# Supplementary material for: A single-cell transcriptomic atlas of complete insect nervous systems across multiple life stages
Source: Neural Dev. 2022 Aug 24;17:8. doi: 10.1186/s13064-022-00164-6 (PMC9404646; doi:10.1186/s13064-022-00164-6)
Supplement: Supplementary file 1 — Additional file 1: Supplementary Spreadsheets and Figures. All spreadsheets for marker genes contain the following columns: p-value (pval), average log2 fold-change (avg_log2FC), percent of cells in the cluster expressing the marker (pct.1), percent of cells outside the cluster expressing the marker (pct.2), the multiple test corrected p-value (p_val_adj), the cluster number (cluster), the gene name (gene), the flybase id (Fbgn_ID), gene long name (GeneName), datestamp of flybase snapshot inclusion (datestamp) and the Flybase gene snapshot for the gene in question, when available.(gene_snapshot_text). Supplementary_spreadsheet_1_Time_and_tissue_breakdown.ods. Spreadsheet detailing the number of cells per cluster and sample of origin, a stage by cell number breakdown and sequencing quality control metrics for each sequenced sample. Supplementary_spreadsheet_2_Ncells_and_gene_markers_per_cluster.xlsx. Spreadsheet containing one sheet per detected cluster with all the cluster defining markers resulting from running the FindAllMarkers algorithm as detailed in the methods. An additional sheet contains the number of cells per cluster. Supplementary_spreadsheet_3_Ncells_and_gene_markers_per_cluster_and_stage.xlsx. Spreadsheet containing one sheet per detected cluster with all the cluster defining markers at each stage, ie. 1h, 24h and 48h resulting from running the FindAllMarkers algorithm as detailed in the methods for the temporal analysis. An additional sheet contains the number of cells per cluster at each stage. Supplementary_spreadsheet_4_Ncells_and_gene_markers_per_cluster_and_tissue.xlsx. Spreadsheet containing one sheet per detected cluster with all the cluster defining markers for each tissue, ie. brain, CNS and VNC, resulting from running the FindAllMarkers algorithm as detailed in the methods for the temporal analysis. An additional sheet contains the number of cells per cluster detected in each tissue dissection. Supplementary_spreadsheet_5_Differential_expres [file 13064_2022_164_MOESM1_ESM.zip › Supplementary/Supplementary_Spreadsheets_and_table/Supplementary_spreadsheet_1_Time_and_tissue_breakdown.ods]

## Sheet: Sample by clusters Breakdown
Cluster number	Type	Number of cells	atlas1h1	atlas1h2	atlas24h1	atlas24h2	atlas24h3	atlas24h4	atlas24h5	atlas48h2	atlas48h3	atlas48h4	atlas48h7	atlas48h8	atlas48h9
1	Cholinergic	4954	389	734	70	238	906	350	112	169	417	143	381	515	530
3	Cholinergic	4750	881	638	24	345	302	332	286	88	216	75	319	502	742
4	Cholinergic	4665	310	605	192	146	756	169	443	152	522	112	434	244	580
20	Cholinergic	3021	156	261	99	37	920	41	289	20	147	20	201	66	764
31	Cholinergic	1837	384	419	19	181	146	170	18	29	82	16	45	231	97
39	Cholinergic	1399	342	430	6	130	56	118	15	4	35	3	45	115	100
45	Cholinergic	964	69	95	83	10	340	12	73	12	57	7	92	14	100
12	KC	3603	73	121	499	0	470	1	125	272	532	13	667	0	830
24	KC	2606	19	32	252	0	809	1	292	47	181	7	442	0	524
59	KC	465	5	4	38	0	149	0	90	6	23	1	18	0	131
6	GABAergic	4270	804	945	62	329	249	266	361	75	163	56	118	405	437
7	GABAergic	4117	331	524	97	188	694	274	239	101	378	96	320	400	475
21	GABAergic	3011	356	593	117	220	477	278	93	78	203	62	140	297	97
10	Glutamatergic	3786	249	380	93	64	1253	57	216	99	276	74	434	77	514
25	Glutamatergic	2588	418	478	10	175	214	281	35	51	159	39	141	374	213
22	Motorneurons	2877	352	495	51	299	312	200	210	122	268	65	53	317	133
44	Peptidergic	988	28	40	42	22	313	37	280	26	28	12	31	88	41
49	Peptidergic	841	74	101	68	56	185	49	71	15	68	6	45	58	45
53	Peptidergic	728	57	83	57	27	155	40	101	10	40	12	37	41	68
62	Peptidergic	137	15	26	2	14	22	16	5	3	6	0	7	17	4
64	Peptidergic	104	1	0	8	0	46	0	18	1	1	3	9	0	17
43	Dopaminergic	1113	63	101	121	24	290	14	156	22	67	13	89	30	123
57	Serotoninergic	550	46	58	26	39	123	32	53	12	39	11	33	48	30
65	Serotoninergic	101	5	5	10	0	30	3	22	2	7	2	8	1	6
61	Octopaminergic	276	19	24	19	1	92	9	27	7	26	6	10	13	23
63	Octopaminergic	122	22	26	0	22	6	11	4	1	8	6	0	14	2
13	Undet	3290	0	3	5	0	3199	8	13	4	15	6	20	1	16
18	Undet	3074	2	1	4	0	1406	3	603	5	2	3	20	2	23
23	Undet	2865	0	0	2834	0	3	0	0	0	0	0	0	0	28
36	Undet	1538	3	35	23	120	11	67	5	376	90	249	36	360	163
46	Undet	887	131	397	0	158	0	53	0	1	9	3	0	133	2
54	Undet	659	1	2	1	3	0	21	0	37	359	108	0	114	13
0	Immat	5707	64	413	11	230	649	617	134	562	1469	356	158	869	175
5	Immat	4352	10	28	74	128	402	676	243	248	452	227	434	642	788
9	Immat	3841	18	22	47	20	320	67	125	366	1282	380	397	258	539
14	Immat	3257	0	2	4	5	33	478	47	797	252	460	14	1128	37
16	Immat	3151	0	0	0	1	3101	6	3	4	12	3	0	3	18
17	Immat	3109	0	0	2	0	0	0	0	1	3	3	3065	1	34
19	Immat	3061	2	10	3	3	10	2	2	10	23	34	37	1	2924
29	Immat	1939	0	0	804	3	8	2	82	10	4	2	0	3	21
30	Immat	1884	0	0	0	0	0	0	0	0	26	1	1822	1	34
33	Immat	1610	0	0	0	0	0	1	0	52	54	378	1091	0	34
34	Immat	1588	3	11	9	1	192	116	55	96	284	65	405	190	161
51	Immat	791	2	18	1	84	81	176	31	9	64	42	64	190	29
37	Immat	1482	0	0	0	0	1	12	1	34	1378	29	12	5	10
2	NPCs	4901	12	37	303	211	566	618	302	346	403	150	786	573	594
11	NPCs	3616	5	10	335	27	711	39	965	150	185	47	765	19	358
40	NPCs	1268	158	266	58	22	69	69	76	52	112	50	107	68	161
41	NPCs	1217	12	45	164	32	358	34	264	15	44	10	104	32	103
15	NPCs/OL-NE	3240	14	35	192	0	801	10	808	66	94	57	763	1	399
42	NPCs/Tch	1127	0	0	0	1	652	1	340	1	0	0	8	0	124
58	Glia	539	2	17	8	16	10	12	1	15	357	58	12	23	8
50	Glia	841	50	68	41	23	212	48	78	25	103	19	41	40	93
35	Glia	1549	34	92	79	39	217	67	91	61	366	141	127	78	157
38	Glia	1431	2	5	65	3	243	18	309	72	245	76	227	32	134
26	Glia	2582	64	84	109	30	535	42	340	176	397	142	326	80	257
27	Glia	2540	30	157	36	56	138	53	76	170	897	330	251	175	171
52	Glia	767	0	2	25	1	142	3	168	49	118	51	94	2	112
55	Glia	646	35	86	19	17	69	6	78	37	160	22	27	29	61
28	Hemocytes	2205	48	61	65	28	530	32	522	84	337	101	101	75	221
56	Hemocytes	607	0	0	37	0	498	0	1	0	0	0	0	0	71
66	Ring Gland	43	6	5	12	0	0	0	13	0	0	0	3	0	4
	Total	131077

## Sheet: Major-Classes
Type	Number of cells	atlas1h1	atlas1h2	atlas24h1	atlas24h2	atlas24h3	atlas24h4	atlas24h5	atlas48h2	atlas48h3	atlas48h4	atlas48h7	atlas48h8	atlas48h9
Mature neurons	66186	5605	7656	4932	2848	13934	2913	4255	1847	4424	1229	4195	4477	6871
Immature neurons	35772	99	504	955	475	4797	2153	723	2189	5303	1980	7499	3291	4804
NPCs	15369	201	393	1052	293	3157	771	2755	630	838	314	2533	693	1739
Glia	10895	217	511	382	185	1566	249	1141	605	2643	839	1105	459	993
Hemocytes	2812	48	61	102	28	1028	32	523	84	337	101	101	75	292
Ring Gland	43	6	5	12	0	0	0	13	0	0	0	3	0	4
L1 (1hr ALH)
Type	Number of cells	atlas1h1	atlas1h2	% total
Mature neurons	13261	5605	7656	86.64%
Immature neurons	603	99	504	3.94%
NPCs	594	201	393	3.88%
Glia	728	217	511	4.76%
Hemocytes	109	48	61	0.71%
Ring Gland	11	6	5	0.07%
	15306
L2 (24hr ALH)
Type	Number of cells	atlas24h2	atlas24h3	atlas24h4	atlas24h5	% total
Mature neurons	23950	2848	13934	2913	4255	54.63%
Immature neurons	8148	475	4797	2153	723	18.59%
NPCs	6976	293	3157	771	2755	15.91%
Glia	3141	185	1566	249	1141	7.16%
Hemocytes	1611	28	1028	32	523	3.67%
Ring Gland	13	0	0	0	13	0.03%
	43839
L3 (48hr ALH)
Type	Number of cells	atlas48h2	atlas48h3	atlas48h4	atlas48h7	atlas48h8	atlas48h9	% total
Mature neurons	23043	1847	4424	1229	4195	4477	6871	36.87%
Immature neurons	25066	2189	5303	1980	7499	3291	4804	40.11%
NPCs	6747	630	838	314	2533	693	1739	10.80%
Glia	6644	605	2643	839	1105	459	993	10.63%
Hemocytes	990	84	337	101	101	75	292	1.58%
Ring Gland	7	0	0	0	3	0	4	0.01%
	62497

## Sheet: Seq-stats
	Samples used	Age	Num	Marker	Estimated Number of Cells	Mean Reads per Cell	Median Genes per Cell	Number of Reads	Valid Barcodes	Sequencing Saturation	Q30 Bases in Barcode	Q30 Bases in RNA Read	Q30 Bases in UMI	Reads Mapped to Genome	Reads Mapped Confidently to Genome	Reads Mapped Confidently to Intergenic Regions	Reads Mapped Confidently to Intronic Regions	Reads Mapped Confidently to Exonic Regions	Reads Mapped Confidently to Transcriptome	Reads Mapped Antisense to Gene	Fraction Reads in Cells	Total Genes Detected	Median UMI Counts per Cell
atlas1h1	Sample_30	1h	4 CNS	nSyb-GAL4	6,575	6,235	303	41,000,492	91.50%	58.10%	98.20%	63.00%	98.30%	76.20%	72.30%	1.10%	3.50%	67.80%	57.80%	1.10%	49.60%	9,674	516
atlas1h2	Sample_31	1h	5 CNS	nSyb-GAL4	9,254	9,397	727	86,963,661	93.70%	49.80%	97.90%	62.30%	98.10%	82.20%	80.70%	0.70%	2.90%	77.10%	70.10%	0.90%	61.90%	11,366	1,553
atlas24h1	Sample_19	24h	10 Brains	nSyb-GAL4	7,506	5,115	489	38,397,499	95.70%	11.30%	97.00%	85.50%	96.60%	89.10%	84.90%	0.80%	2.30%	81.70%	74.00%	1.10%	39.30%	10,917	903
atlas24h2	Sample_20	24h	6 VNC	nSyb-GAL4	3,904	5,820	662	22,722,828	96.50%	21.20%	96.80%	80.80%	96.40%	92.60%	89.90%	0.50%	2.80%	86.60%	81.00%	0.80%	55.70%	10,074	1,472
atlas24h3	Sample_21	24h	10 Brains	nSyb-GAL4	12,460	4,077	483	50,799,636	97.00%	14.30%	96.90%	85.90%	96.50%	84.90%	80.70%	1.10%	2.90%	76.80%	68.10%	1.00%	51.10%	11,452	849
atlas24h4	Sample_22	24h	6 VNC	nSyb-GAL4	6,239	6,170	499	38,496,870	96.90%	34.40%	96.90%	83.50%	96.50%	84.60%	81.00%	0.90%	2.60%	77.50%	70.30%	0.80%	46.80%	10,257	988
atlas24h5	Sample_24	24h	6 Brains	nSyb-GAL4	11,612	3,777	471	43,860,048	96.70%	9.00%	97.00%	86.00%	96.60%	90.70%	88.30%	0.90%	3.00%	84.40%	75.80%	1.30%	45.80%	11,093	832
atlas48h2	Sample_2	48h	1 CNS	nSyb-GAL4	6,007	16,149	787	97,009,163	97.10%	16.30%	97.40%	75.10%	97.20%	76.40%	61.50%	0.90%	3.30%	57.20%	53.00%	0.80%	29.90%	11,755	1,549
atlas48h3	Sample_3	48h	2 CNS	nSyb-GAL4	17,438	16,511	1,106	287,936,049	96.80%	31.50%	96.30%	83.00%	95.80%	78.80%	66.10%	0.60%	3.30%	62.20%	58.10%	0.60%	53.00%	13,531	2,533
atlas48h4	Sample_4	48h	1 CNS	nSyb-GAL4	5,101	15,759	699	80,391,381	96.80%	27.90%	97.50%	73.50%	97.40%	70.50%	55.60%	1.00%	3.00%	51.70%	48.60%	0.40%	36.60%	11,115	1,318
atlas48h7	Sample_17	48h	6 Brains	nSyb-GAL4	15,774	13,319	781	210,106,172	95.10%	29.20%	97.00%	64.70%	96.70%	68.00%	64.20%	0.80%	2.20%	61.20%	55.20%	0.80%	52.50%	12,373	1,886
atlas48h8	Sample_18	48h	4 VNC	nSyb-GAL4	9,320	9,770	671	91,064,064	95.50%	31.50%	96.10%	80.80%	95.60%	84.60%	81.70%	0.80%	2.40%	78.40%	70.70%	0.90%	44.90%	11,035	1,565
atlas48h9	Sample_23	48h	8 Brains	nSyb-GAL4	15,578	8,661	780	134,930,214	96.70%	32.30%	96.30%	83.50%	95.70%	87.50%	83.60%	1.00%	2.70%	79.90%	71.90%	1.00%	56.40%	12,189	1,711
