# Supplementary material for: A single-cell transcriptomic atlas of complete insect nervous systems across multiple life stages
Source: Neural Dev. 2022 Aug 24;17:8. doi: 10.1186/s13064-022-00164-6 (PMC9404646; doi:10.1186/s13064-022-00164-6)
Supplement: Supplementary file 1 — Additional file 1: Supplementary Spreadsheets and Figures. All spreadsheets for marker genes contain the following columns: p-value (pval), average log2 fold-change (avg_log2FC), percent of cells in the cluster expressing the marker (pct.1), percent of cells outside the cluster expressing the marker (pct.2), the multiple test corrected p-value (p_val_adj), the cluster number (cluster), the gene name (gene), the flybase id (Fbgn_ID), gene long name (GeneName), datestamp of flybase snapshot inclusion (datestamp) and the Flybase gene snapshot for the gene in question, when available.(gene_snapshot_text). Supplementary_spreadsheet_1_Time_and_tissue_breakdown.ods. Spreadsheet detailing the number of cells per cluster and sample of origin, a stage by cell number breakdown and sequencing quality control metrics for each sequenced sample. Supplementary_spreadsheet_2_Ncells_and_gene_markers_per_cluster.xlsx. Spreadsheet containing one sheet per detected cluster with all the cluster defining markers resulting from running the FindAllMarkers algorithm as detailed in the methods. An additional sheet contains the number of cells per cluster. Supplementary_spreadsheet_3_Ncells_and_gene_markers_per_cluster_and_stage.xlsx. Spreadsheet containing one sheet per detected cluster with all the cluster defining markers at each stage, ie. 1h, 24h and 48h resulting from running the FindAllMarkers algorithm as detailed in the methods for the temporal analysis. An additional sheet contains the number of cells per cluster at each stage. Supplementary_spreadsheet_4_Ncells_and_gene_markers_per_cluster_and_tissue.xlsx. Spreadsheet containing one sheet per detected cluster with all the cluster defining markers for each tissue, ie. brain, CNS and VNC, resulting from running the FindAllMarkers algorithm as detailed in the methods for the temporal analysis. An additional sheet contains the number of cells per cluster detected in each tissue dissection. Supplementary_spreadsheet_5_Differential_expres [file 13064_2022_164_MOESM1_ESM.zip › Supplementary/Supplementary_Spreadsheets_and_table/Supplementary_spreadsheet_2_Ncells_and_gene_markers_per_cluster.xlsx]

## Sheet: 0 Immat N
p_val	avg_log2FC	pct.1	pct.2	p_val_adj	cluster	gene	FBgn_ID	GeneName	datestamp	gene_snapshot_text
0	1.49479	0.998	0.71	0	0	hdc	FBgn0010113	headcase	20190307	headcase (hdc) encodes two proteins by translational readthrough of a single mRNA. It is an esg target in the trachea and presumably also in imaginal tissues. The readthrough product is necessary for hdc function in the trachea.
0	1.38991	0.831	0.629	0	0	lncRNA:noe
0	1.33747	0.503	0.212	0	0	sn	FBgn0003447	singed	20190314	singed (sn) encodes a member of the fascin family of actin-binding proteins. Fascin proteins organize F-actin into parallel bundles, and are required for the formation of actin-based cellular protrusions. The bundling activity of the product of sn is regulated by phosphorylation.
0	1.21634	0.466	0.253	0	0	lncRNA:roX2
0	1.14042	0.721	0.496	0	0	Hsp23	FBgn0001224	Heat shock protein 23	20190912	Heat shock protein 23 (Hsp23) encodes a protein involved in protein folding. It contributes to the response to cold, heat and hypoxia.
0	1.09095	0.614	0.384	0	0	CG13928	FBgn0035246	-	-	Contributions welcome.
0	1.01964	0.278	0.079	0	0	tinc	FBgn0261649	tincar	20190314	tincar (tinc) encodes a transmembrane protein involved in the regulation of the development of ommatidial cells. tinc mRNA expression is negatively regulated by the product of svp in a cardioblast subpopulation.
0	0.993657	0.296	0.097	0	0	Myo81F	FBgn0267431	Myosin 81F	-	Contributions welcome.
0	0.985683	0.73	0.519	0	0	Act42A	FBgn0000043	Actin 42A	-	Contributions welcome.
0	0.981945	0.38	0.146	0	0	Hsp67Ba	FBgn0001227	Heat shock gene 67Ba	-	Contributions welcome.
0	0.953504	0.547	0.307	0	0	eEF1alpha2	FBgn0000557	eukaryotic translation elongation factor 1 alpha 2	-	Contributions welcome.
0	0.952376	0.423	0.197	0	0	tnc	FBgn0039257	tenectin	-	Contributions welcome.
0	0.921137	0.702	0.423	0	0	CG46301	FBgn0283651	-	-	Contributions welcome.
0	0.884853	0.491	0.269	0	0	Sf3b6	FBgn0035692	Splicing factor 3b subunit 6	-	Contributions welcome.
0	0.883219	0.399	0.197	0	0	Sidpn	FBgn0032741	similar to Deadpan	-	Contributions welcome.
0	0.863896	0.774	0.564	0	0	brat	FBgn0010300	brain tumor	20190307	brain tumor (brat) encodes a tumor suppressor that regulates proliferation in the brain. During neural stem cell division, it segregates into one daughter cell where it inhibits protein translation, preventing self-renewal and inducing differentiation. It also acts during oogenesis where it interacts with the products of nos and pum to suppress hb translation.
0	0.86221	0.234	0.061	0	0	CG12643	FBgn0040942	-	-	Contributions welcome.
0	0.78834	0.693	0.447	0	0	Tet	FBgn0263392	Ten-Eleven Translocation (TET) family protein	-	Contributions welcome.
0	0.744681	0.951	0.849	0	0	His4r	FBgn0013981	Histone H4 replacement	-	Contributions welcome.
0	0.744667	0.558	0.336	0	0	Fim	FBgn0024238	Fimbrin	20210121	Fimbrin (Fim) encodes an actin crosslinking protein involved in the remodelling and organisation of the actin cytoskeleton that occurs in processes such as cellularization and cell migration.
0	0.62956	0.822	0.656	0	0	Ggamma30A	FBgn0267252	G protein subunit gamma at 30A	20190307	G protein subunit gamma at 30A (Ggamma30A) encodes the gamma subunit of a heterotrimeric G protein complex. It functions in rhodopsin-mediated signaling in photoreceptor cells. Post-translational farnesylation of the product of Ggamma30A facilitates membrane attachment of the visual Gbeta/gamma complex.
0	0.576004	0.902	0.766	0	0	fz2	FBgn0016797	frizzled 2	-	Contributions welcome.
1.7083e-307	0.533163	0.694	0.46	1.94234e-303	0	Syp	FBgn0038826	Syncrip	20181108	Syncrip (Syp) encodes an RNA-binding protein that regulates the localization and translation of mRNAs involved in multiple processes. It is required for synapse morphology and synaptic transmission at the neuromuscular junction as well as being involved in oocyte axis specification and control of neuronal cell fates in the mushroom body.
6.33077e-295	0.800791	0.435	0.237	7.19808e-291	0	Abl	FBgn0000017	Abl tyrosine kinase	20190307	Abl tyrosine kinase (Abl) encodes a non-receptor tyrosine kinase best known for its ortholog's role in human leukemia. It phosphorylates cell adhesion and cytoskeletal proteins and acts as a scaffold in a signaling complex to regulate both epithelial and nervous system morphogenesis.
2.40343e-288	0.510729	0.914	0.793	2.7327e-284	0	aqz	FBgn0286516	aaquetzalli	-	Contributions welcome.
4.68128e-283	0.700476	0.655	0.443	5.32262e-279	0	Dg	FBgn0034072	Dystroglycan	20190307	Dystroglycan (Dg) encodes a major non-integrin extracellular matrix (ECM) receptor that connects the ECM to the actin cytoskeleton. It regulates animal survival and temperature preference, muscle integrity, myotendinous and neuromuscular junction formation and function, nervous system development, axon pathfinding, rhabdomere differentiation, neuronal stem cell division and epithelial polarity.
3.54329e-273	0.586866	0.838	0.656	4.02872e-269	0	l(3)neo38	FBgn0265276	lethal (3) neo38	20210121	lethal (3) neo38 (l(3)neo38) encodes an essential regulator of neuromuscular junction and brain development, required at post-embryonic stages.
5.60815e-268	0.760775	0.574	0.373	6.37647e-264	0	CG5151	FBgn0036576	-	-	Contributions welcome.
6.01626e-266	0.71469	0.324	0.155	6.84049e-262	0	CG3408	FBgn0036008	-	-	Contributions welcome.
5.49568e-253	0.526262	0.809	0.658	6.24859e-249	0	Pdcd4	FBgn0030520	Programmed cell death 4	-	Contributions welcome.
7.13325e-253	0.705372	0.509	0.315	8.11051e-249	0	CG34401	FBgn0085430	-	-	Contributions welcome.
8.77102e-249	0.465412	0.901	0.794	9.97265e-245	0	RpS24	FBgn0261596	Ribosomal protein S24	20190314	Ribosomal protein S24 (RpS24) encodes an essential component of the small ribosomal subunit that functions in protein synthesis. It is classified as a 'Minute' gene as heterozygous mutants exhibit a slower developmental rate and small adult bristles.
1.08255e-244	0.585033	0.701	0.524	1.23086e-240	0	Nlp	FBgn0016685	Nucleoplasmin	-	Contributions welcome.
4.50895e-237	0.629389	0.425	0.237	5.12668e-233	0	Reph	FBgn0021800	Regulator of eph expression	20190314	Regulator of eph expression (Reph) encodes a putative nuclear protein involved in visual system development via the regulation of the product of Eph.
1.44645e-223	0.622165	0.231	0.101	1.64462e-219	0	Ptp69D	FBgn0014007	Protein tyrosine phosphatase 69D	20190314	Protein tyrosine phosphatase 69D (Ptp69D) encodes a transmembrane receptor tyrosine phosphatase (RPTP). It genetically interacts with the other RPTP genes and its mutants have embryonic motor axon guidance phenotypes. In particular, Ptp10D-Ptp69D double mutants have a strong phenotype in which embryonic CNS axons abnormally cross the ventral midline. The product of Ptp69D physically and genetical…
5.58895e-214	0.663069	0.42	0.248	6.35463e-210	0	Ptp10D	FBgn0004370	Protein tyrosine phosphatase 10D	20190314	Protein tyrosine phosphatase 10D (Ptp10D) encodes a transmembrane receptor tyrosine phosphatase closely related to the product of Ptp4E. Ptp4E-Ptp10D double mutants have lethal respiratory defects. Ptp10D-Ptp69D double mutants have a strong phenotype in which embryonic CNS axons abnormally cross the ventral midline. The product of Ptp10D regulates signaling through the receptor tyrosine kinases e…
6.32717e-214	0.680234	0.406	0.236	7.19399e-210	0	Gprk1	FBgn0260798	G protein-coupled receptor kinase 1	-	Contributions welcome.
1.08047e-213	0.651902	0.596	0.421	1.2285e-209	0	miple1	FBgn0027111	midkine and pleiotrophin 1	20190314	midkine and pleiotrophin 1 (miple1) encodes a small secreted protein that binds Heparin and is closely related at the amino acid sequence to the product of miple2. It is mainly expressed in the developing CNS.
1.07366e-212	0.583954	0.651	0.472	1.22075e-208	0	CG45049	FBgn0266409	-	-	Contributions welcome.
8.71138e-212	0.645758	0.381	0.212	9.90484e-208	0	hwt	FBgn0264542	heavyweight	-	Contributions welcome.
5.69489e-210	0.698921	0.172	0.066	6.47508e-206	0	CG34355	FBgn0085384	-	-	Contributions welcome.
1.76957e-200	0.630129	0.249	0.117	2.012e-196	0	otk	FBgn0004839	off-track	20190314	off-track (otk) encodes a protein that associates with the product of PlexA to receive a repulsive signal from the product of Sema1a contributing to axon guidance in the central nervous system and motor neurons. The product of otk is also associated with non-canonical Wnt signaling, opposing canonical Wnt signaling activation.
6.97081e-200	0.659094	0.44	0.271	7.92581e-196	0	mnb	FBgn0259168	minibrain	20190314	minibrain (mnb) encodes a Ser/Thr protein kinase of the DYRK subfamily. It interacts with several signaling pathways and it is involved in behavior, cell cycle, cytoskeleton dynamics, neural proliferation, neurogenesis, neuronal differentiation, synaptic plasticity, and tissue growth.
8.44425e-196	0.626255	0.253	0.12	9.60111e-192	0	CG7059	FBgn0038957	-	-	Contributions welcome.
2.28501e-195	0.731616	0.435	0.266	2.59805e-191	0	CG15628	FBgn0031632	-	-	Contributions welcome.
3.85078e-194	0.412903	0.795	0.617	4.37834e-190	0	lola	FBgn0283521	longitudinals lacking	20190321	longitudinals lacking (lola) encodes a protein involved in Notch signaling, cell death, regulation of retrotransposons and expression of axon and dendrite patterning genes. It contributes to oogenesis, spermatogenesis, neural wiring, eye development and a variety of behaviors.
2.48526e-192	0.569328	0.301	0.155	2.82574e-188	0	Cadps	FBgn0053653	Calcium-dependent secretion activator	-	Contributions welcome.
3.2086e-187	0.677635	0.406	0.246	3.64818e-183	0	Dscam1	FBgn0033159	Down syndrome cell adhesion molecule 1	-	Contributions welcome.
5.33232e-187	0.973698	0.442	0.271	6.06284e-183	0	CG42394	FBgn0259740	-	-	Contributions welcome.
8.52122e-183	0.651595	0.501	0.343	9.68863e-179	0	kis	FBgn0266557	kismet	20190314	kismet (kis) encodes a chromodomain containing ATP-dependent transcription factor that controls gene expression through epigenetic mechanisms. The roles of the product of kis include developmental patterning of the embryo, cell proliferation, eye development, synaptic transmission, axonal pruning, and memory.
5.66135e-182	0.651995	0.397	0.242	6.43695e-178	0	CG15012	FBgn0035528	-	-	Contributions welcome.
7.49816e-182	0.600929	0.361	0.207	8.5254e-178	0	HP4	FBgn0035829	Heterochromatin protein 4	20181004	Heterochromatin protein 4 (HP4) encodes a component of classical heterochromatin that is involved in gene silencing by heterochromatin.
9.30747e-173	0.552201	0.227	0.109	1.05826e-168	0	PlexB	FBgn0025740	Plexin B	20190314	Plexin B (PlexB) encodes a transmembrane receptor for ligands including semaphorins, which signals via RhoGTPases. It can signal both attractive and repulsive axon guidance.
4.4744e-171	0.493834	0.2	0.09	5.08739e-167	0	Aplip1	FBgn0040281	APP-like protein interacting protein 1	20190307	APP-like protein interacting protein 1 (Aplip1) encodes APP-like protein interacting protein 1 (Aplip1) is a scaffolding protein that can bind to several proteins such as Klc, Appl, and hep. Aplip1 can link Khc to vesicles and has roles in fast axonal transport that are important for neuron structure and function.
2.68675e-170	0.435677	0.786	0.656	3.05484e-166	0	eEF5	FBgn0285952	eukaryotic translation elongation factor 5	-	Contributions welcome.
9.93339e-160	0.971567	0.275	0.15	1.12943e-155	0	Antp	FBgn0260642	Antennapedia	20190307	Antennapedia (Antp) is the distal-most member of the Antennapedia complex; one of two Hox gene complexes. Antp encodes a sequence-specific homeodomain transcription factor, which is part of a developmental regulatory system that specifies segmental identity in the pro- and mesothorax. In adults Antp loss of function is associated with a transformation of leg into antenna while ectopic expression …
1.07008e-158	0.634419	0.452	0.298	1.21668e-154	0	CG17716
1.36236e-157	0.615642	0.332	0.19	1.549e-153	0	sick	FBgn0263873	sickie	20190314	sickie (sick) encodes a cytoskeletal protein that positively regulates F-actin-mediated axonal growth by relaying the non-canonical RacGTPase-Slingshot-Cofilin pathway. It also mediates immune deficiency signaling pathway, which activates the product of Rel.
1.66969e-155	0.541921	0.461	0.303	1.89843e-151	0	mam	FBgn0002643	mastermind	20190314	mastermind (mam) encodes a transcriptional coactivator that functions in the Notch signaling pathway. It regulates gene expression by interacting with the intracellular domain of the product of N, which is produced upon receptor activation.
3.71059e-155	0.511345	0.516	0.353	4.21894e-151	0	CadN	FBgn0015609	Cadherin-N	-	Contributions welcome.
4.97606e-154	0.570121	0.381	0.236	5.65778e-150	0	Diap1	FBgn0260635	Death-associated inhibitor of apoptosis 1	20190307	Death-associated inhibitor of apoptosis 1 (Diap1) encodes an E3 ubiquitin ligase with a caspase inhibitor activity that is involved in the control of apoptosis.
1.20381e-150	0.496552	0.296	0.164	1.36873e-146	0	CG14321	FBgn0038540	-	-	Contributions welcome.
5.16032e-148	0.492577	0.275	0.148	5.86728e-144	0	CG12071	FBgn0039808	-	-	Contributions welcome.
2.58083e-147	0.415688	0.74	0.61	2.9344e-143	0	Akap200	FBgn0027932	A kinase anchor protein 200	20190912	A kinase anchor protein 200 (Akap200) encodes a scaffolding protein that contributes to the spatial and temporal regulation of the Protein Kinase A holoenzyme. It regulates the Notch signaling and the organization of the actin cytoskeleton.
2.22728e-146	0.463996	0.705	0.59	2.53242e-142	0	spen	FBgn0016977	split ends	-	Contributions welcome.
5.55653e-146	0.329642	0.884	0.761	6.31778e-142	0	stai	FBgn0266521	stathmin	20190919	stathmin (stai) encodes a tubulin binding protein involved in axo-dendritic transport, gamete generation and synaptic growth at neuromuscular junction.
1.15164e-145	0.865569	0.324	0.194	1.30941e-141	0	InR	FBgn0283499	Insulin-like receptor	-	Contributions welcome.
2.16175e-142	0.506157	0.222	0.114	2.45791e-138	0	pho	FBgn0002521	pleiohomeotic	20190314	pleiohomeotic (pho) encodes a zinc-finger protein that binds to Polycomb response elements and is required for recruitment of Polycomb group protein complexes to chromatin. It is primarily a transcriptional repressor.
4.66155e-141	0.498621	0.282	0.158	5.30018e-137	0	Nipped-A	FBgn0053554	Nipped-A	-	Contributions welcome.
1.28702e-139	0.603485	0.388	0.247	1.46334e-135	0	CG43867	FBgn0264449	-	-	Contributions welcome.
1.62006e-139	0.646991	0.547	0.416	1.84201e-135	0	zld	FBgn0259789	zelda	20190321	zelda (zld) encodes a zinc finger transcription factor that functions in early blastoderm development. It works as a zygotic genome activator because it has a global role in regulating early expressed genes, such as genes essential for cellularization, sex determination and pattern formation. It is also required at later times in development.
2.54421e-136	0.540758	0.662	0.537	2.89276e-132	0	lncRNA:roX1
4.14596e-136	0.789385	0.225	0.12	4.71395e-132	0	CG11791	FBgn0039266	-	-	Contributions welcome.
5.20737e-136	0.49049	0.311	0.181	5.92078e-132	0	CG9919	FBgn0030742	-	-	Contributions welcome.
2.25344e-133	0.489944	0.231	0.122	2.56216e-129	0	Tsp97E	FBgn0039465	Tetraspanin 97E	-	Contributions welcome.
5.31707e-133	0.54886	0.411	0.271	6.04551e-129	0	Tapdelta	FBgn0021795	Translocon-associated protein delta	-	Contributions welcome.
1.18632e-132	0.524197	0.314	0.188	1.34885e-128	0	PlexA	FBgn0025741	Plexin A	20190314	Plexin A (PlexA) encodes a transmembrane receptor for Semaphorin ligands encoded by Sema1a and Sema1b. The intracellular region of this receptor has GTPase activating protein (GAP) activity on Ras/Rap small GTPases. The signaling by the product of PlexA alters actin, microtubules and cell adhesion in developmental processes such as axon guidance.
1.75525e-132	0.480709	0.411	0.268	1.99572e-128	0	pod1	FBgn0029903	pod1 coronin	20190919	pod1 (pod1) encodes a microtubule and actin filament binding protein involved in actin cytoskeleton reorganization and axon guidance.
1.23848e-128	0.483111	0.341	0.21	1.40815e-124	0	Smox	FBgn0025800	Smad on X	20181018	Smad on X (Smox) encodes the primary transcription factor that mediates Activin signalling. Upon phosphorylation by the receptor encoded by babo, it forms a complex with the co-Smad protein encoded by Med. This complex translocates to the nucleus where it regulates expression of target genes.
1.36182e-128	0.483461	0.305	0.18	1.54839e-124	0	FBXO11	FBgn0037760	F-box protein 11	20190307	F-box protein 11 (FBXO11) encodes a subunit of a SCF-like E3 ubiquitin ligase involved in gene silencing mediated by both siRNAs and miRNAs.s
3.47581e-127	0.423695	0.721	0.608	3.952e-123	0	chic	FBgn0000308	chickadee	20190307	chickadee (chic) encodes an actin monomer binding protein that provides the major cellular pool of readily polymerizing ATP-actin monomers. It is involved in oogenesis, spermatogenesis, cell division, bristle formation, cellular morphogenesis, axon growth, filopodia formation, dorsal closure, wound healing and stem cell maintenance.
1.71526e-125	0.494203	0.491	0.355	1.95025e-121	0	Roc1a	FBgn0025638	Regulator of cullins 1a	20190314	Regulator of cullins 1a (Roc1a) encodes a C2H2 type zinc finger protein and component of several Cullin-Ring E3 ubiquitin ligase complexes. It binds directly to the Cullin subunit within the CRL complex and functions to recruit ubiquitin-charged E2 proteins.
2.24133e-123	0.729957	0.435	0.302	2.5484e-119	0	unk	FBgn0004395	unkempt	20190321	unkempt (unk) encodes a highly conserved protein with roles in mRNA binding and ubiquitination. Together with the product of hdc, it acts downstream of the product of Mtor to regulate photoreceptor differentiation during eye development.
2.57591e-120	0.70135	0.374	0.247	2.92881e-116	0	CG12384	FBgn0033624	-	-	Contributions welcome.
3.1625e-120	0.571334	0.882	0.753	3.59576e-116	0	msi	FBgn0011666	musashi	20190314	musashi (msi) encodes an RNA binding protein that binds to the 3' UTR region of target mRNAs, including ttk and sima, thus it positively regulates neural differentiation and negatively regulates the HIF pathway. It contributes to cell fate determination, as well as cellular response to normoxic/hypoxic conditions.
3.13539e-115	0.397541	0.641	0.499	3.56493e-111	0	PPP4R2r	FBgn0030208	Protein phosphatase 4 regulatory subunit 2-related protein	-	Contributions welcome.
1.16577e-113	0.328975	0.87	0.764	1.32548e-109	0	RpL35	FBgn0029785	Ribosomal protein L35	-	Contributions welcome.
1.84623e-112	0.42053	0.319	0.197	2.09916e-108	0	ena	FBgn0000578	enabled	20190307	enabled (ena) encodes the sole Drosophila member of the Ena/VASP family. It acts as a processive actin polymerase, stimulating actin addition at the barbed end. It has roles in both epithelial morphogenesis and CNS pathfinding.
8.16213e-112	0.560079	0.301	0.188	9.28034e-108	0	shrb	FBgn0086656	shrub	20190314	shrub (shrb) encodes Shrub encodes Vps32/Snf7, a filament-forming subunit of the ESCRT-III complex involved in inward membrane budding. It regulates multiple cellular processes involving ESCRTs activity including multivesicular body biogenesis, cytokinesis, membrane repair and regulation of membrane associated signaling.
1.44577e-110	0.471882	0.245	0.139	1.64385e-106	0	Fur1	FBgn0004509	Furin 1	-	Contributions welcome.
1.82558e-110	0.457294	0.403	0.27	2.07569e-106	0	Btk29A	FBgn0003502	Btk family kinase at 29A	20190307	Btk family kinase at 29A (Btk29A) encodes a non-receptor tyrosine kinase with diverse roles including cellularization, morphogenesis, patterning and germ cell proliferation.
2.33703e-110	0.505621	0.381	0.253	2.6572e-106	0	fz	FBgn0001085	frizzled	20190307	frizzled (fz) encodes the founding member of the Fz family of receptors for Wnt ligands. It is part of Wnt signaling and planar cell polarity pathways.
2.34479e-110	0.487841	0.39	0.264	2.66602e-106	0	akirin	FBgn0082598	akirin	-	Contributions welcome.
2.57683e-110	0.330279	0.853	0.75	2.92986e-106	0	RpS19a	FBgn0010412	Ribosomal protein S19a	20190711	Ribosomal protein S19a (RpS19a) encodes a structural constituent of ribosomes.
1.06058e-105	0.448272	0.43	0.303	1.20588e-101	0	mahe	FBgn0029979	maheshvara	20200305	maheshvara (mahe) encodes an RNA helicase.
1.91953e-105	0.410538	0.488	0.354	2.18251e-101	0	Su(var)205	FBgn0003607	Suppressor of variegation 205	-	Contributions welcome.
3.84724e-105	0.461515	0.506	0.373	4.37431e-101	0	Jupiter	FBgn0051363	Jupiter	-	Contributions welcome.
2.5834e-104	0.819838	0.546	0.423	2.93732e-100	0	scyl	FBgn0041094	scylla	-	Contributions welcome.
9.71927e-102	0.403724	0.523	0.396	1.10508e-97	0	Ssdp	FBgn0011481	Sequence-specific single-stranded DNA-binding protein	20190314	Sequence-specific single-stranded DNA-binding protein (Ssdp) encodes a DNA binding protein. It has been proposed to be an additional component of ap/Chi transcriptional complexes because it interacts with the product of Chi and lack of Ssdp produces defects similar to ap or Chi mutant phenotypes.
1.35867e-100	0.492716	0.298	0.189	1.54481e-96	0	CG17272	FBgn0038830	-	-	Contributions welcome.
4.28887e-100	0.525827	0.483	0.352	4.87645e-96	0	mamo	FBgn0267033	maternal gene required for meiosis	20190613	maternal gene required for meiosis (mamo) encodes a zinc finger C2H2 transcription factor enriched in embryonic primordial germ cells. It is required for functional gamete production.
5.7203e-99	0.294895	0.623	0.492	6.50399e-95	0	Eip75B	FBgn0000568	Ecdysone-induced protein 75B	20180913	Ecdysone-induced protein 75B (Eip75B) encodes a nuclear receptor that interacts with the receptor encoded by Hr3. The product of Eip75B regulates feeding behavior, fat deposition, and developmental timing in response to nitric oxide (NO) signaling. It also acts downstream from NO in the nervous system, where it controls neuronal remodeling.
2.34249e-96	0.409647	0.287	0.18	2.66341e-92	0	Not3	FBgn0033029	CCR4-NOT transcription complex subunit 3	20190801	CCR4-NOT transcription complex subunit 3 (Not3) encodes a poly(A)-specific ribonuclease involved in translation inhibition.
9.65755e-95	0.457616	0.449	0.329	1.09806e-90	0	Pomp	FBgn0032884	Pomp	-	Contributions welcome.
6.2583e-94	0.589276	0.363	0.251	7.11568e-90	0	trx	FBgn0003862	trithorax	20190314	trithorax (trx) encodes a chromatin-modifying enzyme involved in gene regulation. It methylates the histone encoded by His3 on Lys-4, promoting its further acetylation. This activity antagonises the epigenetic silencing by Polycomb group proteins. It contributes to axon guidance, eye development and germ cell migration.
3.30449e-93	0.430931	0.469	0.345	3.75721e-89	0	RpII18
1.89668e-92	0.43286	0.307	0.2	2.15652e-88	0	CG14207	FBgn0031037	-	-	Contributions welcome.
1.03556e-91	0.413265	0.383	0.266	1.17743e-87	0	crp	FBgn0001994	cropped	20190307	cropped (crp) encodes a transcription factor that controls cellular branching of the terminal cells at the ends of tracheal tubes. As a downstream target gene of the product of Myc, it affects cell growth, organ size and survival.
1.56141e-91	0.434613	0.284	0.182	1.77533e-87	0	Rab35	FBgn0031090	Rab35	20181004	Rab35 (Rab35) encodes a protein that regulates proximal versus distal growth of seamless tubes in the terminal cells of the tracheal system.
4.84691e-91	0.342897	0.612	0.487	5.51094e-87	0	unc-13	FBgn0025726	unc-13	20190919	unc-13 (unc-13) encodes a protein involved in synaptic vesicle exocytosis.
3.25997e-90	0.420925	0.268	0.168	3.70658e-86	0	CG14442	FBgn0029893	-	-	Contributions welcome.
7.12217e-89	0.418592	0.394	0.279	8.0979e-85	0	MED26	FBgn0039923	Mediator complex subunit 26	-	Contributions welcome.
1.09014e-88	0.45903	0.279	0.178	1.23949e-84	0	pico	FBgn0261811	pico	20190314	pico (pico) encodes an intracellular adapter protein belonging to the MRL family of proteins, which transduce signals from growth factor receptors to changes in the actin cytoskeleton. Its roles include the regulation of growth and cell migration.
2.16947e-88	0.427541	0.398	0.286	2.46668e-84	0	Prosbeta1	FBgn0010590	Proteasome beta1 subunit	-	Contributions welcome.
3.61471e-86	0.361672	0.303	0.194	4.10993e-82	0	CG43324	FBgn0263029	-	-	Contributions welcome.
4.34342e-85	0.455975	0.395	0.283	4.93847e-81	0	Psc	FBgn0005624	Posterior sex combs	20190314	Posterior sex combs (Psc) was originally identified as a member of the Polycomb group of genes that regulate gene expression through epigenetic marks.
2.69272e-83	0.305266	0.748	0.63	3.06163e-79	0	cdi	FBgn0004876	center divider	20180913	center divider (cdi) encodes a serine/threonine kinase that stimulates the formation of actin fibers and focal adhesions through phosphorylation of the F-actin depolimerization factor tsr.
5.93742e-82	0.407912	0.379	0.269	6.75084e-78	0	lwr	FBgn0010602	lesswright	20190314	lesswright (lwr) encodes Ubc9, a SUMO conjugating enzyme that accepts SUMO from the SUMO activating enzyme and hands it off to the SUMO conjugation target. It has documented biological functions in innate immunity, meiosis, and anterior patterning of the embryo.
6.25913e-82	0.391313	0.692	0.574	7.11663e-78	0	hth	FBgn0001235	homothorax	20190321	homothorax (hth) encodes a homeodomain transcription factor that allows the nuclear import of the protein encoded by exd by direct binding. The complex hth-exd are Hox cofactors but also have additional Hox-independent functions such as in antennal development, proximal appendages patterning, and cell division promotion of the undifferentiated eye field.
6.59566e-82	0.381757	0.424	0.309	7.49926e-78	0	Rsf1	FBgn0011305	Repressor splicing factor 1	-	Contributions welcome.
6.9538e-82	0.396386	0.367	0.258	7.90647e-78	0	Uch	FBgn0010288	Ubiquitin carboxy-terminal hydrolase	-	Contributions welcome.
9.46321e-82	0.410229	0.346	0.239	1.07597e-77	0	l(3)80Fj	FBgn0287182	lethal (3) 80Fj	-	Contributions welcome.
1.41951e-81	0.366948	0.372	0.26	1.61398e-77	0	l(3)80Fg	FBgn0287183	lethal (3) 80Fg	-	Contributions welcome.
4.58089e-81	0.385475	0.482	0.361	5.20847e-77	0	inaE	FBgn0261244	inactivation no afterpotential E	20190307	inactivation no afterpotential E (inaE) encodes a diacylglycerol lipase involved in phototransduction and response to oxidative stress.
1.37082e-80	0.381231	0.478	0.365	1.55862e-76	0	HINT1	FBgn0031459	histidine triad nucleotide binding protein 1	-	Contributions welcome.
5.3595e-80	0.299166	0.274	0.172	6.09375e-76	0	tau	FBgn0266579	tau	-	Contributions welcome.
9.85304e-80	0.372032	0.315	0.211	1.12029e-75	0	upSET	FBgn0036398	upSET	20190321	upSET (upSET) encodes a Polycomb/Trithorax-type global transcriptional regulator. It is recruited to active and inducible genes where it restricts chromatin accessibility and histone acetylation to promoter regions. upSET loss produces female sterility.
1.42955e-79	0.386182	0.408	0.287	1.6254e-75	0	Rim	FBgn0053547	Rab3 interacting molecule	20181115	Rab3 interacting molecule (Rim) encodes a scaffolding protein at the synaptic active zone, with important roles in promoting neurotransmitter release.
9.35249e-78	0.182997	0.262	0.162	1.06338e-73	0	CG32017	FBgn0052017	-	-	Contributions welcome.
2.34683e-77	0.482437	0.381	0.276	2.66834e-73	0	TfIIA-S	FBgn0013347	Transcription-factor-IIA-S	20190314	Transcription-factor-IIA-S (TfIIA-S) encodes one of the basal transcription factors required for the formation of the pre-initiation complex (PIC) at Pol II-transcribed genes. It stabilizes the product of Tbp-TATA box interaction, thus promoting PIC formation.
7.05058e-77	0.33021	0.516	0.4	8.0165e-73	0	tou	FBgn0033636	toutatis	20190801	toutatis (tou) encodes a transcription factor that activates proneural expression via positive regulation of the product of pnr. It is involved in chromatin remodeling and nervous system development.
1.34478e-76	0.369184	0.458	0.344	1.52902e-72	0	yps	FBgn0022959	ypsilon schachtel	-	Contributions welcome.
4.46417e-76	0.401459	0.415	0.311	5.07576e-72	0	Non2	FBgn0035370	Novel nucleolar protein 2	-	Contributions welcome.
6.7812e-75	0.373594	0.489	0.375	7.71023e-71	0	Gug	FBgn0010825	Grunge	20190307	Grunge (Gug) encodes a nuclear repressor protein that likely responds to Egfr signaling to control cell behavior for normal developmental patterning.
3.45383e-74	0.30513	0.584	0.473	3.927e-70	0	CG43736	FBgn0263993	-	-	Contributions welcome.
2.90814e-71	0.374623	0.404	0.292	3.30656e-67	0	GluClalpha	FBgn0024963	GluClalpha	-	Contributions welcome.
4.74871e-71	0.34406	0.402	0.296	5.39929e-67	0	Set	FBgn0014879	Set	20190314	Set (Set) encodes a subunit of the inhibitor of histone acetyltransferase (INHAT) complex, which controls histone acetylation. It is involved in transcriptional regulation, which ultimately controls different processes such as p53-mediated apoptosis and neuronal development.
5.23733e-71	0.321647	0.478	0.366	5.95485e-67	0	elav	FBgn0260400	embryonic lethal abnormal vision	20200820	embryonic lethal abnormal vision (elav) encodes the founding member of a family of prototype RNA binding proteins homologous to human Hu proteins, and acting as gene-specific regulators of many aspects of mRNA processing. Drosophila has three members in this family, elav, fne and Rbp9, which are predominantly pan-neuronal. elav has roles in axon guidance, synapse formation and photoreceptor diffe…
2.81662e-68	0.2954	0.623	0.522	3.20249e-64	0	kra	FBgn0250753	krasavietz	20190314	krasavietz (kra) encodes a translational regulator that is able to interact with the translation initiation factor encoded by eIF2beta. It is involved in axon guidance, long-term memory, and alcohol addiction.
3.57748e-68	0.347585	0.432	0.325	4.06759e-64	0	PMCA	FBgn0259214	plasma membrane calcium ATPase	20190314	plasma membrane calcium ATPase (PMCA) encodes a P-type ion pump found in the plasma membrane. It functions as a low-capacity, high-affinity Ca[2+]-extrusion mechanism, which is required for maintaining resting Ca[2+] levels in all cells. In the larval neuromuscular junction it plays an important role in restoring resting Ca[2+] levels after pre- or post-synaptic Ca[2+] influx.
1.31068e-66	0.323946	0.468	0.358	1.49024e-62	0	Sin3A	FBgn0022764	Sin3A	20190912	Sin3A (Sin3A) encodes a chromatin regulator with roles during muscle development, cell migration and Wnt signalling regulation.
4.6852e-65	0.232341	0.58	0.458	5.32708e-61	0	CG7646	FBgn0036926	-	-	Contributions welcome.
7.1201e-64	0.310884	0.479	0.371	8.09555e-60	0	SmD2	FBgn0261789	Small ribonucleoprotein particle protein SmD2	20190314	Small ribonucleoprotein particle protein SmD2 (SmD2) encodes an RNA binding protein that forms a heterodimeric sub-complex with the product of SmD1. They function as part of the heteroheptameric ring complex Sm core, which is involved in the formation of spliceosomal small nuclear RNPs (U1, U2, U4 and U5), which together catalyze pre-mRNA splicing.
4.0574e-62	0.292996	0.495	0.39	4.61326e-58	0	nocte	FBgn0261710	no circadian temperature entrainment	20190926	no circadian temperature entrainment (nocte) encodes a protein involved in temperature compensation of the circadian clock.
1.69637e-60	0.26299	0.404	0.296	1.92877e-56	0	CG4467	FBgn0039064	-	-	Contributions welcome.
4.04536e-57	0.333229	0.476	0.374	4.59958e-53	0	glec	FBgn0015229	gliolectin	20180913	gliolectin (glec) encodes a member of carbohydrate-binding proteins. glec product regulates glia-glia and glia-neuron interactions during neurogenesis and positively regulates Notch pathway during the specification of vein and intervein regions in wing imaginal discs.
1.94981e-56	0.266832	0.434	0.328	2.21694e-52	0	GstZ2	FBgn0037697	Glutathione S transferase Z2	-	Contributions welcome.
6.98288e-52	0.144592	0.693	0.574	7.93954e-48	0	CG17124	FBgn0032297	-	-	Contributions welcome.
3.20859e-51	0.227038	0.527	0.42	3.64816e-47	0	SmF	FBgn0000426	Small ribonucleoprotein particle protein SmF	20190314	Small ribonucleoprotein particle protein SmF (SmF) encodes an RNA binding protein that functions as part of a heteroheptameric ring structure called the Sm core. This complex binds to spliceosomal small nuclear RNAs (e.g. U1, U2, U4 and U5) and helps to carry out pre-mRNA splicing. It also forms a heterotrimeric sub-complex with the products of SmE and SNRPG.
4.11553e-51	0.179866	0.499	0.382	4.67936e-47	0	CG43222
7.33846e-47	0.200155	0.623	0.519	8.34383e-43	0	Appl	FBgn0000108	beta amyloid protein precursor-like	-	Contributions welcome.
2.5413e-44	0.178223	0.4	0.298	2.88946e-40	0	CanB	FBgn0010014	Calcineurin B	-	Contributions welcome.
1.1258e-42	0.192255	0.639	0.538	1.28003e-38	0	Hsp83	FBgn0001233	Heat shock protein 83	-	Contributions welcome.

## Sheet: 1 Chol N
p_val	avg_log2FC	pct.1	pct.2	p_val_adj	cluster	gene	FBgn_ID	GeneName	datestamp	gene_snapshot_text
0	2.1287	0.26	0.046	0	1	DIP-zeta	FBgn0051708	Dpr-interacting protein zeta	-	Contributions welcome.
0	1.63403	0.875	0.556	0	1	CG31221	FBgn0051221	-	-	Contributions welcome.
0	1.43239	0.44	0.089	0	1	ChAT	FBgn0000303	Choline acetyltransferase	20190307	Choline acetyltransferase (ChAT) encodes a protein that catalyzes the biosynthesis of the neurotransmitter acetylcholine. It is considered to be a specific marker for cholinergic neurons.
0	1.41604	0.923	0.405	0	1	sif	FBgn0085447	still life	20190314	still life (sif) encodes a guanine nucleotide exchange factor for Rho family GTPases. It is specifically localized to presynaptic terminals in both the central nervous system and neuromuscular junctions (NMJs), and regulates synaptic growth at NMJs.
0	1.39047	0.519	0.139	0	1	VAChT	FBgn0270928	Vesicular acetylcholine transporter	20190321	Vesicular acetylcholine transporter (VAChT) encodes a vesicular transport protein necessary for packaging the neurotransmitter acetylcholine into synaptic vesicles.
0	1.32462	0.733	0.268	0	1	Hasp	FBgn0032797	Hig-anchoring scaffold protein	-	Contributions welcome.
0	1.30386	0.712	0.282	0	1	kcc	FBgn0261794	kazachoc	20190912	kazachoc (kcc) encodes a potassium:chloride symporter that contributes to seizure susceptibility.
0	1.30149	0.635	0.255	0	1	dpr13	FBgn0034286	defective proboscis extension response 13	-	Contributions welcome.
0	1.27747	0.492	0.154	0	1	Hs3st-A	FBgn0053147	Heparan sulfate 3-O sulfotransferase-A	20190307	Heparan sulfate 3-O sulfotransferase-A (Hs3st-A) encodes a heparan sulfate modifying enzyme that transfers a sulfate group to the 3-O position of glucosamine residues of heparan sulfate. It regulates adult midgut homeostasis by repressing EGFR signaling.
0	1.26686	0.362	0.116	0	1	Gfrl	FBgn0262869	Glial cell line-derived neurotrophic family receptor-like	-	Contributions welcome.
0	1.25416	0.775	0.342	0	1	Frq1	FBgn0030897	Frequenin 1	-	Contributions welcome.
0	1.24533	0.729	0.316	0	1	Snap25	FBgn0011288	Synaptosomal-associated protein 25kDa	20190314	Synaptosomal-associated protein 25kDa (Snap25) encodes a synaptic target SNARE protein and a component of SNARE protein complexes known to function in neurotransmitter release. It functions in synaptic transmission in larvae and is essential in adults.
0	1.23562	0.834	0.499	0	1	Pglym78	FBgn0014869	Phosphoglyceromutase 78	20190912	Phosphoglyceromutase 78 (Pglym78) encodes an enzyme involved in myoblast fusion and somatic muscle development.
0	1.2294	0.464	0.176	0	1	CG32052	FBgn0044328	-	-	Contributions welcome.
0	1.22212	0.227	0.062	0	1	DIP-kappa	FBgn0051814	Dpr-interacting protein kappa	-	Contributions welcome.
0	1.20154	0.397	0.123	0	1	CG13743	FBgn0033368	-	-	Contributions welcome.
0	1.18541	0.985	0.788	0	1	Ldh	FBgn0001258	Lactate dehydrogenase	20190919	Lactate dehydrogenase (Ldh) encodes a protein involved in myoblast fusion and somatic muscle development.
0	1.18036	0.99	0.722	0	1	Hex-A	FBgn0001186	Hexokinase A	20190912	Hexokinase A (Hex-A) encodes a hexokinase involved in glucose homeostasis.
0	1.17328	0.915	0.518	0	1	jeb	FBgn0086677	jelly belly	20190307	jelly belly (jeb) encodes a secreted, low-density lipoprotein (LDL) repeat containing protein that functions as signalling ligand for the product of Alk. Binding of the ligand to its receptor activates intracellular Ras/ERK and PI3K signalling pathways. The roles of the product of jeb include embryonic visceral muscle development, growth and organ size regulation, retinal axon targeting, modulati…
0	1.17083	0.905	0.546	0	1	cpx	FBgn0041605	complexin	20190307	complexin (cpx) encodes a presynaptic cytosolic protein that regulates SNARE complex assembly and fuction. It has both positive and negative roles in synaptic transmission, serving as the synaptic vesicle fusion clamp and as an activator of evoked release.
0	1.17048	0.384	0.107	0	1	nAChRalpha3	FBgn0015519	nicotinic Acetylcholine Receptor alpha3	20180920	nicotinic Acetylcholine Receptor alpha3 (nAChRalpha3) encodes a subunit of the nicotinic acetylcholine receptor, which is a pentameric neurotransmitter-gated ion channel.
0	1.16517	0.967	0.747	0	1	Ald1	FBgn0000064	Aldolase 1	-	Contributions welcome.
0	1.14409	0.83	0.537	0	1	Tpi	FBgn0086355	Triose phosphate isomerase	20190314	Triose phosphate isomerase (Tpi) encodes a soluble metabolic protein dimer that functions in glycolysis catalyzing the isomerization between dihydroxyacetone phosphate and glyceraldehyde 3-phosphate, which is essential for efficient ATP production.
0	1.12358	0.993	0.812	0	1	nrv3	FBgn0032946	nervana 3	20190314	nervana 3 (nrv3) encodes one of three beta subunits of the sodium-potassium pump (ATPalpha). nrv3 is expressed in the nervous system, including subsets of the CNS and Johnston's organ neurons, and is required for hearing.
0	1.1114	0.99	0.711	0	1	futsch	FBgn0259108	futsch	20190228	futsch (futsch) encodes a microtubule binding protein involved in the formation of synaptic buttons at the neuromuscular junctions. Its expression levels are regulated by the product of TBPH to prevent synaptic defects.
0	1.10421	0.96	0.574	0	1	Rdl	FBgn0004244	Resistant to dieldrin	20190314	Resistant to dieldrin (Rdl) encodes a widely-expressed ligand-gated chloride channel which mediates the fast inhibitory effects of GABA. It has been shown to have roles in the circuits underlying visual processing, odor coding, learning and memory, sleep and courtship behavior.
0	1.10259	0.875	0.641	0	1	Gapdh1	FBgn0001091	Glyceraldehyde 3 phosphate dehydrogenase 1	20190919	Glyceraldehyde 3 phosphate dehydrogenase 1 (Gapdh1) encodes a glyceraldehyde-3-phosphate dehydrogenase involved in glycolysis, myoblast fusion and the development of somatic muscle.
0	1.09006	0.573	0.246	0	1	GluRIA	FBgn0004619	Glutamate receptor IA	-	Contributions welcome.
0	1.0746	0.937	0.639	0	1	Syx1A	FBgn0013343	Syntaxin 1A	-	Contributions welcome.
0	1.06028	0.919	0.728	0	1	Gapdh2	FBgn0001092	Glyceraldehyde 3 phosphate dehydrogenase 2	20190919	Glyceraldehyde 3 phosphate dehydrogenase 2 (Gapdh2) encodes a glyceraldehyde-3-phosphate dehydrogenase involved in glucose homeostasis.
0	1.05593	0.458	0.186	0	1	dpr17	FBgn0051361	defective proboscis extension response 17	-	Contributions welcome.
0	1.04567	0.491	0.194	0	1	Nckx30C	FBgn0028704	Nckx30C	-	Contributions welcome.
0	1.04211	0.633	0.248	0	1	CG11000	FBgn0263353	-	-	Contributions welcome.
0	1.02656	0.392	0.141	0	1	Dop2R	FBgn0053517	Dopamine 2-like receptor	20190307	Dopamine 2-like receptor (Dop2R) encodes a G protein-coupled receptor that is activated by dopamine. Postulated Dop2R-mediated functions include regulation of: aggression, cardiac function, feeding, levels of juvenile hormone and 20-hydroxyecdysone, lifespan, locomotor activity, nocturnal activity, olfactory associative learning, response to stress, sleep and sucrose acceptance.
0	1.02336	0.58	0.235	0	1	nAChRbeta1	FBgn0000038	nicotinic Acetylcholine Receptor beta1	20180906	nicotinic Acetylcholine Receptor beta1 (nAChRbeta1) encodes a subunit of the nicotinic acetylcholine receptor, a pentameric neurotransmitter-gated ion channel.
0	1.01365	0.802	0.413	0	1	Syt1	FBgn0004242	Synaptotagmin 1	20190314	Synaptotagmin 1 (Syt1) encodes a synaptic vesicle calcium binding protein that functions as the fast calcium sensor for neurotransmitter release at synapses.
0	1.00609	0.96	0.726	0	1	myr-GFP-p10
0	1.00542	0.491	0.188	0	1	Frq2	FBgn0083228	Frequenin 2	20190307	Frequenin 2 (Frq2) encodes s protein that binds calcium and interacts with the guanyl exchange factor encoded by ric8a to regulate the number of synapses and the probability of neurotransmitter release per synapse.
0	0.998862	0.692	0.333	0	1	GluRIB	FBgn0264000	Glutamate receptor IB	-	Contributions welcome.
0	0.997346	0.861	0.519	0	1	CG42613	FBgn0261262	-	-	Contributions welcome.
0	0.996966	0.995	0.829	0	1	Sap47	FBgn0013334	Synapse-associated protein 47kD	20190314	Synapse-associated protein 47kD (Sap47) encodes a conserved protein associated with synaptic vesicles. It is required for intact synaptic and behavioural plasticity.
0	0.993422	0.604	0.34	0	1	beat-IIa	FBgn0038498	beaten path IIa	-	Contributions welcome.
0	0.986424	0.757	0.364	0	1	dpr14	FBgn0029974	defective proboscis extension response 14	-	Contributions welcome.
0	0.978194	0.468	0.211	0	1	igl	FBgn0013467	igloo	20190919	igloo (igl) encodes a calmodulin binding protein.
0	0.977536	0.691	0.395	0	1	Pgk	FBgn0250906	Phosphoglycerate kinase	20190926	Phosphoglycerate kinase (Pgk) encodes an enzyme involved in myoblast fusion.
0	0.97352	0.916	0.491	0	1	para	FBgn0285944	paralytic	20190314	paralytic (para) is an essential gene required for locomotor activity. It encodes an alpha-subunit of voltage-gated sodium channels. It is required for generation of sodium-dependent action potentials.
0	0.970967	0.242	0.039	0	1	ChT	FBgn0038641	Choline transporter	-	Contributions welcome.
0	0.97037	0.311	0.103	0	1	AcCoAS	FBgn0012034	Acetyl Coenzyme A synthase	-	Contributions welcome.
0	0.963188	0.861	0.471	0	1	Ih	FBgn0263397	I[[h]] channel	20190926	I[[h]] channel (Ih) encodes a low-threshold, voltage-gated ion channel. It may influence excitatory postsynaptic potential kinetics and integration.
0	0.960919	0.386	0.147	0	1	Tsp42Ej	FBgn0033132	Tetraspanin 42Ej	20190314	Tetraspanin 42Ej (Tsp42Ej) encodes a lysosomal member protein required for the degradation of endocytosed rhodopsin. It prevents light-induced retinal degeneration.
0	0.959956	0.607	0.27	0	1	qvr	FBgn0260499	quiver	20190314	quiver (qvr) encodes a Ly-6 protein. Ly-6 proteins are GPI-linked or secreted proteins that modulate the trafficking and/or activity of membrane protein targets, including the potassium channel encoded by Sh and nicotinic acetylcholine receptors.
0	0.957089	0.461	0.169	0	1	Hk	FBgn0263220	Hyperkinetic	20190307	Hyperkinetic (Hk) encodes a beta-subunit of Sh K[+] channels and modulates its channel function. It is important in regulating action potentials in neurons and muscles, and transmitter release.
0	0.94315	0.977	0.77	0	1	Atpalpha	FBgn0002921	Na pump alpha subunit	20190307	Na pump alpha subunit (Atpalpha) encodes an integral membrane cation antiporter protein that utilizes ATP to shuttle Na[+] and K[+] across the plasma membrane to maintain ion homeostasis.
0	0.942899	0.458	0.169	0	1	TM4SF	FBgn0020372	Transmembrane 4 superfamily	-	Contributions welcome.
0	0.932639	0.909	0.554	0	1	nSyb	FBgn0013342	neuronal Synaptobrevin	20190711	neuronal Synaptobrevin (nSyb) encodes a SNAP receptor involved in vesicle fusion.
0	0.928249	0.775	0.482	0	1	Cbp53E	FBgn0004580	Calbindin 53E	20190307	Calbindin 53E (Cbp53E) encodes a 6 EF-hand domain-containing protein that regulates neuronal development.
0	0.923823	0.657	0.319	0	1	Ace	FBgn0000024	Acetylcholine esterase	20190307	Acetylcholine esterase (Ace) encodes an enzyme that catalyzes the hydrolysis of the neurotransmitter acetylcholine to acetate and choline, thus resetting the neurotransmission mechanism at neuromuscular junctions.
0	0.912725	0.505	0.213	0	1	Pde6	FBgn0038237	Phosphodiesterase 6	-	Contributions welcome.
0	0.908992	0.88	0.577	0	1	shi	FBgn0003392	shibire	-	Contributions welcome.
0	0.908544	0.347	0.113	0	1	Octbeta2R	FBgn0038063	Octopamine beta2 receptor	-	Contributions welcome.
0	0.890679	0.508	0.202	0	1	DopEcR	FBgn0035538	Dopamine/Ecdysteroid receptor	20190307	Dopamine/Ecdysteroid receptor (DopEcR) encodes a GPCR that shows ligand-biased activation. It can be activated by dopamine to increase cyclic AMP levels and by the insect steroid ecdysone to activate the MAPKinase pathway. It is widely expressed in the nervous system and can modulate a wide variety of complex behaviors including male courtship, locomotion, the response to stressful social interac…
0	0.888986	0.891	0.62	0	1	CG6329	FBgn0033872	-	-	Contributions welcome.
0	0.88751	0.228	0.064	0	1	dpr20	FBgn0035170	defective proboscis extension response 20	-	Contributions welcome.
0	0.887392	0.507	0.205	0	1	bol	FBgn0011206	boule	20190307	boule (bol) encodes a translational regulator required in spermatogenesis for entry into meiosis and spermatid differentiation. It has an additional role in mushroom body gamma neurons as a negative regulator of axon pruning.
0	0.881708	0.593	0.298	0	1	CG43737	FBgn0263994	-	-	Contributions welcome.
0	0.881387	0.807	0.435	0	1	Sh	FBgn0003380	Shaker	20190314	Shaker (Sh) encodes the structural alpha subunit of a voltage-gated potassium channel. It plays a key role in maintaining electrical excitability in neurons and muscle cells, as well as regulating neurotransmitter release at the synapse.
0	0.876214	0.846	0.5	0	1	Drep2	FBgn0028408	DNA fragmentation factor-related protein 2	20190912	DNA fragmentation factor-related protein 2 (Drep2) encodes a protein involved in neuron death regulation.
0	0.871738	0.766	0.47	0	1	scrt	FBgn0004880	scratch	20190711	scratch (scrt) encodes a zinc finger C2H2 transcription factor involved in the negative regulation of genes promoting non-neuronal cell fates.
0	0.868787	0.432	0.192	0	1	dpr1	FBgn0040726	defective proboscis extension response 1	-	Contributions welcome.
0	0.86608	0.808	0.471	0	1	Pdp1	FBgn0016694	PAR-domain protein 1	20190314	PAR-domain protein 1 (Pdp1) encodes a member of the PAR domain bZip family of sequence-specific transcription factors. it regulates gene expression in muscles and in circadian clock neurons.
0	0.863431	0.564	0.302	0	1	Cyt-c-p	FBgn0284248	Cytochrome c proximal	-	Contributions welcome.
0	0.861462	0.854	0.55	0	1	CG30172	FBgn0050172	-	-	Contributions welcome.
0	0.857951	0.512	0.237	0	1	VhaM9.7-a	FBgn0035521	Vacuolar H[+] ATPase M9.7 subunit a	-	Contributions welcome.
0	0.857344	0.618	0.319	0	1	Dscam2	FBgn0265296	Down syndrome cell adhesion molecule 2	20190307	Down syndrome cell adhesion molecule 2 (Dscam2) encodes a transmembrane protein. Its alternative splicing produces two biochemically distinct homophilic binding proteins expressed in different cells. It can mediate both repulsion and adhesion between neurons and contributes to boundary formation, neurite targeting and synapse formation in the brain.
0	0.857164	0.507	0.213	0	1	GABA-B-R1	FBgn0260446	metabotropic GABA-B receptor subtype 1	20190711	metabotropic GABA-B receptor subtype 1 (GABA-B-R1) encodes a receptor involved in G protein-coupled receptor and gamma-aminobutyric acid signaling pathways.
0	0.855777	0.819	0.434	0	1	Cngl	FBgn0263257	Cyclic nucleotide-gated ion channel-like	-	Contributions welcome.
0	0.853986	0.562	0.253	0	1	Tsp66E	FBgn0035936	Tetraspanin 66E	20190314	Tetraspanin 66E (Tsp66E) encodes a tetraspanin, which spans the membrane four times. When the products of both Tsp66E and Tsp74F are removed, this results in defects in actin polarization, endocytosis, and distribution of the integrin subunit encoded by if during oogenesis.
0	0.844812	0.945	0.62	0	1	ps	FBgn0261552	pasilla	20190314	pasilla (ps) encodes a nuclear RNA binding protein implicated in splicing. It is expressed at high levels in the embryonic salivary gland and other tissues. Loss of function results in a significant reduction in secretory volume and secretory vesicles in the salivary gland and irregular gland morphology.
0	0.842971	0.954	0.763	0	1	Eno	FBgn0000579	Enolase	20190912	Enolase (Eno) encodes a phosphopyruvate hydratase involved in glucose homeostasis.
0	0.8363	0.694	0.376	0	1	CG43222
0	0.833053	0.609	0.299	0	1	Nrx-1	FBgn0038975	Neurexin 1	20190314	Neurexin 1 (Nrx-1) encodes a transmembrane synaptic adhesive molecule that regulates the synaptic architecture and function in the brain and neuromuscular junction. It contributes to synaptic growth, transmission, synaptic formation and also regulation of learning and memory, locomotion and visual function.
0	0.830318	0.627	0.341	0	1	wry	FBgn0051665	weary	20190912	weary (wry) encodes a ligand for the receptor encoded by N. It is involved in the Notch signaling pathway and normal heart function.
0	0.830145	0.529	0.243	0	1	Mid1	FBgn0053988	Mid1	-	Contributions welcome.
0	0.82762	0.489	0.199	0	1	slo	FBgn0003429	slowpoke	20190314	slowpoke (slo) encodes the structural alpha subunit of a BK ('maxi K') calcium-activated potassium channel. It regulates neurotransmitter release at the synapse and maintain electrical excitability in neurons and muscle cells.
0	0.826225	0.622	0.313	0	1	Pfk	FBgn0003071	Phosphofructokinase	-	Contributions welcome.
0	0.819445	0.461	0.203	0	1	dpr10	FBgn0052057	defective proboscis extension response 10	-	Contributions welcome.
0	0.816122	0.888	0.548	0	1	Dhit	FBgn0028743	Double hit	20190307	Double hit (Dhit) encodes a protein that negatively regulates Galpha signaling and is involved in several GPCR-mediated signaling and developmental programs, such as asymmetric cell division in the sensory organ lineage.
0	0.803712	0.441	0.19	0	1	NaCP60E	FBgn0085434	Na channel protein 60E	20190228	Na channel protein 60E (NaCP60E) encodes a voltage-gated calcium-selective cation channel that likely modulates the stability of neural circuits, particularly under environmental stresses.
0	0.803004	0.455	0.225	0	1	Lim1	FBgn0026411	LIM homeobox 1	20190912	LIM homeobox 1 (Lim1) encodes a transcription factor protein involved in eye development and leg morphogenesis.
0	0.793654	0.53	0.251	0	1	Nlg2	FBgn0031866	Neuroligin 2	20190314	Neuroligin 2 (Nlg2) encodes a transmembrane protein that interacts with the product of Nrx-1, and recruits scaffolding proteins for organization of postsynaptic neurotransmitter receptors. The product of Nlg2 functions in synaptic growth and regulation, and is involved in the modulation of social and courtship behavior.
0	0.792505	0.474	0.238	0	1	nAChRalpha1	FBgn0000036	nicotinic Acetylcholine Receptor alpha1	20180906	nicotinic Acetylcholine Receptor alpha1 (nAChRalpha1) encodes a subunit of the nicotinic acetylcholine receptor, a pentameric neurotransmitter-gated ion channel.
0	0.787255	0.225	0.054	0	1	CG2680	FBgn0024995	-	-	Contributions welcome.
0	0.779557	0.216	0.07	0	1	beat-IIIb	FBgn0053179	beaten path IIIb	-	Contributions welcome.
0	0.767745	0.654	0.335	0	1	7B2	FBgn0041707	7B2	20190321	7B2 (7B2) encodes a peptidase required for the zymogen conversion and secretion of the prohormone convertase 2 encoded by amon.
0	0.766371	0.275	0.092	0	1	CG14762	FBgn0033250	-	-	Contributions welcome.
0	0.765334	0.74	0.455	0	1	PyK	FBgn0267385	Pyruvate kinase	20190926	Pyruvate kinase (PyK) encodes an enzyme involved in muscle development, glycolysis and glucose homeostasis.
0	0.757807	0.605	0.302	0	1	nAChRalpha5	FBgn0028875	nicotinic Acetylcholine Receptor alpha5	20181011	nicotinic Acetylcholine Receptor alpha5 (nAChRalpha5) encodes a subunit of the nicotinic acetylcholine receptor, which is a pentameric neurotransmitter-gated ion channel.
0	0.753365	0.403	0.166	0	1	CG16779	FBgn0037698	-	-	Contributions welcome.
0	0.751304	0.406	0.177	0	1	Nlg3	FBgn0083963	Neuroligin 3	20190314	Neuroligin 3 (Nlg3) encodes a synaptic adhesion molecule involved in synapse formation and synaptic transmission.
0	0.748067	0.48	0.227	0	1	CG31030	FBgn0051030	-	-	Contributions welcome.
0	0.743467	0.889	0.654	0	1	Ggamma30A	FBgn0267252	G protein subunit gamma at 30A	20190307	G protein subunit gamma at 30A (Ggamma30A) encodes the gamma subunit of a heterotrimeric G protein complex. It functions in rhodopsin-mediated signaling in photoreceptor cells. Post-translational farnesylation of the product of Ggamma30A facilitates membrane attachment of the visual Gbeta/gamma complex.
0	0.743383	0.578	0.289	0	1	CG42450	FBgn0259927	-	-	Contributions welcome.
0	0.743355	0.824	0.533	0	1	cpo	FBgn0263995	couch potato	20190307	couch potato (cpo) is most strongly expressed in nuclei of the central and peripheral nervous systems and the ring gland, where its product may regulate gene transcription to control complex neurological and neuroendocrine functions. It is required for normal synaptic transmission, climate adaptation, olfaction, diapause and behavioral responses.
0	0.741503	0.386	0.162	0	1	CG3961	FBgn0036821	-	-	Contributions welcome.
0	0.732715	0.941	0.751	0	1	Galphao	FBgn0001122	G protein alpha o subunit	20190307	G protein alpha o subunit (Galphao) encodes the most abundant G protein in the nervous tissue and is involved in signaling by a variety of GPCRs. It contributes to heart development, axonogenesis, neuro-muscular junction formation, asymmetric cell division, planar cell polarity, blood-brain barrier establishment, Wnt signaling, and gustatory and olfactory sensory perception.
0	0.728043	0.302	0.119	0	1	dpr8	FBgn0052600	defective proboscis extension response 8	-	Contributions welcome.
0	0.72736	0.55	0.298	0	1	mtd	FBgn0013576	mustard	20190314	mustard (mtd) encodes an ecdysone-regulated late puff protein. A isoform including only the C-terminal with a TLDc domain enters the nucleus. This isoform increases intestinal stem cell division and suppresses expression of the antimicrobial peptide encoded by DptA at the transcriptional level, independent of IMD pathway signaling.
0	0.727169	0.351	0.148	0	1	Ric	FBgn0265605	Ras-related protein interacting with calmodulin	20190314	Ras-related protein interacting with calmodulin (Ric) encodes a Ras-like GTPase that influences p38 signaling. It functions to promote tolerance to a variety of stresses.
0	0.724774	0.464	0.201	0	1	Hr38	FBgn0014859	Hormone receptor-like in 38	20190307	Hormone receptor-like in 38 (Hr38) encodes a protein that can heterodimerize with the U adult cuticle and for the proper uptake and storage of glycogen in larvae.
0	0.722387	0.236	0.082	0	1	dpr6	FBgn0040823	defective proboscis extension response 6	-	Contributions welcome.
0	0.717437	0.674	0.404	0	1	OtopLa	FBgn0259994	Otopetrin-like a	-	Contributions welcome.
0	0.716868	0.409	0.18	0	1	CG3662	FBgn0031285	-	-	Contributions welcome.
0	0.714821	0.95	0.669	0	1	Alk	FBgn0040505	Anaplastic lymphoma kinase	20190307	Anaplastic lymphoma kinase (Alk) encodes a protein that employs Ras/ERK and PI3K signalling pathways to function in multiple contexts including embryonic visceral muscle development, growth and organ size regulation, retinal axon targeting, modulation of neuromuscular transmission as well as sleep regulation and olfactory learning. Its ligand is the secreted protein encoded by jeb.
0	0.706423	0.687	0.418	0	1	CaMKII	FBgn0264607	Calcium/calmodulin-dependent protein kinase II	20190307	Calcium/calmodulin-dependent protein kinase II (CaMKII) encodes an abundant Ca[2+]-calmodulin-regulated serine/threonine protein kinase. In neurons it has a wide range of substrates in multiple subcellular compartments, regulating synaptic plasticity, excitability and cytoskeletal interactions.
0	0.706197	0.474	0.226	0	1	sr	FBgn0003499	stripe	20190314	stripe (sr) encodes a transcription factor that induces the fate of tendon cells in the embryo as well as in the adult fly. It works upstream of tendon specific genes including Tsp, slow and Lrt.
0	0.703456	0.737	0.483	0	1	Vha13	FBgn0283536	Vacuolar H[+] ATPase 13kD subunit	-	Contributions welcome.
0	0.689757	0.309	0.12	0	1	CG42540	FBgn0260657	-	-	Contributions welcome.
0	0.68443	0.312	0.117	0	1	Shab	FBgn0262593	Shaker cognate b	20190314	Shaker cognate b (Shab) encodes a member of the Sh family and the structural alpha subunit of a delayed rectifier K[+] channel (Kv2). The product of Shab channel functions to regulate excitability in neurons and muscles, and transmitter release.
0	0.683252	0.308	0.116	0	1	Tob	FBgn0028397	Transducer of ERBB2	20190919	Tob (Tob) encodes a protein involved in long-term memory.
0	0.682701	0.698	0.426	0	1	nls-tdTomato
0	0.680521	0.634	0.352	0	1	CG7781	FBgn0032021	-	-	Contributions welcome.
0	0.680446	0.447	0.214	0	1	tipE	FBgn0003710	temperature-induced paralytic E	-	Contributions welcome.
0	0.669447	0.918	0.775	0	1	CG7630	FBgn0040793	-	-	Contributions welcome.
0	0.668365	0.666	0.401	0	1	Mkp3	FBgn0036844	Mitogen-activated protein kinase phosphatase 3	20190314	Mitogen-activated protein kinase phosphatase 3 (Mkp3) encodes a member of the mitogen-activated protein kinase phosphatases that inactivate MAPKs. It dephosphorylates the phosphorylated active forms of the products of p38a and rl.
0	0.660669	0.871	0.637	0	1	Bsg	FBgn0261822	Basigin	20190307	Basigin (Bsg) encodes an IgG family glycoprotein that promotes cytoskeletal rearrangements and lamellipodia formation in cultured insect cells. It contributes to photoreceptor cell morphogenesis, sarcomere organization and spermatid development.
0	0.658635	0.678	0.365	0	1	SK	FBgn0029761	small conductance calcium-activated potassium channel	-	Contributions welcome.
0	0.646911	0.845	0.598	0	1	CASK	FBgn0013759	CASK	20190307	CASK (CASK) encodes a member of the MAGUK family of scaffolding proteins. In epithelial tissues, the product of CASK functions as an adhesion molecule involved in cell proliferation, cytoskeletal remodeling and cell migration. In neurons, the product of CASK serves as a scaffold for a number of signaling and transmembrane molecules and is involved in synaptic development and plasticity.
0	0.645408	0.822	0.627	0	1	porin	FBgn0004363	porin	20190314	porin (porin) encodes a beta-barrel channel protein localized in the outer membrane of mitochondria that conducts translocation of various ions and metabolites between cytoplasm and mitochondria. It plays roles in mitochondria dynamics and mitophagy, and is ubiquitinated by the E3 ligases encoded by park and Mul1.
0	0.635906	0.138	0.029	0	1	beat-Vc	FBgn0038084	beaten path Vc	-	Contributions welcome.
0	0.635021	0.966	0.863	0	1	cype	FBgn0015031	cyclope	20190307	cyclope (cype) encodes a cytochrome c oxidase subunit VIc homolog acting as an enhancer of dpp pathway phenotypes. It is involved in hair and cell growth and in ommatidia development.
0	0.630122	0.733	0.447	0	1	lncRNA:CR31451
0	0.624328	0.84	0.508	0	1	dysc	FBgn0264006	dyschronic	20190307	dyschronic (dysc) encodes a protein that regulates the localization of the calcium-activated potassium channel encoded by slo. The product of dysc impacts circadian locomotor patterns, synaptic morphology, active zone structure, and both spontaneous and evoked neurotransmitter release.
0	0.623994	0.963	0.761	0	1	Rbp6	FBgn0260943	RNA-binding protein 6	20190314	RNA-binding protein 6 (Rbp6) encodes a paralog of the RNA-binding protein encoded by msi. In contrast to msi, Rbp6 mutants are viable and fertile, with only a slight delay in eclosion. The product of Rbp6 may have roles in response to fungal infection and aggressive behavior.
0	0.621048	0.964	0.707	0	1	nAChRalpha6	FBgn0032151	nicotinic Acetylcholine Receptor alpha6	20190314	nicotinic Acetylcholine Receptor alpha6 (nAChRalpha6) encodes a postsynaptic receptor involved in cation transport, synaptic transmission, muscle homeostasis and sensitivity to insecticides.
0	0.613227	0.829	0.606	0	1	Vha16-1	FBgn0262736	Vacuolar H[+] ATPase 16kD subunit 1	20190926	Vacuolar H[+] ATPase 16kD subunit 1 (Vha16-1) encodes the proteolipid component of V-ATPase, which is a multi-functional channel protein. It contributes to vesicle-membrane fusion, hydrophilic molecule transport and intercellular communication.
0	0.612983	0.907	0.689	0	1	IA-2	FBgn0031294	IA-2 protein tyrosine phosphatase	20190801	IA-2 protein tyrosine phosphatase (IA-2) encodes a protein involved in gut development and insulin-like peptide secretion.
0	0.59626	0.843	0.585	0	1	Ank2	FBgn0261788	Ankyrin 2	20190307	Ankyrin 2 (Ank2) encodes a cytoskeletal binding protein required for proper function of the product of beta-Spec via direct interaction. It contributes to the regulation of short-term memory, sound perception, microtubule cytoskeleton and neuromuscular junction development and synapsis.
0	0.580122	0.891	0.76	0	1	sesB	FBgn0003360	stress-sensitive B	-	Contributions welcome.
0	0.525768	0.971	0.867	0	1	shep	FBgn0052423	alan shepard	20190314	alan shepard (shep) encodes an evolutionarily conserved RNA/DNA binding protein that regulates alternative splicing and gypsy insulator activities. It regulates neural development during the embryonic and larval stages, and neuronal remodeling during metamorphosis.
0	0.504775	0.971	0.814	0	1	fne	FBgn0086675	found in neurons	20190307	found in neurons (fne) encodes an RNA binding protein that works as a post-transcriptional regulator. It is present in the cytoplasm of all neurons. Lack of fne produces fusion of the mushroom body beta-lobes and altered male courtship behaviour.
8.1495e-308	0.712909	0.503	0.264	9.26598e-304	1	eIF4EHP	FBgn0053100	eukaryotic translation initiation factor 4E homologous protein	20190307	eukaryotic translation initiation factor 4E homologous protein (eIF4EHP) encodes a protein that binds the 7-methyl-guanosine cap structure of mRNA and functions as a negative regulator of translation. The product of eIF4EHP contributes to embryonic patterning by negatively regulating translation of the products of cad and hb, and is also implicated in regulating ecdysone biosynthesis.
2.14525e-307	0.682354	0.746	0.513	2.43915e-303	1	COX4	FBgn0032833	Cytochrome c oxidase subunit 4	20190912	Cytochrome c oxidase subunit 4 (COX4) encodes a subunit of the cytochrome-c oxidase. It is involved in cell proliferation and golgi structural organisation.
8.94348e-304	0.71652	0.406	0.185	1.01687e-299	1	Stacl	FBgn0263980	Stac-like	-	Contributions welcome.
9.30382e-303	0.673396	0.368	0.16	1.05784e-298	1	CG42750	FBgn0261804	-	-	Contributions welcome.
3.76211e-302	0.55142	0.142	0.036	4.27752e-298	1	CG3009	FBgn0029720	-	-	Contributions welcome.
3.0533e-301	0.607799	0.192	0.06	3.4716e-297	1	jef	FBgn0033958	jet fuel	-	Contributions welcome.
6.09271e-301	0.657331	0.243	0.087	6.92742e-297	1	Gs1	FBgn0001142	Glutamine synthetase 1	20180913	Glutamine synthetase 1 (Gs1) encodes the mitochondrial enzyme that uses glutamate and ammonia as substrates to synthesize glutamine, which is a precursor of purine and pyrimidine synthesis. An adequate level of maternally supplied Gs1 product activity is necessary in the early embryonic development. High level of glutamine in mitochondria causes megamitochondrial formation in cells.
3.99614e-300	0.565829	0.925	0.752	4.54362e-296	1	ox	FBgn0011227	oxen	-	Contributions welcome.
4.26072e-298	0.600784	0.208	0.068	4.84444e-294	1	CG31808	FBgn0062978	-	-	Contributions welcome.
2.4974e-293	0.825826	0.366	0.166	2.83955e-289	1	CG15765	FBgn0029814	-	-	Contributions welcome.
4.30359e-293	0.579226	0.629	0.356	4.89318e-289	1	RSG7	FBgn0024941	Regulator of G-protein signaling 7	-	Contributions welcome.
1.94441e-289	0.686208	0.76	0.515	2.21079e-285	1	luna	FBgn0040765	luna	-	Contributions welcome.
2.0452e-289	0.509867	0.624	0.35	2.32539e-285	1	Pal2	FBgn0262728	Peptidyl-alpha-hydroxyglycine-alpha-amidating lyase 2	20190926	Peptidyl-alpha-hydroxyglycine-alpha-amidating lyase 2 (Pal2) encodes one of two related lyases (the other is encoded by Pal1) involved in alpha-amidation of neuropeptides, thereby promoting neuropeptide potency and stability.
9.04274e-289	0.649002	0.67	0.4	1.02816e-284	1	dpr9	FBgn0038282	defective proboscis extension response 9	-	Contributions welcome.
1.05062e-287	0.605991	0.835	0.65	1.19455e-283	1	levy	FBgn0034877	levy	-	Contributions welcome.
3.20197e-286	0.584424	0.707	0.444	3.64064e-282	1	MESK2	FBgn0043070	Misexpression suppressor of KSR 2	-	Contributions welcome.
8.01161e-286	0.820458	0.327	0.141	9.1092e-282	1	shakB	FBgn0085387	shaking B	-	Contributions welcome.
9.67923e-284	0.727194	0.534	0.296	1.10053e-279	1	CG17716
2.75016e-283	0.528754	0.167	0.049	3.12693e-279	1	Scgalpha	FBgn0032013	Sarcoglycan alpha	-	Contributions welcome.
5.89504e-283	0.676822	0.198	0.065	6.70266e-279	1	Nlg4	FBgn0083975	Neuroligin 4	20190314	Neuroligin 4 (Nlg4) encodes a synaptic adhesion molecule involved in synapse formation and synaptic transmission.
2.02875e-282	0.618955	0.556	0.305	2.30669e-278	1	brp	FBgn0259246	bruchpilot	20190307	bruchpilot (brp) encodes a cytoskeletal protein critical for structural integrity of electron-dense projection (T-bar) at pre-active zones. It contributes to Ca[2+] channel clustering, size regulation of the synaptic vesicle readily releaseable pool and anesthesia-resistant memory formation.
5.456e-282	0.606092	0.412	0.194	6.20347e-278	1	Hsp67Bc	FBgn0001229	Heat shock gene 67Bc	20180913	Heat shock gene 67Bc (Hsp67Bc) encodes a small heat shock protein (hsp) that binds to the product encoded by stv to regulate protein lipidation. The product of Hsp67Bc also induces the phosphorylation of eIF2alpha protein and stimulates autophagy, thereby facilitating the clearance of misfolded proteins. Hsp67Bc expression can be regulated by the product of pcm.
4.25186e-280	0.679798	0.434	0.213	4.83437e-276	1	Syn1	FBgn0037130	Syntrophin-like 1	20190321	Syntrophin-like 1 (Syn1) encodes an adaptor protein associated with the Dystrophin glycoprotein complex that recruits different signaling components, including the product of Nos in neurons. Dystrophin-Syn1-neuronal Nos signaling via histone modifications regulates gene expression, including expression of miRNAs, and adapts cellular homeostasis, which is compromised under stress and dystrophic co…
3.07285e-279	0.643923	0.261	0.099	3.49383e-275	1	Calx	FBgn0013995	Na/Ca-exchange protein	20190912	Na/Ca-exchange protein (Calx) encodes a Na-Ca exchanger involved in phototransduction and response to endoplasmic reticulum stress.
3.48647e-274	0.716256	0.222	0.079	3.96411e-270	1	CG8861	FBgn0037676	-	-	Contributions welcome.
9.89787e-274	0.609132	0.393	0.184	1.12539e-269	1	gprs	FBgn0024232	gprs	-	Contributions welcome.
1.72187e-273	0.591976	0.527	0.28	1.95777e-269	1	Lcch3	FBgn0010240	Ligand-gated chloride channel homolog 3	-	Contributions welcome.
1.78416e-273	0.594976	0.216	0.075	2.02859e-269	1	CG32206	FBgn0052206	-	-	Contributions welcome.
2.37056e-273	0.622185	0.759	0.543	2.69533e-269	1	COX5B	FBgn0031830	Cytochrome c oxidase subunit 5B	-	Contributions welcome.
4.01138e-273	0.743017	0.327	0.145	4.56093e-269	1	Gs1l	FBgn0019982	GS1-like	-	Contributions welcome.
1.59877e-271	0.654349	0.486	0.261	1.8178e-267	1	RhoGAP100F	FBgn0039883	Rho GTPase activating protein at 100F	-	Contributions welcome.
4.61057e-271	0.651603	0.384	0.181	5.24222e-267	1	nAChRalpha7	FBgn0086778	nicotinic Acetylcholine Receptor alpha7	20190228	nicotinic Acetylcholine Receptor alpha7 (nAChRalpha7) encodes a subunit of the nicotinic acetylcholine receptor, a pentameric neurotransmitter-gated ion channel.
2.60368e-270	0.659585	0.525	0.288	2.96038e-266	1	GluClalpha	FBgn0024963	GluClalpha	-	Contributions welcome.
1.59162e-269	1.19676	0.375	0.187	1.80968e-265	1	beat-IIIc	FBgn0032629	beaten path IIIc	-	Contributions welcome.
7.5155e-268	0.739675	0.258	0.102	8.54512e-264	1	mGluR	FBgn0019985	metabotropic Glutamate Receptor	-	Contributions welcome.
1.16867e-267	0.643401	0.596	0.342	1.32878e-263	1	CG44422	FBgn0265595	-	-	Contributions welcome.
3.4924e-266	0.655742	0.543	0.309	3.97086e-262	1	Vha36-1	FBgn0022097	Vacuolar H[+] ATPase 36kD subunit 1	-	Contributions welcome.
4.16612e-265	0.623609	0.587	0.344	4.73688e-261	1	tutl	FBgn0010473	turtle	20190314	turtle (tutl) encodes an Ig-superfamily transmembrane protein. Its roles include axonal tiling, dendrite self-avoidance, axonal pathfinding and coordinated motor control.
9.16624e-265	0.638295	0.611	0.37	1.0422e-260	1	CG32264	FBgn0052264	-	-	Contributions welcome.
1.14628e-264	0.654019	0.446	0.233	1.30332e-260	1	Mdh2	FBgn0262559	Malate dehydrogenase 2	20190314	Malate dehydrogenase 2 (Mdh2) encodes one of the enzymes in the tricarboxylic acid cycle in mitochondria.
3.60577e-263	0.558832	0.867	0.71	4.09977e-259	1	UQCR-Q	FBgn0036728	Ubiquinol-cytochrome c reductase ubiquinone-binding protein	-	Contributions welcome.
1.57098e-257	0.602618	0.366	0.171	1.7862e-253	1	Vha68-1	FBgn0265262	Vacuolar H[+] ATPase 68kD subunit 1	-	Contributions welcome.
9.52104e-256	0.685941	0.25	0.098	1.08254e-251	1	Mp	FBgn0260660	Multiplexin	20190314	Multiplexin (Mp) encodes a Collagen XV/XVIII type protein that functions in motor axon pathfinding. It is required for normal calcium channel abundance, presynaptic calcium influx, and neurotransmitter release.
7.27515e-255	0.588763	0.863	0.713	8.27185e-251	1	ATPsynF	FBgn0035032	ATP synthase, subunit F	-	Contributions welcome.
1.50871e-253	0.743026	0.17	0.054	1.71541e-249	1	haf	FBgn0261509	hattifattener	20190307	hattifattener (haf) encodes a large transmembrane leucine-rich repeat (LRR) protein whose mutants have variable motor axon defects in which ISNb motor axons fail to make the correct decisions at choice points.
8.8375e-253	0.646179	0.346	0.162	1.00482e-248	1	Syt7	FBgn0039900	Synaptotagmin 7	-	Contributions welcome.
9.27588e-252	0.628756	0.285	0.121	1.05467e-247	1	dpr21	FBgn0260995	defective proboscis extension response 21	-	Contributions welcome.
7.44504e-251	0.521783	0.188	0.064	8.46501e-247	1	CG1909	FBgn0039911	-	-	Contributions welcome.
8.9275e-251	0.590643	0.163	0.051	1.01506e-246	1	spab	FBgn0033358	space blanket	-	Contributions welcome.
1.15122e-250	0.598899	0.226	0.085	1.30894e-246	1	Nmdar2	FBgn0053513	NMDA receptor 2	-	Contributions welcome.
3.2352e-248	0.577801	0.404	0.2	3.67843e-244	1	Syn	FBgn0004575	Synapsin	20190314	Synapsin (Syn) encodes a phosphoprotein associated with synaptic vesicles. It interacts with the endocytic scaffolding protein encoded by Dap160. Phosphorylation of synapsin at serine 6 is required for associative short-term learning/memory and short-term olfactory habituation. It is important for outgrowth of synaptic boutons at the larval neuromuscular junction.
8.3484e-248	0.6708	0.558	0.339	9.49213e-244	1	RFeSP	FBgn0021906	Rieske iron-sulfur protein	-	Contributions welcome.
4.08164e-247	0.89985	0.245	0.097	4.64083e-243	1	CCAP-R	FBgn0039396	Crustacean cardioactive peptide receptor	-	Contributions welcome.
7.74348e-247	0.611634	0.328	0.149	8.80434e-243	1	CG43778	FBgn0264308	-	-	Contributions welcome.
3.18106e-246	0.663754	0.394	0.192	3.61686e-242	1	kek3	FBgn0028370	kekkon 3	-	Contributions welcome.
1.94992e-245	0.694577	0.237	0.092	2.21706e-241	1	side-II	FBgn0259213	sidestep II	-	Contributions welcome.
4.64325e-245	0.586477	0.265	0.109	5.27937e-241	1	CG5890	FBgn0039380	-	-	Contributions welcome.
5.06307e-245	0.517997	0.871	0.71	5.75671e-241	1	COX7C	FBgn0040773	Cytochrome c oxidase subunit 7C	20190919	Cytochrome c oxidase subunit 7C (COX7C) encodes a negative regulator of neuroblast proliferation.
1.19023e-243	0.736395	0.262	0.109	1.35329e-239	1	cmpy	FBgn0037015	crimpy	-	Contributions welcome.
3.5191e-243	0.767455	0.372	0.182	4.00122e-239	1	eys	FBgn0031414	eyes shut	-	Contributions welcome.
1.51848e-242	0.655168	0.474	0.263	1.72651e-238	1	AP-2sigma	FBgn0043012	Adaptor Protein complex 2, sigma subunit	20190307	Adaptor Protein complex 2, sigma subunit (AP-2sigma) encodes a component of the AP-2 adaptor complex, which recruits certain transmembrane proteins into clathrin-coated pits for endocytic internalization.
9.58777e-241	0.61454	0.491	0.274	1.09013e-236	1	CG17816	FBgn0037525	-	-	Contributions welcome.
1.98684e-240	0.622933	0.329	0.151	2.25904e-236	1	CG42337	FBgn0259239	-	-	Contributions welcome.
7.33148e-240	0.565955	0.444	0.233	8.33589e-236	1	cac	FBgn0263111	cacophony	20190307	cacophony (cac) encodes the primary structural subunit of a voltage-gated calcium channel, which is located at presynaptic active zones. It functions in evoked neurotransmitter release at neuromuscular synapses. It contributes to male courtship behavior and a wide range of neurophysiological processes.
9.32538e-240	0.521422	0.259	0.105	1.0603e-235	1	CG7378	FBgn0030976	-	-	Contributions welcome.
6.23774e-239	0.572112	0.602	0.369	7.09231e-235	1	Rtnl1	FBgn0053113	Reticulon-like1	20181115	Reticulon-like1 (Rtnl1) encodes a reticulon family member, with predicted intramembrane hairpin domains that can insert into the cytosolic face of the endoplasmic reticulum (ER), thereby curving it and promoting ER tubule formation. It is enriched on tubular ER, including axons and egg chamber fusomes.
5.29358e-237	0.710207	0.364	0.181	6.0188e-233	1	Cmpk	FBgn0028833	Cytidine/uridine monophosphate kinase 1	20190919	Dak1 (Dak1) encodes a mitochondrial pyrimidine nucleoside monophosphate kinase with cytidylate kinase and uridylate kinase activity.
1.2203e-234	0.522529	0.651	0.405	1.38749e-230	1	Vha55	FBgn0005671	Vacuolar H[+]-ATPase 55kD subunit	-	Contributions welcome.
5.00471e-234	0.623089	0.291	0.129	5.69036e-230	1	CG1695	FBgn0031116	-	-	Contributions welcome.
2.06763e-232	0.564193	0.466	0.252	2.3509e-228	1	Rdh	FBgn0064227	Red herring	-	Contributions welcome.
5.48448e-231	0.725414	0.405	0.209	6.23585e-227	1	SPR	FBgn0029768	Sex peptide receptor	-	Contributions welcome.
1.21199e-230	0.537828	0.551	0.321	1.37803e-226	1	Pgi	FBgn0003074	Phosphoglucose isomerase	20190912	Phosphoglucose isomerase (Pgi) encodes an enzyme involved in glucose homeostasis.
1.24698e-230	0.622924	0.241	0.097	1.41782e-226	1	CG31324	FBgn0051324	-	-	Contributions welcome.
6.84507e-230	0.592851	0.604	0.38	7.78284e-226	1	ND-B14	FBgn0033570	NADH dehydrogenase (ubiquinone) B14 subunit	-	Contributions welcome.
1.2893e-229	0.484901	0.848	0.652	1.46593e-225	1	mei-P26	FBgn0026206	meiotic P26	20190711	meiotic P26 (mei-P26) encodes a protein involved in meiosis, germline differentiation and spermatogenesis.
8.07289e-229	0.637244	0.513	0.299	9.17888e-225	1	flw	FBgn0000711	flapwing	-	Contributions welcome.
8.28334e-228	0.552877	0.768	0.563	9.41816e-224	1	RNASEK	FBgn0262116	Ribonuclease kappa	20190516	Ribonuclease kappa (RNASEK) encodes a protein involved in clathrin-mediated endocytosis of large cargo, such as viruses.
8.81645e-228	0.482164	0.911	0.756	1.00243e-223	1	UQCR-6.4	FBgn0034245	Ubiquinol-cytochrome c reductase 6.4 kDa subunit	-	Contributions welcome.
8.91913e-227	0.605058	0.569	0.348	1.01411e-222	1	Vha14-1	FBgn0262512	Vacuolar H[+] ATPase 14kD subunit 1	-	Contributions welcome.
2.31805e-224	0.58481	0.349	0.17	2.63563e-220	1	Pgm1	FBgn0003076	Phosphoglucose mutase 1	-	Contributions welcome.
1.96387e-222	0.594013	0.4	0.206	2.23292e-218	1	Tsp96F	FBgn0027865	Tetraspanin 96F	-	Contributions welcome.
9.42109e-221	0.605468	0.237	0.096	1.07118e-216	1	mtt	FBgn0050361	mangetout	-	Contributions welcome.
1.68525e-220	0.522162	0.457	0.249	1.91613e-216	1	Pkc98E	FBgn0003093	Protein C kinase 98E	20180920	Protein C kinase 98E (Pkc98E) encodes a serine-threonine protein kinase activated by calcium, membrane translocation and lipids (such as diacylglycerol and phorbol ester). Pkc98E product controls cytoskeleton by negatively regulating the F-actin bundling protein encoded by sn.
3.49551e-218	0.548057	0.748	0.544	3.97439e-214	1	ATPsynCF6	FBgn0016119	ATP synthase, coupling factor 6	-	Contributions welcome.
2.36044e-217	0.506435	0.735	0.501	2.68382e-213	1	egh	FBgn0001404	egghead	-	Contributions welcome.
3.6323e-217	0.887385	0.306	0.146	4.12992e-213	1	CG32982	FBgn0052982	-	-	Contributions welcome.
9.42398e-216	0.689903	0.375	0.191	1.07151e-211	1	5-HT1A	FBgn0004168	5-hydroxytryptamine (serotonin) receptor 1A	20190926	5-hydroxytryptamine (serotonin) receptor 1A (5-HT1A) encodes a 5-hydroxytryptamine (serotonin) GPCR that belongs to the Class A GPCR family. They bind and transmit the signal from the neurotransmitter 5-HT (serotonin). The family can be subdivided into several subclasses based on pharmacology, signal transduction and structure. There are 5 genes encoding serotonin receptors in the Drosophila mela…
5.05749e-215	0.559253	0.513	0.294	5.75037e-211	1	cdc14	FBgn0031952	cell division cycle 14	-	Contributions welcome.
1.40995e-214	0.671348	0.336	0.164	1.60311e-210	1	Pvf3	FBgn0085407	PDGF- and VEGF-related factor 3	20190228	PDGF- and VEGF-related factor 3 (Pvf3) encodes a ligand for the receptor tyrosine kinase encoded by Pvr. It has roles in embryonic plasmatocyte survival and migration, and in the proliferation of adult midgut intestinal stem cells.
2.35006e-212	0.549994	0.17	0.059	2.67202e-208	1	Teh1	FBgn0037766	tipE homolog 1	20190801	tipE homolog 1 (Teh1) encodes a protein involved in regulation of sodium transport.
1.0992e-211	0.485425	0.828	0.635	1.24979e-207	1	UQCR-14	FBgn0030733	Ubiquinol-cytochrome c reductase 14 kDa subunit	-	Contributions welcome.
2.96943e-210	0.593648	0.3	0.139	3.37624e-206	1	CG31760	FBgn0051760	-	-	Contributions welcome.
3.61156e-210	0.594316	0.519	0.315	4.10634e-206	1	CG44242	FBgn0265177	-	-	Contributions welcome.
2.00638e-209	0.542358	0.761	0.535	2.28125e-205	1	Toll-6	FBgn0036494	Toll-6	20190314	Toll-6 (Toll-6) encodes a member of the Toll-like receptor family. It has neurotrophin receptor activity and contributes to dendrite guidance. Genetic interaction with 18w and Tollo suggests a Toll-6 role in convergent extension during early embryogenesis.
5.9102e-209	0.564687	0.642	0.42	6.7199e-205	1	miple1	FBgn0027111	midkine and pleiotrophin 1	20190314	midkine and pleiotrophin 1 (miple1) encodes a small secreted protein that binds Heparin and is closely related at the amino acid sequence to the product of miple2. It is mainly expressed in the developing CNS.
1.97409e-208	0.5159	0.282	0.126	2.24454e-204	1	jus	FBgn0039647	julius seizure	20181108	julius seizure (jus) encodes a two-transmembrane domain protein expressed in selected neurons in the optic lobe, subesophageal and thoracic-abdominal ganglia. It is mainly localized to axons and its developmental expression prevents epileptogenesis.
6.88148e-208	0.475264	0.69	0.455	7.82424e-204	1	CG7646	FBgn0036926	-	-	Contributions welcome.
5.46107e-207	0.541375	0.299	0.14	6.20924e-203	1	mAChR-A	FBgn0000037	muscarinic Acetylcholine Receptor, A-type	-	Contributions welcome.
6.4488e-206	0.501443	0.391	0.202	7.33228e-202	1	CG4587
1.35083e-205	0.565933	0.349	0.174	1.53589e-201	1	Gbs-76A	FBgn0036862	Glycogen binding subunit 76A	-	Contributions welcome.
4.28158e-205	0.702821	0.326	0.161	4.86816e-201	1	beat-Ic	FBgn0028644	beaten path Ic	20190912	beaten path Ic (beat-Ic) encodes a protein involved in axon guidance.
1.33256e-201	0.536859	0.23	0.097	1.51512e-197	1	gammaSnap1	FBgn0028552	gamma Soluble NSF attachment protein 1	20190711	gamma Soluble NSF attachment protein 1 (gammaSnap1) encodes a protein involved in the dorsal/ventral pattern formation of the wing disc.
2.47499e-201	0.482918	0.742	0.515	2.81406e-197	1	Appl	FBgn0000108	beta amyloid protein precursor-like	-	Contributions welcome.
4.81566e-201	0.670229	0.241	0.103	5.47541e-197	1	CG43795	FBgn0264339	-	-	Contributions welcome.
4.96039e-201	0.650105	0.176	0.065	5.63996e-197	1	fred	FBgn0051774	friend of echinoid	20190919	friend of echinoid (fred) encodes a protein involved in cuticle biosynthesis and ommatidial rotation.
5.63183e-201	0.518642	0.195	0.075	6.40339e-197	1	CG45002	FBgn0266354	-	-	Contributions welcome.
1.04284e-200	0.479168	0.693	0.472	1.18571e-196	1	CG6770	FBgn0032400	-	-	Contributions welcome.
5.28517e-200	0.520404	0.787	0.616	6.00924e-196	1	COX7A	FBgn0040529	Cytochrome c oxidase subunit 7A	-	Contributions welcome.
2.32514e-199	0.524031	0.356	0.181	2.64369e-195	1	Rab3	FBgn0005586	Rab3	20180913	Rab3 (Rab3) encodes a member of a large family of Ras-like small GTPases. Localized primarily at the synapse, Rab3 product is involved in mechanisms that control synaptic development and function, including the regulation of active zone protein composition at the neuromuscular junction.
5.52869e-198	0.471926	0.859	0.708	6.28612e-194	1	Neb-cGP	FBgn0083167	Neb-cGP	-	Contributions welcome.
4.89338e-196	0.464667	0.906	0.776	5.56377e-192	1	COX8	FBgn0263911	Cytochrome c oxidase subunit 8	-	Contributions welcome.
6.60514e-196	0.531552	0.338	0.17	7.51004e-192	1	Gdap2	FBgn0042135	Gdap2	-	Contributions welcome.
2.21284e-195	0.475916	0.635	0.406	2.516e-191	1	sdt	FBgn0261873	stardust	20190314	stardust (sdt) encodes membrane-associated guanylate kinase (MAGUK) protein involved in the maintenance of apico-basal cell polarity and the organization of zonula adherens.
3.95124e-195	0.569295	0.247	0.109	4.49256e-191	1	kirre	FBgn0028369	kin of irre	20190314	kin of irre (kirre) encodes a transmembrane protein of the Ig superfamily that is involved in heterotypic interactions with the product of sns. Interactions with intracellular adaptors regulate cytoskeleton dynamics. Its biological roles include myoblast aggregation and fusion, nephrocyte diaphragm formation, and cell sorting in the eye and wing imaginal discs.
2.34753e-194	0.481777	0.217	0.09	2.66914e-190	1	Kank	FBgn0027596	Kank	20190912	Kank (Kank) encodes a microtubule plus-end binding protein.
6.94705e-194	0.583255	0.545	0.348	7.89879e-190	1	Fis1	FBgn0039969	Fission, mitochondrial 1	-	Contributions welcome.
1.13024e-193	0.499636	0.489	0.284	1.28509e-189	1	CG5065	FBgn0034145	-	-	Contributions welcome.
2.12022e-193	0.512104	0.397	0.213	2.41069e-189	1	CG42260	FBgn0259145	-	20190307	CG42260 encodes a protein predicted to form the beta subunit of a cyclic nucleotide-gated ion channel. It could form a functional channel as a heterodimer with either the products of CngA or Cngl.
4.24739e-193	0.707407	0.186	0.072	4.82928e-189	1	AstA-R1	FBgn0266429	Allatostatin A receptor 1	20190801	Allatostatin A receptor 1 (AstA-R1) encodes a G-protein coupled receptor for the neuropeptide encoded by AstA.
1.14722e-192	0.510964	0.78	0.591	1.30438e-188	1	ND-MLRQ	FBgn0052230	NADH dehydrogenase (ubiquinone) MLRQ subunit	-	Contributions welcome.
2.03082e-192	0.474592	0.358	0.182	2.30905e-188	1	Glut4EF	FBgn0267336	Glucose transporter 4 enhancer factor	20190307	Glucose transporter 4 enhancer factor (Glut4EF) encodes a transcription factor important for developmental patterning and morphogenesis events.
5.58027e-192	0.506306	0.187	0.072	6.34477e-188	1	SLO2	FBgn0261698	slowpoke 2	20190801	slowpoke 2 (SLO2) encodes a channel involved in potassium ion transmembrane transport.
2.11894e-191	0.469981	0.187	0.072	2.40923e-187	1	CG42392	FBgn0259738	-	-	Contributions welcome.
8.62679e-191	0.482732	0.218	0.091	9.80866e-187	1	Rop	FBgn0004574	Ras opposite	-	Contributions welcome.
4.93928e-190	0.552855	0.213	0.088	5.61596e-186	1	Eip78C	FBgn0004865	Ecdysone-induced protein 78C	-	Contributions welcome.
1.20178e-189	0.594006	0.288	0.136	1.36642e-185	1	side	FBgn0016061	sidestep	20190314	sidestep (side) encodes a transmembrane protein of the immunoglobulin superfamily that is expressed in a defined spatiotemporal pattern in glial cells, sensory neurons and muscles. It functions as an attractive guidance cue to guide motor axons to their target regions.
1.97752e-189	0.513038	0.418	0.227	2.24844e-185	1	CG11319	FBgn0031835	-	-	Contributions welcome.
3.82228e-188	0.523482	0.328	0.165	4.34593e-184	1	CG11883	FBgn0033538	-	-	Contributions welcome.
9.33763e-188	0.471403	0.176	0.067	1.06169e-183	1	Ndae1	FBgn0259111	Na[+]-driven anion exchanger 1	20190926	Na[+]-driven anion exchanger 1 (Ndae1) encodes an intrinsic membrane protein that reversibly mediates the exchange of 1 Na[+] and 2 HCO[[3]][-] for 1 Cl[-] at basolateral membranes of gut and renal epithelia as well as CNS neurons. In the CNS, the product of Ndae1 can lower resting intracellular Cl[-] controlling GABA(A) Cl-channel activity.
1.05161e-187	0.443139	0.495	0.285	1.19568e-183	1	Rim	FBgn0053547	Rab3 interacting molecule	20181115	Rab3 interacting molecule (Rim) encodes a scaffolding protein at the synaptic active zone, with important roles in promoting neurotransmitter release.
1.49498e-187	0.546443	0.229	0.098	1.69979e-183	1	side-III	FBgn0083949	sidestep III	-	Contributions welcome.
4.48115e-187	0.493066	0.351	0.181	5.09507e-183	1	mmd	FBgn0259110	mind-meld	-	Contributions welcome.
2.6269e-186	0.506167	0.242	0.107	2.98678e-182	1	nwk	FBgn0263456	nervous wreck	20190516	nervous wreck (nwk) encodes a membrane- and actin cytoskeleton-remodeling protein that localizes to presynaptic periactive zones. It regulates the traffic of synaptic vesicles and synaptic growth-regulating endosomal cargoes such as BMP receptors.
2.71224e-186	0.621165	0.474	0.28	3.08382e-182	1	kek1	FBgn0015399	kekkon 1	20190314	kekkon 1 (kek1) encodes a transmembrane protein that acts in a negative feedback loop to modulate the activity of the product of Egfr in a number of tissues, including follicle cells and imaginal discs. It also plays a role in axonal outgrowth in the central nervous system.
1.24785e-185	0.527379	0.247	0.111	1.4188e-181	1	Dic1	FBgn0027610	Dicarboxylate carrier 1	20190307	Dicarboxylate carrier 1 (Dic1) encodes a protein of the inner mitochondrial membrane that catalyzes an electroneutral exchange across the inner mitochondrial membrane of dicarboxylates (e.g. malonate, malate, succinate) for inorganic phosphate and certain sulfur-containing compounds (e.g. sulfite, sulfate, thiosulfate). The main role of the product of is in gluconeogenesis. The carrier protein ha…
3.91102e-184	0.517424	0.231	0.101	4.44683e-180	1	dpr19	FBgn0032233	defective proboscis extension response 19	-	Contributions welcome.
6.55467e-184	0.588754	0.275	0.131	7.45266e-180	1	Cow	FBgn0039054	Carrier of Wingless	20190307	Carrier of Wingless (Cow) encodes a secreted heparan sulfate proteoglycan that binds the product of wg and increases its extracellular mobility. The binding with the ligand encoded by wg is dependent on heparan sulfate modification of the product of Cow.
1.2303e-182	0.505844	0.236	0.104	1.39886e-178	1	CG31688	FBgn0263355	-	-	Contributions welcome.
1.761e-182	0.331948	0.942	0.763	2.00225e-178	1	Liprin-gamma	FBgn0034720	Liprin-gamma	20190314	Liprin-gamma (Liprin-gamma) encodes an adaptor protein that counteracts the functions of the product of Liprin-alpha in photoreceptor axon targeting and the product of Liprin-beta in neuromuscular junction development, potentially through competition for binding partners.
1.97259e-180	0.457405	0.256	0.117	2.24284e-176	1	CG42322	FBgn0259222	-	-	Contributions welcome.
3.02645e-180	0.450433	0.16	0.059	3.44107e-176	1	nAChRbeta2	FBgn0004118	nicotinic Acetylcholine Receptor beta2	20180906	nicotinic Acetylcholine Receptor beta2 (nAChRbeta2) encodes a subunit of the nicotinic acetylcholine receptor, which is part of the superfamily of ligand-gated ion channels. These channels open to facilitate the passage of cations across synaptic membranes in response to the binding of their native ligand, acetylcholine. Mutations in nAChRbeta2 have been associated with resistance phenotypes to s…
4.07057e-180	0.541815	0.235	0.104	4.62824e-176	1	side-VI	FBgn0083950	sidestep VI	-	Contributions welcome.
7.92077e-180	0.544983	0.399	0.222	9.00591e-176	1	CG14312	FBgn0038596	-	-	Contributions welcome.
1.71451e-179	0.492653	0.658	0.458	1.9494e-175	1	Sdc	FBgn0010415	Syndecan	20190314	Syndecan (Sdc) encodes a transmembrane heparan sulfate proteoglycan. It binds to the products of sli and robo1 to regulate axon guidance at the CNS midline, and it cooperates with the product of Lar to promote synapse growth at the larval neuromuscular junction.
4.41349e-179	0.475275	0.575	0.369	5.01814e-175	1	Prosap	FBgn0040752	Prosap	20190321	Prosap (Prosap) encodes a member of SH3 and multiple ankyrin repeat domain (SHANK) family of genes that encode synaptic scaffolding proteins. It regulates synaptic growth and development, including the structure of the neuromuscular junction and synapses of the calyx, and olfactory acuity.
2.40446e-178	0.494332	0.487	0.289	2.73387e-174	1	CanA-14F	FBgn0267912	Calcineurin A at 14F	-	Contributions welcome.
6.13815e-178	0.466536	0.31	0.154	6.97907e-174	1	gce	FBgn0261703	germ cell-expressed bHLH-PAS	20190307	germ cell-expressed bHLH-PAS (gce) encodes a bHLH-PAS domain transcription factor paralogous to the product of Met. It is a receptor for the sesquiterpenoid juvenile hormone.
6.38334e-178	0.506717	0.78	0.611	7.25786e-174	1	COX5A	FBgn0019624	Cytochrome c oxidase subunit 5A	-	Contributions welcome.
8.04047e-178	0.509875	0.3	0.15	9.14202e-174	1	alphaSnap	FBgn0250791	alpha Soluble NSF attachment protein	-	Contributions welcome.
1.35914e-176	0.625118	0.217	0.094	1.54534e-172	1	Octbeta1R	FBgn0038980	Octopamine beta1 receptor	-	Contributions welcome.
1.5254e-176	0.473707	0.711	0.516	1.73438e-172	1	Ggamma1	FBgn0004921	G protein gamma 1	20190307	G protein gamma 1 (Ggamma1) encodes a protein involved in the G-protein coupled receptor signaling pathway. Ggamma1-product regulates actomyosin dynamics and contributes to heart morphogenesis, asymmetric neuroblast division and convergent extension movements during gastrulation.
7.98584e-176	0.40196	0.735	0.518	9.0799e-172	1	bru3	FBgn0264001	bruno 3	20190919	bruno 3 (bru3) encodes an RNA binding protein that binds to the EDEN element and mediates maternal mRNA translational repression.
3.66574e-175	0.512126	0.169	0.065	4.16794e-171	1	pHCl-1	FBgn0264908	pH-sensitive chloride channel 1	20190801	pH-sensitive chloride channel 1 (pHCl-1) encodes a protein involved in chloride transmembrane transport.
2.24339e-174	0.459459	0.797	0.628	2.55074e-170	1	roh	FBgn0250838	reduction of Rh1	-	Contributions welcome.
5.93457e-174	0.42086	0.561	0.347	6.74761e-170	1	Pde9	FBgn0259171	Phosphodiesterase 9	20190314	Phosphodiesterase 9 (Pde9) encodes a putative phosphodiesterase expressed in Malpighian tubules and involved in neurogenesis.
2.91116e-173	0.497957	0.231	0.103	3.30999e-169	1	CG14535	FBgn0031955	-	-	Contributions welcome.
2.37441e-171	0.388012	0.721	0.49	2.6997e-167	1	CG12991	FBgn0030847	-	-	Contributions welcome.
5.69901e-171	0.498305	0.673	0.473	6.47977e-167	1	dlg1	FBgn0001624	discs large 1	-	Contributions welcome.
6.86603e-171	0.657991	0.197	0.083	7.80667e-167	1	CG31475	FBgn0051475	-	-	Contributions welcome.
6.17056e-169	0.554661	0.3	0.153	7.01592e-165	1	CG13920	FBgn0025712	-	-	Contributions welcome.
6.984e-169	0.526591	0.826	0.691	7.94081e-165	1	trv	FBgn0085391	trivet	-	Contributions welcome.
9.00077e-169	0.437284	0.319	0.163	1.02339e-164	1	dpr7	FBgn0053481	defective proboscis extension response 7	-	Contributions welcome.
8.51144e-166	0.496502	0.385	0.213	9.67751e-162	1	CG45263	FBgn0266801	-	-	Contributions welcome.
1.9337e-165	0.412966	0.594	0.379	2.19862e-161	1	CG31140	FBgn0051140	-	-	Contributions welcome.
2.52599e-165	0.534805	0.65	0.471	2.87205e-161	1	ATPsynB	FBgn0019644	ATP synthase, subunit B	20180920	ATP synthase, subunit B (ATPsynB) encodes a protein proposed to act in ATP synthesis and phagocytosis. Ubiquitous knockdown of ATPsynB results in larval growth defects, while knockdown in testes causes male infertility.
1.68676e-164	0.443356	0.267	0.129	1.91785e-160	1	Tomosyn	FBgn0030412	Tomosyn	20190919	Tomosyn (Tomosyn) encodes a protein involved in long-term memory and neuromuscular synaptic transmission.
4.22931e-164	0.445002	0.798	0.643	4.80872e-160	1	ATPsynD	FBgn0016120	ATP synthase, subunit D	-	Contributions welcome.
1.10752e-163	0.556333	0.48	0.302	1.25925e-159	1	ND-B14.5B	FBgn0031505	NADH dehydrogenase (ubiquinone) B14.5 B subunit	-	Contributions welcome.
2.15265e-163	0.622219	0.297	0.152	2.44756e-159	1	AstC-R2	FBgn0036789	Allatostatin C receptor 2	20190801	Allatostatin C receptor 2 (AstC-R2) encodes G-protein coupled receptor for the neuropeptide encoded by AstC.
3.36922e-163	0.493506	0.469	0.29	3.8308e-159	1	Idh3a	FBgn0027291	Isocitrate dehydrogenase 3a	-	Contributions welcome.
2.82014e-162	0.447824	0.371	0.204	3.2065e-158	1	GlyP	FBgn0004507	Glycogen phosphorylase	-	Contributions welcome.
4.17595e-162	0.422514	0.27	0.132	4.74805e-158	1	Lrp4	FBgn0030706	LDL receptor related protein 4	20181004	LDL receptor related protein 4 (Lrp4) encodes a type I transmembrane protein that is enriched in presynaptic terminals and regulates synaptic organization in the olfactory circuit.
7.85548e-160	0.503482	0.187	0.078	8.93168e-156	1	lncRNA:CR42651
9.37615e-160	0.450013	0.498	0.31	1.06607e-155	1	Lar	FBgn0000464	Leukocyte-antigen-related-like	20190314	Leukocyte-antigen-related-like (Lar) encodes a transmembrane receptor tyrosine phosphatase with a extracellular domain that binds to the product of Sdc. It regulates signaling through the product of Abl. While the product of Lar has many functions, it is best known for its roles in embryonic motor axon guidance and in target recognition by axons of R7 photoreceptors.
4.76016e-159	0.442753	0.825	0.677	5.4123e-155	1	ATPsynG	FBgn0010612	ATP synthase, subunit G	20180913	ATP synthase, subunit G (ATPsynG) encodes a subunit in the F0 portion of mitochondrial ATP synthase (Complex V). ATP synthase catalyzes the formation of ATP using energy from a proton gradient across the inner mitochondrial membrane after electron transport.
1.19028e-158	0.546608	0.199	0.087	1.35335e-154	1	beat-Ib	FBgn0028645	beaten path Ib	-	Contributions welcome.
5.49848e-158	0.718981	0.191	0.082	6.25177e-154	1	abd-A	FBgn0000014	abdominal A	20190307	abdominal A (abd-A) encodes a homeobox-containing transcription factor component of the bithorax complex. It contributes to the developmental fate of embryonic segments.
8.38742e-158	0.449068	0.233	0.107	9.5365e-154	1	CG42594	FBgn0260971	-	-	Contributions welcome.
8.545e-158	0.431608	0.684	0.485	9.71566e-154	1	unc-13	FBgn0025726	unc-13	20190919	unc-13 (unc-13) encodes a protein involved in synaptic vesicle exocytosis.
3.05634e-156	0.472655	0.293	0.151	3.47506e-152	1	Pp2B-14D	FBgn0011826	Protein phosphatase 2B at 14D	-	Contributions welcome.
6.82355e-156	0.462406	0.239	0.113	7.75838e-152	1	OtopLc	FBgn0259150	Otopetrin-like c	-	Contributions welcome.
7.40775e-156	0.387658	0.592	0.387	8.42261e-152	1	fok	FBgn0263773	fledgling of Klp38B	-	Contributions welcome.
9.05609e-156	0.463724	0.257	0.126	1.02968e-151	1	EMRE	FBgn0062440	Essential MCU regulator	-	Contributions welcome.
1.38887e-155	0.420988	0.181	0.076	1.57914e-151	1	Gycalpha99B	FBgn0013972	Guanylyl cyclase alpha-subunit at 99B	20190307	Guanylyl cyclase alpha-subunit at 99B (Gycalpha99B) encodes a guanylate cyclase involved in cyclic GMP biosynthesis and phototaxis mediated by rhodopsin.
1.09063e-154	0.535504	0.248	0.12	1.24005e-150	1	CG42541	FBgn0260658	-	-	Contributions welcome.
1.10552e-154	0.450887	0.772	0.62	1.25697e-150	1	COX6B	FBgn0031066	Cytochrome c oxidase subunit 6B	-	Contributions welcome.
2.81507e-154	0.384199	0.863	0.694	3.20073e-150	1	sm	FBgn0003435	smooth	20190314	smooth (sm) encodes an RNA binding, heterogeneous nuclear ribonucleoprotein involved in axon guidance, mRNA processing, chemosensation, determination of lifespan and feeding behavior.
1.12715e-153	0.455571	0.444	0.267	1.28156e-149	1	unc-104	FBgn0267002	uncoordinated-104	-	Contributions welcome.
7.94012e-153	0.499335	0.343	0.192	9.02792e-149	1	CG5903
5.39914e-152	0.322179	0.763	0.548	6.13882e-148	1	dnc	FBgn0000479	dunce	20190321	dunce (dnc) encodes a cAMP-specific phosphodiesterase, responsible for cAMP degradation. dnc product plays a pivotal role in neurological and behavioral plasticity including synaptic development and function, learning and courtship. The product of dnc is also known to affect regulation of several developmental processes such as oogenesis.
2.032e-151	0.44215	0.187	0.08	2.31039e-147	1	Pde1c	FBgn0264815	Phosphodiesterase 1c	-	Contributions welcome.
2.91624e-151	0.658172	0.507	0.339	3.31576e-147	1	mt:ND5	FBgn0013684	mitochondrial NADH-ubiquinone oxidoreductase chain 5	-	Contributions welcome.
5.87319e-151	0.596308	0.222	0.104	6.67782e-147	1	beat-VI	FBgn0039584	beaten path VI	-	Contributions welcome.
3.63624e-150	0.482431	0.267	0.134	4.1344e-146	1	lncRNA:alphagamma-element:CR32865
2.14803e-148	0.518007	0.215	0.099	2.44231e-144	1	prim	FBgn0034103	primacord	-	Contributions welcome.
7.4516e-148	0.471861	0.682	0.51	8.47247e-144	1	ATPsynO	FBgn0016691	ATP synthase, oligomycin sensitivity conferring protein	-	Contributions welcome.
9.28547e-148	0.418517	0.215	0.099	1.05576e-143	1	SP2353	FBgn0034070	SP2353	20190314	SP2353 (SP2353) encodes a EGF-like- and LamininG-domain-containing protein. It interacts genetically with Dg, which encodes a extracellular matrix receptor. It regulates muscle homeostasis, rhabdomere differentiation and innate immune response.
1.4544e-147	0.34924	0.465	0.279	1.65365e-143	1	Pka-R2	FBgn0022382	Protein kinase, cAMP-dependent, regulatory subunit type 2	-	Contributions welcome.
6.81836e-147	0.438516	0.691	0.491	7.75248e-143	1	Eip75B	FBgn0000568	Ecdysone-induced protein 75B	20180913	Ecdysone-induced protein 75B (Eip75B) encodes a nuclear receptor that interacts with the receptor encoded by Hr3. The product of Eip75B regulates feeding behavior, fat deposition, and developmental timing in response to nitric oxide (NO) signaling. It also acts downstream from NO in the nervous system, where it controls neuronal remodeling.
4.27877e-146	0.521089	0.199	0.09	4.86496e-142	1	MYPT-75D	FBgn0036801	Myosin phosphatase targeting subunit 75D	20190926	Myosin phosphatase targeting subunit 75D (MYPT-75D) encodes a protein phosphatase 1 binding protein involved in myosin phosphatase regulation.
1.24856e-144	0.447198	0.574	0.387	1.41962e-140	1	Chchd2	FBgn0260747	Coiled-coil-helix-coiled-coil-helix domain containing 2	-	Contributions welcome.
3.4182e-144	0.404151	0.505	0.317	3.8865e-140	1	CG16711	FBgn0036032	-	-	Contributions welcome.
1.85208e-143	0.492379	0.381	0.227	2.10581e-139	1	CG11752	FBgn0030292	-	-	Contributions welcome.
1.14578e-142	0.442608	0.214	0.1	1.30275e-138	1	dpr12	FBgn0085414	defective proboscis extension response 12	-	Contributions welcome.
2.23322e-142	0.485709	0.355	0.206	2.53917e-138	1	ND-19	FBgn0035046	NADH dehydrogenase (ubiquinone) 19 kDa subunit	-	Contributions welcome.
8.45969e-142	0.514247	0.478	0.304	9.61867e-138	1	klg	FBgn0017590	klingon	20190912	klingon (klg) encodes a homophilic cell adhesion molecule that is regulated by Notch signalling. It is involved in long term memory formation and photoreceptor cell commitment.
2.39292e-141	0.471757	0.459	0.291	2.72075e-137	1	ND-B17.2	FBgn0031436	NADH dehydrogenase (ubiquinone) B17.2 subunit	-	Contributions welcome.
2.90762e-141	0.41239	0.218	0.102	3.30596e-137	1	Ca-alpha1D	FBgn0001991	Ca[2+]-channel protein alpha[[1]] subunit D	20190926	Ca[2+]-channel protein alpha[[1]] subunit D (Ca-alpha1D) encodes the pore-forming alpha subunit of an L-type voltage-gated Ca[2+] channel expressed in neurons. It mediates Ca[2+] influx, affecting action potential generation and muscle contraction.
2.99286e-141	0.515412	0.479	0.315	3.40288e-137	1	SdhC	FBgn0037873	Succinate dehydrogenase, subunit C	20190919	Succinate dehydrogenase, subunit C (SdhC) encodes a protein involved in mitochondrial electron transport and oxidative stress response.
9.94396e-141	0.468404	0.236	0.116	1.13063e-136	1	kek2	FBgn0015400	kekkon 2	-	Contributions welcome.
1.69298e-140	0.773758	0.19	0.087	1.92492e-136	1	beat-Ia	FBgn0013433	beaten path Ia	20190307	beaten path Ia (beat-Ia) encodes a transmembrane protein and the founding member of the beat family of proteins, which is part of the immunoglobulin superfamily. It is required for the selective defasciculation of motor axons.
3.60627e-140	0.438204	0.327	0.181	4.10033e-136	1	CG9919	FBgn0030742	-	-	Contributions welcome.
5.49444e-140	0.534736	0.741	0.576	6.24717e-136	1	mbl	FBgn0265487	muscleblind	20190314	muscleblind (mbl) encodes an RNA binding protein that regulates RNA metabolism at the levels of alternative splicing, transcript localization and miRNA and circRNA biogenesis. It contributes to terminal muscle, eye and neural differentiation.
1.0218e-139	0.47573	0.287	0.152	1.16179e-135	1	numb	FBgn0002973	numb	20190314	numb (numb) encodes a membrane-associated inhibitor of Notch signaling. It controls neuroblast and sense organ precursor asymmetric division. It is asymmetrically localized during mitosis and segregates exclusively to one of two daughter cells.
1.14894e-139	0.631706	0.535	0.371	1.30635e-135	1	vvl	FBgn0086680	ventral veins lacking	20190321	ventral veins lacking (vvl) encodes a transcription factor that acts together with other transcription factors in a context-dependent manner. Roles for this transcription factor include specification of cell fates, patterning and immune defense.
1.30989e-139	0.573477	0.674	0.516	1.48935e-135	1	mt:ND4	FBgn0262952	mitochondrial NADH-ubiquinone oxidoreductase chain 4	-	Contributions welcome.
8.14663e-139	0.455336	0.187	0.085	9.26272e-135	1	CG3402	FBgn0035148	-	-	Contributions welcome.
5.97584e-138	0.440467	0.285	0.149	6.79453e-134	1	Pgant9	FBgn0050463	Polypeptide N-Acetylgalactosaminyltransferase 9	-	Contributions welcome.
1.20194e-136	0.454874	0.23	0.112	1.3666e-132	1	ringer	FBgn0266417	ringmaker	20190919	ringmaker (ringer) encodes a protein involved in microtubule bundle formation and polymerization.
2.13755e-136	0.428311	0.402	0.24	2.43039e-132	1	CG46385	FBgn0286778	-	-	Contributions welcome.
3.60849e-136	0.365582	0.185	0.082	4.10285e-132	1	CG8745	FBgn0036381	-	-	Contributions welcome.
1.48212e-135	0.408712	0.281	0.148	1.68517e-131	1	CG14591	FBgn0033054	-	-	Contributions welcome.
4.2699e-135	0.486674	0.489	0.323	4.85487e-131	1	PMCA	FBgn0259214	plasma membrane calcium ATPase	20190314	plasma membrane calcium ATPase (PMCA) encodes a P-type ion pump found in the plasma membrane. It functions as a low-capacity, high-affinity Ca[2+]-extrusion mechanism, which is required for maintaining resting Ca[2+] levels in all cells. In the larval neuromuscular junction it plays an important role in restoring resting Ca[2+] levels after pre- or post-synaptic Ca[2+] influx.
6.7188e-134	0.425967	0.454	0.286	7.63927e-130	1	Vha26	FBgn0283535	Vacuolar H[+]-ATPase 26kD subunit	20190926	Vacuolar H[+]-ATPase 26kD subunit (Vha26) encodes the E subunit of the V1 domain of the vacuolar ATPase that is required for the morphology of tracheal cells.
8.87451e-134	0.451842	0.184	0.083	1.00903e-129	1	beat-VII	FBgn0250908	beaten path VII	-	Contributions welcome.
3.73254e-133	0.365057	0.477	0.296	4.2439e-129	1	CanB	FBgn0010014	Calcineurin B	-	Contributions welcome.
6.36674e-133	0.386927	0.292	0.157	7.23899e-129	1	Sep4
3.89179e-132	0.362478	0.782	0.572	4.42496e-128	1	CG17124	FBgn0032297	-	-	Contributions welcome.
7.55069e-132	0.410348	0.443	0.276	8.58514e-128	1	rdx	FBgn0264493	roadkill	20190314	roadkill (rdx) encodes a protein that functions as a substrate recognition component of Cul3-based E3 ubiquitin ligase complexes. It regulates the Hedgehog signaling pathway by promoting the degradation of the transcription factor encoded by ci.
1.21284e-131	0.432501	0.243	0.122	1.379e-127	1	unc-13-4A	FBgn0035756	unc-13-4A	-	Contributions welcome.
1.4092e-130	0.438339	0.22	0.109	1.60226e-126	1	BicD	FBgn0000183	Bicaudal D	20190307	Bicaudal D (BicD) encodes a cytoplasmic protein that links diverse cargo to the dynein/dynactin motor. Cargos like mRNAs, proteins and organelles are transported along microtubules. Through this mechanism the product of BicDcontrols spatial aspects of gene expression and polarity formation during development. Additionally, it supports physiology of differentiated polar cells and the function of t…
2.19305e-130	0.412919	0.406	0.249	2.49349e-126	1	Wdr62	FBgn0031374	WD repeat domain 62	20190919	WD repeat domain 62 (Wdr62) encodes a protein involved in mitosis regulation.
2.29523e-130	0.476899	0.385	0.235	2.60968e-126	1	ND-13A	FBgn0031684	NADH dehydrogenase (ubiquinone) 13 kDa A subunit	-	Contributions welcome.
4.64136e-128	0.114555	0.507	0.318	5.27722e-124	1	CG2269	FBgn0033484	-	-	Contributions welcome.
6.71979e-127	0.401389	0.196	0.093	7.6404e-123	1	Ipp	FBgn0016672	Inositol polyphosphate 1-phosphatase	20190801	Inositol polyphosphate 1-phosphatase (Ipp) encodes a protein involved in synaptic transmission and inositol metabolism regulation.
1.07583e-126	0.486685	0.424	0.27	1.22322e-122	1	DOR	FBgn0035542	Diabetes and obesity regulated	20190307	Diabetes and obesity regulated (DOR) encodes a transcriptional coactivator of ecdysone receptor signaling required during metamorphosis. It is antagonized by insulin signaling via the product of foxo in the fat body and forms part of a feed-forward mechanism whereby ecdysone potentiates its own signaling. The product of DOR also regulates autophagosome formation and protein degradation via ecdyso…
2.87507e-126	0.359685	0.407	0.241	3.26895e-122	1	CG30116	FBgn0028496	-	-	Contributions welcome.
6.46227e-126	0.451574	0.462	0.302	7.3476e-122	1	UQCR-C2	FBgn0250814	Ubiquinol-cytochrome c reductase core protein 2	-	Contributions welcome.
6.6322e-126	0.430452	0.241	0.124	7.54082e-122	1	orb2	FBgn0264307	orb2	-	Contributions welcome.
1.01772e-125	0.440353	0.761	0.617	1.15715e-121	1	UQCR-11	FBgn0260008	Ubiquinol-cytochrome c reductase 11 kDa subunit	-	Contributions welcome.
1.09856e-125	0.471838	0.34	0.202	1.24906e-121	1	SdhD	FBgn0039112	Succinate dehydrogenase, subunit D	-	Contributions welcome.
2.65451e-125	0.446928	0.226	0.113	3.01818e-121	1	CG3726	FBgn0029824	-	-	Contributions welcome.
3.67839e-125	0.408195	0.201	0.095	4.18233e-121	1	Ca-Ma2d	FBgn0261999	Ca[2+] channel Muscle-specific alpha2/delta subunit	-	Contributions welcome.
4.4297e-125	0.380537	0.512	0.336	5.03657e-121	1	pan	FBgn0085432	pangolin	20190314	pangolin (pan) encodes an HMG-domain transcription factor that is a key component of the canonical Wingless signaling pathway. It toggles between acting as a transcriptional repressor (when bound to the product of gro) and activator (when bound to the product of arm) to promote cell fate specification.
1.31386e-123	0.445681	0.483	0.322	1.49386e-119	1	ND-B15	FBgn0033961	NADH dehydrogenase (ubiquinone) B15 subunit	-	Contributions welcome.
1.31023e-122	0.433961	0.423	0.27	1.48973e-118	1	UQCR-C1	FBgn0038271	Ubiquinol-cytochrome c reductase core protein 1	-	Contributions welcome.
1.44098e-122	0.477764	0.331	0.197	1.63839e-118	1	ND-18	FBgn0031021	NADH dehydrogenase (ubiquinone) 18 kDa subunit	-	Contributions welcome.
3.37048e-122	0.422645	0.71	0.552	3.83224e-118	1	ATPsynE	FBgn0038224	ATP synthase, subunit E	-	Contributions welcome.
4.03385e-122	0.39821	0.743	0.588	4.58649e-118	1	sun	FBgn0014391	stunted	-	Contributions welcome.
1.238e-121	0.362775	0.497	0.318	1.40761e-117	1	CG13954	FBgn0033405	-	-	Contributions welcome.
3.84114e-121	0.396816	0.707	0.553	4.36738e-117	1	ATPsynbeta	FBgn0010217	ATP synthase, beta subunit	-	Contributions welcome.
3.48202e-119	0.432893	0.299	0.17	3.95905e-115	1	ND-B14.7	FBgn0034576	NADH dehydrogenase (ubiquinone) B14.7 subunit	-	Contributions welcome.
5.6463e-119	0.403988	0.553	0.388	6.41985e-115	1	ND-B22	FBgn0032511	NADH dehydrogenase (ubiquinone) B22 subunit	-	Contributions welcome.
1.19943e-118	0.442908	0.334	0.2	1.36375e-114	1	ND-30	FBgn0266582	NADH dehydrogenase (ubiquinone) 30 kDa subunit	-	Contributions welcome.
5.1553e-118	0.528405	0.477	0.328	5.86158e-114	1	CG42342	FBgn0259244	-	-	Contributions welcome.
9.50299e-118	0.349382	0.531	0.353	1.08049e-113	1	CadN	FBgn0015609	Cadherin-N	-	Contributions welcome.
1.06944e-117	0.632998	0.227	0.119	1.21595e-113	1	salr	FBgn0000287	spalt-related	20190314	spalt-related (salr) encodes a zinc finger transcriptional repressor that, together with the product of salm, mediates most dpp functions during development of the central part of the wing. It is repressed by the product of Ubx during haltere development.
1.18788e-117	0.425029	0.225	0.115	1.35062e-113	1	nrm	FBgn0262509	neuromusculin	20190926	neuromusculin (nrm) encodes a protein involved in synaptic target recognition.
1.75012e-116	0.389047	0.272	0.149	1.98989e-112	1	dtn	FBgn0262730	detonator	-	Contributions welcome.
2.52673e-116	0.341968	0.79	0.622	2.8729e-112	1	nmo	FBgn0011817	nemo	20190314	nemo (nmo) encodes an atypical proline-directed serine/threonine kinase with roles in numerous developmental processes, including ommatidial rotation/planar cell polarity, retinal specification and neuronal function, and circadian clock speed. It regulates the activity of several signal transduction pathways, including BMP, Wnt, and Notch, and is implicated in fly models of neurodegenerative dise…
3.28851e-116	0.464229	0.571	0.415	3.73903e-112	1	ATPsyngamma	FBgn0020235	ATP synthase, gamma subunit	-	Contributions welcome.
5.92837e-116	0.437172	0.377	0.235	6.74056e-112	1	Gdh	FBgn0001098	Glutamate dehydrogenase	20190919	Glutamate dehydrogenase (Gdh) encodes a glutamate dehydrogenase involved glutamate metabolism.
6.98168e-115	0.355907	0.671	0.486	7.93817e-111	1	CG4612	FBgn0035016	-	-	Contributions welcome.
5.90965e-114	0.417086	0.298	0.172	6.71927e-110	1	Khc-73	FBgn0019968	Kinesin heavy chain 73	20181004	Kinesin heavy chain 73 (Khc-73) encodes a member of the Kinesin-3 family of microtubule-based transport motors. It facilitates endosomal transport during interphase and modulates cortical polarity during asymmetric neuroblast cell division.
3.23216e-113	0.356681	0.835	0.675	3.67496e-109	1	Ten-a	FBgn0267001	Tenascin accessory	20190321	Tenascin accessory (Ten-a) encodes a type II dimeric transmembrane protein with a extracellular domain that mediates homophilic interactions with itself and with the product of Ten-m. It also interacts intracellularly with cytoskeleton regulatory proteins. It regulates axon guidance in embryonic nervous system, synaptic partner matching as well as synaptic organization in olfactory and neuromuscu…
3.24739e-112	0.416198	0.215	0.111	3.69228e-108	1	Nf1	FBgn0015269	Neurofibromin 1	20190314	Neurofibromin 1 (Nf1) encodes a protein that functions as a GTPase activating protein for the products of Ras85D and Ras64B in the larval and adult nervous system. Loss of Nf1 results in excess Ras-Raf-ERK signaling and to a non-cell-autonomous cAMP/PKA signaling defect. The product of Nf1 contributes to postembryonic growth, learning/memory, and circadian rhythm.
3.48367e-112	0.441261	0.358	0.22	3.96094e-108	1	fend	FBgn0030090	forked end	20190307	forked end (fend) encodes a transmembrane protein that contributes to selective target selection in the neuromuscular system.
1.25351e-111	0.506033	0.363	0.231	1.42524e-107	1	Cals	FBgn0039928	Calsyntenin-1	-	Contributions welcome.
2.1401e-111	0.409099	0.29	0.168	2.43329e-107	1	mRpS5	FBgn0287187	mitochondrial ribosomal protein S5	-	Contributions welcome.
6.42665e-111	0.387472	0.255	0.14	7.3071e-107	1	VhaAC39-1	FBgn0285910	Vacuolar H[+] ATPase AC39 subunit 1	20190926	Vacuolar H[+] ATPase AC39 subunit 1 (VhaAC39-1) encodes a subunit of the Vacuolar H[+] ATPase required for acidification of intracellular vesicles and the lysosome. It is involved in endocytic trafficking, and VhaAC39-1 mutations block Notch signaling in follicle cells and imaginal disc cells.
1.88066e-110	0.406129	0.206	0.105	2.13831e-106	1	CG2993	FBgn0037521	-	-	Contributions welcome.
3.14878e-110	0.386301	0.351	0.216	3.58017e-106	1	Mpcp2	FBgn0026409	Mitochondrial phosphate carrier protein 2	-	Contributions welcome.
9.90503e-110	0.389266	0.328	0.197	1.1262e-105	1	PhKgamma	FBgn0011754	Phosphorylase kinase gamma	20190801	Phosphorylase kinase gamma (PhKgamma) encodes a protein involved in gastrulation, embryonic mesoderm formation and adult leg musculature development.
1.28534e-109	0.380856	0.212	0.11	1.46143e-105	1	CG3262	FBgn0032986	-	-	Contributions welcome.
2.54734e-109	0.317627	0.328	0.192	2.89632e-105	1	amon	FBgn0023179	amontillado	20180920	amontillado (amon) encodes a member of the Prohormone Convertase (PC) family of proteolytic enzymes. PCs generally recognize conserved basic amino acid sequences within protein precursors to direct catalysis of specific cleavage. amon product directly cleaves sli protein and may also target the propeptide encoded by Akh. It is also required for the production of bioactive neuropeptide hormones (e…
3.46994e-108	0.399619	0.539	0.383	3.94533e-104	1	ND-ACP	FBgn0011361	NADH dehydrogenase (ubiquinone) acyl carrier protein	-	Contributions welcome.
4.74962e-108	0.392286	0.315	0.186	5.40032e-104	1	CG15771	FBgn0029801	-	-	Contributions welcome.
1.05485e-107	0.291787	0.309	0.176	1.19936e-103	1	Rbp	FBgn0262483	RIM-binding protein	20190919	RIM-binding protein (Rbp) encodes an active zone protein involved in neuromuscular synaptic transmission and presynaptic active zone organization.
1.33666e-107	0.418156	0.27	0.154	1.51979e-103	1	CG9065
4.79831e-107	0.305435	0.85	0.728	5.45567e-103	1	Tom7	FBgn0033357	Translocase of outer membrane 7	20190314	Translocase of outer membrane 7 (Tom7) encodes a putative mitochondrial protein that may act as a channel component of the TOM complex based on orthology with the human gene TOMM7.
2.85009e-105	0.395621	0.345	0.214	3.24056e-101	1	ND-ASHI	FBgn0029888	NADH dehydrogenase (ubiquinone) ASHI subunit	-	Contributions welcome.
3.81657e-104	0.314752	0.814	0.681	4.33944e-100	1	Msp300	FBgn0261836	Muscle-specific protein 300 kDa	20190314	Muscle-specific protein 300 kDa (Msp300) encodes a Nesprin-like protein that is required for proper positioning of muscle nuclei, mitochondria, and neuromuscular junction.
1.41194e-103	0.373674	0.29	0.17	1.60538e-99	1	SNF4Agamma	FBgn0264357	SNF4/AMP-activated protein kinase gamma subunit	20190926	SNF4/AMP-activated protein kinase gamma subunit (SNF4Agamma) encodes a protein involved in lipid metabolism, autophagy and response to starvation.
2.73359e-103	0.346787	0.463	0.311	3.10809e-99	1	bsk	FBgn0000229	basket	20190307	basket (bsk) encodes a serine/threonine-protein kinase, a key component of JNK pathway that phosphorylates the transcription factor encoded by Jra. Its roles include regulation of cell shape and stress response.
5.64343e-102	0.433033	0.291	0.172	6.41658e-98	1	tau	FBgn0266579	tau	-	Contributions welcome.
6.27361e-102	0.392357	0.326	0.199	7.13309e-98	1	ATP6AP2	FBgn0037671	ATPase H+ transporting accessory protein 2	-	Contributions welcome.
5.30388e-101	0.2971	0.476	0.317	6.03051e-97	1	rdgB	FBgn0003218	retinal degeneration B	20190314	retinal degeneration B (rdgB) encodes a member of the Class IIA Phosphatidylinositol transfer protein (PITP) family. It supports multiple biochemical functions involving lipid transfer during G-protein coupled phospholipase C activation.
2.08997e-100	0.387379	0.375	0.241	2.37629e-96	1	ND-13B	FBgn0047038	NADH dehydrogenase (ubiquinone) 13 kDa B subunit	-	Contributions welcome.
6.61151e-99	0.280908	0.915	0.784	7.51728e-95	1	tna	FBgn0026160	tonalli	20181018	tonalli (tna) is an essential gene that encodes several isoforms, including Tna-A, which physically associates with subunits of the Brahma chromatin remodeling complex and is involved in transcriptional activation.
6.86244e-99	0.401395	0.251	0.142	7.8026e-95	1	CanB2	FBgn0015614	Calcineurin B2	-	Contributions welcome.
5.93754e-98	0.331062	0.555	0.393	6.75099e-94	1	RhoGAPp190	FBgn0026375	Rho GTPase activating protein p190	20190801	Rho GTPase activating protein p190 (RhoGAPp190) encodes a Rho GTPase activating protein that binds the semaphorin receptor and regulates axonogenesis.
3.73989e-96	0.377204	0.23	0.127	4.25226e-92	1	CG14407	FBgn0030584	-	-	Contributions welcome.
9.5481e-96	0.362169	0.593	0.438	1.08562e-91	1	ND-B12	FBgn0034645	NADH dehydrogenase (ubiquinone) B12 subunit	-	Contributions welcome.
6.96753e-95	0.390008	0.285	0.172	7.92208e-91	1	mRpL55	FBgn0038678	mitochondrial ribosomal protein L55	20190314	mitochondrial ribosomal protein L55 (mRpL55) encodes a protein involved in mitochondrial biogenesis and cell division.
1.71376e-94	0.389758	0.787	0.628	1.94855e-90	1	Ptp99A	FBgn0004369	Protein tyrosine phosphatase 99A	20190314	Protein tyrosine phosphatase 99A (Ptp99A) encodes a transmembrane receptor tyrosine phosphatase. Its single mutants have no known phenotypes, but Ptp99A synergizes with Ptp69D to increase the penetrance of the Ptp69D motor axon defects. Ptp99A mutations also suppress the 'bypass' motor axon phenotype produced by Lar mutations.
6.99487e-94	0.356123	0.506	0.362	7.95317e-90	1	ND-PDSW	FBgn0021967	NADH dehydrogenase (ubiquinone) PDSW subunit	-	Contributions welcome.
7.10021e-94	0.348	0.305	0.184	8.07294e-90	1	KrT95D	FBgn0020647	Krueppel target at 95D	-	Contributions welcome.
2.07119e-93	0.328014	0.735	0.584	2.35495e-89	1	blw	FBgn0011211	bellwether	20180913	bellwether (blw) encodes the alpha subunit of the mitochondrial F1F0 ATP synthase complex (complex V), the final enzyme of the oxidative phosphorylation pathway. Complex V catalyzes the synthesis of ATP from ADP and inorganic phosphate using the electrochemical proton gradient across the inner mitochondrial membrane.
4.13889e-93	0.323347	0.405	0.267	4.70592e-89	1	Pp1alpha-96A	FBgn0003134	Protein phosphatase 1alpha at 96A	20190912	Protein phosphatase 1alpha at 96A (Pp1alpha-96A) encodes a phosphatase involved in the regulation of Hedgehog and Wnt signaling pathways.
1.83138e-92	0.391818	0.229	0.129	2.08228e-88	1	ND-23	FBgn0017567	NADH dehydrogenase (ubiquinone) 23 kDa subunit	-	Contributions welcome.
2.99229e-92	0.324286	0.241	0.136	3.40224e-88	1	Glut1	FBgn0264574	Glucose transporter 1	20190926	Glucose transporter 1 (Glut1) encodes a transmembrane protein that transports glucose but not galactose.
5.1648e-92	0.383498	0.332	0.211	5.87238e-88	1	CG32267	FBgn0052267	-	-	Contributions welcome.
3.92552e-91	0.333495	0.418	0.279	4.46331e-87	1	HDAC4	FBgn0041210	Histone deacetylase 4	20190307	Histone deacetylase 4 (HDAC4) encodes a Class IIa histone deacetylase that modulates gene expression by associating with transcriptional factors. It is regulated by nucleocytoplasmic shuttling and contributes to embryogenesis, muscle development, circadian function, energy balance and memory.
7.574e-91	0.372044	0.233	0.132	8.61164e-87	1	VhaPPA1-1	FBgn0028662	Vacuolar H[+] ATPase PPA1 subunit 1	20190926	Vacuolar H[+] ATPase PPA1 subunit 1 (VhaPPA1-1) encodes a protein involved in tracheal terminal branching.
1.26986e-90	0.364495	0.372	0.245	1.44384e-86	1	Cyt-c1	FBgn0035600	Cytochrome c1	-	Contributions welcome.
1.27602e-90	0.36363	0.229	0.128	1.45083e-86	1	CRMP	FBgn0023023	Collapsin Response Mediator Protein	20190307	Collapsin Response Mediator Protein (CRMP) encodes a protein that contributes to pyrimidine catabolism, beta-alanine biosynthesis, neurogenesis and behavior.
6.67451e-90	0.375595	0.483	0.343	7.58892e-86	1	ND-15	FBgn0031228	NADH dehydrogenase (ubiquinone) 15 kDa subunit	-	Contributions welcome.
1.19456e-89	0.307386	0.501	0.348	1.35821e-85	1	EndoA	FBgn0038659	Endophilin A	20190307	Endophilin A (EndoA) encodes an essential protein for synaptic vesicle endocytosis. It recruits or stabilizes the product of Synj (required for vesicle uncoating) to endocytic membranes.
2.69243e-89	0.355176	0.352	0.229	3.0613e-85	1	ND-B14.5A	FBgn0025839	NADH dehydrogenase (ubiquinone) B14.5 A subunit	-	Contributions welcome.
1.58959e-87	0.337569	0.303	0.187	1.80736e-83	1	csw	FBgn0000382	corkscrew	20180906	corkscrew (csw) encodes a non receptor tyrosine phosphatase acting downstream of receptor tyrosine kinases (RTKs) such as Egfr, tor and FGF RTKs. The product of csw contributes to growth regulation, cell survival and developmental patterning.
1.71938e-87	0.362769	0.397	0.269	1.95493e-83	1	NP15.6	FBgn0027785	NP15.6	-	Contributions welcome.
4.30732e-87	0.325636	0.427	0.29	4.89743e-83	1	Marf	FBgn0029870	Mitochondrial assembly regulatory factor	20190314	Mitochondrial assembly regulatory factor (Marf) encodes a dynamin-family GTPase that mediates outer mitochondrial membrane tethering and fusion. Marf loss causes mitochondrial fragmentation and endoplasmic reticular stress that evoke skeletal muscle, retinal and heart tube dysfunction.
6.79769e-87	0.338009	0.231	0.131	7.72897e-83	1	Scgbeta	FBgn0038042	Sarcoglycan beta	20190926	Sarcoglycan beta (Scgbeta) encodes a component of the sarcoglycan complex, which is a sub-complex of the dystrophin glycoprotein complex. The product of Scgbeta negatively regulates the EGFR signaling pathway in eye imaginal discs.
1.60488e-86	0.307089	0.303	0.185	1.82475e-82	1	Syt4	FBgn0028400	Synaptotagmin 4	20190314	Synaptotagmin 4 (Syt4) encodes a vesicular calcium binding protein implicated in retrograde signaling at synapses. It is proposed to regulate calcium-dependent cargo trafficking within the postsynaptic compartment.
1.63465e-86	0.247359	0.696	0.527	1.8586e-82	1	tow	FBgn0035719	target of wingless	20190314	target of wingless (tow) overexpression and genetic interaction studies suggest that it acts downstream of the products of fz/dsh (Planar Cell Polarity pathway) and upstream of the product of smo (Hedgehog pathway) during development.
7.17577e-86	0.365041	0.466	0.329	8.15885e-82	1	Acbp1	FBgn0031992	Acyl-CoA binding protein 1	-	Contributions welcome.
8.77287e-86	0.261476	0.821	0.687	9.97475e-82	1	bun	FBgn0259176	bunched	-	Contributions welcome.
1.43034e-85	0.316682	0.371	0.243	1.6263e-81	1	Evi5	FBgn0262740	Ecotropic viral integration site 5	-	Contributions welcome.
1.68074e-85	0.388972	0.372	0.25	1.911e-81	1	ND-B18	FBgn0030605	NADH dehydrogenase (ubiquinone) B18 subunit	-	Contributions welcome.
1.95754e-85	0.388578	0.248	0.145	2.22572e-81	1	Octalpha2R	FBgn0038653	alpha2-adrenergic-like octopamine receptor	-	Contributions welcome.
2.19857e-85	0.300992	0.442	0.3	2.49978e-81	1	CG11155	FBgn0039927	-	-	Contributions welcome.
2.67146e-85	0.304061	0.545	0.392	3.03745e-81	1	cindr	FBgn0027598	CIN85 and CD2AP related	20190307	CIN85 and CD2AP related (cindr) encodes an adaptor protein that links cell surface junctions and adhesion proteins with multiple components of the actin cytoskeleton. It regulates cytoskeletal dynamics, eye patterning and endocytosis. It also cooperates with the product of scra to promote intercellular bridge stability during cytokinesis.
1.91999e-84	0.47931	0.344	0.228	2.18303e-80	1	CG42674	FBgn0261556	-	-	Contributions welcome.
6.5253e-84	0.287721	0.42	0.284	7.41927e-80	1	Spred	FBgn0020767	Sprouty-related protein with EVH-1 domain	-	Contributions welcome.
7.32158e-82	0.267163	0.245	0.141	8.32464e-78	1	CG10132	FBgn0032798	-	-	Contributions welcome.
2.67547e-80	0.300847	0.346	0.224	3.04201e-76	1	Vha44	FBgn0287825	Vacuolar H[+] ATPase 44kD subunit	-	Contributions welcome.
8.19029e-80	0.349455	0.496	0.36	9.31236e-76	1	ND-AGGG	FBgn0058002	NADH dehydrogenase (ubiquinone) AGGG subunit	-	Contributions welcome.
1.09765e-79	0.244619	0.367	0.24	1.24803e-75	1	mtgo	FBgn0259735	miles to go	-	Contributions welcome.
2.44532e-79	0.319271	0.369	0.242	2.78033e-75	1	pasha	FBgn0039861	partner of drosha	20190919	partner of drosha (pasha) encodes a protein involved in oogenesis and miRNA processing.
3.19928e-79	0.328708	0.316	0.203	3.63758e-75	1	CG7945	FBgn0036505	-	-	Contributions welcome.
2.11229e-78	0.303111	0.381	0.254	2.40167e-74	1	tun	FBgn0034046	tungus	-	Contributions welcome.
2.83914e-78	0.321265	0.52	0.382	3.2281e-74	1	ATPsyndelta	FBgn0028342	ATP synthase, delta subunit	-	Contributions welcome.
3.53618e-78	0.410172	0.464	0.336	4.02064e-74	1	mt:ND1	FBgn0013679	mitochondrial NADH-ubiquinone oxidoreductase chain 1	-	Contributions welcome.
1.405e-77	0.273505	0.409	0.278	1.59749e-73	1	CG3625	FBgn0031245	-	-	Contributions welcome.
2.78964e-77	0.341174	0.517	0.383	3.17182e-73	1	CG9034	FBgn0040931	-	-	Contributions welcome.
1.10657e-75	0.237572	0.516	0.369	1.25817e-71	1	cic	FBgn0262582	capicua	20190307	capicua (cic) encodes an HMG-box family transcriptional repressor that serves as a general sensor of RTK signaling. cic-dependent gene silencing is alleviated by phosphorylation mediated by the product of rl, which causes the translocation of the product of cic from the nucleus to the cytoplasm. It governs gene expression in diverse processes including cell proliferation and specification.
2.03754e-75	0.338424	0.41	0.288	2.31668e-71	1	ND-B16.6	FBgn0029868	NADH dehydrogenase (ubiquinone) B16.6 subunit	-	Contributions welcome.
6.47064e-73	0.286804	0.392	0.27	7.35712e-69	1	CG1161	FBgn0037313	-	-	Contributions welcome.
1.04245e-71	0.261787	0.277	0.171	1.18527e-67	1	FucTA	FBgn0036485	alpha1,3-fucosyltransferase A	20190307	alpha1,3-fucosyltransferase A (FucTA) encodes a Golgi fucosyltransferase that transfers fucose in alpha1,3-linkage to core N-acetylglucosamine residues of N-linked oligosaccharides. It is required for the synthesis of the anti-horseradish peroxidase epitope.
2.03031e-71	0.295995	0.367	0.251	2.30846e-67	1	ND-39	FBgn0037001	NADH dehydrogenase (ubiquinone) 39 kDa subunit	20190926	NADH dehydrogenase (ubiquinone) 39 kDa subunit (ND-39) encodes a subunit of mitochondrial respiratory complex I (cI, NADH:ubiquinone oxidoreductase).
2.66884e-70	0.31247	0.314	0.206	3.03447e-66	1	CG6024	FBgn0036202	-	-	Contributions welcome.
1.10335e-69	0.265703	0.577	0.435	1.25451e-65	1	Trx-2	FBgn0040070	thioredoxin-2	-	Contributions welcome.
2.90163e-68	0.249196	0.357	0.239	3.29916e-64	1	kmr	FBgn0085412	kramer	-	Contributions welcome.
1.11313e-67	0.294213	0.747	0.61	1.26563e-63	1	ND-MWFE	FBgn0085468	NADH dehydrogenase (ubiquinone) MWFE subunit	-	Contributions welcome.
9.62404e-67	0.301628	0.383	0.27	1.09425e-62	1	CG5676	FBgn0032200	-	-	Contributions welcome.
2.34828e-65	0.175574	0.707	0.558	2.67e-61	1	mspo	FBgn0020269	M-spondin	-	Contributions welcome.
3.18504e-65	0.303673	0.298	0.197	3.62139e-61	1	SKIP	FBgn0051163	Shal K[+] channel interacting protein	-	Contributions welcome.
6.59548e-64	0.22313	0.599	0.455	7.49906e-60	1	Sema1a	FBgn0011259	Semaphorin 1a	20190314	Semaphorin 1a (Sema1a) encodes a transmembrane protein belonging to the semaphorin protein family. It is a repulsive axon guidance cue, signaling through direct interactions with the receptor encoded by PlexA, and also functions as a receptor to regulate dendrite targeting and axon guidance. Secreted semaphorins encoded by Sema2a and Sema2b can act as the product of Sema1a ligands.
7.18816e-64	0.307143	0.327	0.225	8.17294e-60	1	Scsalpha1	FBgn0004888	Succinyl-coenzyme A synthetase alpha subunit 1	-	Contributions welcome.
3.85397e-63	0.211405	0.333	0.223	4.38196e-59	1	sky	FBgn0032901	skywalker	20190314	skywalker (sky) encodes a RabGAP that genetically interacts with and activates GTPase activity of the product of Rab35 through an unconventional mechanism. It restricts the ability of synaptic vesicles to fuse into a synaptic endosomal compartment, thereby limiting synaptic vesicle associated protein sorting at synaptic endosomes. In line with this function, sky also genetically interacts with co…
6.10165e-63	0.145975	0.531	0.393	6.93758e-59	1	Pka-C1	FBgn0000273	Protein kinase, cAMP-dependent, catalytic subunit 1	20190314	Protein kinase, cAMP-dependent, catalytic subunit 1 (Pka-C1) encodes a serine/threonine kinase that contributes to axis specification, rhythmic behavior and synaptic transmission.
2.10787e-62	0.236432	0.474	0.345	2.39665e-58	1	Trim9	FBgn0051721	Tripartite motif containing 9	20190314	Tripartite motif containing 9 (Trim9) encodes a ring finger domain-containing E3 ubiquitin ligase that contributes to neurogenesis, axon guidance, eye development and regulation of locomotive behaviour.
8.84503e-60	0.218893	0.303	0.201	1.00568e-55	1	Snap24	FBgn0266720	Synaptosomal-associated protein 24kDa	-	Contributions welcome.
4.67237e-58	0.265834	0.53	0.408	5.31249e-54	1	CG11267	FBgn0036334	-	-	Contributions welcome.
8.14589e-58	0.200945	0.321	0.215	9.26188e-54	1	hwt	FBgn0264542	heavyweight	-	Contributions welcome.
1.4592e-56	0.181309	0.421	0.296	1.65911e-52	1	CG4467	FBgn0039064	-	-	Contributions welcome.
6.62561e-56	0.231623	0.351	0.245	7.53331e-52	1	Spn	FBgn0010905	Spinophilin	20190919	Spinophilin (Spn) encodes a scaffold protein protein that regulates the neurexin/neuroligin signalling at the presynaptic active zone.
1.6889e-55	0.291201	0.403	0.297	1.92028e-51	1	Srrm234	FBgn0035253	Serine-arginine repetitive matrix 2/3/4	-	Contributions welcome.
3.10405e-55	0.263832	0.417	0.307	3.5293e-51	1	Tom20	FBgn0036928	Translocase of outer membrane 20	-	Contributions welcome.
1.08393e-53	0.195758	0.678	0.532	1.23243e-49	1	unc-119	FBgn0025549	unc-119	-	Contributions welcome.
6.75845e-48	0.124294	0.478	0.357	7.68435e-44	1	sgg	FBgn0003371	shaggy	20190314	shaggy (sgg) encodes a glycogen synthase kinase 3, and a key component of the beta-catenin destruction complex. It functions in the canonical Wnt cascade.
1.16267e-46	0.169981	0.784	0.645	1.32196e-42	1	Pits	FBgn0030400	Protein interacting with Ttk69 and Sin3A	-	Contributions welcome.
2.60428e-45	0.122057	0.815	0.683	2.96107e-41	1	chinmo	FBgn0086758	Chronologically inappropriate morphogenesis	20190307	Chronologically inappropriate morphogenesis (chinmo) encodes a putative BTB-zinc finger transcription factor. It is essential for neuronal temporal patterning. It also plays a role in the regulation of eye development, tumor formation, and the self-renewal and/or sexual identity of male somatic cyst stem cells by acting downstream of JAK-STAT signaling.
8.28641e-44	0.174344	0.452	0.341	9.42165e-40	1	slgA	FBgn0003423	sluggish A	-	Contributions welcome.
8.96534e-44	0.215591	0.456	0.35	1.01936e-39	1	Rala	FBgn0015286	Ras-like protein A	20190801	Ras-like protein A (Rala) encodes a GTPase that regulates Notch, Jak/Stat and JNK signalling pathways.
4.82918e-43	0.164697	0.654	0.527	5.49078e-39	1	CG32767	FBgn0052767	-	-	Contributions welcome.
6.46073e-42	0.179137	0.44	0.335	7.34585e-38	1	CG42258	FBgn0259143	-	-	Contributions welcome.
9.37051e-41	0.163811	0.416	0.315	1.06543e-36	1	Gprk2	FBgn0261988	G protein-coupled receptor kinase 2	20190307	G protein-coupled receptor kinase 2 (Gprk2) encodes a member of a family of serine/threonine kinases that modulate G-protein coupled receptors. It is required for female fertility, normal egg shape, and normal egg cAMP levels. It is also implicated in Hedgehog signaling and olfactory rhythmicity.
1.56708e-36	0.142714	0.728	0.604	1.78177e-32	1	Argk	FBgn0000116	Arginine kinase	-	Contributions welcome.
1.95193e-34	0.130776	0.484	0.38	2.21935e-30	1	Cp110	FBgn0031191	Centriolar coiled coil protein 110kDa	20190307	Centriolar coiled coil protein 110kDa (Cp110) encodes a centriolar protein that localizes to the distal end of both mother and daughter centrioles. It seems to prevent the centriole microtubules from extending beyond the distal end of the centriole. It interacts with the product of Cep97, another protein localized to the distal end of the centrioles.
2.99669e-33	0.159895	0.82	0.715	3.40723e-29	1	Vap33	FBgn0029687	VAMP-associated protein 33kDa	20190321	VAMP-associated protein 33kDa (Vap33) encodes a protein that plays a conserved role in synaptic homeostasis. It controls a number of processes which depend on phosphoinositide levels, such as synaptic growth and axonal transport. It binds to the product of Sac1 to maintain normal levels of phosphoinositides and to the product of Dscam1 to affect its localization within axonal projections.
7.1572e-32	0.146693	0.539	0.43	8.13774e-28	1	CG34200	FBgn0085229	-	-	Contributions welcome.
5.96638e-31	0.151956	0.653	0.541	6.78377e-27	1	CG41128	FBgn0069923	-	-	Contributions welcome.
6.36973e-30	0.13727	0.7	0.592	7.24238e-26	1	Oda	FBgn0014184	Ornithine decarboxylase antizyme	-	Contributions welcome.
9.59459e-28	0.131742	0.652	0.545	1.09091e-23	1	Rap1	FBgn0004636	Rap1 GTPase	20190314	Rap1 GTPase (Rap1) encodes a small GTPase in the Ras superfamily. When GTP bound, it binds to a number of different effectors, one of which is the product of scno. Together they regulate many morphogenetic movements including mesoderm invagination and dorsal closure, help establish apical-basal polarity during cellularization, regulate macrophage migration, help define neuroblast asymmetric divis…

## Sheet: 2 NPCs
p_val	avg_log2FC	pct.1	pct.2	p_val_adj	cluster	gene	FBgn_ID	GeneName	datestamp	gene_snapshot_text
0	3.17051	0.931	0.306	0	2	lncRNA:CR45388
0	2.97348	0.978	0.824	0	2	lncRNA:cherub
0	2.6929	0.696	0.125	0	2	E(spl)m8-HLH	FBgn0000591	Enhancer of split m8, helix-loop-helix	-	Contributions welcome.
0	2.16343	0.816	0.238	0	2	Galphai	FBgn0001104	G protein alpha i subunit	-	Contributions welcome.
0	2.07868	0.77	0.364	0	2	stg	FBgn0003525	string	-	Contributions welcome.
0	1.95799	0.395	0.034	0	2	insb	FBgn0034224	insensible	-	Contributions welcome.
0	1.90202	0.573	0.145	0	2	edl	FBgn0023214	ETS-domain lacking	20190307	ETS-domain lacking (edl) encodes a protein involved in Egfr signaling pathway regulation. It regulates the transcriptional repressor encoded by aop.
0	1.8754	0.333	0.027	0	2	cas	FBgn0004878	castor	20180913	castor (cas) encodes a transcription factor expressed in the latest stage of embryonic neuroblast lineages. It represses the prior redundant genes, pdm2 nub, and precedes the expression of grh.
0	1.8729	0.279	0.031	0	2	sprt	FBgn0082585	sprite	-	Contributions welcome.
0	1.80653	0.398	0.096	0	2	grh	FBgn0259211	grainy head	20190228	grainy head (grh) encodes the founding member of a highly conserved family of transcription factors essential for embryonic development. It is both a transcriptional activator and repressor, responsible for the proper expression of many genes primarily involved in epithelial cell fate, barrier formation, wound healing, tube morphogenesis and proliferation of larval neuroblasts.
0	1.70315	0.387	0.117	0	2	lncRNA:CR33938
0	1.63452	0.565	0.216	0	2	E(spl)mbeta-HLH	FBgn0002733	Enhancer of split mbeta, helix-loop-helix	-	Contributions welcome.
0	1.62199	0.436	0.094	0	2	baz	FBgn0000163	bazooka	20190307	bazooka (baz) encodes a scaffold protein that forms a complex with the products of par-6 and aPKC and with other cortical, cytoskeletal and regulatory proteins. It functions in cell polarization pathways in epithelial, neuronal and other cell types.
0	1.59693	0.948	0.651	0	2	HmgD	FBgn0004362	High mobility group protein D	20180906	High mobility group protein D (HmgD) encodes a highly abundant chromosomal protein involved in DNA bending and chromatin organization.
0	1.5827	0.323	0.057	0	2	E(spl)m7-HLH	FBgn0002633	Enhancer of split m7, helix-loop-helix	-	Contributions welcome.
0	1.52179	0.376	0.083	0	2	Phs	FBgn0036522	Phaser	-	Contributions welcome.
0	1.50101	0.352	0.076	0	2	lncRNA:CR45919
0	1.49484	0.555	0.187	0	2	feo	FBgn0030241	fascetto	20190307	fascetto (feo) encodes a protein that binds the central spindle microtubules and is required for proper midbody formation and cytokinesis. It also has roles in centrosome duplication and neurogenesis.
0	1.45897	0.933	0.613	0	2	lola	FBgn0283521	longitudinals lacking	20190321	longitudinals lacking (lola) encodes a protein involved in Notch signaling, cell death, regulation of retrotransposons and expression of axon and dendrite patterning genes. It contributes to oogenesis, spermatogenesis, neural wiring, eye development and a variety of behaviors.
0	1.40218	0.82	0.384	0	2	Pen	FBgn0287720	Pendulin	20190314	Pendulin (Pen) encodes a member of the Importin-alpha protein family, an essential adaptor in the Ran-GTP nuclear transport cycle binding a cargo protein to the nuclear import receptor encoded by Fs(2)Ket. In addition to nuclear protein import, the product of Pen is involved in centrosome duplication, mitotic spindle dynamics, nuclear envelope assembly, ring canal formation in the female germline…
0	1.39237	0.865	0.498	0	2	Nrt	FBgn0004108	Neurotactin	-	Contributions welcome.
0	1.37785	0.473	0.143	0	2	N	FBgn0004647	Notch	-	Contributions welcome.
0	1.37395	0.249	0.02	0	2	VepD	FBgn0053200	Ventrally-expressed protein D	-	Contributions welcome.
0	1.37133	0.337	0.079	0	2	pbl	FBgn0003041	pebble	20190613	pebble (pbl) encodes a Rho guanine nucleotide exchange factor that contributes to multiple processes involving actin cytoskeleton reorganization, including cytokinesis, axogenesis and wound healing as well as cell shape regulation and cell migration during gastrulation.
0	1.35035	0.973	0.737	0	2	CNBP	FBgn0034802	CCHC-type zinc finger nucleic acid binding protein	-	Contributions welcome.
0	1.32765	0.653	0.32	0	2	His2Av	FBgn0001197	Histone H2A variant	20190307	Histone H2A variant (His2Av) encodes a protein that is present in about 25% of nucleosomes. It influences chromatin structure and gene regulation and is also phosphorylated in response to DNA damage in the less conserved C-terminal tail.
0	1.24291	0.981	0.825	0	2	Bacc	FBgn0031453	Bacchus	20190919	Bacchus (Bacc) encodes a tyramine-dependent nuclear regulator involved in ethanol sensitivity.
0	1.22746	0.577	0.29	0	2	Set	FBgn0014879	Set	20190314	Set (Set) encodes a subunit of the inhibitor of histone acetyltransferase (INHAT) complex, which controls histone acetylation. It is involved in transcriptional regulation, which ultimately controls different processes such as p53-mediated apoptosis and neuronal development.
0	1.17294	0.202	0.04	0	2	Traf4	FBgn0026319	TNF-receptor-associated factor 4	20190314	TNF-receptor-associated factor 4 (Traf4) encodes an adapter protein thought to bind the TNF receptor and activate downstream signaling. However, it also has TNF independent roles, especially with respect to morphogenesis. The product of Traf4 interacts with and localizes polarity and adherens junction proteins such as the products of baz and arm respectively. It is required for normal embryonic d…
0	1.15453	0.263	0.095	0	2	lncRNA:CR30009
0	1.14143	0.208	0.026	0	2	ase	FBgn0000137	asense	20180906	asense (ase) encodes a transcription factor in the achaete-scute complex. It acts together with other proneural genes in nervous system development, which involves N-mediated lateral inhibition. ase is expressed in the CNS type-I neuroblasts and the PNS sensory organ precursors (SOPs) but not in the proneural clusters that give rise to the SOP via lateral inhibition.
0	1.13181	0.601	0.3	0	2	Ndf	FBgn0043456	Nucleosome-destabilizing factor	20190314	Nucleosome-destabilizing factor (Ndf) encodes a putative H3K36me3 binding protein, which binds active gene bodies.
0	1.11814	0.777	0.459	0	2	Nph	FBgn0039735	Nucleophosmin	20190912	Nucleophosmin (Nph) encodes a histone binding protein involved in chromatin remodeling and sperm chromatin decondensation.
0	1.09927	0.45	0.213	0	2	baf	FBgn0031977	barrier to autointegration factor	-	Contributions welcome.
0	1.09783	0.793	0.489	0	2	His3.3A	FBgn0014857	Histone H3.3A	-	Contributions welcome.
0	1.06103	0.152	0.018	0	2	tap	FBgn0015550	target of Poxn	-	Contributions welcome.
0	1.04899	0.626	0.35	0	2	Su(var)205	FBgn0003607	Suppressor of variegation 205	-	Contributions welcome.
0	1.02492	0.292	0.112	0	2	Chro	FBgn0044324	Chromator	20181108	Chromator (Chro) encodes a chromodomain protein that is required for proper microtubule spindle formation. It is important for normal cell cycle progression, functioning as a spatial regulator of cell cycle factors.
0	1.02482	0.796	0.502	0	2	crol	FBgn0020309	crooked legs	20190307	crooked legs (crol) encodes a zinc finger transcription factor induced by 20-hydroxyecdysone at the onset of metamorphosis. It regulates wg transcription and cell cycle progression in the wing. Its over-expression in the eye accelerates the cell cycle and de-represses silenced genes.
0	1.02028	0.67	0.394	0	2	D1	FBgn0000412	D1 chromosomal protein	20180906	D1 chromosomal protein (D1) encodes a multi-AT-hook chromosomal protein that associates with AT-rich satellites, including the SAT-III repeats of the X-chromosome. The product of D1 binds to the minor-groove of the DNA and favors heterochromatin-mediated gene repression involving its interaction with topoisomerase II.
0	1.01637	0.518	0.268	0	2	tsu	FBgn0033378	tsunagi	-	Contributions welcome.
0	1.00979	0.468	0.239	0	2	Hel25E	FBgn0014189	Helicase at 25E	20190307	Helicase at 25E (Hel25E) encodes the UAP56 RNA helicase in the DECD subfamily of DEAD-box helicases. It is an enhancer of position-effect variegation, and contributes to mRNA splicing, nuclear export, and piRNA biosynthesis. The product of Hel25E binds heterochromatic cluster transcripts, along with the product of vas, to organize a piRNA-processing compartment that spans the nuclear envelope to …
0	0.997275	0.411	0.181	0	2	woc	FBgn0010328	without children	20190321	without children (woc) encodes a chromatin-binding factor related to the mammalian MYM-type family of transcription factors. It is involved in telomere capping, regulation of transcription, ecdysone biosynthesis and germline stem cell differentiation.
0	0.990967	0.647	0.33	0	2	ogre	FBgn0004646	optic ganglion reduced	20190314	optic ganglion reduced (ogre) encodes one of the innexin subunits spanning the membrane 4 times. Together with the products of Inx2 and Inx3, it forms homo or hetero oligomers forming gap junctions, which allow the transfer of small solute between cells.
0	0.990797	0.231	0.062	0	2	nerfin-1	FBgn0028999	nervous fingers 1	20181011	nervous fingers 1 (nerfin-1) encodes a zinc finger transcription factor that regulates early axon guidance at the embryonic stage and is required for the maintenance of larval neuron differentiation. In the larval medulla cortex, nerfin-1 is expressed in medulla neurons at the early stage and protects them from dedifferentiation via the repression of Notch signaling pathway.
0	0.987465	0.239	0.066	0	2	Dl	FBgn0000463	Delta	20190307	Delta (Dl) encodes a single pass transmembrane EGF family protein and one of two ligands of the Notch signaling pathway. It regulates cell fate decisions and cell proliferation. Post transcriptional modification (such as by fucosylation, ubiquitination and proteolysis) of the product of Dl is key for its functions.
0	0.986448	0.698	0.414	0	2	SmF	FBgn0000426	Small ribonucleoprotein particle protein SmF	20190314	Small ribonucleoprotein particle protein SmF (SmF) encodes an RNA binding protein that functions as part of a heteroheptameric ring structure called the Sm core. This complex binds to spliceosomal small nuclear RNAs (e.g. U1, U2, U4 and U5) and helps to carry out pre-mRNA splicing. It also forms a heterotrimeric sub-complex with the products of SmE and SNRPG.
0	0.982822	0.623	0.346	0	2	SmD3	FBgn0023167	Small ribonucleoprotein particle protein SmD3	20190314	Small ribonucleoprotein particle protein SmD3 (SmD3) encodes an RNA binding protein that forms a heterodimeric sub-complex with the product of SmB. They function as part of the heteroheptameric ring complex Sm core, which is involved in the formation of spliceosomal small nuclear RNPs (U1, U2, U4 and U5), which together catalyze pre-mRNA splicing. The product of SmD3 also has a function in germli…
0	0.978327	0.237	0.067	0	2	M1BP	FBgn0037621	Motif 1 Binding Protein	20190613	Motif 1 Binding Protein (M1BP) encodes a transcription pausing factor. It regulates gene transcription via interaction with the Hox proteins encoded by abd-A and Ubx. It contributes to the development of ovarian follicle cells.
0	0.969456	0.652	0.389	0	2	B52	FBgn0004587	B52	-	Contributions welcome.
0	0.966715	0.434	0.201	0	2	wds	FBgn0040066	will die slowly	-	Contributions welcome.
0	0.95983	0.288	0.108	0	2	barr	FBgn0014127	barren	20190711	barren (barr) encodes a chromatin binding protein involved in chromatin condensation. It regulates Malpighian tubule development and epithelial morphogenesis.
0	0.95831	0.513	0.276	0	2	Ref1	FBgn0010774	RNA and export factor binding protein 1	-	Contributions welcome.
0	0.954647	0.38	0.183	0	2	CG1910	FBgn0022349	-	-	Contributions welcome.
0	0.94088	0.288	0.112	0	2	CG8289	FBgn0030854	-	-	Contributions welcome.
0	0.911469	0.703	0.44	0	2	Cpsf6	FBgn0035872	Cleavage and polyadenylation specific factor 6	-	Contributions welcome.
0	0.899264	0.467	0.247	0	2	Lam	FBgn0002525	Lamin	-	Contributions welcome.
0	0.898784	0.221	0.067	0	2	Cdk1	FBgn0004106	Cyclin-dependent kinase 1	20190926	Cyclin-dependent kinase 1 (Cdk1) encodes a catalytic protein kinase subunit that can only become active after association with either CycA, CycB or CycB3 products. The protein kinase activities of these complexes (CycA-Cdk1, CycB-Cdk1, CycB3-Cdk1) control important aspects of progression through the cell cycle. Functionally, the different Cdk1 complexes are partially redundant. They phosphorylate…
0	0.876848	0.633	0.374	0	2	RpII215
0	0.875571	0.757	0.498	0	2	SNRPG	FBgn0261791	Small nuclear ribonucleoprotein G	20190314	Small nuclear ribonucleoprotein G (SNRPG) encodes a Sm class protein and a common component of pre-mRNA processing U snRNPs. It forms the toroidal core of U snRNPs (Sm core domain) together with 6 related Sm proteins.
0	0.864486	0.433	0.213	0	2	CG7154
0	0.857333	0.566	0.324	0	2	GstZ2	FBgn0037697	Glutathione S transferase Z2	-	Contributions welcome.
0	0.846432	0.145	0.026	0	2	Pex7	FBgn0035922	Peroxin 7	-	Contributions welcome.
0	0.83701	0.206	0.067	0	2	neur	FBgn0002932	neuralized	20190314	neuralized (neur) encodes an E3 ubiquitin ligase of the RING family. It is part of the Notch signaling pathway, where it is thought to contribute to the endocytosis-dependent activation of the ligand. It also has Notch-independent functions in epithelial morphogenesis.
0	0.826473	0.872	0.645	0	2	CtBP	FBgn0020496	C-terminal Binding Protein	-	Contributions welcome.
0	0.826344	0.176	0.045	0	2	dap	FBgn0010316	dacapo	20190307	dacapo (dap) encodes a Cyclin-dependent kinase inhibitor in the CIP/KIP family. It binds to CycE-Cdk2 complexes and thereby inhibits their protein kinase activity. Upregulation of dap is required after the last mitosis for arresting cells in G1/G0 before terminal differentiation in many post-mitotic cell types.
0	0.812199	0.121	0.017	0	2	wor	FBgn0001983	worniu	20190613	worniu (wor) encodes a zinc finger C2H2 transcription factor involved in nervous system development. It contributes to neuroblast asymmetric cell division and brain development.
0	0.801057	0.95	0.802	0	2	Dsp1	FBgn0278608	Dorsal switch protein 1	-	Contributions welcome.
0	0.799075	0.856	0.677	0	2	HmgZ	FBgn0010228	HMG protein Z	-	Contributions welcome.
0	0.782663	0.842	0.647	0	2	fs(1)h	FBgn0004656	female sterile (1) homeotic	20210121	female sterile (1) homeotic (fs(1)h) encodes a Bromodomain and Extra-Terminal domain (BET) family of protein, characterized by the presence of two tandem bromodomains and an extra-terminal (ET) domain. BET proteins can bind acetylated lysine residues in histones and regulate transcription. The proteins encoded by fs(1)h and human BRD2 possess protein kinase activity.
0	0.78056	0.688	0.448	0	2	Tet	FBgn0263392	Ten-Eleven Translocation (TET) family protein	-	Contributions welcome.
0	0.766805	0.757	0.517	0	2	gro	FBgn0001139	groucho	20190307	groucho (gro) encodes a global developmental co-repressor in conjunction with manifold DNA-binding repressor partner proteins, which tether it to target promoters. It functions downstream of key signaling pathways such as Wg/Wnt and Dpp/TGF-beta. Notably, phosphorylation of the product of gro in response to MAPK activation weakens its repressor capacity.
0	0.725104	0.831	0.627	0	2	cdi	FBgn0004876	center divider	20180913	center divider (cdi) encodes a serine/threonine kinase that stimulates the formation of actin fibers and focal adhesions through phosphorylation of the F-actin depolimerization factor tsr.
0	0.709284	0.943	0.795	0	2	Df31	FBgn0022893	Decondensation factor 31	20190912	Decondensation factor 31 (Df31) encodes a histone binding protein involved in nucleosome assembly.
0	0.676887	0.92	0.752	0	2	msi	FBgn0011666	musashi	20190314	musashi (msi) encodes an RNA binding protein that binds to the 3' UTR region of target mRNAs, including ttk and sima, thus it positively regulates neural differentiation and negatively regulates the HIF pathway. It contributes to cell fate determination, as well as cellular response to normoxic/hypoxic conditions.
1.42631e-287	0.677059	0.734	0.5	1.62171e-283	2	emb	FBgn0020497	embargoed	20190307	embargoed (emb) encodes an exportin involved in protein export from the nucleus. It regulates the response to hypoxia and is involved in centriole replication.
1.41739e-285	0.729006	0.717	0.499	1.61157e-281	2	Hrb87F	FBgn0004237	Heterogeneous nuclear ribonucleoprotein at 87F	20180906	Heterogeneous nuclear ribonucleoprotein at 87F (Hrb87F) encodes a hnRNP-A family RNA-binding protein, involved in gene expression and RNA processing. It is an essential component of the nucleoplasmic omega speckles and necessary for telomere maintenance. Hrb87F null mutants show defects in development, female fertility and stress tolerance.
1.98674e-282	0.826105	0.517	0.307	2.25893e-278	2	SmE	FBgn0261790	Small ribonucleoprotein particle protein SmE	20190314	Small ribonucleoprotein particle protein SmE (SmE) encodes an RNA binding protein that functions as part of a heteroheptameric ring structure called the Sm core. This complex binds to spliceosomal small nuclear RNAs (e.g. U1, U2, U4 and U5) and helps to carry out pre-mRNA splicing. It also forms a heterotrimeric sub-complex with the products of SmF and SNRPG.
4.41271e-281	0.806046	0.238	0.09	5.01726e-277	2	pzg	FBgn0259785	putzig	20190314	putzig (pzg) encodes a nuclear protein that is involved in chromatin activation of replication related genes and signalling pathways including Notch, Ecdysone and JAK/STAT. It regulates growth, cell death and various developmental processes.
1.88475e-280	0.693888	0.745	0.535	2.14297e-276	2	Hsp83	FBgn0001233	Heat shock protein 83	-	Contributions welcome.
2.60503e-270	0.689423	0.147	0.042	2.96192e-266	2	Dref	FBgn0015664	DNA replication-related element factor	20180920	DNA replication-related element factor (Dref) encodes a BED finger-type transcription factor that binds to the DRE sequence (TATCGATA). The Dref product is involved in tumor suppressor, TOR, JNK and EGFR signalling pathways. It also plays a role in chromatin organization including insulator function, chromatin remodeling, and telomere maintenance.
7.45168e-269	0.823094	0.474	0.273	8.47256e-265	2	SmB	FBgn0262601	Small ribonucleoprotein particle protein SmB	20190314	Small ribonucleoprotein particle protein SmB (SmB) encodes an RNA binding protein that forms a heterodimeric sub-complex with the product of SmD3. They function as part of the heteroheptameric ring complex Sm core, which is involved in the formation of spliceosomal small nuclear RNPs (U1, U2, U4 and U5), which together catalyze pre-mRNA splicing.
1.75378e-268	0.780222	0.188	0.064	1.99405e-264	2	RanGAP	FBgn0003346	Ran GTPase activating protein	-	Contributions welcome.
2.61271e-267	0.781537	0.225	0.084	2.97065e-263	2	Oli	FBgn0032651	Olig family	-	Contributions welcome.
4.49504e-265	0.487998	0.938	0.819	5.11086e-261	2	RpS5a	FBgn0002590	Ribosomal protein S5a	20190711	Ribosomal protein S5a (RpS5a) encodes a structural constituent of ribosomes.
6.434e-263	0.674258	0.153	0.046	7.31545e-259	2	Kmn2	FBgn0266598	kinetochore Mis12-Ndc80 network component 2	20190314	kinetochore Mis12-Ndc80 network component 2 (Kmn2) encodes a component of the Ndc80 complex, an essential kinetochore constituent.
1.55168e-259	0.948948	0.316	0.142	1.76426e-255	2	E(spl)mgamma-HLH	FBgn0002735	Enhancer of split mgamma, helix-loop-helix	-	Contributions welcome.
1.60515e-259	0.757284	0.547	0.343	1.82505e-255	2	RpII18
9.24821e-253	0.849495	0.427	0.24	1.05152e-248	2	SC35	FBgn0265298	SR family splicing factor SC35	20190919	SR family splicing factor SC35 (SC35) encodes a mRNA binding protein that regulates mRNA alternative splicing, the processing of the mRNA 3'-end and the selection of the transcriptional start site.
2.40453e-249	0.859285	0.347	0.168	2.73395e-245	2	lncRNA:CR46006
1.58288e-246	0.722074	0.57	0.368	1.79974e-242	2	SmD2	FBgn0261789	Small ribonucleoprotein particle protein SmD2	20190314	Small ribonucleoprotein particle protein SmD2 (SmD2) encodes an RNA binding protein that forms a heterodimeric sub-complex with the product of SmD1. They function as part of the heteroheptameric ring complex Sm core, which is involved in the formation of spliceosomal small nuclear RNPs (U1, U2, U4 and U5), which together catalyze pre-mRNA splicing.
3.24412e-244	0.811753	0.378	0.199	3.68856e-240	2	SmD1	FBgn0261933	Small ribonucleoprotein particle protein SmD1	20190314	Small ribonucleoprotein particle protein SmD1 (SmD1) encodes an RNA binding protein that forms a heterodimeric sub-complex with the product of SmD2. They function as part of the heteroheptameric ring complex Sm core, which is involved in the formation of spliceosomal small nuclear RNPs (U1, U2, U4 and U5), which together catalyze pre-mRNA splicing.
3.15583e-235	0.770346	0.392	0.21	3.58818e-231	2	Pabp2	FBgn0005648	Pabp2	20180913	Pabp2 (Pabp2) encodes a nuclear poly(A) binding protein that is involved in both the cleavage and polyadenylation steps of the nuclear cleavage/polyadenylation reaction. Cytoplasmic protein encoded by Pabp2 acts to shorten the poly(A) tails of specific mRNAs in oocytes and syncytial blastoderm embryos.
4.42472e-230	0.847346	0.251	0.107	5.0309e-226	2	lncRNA:CR46003
1.63302e-220	1.43735	0.245	0.107	1.85675e-216	2	Sp1	FBgn0020378	Sp1	20181004	Sp1 (Sp1) encodes a member of the Sp-family of Cys2His2-type zinc finger transcription factors. It is involved in ventral thoracic appendage specification, leg growth and in the development of type-II neuroblasts.
8.12781e-220	0.7574	0.407	0.229	9.24132e-216	2	klar	FBgn0001316	klarsicht	20190314	klarsicht (klar) encodes a member of the Nesprin family that links microtubule motors and various cellular structures. It controls the migration and positioning of nuclei in photoreceptors and muscles. It also regulates the motion of RNP granules in oocytes and lipid droplets in embryos.
6.50939e-218	0.762852	0.249	0.108	7.40118e-214	2	CG7879	FBgn0035235	-	-	Contributions welcome.
1.16877e-217	0.760673	0.455	0.274	1.32889e-213	2	Ssb-c31a	FBgn0015299	Single stranded-binding protein c31A	-	Contributions welcome.
3.25852e-216	0.434517	0.964	0.857	3.70493e-212	2	eEF1alpha1	FBgn0284245	eukaryotic translation elongation factor 1 alpha 1	-	Contributions welcome.
7.09504e-215	0.726696	0.218	0.089	8.06706e-211	2	shg	FBgn0003391	shotgun	-	Contributions welcome.
1.49599e-213	0.756537	0.251	0.111	1.70094e-209	2	Alh	FBgn0261238	Alhambra	20190307	Alhambra (Alh) encodes a zinc finger/leucine zipper nuclear protein. It is required in the nervous system for maintaining eve expression and normal growth. It is also involved in muscle development and male courtship behavior.
3.3724e-213	0.753501	0.4	0.223	3.83442e-209	2	Bap55	FBgn0025716	Brahma associated protein 55kD	20181018	Brahma associated protein 55kD (Bap55) encodes a member of two chromatin remodeling complexes. As part of the Brahma complex, it is needed for cell growth and survival in the wing imaginal disc; as a member of the TIP60 complex, it is thought to regulate dendrite wiring specificity in olfactory projection neurons.
4.99693e-210	0.794248	0.32	0.164	5.68151e-206	2	Uba2	FBgn0029113	Ubiquitin-like activating enzyme 2	20190926	Ubiquitin-like activating enzyme 2 (Uba2) encodes one of two subunits (along with the product of Aos1) of the heterodimeric SUMO activating enzyme. It contains the catalytic cysteine residue that first becomes adenylated using ATP and that then forms a thioester linkage to the C-terminal end of SUMO.
1.44825e-208	0.499203	0.768	0.534	1.64665e-204	2	lncRNA:roX1
1.46222e-208	0.722846	0.388	0.218	1.66254e-204	2	Phf5a	FBgn0031822	PHD finger protein 5a	-	Contributions welcome.
5.97251e-208	0.771364	0.285	0.136	6.79075e-204	2	CG1737	FBgn0030293	-	-	Contributions welcome.
2.31655e-207	0.76852	0.252	0.113	2.63391e-203	2	MTA1-like	FBgn0027951	Metastasis associated 1-like	-	Contributions welcome.
4.68481e-200	0.678396	0.628	0.423	5.32663e-196	2	SoxN	FBgn0029123	SoxNeuro	20181011	SoxNeuro (SoxN) encodes an HMG-domain transcription factor. In early embryos it specifies neural progenitors in the central nervous system, while in later embryos it negatively regulates Wg signaling and controls expression of genes required for denticle construction with the product of ovo.
8.49292e-199	0.649816	0.156	0.055	9.65645e-195	2	Cap-G	FBgn0259876	Chromosome associated protein G	20190307	Chromosome associated protein G (Cap-G) encodes a component of the condensin I complex, necessary for accurate mitotic and meiotic chromosome segregation.
2.02903e-197	0.732831	0.387	0.219	2.30701e-193	2	Amun	FBgn0030328	Amun	-	Contributions welcome.
3.84297e-197	0.625014	0.186	0.072	4.36946e-193	2	CBP	FBgn0026144	sarcoplasmic calcium-binding protein	-	Contributions welcome.
1.91574e-192	0.762385	0.418	0.254	2.1782e-188	2	SF2	FBgn0283477	Splicing factor 2	20190912	Splicing factor 2 (SF2) encodes a protein involved in alternative mRNA splicing, RNA export from the nucleus and the regulation of the RNA metabolism.
9.08186e-188	0.508944	0.75	0.576	1.03261e-183	2	eIF2beta	FBgn0004926	eukaryotic translation initiation factor 2 subunit beta	-	Contributions welcome.
8.18842e-187	0.884128	0.169	0.064	9.31024e-183	2	slp1	FBgn0003430	sloppy paired 1	20180920	sloppy paired 1 (slp1) encodes a transcription factor of the fork-head family that functions by interacting with the corepressor encoded by gro. The product of slp1 regulates a wide variety of developmental processes including embryonic segmentation, ventral fate specification in the retina, and temporal patterning of the neuroblasts that produce medulla neurons.
1.63871e-185	0.679145	0.438	0.271	1.86321e-181	2	Nedd8	FBgn0032725	Nedd8	20181011	Nedd8 (Nedd8) encodes a ubiquitin-like polypeptide involved in protein ubiquitination and degradation, via Cullin neddylation. Nedd8-mediated modification has been implicated in signal transduction, cell proliferation and differentiation.
4.45202e-184	0.76866	0.301	0.157	5.06195e-180	2	kuk	FBgn0038476	kugelkern	20181115	kugelkern (kuk) encodes a nuclear envelope protein required for nuclear elongation during cellularization. It shares structural and functional similarities to lamins.
9.98011e-181	0.694475	0.197	0.082	1.13474e-176	2	CG6701	FBgn0033889	-	-	Contributions welcome.
1.3147e-180	0.645877	0.173	0.068	1.49482e-176	2	Su(H)	FBgn0004837	Suppressor of Hairless	-	Contributions welcome.
1.49686e-180	0.560476	0.7	0.525	1.70193e-176	2	Nlp	FBgn0016685	Nucleoplasmin	-	Contributions welcome.
2.0078e-179	0.631707	0.164	0.063	2.28287e-175	2	kek5	FBgn0031016	kekkon 5	20190912	kekkon 5 (kek5) encodes a transmembrane protein involved in BMP signaling regulation.
2.42332e-176	0.687075	0.208	0.091	2.75531e-172	2	mxc	FBgn0260789	multi sex combs	20190314	multi sex combs (mxc) encodes a Cylin E/Cdk2 substrate and molecular scaffold that is necessary for assembly of the histone locus body, which is a nuclear body associated with replication dependent histone gene clusters that contains factors necessary for the transcription and processing of histone mRNA.
5.33936e-168	0.687134	0.252	0.124	6.07085e-164	2	CG9135	FBgn0031769	-	-	Contributions welcome.
9.4767e-168	0.608277	0.173	0.07	1.0775e-163	2	CycA	FBgn0000404	Cyclin A	20190307	Cyclin A (CycA) encodes a protein that binds to the product of Cdk1, thereby promoting Cdk1's protein kinase activity. The CycA-Cdk1 complex controls important aspects of progression through the cell cycle, including entry into mitosis. During the G2 phase, this complex is important for prevention of premature DNA re-replication. During mitosis and G1, the product of CycA is rapidly degraded (inv…
9.10953e-166	0.611169	0.462	0.292	1.03575e-161	2	Fkbp39	FBgn0013269	FK506-binding protein 39kD	20180913	FK506-binding protein 39kD (Fkbp39) encodes a protein thay acts as an inhibitor of autophagy in larval fat body.
1.9918e-163	0.648184	0.258	0.127	2.26467e-159	2	pyr	FBgn0033649	pyramus	20190314	pyramus (pyr) encodes a Fibroblast growth factor (FGF) and ligand for the FGF receptor encoded by htl. It regulates the development of somatic and visceral muscle in the mesoderm, cardioblasts and glial cells. Its roles include acting as a chemoattractant in directional cell migration, and regulating adhesion, differentiation, and cell survival.
8.34702e-163	0.675019	0.315	0.175	9.49056e-159	2	CG10418	FBgn0036277	-	-	Contributions welcome.
1.30634e-162	0.659877	0.206	0.094	1.48531e-158	2	Map60	FBgn0010342	Microtubule-associated protein 60	20190314	Microtubule-associated protein 60 (Map60) encodes a microtubule binding protein that, together with gamma-tubulin and the product of Cp190, is a component of a centrosomal complex that can interact with microtubules.
1.50961e-160	0.412707	0.891	0.763	1.71642e-156	2	RpL35	FBgn0029785	Ribosomal protein L35	-	Contributions welcome.
2.24133e-151	0.478739	0.693	0.521	2.54839e-147	2	tral	FBgn0041775	trailer hitch	20181108	trailer hitch (tral) encodes a protein required for oocyte dorsoventral patterning via actin and microtubule cytoskeleton organization.
8.02861e-151	0.552469	0.388	0.23	9.12853e-147	2	jigr1	FBgn0039350	jing interacting gene regulatory 1	20181108	jing interacting gene regulatory 1 (jigr1) encodes a nuclear protein that is differentially expressed in the embryonic central nervous system and highly expressed in neurons and glial cells in the larval nervous system. Its expression is downregulated in larval neuroblasts by the miR-92 family to maintain the neuroblast pool.
1.0574e-150	0.622444	0.225	0.109	1.20227e-146	2	CG17343	FBgn0032751	-	-	Contributions welcome.
8.79539e-148	0.527401	0.535	0.374	1.00004e-143	2	Gug	FBgn0010825	Grunge	20190307	Grunge (Gug) encodes a nuclear repressor protein that likely responds to Egfr signaling to control cell behavior for normal developmental patterning.
1.29476e-146	0.610568	0.375	0.229	1.47214e-142	2	Caper	FBgn0031883	Caper	20190919	Caper (Caper) encodes an RNA-binding protein involved in regulation of alternative mRNA splicing.
8.32543e-146	0.534049	0.517	0.346	9.46602e-142	2	tara	FBgn0040071	taranis	20190314	taranis (tara) encodes a transcriptional co-regulator that interacts with chromatin remodeling complexes, cell cycle proteins, and the JNK signaling pathway. It contributes to sleep, neural progenitor proliferation, and cell fate maintenance.
3.47651e-144	0.515314	0.673	0.513	3.95279e-140	2	CG9705	FBgn0036661	-	-	Contributions welcome.
1.04703e-141	0.477138	0.187	0.083	1.19047e-137	2	lncRNA:CR31386
2.33523e-141	0.627821	0.29	0.161	2.65515e-137	2	ncm	FBgn0086707	nucampholin	20190516	nucampholin (ncm) encodes a protein that is predicted to be an essential component of the spliceosome, implicated in regulation of pre-mRNA splicing and assembly of the exon junction complex.
2.04338e-140	0.563234	0.464	0.311	2.32333e-136	2	Rpb10
2.42344e-140	0.393794	0.865	0.728	2.75545e-136	2	RpL34b	FBgn0037686	Ribosomal protein L34b	20190711	Ribosomal protein L34b (RpL34b) encodes a ribosomal structural constituent.
1.5703e-139	0.65141	0.511	0.365	1.78543e-135	2	elav	FBgn0260400	embryonic lethal abnormal vision	20200820	embryonic lethal abnormal vision (elav) encodes the founding member of a family of prototype RNA binding proteins homologous to human Hu proteins, and acting as gene-specific regulators of many aspects of mRNA processing. Drosophila has three members in this family, elav, fne and Rbp9, which are predominantly pan-neuronal. elav has roles in axon guidance, synapse formation and photoreceptor diffe…
3.99484e-138	0.64368	0.345	0.209	4.54214e-134	2	HP4	FBgn0035829	Heterochromatin protein 4	20181004	Heterochromatin protein 4 (HP4) encodes a component of classical heterochromatin that is involved in gene silencing by heterochromatin.
2.14522e-137	0.62816	0.251	0.133	2.43911e-133	2	Aos1	FBgn0029512	Activator of SUMO 1	20190307	Activator of SUMO 1 (Aos1) encodes one of two subunits (along with the product of Uba2) of the heterodimeric SUMO activating enzyme.
6.68345e-137	0.409754	0.804	0.674	7.59908e-133	2	Unr	FBgn0263352	Upstream of N-ras	20190321	Upstream of N-ras (Unr) encodes an RNA binding protein that functions as an RNA chaperone and translation regulator. It performs opposing, sex-specific, roles in X-chromosome dosage compensation by regulating lncRNA:roX2 RNA conformation in males and msl-2 mRNA translation in females.
8.3085e-136	0.457713	0.729	0.583	9.44676e-132	2	Sem1	FBgn0266666	Suppressor of exocyst mutations 1	-	Contributions welcome.
2.52967e-134	0.620397	0.258	0.14	2.87623e-130	2	Ars2	FBgn0033062	Arsenic resistance protein 2	20190321	Arsenic resistance protein 2 (Ars2) encodes a protein that binds the cap binding complex and plays roles in small RNA biogenesis. It facilitates miRNA processing from primary miRNAs to pre-miRNAs. In addition, it interacts with the product of Dcr-2, modulates its activity and is required for siRNA-mediated silencing and antiviral defense.
1.22629e-131	0.415826	0.742	0.599	1.39429e-127	2	sqd	FBgn0263396	squid	20190314	squid (sqd) encodes a member of the hnRNPA family of RNA binding proteins. It is involved in the localization and translational regulation of grk mRNA in oogenesis.
2.95562e-131	0.364201	0.905	0.795	3.36054e-127	2	RpL11	FBgn0013325	Ribosomal protein L11	-	Contributions welcome.
9.33247e-131	0.564726	0.414	0.272	1.0611e-126	2	Sf3b5	FBgn0040534	Splicing factor 3b subunit 5	20190321	Splicing factor 3b subunit 5 (Sf3b5) encodes a subunit of the histone modifying complex SAGA and the SF3B complex. The latter forms part of the larger U2 snRNP and is required for mRNA splicing.
1.00227e-130	0.608441	0.246	0.132	1.13958e-126	2	Uch-L5	FBgn0011327	Ubiquitin carboxy-terminal hydrolase L5	20190801	Ubiquitin carboxy-terminal hydrolase L5 (Uch-L5) encodes a component of the 26S proteasome, which degrades polyubiquitinated proteins in the cytoplasm and nucleus.
1.30334e-129	0.60068	0.378	0.243	1.4819e-125	2	Rpb12
6.21412e-129	0.319363	0.885	0.774	7.06546e-125	2	bel	FBgn0263231	belle	20190516	belle (bel) encodes a DEAD-box RNA helicase that functions both as positive and negative translation regulator. It is essential for embryo viability and fertility, and is required for the maintenance of male germ-line stem cells.
1.20549e-128	0.592167	0.275	0.154	1.37065e-124	2	LSm3	FBgn0051184	Like Sm 3	-	Contributions welcome.
7.95715e-128	0.37011	0.913	0.808	9.04728e-124	2	RpS23	FBgn0033912	Ribosomal protein S23	-	Contributions welcome.
1.18916e-126	0.468656	0.637	0.49	1.35207e-122	2	Rm62	FBgn0003261	Rm62	-	Contributions welcome.
5.6489e-119	0.613928	0.245	0.136	6.4228e-115	2	icln	FBgn0029079	icln	20190307	icln (icln) encodes a cytosolic protein that functions as an assembly chaperone in the biogenesis of pre-mRNA processing small nuclear ribonucleoproteins (snRNPs) via interaction with Sm proteins. It is required in the motor system for viability and motor behaviour.
3.58652e-118	0.347889	0.868	0.742	4.07787e-114	2	lncRNA:CR40469
5.18371e-118	0.593407	0.402	0.27	5.89387e-114	2	Mi-2	FBgn0262519	Mi-2	20190314	Mi-2 (Mi-2) encodes a nuclear ATP-dependent nucleosome remodeler of the CHD family. It associates with active chromatin and utilizes the energy of ATP hydrolysis to move nucleosomes along DNA. It is required for repression of cell type-specific genes, full activation of heat shock genes and regulates higher order chromatin structure of polytene chromosomes.
1.64581e-116	0.48118	0.537	0.392	1.87129e-112	2	Ran	FBgn0020255	Ran	-	Contributions welcome.
7.223e-116	0.515597	0.452	0.31	8.21255e-112	2	E(Pc)	FBgn0000581	Enhancer of Polycomb	20190926	Enhancer of Polycomb (E(Pc)) encodes a chromatin protein that functions as a suppressor of position-effect variegation. An unusual member of the Polycomb group; it does not exhibit homeotic transformations on its own, but rather enhances mutations in other Polycomb group genes. It forms part of the TIP60 histone acetyltransferase complex, which has been involved in many processes, including both …
1.55828e-114	0.590905	0.373	0.247	1.77177e-110	2	Prosalpha5	FBgn0016697	Proteasome alpha5 subunit	-	Contributions welcome.
6.01172e-114	0.561798	0.274	0.16	6.83533e-110	2	mago	FBgn0002736	mago nashi	20190314	mago nashi (mago) encodes a protein that is part of the exon junction complex, which is required for post-transcriptional processes such as pre-mRNA splicing, RNA localization and nonsense-mediated decay. It is involved in germline development, germplasm assembly and photoreceptor differentiation.
1.48838e-112	0.579408	0.295	0.178	1.69228e-108	2	lark	FBgn0011640	lark	20190314	lark (lark) encodes an essential RNA-binding protein of the RNA recognition motif (RRM) class. It is implicated in both RNA splicing and translational control. It contributes to oogenesis, tissue development and circadian behavior.
5.03435e-112	0.47872	0.473	0.336	5.72406e-108	2	CG44774	FBgn0266000	-	-	Contributions welcome.
1.08735e-110	0.536179	0.397	0.268	1.23632e-106	2	Hrb98DE	FBgn0001215	Heterogeneous nuclear ribonucleoprotein at 98DE	20190307	Heterogeneous nuclear ribonucleoprotein at 98DE (Hrb98DE) encodes a nuclear RNA-binding protein. It controls hnRNA stability, splicing, IRES-dependent translation, and translational repression. It represents one of the main targets of the poly(ADP-ribosyl)ation pathway. It also regulates tissue polarity patterning and germ-line stem cell fate.
7.09903e-110	0.453204	0.634	0.498	8.07159e-106	2	CG8860	FBgn0033691	-	-	Contributions welcome.
6.84543e-109	0.557836	0.264	0.154	7.78325e-105	2	Bin1	FBgn0024491	Bicoid interacting protein 1	20190307	Bicoid interacting protein 1 (Bin1) interacts with sequence-specific transcription factors (e.g. the product of bcd, Kr, Trl) to help recruit the Sin3A-HDAC1 histone deacetylase co-repressor complex to target genes. The product of Bin1 contributes to axis patterning and embryonic segmentation via transcription regulation.
1.79746e-108	0.626836	0.436	0.311	2.04372e-104	2	Pep	FBgn0004401	Protein on ecdysone puffs	-	Contributions welcome.
2.42603e-106	0.561632	0.25	0.144	2.7584e-102	2	Sf3b2	FBgn0031493	Splicing factor 3b subunit 2	-	Contributions welcome.
2.43568e-106	0.557721	0.246	0.139	2.76937e-102	2	CG13625	FBgn0039210	-	-	Contributions welcome.
3.30629e-106	0.418449	0.644	0.509	3.75925e-102	2	lolal	FBgn0022238	lola like	20190926	lola like (lolal) encodes a small BTB-domain protein related to the Trithorax group of chromatin regulators. lolal transcripts are found in oocytes and the protein translocates to embryonic nuclei after the maternal to zygotic transition. lolal homozygous germline clone embryos show reduced dpp expression during dorsal-ventral patterning.
5.18638e-105	0.481748	0.374	0.245	5.89692e-101	2	JIL-1	FBgn0020412	JIL-1 kinase	20190307	JIL-1 kinase (JIL-1) encodes a Serine/Threonine tandem kinase that phosphorylates the Serine 10 residue of the product of His3. A key function of the product of JIL-1 is to antagonize heterochromatization and to regulate levels of gene expression by controlling the distribution of the Lysine 9 dimethylation mark of the epigenetic histone encoded by His3.
4.48454e-101	0.543884	0.248	0.144	5.09892e-97	2	glo	FBgn0259139	glorund	20190307	glorund (glo) encodes a hnRNP F/H family RNA-binding protein that binds directly to nos mRNA and regulates its translation during late stages of oogenesis. The functions of the product of glo include nurse cell nuclear chromatin organization, axis patterning as well as being required for viability to adulthood.
1.49431e-98	0.316757	0.788	0.659	1.69903e-94	2	l(3)neo38	FBgn0265276	lethal (3) neo38	20210121	lethal (3) neo38 (l(3)neo38) encodes an essential regulator of neuromuscular junction and brain development, required at post-embryonic stages.
2.40374e-98	0.549389	0.259	0.153	2.73305e-94	2	Adf1	FBgn0284249	Adh transcription factor 1	-	Contributions welcome.
4.85037e-96	0.504758	0.272	0.165	5.51487e-92	2	CG6610	FBgn0035675	-	-	Contributions welcome.
5.11239e-96	0.465764	0.493	0.364	5.81278e-92	2	osa	FBgn0261885	osa	20190314	osa (osa) encodes a subunit of the BAP chromatin remodeling complex. It antagonizes Wnt target gene expression and limits the self-renewal of neural and intestinal stem cells.
7.26345e-96	0.384444	0.635	0.496	8.25854e-92	2	Hsc70-4	FBgn0266599	Heat shock protein cognate 4	20190912	Heat shock protein cognate 4 (Hsc70-4) encodes a protein involved in protein folding. It contributes to clathrin-mediated endocytosis, neurotransmitter exocytosis and RNAi response.
1.06105e-95	0.456333	0.473	0.344	1.20642e-91	2	yps	FBgn0022959	ypsilon schachtel	-	Contributions welcome.
3.40653e-94	0.439406	0.466	0.332	3.87322e-90	2	BtbVII	FBgn0263108	BTB-protein-VII	-	Contributions welcome.
7.61268e-87	0.481761	0.33	0.22	8.65561e-83	2	CG42724	FBgn0261641	-	-	Contributions welcome.
8.09571e-86	0.326514	0.875	0.771	9.20482e-82	2	Cyp1	FBgn0004432	Cyclophilin 1	-	Contributions welcome.
8.63864e-86	0.321303	0.82	0.712	9.82213e-82	2	RpS15Aa	FBgn0010198	Ribosomal protein S15Aa	-	Contributions welcome.
1.39184e-85	0.331533	0.862	0.759	1.58252e-81	2	RpS10b	FBgn0285947	Ribosomal protein S10b	20190711	Ribosomal protein S10b (RpS10b) encodes a structural constituent of ribosomes.
9.66163e-85	0.32094	0.74	0.611	1.09853e-80	2	Akap200	FBgn0027932	A kinase anchor protein 200	20190912	A kinase anchor protein 200 (Akap200) encodes a scaffolding protein that contributes to the spatial and temporal regulation of the Protein Kinase A holoenzyme. It regulates the Notch signaling and the organization of the actin cytoskeleton.
3.30962e-84	0.35627	0.648	0.522	3.76303e-80	2	p23	FBgn0037728	p23	-	Contributions welcome.
1.68564e-76	0.447159	0.436	0.327	1.91657e-72	2	Prosbeta3	FBgn0026380	Proteasome beta3 subunit	-	Contributions welcome.
4.071e-76	0.414252	0.473	0.358	4.62873e-72	2	Sin3A	FBgn0022764	Sin3A	20190912	Sin3A (Sin3A) encodes a chromatin regulator with roles during muscle development, cell migration and Wnt signalling regulation.
1.49295e-75	0.398491	0.499	0.38	1.69748e-71	2	Paf-AHalpha	FBgn0025809	Platelet-activating factor acetylhydrolase alpha	-	Contributions welcome.
7.79075e-74	0.472721	0.356	0.255	8.85809e-70	2	Pp1-87B	FBgn0004103	Protein phosphatase 1 at 87B	-	Contributions welcome.
9.04048e-74	0.268732	0.602	0.488	1.0279e-69	2	Drat	FBgn0033188	Death resistor Adh domain containing target	20190307	Death resistor Adh domain containing target (Drat) encodes a member of the zinc-dependent ADH-like family that is an effector of ethanol-induced apoptosis.
1.18802e-73	0.483926	0.344	0.24	1.35078e-69	2	wcy	FBgn0030812	wacky	20190919	wacky (wcy) encodes a protein involved in habituation, autophagy regulation and TORC1 signaling.
6.89227e-73	0.138136	0.671	0.51	7.83652e-69	2	ct	FBgn0004198	cut	20190307	cut (ct) encodes a homeoprotein that functions as a transcriptional factor in many different cells such as wing disc, muscle, oocyte and sense organ cells. It is a regulator of type-specific neuronal identity in the peripheral nervous system. ct is expressed at variable levels in the dendritic arborization (DA) neurons and these levels control the different dendritic morphologies specific for eac…
8.29474e-73	0.286329	0.755	0.647	9.43112e-69	2	Lk6	FBgn0017581	Lk6 kinase	20180920	Lk6 kinase (Lk6) encodes the single ortholog of MAPK signal integrating kinases, which are phosphorylated and activated by ERK. Lk6 product phosphorylates the protein encoded by eIF4E1 to influence translation initiation via formation of the eIF4F complex.
1.09163e-69	0.373715	0.473	0.359	1.24118e-65	2	Nap1	FBgn0015268	Nucleosome assembly protein 1	20190314	Nucleosome assembly protein 1 (Nap1) encodes a core histone chaperone involved in histone nuclear transfer and chromatin assembly.
5.16179e-69	0.408515	0.472	0.364	5.86896e-65	2	CG7637	FBgn0033548	-	-	Contributions welcome.
1.98818e-67	0.354638	0.531	0.425	2.26056e-63	2	scyl	FBgn0041094	scylla	-	Contributions welcome.
5.28014e-67	0.370157	0.423	0.313	6.00352e-63	2	Pp2C1	FBgn0022768	Protein phosphatase 2C	-	Contributions welcome.
1.62797e-66	0.381442	0.337	0.234	1.851e-62	2	dUTPase	FBgn0250837	Deoxyuridine triphosphatase	-	Contributions welcome.
9.01022e-62	0.325747	0.533	0.419	1.02446e-57	2	dsh	FBgn0000499	dishevelled	-	Contributions welcome.
6.5006e-59	0.347897	0.463	0.361	7.39118e-55	2	Rho1	FBgn0014020	Rho1	20190314	Rho1 (Rho1) encodes a GTPase signaling protein that acts as a molecular switch and functions as key regulator of the actin cytoskeleton. It plays a central role in diverse biological processes including actin cytoskeleton organization, microtubule dynamics, mophogenesis, border cell migration, cytokinesis, and wound repair.
1.98568e-56	0.255601	0.853	0.751	2.25772e-52	2	RpS19a	FBgn0010412	Ribosomal protein S19a	20190711	Ribosomal protein S19a (RpS19a) encodes a structural constituent of ribosomes.
6.1127e-53	0.260549	0.544	0.438	6.95014e-49	2	kuz	FBgn0259984	kuzbanian	20190926	kuzbanian (kuz) encodes an ADAM metalloendopeptidase that regulates activation of the receptors encoded by N and robo1 by cleavage.
1.32864e-51	0.225792	0.643	0.523	1.51067e-47	2	Act42A	FBgn0000043	Actin 42A	-	Contributions welcome.
2.64603e-48	0.254218	0.711	0.601	3.00853e-44	2	Jafrac1	FBgn0040309	thioredoxin peroxidase 1	-	Contributions welcome.
9.48949e-46	0.21814	0.67	0.567	1.07895e-41	2	smog	FBgn0051660	smog	20190801	smog (smog) encodes a G-protein-coupled receptor with a key role in gastrulation. It contributes to cell intercalation and apical constriction via myosin II activation.

## Sheet: 3 Chol N
p_val	avg_log2FC	pct.1	pct.2	p_val_adj	cluster	gene	FBgn_ID	GeneName	datestamp	gene_snapshot_text
0	2.07536	0.902	0.555	0	3	CG31221	FBgn0051221	-	-	Contributions welcome.
0	1.70867	0.788	0.482	0	3	Cbp53E	FBgn0004580	Calbindin 53E	20190307	Calbindin 53E (Cbp53E) encodes a 6 EF-hand domain-containing protein that regulates neuronal development.
0	1.60802	0.485	0.214	0	3	Pde6	FBgn0038237	Phosphodiesterase 6	-	Contributions welcome.
0	1.59328	0.601	0.321	0	3	Dscam2	FBgn0265296	Down syndrome cell adhesion molecule 2	20190307	Down syndrome cell adhesion molecule 2 (Dscam2) encodes a transmembrane protein. Its alternative splicing produces two biochemically distinct homophilic binding proteins expressed in different cells. It can mediate both repulsion and adhesion between neurons and contributes to boundary formation, neurite targeting and synapse formation in the brain.
0	1.54044	0.383	0.159	0	3	Hs3st-A	FBgn0053147	Heparan sulfate 3-O sulfotransferase-A	20190307	Heparan sulfate 3-O sulfotransferase-A (Hs3st-A) encodes a heparan sulfate modifying enzyme that transfers a sulfate group to the 3-O position of glucosamine residues of heparan sulfate. It regulates adult midgut homeostasis by repressing EGFR signaling.
0	1.50432	0.766	0.411	0	3	sif	FBgn0085447	still life	20190314	still life (sif) encodes a guanine nucleotide exchange factor for Rho family GTPases. It is specifically localized to presynaptic terminals in both the central nervous system and neuromuscular junctions (NMJs), and regulates synaptic growth at NMJs.
0	1.49143	0.963	0.723	0	3	Hex-A	FBgn0001186	Hexokinase A	20190912	Hexokinase A (Hex-A) encodes a hexokinase involved in glucose homeostasis.
0	1.47508	0.483	0.261	0	3	dpr13	FBgn0034286	defective proboscis extension response 13	-	Contributions welcome.
0	1.46228	0.764	0.437	0	3	Cngl	FBgn0263257	Cyclic nucleotide-gated ion channel-like	-	Contributions welcome.
0	1.45875	0.877	0.52	0	3	jeb	FBgn0086677	jelly belly	20190307	jelly belly (jeb) encodes a secreted, low-density lipoprotein (LDL) repeat containing protein that functions as signalling ligand for the product of Alk. Binding of the ligand to its receptor activates intracellular Ras/ERK and PI3K signalling pathways. The roles of the product of jeb include embryonic visceral muscle development, growth and organ size regulation, retinal axon targeting, modulati…
0	1.45654	0.514	0.255	0	3	Tsp66E	FBgn0035936	Tetraspanin 66E	20190314	Tetraspanin 66E (Tsp66E) encodes a tetraspanin, which spans the membrane four times. When the products of both Tsp66E and Tsp74F are removed, this results in defects in actin polarization, endocytosis, and distribution of the integrin subunit encoded by if during oogenesis.
0	1.43712	0.469	0.251	0	3	GluRIA	FBgn0004619	Glutamate receptor IA	-	Contributions welcome.
0	1.33529	0.503	0.253	0	3	CG11000	FBgn0263353	-	-	Contributions welcome.
0	1.31827	0.413	0.195	0	3	Hsp67Bc	FBgn0001229	Heat shock gene 67Bc	20180913	Heat shock gene 67Bc (Hsp67Bc) encodes a small heat shock protein (hsp) that binds to the product encoded by stv to regulate protein lipidation. The product of Hsp67Bc also induces the phosphorylation of eIF2alpha protein and stimulates autophagy, thereby facilitating the clearance of misfolded proteins. Hsp67Bc expression can be regulated by the product of pcm.
0	1.29043	0.557	0.338	0	3	GluRIB	FBgn0264000	Glutamate receptor IB	-	Contributions welcome.
0	1.28809	0.866	0.69	0	3	trv	FBgn0085391	trivet	-	Contributions welcome.
0	1.27684	0.873	0.642	0	3	Syx1A	FBgn0013343	Syntaxin 1A	-	Contributions welcome.
0	1.24228	0.637	0.348	0	3	Frq1	FBgn0030897	Frequenin 1	-	Contributions welcome.
0	1.205	0.423	0.203	0	3	Hr38	FBgn0014859	Hormone receptor-like in 38	20190307	Hormone receptor-like in 38 (Hr38) encodes a protein that can heterodimerize with the U adult cuticle and for the proper uptake and storage of glycogen in larvae.
0	1.19625	0.897	0.576	0	3	Rdl	FBgn0004244	Resistant to dieldrin	20190314	Resistant to dieldrin (Rdl) encodes a widely-expressed ligand-gated chloride channel which mediates the fast inhibitory effects of GABA. It has been shown to have roles in the circuits underlying visual processing, odor coding, learning and memory, sleep and courtship behavior.
0	1.18602	0.551	0.316	0	3	CG13954	FBgn0033405	-	-	Contributions welcome.
0	1.13809	0.731	0.504	0	3	Drep2	FBgn0028408	DNA fragmentation factor-related protein 2	20190912	DNA fragmentation factor-related protein 2 (Drep2) encodes a protein involved in neuron death regulation.
0	1.13557	0.535	0.324	0	3	Snap25	FBgn0011288	Synaptosomal-associated protein 25kDa	20190314	Synaptosomal-associated protein 25kDa (Snap25) encodes a synaptic target SNARE protein and a component of SNARE protein complexes known to function in neurotransmitter release. It functions in synaptic transmission in larvae and is essential in adults.
0	1.09971	0.785	0.552	0	3	Dhit	FBgn0028743	Double hit	20190307	Double hit (Dhit) encodes a protein that negatively regulates Galpha signaling and is involved in several GPCR-mediated signaling and developmental programs, such as asymmetric cell division in the sensory organ lineage.
0	1.08058	0.779	0.553	0	3	CG30172	FBgn0050172	-	-	Contributions welcome.
0	1.06703	0.784	0.496	0	3	para	FBgn0285944	paralytic	20190314	paralytic (para) is an essential gene required for locomotor activity. It encodes an alpha-subunit of voltage-gated sodium channels. It is required for generation of sodium-dependent action potentials.
0	1.05001	0.928	0.709	0	3	nAChRalpha6	FBgn0032151	nicotinic Acetylcholine Receptor alpha6	20190314	nicotinic Acetylcholine Receptor alpha6 (nAChRalpha6) encodes a postsynaptic receptor involved in cation transport, synaptic transmission, muscle homeostasis and sensitivity to insecticides.
0	1.04583	0.913	0.728	0	3	myr-GFP-p10
0	0.999613	0.956	0.79	0	3	Ldh	FBgn0001258	Lactate dehydrogenase	20190919	Lactate dehydrogenase (Ldh) encodes a protein involved in myoblast fusion and somatic muscle development.
0	0.924467	0.862	0.673	0	3	Alk	FBgn0040505	Anaplastic lymphoma kinase	20190307	Anaplastic lymphoma kinase (Alk) encodes a protein that employs Ras/ERK and PI3K signalling pathways to function in multiple contexts including embryonic visceral muscle development, growth and organ size regulation, retinal axon targeting, modulation of neuromuscular transmission as well as sleep regulation and olfactory learning. Its ligand is the secreted protein encoded by jeb.
0	0.907966	0.928	0.714	0	3	futsch	FBgn0259108	futsch	20190228	futsch (futsch) encodes a microtubule binding protein involved in the formation of synaptic buttons at the neuromuscular junctions. Its expression levels are regulated by the product of TBPH to prevent synaptic defects.
0	0.892019	0.935	0.763	0	3	Rbp6	FBgn0260943	RNA-binding protein 6	20190314	RNA-binding protein 6 (Rbp6) encodes a paralog of the RNA-binding protein encoded by msi. In contrast to msi, Rbp6 mutants are viable and fertile, with only a slight delay in eclosion. The product of Rbp6 may have roles in response to fungal infection and aggressive behavior.
0	0.886075	0.964	0.83	0	3	Sap47	FBgn0013334	Synapse-associated protein 47kD	20190314	Synapse-associated protein 47kD (Sap47) encodes a conserved protein associated with synaptic vesicles. It is required for intact synaptic and behavioural plasticity.
0	0.885668	0.835	0.625	0	3	ps	FBgn0261552	pasilla	20190314	pasilla (ps) encodes a nuclear RNA binding protein implicated in splicing. It is expressed at high levels in the embryonic salivary gland and other tissues. Loss of function results in a significant reduction in secretory volume and secretory vesicles in the salivary gland and irregular gland morphology.
0	0.800523	0.895	0.764	0	3	Liprin-gamma	FBgn0034720	Liprin-gamma	20190314	Liprin-gamma (Liprin-gamma) encodes an adaptor protein that counteracts the functions of the product of Liprin-alpha in photoreceptor axon targeting and the product of Liprin-beta in neuromuscular junction development, potentially through competition for binding partners.
0	0.665533	0.925	0.815	0	3	nrv3	FBgn0032946	nervana 3	20190314	nervana 3 (nrv3) encodes one of three beta subunits of the sodium-potassium pump (ATPalpha). nrv3 is expressed in the nervous system, including subsets of the CNS and Johnston's organ neurons, and is required for hearing.
0	0.596582	0.89	0.773	0	3	Atpalpha	FBgn0002921	Na pump alpha subunit	20190307	Na pump alpha subunit (Atpalpha) encodes an integral membrane cation antiporter protein that utilizes ATP to shuttle Na[+] and K[+] across the plasma membrane to maintain ion homeostasis.
3.24133e-292	0.792044	0.707	0.513	3.6854e-288	3	dysc	FBgn0264006	dyschronic	20190307	dyschronic (dysc) encodes a protein that regulates the localization of the calcium-activated potassium channel encoded by slo. The product of dysc impacts circadian locomotor patterns, synaptic morphology, active zone structure, and both spontaneous and evoked neurotransmitter release.
9.72995e-289	1.40632	0.225	0.081	1.1063e-284	3	abd-A	FBgn0000014	abdominal A	20190307	abdominal A (abd-A) encodes a homeobox-containing transcription factor component of the bithorax complex. It contributes to the developmental fate of embryonic segments.
2.1724e-288	1.06597	0.43	0.228	2.47002e-284	3	sr	FBgn0003499	stripe	20190314	stripe (sr) encodes a transcription factor that induces the fate of tendon cells in the embryo as well as in the adult fly. It works upstream of tendon specific genes including Tsp, slow and Lrt.
3.93077e-282	1.06885	0.531	0.317	4.46929e-278	3	Pkc53E	FBgn0003091	Protein C kinase 53E	-	Contributions welcome.
6.56984e-279	1.05903	0.491	0.291	7.46991e-275	3	kcc	FBgn0261794	kazachoc	20190912	kazachoc (kcc) encodes a potassium:chloride symporter that contributes to seizure susceptibility.
4.10031e-274	0.956145	0.672	0.505	4.66206e-270	3	Pglym78	FBgn0014869	Phosphoglyceromutase 78	20190912	Phosphoglyceromutase 78 (Pglym78) encodes an enzyme involved in myoblast fusion and somatic muscle development.
2.13136e-268	0.816746	0.66	0.479	2.42335e-264	3	Ih	FBgn0263397	I[[h]] channel	20190926	I[[h]] channel (Ih) encodes a low-threshold, voltage-gated ion channel. It may influence excitatory postsynaptic potential kinetics and integration.
3.95798e-262	1.26833	0.391	0.206	4.50022e-258	3	dpr10	FBgn0052057	defective proboscis extension response 10	-	Contributions welcome.
3.33235e-259	1.21771	0.433	0.255	3.78888e-255	3	Nlg2	FBgn0031866	Neuroligin 2	20190314	Neuroligin 2 (Nlg2) encodes a transmembrane protein that interacts with the product of Nrx-1, and recruits scaffolding proteins for organization of postsynaptic neurotransmitter receptors. The product of Nlg2 functions in synaptic growth and regulation, and is involved in the modulation of social and courtship behavior.
3.30493e-255	0.911273	0.566	0.372	3.75771e-251	3	dpr14	FBgn0029974	defective proboscis extension response 14	-	Contributions welcome.
1.73833e-247	0.937068	0.588	0.403	1.97648e-243	3	dpr9	FBgn0038282	defective proboscis extension response 9	-	Contributions welcome.
5.25131e-242	1.34102	0.325	0.162	5.97073e-238	3	CG42750	FBgn0261804	-	-	Contributions welcome.
2.10675e-240	1.64954	0.19	0.068	2.39538e-236	3	Abd-B	FBgn0000015	Abdominal B	20190307	Abdominal B (Abd-B) is one of the three hox genes of the bithorax complex. The product of Abd-B specifies the identity of the posterior abdominal segments, the external genitalia and the gonads. It is also involved in regulating the post-mating-response.
2.11559e-238	1.13288	0.364	0.193	2.40542e-234	3	Frq2	FBgn0083228	Frequenin 2	20190307	Frequenin 2 (Frq2) encodes s protein that binds calcium and interacts with the guanyl exchange factor encoded by ric8a to regulate the number of synapses and the probability of neurotransmitter release per synapse.
4.1128e-237	0.98614	0.547	0.37	4.67626e-233	3	SK	FBgn0029761	small conductance calcium-activated potassium channel	-	Contributions welcome.
8.22614e-234	0.951102	0.565	0.405	9.35312e-230	3	Mkp3	FBgn0036844	Mitogen-activated protein kinase phosphatase 3	20190314	Mitogen-activated protein kinase phosphatase 3 (Mkp3) encodes a member of the mitogen-activated protein kinase phosphatases that inactivate MAPKs. It dephosphorylates the phosphorylated active forms of the products of p38a and rl.
3.211e-232	0.910218	0.672	0.526	3.65091e-228	3	CG42613	FBgn0261262	-	-	Contributions welcome.
3.21223e-231	0.639469	0.732	0.561	3.65231e-227	3	nSyb	FBgn0013342	neuronal Synaptobrevin	20190711	neuronal Synaptobrevin (nSyb) encodes a SNAP receptor involved in vesicle fusion.
2.59098e-222	0.860854	0.687	0.538	2.94595e-218	3	Toll-6	FBgn0036494	Toll-6	20190314	Toll-6 (Toll-6) encodes a member of the Toll-like receptor family. It has neurotrophin receptor activity and contributes to dendrite guidance. Genetic interaction with 18w and Tollo suggests a Toll-6 role in convergent extension during early embryogenesis.
1.9437e-215	0.499824	0.802	0.693	2.20998e-211	3	IA-2	FBgn0031294	IA-2 protein tyrosine phosphatase	20190801	IA-2 protein tyrosine phosphatase (IA-2) encodes a protein involved in gut development and insulin-like peptide secretion.
1.35903e-207	0.852536	0.708	0.575	1.54521e-203	3	CG17124	FBgn0032297	-	-	Contributions welcome.
5.41792e-199	0.728436	0.632	0.478	6.16018e-195	3	Pdp1	FBgn0016694	PAR-domain protein 1	20190314	PAR-domain protein 1 (Pdp1) encodes a member of the PAR domain bZip family of sequence-specific transcription factors. it regulates gene expression in muscles and in circadian clock neurons.
5.66501e-198	0.921658	0.515	0.346	6.44111e-194	3	CG44422	FBgn0265595	-	-	Contributions welcome.
9.46605e-197	1.11325	0.508	0.344	1.07629e-192	3	beat-IIa	FBgn0038498	beaten path IIa	-	Contributions welcome.
1.21758e-196	0.76672	0.601	0.443	1.38439e-192	3	Sh	FBgn0003380	Shaker	20190314	Shaker (Sh) encodes the structural alpha subunit of a voltage-gated potassium channel. It plays a key role in maintaining electrical excitability in neurons and muscle cells, as well as regulating neurotransmitter release at the synapse.
8.02582e-192	1.15913	0.364	0.216	9.12536e-188	3	Syn1	FBgn0037130	Syntrophin-like 1	20190321	Syntrophin-like 1 (Syn1) encodes an adaptor protein associated with the Dystrophin glycoprotein complex that recruits different signaling components, including the product of Nos in neurons. Dystrophin-Syn1-neuronal Nos signaling via histone modifications regulates gene expression, including expression of miRNAs, and adapts cellular homeostasis, which is compromised under stress and dystrophic co…
2.03597e-191	1.10762	0.247	0.116	2.31489e-187	3	Octbeta2R	FBgn0038063	Octopamine beta2 receptor	-	Contributions welcome.
2.7057e-183	1.07786	0.333	0.182	3.07638e-179	3	CG32052	FBgn0044328	-	-	Contributions welcome.
1.25377e-182	1.06309	0.441	0.297	1.42554e-178	3	cdc14	FBgn0031952	cell division cycle 14	-	Contributions welcome.
3.80092e-182	0.66866	0.704	0.603	4.32165e-178	3	CASK	FBgn0013759	CASK	20190307	CASK (CASK) encodes a member of the MAGUK family of scaffolding proteins. In epithelial tissues, the product of CASK functions as an adhesion molecule involved in cell proliferation, cytoskeletal remodeling and cell migration. In neurons, the product of CASK serves as a scaffold for a number of signaling and transmembrane molecules and is involved in synaptic development and plasticity.
5.82812e-177	1.31055	0.304	0.165	6.62658e-173	3	Pvf3	FBgn0085407	PDGF- and VEGF-related factor 3	20190228	PDGF- and VEGF-related factor 3 (Pvf3) encodes a ligand for the receptor tyrosine kinase encoded by Pvr. It has roles in embryonic plasmatocyte survival and migration, and in the proliferation of adult midgut intestinal stem cells.
1.07439e-175	0.952136	0.604	0.494	1.22158e-171	3	Eip75B	FBgn0000568	Ecdysone-induced protein 75B	20180913	Ecdysone-induced protein 75B (Eip75B) encodes a nuclear receptor that interacts with the receptor encoded by Hr3. The product of Eip75B regulates feeding behavior, fat deposition, and developmental timing in response to nitric oxide (NO) signaling. It also acts downstream from NO in the nervous system, where it controls neuronal remodeling.
1.69085e-168	0.973036	0.349	0.208	1.9225e-164	3	DopEcR	FBgn0035538	Dopamine/Ecdysteroid receptor	20190307	Dopamine/Ecdysteroid receptor (DopEcR) encodes a GPCR that shows ligand-biased activation. It can be activated by dopamine to increase cyclic AMP levels and by the insect steroid ecdysone to activate the MAPKinase pathway. It is widely expressed in the nervous system and can modulate a wide variety of complex behaviors including male courtship, locomotion, the response to stressful social interac…
8.58453e-166	0.823841	0.652	0.544	9.76062e-162	3	Tpi	FBgn0086355	Triose phosphate isomerase	20190314	Triose phosphate isomerase (Tpi) encodes a soluble metabolic protein dimer that functions in glycolysis catalyzing the isomerization between dihydroxyacetone phosphate and glyceraldehyde 3-phosphate, which is essential for efficient ATP production.
4.19752e-164	0.773766	0.65	0.54	4.77258e-160	3	cpo	FBgn0263995	couch potato	20190307	couch potato (cpo) is most strongly expressed in nuclei of the central and peripheral nervous systems and the ring gland, where its product may regulate gene transcription to control complex neurological and neuroendocrine functions. It is required for normal synaptic transmission, climate adaptation, olfaction, diapause and behavioral responses.
1.42844e-162	0.553306	0.768	0.659	1.62414e-158	3	Ggamma30A	FBgn0267252	G protein subunit gamma at 30A	20190307	G protein subunit gamma at 30A (Ggamma30A) encodes the gamma subunit of a heterotrimeric G protein complex. It functions in rhodopsin-mediated signaling in photoreceptor cells. Post-translational farnesylation of the product of Ggamma30A facilitates membrane attachment of the visual Gbeta/gamma complex.
1.76985e-161	1.00555	0.389	0.242	2.01231e-157	3	CG30116	FBgn0028496	-	-	Contributions welcome.
5.91249e-159	1.0807	0.197	0.089	6.7225e-155	3	Eip78C	FBgn0004865	Ecdysone-induced protein 78C	-	Contributions welcome.
1.0813e-158	0.895287	0.445	0.308	1.22944e-154	3	nAChRalpha5	FBgn0028875	nicotinic Acetylcholine Receptor alpha5	20181011	nicotinic Acetylcholine Receptor alpha5 (nAChRalpha5) encodes a subunit of the nicotinic acetylcholine receptor, which is a pentameric neurotransmitter-gated ion channel.
9.5259e-158	1.15184	0.332	0.196	1.08309e-153	3	dpr1	FBgn0040726	defective proboscis extension response 1	-	Contributions welcome.
4.28404e-157	0.957172	0.353	0.219	4.87096e-153	3	GABA-B-R1	FBgn0260446	metabotropic GABA-B receptor subtype 1	20190711	metabotropic GABA-B receptor subtype 1 (GABA-B-R1) encodes a receptor involved in G protein-coupled receptor and gamma-aminobutyric acid signaling pathways.
2.10784e-154	0.883794	0.53	0.411	2.39662e-150	3	sdt	FBgn0261873	stardust	20190314	stardust (sdt) encodes membrane-associated guanylate kinase (MAGUK) protein involved in the maintenance of apico-basal cell polarity and the organization of zonula adherens.
1.33497e-153	0.898014	0.485	0.35	1.51786e-149	3	Pde9	FBgn0259171	Phosphodiesterase 9	20190314	Phosphodiesterase 9 (Pde9) encodes a putative phosphodiesterase expressed in Malpighian tubules and involved in neurogenesis.
1.88372e-153	0.678831	0.564	0.422	2.14179e-149	3	Syt1	FBgn0004242	Synaptotagmin 1	20190314	Synaptotagmin 1 (Syt1) encodes a synaptic vesicle calcium binding protein that functions as the fast calcium sensor for neurotransmitter release at synapses.
1.05081e-150	1.05073	0.31	0.181	1.19477e-146	3	Nlg3	FBgn0083963	Neuroligin 3	20190314	Neuroligin 3 (Nlg3) encodes a synaptic adhesion molecule involved in synapse formation and synaptic transmission.
1.10152e-146	0.934167	0.321	0.188	1.25242e-142	3	Stacl	FBgn0263980	Stac-like	-	Contributions welcome.
7.57133e-144	1.07162	0.322	0.193	8.60861e-140	3	5-HT1A	FBgn0004168	5-hydroxytryptamine (serotonin) receptor 1A	20190926	5-hydroxytryptamine (serotonin) receptor 1A (5-HT1A) encodes a 5-hydroxytryptamine (serotonin) GPCR that belongs to the Class A GPCR family. They bind and transmit the signal from the neurotransmitter 5-HT (serotonin). The family can be subdivided into several subclasses based on pharmacology, signal transduction and structure. There are 5 genes encoding serotonin receptors in the Drosophila mela…
4.98576e-142	1.1011	0.38	0.255	5.66881e-138	3	Rdh	FBgn0064227	Red herring	-	Contributions welcome.
7.86642e-139	0.667697	0.635	0.522	8.94412e-135	3	bru3	FBgn0264001	bruno 3	20190919	bruno 3 (bru3) encodes an RNA binding protein that binds to the EDEN element and mediates maternal mRNA translational repression.
5.38609e-138	0.829104	0.486	0.361	6.12398e-134	3	RSG7	FBgn0024941	Regulator of G-protein signaling 7	-	Contributions welcome.
3.93518e-136	1.06051	0.268	0.153	4.4743e-132	3	CG42337	FBgn0259239	-	-	Contributions welcome.
1.28816e-130	0.687552	0.556	0.431	1.46464e-126	3	nls-tdTomato
3.9387e-128	0.879797	0.398	0.278	4.4783e-124	3	qvr	FBgn0260499	quiver	20190314	quiver (qvr) encodes a Ly-6 protein. Ly-6 proteins are GPI-linked or secreted proteins that modulate the trafficking and/or activity of membrane protein targets, including the potassium channel encoded by Sh and nicotinic acetylcholine receptors.
2.62332e-124	1.31753	0.257	0.148	2.98272e-120	3	CG32982	FBgn0052982	-	-	Contributions welcome.
7.14936e-124	1.08834	0.205	0.104	8.12882e-120	3	CG43795	FBgn0264339	-	-	Contributions welcome.
1.36544e-120	0.904946	0.36	0.243	1.5525e-116	3	VhaM9.7-a	FBgn0035521	Vacuolar H[+] ATPase M9.7 subunit a	-	Contributions welcome.
1.83903e-115	0.881214	0.466	0.347	2.09098e-111	3	wry	FBgn0051665	weary	20190912	weary (wry) encodes a ligand for the receptor encoded by N. It is involved in the Notch signaling pathway and normal heart function.
5.82871e-111	1.12468	0.24	0.138	6.62725e-107	3	side	FBgn0016061	sidestep	20190314	sidestep (side) encodes a transmembrane protein of the immunoglobulin superfamily that is expressed in a defined spatiotemporal pattern in glial cells, sensory neurons and muscles. It functions as an attractive guidance cue to guide motor axons to their target regions.
6.14874e-110	0.846318	0.253	0.149	6.99112e-106	3	VAChT	FBgn0270928	Vesicular acetylcholine transporter	20190321	Vesicular acetylcholine transporter (VAChT) encodes a vesicular transport protein necessary for packaging the neurotransmitter acetylcholine into synaptic vesicles.
7.63473e-109	0.866278	0.416	0.305	8.68069e-105	3	CG43737	FBgn0263994	-	-	Contributions welcome.
1.23776e-100	0.95283	0.266	0.166	1.40733e-96	3	CG3961	FBgn0036821	-	-	Contributions welcome.
1.30597e-95	0.992215	0.32	0.213	1.48488e-91	3	SPR	FBgn0029768	Sex peptide receptor	-	Contributions welcome.
8.41533e-94	0.761788	0.388	0.285	9.56823e-90	3	Lcch3	FBgn0010240	Ligand-gated chloride channel homolog 3	-	Contributions welcome.
9.75515e-94	0.886719	0.3	0.196	1.10916e-89	3	kek3	FBgn0028370	kekkon 3	-	Contributions welcome.
1.32596e-93	0.801919	0.339	0.23	1.50761e-89	3	CG11319	FBgn0031835	-	-	Contributions welcome.
4.59895e-91	0.481311	0.375	0.258	5.229e-87	3	Rgk1	FBgn0264753	Rad, Gem/Kir family member 1	20190801	Rad, Gem/Kir family member 1 (Rgk1) encodes a small GTPase involved in anesthesia-resistant and medium-term memory.
4.8925e-87	0.573629	0.449	0.343	5.56278e-83	3	7B2	FBgn0041707	7B2	20190321	7B2 (7B2) encodes a peptidase required for the zymogen conversion and secretion of the prohormone convertase 2 encoded by amon.
1.73539e-79	0.668102	0.383	0.281	1.97314e-75	3	Hasp	FBgn0032797	Hig-anchoring scaffold protein	-	Contributions welcome.
2.83351e-06	0.105297	0.451	0.553	0.032217	3	alpha-Cat	FBgn0010215	alpha Catenin	-	Contributions welcome.

## Sheet: 4 Chol N
p_val	avg_log2FC	pct.1	pct.2	p_val_adj	cluster	gene	FBgn_ID	GeneName	datestamp	gene_snapshot_text
0	2.28182	0.406	0.042	0	4	spab	FBgn0033358	space blanket	-	Contributions welcome.
0	2.23457	0.967	0.553	0	4	CG31221	FBgn0051221	-	-	Contributions welcome.
0	1.8473	0.971	0.517	0	4	jeb	FBgn0086677	jelly belly	20190307	jelly belly (jeb) encodes a secreted, low-density lipoprotein (LDL) repeat containing protein that functions as signalling ligand for the product of Alk. Binding of the ligand to its receptor activates intracellular Ras/ERK and PI3K signalling pathways. The roles of the product of jeb include embryonic visceral muscle development, growth and organ size regulation, retinal axon targeting, modulati…
0	1.83061	0.674	0.186	0	4	Hsp67Bc	FBgn0001229	Heat shock gene 67Bc	20180913	Heat shock gene 67Bc (Hsp67Bc) encodes a small heat shock protein (hsp) that binds to the product encoded by stv to regulate protein lipidation. The product of Hsp67Bc also induces the phosphorylation of eIF2alpha protein and stimulates autophagy, thereby facilitating the clearance of misfolded proteins. Hsp67Bc expression can be regulated by the product of pcm.
0	1.82617	0.723	0.218	0	4	sr	FBgn0003499	stripe	20190314	stripe (sr) encodes a transcription factor that induces the fate of tendon cells in the embryo as well as in the adult fly. It works upstream of tendon specific genes including Tsp, slow and Lrt.
0	1.78425	0.761	0.382	0	4	heph	FBgn0011224	hephaestus	20190919	hephaestus (heph) encodes a nucleo-cytoplasmic shuttling protein that regulates osk mRNA translation. It is involved in spermatid individualization and Notch signalling regulation.
0	1.70539	0.674	0.231	0	4	rad	FBgn0265597	radish	20190801	radish (rad) encodes a protein involved in anesthesia-resistant memory and heart contraction regulation.
0	1.69292	0.889	0.478	0	4	Cbp53E	FBgn0004580	Calbindin 53E	20190307	Calbindin 53E (Cbp53E) encodes a 6 EF-hand domain-containing protein that regulates neuronal development.
0	1.65775	0.979	0.687	0	4	IA-2	FBgn0031294	IA-2 protein tyrosine phosphatase	20190801	IA-2 protein tyrosine phosphatase (IA-2) encodes a protein involved in gut development and insulin-like peptide secretion.
0	1.64107	0.766	0.309	0	4	Pkc53E	FBgn0003091	Protein C kinase 53E	-	Contributions welcome.
0	1.57588	0.235	0.05	0	4	Dh31	FBgn0032048	Diuretic hormone 31	-	Contributions welcome.
0	1.52073	0.658	0.195	0	4	Hr38	FBgn0014859	Hormone receptor-like in 38	20190307	Hormone receptor-like in 38 (Hr38) encodes a protein that can heterodimerize with the U adult cuticle and for the proper uptake and storage of glycogen in larvae.
0	1.4151	0.499	0.176	0	4	CG32052	FBgn0044328	-	-	Contributions welcome.
0	1.38204	0.936	0.687	0	4	trv	FBgn0085391	trivet	-	Contributions welcome.
0	1.36491	0.56	0.18	0	4	Stacl	FBgn0263980	Stac-like	-	Contributions welcome.
0	1.24542	0.412	0.088	0	4	CG14762	FBgn0033250	-	-	Contributions welcome.
0	1.21549	0.355	0.077	0	4	beat-VII	FBgn0250908	beaten path VII	-	Contributions welcome.
0	1.20804	0.331	0.096	0	4	CG13739	FBgn0033403	-	-	Contributions welcome.
0	1.20695	0.328	0.06	0	4	bma	FBgn0085385	black match	20190801	black match (bma) encodes a protein involved in heat sensitivity.
0	1.20496	0.873	0.514	0	4	bru3	FBgn0264001	bruno 3	20190919	bruno 3 (bru3) encodes an RNA binding protein that binds to the EDEN element and mediates maternal mRNA translational repression.
0	1.18544	0.372	0.084	0	4	Sytbeta	FBgn0261090	Synaptotagmin beta	-	Contributions welcome.
0	1.18388	0.409	0.105	0	4	Ca-alpha1T	FBgn0264386	Ca[2+]-channel protein alpha[[1]] subunit T	20190926	Ca[2+]-channel protein alpha[[1]] subunit T (Ca-alpha1T) encodes an alpha 1 subunit of a T-type like voltage gated calcium channel. It mediates a low voltage activated transient calcium current in antennal lobe projection neurons and wing motoneurons that is sensitive to amiloride.
0	1.16463	0.771	0.309	0	4	CG13954	FBgn0033405	-	-	Contributions welcome.
0	1.15786	0.488	0.141	0	4	VAChT	FBgn0270928	Vesicular acetylcholine transporter	20190321	Vesicular acetylcholine transporter (VAChT) encodes a vesicular transport protein necessary for packaging the neurotransmitter acetylcholine into synaptic vesicles.
0	1.15715	0.411	0.116	0	4	unc-13-4A	FBgn0035756	unc-13-4A	-	Contributions welcome.
0	1.15691	0.654	0.263	0	4	jdp	FBgn0027654	jdp	-	Contributions welcome.
0	1.11432	0.591	0.235	0	4	CG30116	FBgn0028496	-	-	Contributions welcome.
0	1.0986	0.306	0.071	0	4	CG34354	FBgn0085383	-	-	Contributions welcome.
0	1.09591	0.409	0.187	0	4	beat-IIIc	FBgn0032629	beaten path IIIc	-	Contributions welcome.
0	1.08919	0.343	0.108	0	4	rdgA	FBgn0261549	retinal degeneration A	20190314	retinal degeneration A (rdgA) encodes a diacylglycerol kinase that mediates the conversion of diacylglycerol to phosphatidic acid. It contributes to phospholipase C based signalling reactions, controlling ion channel activity and protein transport.
0	1.08757	0.961	0.574	0	4	Rdl	FBgn0004244	Resistant to dieldrin	20190314	Resistant to dieldrin (Rdl) encodes a widely-expressed ligand-gated chloride channel which mediates the fast inhibitory effects of GABA. It has been shown to have roles in the circuits underlying visual processing, odor coding, learning and memory, sleep and courtship behavior.
0	1.0847	0.577	0.234	0	4	CG46385	FBgn0286778	-	-	Contributions welcome.
0	1.05879	0.3	0.092	0	4	Ddc	FBgn0000422	Dopa decarboxylase	-	Contributions welcome.
0	1.03164	0.708	0.312	0	4	CG2269	FBgn0033484	-	-	Contributions welcome.
0	1.02909	0.483	0.183	0	4	Pcd	FBgn0024841	pterin-4a-carbinolamine dehydratase	-	Contributions welcome.
0	1.0228	0.753	0.398	0	4	Mkp3	FBgn0036844	Mitogen-activated protein kinase phosphatase 3	20190314	Mitogen-activated protein kinase phosphatase 3 (Mkp3) encodes a member of the mitogen-activated protein kinase phosphatases that inactivate MAPKs. It dephosphorylates the phosphorylated active forms of the products of p38a and rl.
0	1.00743	0.335	0.088	0	4	meng	FBgn0031855	meng-po	-	Contributions welcome.
0	1.00591	0.41	0.134	0	4	CG32700	FBgn0267253	-	-	Contributions welcome.
0	0.995948	0.351	0.096	0	4	Calx	FBgn0013995	Na/Ca-exchange protein	20190912	Na/Ca-exchange protein (Calx) encodes a Na-Ca exchanger involved in phototransduction and response to endoplasmic reticulum stress.
0	0.986385	0.343	0.095	0	4	prim	FBgn0034103	primacord	-	Contributions welcome.
0	0.975494	0.419	0.161	0	4	Pvf3	FBgn0085407	PDGF- and VEGF-related factor 3	20190228	PDGF- and VEGF-related factor 3 (Pvf3) encodes a ligand for the receptor tyrosine kinase encoded by Pvr. It has roles in embryonic plasmatocyte survival and migration, and in the proliferation of adult midgut intestinal stem cells.
0	0.974926	0.696	0.334	0	4	7B2	FBgn0041707	7B2	20190321	7B2 (7B2) encodes a peptidase required for the zymogen conversion and secretion of the prohormone convertase 2 encoded by amon.
0	0.974738	0.739	0.417	0	4	CaMKII	FBgn0264607	Calcium/calmodulin-dependent protein kinase II	20190307	Calcium/calmodulin-dependent protein kinase II (CaMKII) encodes an abundant Ca[2+]-calmodulin-regulated serine/threonine protein kinase. In neurons it has a wide range of substrates in multiple subcellular compartments, regulating synaptic plasticity, excitability and cytoskeletal interactions.
0	0.963417	0.302	0.072	0	4	cbt	FBgn0043364	cabut	20190307	cabut (cbt) encodes a transcription factor that controls Dpp signaling and is involved in dorsal closure and wing disc morphogenesis.
0	0.962703	0.368	0.149	0	4	AstC-R2	FBgn0036789	Allatostatin C receptor 2	20190801	Allatostatin C receptor 2 (AstC-R2) encodes G-protein coupled receptor for the neuropeptide encoded by AstC.
0	0.954997	0.591	0.297	0	4	Con	FBgn0005775	Connectin	20190307	Connectin (Con) encodes a transmembrane homophilic cell adhesion protein involved in axon guidance and target recognition.
0	0.953168	0.323	0.088	0	4	Fife	FBgn0264606	Fife	20190307	Fife (Fife) encodes a synaptic scaffolding protein that promotes neurotransmitter release and normal motor behavior.
0	0.944071	0.355	0.116	0	4	CG42541	FBgn0260658	-	-	Contributions welcome.
0	0.93664	0.606	0.285	0	4	CanA-14F	FBgn0267912	Calcineurin A at 14F	-	Contributions welcome.
0	0.922037	0.446	0.157	0	4	Hs3st-A	FBgn0053147	Heparan sulfate 3-O sulfotransferase-A	20190307	Heparan sulfate 3-O sulfotransferase-A (Hs3st-A) encodes a heparan sulfate modifying enzyme that transfers a sulfate group to the 3-O position of glucosamine residues of heparan sulfate. It regulates adult midgut homeostasis by repressing EGFR signaling.
0	0.921345	0.721	0.339	0	4	CG44422	FBgn0265595	-	-	Contributions welcome.
0	0.919799	0.253	0.07	0	4	AstA-R1	FBgn0266429	Allatostatin A receptor 1	20190801	Allatostatin A receptor 1 (AstA-R1) encodes a G-protein coupled receptor for the neuropeptide encoded by AstA.
0	0.917351	0.733	0.398	0	4	dpr9	FBgn0038282	defective proboscis extension response 9	-	Contributions welcome.
0	0.914977	0.98	0.712	0	4	futsch	FBgn0259108	futsch	20190228	futsch (futsch) encodes a microtubule binding protein involved in the formation of synaptic buttons at the neuromuscular junctions. Its expression levels are regulated by the product of TBPH to prevent synaptic defects.
0	0.909691	0.46	0.164	0	4	CG16779	FBgn0037698	-	-	Contributions welcome.
0	0.89734	0.381	0.118	0	4	CG42540	FBgn0260657	-	-	Contributions welcome.
0	0.875179	0.286	0.073	0	4	CG13995	FBgn0031770	-	-	Contributions welcome.
0	0.87291	0.843	0.551	0	4	CG30172	FBgn0050172	-	-	Contributions welcome.
0	0.872243	0.593	0.292	0	4	CanB	FBgn0010014	Calcineurin B	-	Contributions welcome.
0	0.856717	0.705	0.376	0	4	CG43222
0	0.85637	0.336	0.093	0	4	ChAT	FBgn0000303	Choline acetyltransferase	20190307	Choline acetyltransferase (ChAT) encodes a protein that catalyzes the biosynthesis of the neurotransmitter acetylcholine. It is considered to be a specific marker for cholinergic neurons.
0	0.853281	0.37	0.115	0	4	Tob	FBgn0028397	Transducer of ERBB2	20190919	Tob (Tob) encodes a protein involved in long-term memory.
0	0.850969	0.74	0.366	0	4	dpr14	FBgn0029974	defective proboscis extension response 14	-	Contributions welcome.
0	0.831174	0.907	0.555	0	4	nSyb	FBgn0013342	neuronal Synaptobrevin	20190711	neuronal Synaptobrevin (nSyb) encodes a SNAP receptor involved in vesicle fusion.
0	0.824783	0.663	0.344	0	4	Pde9	FBgn0259171	Phosphodiesterase 9	20190314	Phosphodiesterase 9 (Pde9) encodes a putative phosphodiesterase expressed in Malpighian tubules and involved in neurogenesis.
0	0.818215	0.661	0.32	0	4	Ace	FBgn0000024	Acetylcholine esterase	20190307	Acetylcholine esterase (Ace) encodes an enzyme that catalyzes the hydrolysis of the neurotransmitter acetylcholine to acetate and choline, thus resetting the neurotransmission mechanism at neuromuscular junctions.
0	0.80997	0.351	0.124	0	4	jus	FBgn0039647	julius seizure	20181108	julius seizure (jus) encodes a two-transmembrane domain protein expressed in selected neurons in the optic lobe, subesophageal and thoracic-abdominal ganglia. It is mainly localized to axons and its developmental expression prevents epileptogenesis.
0	0.806832	0.405	0.149	0	4	CG42337	FBgn0259239	-	-	Contributions welcome.
0	0.804388	0.519	0.198	0	4	slo	FBgn0003429	slowpoke	20190314	slowpoke (slo) encodes the structural alpha subunit of a BK ('maxi K') calcium-activated potassium channel. It regulates neurotransmitter release at the synapse and maintain electrical excitability in neurons and muscle cells.
0	0.795065	0.205	0.052	0	4	CG32683	FBgn0052683	-	-	Contributions welcome.
0	0.789887	0.775	0.446	0	4	lncRNA:CR31451
0	0.787416	0.275	0.075	0	4	CG14024	FBgn0031697	-	-	Contributions welcome.
0	0.787267	0.248	0.061	0	4	CG14186	FBgn0036935	-	-	Contributions welcome.
0	0.787112	0.584	0.253	0	4	Tsp66E	FBgn0035936	Tetraspanin 66E	20190314	Tetraspanin 66E (Tsp66E) encodes a tetraspanin, which spans the membrane four times. When the products of both Tsp66E and Tsp74F are removed, this results in defects in actin polarization, endocytosis, and distribution of the integrin subunit encoded by if during oogenesis.
0	0.783764	0.826	0.534	0	4	cpo	FBgn0263995	couch potato	20190307	couch potato (cpo) is most strongly expressed in nuclei of the central and peripheral nervous systems and the ring gland, where its product may regulate gene transcription to control complex neurological and neuroendocrine functions. It is required for normal synaptic transmission, climate adaptation, olfaction, diapause and behavioral responses.
0	0.783367	0.552	0.251	0	4	Nlg2	FBgn0031866	Neuroligin 2	20190314	Neuroligin 2 (Nlg2) encodes a transmembrane protein that interacts with the product of Nrx-1, and recruits scaffolding proteins for organization of postsynaptic neurotransmitter receptors. The product of Nlg2 functions in synaptic growth and regulation, and is involved in the modulation of social and courtship behavior.
0	0.782575	0.77	0.415	0	4	Syt1	FBgn0004242	Synaptotagmin 1	20190314	Synaptotagmin 1 (Syt1) encodes a synaptic vesicle calcium binding protein that functions as the fast calcium sensor for neurotransmitter release at synapses.
0	0.780494	0.792	0.436	0	4	Cngl	FBgn0263257	Cyclic nucleotide-gated ion channel-like	-	Contributions welcome.
0	0.778933	0.585	0.251	0	4	CG11000	FBgn0263353	-	-	Contributions welcome.
0	0.777769	0.972	0.789	0	4	Ldh	FBgn0001258	Lactate dehydrogenase	20190919	Lactate dehydrogenase (Ldh) encodes a protein involved in myoblast fusion and somatic muscle development.
0	0.77263	0.225	0.04	0	4	ChT	FBgn0038641	Choline transporter	-	Contributions welcome.
0	0.769956	0.303	0.091	0	4	tbc	FBgn0052506	trabuco	-	Contributions welcome.
0	0.763276	0.624	0.286	0	4	kcc	FBgn0261794	kazachoc	20190912	kazachoc (kcc) encodes a potassium:chloride symporter that contributes to seizure susceptibility.
0	0.760893	0.28	0.092	0	4	Octbeta1R	FBgn0038980	Octopamine beta1 receptor	-	Contributions welcome.
0	0.758768	0.504	0.214	0	4	GABA-B-R1	FBgn0260446	metabotropic GABA-B receptor subtype 1	20190711	metabotropic GABA-B receptor subtype 1 (GABA-B-R1) encodes a receptor involved in G protein-coupled receptor and gamma-aminobutyric acid signaling pathways.
0	0.75664	0.772	0.437	0	4	Sh	FBgn0003380	Shaker	20190314	Shaker (Sh) encodes the structural alpha subunit of a voltage-gated potassium channel. It plays a key role in maintaining electrical excitability in neurons and muscle cells, as well as regulating neurotransmitter release at the synapse.
0	0.756067	0.436	0.191	0	4	CG43324	FBgn0263029	-	-	Contributions welcome.
0	0.754046	0.698	0.404	0	4	OtopLa	FBgn0259994	Otopetrin-like a	-	Contributions welcome.
0	0.746627	0.992	0.83	0	4	Sap47	FBgn0013334	Synapse-associated protein 47kD	20190314	Synapse-associated protein 47kD (Sap47) encodes a conserved protein associated with synaptic vesicles. It is required for intact synaptic and behavioural plasticity.
0	0.745313	0.482	0.215	0	4	Pde6	FBgn0038237	Phosphodiesterase 6	-	Contributions welcome.
0	0.734501	0.558	0.287	0	4	GluClalpha	FBgn0024963	GluClalpha	-	Contributions welcome.
0	0.73234	0.553	0.248	0	4	GluRIA	FBgn0004619	Glutamate receptor IA	-	Contributions welcome.
0	0.729138	0.252	0.081	0	4	Rab27	FBgn0025382	Rab27	20190801	Rab27 (Rab27) encodes a Rab GTPase involved in exosomal secretion.
0	0.713185	0.485	0.204	0	4	DopEcR	FBgn0035538	Dopamine/Ecdysteroid receptor	20190307	Dopamine/Ecdysteroid receptor (DopEcR) encodes a GPCR that shows ligand-biased activation. It can be activated by dopamine to increase cyclic AMP levels and by the insect steroid ecdysone to activate the MAPKinase pathway. It is widely expressed in the nervous system and can modulate a wide variety of complex behaviors including male courtship, locomotion, the response to stressful social interac…
0	0.711809	0.944	0.751	0	4	Galphao	FBgn0001122	G protein alpha o subunit	20190307	G protein alpha o subunit (Galphao) encodes the most abundant G protein in the nervous tissue and is involved in signaling by a variety of GPCRs. It contributes to heart development, axonogenesis, neuro-muscular junction formation, asymmetric cell division, planar cell polarity, blood-brain barrier establishment, Wnt signaling, and gustatory and olfactory sensory perception.
0	0.703253	0.42	0.171	0	4	Hk	FBgn0263220	Hyperkinetic	20190307	Hyperkinetic (Hk) encodes a beta-subunit of Sh K[+] channels and modulates its channel function. It is important in regulating action potentials in neurons and muscles, and transmitter release.
0	0.702595	0.875	0.549	0	4	Dhit	FBgn0028743	Double hit	20190307	Double hit (Dhit) encodes a protein that negatively regulates Galpha signaling and is involved in several GPCR-mediated signaling and developmental programs, such as asymmetric cell division in the sensory organ lineage.
0	0.700929	0.438	0.196	0	4	Snap24	FBgn0266720	Synaptosomal-associated protein 24kDa	-	Contributions welcome.
0	0.700319	0.734	0.454	0	4	CG7646	FBgn0036926	-	-	Contributions welcome.
0	0.699718	0.878	0.493	0	4	para	FBgn0285944	paralytic	20190314	paralytic (para) is an essential gene required for locomotor activity. It encodes an alpha-subunit of voltage-gated sodium channels. It is required for generation of sodium-dependent action potentials.
0	0.695758	0.418	0.179	0	4	Rab3	FBgn0005586	Rab3	20180913	Rab3 (Rab3) encodes a member of a large family of Ras-like small GTPases. Localized primarily at the synapse, Rab3 product is involved in mechanisms that control synaptic development and function, including the regulation of active zone protein composition at the neuromuscular junction.
0	0.695137	0.932	0.727	0	4	myr-GFP-p10
0	0.693711	0.268	0.076	0	4	CG4577	FBgn0031306	-	-	Contributions welcome.
0	0.69235	0.601	0.303	0	4	nAChRalpha5	FBgn0028875	nicotinic Acetylcholine Receptor alpha5	20181011	nicotinic Acetylcholine Receptor alpha5 (nAChRalpha5) encodes a subunit of the nicotinic acetylcholine receptor, which is a pentameric neurotransmitter-gated ion channel.
0	0.690476	0.646	0.339	0	4	beat-IIa	FBgn0038498	beaten path IIa	-	Contributions welcome.
0	0.688436	0.813	0.474	0	4	Ih	FBgn0263397	I[[h]] channel	20190926	I[[h]] channel (Ih) encodes a low-threshold, voltage-gated ion channel. It may influence excitatory postsynaptic potential kinetics and integration.
0	0.687722	0.402	0.159	0	4	CG42750	FBgn0261804	-	-	Contributions welcome.
0	0.68656	0.31	0.119	0	4	dpr8	FBgn0052600	defective proboscis extension response 8	-	Contributions welcome.
0	0.685707	0.975	0.813	0	4	nrv3	FBgn0032946	nervana 3	20190314	nervana 3 (nrv3) encodes one of three beta subunits of the sodium-potassium pump (ATPalpha). nrv3 is expressed in the nervous system, including subsets of the CNS and Johnston's organ neurons, and is required for hearing.
0	0.675158	0.301	0.108	0	4	CG5890	FBgn0039380	-	-	Contributions welcome.
0	0.665911	0.674	0.355	0	4	RSG7	FBgn0024941	Regulator of G-protein signaling 7	-	Contributions welcome.
0	0.664989	0.561	0.279	0	4	Lcch3	FBgn0010240	Ligand-gated chloride channel homolog 3	-	Contributions welcome.
0	0.664512	0.662	0.377	0	4	CG31140	FBgn0051140	-	-	Contributions welcome.
0	0.663239	0.967	0.707	0	4	nAChRalpha6	FBgn0032151	nicotinic Acetylcholine Receptor alpha6	20190314	nicotinic Acetylcholine Receptor alpha6 (nAChRalpha6) encodes a postsynaptic receptor involved in cation transport, synaptic transmission, muscle homeostasis and sensitivity to insecticides.
0	0.657588	0.656	0.335	0	4	GluRIB	FBgn0264000	Glutamate receptor IB	-	Contributions welcome.
0	0.650625	0.941	0.67	0	4	Alk	FBgn0040505	Anaplastic lymphoma kinase	20190307	Anaplastic lymphoma kinase (Alk) encodes a protein that employs Ras/ERK and PI3K signalling pathways to function in multiple contexts including embryonic visceral muscle development, growth and organ size regulation, retinal axon targeting, modulation of neuromuscular transmission as well as sleep regulation and olfactory learning. Its ligand is the secreted protein encoded by jeb.
0	0.647858	0.36	0.148	0	4	Ric	FBgn0265605	Ras-related protein interacting with calmodulin	20190314	Ras-related protein interacting with calmodulin (Ric) encodes a Ras-like GTPase that influences p38 signaling. It functions to promote tolerance to a variety of stresses.
0	0.647798	0.565	0.276	0	4	Pka-R2	FBgn0022382	Protein kinase, cAMP-dependent, regulatory subunit type 2	-	Contributions welcome.
0	0.647025	0.408	0.181	0	4	CG3662	FBgn0031285	-	-	Contributions welcome.
0	0.645851	0.329	0.126	0	4	CG13743	FBgn0033368	-	-	Contributions welcome.
0	0.645164	0.668	0.349	0	4	Pal2	FBgn0262728	Peptidyl-alpha-hydroxyglycine-alpha-amidating lyase 2	20190926	Peptidyl-alpha-hydroxyglycine-alpha-amidating lyase 2 (Pal2) encodes one of two related lyases (the other is encoded by Pal1) involved in alpha-amidation of neuropeptides, thereby promoting neuropeptide potency and stability.
0	0.643197	0.41	0.171	0	4	TM4SF	FBgn0020372	Transmembrane 4 superfamily	-	Contributions welcome.
0	0.637732	0.974	0.723	0	4	Hex-A	FBgn0001186	Hexokinase A	20190912	Hexokinase A (Hex-A) encodes a hexokinase involved in glucose homeostasis.
0	0.635847	0.488	0.232	0	4	cac	FBgn0263111	cacophony	20190307	cacophony (cac) encodes the primary structural subunit of a voltage-gated calcium channel, which is located at presynaptic active zones. It functions in evoked neurotransmitter release at neuromuscular synapses. It contributes to male courtship behavior and a wide range of neurophysiological processes.
0	0.63302	0.697	0.365	0	4	SK	FBgn0029761	small conductance calcium-activated potassium channel	-	Contributions welcome.
0	0.624959	0.957	0.771	0	4	Atpalpha	FBgn0002921	Na pump alpha subunit	20190307	Na pump alpha subunit (Atpalpha) encodes an integral membrane cation antiporter protein that utilizes ATP to shuttle Na[+] and K[+] across the plasma membrane to maintain ion homeostasis.
0	0.617402	0.312	0.118	0	4	Shab	FBgn0262593	Shaker cognate b	20190314	Shaker cognate b (Shab) encodes a member of the Sh family and the structural alpha subunit of a delayed rectifier K[+] channel (Kv2). The product of Shab channel functions to regulate excitability in neurons and muscles, and transmitter release.
0	0.61672	0.426	0.189	0	4	amon	FBgn0023179	amontillado	20180920	amontillado (amon) encodes a member of the Prohormone Convertase (PC) family of proteolytic enzymes. PCs generally recognize conserved basic amino acid sequences within protein precursors to direct catalysis of specific cleavage. amon product directly cleaves sli protein and may also target the propeptide encoded by Akh. It is also required for the production of bioactive neuropeptide hormones (e…
0	0.612076	0.932	0.748	0	4	Ald1	FBgn0000064	Aldolase 1	-	Contributions welcome.
0	0.610816	0.315	0.122	0	4	orb2	FBgn0264307	orb2	-	Contributions welcome.
0	0.596281	0.808	0.502	0	4	Drep2	FBgn0028408	DNA fragmentation factor-related protein 2	20190912	DNA fragmentation factor-related protein 2 (Drep2) encodes a protein involved in neuron death regulation.
0	0.589809	0.579	0.301	0	4	Nrx-1	FBgn0038975	Neurexin 1	20190314	Neurexin 1 (Nrx-1) encodes a transmembrane synaptic adhesive molecule that regulates the synaptic architecture and function in the brain and neuromuscular junction. It contributes to synaptic growth, transmission, synaptic formation and also regulation of learning and memory, locomotion and visual function.
0	0.563424	0.888	0.642	0	4	Syx1A	FBgn0013343	Syntaxin 1A	-	Contributions welcome.
0	0.554225	0.147	0.033	0	4	CG6123	FBgn0030913	-	-	Contributions welcome.
0	0.541104	0.202	0.06	0	4	jef	FBgn0033958	jet fuel	-	Contributions welcome.
0	0.525309	0.833	0.509	0	4	dysc	FBgn0264006	dyschronic	20190307	dyschronic (dysc) encodes a protein that regulates the localization of the calcium-activated potassium channel encoded by slo. The product of dysc impacts circadian locomotor patterns, synaptic morphology, active zone structure, and both spontaneous and evoked neurotransmitter release.
0	0.516377	0.968	0.815	0	4	fne	FBgn0086675	found in neurons	20190307	found in neurons (fne) encodes an RNA binding protein that works as a post-transcriptional regulator. It is present in the cytoplasm of all neurons. Lack of fne produces fusion of the mushroom body beta-lobes and altered male courtship behaviour.
0	0.508809	0.913	0.622	0	4	ps	FBgn0261552	pasilla	20190314	pasilla (ps) encodes a nuclear RNA binding protein implicated in splicing. It is expressed at high levels in the embryonic salivary gland and other tissues. Loss of function results in a significant reduction in secretory volume and secretory vesicles in the salivary gland and irregular gland morphology.
6.42004e-308	0.614218	0.555	0.283	7.29959e-304	4	Rim	FBgn0053547	Rab3 interacting molecule	20181115	Rab3 interacting molecule (Rim) encodes a scaffolding protein at the synaptic active zone, with important roles in promoting neurotransmitter release.
4.40867e-304	0.480259	0.97	0.867	5.01266e-300	4	shep	FBgn0052423	alan shepard	20190314	alan shepard (shep) encodes an evolutionarily conserved RNA/DNA binding protein that regulates alternative splicing and gypsy insulator activities. It regulates neural development during the embryonic and larval stages, and neuronal remodeling during metamorphosis.
3.43749e-300	0.579688	0.864	0.652	3.90843e-296	4	mei-P26	FBgn0026206	meiotic P26	20190711	meiotic P26 (mei-P26) encodes a protein involved in meiosis, germline differentiation and spermatogenesis.
8.26995e-300	0.62787	0.487	0.238	9.40293e-296	4	nAChRalpha1	FBgn0000036	nicotinic Acetylcholine Receptor alpha1	20180906	nicotinic Acetylcholine Receptor alpha1 (nAChRalpha1) encodes a subunit of the nicotinic acetylcholine receptor, a pentameric neurotransmitter-gated ion channel.
2.15665e-299	0.574407	0.424	0.191	2.45211e-295	4	NaCP60E	FBgn0085434	Na channel protein 60E	20190228	Na channel protein 60E (NaCP60E) encodes a voltage-gated calcium-selective cation channel that likely modulates the stability of neural circuits, particularly under environmental stresses.
1.0827e-295	0.589993	0.407	0.181	1.23103e-291	4	Glut4EF	FBgn0267336	Glucose transporter 4 enhancer factor	20190307	Glucose transporter 4 enhancer factor (Glut4EF) encodes a transcription factor important for developmental patterning and morphogenesis events.
3.17427e-295	0.603113	0.436	0.2	3.60915e-291	4	CG4587
9.09059e-292	0.606082	0.62	0.342	1.0336e-287	4	wry	FBgn0051665	weary	20190912	weary (wry) encodes a ligand for the receptor encoded by N. It is involved in the Notch signaling pathway and normal heart function.
2.50237e-291	0.62861	0.248	0.087	2.84519e-287	4	Eip78C	FBgn0004865	Ecdysone-induced protein 78C	-	Contributions welcome.
3.81372e-288	0.617764	0.289	0.112	4.3362e-284	4	OtopLc	FBgn0259150	Otopetrin-like c	-	Contributions welcome.
1.61492e-285	0.644024	0.215	0.071	1.83616e-281	4	beat-IIIb	FBgn0053179	beaten path IIIb	-	Contributions welcome.
5.03896e-285	0.531839	0.153	0.041	5.72929e-281	4	CG31191	FBgn0051191	-	-	Contributions welcome.
2.30558e-283	0.525261	0.157	0.043	2.62145e-279	4	CG7582	FBgn0039681	-	-	Contributions welcome.
3.8812e-283	0.598255	0.416	0.19	4.41292e-279	4	5-HT1A	FBgn0004168	5-hydroxytryptamine (serotonin) receptor 1A	20190926	5-hydroxytryptamine (serotonin) receptor 1A (5-HT1A) encodes a 5-hydroxytryptamine (serotonin) GPCR that belongs to the Class A GPCR family. They bind and transmit the signal from the neurotransmitter 5-HT (serotonin). The family can be subdivided into several subclasses based on pharmacology, signal transduction and structure. There are 5 genes encoding serotonin receptors in the Drosophila mela…
2.82203e-282	0.642081	0.467	0.226	3.20864e-278	4	CG11319	FBgn0031835	-	-	Contributions welcome.
9.32593e-282	0.556477	0.227	0.077	1.06036e-277	4	CG43102	FBgn0262562	-	-	Contributions welcome.
1.10024e-281	0.646029	0.482	0.239	1.25097e-277	4	VhaM9.7-a	FBgn0035521	Vacuolar H[+] ATPase M9.7 subunit a	-	Contributions welcome.
5.55167e-276	0.608403	0.289	0.113	6.31225e-272	4	nrm	FBgn0262509	neuromusculin	20190926	neuromusculin (nrm) encodes a protein involved in synaptic target recognition.
2.36546e-275	0.56428	0.552	0.29	2.68952e-271	4	CG42450	FBgn0259927	-	-	Contributions welcome.
1.00341e-273	0.599714	0.436	0.205	1.14088e-269	4	dpr10	FBgn0052057	defective proboscis extension response 10	-	Contributions welcome.
5.59523e-273	0.604537	0.504	0.26	6.36178e-269	4	RhoGAP100F	FBgn0039883	Rho GTPase activating protein at 100F	-	Contributions welcome.
4.51147e-269	0.588281	0.628	0.369	5.12954e-265	4	Rtnl1	FBgn0053113	Reticulon-like1	20181115	Reticulon-like1 (Rtnl1) encodes a reticulon family member, with predicted intramembrane hairpin domains that can insert into the cytosolic face of the endoplasmic reticulum (ER), thereby curving it and promoting ER tubule formation. It is enriched on tubular ER, including axons and egg chamber fusomes.
1.0864e-266	0.614465	0.298	0.121	1.23524e-262	4	dpr21	FBgn0260995	defective proboscis extension response 21	-	Contributions welcome.
7.7692e-266	0.584669	0.391	0.18	8.83358e-262	4	mmd	FBgn0259110	mind-meld	-	Contributions welcome.
1.33577e-264	0.647601	0.275	0.108	1.51877e-260	4	kirre	FBgn0028369	kin of irre	20190314	kin of irre (kirre) encodes a transmembrane protein of the Ig superfamily that is involved in heterotypic interactions with the product of sns. Interactions with intracellular adaptors regulate cytoskeleton dynamics. Its biological roles include myoblast aggregation and fusion, nephrocyte diaphragm formation, and cell sorting in the eye and wing imaginal discs.
5.49458e-264	0.535605	0.483	0.239	6.24734e-260	4	nAChRbeta1	FBgn0000038	nicotinic Acetylcholine Receptor beta1	20180906	nicotinic Acetylcholine Receptor beta1 (nAChRbeta1) encodes a subunit of the nicotinic acetylcholine receptor, a pentameric neurotransmitter-gated ion channel.
1.84964e-262	0.57524	0.486	0.248	2.10304e-258	4	Pkc98E	FBgn0003093	Protein C kinase 98E	20180920	Protein C kinase 98E (Pkc98E) encodes a serine-threonine protein kinase activated by calcium, membrane translocation and lipids (such as diacylglycerol and phorbol ester). Pkc98E product controls cytoskeleton by negatively regulating the F-actin bundling protein encoded by sn.
3.92054e-261	0.446746	0.925	0.765	4.45766e-257	4	Eno	FBgn0000579	Enolase	20190912	Enolase (Eno) encodes a phosphopyruvate hydratase involved in glucose homeostasis.
1.28686e-260	0.50243	0.589	0.322	1.46316e-256	4	Snap25	FBgn0011288	Synaptosomal-associated protein 25kDa	20190314	Synaptosomal-associated protein 25kDa (Snap25) encodes a synaptic target SNARE protein and a component of SNARE protein complexes known to function in neurotransmitter release. It functions in synaptic transmission in larvae and is essential in adults.
2.68428e-258	0.47939	0.138	0.037	3.05203e-254	4	Pde8	FBgn0266377	Phosphodiesterase 8	-	Contributions welcome.
2.49775e-257	0.522258	0.276	0.108	2.83995e-253	4	cmpy	FBgn0037015	crimpy	-	Contributions welcome.
1.10154e-256	0.538474	0.151	0.043	1.25245e-252	4	Ppcs	FBgn0261285	Phosphopantothenoylcysteine synthetase	-	Contributions welcome.
5.3492e-256	0.572216	0.189	0.061	6.08204e-252	4	dpr11	FBgn0053202	defective proboscis extension response 11	20190801	defective proboscis extension response 11 (dpr11) encodes a protein involved in axon guidance and regulation of neuromuscular junction development.
1.67558e-255	0.514977	0.844	0.598	1.90514e-251	4	CASK	FBgn0013759	CASK	20190307	CASK (CASK) encodes a member of the MAGUK family of scaffolding proteins. In epithelial tissues, the product of CASK functions as an adhesion molecule involved in cell proliferation, cytoskeletal remodeling and cell migration. In neurons, the product of CASK serves as a scaffold for a number of signaling and transmembrane molecules and is involved in synaptic development and plasticity.
1.23856e-252	0.666503	0.497	0.269	1.40824e-248	4	Pdk1	FBgn0020386	Phosphoinositide-dependent kinase 1	-	Contributions welcome.
1.14272e-251	0.52601	0.409	0.192	1.29928e-247	4	Frq2	FBgn0083228	Frequenin 2	20190307	Frequenin 2 (Frq2) encodes s protein that binds calcium and interacts with the guanyl exchange factor encoded by ric8a to regulate the number of synapses and the probability of neurotransmitter release per synapse.
2.34149e-251	0.639294	0.194	0.065	2.66227e-247	4	fred	FBgn0051774	friend of echinoid	20190919	friend of echinoid (fred) encodes a protein involved in cuticle biosynthesis and ommatidial rotation.
1.48602e-248	0.550199	0.309	0.131	1.6896e-244	4	Lrp4	FBgn0030706	LDL receptor related protein 4	20181004	LDL receptor related protein 4 (Lrp4) encodes a type I transmembrane protein that is enriched in presynaptic terminals and regulates synaptic organization in the olfactory circuit.
1.79936e-247	0.520587	0.575	0.322	2.04587e-243	4	Dscam2	FBgn0265296	Down syndrome cell adhesion molecule 2	20190307	Down syndrome cell adhesion molecule 2 (Dscam2) encodes a transmembrane protein. Its alternative splicing produces two biochemically distinct homophilic binding proteins expressed in different cells. It can mediate both repulsion and adhesion between neurons and contributes to boundary formation, neurite targeting and synapse formation in the brain.
1.21142e-246	0.580722	0.199	0.068	1.37738e-242	4	CG34384	FBgn0085413	-	-	Contributions welcome.
1.30193e-245	0.589133	0.262	0.103	1.48029e-241	4	side-VI	FBgn0083950	sidestep VI	-	Contributions welcome.
7.95337e-245	0.588509	0.274	0.111	9.04298e-241	4	CG42361	FBgn0259707	-	-	Contributions welcome.
4.79145e-244	0.554559	0.253	0.098	5.44787e-240	4	side-III	FBgn0083949	sidestep III	-	Contributions welcome.
1.06661e-243	0.50859	0.415	0.2	1.21273e-239	4	Syn	FBgn0004575	Synapsin	20190314	Synapsin (Syn) encodes a phosphoprotein associated with synaptic vesicles. It interacts with the endocytic scaffolding protein encoded by Dap160. Phosphorylation of synapsin at serine 6 is required for associative short-term learning/memory and short-term olfactory habituation. It is important for outgrowth of synaptic boutons at the larval neuromuscular junction.
4.57797e-242	0.510398	0.213	0.076	5.20515e-238	4	CG32206	FBgn0052206	-	-	Contributions welcome.
7.21509e-242	0.615852	0.859	0.656	8.20356e-238	4	Ggamma30A	FBgn0267252	G protein subunit gamma at 30A	20190307	G protein subunit gamma at 30A (Ggamma30A) encodes the gamma subunit of a heterotrimeric G protein complex. It functions in rhodopsin-mediated signaling in photoreceptor cells. Post-translational farnesylation of the product of Ggamma30A facilitates membrane attachment of the visual Gbeta/gamma complex.
1.38756e-241	0.616845	0.319	0.14	1.57766e-237	4	CanB2	FBgn0015614	Calcineurin B2	-	Contributions welcome.
4.15658e-240	0.588898	0.38	0.178	4.72604e-236	4	Nlg3	FBgn0083963	Neuroligin 3	20190314	Neuroligin 3 (Nlg3) encodes a synaptic adhesion molecule involved in synapse formation and synaptic transmission.
8.05773e-240	0.495524	0.479	0.245	9.16164e-236	4	Mid1	FBgn0053988	Mid1	-	Contributions welcome.
1.09068e-239	0.568186	0.262	0.105	1.2401e-235	4	AcCoAS	FBgn0012034	Acetyl Coenzyme A synthase	-	Contributions welcome.
2.33261e-239	0.483789	0.892	0.693	2.65218e-235	4	sm	FBgn0003435	smooth	20190314	smooth (sm) encodes an RNA binding, heterogeneous nuclear ribonucleoprotein involved in axon guidance, mRNA processing, chemosensation, determination of lifespan and feeding behavior.
2.61122e-239	0.594949	0.393	0.189	2.96896e-235	4	dpr17	FBgn0051361	defective proboscis extension response 17	-	Contributions welcome.
7.99345e-239	0.552208	0.509	0.273	9.08855e-235	4	CG17816	FBgn0037525	-	-	Contributions welcome.
1.33845e-238	0.593734	0.429	0.213	1.52181e-234	4	igl	FBgn0013467	igloo	20190919	igloo (igl) encodes a calmodulin binding protein.
6.50955e-235	0.532015	0.452	0.229	7.40136e-231	4	CG31030	FBgn0051030	-	-	Contributions welcome.
1.21262e-234	0.507611	0.374	0.174	1.37875e-230	4	Rbp	FBgn0262483	RIM-binding protein	20190919	RIM-binding protein (Rbp) encodes an active zone protein involved in neuromuscular synaptic transmission and presynaptic active zone organization.
7.80847e-234	0.653476	0.374	0.181	8.87823e-230	4	Cmpk	FBgn0028833	Cytidine/uridine monophosphate kinase 1	20190919	Dak1 (Dak1) encodes a mitochondrial pyrimidine nucleoside monophosphate kinase with cytidylate kinase and uridylate kinase activity.
5.18415e-233	0.57615	0.173	0.056	5.89438e-229	4	CG43902	FBgn0264503	-	-	Contributions welcome.
8.18952e-233	0.619769	0.862	0.675	9.31149e-229	4	Ten-a	FBgn0267001	Tenascin accessory	20190321	Tenascin accessory (Ten-a) encodes a type II dimeric transmembrane protein with a extracellular domain that mediates homophilic interactions with itself and with the product of Ten-m. It also interacts intracellularly with cytoskeleton regulatory proteins. It regulates axon guidance in embryonic nervous system, synaptic partner matching as well as synaptic organization in olfactory and neuromuscu…
9.59832e-232	0.451987	0.824	0.579	1.09133e-227	4	shi	FBgn0003392	shibire	-	Contributions welcome.
2.3899e-231	0.55115	0.535	0.299	2.71732e-227	4	mtd	FBgn0013576	mustard	20190314	mustard (mtd) encodes an ecdysone-regulated late puff protein. A isoform including only the C-terminal with a TLDc domain enters the nucleus. This isoform increases intestinal stem cell division and suppresses expression of the antimicrobial peptide encoded by DptA at the transcriptional level, independent of IMD pathway signaling.
1.01529e-229	0.480398	0.433	0.215	1.15439e-225	4	tipE	FBgn0003710	temperature-induced paralytic E	-	Contributions welcome.
7.82489e-229	0.368965	0.533	0.276	8.8969e-225	4	Hasp	FBgn0032797	Hig-anchoring scaffold protein	-	Contributions welcome.
1.40071e-227	0.475229	0.796	0.548	1.59261e-223	4	dnc	FBgn0000479	dunce	20190321	dunce (dnc) encodes a cAMP-specific phosphodiesterase, responsible for cAMP degradation. dnc product plays a pivotal role in neurological and behavioral plasticity including synaptic development and function, learning and courtship. The product of dnc is also known to affect regulation of several developmental processes such as oogenesis.
2.21829e-227	0.540984	0.249	0.098	2.52219e-223	4	Mp	FBgn0260660	Multiplexin	20190314	Multiplexin (Mp) encodes a Collagen XV/XVIII type protein that functions in motor axon pathfinding. It is required for normal calcium channel abundance, presynaptic calcium influx, and neurotransmitter release.
3.1218e-227	0.509043	0.263	0.107	3.54948e-223	4	CG42594	FBgn0260971	-	-	Contributions welcome.
2.49646e-225	0.481479	0.207	0.075	2.83847e-221	4	Gycalpha99B	FBgn0013972	Guanylyl cyclase alpha-subunit at 99B	20190307	Guanylyl cyclase alpha-subunit at 99B (Gycalpha99B) encodes a guanylate cyclase involved in cyclic GMP biosynthesis and phototaxis mediated by rhodopsin.
5.39735e-225	0.420668	0.746	0.474	6.13678e-221	4	Pdp1	FBgn0016694	PAR-domain protein 1	20190314	PAR-domain protein 1 (Pdp1) encodes a member of the PAR domain bZip family of sequence-specific transcription factors. it regulates gene expression in muscles and in circadian clock neurons.
5.75748e-225	0.553511	0.33	0.149	6.54626e-221	4	Tsp42Ej	FBgn0033132	Tetraspanin 42Ej	20190314	Tetraspanin 42Ej (Tsp42Ej) encodes a lysosomal member protein required for the degradation of endocytosed rhodopsin. It prevents light-induced retinal degeneration.
1.76563e-224	0.480757	0.261	0.105	2.00752e-220	4	CG7378	FBgn0030976	-	-	Contributions welcome.
7.52687e-224	0.514813	0.247	0.098	8.55805e-220	4	SP2353	FBgn0034070	SP2353	20190314	SP2353 (SP2353) encodes a EGF-like- and LamininG-domain-containing protein. It interacts genetically with Dg, which encodes a extracellular matrix receptor. It regulates muscle homeostasis, rhabdomere differentiation and innate immune response.
9.94949e-224	0.458089	0.191	0.066	1.13126e-219	4	Ktl	FBgn0038839	Kctd12-like	20190912	Kctd12-like (Ktl) encodes a protein involved in male aggression and mating behavior.
1.14732e-223	0.487942	0.241	0.094	1.3045e-219	4	Ca-Ma2d	FBgn0261999	Ca[2+] channel Muscle-specific alpha2/delta subunit	-	Contributions welcome.
8.21062e-223	0.499902	0.592	0.345	9.33547e-219	4	tutl	FBgn0010473	turtle	20190314	turtle (tutl) encodes an Ig-superfamily transmembrane protein. Its roles include axonal tiling, dendrite self-avoidance, axonal pathfinding and coordinated motor control.
1.33199e-222	0.531873	0.72	0.484	1.51447e-218	4	unc-13	FBgn0025726	unc-13	20190919	unc-13 (unc-13) encodes a protein involved in synaptic vesicle exocytosis.
1.42007e-222	0.498668	0.807	0.607	1.61462e-218	4	Vha16-1	FBgn0262736	Vacuolar H[+] ATPase 16kD subunit 1	20190926	Vacuolar H[+] ATPase 16kD subunit 1 (Vha16-1) encodes the proteolipid component of V-ATPase, which is a multi-functional channel protein. It contributes to vesicle-membrane fusion, hydrophilic molecule transport and intercellular communication.
4.32789e-222	0.538381	0.452	0.237	4.92081e-218	4	mtgo	FBgn0259735	miles to go	-	Contributions welcome.
2.21086e-220	0.539517	0.491	0.266	2.51375e-216	4	unc-104	FBgn0267002	uncoordinated-104	-	Contributions welcome.
1.19245e-218	0.457743	0.743	0.503	1.35582e-214	4	Pglym78	FBgn0014869	Phosphoglyceromutase 78	20190912	Phosphoglyceromutase 78 (Pglym78) encodes an enzyme involved in myoblast fusion and somatic muscle development.
3.63946e-217	0.538656	0.296	0.131	4.13806e-213	4	Cow	FBgn0039054	Carrier of Wingless	20190307	Carrier of Wingless (Cow) encodes a secreted heparan sulfate proteoglycan that binds the product of wg and increases its extracellular mobility. The binding with the ligand encoded by wg is dependent on heparan sulfate modification of the product of Cow.
6.22556e-215	0.440853	0.351	0.163	7.07846e-211	4	CG3961	FBgn0036821	-	-	Contributions welcome.
1.0106e-214	0.636205	0.348	0.167	1.14905e-210	4	CG15765	FBgn0029814	-	-	Contributions welcome.
4.39586e-213	0.57813	0.264	0.111	4.9981e-209	4	ringer	FBgn0266417	ringmaker	20190919	ringmaker (ringer) encodes a protein involved in microtubule bundle formation and polymerization.
1.47441e-212	0.555037	0.251	0.103	1.6764e-208	4	CG43795	FBgn0264339	-	-	Contributions welcome.
1.66169e-212	0.486454	0.249	0.102	1.88934e-208	4	Ca-alpha1D	FBgn0001991	Ca[2+]-channel protein alpha[[1]] subunit D	20190926	Ca[2+]-channel protein alpha[[1]] subunit D (Ca-alpha1D) encodes the pore-forming alpha subunit of an L-type voltage-gated Ca[2+] channel expressed in neurons. It mediates Ca[2+] influx, affecting action potential generation and muscle contraction.
1.38569e-211	0.53334	0.531	0.301	1.57553e-207	4	CG43737	FBgn0263994	-	-	Contributions welcome.
2.38206e-211	0.522365	0.22	0.086	2.7084e-207	4	Nmdar2	FBgn0053513	NMDA receptor 2	-	Contributions welcome.
6.94465e-210	0.632506	0.523	0.303	7.89607e-206	4	klg	FBgn0017590	klingon	20190912	klingon (klg) encodes a homophilic cell adhesion molecule that is regulated by Notch signalling. It is involved in long term memory formation and photoreceptor cell commitment.
3.37466e-209	0.426601	0.176	0.061	3.83699e-205	4	Shal	FBgn0005564	Shaker cognate l	20190314	Shaker cognate l (Shal) encodes a voltage-dependent A-type K[+] channel. It contributes to neuronal excitability, regulating synaptic plasticity, locomotion, learning, and lifespan.
5.05594e-209	0.430484	0.227	0.089	5.74861e-205	4	Mef2	FBgn0011656	Myocyte enhancer factor 2	20190314	Myocyte enhancer factor 2 (Mef2) encodes a protein that belongs to the MADS-box family of transcription factors and is required for muscle development. It directly activates a large number of muscle protein genes. It also regulates gene expression in other tissues, including the fat body and neural tissue.
4.02116e-208	0.147537	0.713	0.413	4.57205e-204	4	sif	FBgn0085447	still life	20190314	still life (sif) encodes a guanine nucleotide exchange factor for Rho family GTPases. It is specifically localized to presynaptic terminals in both the central nervous system and neuromuscular junctions (NMJs), and regulates synaptic growth at NMJs.
2.31654e-207	0.563564	0.263	0.112	2.63391e-203	4	nAChRalpha3	FBgn0015519	nicotinic Acetylcholine Receptor alpha3	20180920	nicotinic Acetylcholine Receptor alpha3 (nAChRalpha3) encodes a subunit of the nicotinic acetylcholine receptor, which is a pentameric neurotransmitter-gated ion channel.
5.85562e-207	0.480137	0.17	0.059	6.65784e-203	4	unc79	FBgn0038693	uncoordinated 79	20190919	uncoordinated 79 (unc79) encodes a protein involved in circadian locomotor rhythms.
1.21702e-206	0.525267	0.331	0.156	1.38375e-202	4	Sep4
2.20421e-205	0.481238	0.316	0.144	2.50618e-201	4	Dop2R	FBgn0053517	Dopamine 2-like receptor	20190307	Dopamine 2-like receptor (Dop2R) encodes a G protein-coupled receptor that is activated by dopamine. Postulated Dop2R-mediated functions include regulation of: aggression, cardiac function, feeding, levels of juvenile hormone and 20-hydroxyecdysone, lifespan, locomotor activity, nocturnal activity, olfactory associative learning, response to stress, sleep and sucrose acceptance.
7.96646e-205	0.609855	0.408	0.21	9.05787e-201	4	SPR	FBgn0029768	Sex peptide receptor	-	Contributions welcome.
2.04775e-204	0.486161	0.749	0.515	2.32829e-200	4	Appl	FBgn0000108	beta amyloid protein precursor-like	-	Contributions welcome.
1.77092e-203	0.503873	0.693	0.457	2.01354e-199	4	PyK	FBgn0267385	Pyruvate kinase	20190926	Pyruvate kinase (PyK) encodes an enzyme involved in muscle development, glycolysis and glucose homeostasis.
2.39143e-202	0.528252	0.533	0.31	2.71905e-198	4	Vha36-1	FBgn0022097	Vacuolar H[+] ATPase 36kD subunit 1	-	Contributions welcome.
1.24295e-200	0.484026	0.247	0.102	1.41323e-196	4	CG14535	FBgn0031955	-	-	Contributions welcome.
2.96029e-200	0.567742	0.273	0.119	3.36585e-196	4	Gfrl	FBgn0262869	Glial cell line-derived neurotrophic family receptor-like	-	Contributions welcome.
3.85884e-200	0.487276	0.213	0.083	4.3875e-196	4	dpr6	FBgn0040823	defective proboscis extension response 6	-	Contributions welcome.
6.60517e-200	0.541768	0.6	0.371	7.51008e-196	4	CG32264	FBgn0052264	-	-	Contributions welcome.
1.81258e-199	0.458923	0.247	0.104	2.0609e-195	4	CG2993	FBgn0037521	-	-	Contributions welcome.
2.07625e-199	0.561793	0.281	0.125	2.3607e-195	4	CG44837	FBgn0266100	-	-	Contributions welcome.
2.06916e-198	0.530227	0.18	0.065	2.35263e-194	4	CG34353	FBgn0085382	-	-	Contributions welcome.
2.52257e-197	0.490197	0.41	0.213	2.86816e-193	4	CG42260	FBgn0259145	-	20190307	CG42260 encodes a protein predicted to form the beta subunit of a cyclic nucleotide-gated ion channel. It could form a functional channel as a heterodimer with either the products of CngA or Cngl.
7.46724e-196	0.491701	0.476	0.266	8.49025e-192	4	eIF4EHP	FBgn0053100	eukaryotic translation initiation factor 4E homologous protein	20190307	eukaryotic translation initiation factor 4E homologous protein (eIF4EHP) encodes a protein that binds the 7-methyl-guanosine cap structure of mRNA and functions as a negative regulator of translation. The product of eIF4EHP contributes to embryonic patterning by negatively regulating translation of the products of cad and hb, and is also implicated in regulating ecdysone biosynthesis.
1.36877e-195	0.379968	0.825	0.587	1.55629e-191	4	Ank2	FBgn0261788	Ankyrin 2	20190307	Ankyrin 2 (Ank2) encodes a cytoskeletal binding protein required for proper function of the product of beta-Spec via direct interaction. It contributes to the regulation of short-term memory, sound perception, microtubule cytoskeleton and neuromuscular junction development and synapsis.
2.06655e-195	0.494604	0.654	0.428	2.34967e-191	4	nls-tdTomato
3.23456e-195	0.501025	0.279	0.126	3.67769e-191	4	EMRE	FBgn0062440	Essential MCU regulator	-	Contributions welcome.
1.01849e-194	0.473949	0.219	0.089	1.15802e-190	4	Cdep	FBgn0265082	Chondrocyte-derived ezrin-like domain containing protein	-	Contributions welcome.
1.15092e-194	0.495253	0.298	0.136	1.30859e-190	4	side	FBgn0016061	sidestep	20190314	sidestep (side) encodes a transmembrane protein of the immunoglobulin superfamily that is expressed in a defined spatiotemporal pattern in glial cells, sensory neurons and muscles. It functions as an attractive guidance cue to guide motor axons to their target regions.
1.88421e-194	0.461757	0.775	0.535	2.14234e-190	4	Toll-6	FBgn0036494	Toll-6	20190314	Toll-6 (Toll-6) encodes a member of the Toll-like receptor family. It has neurotrophin receptor activity and contributes to dendrite guidance. Genetic interaction with 18w and Tollo suggests a Toll-6 role in convergent extension during early embryogenesis.
4.07188e-194	0.54433	0.181	0.066	4.62973e-190	4	dpr20	FBgn0035170	defective proboscis extension response 20	-	Contributions welcome.
2.72495e-193	0.501305	0.325	0.157	3.09826e-189	4	Pka-R1	FBgn0259243	Protein kinase, cAMP-dependent, regulatory subunit type 1	20190926	Protein kinase, cAMP-dependent, regulatory subunit type 1 (Pka-R1) encodes a cAMP-dependent protein kinase regulator that contributes to actin filament and microtubule organization. It is involved in neuromuscular synaptic transmission, molting and response to ethanol.
2.53779e-191	0.423553	0.538	0.307	2.88547e-187	4	brp	FBgn0259246	bruchpilot	20190307	bruchpilot (brp) encodes a cytoskeletal protein critical for structural integrity of electron-dense projection (T-bar) at pre-active zones. It contributes to Ca[2+] channel clustering, size regulation of the synaptic vesicle readily releaseable pool and anesthesia-resistant memory formation.
6.84961e-190	0.461078	0.301	0.14	7.788e-186	4	mAChR-A	FBgn0000037	muscarinic Acetylcholine Receptor, A-type	-	Contributions welcome.
9.54816e-190	0.622519	0.694	0.499	1.08563e-185	4	Hsp23	FBgn0001224	Heat shock protein 23	20190912	Heat shock protein 23 (Hsp23) encodes a protein involved in protein folding. It contributes to the response to cold, heat and hypoxia.
2.69002e-189	0.521889	0.417	0.221	3.05856e-185	4	CG14312	FBgn0038596	-	-	Contributions welcome.
2.39953e-188	0.468631	0.409	0.214	2.72827e-184	4	Syn1	FBgn0037130	Syntrophin-like 1	20190321	Syntrophin-like 1 (Syn1) encodes an adaptor protein associated with the Dystrophin glycoprotein complex that recruits different signaling components, including the product of Nos in neurons. Dystrophin-Syn1-neuronal Nos signaling via histone modifications regulates gene expression, including expression of miRNAs, and adapts cellular homeostasis, which is compromised under stress and dystrophic co…
8.21904e-188	0.43523	0.652	0.406	9.34504e-184	4	sdt	FBgn0261873	stardust	20190314	stardust (sdt) encodes membrane-associated guanylate kinase (MAGUK) protein involved in the maintenance of apico-basal cell polarity and the organization of zonula adherens.
1.22158e-185	0.511729	0.671	0.458	1.38894e-181	4	Sdc	FBgn0010415	Syndecan	20190314	Syndecan (Sdc) encodes a transmembrane heparan sulfate proteoglycan. It binds to the products of sli and robo1 to regulate axon guidance at the CNS midline, and it cooperates with the product of Lar to promote synapse growth at the larval neuromuscular junction.
6.19512e-185	0.455631	0.623	0.391	7.04385e-181	4	RhoGAPp190	FBgn0026375	Rho GTPase activating protein p190	20190801	Rho GTPase activating protein p190 (RhoGAPp190) encodes a Rho GTPase activating protein that binds the semaphorin receptor and regulates axonogenesis.
1.61823e-184	0.561727	0.314	0.153	1.83993e-180	4	CG13920	FBgn0025712	-	-	Contributions welcome.
2.312e-183	0.454857	0.226	0.095	2.62874e-179	4	CG40498	FBgn0069969	-	-	Contributions welcome.
8.05977e-183	0.37461	0.189	0.072	9.16396e-179	4	CG12531	FBgn0031064	-	-	Contributions welcome.
1.89827e-182	0.377861	0.472	0.262	2.15834e-178	4	dpr13	FBgn0034286	defective proboscis extension response 13	-	Contributions welcome.
1.22417e-181	0.426507	0.282	0.129	1.39189e-177	4	Tomosyn	FBgn0030412	Tomosyn	20190919	Tomosyn (Tomosyn) encodes a protein involved in long-term memory and neuromuscular synaptic transmission.
1.04251e-180	0.419697	0.319	0.154	1.18534e-176	4	gce	FBgn0261703	germ cell-expressed bHLH-PAS	20190307	germ cell-expressed bHLH-PAS (gce) encodes a bHLH-PAS domain transcription factor paralogous to the product of Met. It is a receptor for the sesquiterpenoid juvenile hormone.
3.07758e-180	0.460586	0.233	0.1	3.49921e-176	4	dpr12	FBgn0085414	defective proboscis extension response 12	-	Contributions welcome.
1.2908e-179	0.506201	0.449	0.254	1.46764e-175	4	CG12054	FBgn0039831	-	-	Contributions welcome.
1.80908e-179	0.439198	0.707	0.485	2.05692e-175	4	Vha13	FBgn0283536	Vacuolar H[+] ATPase 13kD subunit	-	Contributions welcome.
1.85076e-179	0.426267	0.177	0.066	2.10431e-175	4	Nlg4	FBgn0083975	Neuroligin 4	20190314	Neuroligin 4 (Nlg4) encodes a synaptic adhesion molecule involved in synapse formation and synaptic transmission.
4.69293e-179	0.339321	0.946	0.763	5.33587e-175	4	Liprin-gamma	FBgn0034720	Liprin-gamma	20190314	Liprin-gamma (Liprin-gamma) encodes an adaptor protein that counteracts the functions of the product of Liprin-alpha in photoreceptor axon targeting and the product of Liprin-beta in neuromuscular junction development, potentially through competition for binding partners.
1.07775e-178	0.492724	0.435	0.241	1.2254e-174	4	Evi5	FBgn0262740	Ecotropic viral integration site 5	-	Contributions welcome.
8.8465e-178	0.464286	0.276	0.127	1.00585e-173	4	CRMP	FBgn0023023	Collapsin Response Mediator Protein	20190307	Collapsin Response Mediator Protein (CRMP) encodes a protein that contributes to pyrimidine catabolism, beta-alanine biosynthesis, neurogenesis and behavior.
1.23833e-177	0.52672	0.178	0.068	1.40798e-173	4	CrebA	FBgn0004396	Cyclic-AMP response element binding protein A	20190307	Cyclic-AMP response element binding protein A (CrebA) encodes a leucine-zipper transcription factor that upregulates genes encoding protein components of the canonical secretory pathway and tissue-specific genes in the salivary gland and epidermis.
2.81789e-177	0.58462	0.408	0.23	3.20395e-173	4	Cals	FBgn0039928	Calsyntenin-1	-	Contributions welcome.
4.06107e-177	0.404785	0.193	0.076	4.61744e-173	4	CG45002	FBgn0266354	-	-	Contributions welcome.
5.52862e-176	0.425171	0.186	0.072	6.28605e-172	4	SLO2	FBgn0261698	slowpoke 2	20190801	slowpoke 2 (SLO2) encodes a channel involved in potassium ion transmembrane transport.
6.03126e-176	0.424268	0.214	0.088	6.85754e-172	4	Gs1	FBgn0001142	Glutamine synthetase 1	20180913	Glutamine synthetase 1 (Gs1) encodes the mitochondrial enzyme that uses glutamate and ammonia as substrates to synthesize glutamine, which is a precursor of purine and pyrimidine synthesis. An adequate level of maternally supplied Gs1 product activity is necessary in the early embryonic development. High level of glutamine in mitochondria causes megamitochondrial formation in cells.
1.05319e-175	0.394486	0.489	0.275	1.19748e-171	4	qvr	FBgn0260499	quiver	20190314	quiver (qvr) encodes a Ly-6 protein. Ly-6 proteins are GPI-linked or secreted proteins that modulate the trafficking and/or activity of membrane protein targets, including the potassium channel encoded by Sh and nicotinic acetylcholine receptors.
8.27172e-175	0.450538	0.396	0.209	9.40494e-171	4	bol	FBgn0011206	boule	20190307	boule (bol) encodes a translational regulator required in spermatogenesis for entry into meiosis and spermatid differentiation. It has an additional role in mushroom body gamma neurons as a negative regulator of axon pruning.
1.18807e-174	0.476359	0.55	0.335	1.35083e-170	4	pan	FBgn0085432	pangolin	20190314	pangolin (pan) encodes an HMG-domain transcription factor that is a key component of the canonical Wingless signaling pathway. It toggles between acting as a transcriptional repressor (when bound to the product of gro) and activator (when bound to the product of arm) to promote cell fate specification.
1.90844e-173	0.335228	0.773	0.522	2.1699e-169	4	CG42613	FBgn0261262	-	-	Contributions welcome.
3.68353e-172	0.352112	0.162	0.059	4.18818e-168	4	nAChRbeta2	FBgn0004118	nicotinic Acetylcholine Receptor beta2	20180906	nicotinic Acetylcholine Receptor beta2 (nAChRbeta2) encodes a subunit of the nicotinic acetylcholine receptor, which is part of the superfamily of ligand-gated ion channels. These channels open to facilitate the passage of cations across synaptic membranes in response to the binding of their native ligand, acetylcholine. Mutations in nAChRbeta2 have been associated with resistance phenotypes to s…
9.47078e-171	0.493436	0.636	0.421	1.07683e-166	4	miple1	FBgn0027111	midkine and pleiotrophin 1	20190314	midkine and pleiotrophin 1 (miple1) encodes a small secreted protein that binds Heparin and is closely related at the amino acid sequence to the product of miple2. It is mainly expressed in the developing CNS.
1.57421e-170	0.411784	0.374	0.195	1.78988e-166	4	dpr1	FBgn0040726	defective proboscis extension response 1	-	Contributions welcome.
3.34617e-170	0.399345	0.681	0.445	3.80459e-166	4	MESK2	FBgn0043070	Misexpression suppressor of KSR 2	-	Contributions welcome.
8.59208e-170	0.39108	0.294	0.139	9.7692e-166	4	CG31760	FBgn0051760	-	-	Contributions welcome.
1.34575e-169	0.443513	0.197	0.08	1.53011e-165	4	Pde1c	FBgn0264815	Phosphodiesterase 1c	-	Contributions welcome.
2.94761e-169	0.508394	0.454	0.264	3.35143e-165	4	AP-2sigma	FBgn0043012	Adaptor Protein complex 2, sigma subunit	20190307	Adaptor Protein complex 2, sigma subunit (AP-2sigma) encodes a component of the AP-2 adaptor complex, which recruits certain transmembrane proteins into clathrin-coated pits for endocytic internalization.
2.70749e-168	0.181559	0.462	0.255	3.07841e-164	4	Rgk1	FBgn0264753	Rad, Gem/Kir family member 1	20190801	Rad, Gem/Kir family member 1 (Rgk1) encodes a small GTPase involved in anesthesia-resistant and medium-term memory.
4.48759e-168	0.397474	0.216	0.092	5.10239e-164	4	Rop	FBgn0004574	Ras opposite	-	Contributions welcome.
4.83912e-167	0.417658	0.231	0.101	5.50208e-163	4	dpr19	FBgn0032233	defective proboscis extension response 19	-	Contributions welcome.
8.33884e-164	0.409256	0.339	0.172	9.48126e-160	4	Vha68-1	FBgn0265262	Vacuolar H[+] ATPase 68kD subunit 1	-	Contributions welcome.
9.58064e-164	0.396069	0.292	0.14	1.08932e-159	4	CG10132	FBgn0032798	-	-	Contributions welcome.
3.54909e-163	0.420316	0.838	0.68	4.03532e-159	4	Msp300	FBgn0261836	Muscle-specific protein 300 kDa	20190314	Muscle-specific protein 300 kDa (Msp300) encodes a Nesprin-like protein that is required for proper positioning of muscle nuclei, mitochondria, and neuromuscular junction.
5.50803e-163	0.489592	0.526	0.327	6.26262e-159	4	Acbp1	FBgn0031992	Acyl-CoA binding protein 1	-	Contributions welcome.
1.19437e-160	0.368643	0.532	0.317	1.358e-156	4	Pfk	FBgn0003071	Phosphofructokinase	-	Contributions welcome.
5.05686e-160	0.399519	0.242	0.11	5.74965e-156	4	Nf1	FBgn0015269	Neurofibromin 1	20190314	Neurofibromin 1 (Nf1) encodes a protein that functions as a GTPase activating protein for the products of Ras85D and Ras64B in the larval and adult nervous system. Loss of Nf1 results in excess Ras-Raf-ERK signaling and to a non-cell-autonomous cAMP/PKA signaling defect. The product of Nf1 contributes to postembryonic growth, learning/memory, and circadian rhythm.
2.63441e-159	0.467892	0.31	0.156	2.99532e-155	4	Dscam4	FBgn0263219	Down syndrome cell adhesion molecule 4	20190516	Down syndrome cell adhesion molecule 4 (Dscam4) one of four Dscam paralogs in the D. melanogaster genome. It encodes a homophilic cell adhesion molecule that regulates interactions between dendrites and axons in the visual system.
3.53178e-159	0.453768	0.474	0.282	4.01563e-155	4	Spred	FBgn0020767	Sprouty-related protein with EVH-1 domain	-	Contributions welcome.
7.64534e-159	0.413797	0.71	0.485	8.69275e-155	4	CG4612	FBgn0035016	-	-	Contributions welcome.
8.30675e-159	0.463989	0.468	0.275	9.44477e-155	4	rdx	FBgn0264493	roadkill	20190314	roadkill (rdx) encodes a protein that functions as a substrate recognition component of Cul3-based E3 ubiquitin ligase complexes. It regulates the Hedgehog signaling pathway by promoting the degradation of the transcription factor encoded by ci.
3.42533e-157	0.42536	0.687	0.473	3.89459e-153	4	dlg1	FBgn0001624	discs large 1	-	Contributions welcome.
5.35818e-154	0.409656	0.219	0.097	6.09225e-150	4	Dap160	FBgn0023388	Dynamin associated protein 160	20190912	Dynamin associated protein 160 (Dap160) encodes an adaptor protein that contributes to endocytosis. It regulates the Notch pathway and mediates the asymmetric accumulation of a number or proteins, including the product of aPKC during neuroblast division.
1.72747e-152	0.465476	0.326	0.171	1.96414e-148	4	tau	FBgn0266579	tau	-	Contributions welcome.
7.3035e-152	0.439642	0.464	0.277	8.30408e-148	4	CG3625	FBgn0031245	-	-	Contributions welcome.
1.21275e-151	0.394643	0.567	0.352	1.3789e-147	4	CadN	FBgn0015609	Cadherin-N	-	Contributions welcome.
2.85343e-151	0.390977	0.25	0.117	3.24434e-147	4	CG42322	FBgn0259222	-	-	Contributions welcome.
8.78598e-151	0.379887	0.496	0.295	9.98966e-147	4	cdc14	FBgn0031952	cell division cycle 14	-	Contributions welcome.
1.52602e-148	0.372146	0.81	0.644	1.73509e-144	4	Gapdh1	FBgn0001091	Glyceraldehyde 3 phosphate dehydrogenase 1	20190919	Glyceraldehyde 3 phosphate dehydrogenase 1 (Gapdh1) encodes a glyceraldehyde-3-phosphate dehydrogenase involved in glycolysis, myoblast fusion and the development of somatic muscle.
4.99381e-148	0.361988	0.319	0.164	5.67796e-144	4	dpr7	FBgn0053481	defective proboscis extension response 7	-	Contributions welcome.
7.27278e-148	0.371548	0.328	0.17	8.26915e-144	4	Gdap2	FBgn0042135	Gdap2	-	Contributions welcome.
1.15349e-146	0.344075	0.867	0.731	1.31152e-142	4	Gapdh2	FBgn0001092	Glyceraldehyde 3 phosphate dehydrogenase 2	20190919	Glyceraldehyde 3 phosphate dehydrogenase 2 (Gapdh2) encodes a glyceraldehyde-3-phosphate dehydrogenase involved in glucose homeostasis.
3.31734e-146	0.343107	0.37	0.199	3.77182e-142	4	Nckx30C	FBgn0028704	Nckx30C	-	Contributions welcome.
7.65802e-146	0.410937	0.421	0.24	8.70716e-142	4	pasha	FBgn0039861	partner of drosha	20190919	partner of drosha (pasha) encodes a protein involved in oogenesis and miRNA processing.
1.003e-145	0.362046	0.35	0.186	1.14042e-141	4	gprs	FBgn0024232	gprs	-	Contributions welcome.
1.74629e-145	0.583116	0.179	0.075	1.98553e-141	4	acj6	FBgn0000028	abnormal chemosensory jump 6	20190307	abnormal chemosensory jump 6 (acj6) encodes a POU domain transcription factor that acts in odor receptor gene expression and axon targeting of olfactory neurons.
7.36647e-145	0.365611	0.74	0.541	8.37567e-141	4	Tpi	FBgn0086355	Triose phosphate isomerase	20190314	Triose phosphate isomerase (Tpi) encodes a soluble metabolic protein dimer that functions in glycolysis catalyzing the isomerization between dihydroxyacetone phosphate and glyceraldehyde 3-phosphate, which is essential for efficient ATP production.
1.64664e-144	0.21743	0.995	0.891	1.87224e-140	4	Imp	FBgn0285926	IGF-II mRNA-binding protein	20190307	IGF-II mRNA-binding protein (Imp) encodes a protein that regulates the stability, translation and/or transport of its associated mRNAs, a large number of them encoding F-actin regulators. It is an essential protein required for neural and germline stem cell maturation, neuronal remodeling, as well as the expression modulation of asymmetrically localized maternal mRNAs.
2.24402e-144	0.381294	0.318	0.166	2.55145e-140	4	CG11883	FBgn0033538	-	-	Contributions welcome.
1.07022e-143	0.418608	0.291	0.149	1.21684e-139	4	dtn	FBgn0262730	detonator	-	Contributions welcome.
2.30376e-143	0.432021	0.341	0.183	2.61937e-139	4	eys	FBgn0031414	eyes shut	-	Contributions welcome.
8.89731e-143	0.412814	0.23	0.108	1.01162e-138	4	CG8726	FBgn0033244	-	-	Contributions welcome.
9.97345e-143	0.512547	0.282	0.144	1.13398e-138	4	Octalpha2R	FBgn0038653	alpha2-adrenergic-like octopamine receptor	-	Contributions welcome.
2.11316e-142	0.162398	0.576	0.35	2.40266e-138	4	Frq1	FBgn0030897	Frequenin 1	-	Contributions welcome.
9.83904e-142	0.3653	0.236	0.112	1.1187e-137	4	cwo	FBgn0259938	clockwork orange	20190228	clockwork orange (cwo) encodes a basic-helix-loop-helix-Orange transcription factor that can both activate and repress transcription. It regulates rhythmic gene expression within the transcriptional feedback loop that keeps circadian time.
3.08632e-140	0.381781	0.21	0.094	3.50914e-136	4	side-II	FBgn0259213	sidestep II	-	Contributions welcome.
5.63819e-140	0.362383	0.738	0.526	6.41062e-136	4	tow	FBgn0035719	target of wingless	20190314	target of wingless (tow) overexpression and genetic interaction studies suggest that it acts downstream of the products of fz/dsh (Planar Cell Polarity pathway) and upstream of the product of smo (Hedgehog pathway) during development.
1.75571e-139	0.384652	0.293	0.152	1.99624e-135	4	Pp2B-14D	FBgn0011826	Protein phosphatase 2B at 14D	-	Contributions welcome.
1.38658e-138	0.416644	0.366	0.204	1.57654e-134	4	CG6024	FBgn0036202	-	-	Contributions welcome.
2.54502e-136	0.41725	0.541	0.349	2.89369e-132	4	Vha14-1	FBgn0262512	Vacuolar H[+] ATPase 14kD subunit 1	-	Contributions welcome.
3.87856e-135	0.357032	0.511	0.316	4.40992e-131	4	rdgB	FBgn0003218	retinal degeneration B	20190314	retinal degeneration B (rdgB) encodes a member of the Class IIA Phosphatidylinositol transfer protein (PITP) family. It supports multiple biochemical functions involving lipid transfer during G-protein coupled phospholipase C activation.
1.43551e-134	0.386985	0.228	0.108	1.63217e-130	4	nwk	FBgn0263456	nervous wreck	20190516	nervous wreck (nwk) encodes a membrane- and actin cytoskeleton-remodeling protein that localizes to presynaptic periactive zones. It regulates the traffic of synaptic vesicles and synaptic growth-regulating endosomal cargoes such as BMP receptors.
1.75484e-134	0.365429	0.674	0.473	1.99525e-130	4	CG6770	FBgn0032400	-	-	Contributions welcome.
2.88605e-134	0.398873	0.2	0.091	3.28144e-130	4	aPKC	FBgn0261854	atypical protein kinase C	20190307	atypical protein kinase C (aPKC) encodes a member of the conserved Par complex and is asymmetrically localized to the apical cortex, where it phosphorylates and thus excludes the basal determinants encoded by mira and numb. It is involved in neuroblast proliferation and self-renewal.
4.85604e-134	0.448155	0.375	0.219	5.52132e-130	4	Myc	FBgn0262656	Myc	20190314	Myc (Myc) encodes a transcription factor that is homologous to vertebrate Myc proto-oncogenes. It contributes to cell growth, cell competition and regenerative proliferation.
1.27804e-133	0.464179	0.263	0.132	1.45313e-129	4	CG11768	FBgn0037625	-	-	Contributions welcome.
5.43785e-133	0.515644	0.185	0.083	6.18283e-129	4	Eip74EF	FBgn0000567	Ecdysone-induced protein 74EF	20190307	Ecdysone-induced protein 74EF (Eip74EF) encodes a transcription factor that responds to different concentrations of 20-hydroxyecdysone. It contributes to puparium formation and autophagy.
3.81181e-132	0.33019	0.86	0.682	4.33403e-128	4	chinmo	FBgn0086758	Chronologically inappropriate morphogenesis	20190307	Chronologically inappropriate morphogenesis (chinmo) encodes a putative BTB-zinc finger transcription factor. It is essential for neuronal temporal patterning. It also plays a role in the regulation of eye development, tumor formation, and the self-renewal and/or sexual identity of male somatic cyst stem cells by acting downstream of JAK-STAT signaling.
4.55177e-132	0.345628	0.214	0.099	5.17537e-128	4	sbm	FBgn0030574	sobremesa	-	Contributions welcome.
1.07764e-131	0.390155	0.696	0.491	1.22528e-127	4	Eip75B	FBgn0000568	Ecdysone-induced protein 75B	20180913	Ecdysone-induced protein 75B (Eip75B) encodes a nuclear receptor that interacts with the receptor encoded by Hr3. The product of Eip75B regulates feeding behavior, fat deposition, and developmental timing in response to nitric oxide (NO) signaling. It also acts downstream from NO in the nervous system, where it controls neuronal remodeling.
2.36176e-131	0.414377	0.217	0.103	2.68533e-127	4	Phm	FBgn0283509	Peptidylglycine-alpha-hydroxylating monooxygenase	20190926	Peptidylglycine-alpha-hydroxylating monooxygenase (Phm) encodes a hydroxylating monooxygenase, dedicated to the regulated secretory pathway and critical for proper neuropeptide biosynthesis. It promotes the potency and stability of secreted neuropeptides via C-terminal amidation.
1.07931e-130	0.406156	0.374	0.216	1.22718e-126	4	VhaAC45	FBgn0262515	Vacuolar H[+] ATPase AC45 accessory subunit	-	Contributions welcome.
1.54413e-129	0.233151	0.818	0.623	1.75568e-125	4	CG6329	FBgn0033872	-	-	Contributions welcome.
5.809e-129	0.307188	0.712	0.491	6.60483e-125	4	CG12991	FBgn0030847	-	-	Contributions welcome.
3.90576e-127	0.311794	0.205	0.094	4.44085e-123	4	Rab26	FBgn0086913	Rab26	-	Contributions welcome.
6.80988e-127	0.366965	0.857	0.754	7.74284e-123	4	Fkbp12	FBgn0013954	FK506-binding protein 12kD	20190321	FK506-binding protein 12kD (Fkbp12) encodes a protein that binds the intracellular calcium channel encoded by RyR in an oxidation dependent manner. Loss of the binding between the products of Fkbp12 and RyR results in increased calcium leak and reduced muscle function.
1.57344e-126	0.41658	0.19	0.087	1.789e-122	4	Stat92E	FBgn0016917	Signal-transducer and activator of transcription protein at 92E	20190314	Signal-transducer and activator of transcription protein at 92E (Stat92E) encodes a transcription factor that shuttles between the cytosol and nucleus and functions in the JAK/STAT pathway. Its roles include proliferation, growth control, organismal metabolism, cell competition, stem cell self-renewal, immunity and developmental patterning.
1.8217e-126	0.416345	0.186	0.083	2.07127e-122	4	CG31475	FBgn0051475	-	-	Contributions welcome.
2.24155e-126	0.460526	0.301	0.162	2.54864e-122	4	beat-Ic	FBgn0028644	beaten path Ic	20190912	beaten path Ic (beat-Ic) encodes a protein involved in axon guidance.
2.97078e-126	0.323254	0.508	0.317	3.37778e-122	4	CG16711	FBgn0036032	-	-	Contributions welcome.
3.36622e-126	0.395614	0.378	0.219	3.82739e-122	4	fend	FBgn0030090	forked end	20190307	forked end (fend) encodes a transmembrane protein that contributes to selective target selection in the neuromuscular system.
7.38816e-126	0.325255	0.211	0.099	8.40034e-122	4	CG18265	FBgn0036725	-	-	Contributions welcome.
7.90378e-125	0.360081	0.592	0.399	8.98659e-121	4	Pgk	FBgn0250906	Phosphoglycerate kinase	20190926	Phosphoglycerate kinase (Pgk) encodes an enzyme involved in myoblast fusion.
1.6836e-124	0.396128	0.228	0.112	1.91425e-120	4	veli	FBgn0039269	veli	20190919	veli (veli) encodes a protein involved in border follicle cell migration and regulation of synaptic growth at the neuromuscular junction.
1.02559e-123	0.368236	0.209	0.098	1.1661e-119	4	CG31324	FBgn0051324	-	-	Contributions welcome.
1.1455e-123	0.401608	0.192	0.088	1.30244e-119	4	beat-Ib	FBgn0028645	beaten path Ib	-	Contributions welcome.
4.51083e-123	0.213056	0.77	0.556	5.12881e-119	4	mspo	FBgn0020269	M-spondin	-	Contributions welcome.
1.66317e-122	0.379518	0.478	0.299	1.89103e-118	4	CG11155	FBgn0039927	-	-	Contributions welcome.
7.44951e-122	0.338769	0.536	0.347	8.47009e-118	4	EndoA	FBgn0038659	Endophilin A	20190307	Endophilin A (EndoA) encodes an essential protein for synaptic vesicle endocytosis. It recruits or stabilizes the product of Synj (required for vesicle uncoating) to endocytic membranes.
9.38617e-122	0.357123	0.255	0.13	1.06721e-117	4	Scgbeta	FBgn0038042	Sarcoglycan beta	20190926	Sarcoglycan beta (Scgbeta) encodes a component of the sarcoglycan complex, which is a sub-complex of the dystrophin glycoprotein complex. The product of Scgbeta negatively regulates the EGFR signaling pathway in eye imaginal discs.
1.73223e-120	0.357993	0.206	0.098	1.96954e-116	4	gammaSnap1	FBgn0028552	gamma Soluble NSF attachment protein 1	20190711	gamma Soluble NSF attachment protein 1 (gammaSnap1) encodes a protein involved in the dorsal/ventral pattern formation of the wing disc.
2.13614e-120	0.358298	0.311	0.17	2.42879e-116	4	Atf3	FBgn0028550	Activating transcription factor 3	20190307	Activating transcription factor 3 (Atf3) encodes a transcription factor whose levels are tightly controlled during development. It forms homodimers or heterodimerizes with the product of Jra. It contributes to abdominal morphogenesis, and immune system and metabolic homeostasis.
1.49249e-119	0.35403	0.741	0.565	1.69696e-115	4	RNASEK	FBgn0262116	Ribonuclease kappa	20190516	Ribonuclease kappa (RNASEK) encodes a protein involved in clathrin-mediated endocytosis of large cargo, such as viruses.
2.09554e-119	0.322806	0.363	0.208	2.38263e-115	4	Tsp96F	FBgn0027865	Tetraspanin 96F	-	Contributions welcome.
2.30361e-119	0.317905	0.262	0.135	2.6192e-115	4	Glut1	FBgn0264574	Glucose transporter 1	20190926	Glucose transporter 1 (Glut1) encodes a transmembrane protein that transports glucose but not galactose.
6.53813e-119	0.421888	0.229	0.115	7.43385e-115	4	CG13585	FBgn0035020	-	-	Contributions welcome.
2.35861e-118	0.265712	0.195	0.091	2.68174e-114	4	Kank	FBgn0027596	Kank	20190912	Kank (Kank) encodes a microtubule plus-end binding protein.
2.48587e-118	0.351823	0.433	0.266	2.82644e-114	4	Pp1alpha-96A	FBgn0003134	Protein phosphatase 1alpha at 96A	20190912	Protein phosphatase 1alpha at 96A (Pp1alpha-96A) encodes a phosphatase involved in the regulation of Hedgehog and Wnt signaling pathways.
1.98283e-117	0.378308	0.402	0.244	2.25447e-113	4	Spn	FBgn0010905	Spinophilin	20190919	Spinophilin (Spn) encodes a scaffold protein protein that regulates the neurexin/neuroligin signalling at the presynaptic active zone.
2.15594e-117	0.295346	0.48	0.294	2.45131e-113	4	CG4467	FBgn0039064	-	-	Contributions welcome.
4.72452e-117	0.363259	0.206	0.1	5.37178e-113	4	svr	FBgn0004648	silver	-	Contributions welcome.
1.5784e-116	0.271423	0.285	0.151	1.79464e-112	4	CG43778	FBgn0264308	-	-	Contributions welcome.
1.25284e-115	0.410537	0.212	0.103	1.42447e-111	4	mGluR	FBgn0019985	metabotropic Glutamate Receptor	-	Contributions welcome.
1.29479e-115	0.355223	0.707	0.517	1.47217e-111	4	luna	FBgn0040765	luna	-	Contributions welcome.
2.05317e-115	0.35343	0.415	0.253	2.33445e-111	4	tun	FBgn0034046	tungus	-	Contributions welcome.
6.27477e-115	0.394315	0.344	0.2	7.13442e-111	4	Drak	FBgn0052666	Death-associated protein kinase related	20190307	Death-associated protein kinase related (Drak) encodes a protein serine/threonine kinase belonging to the Death-associated protein kinase family. It promotes phosphorylation of the product of sqh at sites known to stimulate actomyosin contractility. Its main characterized function is to shape epithelial tissues during development.
3.05744e-114	0.339777	0.328	0.186	3.47631e-110	4	csw	FBgn0000382	corkscrew	20180906	corkscrew (csw) encodes a non receptor tyrosine phosphatase acting downstream of receptor tyrosine kinases (RTKs) such as Egfr, tor and FGF RTKs. The product of csw contributes to growth regulation, cell survival and developmental patterning.
4.87491e-114	0.355444	0.257	0.136	5.54278e-110	4	promL	FBgn0026189	prominin-like	-	Contributions welcome.
1.19536e-113	0.383172	0.492	0.324	1.35912e-109	4	PMCA	FBgn0259214	plasma membrane calcium ATPase	20190314	plasma membrane calcium ATPase (PMCA) encodes a P-type ion pump found in the plasma membrane. It functions as a low-capacity, high-affinity Ca[2+]-extrusion mechanism, which is required for maintaining resting Ca[2+] levels in all cells. In the larval neuromuscular junction it plays an important role in restoring resting Ca[2+] levels after pre- or post-synaptic Ca[2+] influx.
3.56007e-113	0.298962	0.253	0.131	4.0478e-109	4	CG1695	FBgn0031116	-	-	Contributions welcome.
1.27258e-111	0.282871	0.258	0.135	1.44693e-107	4	lncRNA:alphagamma-element:CR32865
9.42177e-111	0.334634	0.212	0.105	1.07126e-106	4	lap	FBgn0086372	like-AP180	20190314	like-AP180 (lap) encodes a cytosolic protein that acts as a clathrin adaptor to promote clathrin-coated vesicle formation and restrict coated vesicle size. At synapses it regulates synaptic vesicle size as well as the efficacy of synaptic vesicle protein retrieval.
9.98151e-111	0.271664	0.58	0.388	1.1349e-106	4	fok	FBgn0263773	fledgling of Klp38B	-	Contributions welcome.
1.51336e-109	0.345457	0.209	0.103	1.72069e-105	4	CG34155	FBgn0083991	-	-	Contributions welcome.
3.82206e-108	0.335572	0.242	0.127	4.34569e-104	4	CG32425	FBgn0052425	-	-	Contributions welcome.
5.18168e-108	0.425402	0.209	0.105	5.89157e-104	4	beat-VI	FBgn0039584	beaten path VI	-	Contributions welcome.
6.00957e-108	0.293538	0.416	0.254	6.83288e-104	4	Rdh	FBgn0064227	Red herring	-	Contributions welcome.
3.01794e-107	0.335571	0.282	0.156	3.43139e-103	4	Galphaq	FBgn0004435	G protein alpha q subunit	20190307	G protein alpha q subunit (Galphaq) encodes an alpha subunit of a heterotrimeric G-protein that functions downstream of GPCR signaling. It contributes to neuronal development, olfaction, flight, learning and memory.
2.29924e-106	0.304132	0.319	0.182	2.61424e-102	4	CG9919	FBgn0030742	-	-	Contributions welcome.
2.76412e-106	0.306922	0.7	0.503	3.14281e-102	4	egh	FBgn0001404	egghead	-	Contributions welcome.
3.39995e-106	0.299416	0.351	0.205	3.86575e-102	4	GlyP	FBgn0004507	Glycogen phosphorylase	-	Contributions welcome.
3.60832e-106	0.317361	0.275	0.151	4.10265e-102	4	alphaSnap	FBgn0250791	alpha Soluble NSF attachment protein	-	Contributions welcome.
1.41975e-105	0.450994	0.2	0.099	1.61426e-101	4	CCAP-R	FBgn0039396	Crustacean cardioactive peptide receptor	-	Contributions welcome.
1.48047e-105	0.335071	0.44	0.278	1.68329e-101	4	HDAC4	FBgn0041210	Histone deacetylase 4	20190307	Histone deacetylase 4 (HDAC4) encodes a Class IIa histone deacetylase that modulates gene expression by associating with transcriptional factors. It is regulated by nucleocytoplasmic shuttling and contributes to embryogenesis, muscle development, circadian function, energy balance and memory.
2.82936e-104	0.310984	0.473	0.306	3.21698e-100	4	Cyt-c-p	FBgn0284248	Cytochrome c proximal	-	Contributions welcome.
7.38473e-104	0.360778	0.268	0.148	8.39644e-100	4	Gs1l	FBgn0019982	GS1-like	-	Contributions welcome.
1.06165e-103	0.313237	0.228	0.117	1.2071e-99	4	Octbeta2R	FBgn0038063	Octopamine beta2 receptor	-	Contributions welcome.
5.81842e-103	0.2892	0.344	0.201	6.61555e-99	4	Sidpn	FBgn0032741	similar to Deadpan	-	Contributions welcome.
2.48025e-102	0.319048	0.302	0.172	2.82004e-98	4	Khc-73	FBgn0019968	Kinesin heavy chain 73	20181004	Kinesin heavy chain 73 (Khc-73) encodes a member of the Kinesin-3 family of microtubule-based transport motors. It facilitates endosomal transport during interphase and modulates cortical polarity during asymmetric neuroblast cell division.
1.4871e-101	0.36732	0.244	0.132	1.69084e-97	4	Csp	FBgn0004179	Cysteine string protein	20190307	Cysteine string protein (Csp) encodes a synaptic vesicle-associated co-chaperone of Hsc70 that is vital for presynaptic proteostasis and maintenance of synaptic function. The substartes of the product of Csp include SNARE proteins and the product of shi, which mediate synaptic vesicle exo- and endocytosis respectively.
3.64572e-101	0.331125	0.208	0.106	4.14519e-97	4	CG31688	FBgn0263355	-	-	Contributions welcome.
1.61138e-100	0.27531	0.782	0.572	1.83213e-96	4	CG17124	FBgn0032297	-	-	Contributions welcome.
3.48428e-100	0.333737	0.265	0.148	3.96163e-96	4	CG9005	FBgn0033638	-	-	Contributions welcome.
1.20751e-99	0.255439	0.6	0.407	1.37294e-95	4	Vha55	FBgn0005671	Vacuolar H[+]-ATPase 55kD subunit	-	Contributions welcome.
1.55463e-99	0.305439	0.268	0.149	1.76761e-95	4	mura	FBgn0037705	murashka	-	Contributions welcome.
1.98017e-99	0.329516	0.403	0.252	2.25145e-95	4	Ptpmeg2	FBgn0028341	Protein tyrosine phosphatase Meg2	20190801	Protein tyrosine phosphatase Meg2 (Ptpmeg2) encodes a phosphatase involved in border follicle cell migration.
4.54772e-99	0.282949	0.833	0.687	5.17076e-95	4	bun	FBgn0259176	bunched	-	Contributions welcome.
8.11846e-99	0.305181	0.445	0.287	9.23069e-95	4	Vha26	FBgn0283535	Vacuolar H[+]-ATPase 26kD subunit	20190926	Vacuolar H[+]-ATPase 26kD subunit (Vha26) encodes the E subunit of the V1 domain of the vacuolar ATPase that is required for the morphology of tracheal cells.
4.26823e-98	0.264273	0.318	0.184	4.85298e-94	4	nAChRalpha7	FBgn0086778	nicotinic Acetylcholine Receptor alpha7	20190228	nicotinic Acetylcholine Receptor alpha7 (nAChRalpha7) encodes a subunit of the nicotinic acetylcholine receptor, a pentameric neurotransmitter-gated ion channel.
2.13295e-97	0.253916	0.359	0.214	2.42516e-93	4	CG45263	FBgn0266801	-	-	Contributions welcome.
1.0607e-96	0.288951	0.419	0.265	1.20601e-92	4	Plc21C	FBgn0004611	Phospholipase C at 21C	20180906	Phospholipase C at 21C (Plc21C) encodes a phospholipase C beta involved in olfaction and flight. It functions downstream of G-protein-coupled receptors coupled to Gq.
1.11519e-96	0.310307	0.515	0.349	1.26797e-92	4	Fis1	FBgn0039969	Fission, mitochondrial 1	-	Contributions welcome.
8.6008e-96	0.319151	0.368	0.228	9.77911e-92	4	Ubi-p5E	FBgn0086558	Ubiquitin-5E	-	Contributions welcome.
4.10232e-95	0.261722	0.305	0.176	4.66434e-91	4	Gbs-76A	FBgn0036862	Glycogen binding subunit 76A	-	Contributions welcome.
4.17285e-95	0.253821	0.289	0.164	4.74453e-91	4	Syt7	FBgn0039900	Synaptotagmin 7	-	Contributions welcome.
6.966e-95	0.335978	0.346	0.212	7.92034e-91	4	REPTOR	FBgn0039209	Repressed by TOR	20190314	Repressed by TOR (REPTOR) encodes a transcription factor that shuttles between cytoplasm and nucleus depending on the state of the activity of the product of Tor. Together with its binding partner encoded by REPTOR-BP, it mediates much of the transcriptional response observed upon Tor complex 1 inhibition.
7.30614e-94	0.264276	0.267	0.148	8.30708e-90	4	CG14591	FBgn0033054	-	-	Contributions welcome.
1.7694e-93	0.35221	0.711	0.543	2.01181e-89	4	Rap1	FBgn0004636	Rap1 GTPase	20190314	Rap1 GTPase (Rap1) encodes a small GTPase in the Ras superfamily. When GTP bound, it binds to a number of different effectors, one of which is the product of scno. Together they regulate many morphogenetic movements including mesoderm invagination and dorsal closure, help establish apical-basal polarity during cellularization, regulate macrophage migration, help define neuroblast asymmetric divis…
2.23315e-93	0.31188	0.283	0.163	2.53909e-89	4	lncRNA:CR43334
4.32852e-93	0.297681	0.228	0.123	4.92153e-89	4	X11Lbeta	FBgn0052677	X11Lbeta	-	Contributions welcome.
6.38085e-93	0.293343	0.331	0.199	7.25503e-89	4	ATP6AP2	FBgn0037671	ATPase H+ transporting accessory protein 2	-	Contributions welcome.
4.06456e-92	0.245698	0.534	0.356	4.62141e-88	4	CG7781	FBgn0032021	-	-	Contributions welcome.
8.34857e-92	0.288591	0.252	0.141	9.49233e-88	4	VhaAC39-1	FBgn0285910	Vacuolar H[+] ATPase AC39 subunit 1	20190926	Vacuolar H[+] ATPase AC39 subunit 1 (VhaAC39-1) encodes a subunit of the Vacuolar H[+] ATPase required for acidification of intracellular vesicles and the lysosome. It is involved in endocytic trafficking, and VhaAC39-1 mutations block Notch signaling in follicle cells and imaginal disc cells.
1.36981e-91	0.227816	0.525	0.355	1.55747e-87	4	sgg	FBgn0003371	shaggy	20190314	shaggy (sgg) encodes a glycogen synthase kinase 3, and a key component of the beta-catenin destruction complex. It functions in the canonical Wnt cascade.
4.70547e-91	0.28512	0.295	0.171	5.35012e-87	4	FucTA	FBgn0036485	alpha1,3-fucosyltransferase A	20190307	alpha1,3-fucosyltransferase A (FucTA) encodes a Golgi fucosyltransferase that transfers fucose in alpha1,3-linkage to core N-acetylglucosamine residues of N-linked oligosaccharides. It is required for the synthesis of the anti-horseradish peroxidase epitope.
6.52508e-90	0.460785	0.219	0.119	7.41902e-86	4	CG43689	FBgn0263772	-	-	Contributions welcome.
7.71734e-90	0.316723	0.279	0.162	8.77462e-86	4	CG11151	FBgn0030519	-	-	Contributions welcome.
3.92085e-89	0.304728	0.433	0.282	4.45801e-85	4	kek1	FBgn0015399	kekkon 1	20190314	kekkon 1 (kek1) encodes a transmembrane protein that acts in a negative feedback loop to modulate the activity of the product of Egfr in a number of tissues, including follicle cells and imaginal discs. It also plays a role in axonal outgrowth in the central nervous system.
7.77814e-89	0.26735	0.703	0.525	8.84375e-85	4	CG32767	FBgn0052767	-	-	Contributions welcome.
2.07352e-87	0.250082	0.312	0.185	2.35759e-83	4	Syt4	FBgn0028400	Synaptotagmin 4	20190314	Synaptotagmin 4 (Syt4) encodes a vesicular calcium binding protein implicated in retrograde signaling at synapses. It is proposed to regulate calcium-dependent cargo trafficking within the postsynaptic compartment.
2.92023e-87	0.289079	0.256	0.144	3.3203e-83	4	shakB	FBgn0085387	shaking B	-	Contributions welcome.
3.77544e-87	0.312352	0.256	0.147	4.29268e-83	4	norpA	FBgn0262738	no receptor potential A	-	Contributions welcome.
6.68206e-87	0.286718	0.685	0.517	7.5975e-83	4	Ggamma1	FBgn0004921	G protein gamma 1	20190307	G protein gamma 1 (Ggamma1) encodes a protein involved in the G-protein coupled receptor signaling pathway. Ggamma1-product regulates actomyosin dynamics and contributes to heart morphogenesis, asymmetric neuroblast division and convergent extension movements during gastrulation.
5.23215e-86	0.257377	0.294	0.172	5.94895e-82	4	Pgm1	FBgn0003076	Phosphoglucose mutase 1	-	Contributions welcome.
6.38076e-86	0.351461	0.247	0.14	7.25493e-82	4	Fur1	FBgn0004509	Furin 1	-	Contributions welcome.
1.5643e-85	0.27597	0.263	0.151	1.7786e-81	4	Pgant9	FBgn0050463	Polypeptide N-Acetylgalactosaminyltransferase 9	-	Contributions welcome.
5.38684e-85	0.302108	0.466	0.312	6.12484e-81	4	eEF1alpha2	FBgn0000557	eukaryotic translation elongation factor 1 alpha 2	-	Contributions welcome.
7.68762e-85	0.269959	0.39	0.25	8.74083e-81	4	Wdr62	FBgn0031374	WD repeat domain 62	20190919	WD repeat domain 62 (Wdr62) encodes a protein involved in mitosis regulation.
1.55571e-84	0.295631	0.256	0.147	1.76885e-80	4	Mmp2	FBgn0033438	Matrix metalloproteinase 2	20190314	Matrix metalloproteinase 2 (Mmp2) encodes a proteinase that cleaves proteins in the extracellular matrix. It contributes to remodeling the body plan during metamorphosis; matrix and tissue remodeling during axon fasciculation, dendritic reshaping, wound healing, and ovulation; and down-regulating follicle stem cell proliferation.
2.39378e-84	0.291872	0.335	0.209	2.72173e-80	4	uex	FBgn0262124	unextended	-	Contributions welcome.
8.28326e-84	0.359103	0.57	0.422	9.41806e-80	4	br	FBgn0283451	broad	-	Contributions welcome.
9.41273e-84	0.296769	0.508	0.354	1.07023e-79	4	Rac1	FBgn0010333	Rac1	-	Contributions welcome.
5.53461e-83	0.243033	0.468	0.312	6.29285e-79	4	Lar	FBgn0000464	Leukocyte-antigen-related-like	20190314	Leukocyte-antigen-related-like (Lar) encodes a transmembrane receptor tyrosine phosphatase with a extracellular domain that binds to the product of Sdc. It regulates signaling through the product of Abl. While the product of Lar has many functions, it is best known for its roles in embryonic motor axon guidance and in target recognition by axons of R7 photoreceptors.
8.54615e-83	0.252876	0.235	0.132	9.71697e-79	4	VhaPPA1-1	FBgn0028662	Vacuolar H[+] ATPase PPA1 subunit 1	20190926	Vacuolar H[+] ATPase PPA1 subunit 1 (VhaPPA1-1) encodes a protein involved in tracheal terminal branching.
1.42499e-82	0.345849	0.262	0.154	1.62021e-78	4	NetB	FBgn0015774	Netrin-B	-	Contributions welcome.
8.05008e-82	0.196191	0.557	0.392	9.15294e-78	4	Pka-C1	FBgn0000273	Protein kinase, cAMP-dependent, catalytic subunit 1	20190314	Protein kinase, cAMP-dependent, catalytic subunit 1 (Pka-C1) encodes a serine/threonine kinase that contributes to axis specification, rhythmic behavior and synaptic transmission.
1.19271e-81	0.255977	0.81	0.645	1.35611e-77	4	Pits	FBgn0030400	Protein interacting with Ttk69 and Sin3A	-	Contributions welcome.
4.43615e-81	0.314043	0.256	0.15	5.04391e-77	4	smal	FBgn0085409	smoke alarm	20190926	smoke alarm (smal) encodes a protein involved in thermal nociception.
5.55915e-81	0.267699	0.448	0.302	6.32076e-77	4	flw	FBgn0000711	flapwing	-	Contributions welcome.
7.07634e-80	0.239808	0.438	0.286	8.0458e-76	4	CG5065	FBgn0034145	-	-	Contributions welcome.
1.7687e-79	0.314816	0.78	0.629	2.01101e-75	4	Ptp99A	FBgn0004369	Protein tyrosine phosphatase 99A	20190314	Protein tyrosine phosphatase 99A (Ptp99A) encodes a transmembrane receptor tyrosine phosphatase. Its single mutants have no known phenotypes, but Ptp99A synergizes with Ptp69D to increase the penetrance of the Ptp69D motor axon defects. Ptp99A mutations also suppress the 'bypass' motor axon phenotype produced by Lar mutations.
4.44856e-79	0.17599	0.608	0.428	5.05801e-75	4	CG46301	FBgn0283651	-	-	Contributions welcome.
1.37617e-78	0.290444	0.394	0.26	1.5647e-74	4	l(3)80Fg	FBgn0287183	lethal (3) 80Fg	-	Contributions welcome.
5.44024e-78	0.2287	0.284	0.17	6.18556e-74	4	SNF4Agamma	FBgn0264357	SNF4/AMP-activated protein kinase gamma subunit	20190926	SNF4/AMP-activated protein kinase gamma subunit (SNF4Agamma) encodes a protein involved in lipid metabolism, autophagy and response to starvation.
1.51971e-76	0.191506	0.484	0.324	1.72791e-72	4	Pgi	FBgn0003074	Phosphoglucose isomerase	20190912	Phosphoglucose isomerase (Pgi) encodes an enzyme involved in glucose homeostasis.
2.42246e-76	0.239165	0.528	0.368	2.75433e-72	4	cic	FBgn0262582	capicua	20190307	capicua (cic) encodes an HMG-box family transcriptional repressor that serves as a general sensor of RTK signaling. cic-dependent gene silencing is alleviated by phosphorylation mediated by the product of rl, which causes the translocation of the product of cic from the nucleus to the cytoplasm. It governs gene expression in diverse processes including cell proliferation and specification.
2.79444e-76	0.289679	0.322	0.203	3.17728e-72	4	CG7945	FBgn0036505	-	-	Contributions welcome.
2.84698e-75	0.243586	0.78	0.616	3.23702e-71	4	Tm1	FBgn0003721	Tropomyosin 1	-	Contributions welcome.
4.81021e-75	0.227531	0.471	0.329	5.4692e-71	4	CG42342	FBgn0259244	-	-	Contributions welcome.
5.24019e-74	0.226975	0.906	0.784	5.95809e-70	4	tna	FBgn0026160	tonalli	20181018	tonalli (tna) is an essential gene that encodes several isoforms, including Tna-A, which physically associates with subunits of the Brahma chromatin remodeling complex and is involved in transcriptional activation.
8.9183e-74	0.133036	0.251	0.145	1.01401e-69	4	Corin	FBgn0033192	Corin	-	Contributions welcome.
1.59416e-73	0.230284	0.465	0.317	1.81256e-69	4	CG44242	FBgn0265177	-	-	Contributions welcome.
9.25746e-73	0.242509	0.404	0.27	1.05257e-68	4	CG1161	FBgn0037313	-	-	Contributions welcome.
9.79857e-73	0.258393	0.456	0.312	1.1141e-68	4	bsk	FBgn0000229	basket	20190307	basket (bsk) encodes a serine/threonine-protein kinase, a key component of JNK pathway that phosphorylates the transcription factor encoded by Jra. Its roles include regulation of cell shape and stress response.
2.21779e-72	0.248135	0.379	0.248	2.52163e-68	4	Dscam1	FBgn0033159	Down syndrome cell adhesion molecule 1	-	Contributions welcome.
2.69264e-71	0.235086	0.298	0.184	3.06153e-67	4	KrT95D	FBgn0020647	Krueppel target at 95D	-	Contributions welcome.
2.97207e-69	0.207789	0.261	0.156	3.37924e-65	4	Actbeta	FBgn0024913	Activin-beta	20190321	Activin-beta (Actbeta) encodes a ligand of the TGF beta superfamily. It signals through the type I receptor encoded by babo and the Smad family member encoded by Smox. Actbeta is expressed primarily in the central and peripheral nervous systems and its product regulates aspects of metabolism, insulin signaling, hemocyte development and body size.
5.27273e-69	0.182135	0.526	0.371	5.9951e-65	4	Prosap	FBgn0040752	Prosap	20190321	Prosap (Prosap) encodes a member of SH3 and multiple ankyrin repeat domain (SHANK) family of genes that encode synaptic scaffolding proteins. It regulates synaptic growth and development, including the structure of the neuromuscular junction and synapses of the calyx, and olfactory acuity.
7.01135e-69	0.270091	0.309	0.199	7.97191e-65	4	Hipk	FBgn0035142	Homeodomain interacting protein kinase	20190307	Homeodomain interacting protein kinase (Hipk) encodes a protein that belongs to the DYRK family kinases. It can modulate signaling pathways including Wingless, Notch, Hippo, Hedgehog, JNK, and cell death. It plays roles in development, proliferation and patterning of many tissues, including the eye, wing, and the embryo.
1.56799e-68	0.282285	0.34	0.222	1.7828e-64	4	enc	FBgn0004875	encore	20190307	encore (enc) encodes a protein involved in the regulation of germline mitoses. It promotes the upregulation of grk mRNA translation in the dorsal anterior corner of the oocyte, allowing normal dorso-ventral pattern formation.
1.03465e-65	0.248083	0.27	0.168	1.1764e-61	4	CG17734	FBgn0037890	-	-	Contributions welcome.
2.8692e-65	0.222021	0.49	0.349	3.26228e-61	4	Rala	FBgn0015286	Ras-like protein A	20190801	Ras-like protein A (Rala) encodes a GTPase that regulates Notch, Jak/Stat and JNK signalling pathways.
4.63157e-65	0.18723	0.311	0.198	5.2661e-61	4	PhKgamma	FBgn0011754	Phosphorylase kinase gamma	20190801	Phosphorylase kinase gamma (PhKgamma) encodes a protein involved in gastrulation, embryonic mesoderm formation and adult leg musculature development.
2.38082e-64	0.20666	0.773	0.629	2.70699e-60	4	porin	FBgn0004363	porin	20190314	porin (porin) encodes a beta-barrel channel protein localized in the outer membrane of mitochondria that conducts translocation of various ions and metabolites between cytoplasm and mitochondria. It plays roles in mitochondria dynamics and mitophagy, and is ubiquitinated by the E3 ligases encoded by park and Mul1.
6.63561e-63	0.275902	0.405	0.284	7.54469e-59	4	Pfdn6	FBgn0036918	Prefoldin 6	-	Contributions welcome.
1.18148e-61	0.215092	0.353	0.236	1.34334e-57	4	Gdh	FBgn0001098	Glutamate dehydrogenase	20190919	Glutamate dehydrogenase (Gdh) encodes a glutamate dehydrogenase involved glutamate metabolism.
1.25312e-58	0.227488	0.81	0.673	1.42479e-54	4	pum	FBgn0003165	pumilio	20180920	pumilio (pum) encodes a founding member of the PUF family of RNA binding proteins. It is an essential factor in the translational regulation of hb mRNA in the early embryo. pum product also contributes to multiple processes, including germline stem cell identity maintenance, primordial germ cell proliferation and migration, synaptic plasticity, as well as learning and memory.
1.46525e-58	0.285903	0.361	0.245	1.66599e-54	4	osp	FBgn0003016	outspread	20190314	outspread (osp) encodes a protein that contributes to embryonic crystal cell formation and the proper morphogenesis of the adult wing.
1.65654e-58	0.169286	0.34	0.225	1.88348e-54	4	Vha44	FBgn0287825	Vacuolar H[+] ATPase 44kD subunit	-	Contributions welcome.
9.21488e-58	0.159462	0.329	0.215	1.04773e-53	4	hwt	FBgn0264542	heavyweight	-	Contributions welcome.
2.00271e-57	0.219072	0.317	0.212	2.27708e-53	4	Atg8a	FBgn0052672	Autophagy-related 8a	20190307	Autophagy-related 8a (Atg8a) encodes a ubiquitin-like protein that is conjugated to phosphatidylethanolamine, and this lipid modification anchors it into the membrane of forming and completed autophagosomes. Atg8a product has roles in autophagosome formation, maintaining neuromuscular function and normal lifespan.
2.30106e-57	0.240715	0.306	0.203	2.61631e-53	4	Task6	FBgn0038165	TWIK-related acid-sensitive K[+] channel 6	20190926	TWIK-related acid-sensitive K[+] channel 6 (Task6) encodes an ion channel involved in the transmembrane transport of potassium.
2.76443e-57	0.193639	0.413	0.288	3.14316e-53	4	Socs36E	FBgn0041184	Suppressor of cytokine signaling at 36E	20190321	Suppressor of cytokine signaling at 36E (Socs36E) encodes a negative regulator of the JAK/STAT and EGFR pathways. It is a transcriptional target of the product of Stat92E that mediates lysosomal degradation following pathway stimulation and inhibits basal pathway activity.
7.82512e-55	0.230627	0.396	0.28	8.89716e-51	4	CG30423	FBgn0050423	-	-	Contributions welcome.
2.13835e-54	0.216412	0.342	0.234	2.43131e-50	4	Rab2	FBgn0014009	Rab2	20180913	Rab2 (Rab2) encodes a protein that belongs to the Rab family of small Ras-like GTPases that regulate vesicle trafficking. Rab2 product contributes to the maturation and fusion of endosomes and autophagosomes with lysosomes.
2.55845e-54	0.201573	0.579	0.44	2.90896e-50	4	wdb	FBgn0027492	widerborst	20190912	widerborst (wdb) encodes a B' regulatory subunit of the serine/threonine phosphatase complex PP2A. It regulates Hedgehog, protein kinase B and insulin receptor signaling pathways.
3.37603e-54	0.193081	0.556	0.418	3.83854e-50	4	Sxl	FBgn0264270	Sex lethal	20190314	Sex lethal (Sxl) encodes an RNA-binding protein, member of the RNA recognition motif (RRM) family. It is a master-feminizing switch contributing to all aspects of sexual dimorphism.
2.15572e-53	0.170383	0.433	0.306	2.45105e-49	4	mam	FBgn0002643	mastermind	20190314	mastermind (mam) encodes a transcriptional coactivator that functions in the Notch signaling pathway. It regulates gene expression by interacting with the intracellular domain of the product of N, which is produced upon receptor activation.
2.62847e-52	0.186092	0.848	0.729	2.98857e-48	4	Tom7	FBgn0033357	Translocase of outer membrane 7	20190314	Translocase of outer membrane 7 (Tom7) encodes a putative mitochondrial protein that may act as a channel component of the TOM complex based on orthology with the human gene TOMM7.
4.6019e-52	0.219787	0.462	0.341	5.23237e-48	4	mt:ND5	FBgn0013684	mitochondrial NADH-ubiquinone oxidoreductase chain 5	-	Contributions welcome.
3.72613e-51	0.203955	0.469	0.345	4.23661e-47	4	Trim9	FBgn0051721	Tripartite motif containing 9	20190314	Tripartite motif containing 9 (Trim9) encodes a ring finger domain-containing E3 ubiquitin ligase that contributes to neurogenesis, axon guidance, eye development and regulation of locomotive behaviour.
1.18308e-50	0.210294	0.649	0.517	1.34516e-46	4	mt:ND4	FBgn0262952	mitochondrial NADH-ubiquinone oxidoreductase chain 4	-	Contributions welcome.
6.00421e-50	0.134772	0.785	0.641	6.82679e-46	4	Bsg	FBgn0261822	Basigin	20190307	Basigin (Bsg) encodes an IgG family glycoprotein that promotes cytoskeletal rearrangements and lamellipodia formation in cultured insect cells. It contributes to photoreceptor cell morphogenesis, sarcomere organization and spermatid development.
8.36066e-50	0.220003	0.38	0.271	9.50607e-46	4	CG5676	FBgn0032200	-	-	Contributions welcome.
3.18632e-49	0.204588	0.404	0.291	3.62285e-45	4	CG17059	FBgn0040754	-	-	Contributions welcome.
5.64444e-49	0.193408	0.319	0.218	6.41773e-45	4	CG9650	FBgn0029939	-	-	Contributions welcome.
2.75081e-48	0.167436	0.38	0.269	3.12767e-44	4	CG10077	FBgn0035720	-	-	Contributions welcome.
1.68069e-47	0.171832	0.686	0.532	1.91094e-43	4	unc-119	FBgn0025549	unc-119	-	Contributions welcome.
2.22012e-46	0.144213	0.364	0.256	2.52428e-42	4	p120ctn	FBgn0260799	Adherens junction protein p120	20190314	Adherens junction protein p120 (p120ctn) encodes an important modulator of cell adhesion. It binds to and stabilizes classic cadherin cell adhesion receptors at the cell surface. Unlike its mammalian homologs, it is non-essential but becomes essential if the levels of the product of shg are reduced.
6.44566e-46	0.1412	0.351	0.245	7.32872e-42	4	CG13917	FBgn0035237	-	-	Contributions welcome.
2.68914e-45	0.208255	0.627	0.499	3.05755e-41	4	DIP1	FBgn0024807	DISCO Interacting Protein 1	20190919	DISCO Interacting Protein 1 (DIP1) encodes a protein that binds to double-stranded RNA and pre-miRNA. It is involved in the defense response to virus.
5.5735e-45	0.114265	0.52	0.383	6.33707e-41	4	ND-B14	FBgn0033570	NADH dehydrogenase (ubiquinone) B14 subunit	-	Contributions welcome.
3.61449e-44	0.163391	0.685	0.533	4.10968e-40	4	tai	FBgn0041092	taiman	20190314	taiman (tai) encodes an ecdysone receptor co-activator related to mammalian steroid receptor coactivator (SRC) proteins. It contributes to border cell migration.
7.71934e-43	0.222785	0.434	0.325	8.77689e-39	4	SkpA	FBgn0025637	SKP1-related A	20190314	SKP1-related A (SkpA) encodes a subunit of Skp, Cullin, F-box (SCF)-containing ubiquitin ligase complexes. It regulates centrosome duplication, chromatin condensation, cell cycle progression, cell polarity, dendrite pruning and endoreduplication.
2.13737e-42	0.151382	0.395	0.284	2.43019e-38	4	Psc	FBgn0005624	Posterior sex combs	20190314	Posterior sex combs (Psc) was originally identified as a member of the Polycomb group of genes that regulate gene expression through epigenetic marks.
2.68054e-42	0.156437	0.354	0.252	3.04778e-38	4	MFS17	FBgn0058263	Major Facilitator Superfamily Transporter 17	-	Contributions welcome.
4.58698e-42	0.334818	0.456	0.349	5.2154e-38	4	RapGAP1	FBgn0264895	Rap GTPase activating protein 1	20190801	Rap GTPase activating protein 1 (RapGAP1) encodes a small G protein that mediates the activation of ERK signaling via the kinase encoded by tor.
7.66778e-40	0.107984	0.337	0.237	8.71827e-36	4	Mdh2	FBgn0262559	Malate dehydrogenase 2	20190314	Malate dehydrogenase 2 (Mdh2) encodes one of the enzymes in the tricarboxylic acid cycle in mitochondria.
1.73015e-38	0.146877	0.683	0.545	1.96718e-34	4	alpha-Cat	FBgn0010215	alpha Catenin	-	Contributions welcome.
4.49357e-37	0.110914	0.516	0.39	5.10919e-33	4	Chchd2	FBgn0260747	Coiled-coil-helix-coiled-coil-helix domain containing 2	-	Contributions welcome.
9.45919e-37	0.123072	0.447	0.335	1.07551e-32	4	CG42258	FBgn0259143	-	-	Contributions welcome.
2.5615e-36	0.136844	0.389	0.289	2.91243e-32	4	ND-B16.6	FBgn0029868	NADH dehydrogenase (ubiquinone) B16.6 subunit	-	Contributions welcome.
1.46673e-35	0.114218	0.429	0.323	1.66767e-31	4	gish	FBgn0250823	gilgamesh	20190801	gilgamesh (gish) encodes a plasma membrane-associated kinase that regulates Hedgehog and Wingless signaling activity. It is involved in planar cell polarity via regulation of Rab11-mediated vesicle trafficking
1.68011e-35	0.118627	0.453	0.343	1.91028e-31	4	RFeSP	FBgn0021906	Rieske iron-sulfur protein	-	Contributions welcome.
1.14954e-34	0.164158	0.644	0.527	1.30703e-30	4	Gdi	FBgn0004868	GDP dissociation inhibitor	20190919	GDP dissociation inhibitor (Gdi) encodes a GDP-dissociation inhibitor.
3.76245e-34	0.114901	0.382	0.282	4.27791e-30	4	CG8671	FBgn0032938	-	-	Contributions welcome.
1.08274e-32	0.125725	0.488	0.376	1.23108e-28	4	RhoGAP71E	FBgn0036518	Rho GTPase activating protein at 71E	20190801	Rho GTPase activating protein at 71E (RhoGAP71E) encodes a Rho GTPase activating protein that is involved in the regulation of actin dynamics during epithelial morphogenesis.
1.1993e-31	0.109559	0.665	0.536	1.3636e-27	4	PAN3	FBgn0035397	Poly(A) specific ribonuclease subunit PAN3	-	Contributions welcome.
2.63209e-31	0.10805	0.64	0.516	2.99268e-27	4	AGO1	FBgn0262739	Argonaute-1	20190307	Argonaute-1 (AGO1) encodes an Argonaute/Piwi family protein, which interacts with microRNAs to form miRNA-induced silencing complexes (miRISCs). miRISCs are guided to target and repress mRNAs either by transcript destabilisation, translational inhibition, or both.
7.57995e-31	0.156538	0.832	0.715	8.61841e-27	4	Vap33	FBgn0029687	VAMP-associated protein 33kDa	20190321	VAMP-associated protein 33kDa (Vap33) encodes a protein that plays a conserved role in synaptic homeostasis. It controls a number of processes which depend on phosphoinositide levels, such as synaptic growth and axonal transport. It binds to the product of Sac1 to maintain normal levels of phosphoinositides and to the product of Dscam1 to affect its localization within axonal projections.
1.67994e-30	0.109861	0.439	0.337	1.91009e-26	4	mt:ND1	FBgn0013679	mitochondrial NADH-ubiquinone oxidoreductase chain 1	-	Contributions welcome.
2.25451e-28	0.124265	0.722	0.617	2.56338e-24	4	chrb	FBgn0036165	charybde	-	Contributions welcome.
3.88012e-26	0.10848	0.727	0.618	4.4117e-22	4	COX7A	FBgn0040529	Cytochrome c oxidase subunit 7A	-	Contributions welcome.
2.93499e-23	0.143026	0.669	0.568	3.33709e-19	4	eff	FBgn0011217	effete	20190307	effete (eff) encodes a conserved class I E2 ubiquitin-conjugating enzyme that contributes to the protein ubiquitination and degradation pathway. The roles of the product of eff include female germline stem cell maintenance, eye development, apoptosis regulation and chromatin organization.

## Sheet: 5 Immat N
p_val	avg_log2FC	pct.1	pct.2	p_val_adj	cluster	gene	FBgn_ID	GeneName	datestamp	gene_snapshot_text
0	2.14408	0.262	0.043	0	5	lncRNA:CR44272
0	2.07395	0.259	0.031	0	5	E(spl)m6-BFM	FBgn0002632	Enhancer of split m6, Bearded family member	-	Contributions welcome.
0	1.62417	0.963	0.825	0	5	lncRNA:cherub
0	1.46129	0.425	0.195	0	5	robo2	FBgn0002543	roundabout 2	20190321	roundabout 2 (robo2) encodes a member of the Robo receptor family that responds to the ligand encoded by sli as a repulsive cue in axons, dendrites, muscles, trachea and heart development. It can also inhibit robo1 signaling, likely explaining why the product of robo2 can appear to be an attractive receptor in certain contexts.
0	1.41511	0.833	0.5	0	5	Nrt	FBgn0004108	Neurotactin	-	Contributions welcome.
0	1.39971	0.726	0.315	0	5	lncRNA:CR45388
0	1.39692	0.387	0.137	0	5	E(spl)m8-HLH	FBgn0000591	Enhancer of split m8, helix-loop-helix	-	Contributions welcome.
0	1.25635	0.472	0.22	0	5	E(spl)mbeta-HLH	FBgn0002733	Enhancer of split mbeta, helix-loop-helix	-	Contributions welcome.
0	1.21812	0.21	0.062	0	5	E(spl)m7-HLH	FBgn0002633	Enhancer of split m7, helix-loop-helix	-	Contributions welcome.
0	1.20069	0.152	0.021	0	5	Hey	FBgn0027788	Hairy/E(spl)-related with YRPW motif	20190926	Hairy/E(spl)-related with YRPW motif (Hey) encodes a transcription factor involved in neuron fate determination. Hey expression is regulated by Notch signalling in the embryonic and larval central nervous system.
0	1.11631	0.98	0.713	0	5	hdc	FBgn0010113	headcase	20190307	headcase (hdc) encodes two proteins by translational readthrough of a single mRNA. It is an esg target in the trachea and presumably also in imaginal tissues. The readthrough product is necessary for hdc function in the trachea.
0	1.07845	0.878	0.657	0	5	l(3)neo38	FBgn0265276	lethal (3) neo38	20210121	lethal (3) neo38 (l(3)neo38) encodes an essential regulator of neuromuscular junction and brain development, required at post-embryonic stages.
0	1.01749	0.864	0.655	0	5	HmgD	FBgn0004362	High mobility group protein D	20180906	High mobility group protein D (HmgD) encodes a highly abundant chromosomal protein involved in DNA bending and chromatin organization.
0	0.989472	0.858	0.617	0	5	lola	FBgn0283521	longitudinals lacking	20190321	longitudinals lacking (lola) encodes a protein involved in Notch signaling, cell death, regulation of retrotransposons and expression of axon and dendrite patterning genes. It contributes to oogenesis, spermatogenesis, neural wiring, eye development and a variety of behaviors.
0	0.745351	0.953	0.827	0	5	Bacc	FBgn0031453	Bacchus	20190919	Bacchus (Bacc) encodes a tyramine-dependent nuclear regulator involved in ethanol sensitivity.
0	0.706571	0.932	0.796	0	5	Df31	FBgn0022893	Decondensation factor 31	20190912	Decondensation factor 31 (Df31) encodes a histone binding protein involved in nucleosome assembly.
0	0.692168	0.976	0.827	0	5	cib	FBgn0026084	ciboulot	20190912	ciboulot (cib) encodes an actin binding protein involved in brain development and the remodeling of the larval central nervous system.
1.45636e-306	0.606033	0.89	0.741	1.65588e-302	5	CNBP	FBgn0034802	CCHC-type zinc finger nucleic acid binding protein	-	Contributions welcome.
2.32783e-255	1.0018	0.234	0.089	2.64674e-251	5	Phs	FBgn0036522	Phaser	-	Contributions welcome.
1.33299e-249	0.879455	0.151	0.043	1.51561e-245	5	insb	FBgn0034224	insensible	-	Contributions welcome.
2.05929e-244	0.740013	0.689	0.506	2.34141e-240	5	crol	FBgn0020309	crooked legs	20190307	crooked legs (crol) encodes a zinc finger transcription factor induced by 20-hydroxyecdysone at the onset of metamorphosis. It regulates wg transcription and cell cycle progression in the wing. Its over-expression in the eye accelerates the cell cycle and de-represses silenced genes.
2.31117e-216	0.779408	0.628	0.451	2.6278e-212	5	Tet	FBgn0263392	Ten-Eleven Translocation (TET) family protein	-	Contributions welcome.
5.63366e-208	0.803507	0.584	0.397	6.40548e-204	5	CG12605	FBgn0035481	-	-	Contributions welcome.
1.11461e-195	0.586309	0.775	0.65	1.26731e-191	5	fs(1)h	FBgn0004656	female sterile (1) homeotic	20210121	female sterile (1) homeotic (fs(1)h) encodes a Bromodomain and Extra-Terminal domain (BET) family of protein, characterized by the presence of two tandem bromodomains and an extra-terminal (ET) domain. BET proteins can bind acetylated lysine residues in histones and regulate transcription. The proteins encoded by fs(1)h and human BRD2 possess protein kinase activity.
2.18133e-190	0.669834	0.651	0.495	2.48017e-186	5	His3.3A	FBgn0014857	Histone H3.3A	-	Contributions welcome.
2.86659e-186	1.01175	0.552	0.373	3.25932e-182	5	stg	FBgn0003525	string	-	Contributions welcome.
7.90724e-185	0.917688	0.238	0.107	8.99054e-181	5	ewg	FBgn0005427	erect wing	20180913	erect wing (ewg) encodes a transcription factor that is essential for synaptic growth at neuromuscular junctions, specification of photoreceptor subtypes, and formation of indirect flight muscles. ewg product has also been linked to the Hippo and Wingless pathways and serves as a major target of the RNA-binding protein encoded by elav.
6.05323e-184	0.802382	0.534	0.374	6.88252e-180	5	Jupiter	FBgn0051363	Jupiter	-	Contributions welcome.
3.55206e-180	0.628932	0.735	0.608	4.03869e-176	5	chic	FBgn0000308	chickadee	20190307	chickadee (chic) encodes an actin monomer binding protein that provides the major cellular pool of readily polymerizing ATP-actin monomers. It is involved in oogenesis, spermatogenesis, cell division, bristle formation, cellular morphogenesis, axon growth, filopodia formation, dorsal closure, wound healing and stem cell maintenance.
4.6654e-180	0.916886	0.464	0.311	5.30456e-176	5	Pep	FBgn0004401	Protein on ecdysone puffs	-	Contributions welcome.
7.88337e-172	0.85344	0.427	0.269	8.96339e-168	5	pod1	FBgn0029903	pod1 coronin	20190919	pod1 (pod1) encodes a microtubule and actin filament binding protein involved in actin cytoskeleton reorganization and axon guidance.
7.09688e-160	0.383197	0.902	0.775	8.06915e-156	5	Hsp27	FBgn0001226	Heat shock protein 27	20190307	Heat shock protein 27 (Hsp27) encodes a member of the ATP-independent, small heat shock protein family. It contributes to regulation of eye morphology, polyglutamine toxicity, lifespan and starvation tolerance.
4.20431e-155	0.632759	0.648	0.502	4.7803e-151	5	Hrb87F	FBgn0004237	Heterogeneous nuclear ribonucleoprotein at 87F	20180906	Heterogeneous nuclear ribonucleoprotein at 87F (Hrb87F) encodes a hnRNP-A family RNA-binding protein, involved in gene expression and RNA processing. It is an essential component of the nucleoplasmic omega speckles and necessary for telomere maintenance. Hrb87F null mutants show defects in development, female fertility and stress tolerance.
4.81529e-155	0.679386	0.566	0.419	5.47498e-151	5	SmF	FBgn0000426	Small ribonucleoprotein particle protein SmF	20190314	Small ribonucleoprotein particle protein SmF (SmF) encodes an RNA binding protein that functions as part of a heteroheptameric ring structure called the Sm core. This complex binds to spliceosomal small nuclear RNAs (e.g. U1, U2, U4 and U5) and helps to carry out pre-mRNA splicing. It also forms a heterotrimeric sub-complex with the products of SmE and SNRPG.
2.28993e-151	0.633809	0.64	0.503	2.60365e-147	5	SNRPG	FBgn0261791	Small nuclear ribonucleoprotein G	20190314	Small nuclear ribonucleoprotein G (SNRPG) encodes a Sm class protein and a common component of pre-mRNA processing U snRNPs. It forms the toroidal core of U snRNPs (Sm core domain) together with 6 related Sm proteins.
1.75476e-149	0.943978	0.236	0.112	1.99516e-145	5	kn	FBgn0001319	knot	20190314	knot (kn) encodes a transcription factor required for somatic and alary muscle specification and embryonic head segmentation. In larvae, it is required for wing disc patterning and plays a key role in the lymph gland, both under normal conditions and under immune stress.
1.78367e-140	0.596299	0.605	0.466	2.02803e-136	5	Nph	FBgn0039735	Nucleophosmin	20190912	Nucleophosmin (Nph) encodes a histone binding protein involved in chromatin remodeling and sperm chromatin decondensation.
5.25961e-137	0.703363	0.472	0.328	5.98018e-133	5	GstZ2	FBgn0037697	Glutathione S transferase Z2	-	Contributions welcome.
1.46033e-134	0.501404	0.753	0.65	1.66039e-130	5	CtBP	FBgn0020496	C-terminal Binding Protein	-	Contributions welcome.
1.50997e-134	0.689476	0.494	0.356	1.71684e-130	5	Su(var)205	FBgn0003607	Suppressor of variegation 205	-	Contributions welcome.
1.3007e-132	0.548182	0.671	0.538	1.4789e-128	5	Hsp83	FBgn0001233	Heat shock protein 83	-	Contributions welcome.
5.88995e-121	0.683926	0.495	0.366	6.69687e-117	5	elav	FBgn0260400	embryonic lethal abnormal vision	20200820	embryonic lethal abnormal vision (elav) encodes the founding member of a family of prototype RNA binding proteins homologous to human Hu proteins, and acting as gene-specific regulators of many aspects of mRNA processing. Drosophila has three members in this family, elav, fne and Rbp9, which are predominantly pan-neuronal. elav has roles in axon guidance, synapse formation and photoreceptor diffe…
4.88219e-117	0.454303	0.765	0.661	5.55105e-113	5	Pdcd4	FBgn0030520	Programmed cell death 4	-	Contributions welcome.
4.0481e-113	0.523076	0.646	0.528	4.60269e-109	5	Nlp	FBgn0016685	Nucleoplasmin	-	Contributions welcome.
2.78825e-110	0.420521	0.699	0.569	3.17024e-106	5	brat	FBgn0010300	brain tumor	20190307	brain tumor (brat) encodes a tumor suppressor that regulates proliferation in the brain. During neural stem cell division, it segregates into one daughter cell where it inhibits protein translation, preventing self-renewal and inducing differentiation. It also acts during oogenesis where it interacts with the products of nos and pum to suppress hb translation.
2.64727e-108	0.791596	0.268	0.158	3.00994e-104	5	CG3408	FBgn0036008	-	-	Contributions welcome.
2.97519e-107	0.627099	0.497	0.375	3.38279e-103	5	glec	FBgn0015229	gliolectin	20180913	gliolectin (glec) encodes a member of carbohydrate-binding proteins. glec product regulates glia-glia and glia-neuron interactions during neurogenesis and positively regulates Notch pathway during the specification of vein and intervein regions in wing imaginal discs.
1.73732e-106	0.704879	0.413	0.296	1.97533e-102	5	Set	FBgn0014879	Set	20190314	Set (Set) encodes a subunit of the inhibitor of histone acetyltransferase (INHAT) complex, which controls histone acetylation. It is involved in transcriptional regulation, which ultimately controls different processes such as p53-mediated apoptosis and neuronal development.
6.17034e-104	0.530213	0.626	0.522	7.01567e-100	5	gro	FBgn0001139	groucho	20190307	groucho (gro) encodes a global developmental co-repressor in conjunction with manifold DNA-binding repressor partner proteins, which tether it to target promoters. It functions downstream of key signaling pathways such as Wg/Wnt and Dpp/TGF-beta. Notably, phosphorylation of the product of gro in response to MAPK activation weakens its repressor capacity.
1.16964e-101	0.453544	0.669	0.545	1.32988e-97	5	trn	FBgn0010452	tartan	20190314	tartan (trn) encodes a transmembrane leucine-rich repeat protein. It is closely related to caps and genetically interacts with it. Together they regulate embryonic motor axon guidance and innervation of antennal lobe glomeruli by olfactory sensory axons. The product of trn is a substrate for the product of Ptp52F and genetically interacts with it to regulate guidance of SNa motor axons.
8.23119e-101	0.742385	0.345	0.232	9.35886e-97	5	klar	FBgn0001316	klarsicht	20190314	klarsicht (klar) encodes a member of the Nesprin family that links microtubule motors and various cellular structures. It controls the migration and positioning of nuclei in photoreceptors and muscles. It also regulates the motion of RNP granules in oocytes and lipid droplets in embryos.
1.18637e-98	0.599341	0.512	0.401	1.34891e-94	5	D1	FBgn0000412	D1 chromosomal protein	20180906	D1 chromosomal protein (D1) encodes a multi-AT-hook chromosomal protein that associates with AT-rich satellites, including the SAT-III repeats of the X-chromosome. The product of D1 binds to the minor-groove of the DNA and favors heterochromatin-mediated gene repression involving its interaction with topoisomerase II.
1.5201e-97	0.603618	0.448	0.328	1.72835e-93	5	His2Av	FBgn0001197	Histone H2A variant	20190307	Histone H2A variant (His2Av) encodes a protein that is present in about 25% of nucleosomes. It influences chromatin structure and gene regulation and is also phosphorylated in response to DNA damage in the less conserved C-terminal tail.
6.79187e-88	0.597297	0.31	0.197	7.72236e-84	5	feo	FBgn0030241	fascetto	20190307	fascetto (feo) encodes a protein that binds the central spindle microtubules and is required for proper midbody formation and cytokinesis. It also has roles in centrosome duplication and neurogenesis.
4.18048e-84	0.594927	0.449	0.345	4.75321e-80	5	yps	FBgn0022959	ypsilon schachtel	-	Contributions welcome.
7.75636e-83	0.579858	0.418	0.307	8.81898e-79	5	Ndf	FBgn0043456	Nucleosome-destabilizing factor	20190314	Nucleosome-destabilizing factor (Ndf) encodes a putative H3K36me3 binding protein, which binds active gene bodies.
5.18513e-82	0.565607	0.448	0.342	5.89549e-78	5	nonA	FBgn0004227	no on or off transient A	-	Contributions welcome.
4.50452e-80	0.313782	0.648	0.511	5.12164e-76	5	ct	FBgn0004198	cut	20190307	cut (ct) encodes a homeoprotein that functions as a transcriptional factor in many different cells such as wing disc, muscle, oocyte and sense organ cells. It is a regulator of type-specific neuronal identity in the peripheral nervous system. ct is expressed at variable levels in the dendritic arborization (DA) neurons and these levels control the different dendritic morphologies specific for eac…

## Sheet: 6 GABA N
p_val	avg_log2FC	pct.1	pct.2	p_val_adj	cluster	gene	FBgn_ID	GeneName	datestamp	gene_snapshot_text
0	2.78369	0.822	0.474	0	6	CG14989	FBgn0035495	-	-	Contributions welcome.
0	1.68658	0.773	0.412	0	6	sif	FBgn0085447	still life	20190314	still life (sif) encodes a guanine nucleotide exchange factor for Rho family GTPases. It is specifically localized to presynaptic terminals in both the central nervous system and neuromuscular junctions (NMJs), and regulates synaptic growth at NMJs.
0	1.60086	0.562	0.323	0	6	Dscam2	FBgn0265296	Down syndrome cell adhesion molecule 2	20190307	Down syndrome cell adhesion molecule 2 (Dscam2) encodes a transmembrane protein. Its alternative splicing produces two biochemically distinct homophilic binding proteins expressed in different cells. It can mediate both repulsion and adhesion between neurons and contributes to boundary formation, neurite targeting and synapse formation in the brain.
0	1.51639	0.736	0.439	0	6	Cngl	FBgn0263257	Cyclic nucleotide-gated ion channel-like	-	Contributions welcome.
0	1.47121	0.944	0.725	0	6	Hex-A	FBgn0001186	Hexokinase A	20190912	Hexokinase A (Hex-A) encodes a hexokinase involved in glucose homeostasis.
0	1.40751	0.288	0.1	0	6	Gad1	FBgn0004516	Glutamic acid decarboxylase 1	20190307	Glutamic acid decarboxylase 1 (Gad1) encodes an essential, nervous system-specific glutamic acid decarboxylase, which is the synthetic enzyme for the major inhibitory neurotransmitter gamma-Aminobutyric acid (GABA). It is required for a multitude of physiological functions and adult behaviors dependent on GABA, including sleep, memory, circadian rhythms and egg hatching.
0	1.39507	0.427	0.217	0	6	Pde6	FBgn0038237	Phosphodiesterase 6	-	Contributions welcome.
0	1.37614	0.671	0.506	0	6	Pglym78	FBgn0014869	Phosphoglyceromutase 78	20190912	Phosphoglyceromutase 78 (Pglym78) encodes an enzyme involved in myoblast fusion and somatic muscle development.
0	1.36574	0.469	0.257	0	6	Tsp66E	FBgn0035936	Tetraspanin 66E	20190314	Tetraspanin 66E (Tsp66E) encodes a tetraspanin, which spans the membrane four times. When the products of both Tsp66E and Tsp74F are removed, this results in defects in actin polarization, endocytosis, and distribution of the integrin subunit encoded by if during oogenesis.
0	1.3148	0.612	0.35	0	6	Frq1	FBgn0030897	Frequenin 1	-	Contributions welcome.
0	1.25003	0.906	0.729	0	6	myr-GFP-p10
0	1.2367	0.941	0.763	0	6	Rbp6	FBgn0260943	RNA-binding protein 6	20190314	RNA-binding protein 6 (Rbp6) encodes a paralog of the RNA-binding protein encoded by msi. In contrast to msi, Rbp6 mutants are viable and fertile, with only a slight delay in eclosion. The product of Rbp6 may have roles in response to fungal infection and aggressive behavior.
0	1.21203	0.708	0.506	0	6	Drep2	FBgn0028408	DNA fragmentation factor-related protein 2	20190912	DNA fragmentation factor-related protein 2 (Drep2) encodes a protein involved in neuron death regulation.
0	1.18865	0.829	0.644	0	6	Syx1A	FBgn0013343	Syntaxin 1A	-	Contributions welcome.
0	1.14933	0.907	0.71	0	6	nAChRalpha6	FBgn0032151	nicotinic Acetylcholine Receptor alpha6	20190314	nicotinic Acetylcholine Receptor alpha6 (nAChRalpha6) encodes a postsynaptic receptor involved in cation transport, synaptic transmission, muscle homeostasis and sensitivity to insecticides.
0	1.10242	0.753	0.554	0	6	CG30172	FBgn0050172	-	-	Contributions welcome.
0	1.08798	0.847	0.579	0	6	Rdl	FBgn0004244	Resistant to dieldrin	20190314	Resistant to dieldrin (Rdl) encodes a widely-expressed ligand-gated chloride channel which mediates the fast inhibitory effects of GABA. It has been shown to have roles in the circuits underlying visual processing, odor coding, learning and memory, sleep and courtship behavior.
0	1.07232	0.752	0.554	0	6	Dhit	FBgn0028743	Double hit	20190307	Double hit (Dhit) encodes a protein that negatively regulates Galpha signaling and is involved in several GPCR-mediated signaling and developmental programs, such as asymmetric cell division in the sensory organ lineage.
0	0.982565	0.732	0.499	0	6	para	FBgn0285944	paralytic	20190314	paralytic (para) is an essential gene required for locomotor activity. It encodes an alpha-subunit of voltage-gated sodium channels. It is required for generation of sodium-dependent action potentials.
0	0.895484	0.803	0.626	0	6	ps	FBgn0261552	pasilla	20190314	pasilla (ps) encodes a nuclear RNA binding protein implicated in splicing. It is expressed at high levels in the embryonic salivary gland and other tissues. Loss of function results in a significant reduction in secretory volume and secretory vesicles in the salivary gland and irregular gland morphology.
0	0.702558	0.878	0.716	0	6	futsch	FBgn0259108	futsch	20190228	futsch (futsch) encodes a microtubule binding protein involved in the formation of synaptic buttons at the neuromuscular junctions. Its expression levels are regulated by the product of TBPH to prevent synaptic defects.
0	0.651171	0.947	0.831	0	6	Sap47	FBgn0013334	Synapse-associated protein 47kD	20190314	Synapse-associated protein 47kD (Sap47) encodes a conserved protein associated with synaptic vesicles. It is required for intact synaptic and behavioural plasticity.
1.87014e-305	1.30194	0.47	0.255	2.12635e-301	6	CG11000	FBgn0263353	-	-	Contributions welcome.
4.21177e-297	1.40308	0.475	0.262	4.78878e-293	6	dpr13	FBgn0034286	defective proboscis extension response 13	-	Contributions welcome.
9.47386e-292	1.10929	0.687	0.526	1.07718e-287	6	CG42613	FBgn0261262	-	-	Contributions welcome.
4.08263e-272	1.34063	0.332	0.154	4.64195e-268	6	CG10804	FBgn0029663	-	-	Contributions welcome.
1.96312e-266	1.26048	0.666	0.544	2.23207e-262	6	Tpi	FBgn0086355	Triose phosphate isomerase	20190314	Triose phosphate isomerase (Tpi) encodes a soluble metabolic protein dimer that functions in glycolysis catalyzing the isomerization between dihydroxyacetone phosphate and glyceraldehyde 3-phosphate, which is essential for efficient ATP production.
7.27312e-258	0.899313	0.654	0.477	8.26953e-254	6	Pdp1	FBgn0016694	PAR-domain protein 1	20190314	PAR-domain protein 1 (Pdp1) encodes a member of the PAR domain bZip family of sequence-specific transcription factors. it regulates gene expression in muscles and in circadian clock neurons.
1.79748e-245	0.949481	0.694	0.555	2.04373e-241	6	cpx	FBgn0041605	complexin	20190307	complexin (cpx) encodes a presynaptic cytosolic protein that regulates SNARE complex assembly and fuction. It has both positive and negative roles in synaptic transmission, serving as the synaptic vesicle fusion clamp and as an activator of evoked release.
1.65702e-240	1.08478	0.507	0.325	1.88403e-236	6	Snap25	FBgn0011288	Synaptosomal-associated protein 25kDa	20190314	Synaptosomal-associated protein 25kDa (Snap25) encodes a synaptic target SNARE protein and a component of SNARE protein complexes known to function in neurotransmitter release. It functions in synaptic transmission in larvae and is essential in adults.
1.15646e-206	0.729209	0.815	0.675	1.3149e-202	6	Alk	FBgn0040505	Anaplastic lymphoma kinase	20190307	Anaplastic lymphoma kinase (Alk) encodes a protein that employs Ras/ERK and PI3K signalling pathways to function in multiple contexts including embryonic visceral muscle development, growth and organ size regulation, retinal axon targeting, modulation of neuromuscular transmission as well as sleep regulation and olfactory learning. Its ligand is the secreted protein encoded by jeb.
2.2601e-196	1.29698	0.207	0.083	2.56974e-192	6	abd-A	FBgn0000014	abdominal A	20190307	abdominal A (abd-A) encodes a homeobox-containing transcription factor component of the bithorax complex. It contributes to the developmental fate of embryonic segments.
1.12417e-188	1.17408	0.394	0.242	1.27818e-184	6	VhaM9.7-a	FBgn0035521	Vacuolar H[+] ATPase M9.7 subunit a	-	Contributions welcome.
7.4766e-175	1.49823	0.178	0.069	8.50089e-171	6	Abd-B	FBgn0000015	Abdominal B	20190307	Abdominal B (Abd-B) is one of the three hox genes of the bithorax complex. The product of Abd-B specifies the identity of the posterior abdominal segments, the external genitalia and the gonads. It is also involved in regulating the post-mating-response.
1.38208e-173	1.23797	0.339	0.193	1.57143e-169	6	5-HT1A	FBgn0004168	5-hydroxytryptamine (serotonin) receptor 1A	20190926	5-hydroxytryptamine (serotonin) receptor 1A (5-HT1A) encodes a 5-hydroxytryptamine (serotonin) GPCR that belongs to the Class A GPCR family. They bind and transmit the signal from the neurotransmitter 5-HT (serotonin). The family can be subdivided into several subclasses based on pharmacology, signal transduction and structure. There are 5 genes encoding serotonin receptors in the Drosophila mela…
1.20548e-169	1.04641	0.507	0.345	1.37063e-165	6	beat-IIa	FBgn0038498	beaten path IIa	-	Contributions welcome.
7.9296e-168	1.15381	0.437	0.297	9.01596e-164	6	cdc14	FBgn0031952	cell division cycle 14	-	Contributions welcome.
3.11759e-163	0.684846	0.646	0.516	3.54471e-159	6	dysc	FBgn0264006	dyschronic	20190307	dyschronic (dysc) encodes a protein that regulates the localization of the calcium-activated potassium channel encoded by slo. The product of dysc impacts circadian locomotor patterns, synaptic morphology, active zone structure, and both spontaneous and evoked neurotransmitter release.
1.54219e-159	0.289096	0.908	0.792	1.75347e-155	6	Ldh	FBgn0001258	Lactate dehydrogenase	20190919	Lactate dehydrogenase (Ldh) encodes a protein involved in myoblast fusion and somatic muscle development.
3.25441e-159	0.729775	0.612	0.481	3.70027e-155	6	Ih	FBgn0263397	I[[h]] channel	20190926	I[[h]] channel (Ih) encodes a low-threshold, voltage-gated ion channel. It may influence excitatory postsynaptic potential kinetics and integration.
1.60841e-152	0.987388	0.518	0.402	1.82877e-148	6	Pgk	FBgn0250906	Phosphoglycerate kinase	20190926	Phosphoglycerate kinase (Pgk) encodes an enzyme involved in myoblast fusion.
3.65696e-144	1.15177	0.348	0.217	4.15796e-140	6	Syn1	FBgn0037130	Syntrophin-like 1	20190321	Syntrophin-like 1 (Syn1) encodes an adaptor protein associated with the Dystrophin glycoprotein complex that recruits different signaling components, including the product of Nos in neurons. Dystrophin-Syn1-neuronal Nos signaling via histone modifications regulates gene expression, including expression of miRNAs, and adapts cellular homeostasis, which is compromised under stress and dystrophic co…
3.88587e-144	1.22063	0.292	0.163	4.41823e-140	6	beat-Ic	FBgn0028644	beaten path Ic	20190912	beaten path Ic (beat-Ic) encodes a protein involved in axon guidance.
2.96777e-141	0.949902	0.522	0.411	3.37435e-137	6	sdt	FBgn0261873	stardust	20190314	stardust (sdt) encodes membrane-associated guanylate kinase (MAGUK) protein involved in the maintenance of apico-basal cell polarity and the organization of zonula adherens.
8.07629e-141	0.675302	0.625	0.488	9.18275e-137	6	Cbp53E	FBgn0004580	Calbindin 53E	20190307	Calbindin 53E (Cbp53E) encodes a 6 EF-hand domain-containing protein that regulates neuronal development.
7.20591e-139	0.562963	0.686	0.563	8.19312e-135	6	nSyb	FBgn0013342	neuronal Synaptobrevin	20190711	neuronal Synaptobrevin (nSyb) encodes a SNAP receptor involved in vesicle fusion.
2.7522e-137	1.06133	0.386	0.257	3.12926e-133	6	Nlg2	FBgn0031866	Neuroligin 2	20190314	Neuroligin 2 (Nlg2) encodes a transmembrane protein that interacts with the product of Nrx-1, and recruits scaffolding proteins for organization of postsynaptic neurotransmitter receptors. The product of Nlg2 functions in synaptic growth and regulation, and is involved in the modulation of social and courtship behavior.
1.40995e-135	1.15786	0.349	0.224	1.60311e-131	6	CG14312	FBgn0038596	-	-	Contributions welcome.
2.83161e-127	1.08381	0.474	0.347	3.21954e-123	6	wry	FBgn0051665	weary	20190912	weary (wry) encodes a ligand for the receptor encoded by N. It is involved in the Notch signaling pathway and normal heart function.
1.43529e-123	1.28092	0.319	0.197	1.63192e-119	6	dpr1	FBgn0040726	defective proboscis extension response 1	-	Contributions welcome.
6.59886e-122	0.731347	0.54	0.423	7.5029e-118	6	Syt1	FBgn0004242	Synaptotagmin 1	20190314	Synaptotagmin 1 (Syt1) encodes a synaptic vesicle calcium binding protein that functions as the fast calcium sensor for neurotransmitter release at synapses.
3.55593e-121	0.898876	0.47	0.342	4.0431e-117	6	GluRIB	FBgn0264000	Glutamate receptor IB	-	Contributions welcome.
7.06168e-121	1.14354	0.372	0.256	8.02913e-117	6	Rdh	FBgn0064227	Red herring	-	Contributions welcome.
1.91414e-118	1.0318	0.322	0.205	2.17638e-114	6	CG4587
3.95375e-113	0.952178	0.326	0.21	4.49542e-109	6	DopEcR	FBgn0035538	Dopamine/Ecdysteroid receptor	20190307	Dopamine/Ecdysteroid receptor (DopEcR) encodes a GPCR that shows ligand-biased activation. It can be activated by dopamine to increase cyclic AMP levels and by the insect steroid ecdysone to activate the MAPKinase pathway. It is widely expressed in the nervous system and can modulate a wide variety of complex behaviors including male courtship, locomotion, the response to stressful social interac…
5.42731e-111	1.18431	0.275	0.164	6.17085e-107	6	CG42750	FBgn0261804	-	-	Contributions welcome.
1.91102e-109	0.682129	0.546	0.445	2.17283e-105	6	Sh	FBgn0003380	Shaker	20190314	Shaker (Sh) encodes the structural alpha subunit of a voltage-gated potassium channel. It plays a key role in maintaining electrical excitability in neurons and muscle cells, as well as regulating neurotransmitter release at the synapse.
5.10661e-102	1.0119	0.413	0.305	5.80622e-98	6	CG43737	FBgn0263994	-	-	Contributions welcome.
5.17396e-100	1.04246	0.289	0.182	5.88279e-96	6	Nlg3	FBgn0083963	Neuroligin 3	20190314	Neuroligin 3 (Nlg3) encodes a synaptic adhesion molecule involved in synapse formation and synaptic transmission.
3.94034e-99	1.10341	0.413	0.307	4.48017e-95	6	klg	FBgn0017590	klingon	20190912	klingon (klg) encodes a homophilic cell adhesion molecule that is regulated by Notch signalling. It is involved in long term memory formation and photoreceptor cell commitment.
1.76959e-98	1.121	0.385	0.284	2.01202e-94	6	kek1	FBgn0015399	kekkon 1	20190314	kekkon 1 (kek1) encodes a transmembrane protein that acts in a negative feedback loop to modulate the activity of the product of Egfr in a number of tissues, including follicle cells and imaginal discs. It also plays a role in axonal outgrowth in the central nervous system.
3.84578e-97	0.787853	0.393	0.281	4.37265e-93	6	Hasp	FBgn0032797	Hig-anchoring scaffold protein	-	Contributions welcome.
5.86962e-90	0.951127	0.362	0.255	6.67376e-86	6	GluRIA	FBgn0004619	Glutamate receptor IA	-	Contributions welcome.
1.47882e-84	0.969424	0.312	0.209	1.68142e-80	6	dpr10	FBgn0052057	defective proboscis extension response 10	-	Contributions welcome.
4.52763e-75	0.294816	0.641	0.529	5.14792e-71	6	jeb	FBgn0086677	jelly belly	20190307	jelly belly (jeb) encodes a secreted, low-density lipoprotein (LDL) repeat containing protein that functions as signalling ligand for the product of Alk. Binding of the ligand to its receptor activates intracellular Ras/ERK and PI3K signalling pathways. The roles of the product of jeb include embryonic visceral muscle development, growth and organ size regulation, retinal axon targeting, modulati…
2.04377e-16	0.111527	0.277	0.382	2.32377e-12	6	glec	FBgn0015229	gliolectin	20180913	gliolectin (glec) encodes a member of carbohydrate-binding proteins. glec product regulates glia-glia and glia-neuron interactions during neurogenesis and positively regulates Notch pathway during the specification of vein and intervein regions in wing imaginal discs.
1.53855e-09	0.100317	0.448	0.582	1.74933e-05	6	lqf	FBgn0028582	liquid facets	20190912	liquid facets (lqf) encodes an epsin, which is an endocytic adaptor that contributes to endocytic network stability/regulation and membrane bending. It contributes to endocytosis and regulates the BMP and Notch signaling pathways.
1.9153e-07	0.158804	0.417	0.529	0.00217769	6	gro	FBgn0001139	groucho	20190307	groucho (gro) encodes a global developmental co-repressor in conjunction with manifold DNA-binding repressor partner proteins, which tether it to target promoters. It functions downstream of key signaling pathways such as Wg/Wnt and Dpp/TGF-beta. Notably, phosphorylation of the product of gro in response to MAPK activation weakens its repressor capacity.
1.61841e-05	0.165456	0.468	0.583	0.184014	6	hth	FBgn0001235	homothorax	20190321	homothorax (hth) encodes a homeodomain transcription factor that allows the nuclear import of the protein encoded by exd by direct binding. The complex hth-exd are Hox cofactors but also have additional Hox-independent functions such as in antennal development, proximal appendages patterning, and cell division promotion of the undifferentiated eye field.
0.000336658	0.214666	0.455	0.567	1	6	CG13364	FBgn0026879	-	-	Contributions welcome.

## Sheet: 7 GABA N
p_val	avg_log2FC	pct.1	pct.2	p_val_adj	cluster	gene	FBgn_ID	GeneName	datestamp	gene_snapshot_text
0	2.89935	0.968	0.47	0	7	CG14989	FBgn0035495	-	-	Contributions welcome.
0	2.10602	0.616	0.091	0	7	Gad1	FBgn0004516	Glutamic acid decarboxylase 1	20190307	Glutamic acid decarboxylase 1 (Gad1) encodes an essential, nervous system-specific glutamic acid decarboxylase, which is the synthetic enzyme for the major inhibitory neurotransmitter gamma-Aminobutyric acid (GABA). It is required for a multitude of physiological functions and adult behaviors dependent on GABA, including sleep, memory, circadian rhythms and egg hatching.
0	1.72535	0.513	0.156	0	7	CG32017	FBgn0052017	-	-	Contributions welcome.
0	1.56164	0.595	0.146	0	7	CG10804	FBgn0029663	-	-	Contributions welcome.
0	1.45877	0.344	0.096	0	7	CG13739	FBgn0033403	-	-	Contributions welcome.
0	1.32856	0.951	0.689	0	7	IA-2	FBgn0031294	IA-2 protein tyrosine phosphatase	20190801	IA-2 protein tyrosine phosphatase (IA-2) encodes a protein involved in gut development and insulin-like peptide secretion.
0	1.3276	0.323	0.1	0	7	CG34155	FBgn0083991	-	-	Contributions welcome.
0	1.20932	0.426	0.14	0	7	Corin	FBgn0033192	Corin	-	Contributions welcome.
0	1.15507	0.802	0.483	0	7	Cbp53E	FBgn0004580	Calbindin 53E	20190307	Calbindin 53E (Cbp53E) encodes a 6 EF-hand domain-containing protein that regulates neuronal development.
0	1.06494	0.412	0.159	0	7	beat-Ic	FBgn0028644	beaten path Ic	20190912	beaten path Ic (beat-Ic) encodes a protein involved in axon guidance.
0	1.04813	0.7	0.32	0	7	Snap25	FBgn0011288	Synaptosomal-associated protein 25kDa	20190314	Synaptosomal-associated protein 25kDa (Snap25) encodes a synaptic target SNARE protein and a component of SNARE protein complexes known to function in neurotransmitter release. It functions in synaptic transmission in larvae and is essential in adults.
0	1.04738	0.798	0.416	0	7	Syt1	FBgn0004242	Synaptotagmin 1	20190314	Synaptotagmin 1 (Syt1) encodes a synaptic vesicle calcium binding protein that functions as the fast calcium sensor for neurotransmitter release at synapses.
0	1.04066	0.45	0.193	0	7	dpr1	FBgn0040726	defective proboscis extension response 1	-	Contributions welcome.
0	1.03343	0.985	0.724	0	7	Hex-A	FBgn0001186	Hexokinase A	20190912	Hexokinase A (Hex-A) encodes a hexokinase involved in glucose homeostasis.
0	1.02596	0.618	0.251	0	7	CG11000	FBgn0263353	-	-	Contributions welcome.
0	1.00371	0.508	0.199	0	7	CG4587
0	0.987993	0.864	0.41	0	7	sif	FBgn0085447	still life	20190314	still life (sif) encodes a guanine nucleotide exchange factor for Rho family GTPases. It is specifically localized to presynaptic terminals in both the central nervous system and neuromuscular junctions (NMJs), and regulates synaptic growth at NMJs.
0	0.969211	0.953	0.727	0	7	myr-GFP-p10
0	0.965676	0.967	0.762	0	7	Rbp6	FBgn0260943	RNA-binding protein 6	20190314	RNA-binding protein 6 (Rbp6) encodes a paralog of the RNA-binding protein encoded by msi. In contrast to msi, Rbp6 mutants are viable and fertile, with only a slight delay in eclosion. The product of Rbp6 may have roles in response to fungal infection and aggressive behavior.
0	0.960117	0.996	0.83	0	7	Sap47	FBgn0013334	Synapse-associated protein 47kD	20190314	Synapse-associated protein 47kD (Sap47) encodes a conserved protein associated with synaptic vesicles. It is required for intact synaptic and behavioural plasticity.
0	0.955195	0.684	0.313	0	7	Pkc53E	FBgn0003091	Protein C kinase 53E	-	Contributions welcome.
0	0.951458	0.641	0.287	0	7	kcc	FBgn0261794	kazachoc	20190912	kazachoc (kcc) encodes a potassium:chloride symporter that contributes to seizure susceptibility.
0	0.942626	0.524	0.226	0	7	sr	FBgn0003499	stripe	20190314	stripe (sr) encodes a transcription factor that induces the fate of tendon cells in the embryo as well as in the adult fly. It works upstream of tendon specific genes including Tsp, slow and Lrt.
0	0.940116	0.98	0.713	0	7	futsch	FBgn0259108	futsch	20190228	futsch (futsch) encodes a microtubule binding protein involved in the formation of synaptic buttons at the neuromuscular junctions. Its expression levels are regulated by the product of TBPH to prevent synaptic defects.
0	0.93009	0.802	0.502	0	7	Pglym78	FBgn0014869	Phosphoglyceromutase 78	20190912	Phosphoglyceromutase 78 (Pglym78) encodes an enzyme involved in myoblast fusion and somatic muscle development.
0	0.925808	0.946	0.749	0	7	Ald1	FBgn0000064	Aldolase 1	-	Contributions welcome.
0	0.920444	0.949	0.576	0	7	Rdl	FBgn0004244	Resistant to dieldrin	20190314	Resistant to dieldrin (Rdl) encodes a widely-expressed ligand-gated chloride channel which mediates the fast inhibitory effects of GABA. It has been shown to have roles in the circuits underlying visual processing, odor coding, learning and memory, sleep and courtship behavior.
0	0.917081	0.572	0.26	0	7	dpr13	FBgn0034286	defective proboscis extension response 13	-	Contributions welcome.
0	0.911195	0.984	0.814	0	7	nrv3	FBgn0032946	nervana 3	20190314	nervana 3 (nrv3) encodes one of three beta subunits of the sodium-potassium pump (ATPalpha). nrv3 is expressed in the nervous system, including subsets of the CNS and Johnston's organ neurons, and is required for hearing.
0	0.907741	0.221	0.035	0	7	VGAT	FBgn0033911	Vesicular GABA Transporter	20190321	Vesicular GABA Transporter (VGAT) encodes an essential transporter that is responsible for packaging the neurotransmitter GABA into synaptic vesicles.
0	0.906478	0.673	0.336	0	7	7B2	FBgn0041707	7B2	20190321	7B2 (7B2) encodes a peptidase required for the zymogen conversion and secretion of the prohormone convertase 2 encoded by amon.
0	0.903126	0.453	0.208	0	7	CG9674	FBgn0036663	-	-	Contributions welcome.
0	0.896067	0.64	0.321	0	7	Dscam2	FBgn0265296	Down syndrome cell adhesion molecule 2	20190307	Down syndrome cell adhesion molecule 2 (Dscam2) encodes a transmembrane protein. Its alternative splicing produces two biochemically distinct homophilic binding proteins expressed in different cells. It can mediate both repulsion and adhesion between neurons and contributes to boundary formation, neurite targeting and synapse formation in the brain.
0	0.894238	0.435	0.19	0	7	5-HT1A	FBgn0004168	5-hydroxytryptamine (serotonin) receptor 1A	20190926	5-hydroxytryptamine (serotonin) receptor 1A (5-HT1A) encodes a 5-hydroxytryptamine (serotonin) GPCR that belongs to the Class A GPCR family. They bind and transmit the signal from the neurotransmitter 5-HT (serotonin). The family can be subdivided into several subclasses based on pharmacology, signal transduction and structure. There are 5 genes encoding serotonin receptors in the Drosophila mela…
0	0.88105	0.666	0.314	0	7	CG13954	FBgn0033405	-	-	Contributions welcome.
0	0.878877	0.613	0.274	0	7	Hasp	FBgn0032797	Hig-anchoring scaffold protein	-	Contributions welcome.
0	0.87764	0.202	0.026	0	7	CG32225	FBgn0052225	-	-	Contributions welcome.
0	0.875528	0.905	0.556	0	7	nSyb	FBgn0013342	neuronal Synaptobrevin	20190711	neuronal Synaptobrevin (nSyb) encodes a SNAP receptor involved in vesicle fusion.
0	0.866995	0.492	0.205	0	7	DopEcR	FBgn0035538	Dopamine/Ecdysteroid receptor	20190307	Dopamine/Ecdysteroid receptor (DopEcR) encodes a GPCR that shows ligand-biased activation. It can be activated by dopamine to increase cyclic AMP levels and by the insect steroid ecdysone to activate the MAPKinase pathway. It is widely expressed in the nervous system and can modulate a wide variety of complex behaviors including male courtship, locomotion, the response to stressful social interac…
0	0.863433	0.814	0.473	0	7	Pdp1	FBgn0016694	PAR-domain protein 1	20190314	PAR-domain protein 1 (Pdp1) encodes a member of the PAR domain bZip family of sequence-specific transcription factors. it regulates gene expression in muscles and in circadian clock neurons.
0	0.861682	0.848	0.502	0	7	Drep2	FBgn0028408	DNA fragmentation factor-related protein 2	20190912	DNA fragmentation factor-related protein 2 (Drep2) encodes a protein involved in neuron death regulation.
0	0.852497	0.798	0.438	0	7	Cngl	FBgn0263257	Cyclic nucleotide-gated ion channel-like	-	Contributions welcome.
0	0.851234	0.845	0.552	0	7	CG30172	FBgn0050172	-	-	Contributions welcome.
0	0.849524	0.681	0.35	0	7	Pal2	FBgn0262728	Peptidyl-alpha-hydroxyglycine-alpha-amidating lyase 2	20190926	Peptidyl-alpha-hydroxyglycine-alpha-amidating lyase 2 (Pal2) encodes one of two related lyases (the other is encoded by Pal1) involved in alpha-amidation of neuropeptides, thereby promoting neuropeptide potency and stability.
0	0.848405	0.814	0.539	0	7	Tpi	FBgn0086355	Triose phosphate isomerase	20190314	Triose phosphate isomerase (Tpi) encodes a soluble metabolic protein dimer that functions in glycolysis catalyzing the isomerization between dihydroxyacetone phosphate and glyceraldehyde 3-phosphate, which is essential for efficient ATP production.
0	0.843182	0.897	0.55	0	7	Dhit	FBgn0028743	Double hit	20190307	Double hit (Dhit) encodes a protein that negatively regulates Galpha signaling and is involved in several GPCR-mediated signaling and developmental programs, such as asymmetric cell division in the sensory organ lineage.
0	0.83443	0.265	0.091	0	7	Fife	FBgn0264606	Fife	20190307	Fife (Fife) encodes a synaptic scaffolding protein that promotes neurotransmitter release and normal motor behavior.
0	0.830733	0.302	0.11	0	7	Ca-alpha1T	FBgn0264386	Ca[2+]-channel protein alpha[[1]] subunit T	20190926	Ca[2+]-channel protein alpha[[1]] subunit T (Ca-alpha1T) encodes an alpha 1 subunit of a T-type like voltage gated calcium channel. It mediates a low voltage activated transient calcium current in antennal lobe projection neurons and wing motoneurons that is sensitive to amiloride.
0	0.82537	0.65	0.37	0	7	CG32264	FBgn0052264	-	-	Contributions welcome.
0	0.817988	0.512	0.239	0	7	VhaM9.7-a	FBgn0035521	Vacuolar H[+] ATPase M9.7 subunit a	-	Contributions welcome.
0	0.80858	0.535	0.239	0	7	nAChRbeta1	FBgn0000038	nicotinic Acetylcholine Receptor beta1	20180906	nicotinic Acetylcholine Receptor beta1 (nAChRbeta1) encodes a subunit of the nicotinic acetylcholine receptor, a pentameric neurotransmitter-gated ion channel.
0	0.79868	0.829	0.474	0	7	Ih	FBgn0263397	I[[h]] channel	20190926	I[[h]] channel (Ih) encodes a low-threshold, voltage-gated ion channel. It may influence excitatory postsynaptic potential kinetics and integration.
0	0.796059	0.714	0.347	0	7	Frq1	FBgn0030897	Frequenin 1	-	Contributions welcome.
0	0.780825	0.911	0.642	0	7	Syx1A	FBgn0013343	Syntaxin 1A	-	Contributions welcome.
0	0.77783	0.776	0.438	0	7	Sh	FBgn0003380	Shaker	20190314	Shaker (Sh) encodes the structural alpha subunit of a voltage-gated potassium channel. It plays a key role in maintaining electrical excitability in neurons and muscle cells, as well as regulating neurotransmitter release at the synapse.
0	0.775839	0.433	0.171	0	7	TM4SF	FBgn0020372	Transmembrane 4 superfamily	-	Contributions welcome.
0	0.77264	0.698	0.368	0	7	dpr14	FBgn0029974	defective proboscis extension response 14	-	Contributions welcome.
0	0.769846	0.702	0.405	0	7	Vha55	FBgn0005671	Vacuolar H[+]-ATPase 55kD subunit	-	Contributions welcome.
0	0.768923	0.846	0.58	0	7	shi	FBgn0003392	shibire	-	Contributions welcome.
0	0.768449	0.403	0.171	0	7	Vha68-1	FBgn0265262	Vacuolar H[+] ATPase 68kD subunit 1	-	Contributions welcome.
0	0.765058	0.469	0.208	0	7	bol	FBgn0011206	boule	20190307	boule (bol) encodes a translational regulator required in spermatogenesis for entry into meiosis and spermatid differentiation. It has an additional role in mushroom body gamma neurons as a negative regulator of axon pruning.
0	0.763074	0.872	0.495	0	7	para	FBgn0285944	paralytic	20190314	paralytic (para) is an essential gene required for locomotor activity. It encodes an alpha-subunit of voltage-gated sodium channels. It is required for generation of sodium-dependent action potentials.
0	0.762834	0.436	0.184	0	7	gprs	FBgn0024232	gprs	-	Contributions welcome.
0	0.760195	0.674	0.378	0	7	CG43222
0	0.757507	0.281	0.098	0	7	prim	FBgn0034103	primacord	-	Contributions welcome.
0	0.754764	0.962	0.708	0	7	nAChRalpha6	FBgn0032151	nicotinic Acetylcholine Receptor alpha6	20190314	nicotinic Acetylcholine Receptor alpha6 (nAChRalpha6) encodes a postsynaptic receptor involved in cation transport, synaptic transmission, muscle homeostasis and sensitivity to insecticides.
0	0.747418	0.452	0.199	0	7	Syn	FBgn0004575	Synapsin	20190314	Synapsin (Syn) encodes a phosphoprotein associated with synaptic vesicles. It interacts with the endocytic scaffolding protein encoded by Dap160. Phosphorylation of synapsin at serine 6 is required for associative short-term learning/memory and short-term olfactory habituation. It is important for outgrowth of synaptic boutons at the larval neuromuscular junction.
0	0.743014	0.55	0.255	0	7	Tsp66E	FBgn0035936	Tetraspanin 66E	20190314	Tetraspanin 66E (Tsp66E) encodes a tetraspanin, which spans the membrane four times. When the products of both Tsp66E and Tsp74F are removed, this results in defects in actin polarization, endocytosis, and distribution of the integrin subunit encoded by if during oogenesis.
0	0.741466	0.966	0.771	0	7	Atpalpha	FBgn0002921	Na pump alpha subunit	20190307	Na pump alpha subunit (Atpalpha) encodes an integral membrane cation antiporter protein that utilizes ATP to shuttle Na[+] and K[+] across the plasma membrane to maintain ion homeostasis.
0	0.719882	0.817	0.522	0	7	CG42613	FBgn0261262	-	-	Contributions welcome.
0	0.712932	0.938	0.671	0	7	Alk	FBgn0040505	Anaplastic lymphoma kinase	20190307	Anaplastic lymphoma kinase (Alk) encodes a protein that employs Ras/ERK and PI3K signalling pathways to function in multiple contexts including embryonic visceral muscle development, growth and organ size regulation, retinal axon targeting, modulation of neuromuscular transmission as well as sleep regulation and olfactory learning. Its ligand is the secreted protein encoded by jeb.
0	0.701252	0.928	0.623	0	7	ps	FBgn0261552	pasilla	20190314	pasilla (ps) encodes a nuclear RNA binding protein implicated in splicing. It is expressed at high levels in the embryonic salivary gland and other tissues. Loss of function results in a significant reduction in secretory volume and secretory vesicles in the salivary gland and irregular gland morphology.
0	0.695461	0.936	0.752	0	7	Galphao	FBgn0001122	G protein alpha o subunit	20190307	G protein alpha o subunit (Galphao) encodes the most abundant G protein in the nervous tissue and is involved in signaling by a variety of GPCRs. It contributes to heart development, axonogenesis, neuro-muscular junction formation, asymmetric cell division, planar cell polarity, blood-brain barrier establishment, Wnt signaling, and gustatory and olfactory sensory perception.
0	0.6823	0.609	0.317	0	7	CG2269	FBgn0033484	-	-	Contributions welcome.
0	0.678821	0.861	0.623	0	7	CG6329	FBgn0033872	-	-	Contributions welcome.
0	0.672023	0.864	0.599	0	7	CASK	FBgn0013759	CASK	20190307	CASK (CASK) encodes a member of the MAGUK family of scaffolding proteins. In epithelial tissues, the product of CASK functions as an adhesion molecule involved in cell proliferation, cytoskeletal remodeling and cell migration. In neurons, the product of CASK serves as a scaffold for a number of signaling and transmembrane molecules and is involved in synaptic development and plasticity.
0	0.656809	0.936	0.765	0	7	Eno	FBgn0000579	Enolase	20190912	Enolase (Eno) encodes a phosphopyruvate hydratase involved in glucose homeostasis.
0	0.632273	0.176	0.04	0	7	Nplp1	FBgn0035092	Neuropeptide-like precursor 1	-	Contributions welcome.
0	0.568076	0.977	0.867	0	7	shep	FBgn0052423	alan shepard	20190314	alan shepard (shep) encodes an evolutionarily conserved RNA/DNA binding protein that regulates alternative splicing and gypsy insulator activities. It regulates neural development during the embryonic and larval stages, and neuronal remodeling during metamorphosis.
0	0.42822	0.855	0.523	0	7	jeb	FBgn0086677	jelly belly	20190307	jelly belly (jeb) encodes a secreted, low-density lipoprotein (LDL) repeat containing protein that functions as signalling ligand for the product of Alk. Binding of the ligand to its receptor activates intracellular Ras/ERK and PI3K signalling pathways. The roles of the product of jeb include embryonic visceral muscle development, growth and organ size regulation, retinal axon targeting, modulati…
7.37639e-308	0.685014	0.896	0.73	8.38696e-304	7	Gapdh2	FBgn0001092	Glyceraldehyde 3 phosphate dehydrogenase 2	20190919	Glyceraldehyde 3 phosphate dehydrogenase 2 (Gapdh2) encodes a glyceraldehyde-3-phosphate dehydrogenase involved in glucose homeostasis.
7.29741e-307	0.766583	0.694	0.42	8.29715e-303	7	CaMKII	FBgn0264607	Calcium/calmodulin-dependent protein kinase II	20190307	Calcium/calmodulin-dependent protein kinase II (CaMKII) encodes an abundant Ca[2+]-calmodulin-regulated serine/threonine protein kinase. In neurons it has a wide range of substrates in multiple subcellular compartments, regulating synaptic plasticity, excitability and cytoskeletal interactions.
2.45754e-305	0.768128	0.635	0.343	2.79422e-301	7	CG44422	FBgn0265595	-	-	Contributions welcome.
2.00273e-304	0.727732	0.519	0.254	2.27711e-300	7	Nlg2	FBgn0031866	Neuroligin 2	20190314	Neuroligin 2 (Nlg2) encodes a transmembrane protein that interacts with the product of Nrx-1, and recruits scaffolding proteins for organization of postsynaptic neurotransmitter receptors. The product of Nlg2 functions in synaptic growth and regulation, and is involved in the modulation of social and courtship behavior.
5.20497e-304	0.739377	0.683	0.402	5.91805e-300	7	Mkp3	FBgn0036844	Mitogen-activated protein kinase phosphatase 3	20190314	Mitogen-activated protein kinase phosphatase 3 (Mkp3) encodes a member of the mitogen-activated protein kinase phosphatases that inactivate MAPKs. It dephosphorylates the phosphorylated active forms of the products of p38a and rl.
1.1228e-303	0.712649	0.437	0.192	1.27663e-299	7	Frq2	FBgn0083228	Frequenin 2	20190307	Frequenin 2 (Frq2) encodes s protein that binds calcium and interacts with the guanyl exchange factor encoded by ric8a to regulate the number of synapses and the probability of neurotransmitter release per synapse.
3.9123e-303	0.680156	0.473	0.216	4.44829e-299	7	GABA-B-R1	FBgn0260446	metabotropic GABA-B receptor subtype 1	20190711	metabotropic GABA-B receptor subtype 1 (GABA-B-R1) encodes a receptor involved in G protein-coupled receptor and gamma-aminobutyric acid signaling pathways.
1.312e-300	0.705149	0.849	0.643	1.49175e-296	7	Gapdh1	FBgn0001091	Glyceraldehyde 3 phosphate dehydrogenase 1	20190919	Glyceraldehyde 3 phosphate dehydrogenase 1 (Gapdh1) encodes a glyceraldehyde-3-phosphate dehydrogenase involved in glycolysis, myoblast fusion and the development of somatic muscle.
1.47018e-296	0.663033	0.735	0.449	1.67159e-292	7	lncRNA:CR31451
4.00726e-294	0.934522	0.476	0.226	4.55626e-290	7	CG11319	FBgn0031835	-	-	Contributions welcome.
2.92367e-290	0.503928	0.977	0.79	3.32421e-286	7	Ldh	FBgn0001258	Lactate dehydrogenase	20190919	Lactate dehydrogenase (Ldh) encodes a protein involved in myoblast fusion and somatic muscle development.
1.55085e-289	1.01903	0.377	0.163	1.76332e-285	7	Pvf3	FBgn0085407	PDGF- and VEGF-related factor 3	20190228	PDGF- and VEGF-related factor 3 (Pvf3) encodes a ligand for the receptor tyrosine kinase encoded by Pvr. It has roles in embryonic plasmatocyte survival and migration, and in the proliferation of adult midgut intestinal stem cells.
5.01664e-286	0.747772	0.602	0.337	5.70392e-282	7	slgA	FBgn0003423	sluggish A	-	Contributions welcome.
1.38676e-285	0.631425	0.453	0.203	1.57675e-281	7	Hr38	FBgn0014859	Hormone receptor-like in 38	20190307	Hormone receptor-like in 38 (Hr38) encodes a protein that can heterodimerize with the U adult cuticle and for the proper uptake and storage of glycogen in larvae.
4.48058e-285	0.521794	0.817	0.511	5.09442e-281	7	dysc	FBgn0264006	dyschronic	20190307	dyschronic (dysc) encodes a protein that regulates the localization of the calcium-activated potassium channel encoded by slo. The product of dysc impacts circadian locomotor patterns, synaptic morphology, active zone structure, and both spontaneous and evoked neurotransmitter release.
1.42699e-283	0.688599	0.465	0.216	1.62249e-279	7	Pde6	FBgn0038237	Phosphodiesterase 6	-	Contributions welcome.
1.61521e-283	0.735795	0.546	0.281	1.8365e-279	7	Lcch3	FBgn0010240	Ligand-gated chloride channel homolog 3	-	Contributions welcome.
3.24158e-281	0.66962	0.425	0.192	3.68568e-277	7	NaCP60E	FBgn0085434	Na channel protein 60E	20190228	Na channel protein 60E (NaCP60E) encodes a voltage-gated calcium-selective cation channel that likely modulates the stability of neural circuits, particularly under environmental stresses.
8.00267e-279	0.685989	0.745	0.485	9.09903e-275	7	Vha13	FBgn0283536	Vacuolar H[+] ATPase 13kD subunit	-	Contributions welcome.
3.34139e-275	0.694219	0.508	0.25	3.79916e-271	7	GluRIA	FBgn0004619	Glutamate receptor IA	-	Contributions welcome.
8.56026e-274	0.677053	0.496	0.246	9.73301e-270	7	Mid1	FBgn0053988	Mid1	-	Contributions welcome.
1.25913e-273	0.715809	0.357	0.149	1.43163e-269	7	Tsp42Ej	FBgn0033132	Tetraspanin 42Ej	20190314	Tetraspanin 42Ej (Tsp42Ej) encodes a lysosomal member protein required for the degradation of endocytosed rhodopsin. It prevents light-induced retinal degeneration.
6.73784e-273	0.738626	0.248	0.086	7.66092e-269	7	beat-Ib	FBgn0028645	beaten path Ib	-	Contributions welcome.
2.44173e-272	0.71409	0.556	0.3	2.77624e-268	7	mtd	FBgn0013576	mustard	20190314	mustard (mtd) encodes an ecdysone-regulated late puff protein. A isoform including only the C-terminal with a TLDc domain enters the nucleus. This isoform increases intestinal stem cell division and suppresses expression of the antimicrobial peptide encoded by DptA at the transcriptional level, independent of IMD pathway signaling.
8.87463e-270	0.628912	0.393	0.173	1.00904e-265	7	Hk	FBgn0263220	Hyperkinetic	20190307	Hyperkinetic (Hk) encodes a beta-subunit of Sh K[+] channels and modulates its channel function. It is important in regulating action potentials in neurons and muscles, and transmitter release.
2.29922e-266	0.673599	0.804	0.552	2.61422e-262	7	cpx	FBgn0041605	complexin	20190307	complexin (cpx) encodes a presynaptic cytosolic protein that regulates SNARE complex assembly and fuction. It has both positive and negative roles in synaptic transmission, serving as the synaptic vesicle fusion clamp and as an activator of evoked release.
1.71345e-263	0.813855	0.37	0.161	1.94819e-259	7	CG42750	FBgn0261804	-	-	Contributions welcome.
2.17586e-257	0.618997	0.568	0.305	2.47395e-253	7	nAChRalpha5	FBgn0028875	nicotinic Acetylcholine Receptor alpha5	20181011	nicotinic Acetylcholine Receptor alpha5 (nAChRalpha5) encodes a subunit of the nicotinic acetylcholine receptor, which is a pentameric neurotransmitter-gated ion channel.
4.25717e-256	0.616827	0.211	0.069	4.8404e-252	7	CG31808	FBgn0062978	-	-	Contributions welcome.
2.91892e-254	0.632515	0.55	0.291	3.31881e-250	7	CG42450	FBgn0259927	-	-	Contributions welcome.
1.80888e-253	0.677994	0.667	0.406	2.05669e-249	7	OtopLa	FBgn0259994	Otopetrin-like a	-	Contributions welcome.
7.09798e-251	0.739017	0.551	0.301	8.0704e-247	7	CG43737	FBgn0263994	-	-	Contributions welcome.
1.05487e-250	0.664607	0.771	0.518	1.19939e-246	7	bru3	FBgn0264001	bruno 3	20190919	bruno 3 (bru3) encodes an RNA binding protein that binds to the EDEN element and mediates maternal mRNA translational repression.
9.9363e-250	0.571301	0.435	0.202	1.12976e-245	7	slo	FBgn0003429	slowpoke	20190314	slowpoke (slo) encodes the structural alpha subunit of a BK ('maxi K') calcium-activated potassium channel. It regulates neurotransmitter release at the synapse and maintain electrical excitability in neurons and muscle cells.
4.44646e-248	0.626805	0.377	0.168	5.05563e-244	7	CG16779	FBgn0037698	-	-	Contributions welcome.
1.99139e-246	0.710668	0.276	0.107	2.26421e-242	7	CG42594	FBgn0260971	-	-	Contributions welcome.
3.3051e-243	0.726975	0.261	0.099	3.7579e-239	7	Mp	FBgn0260660	Multiplexin	20190314	Multiplexin (Mp) encodes a Collagen XV/XVIII type protein that functions in motor axon pathfinding. It is required for normal calcium channel abundance, presynaptic calcium influx, and neurotransmitter release.
3.92504e-243	0.512698	0.959	0.763	4.46277e-239	7	Liprin-gamma	FBgn0034720	Liprin-gamma	20190314	Liprin-gamma (Liprin-gamma) encodes an adaptor protein that counteracts the functions of the product of Liprin-alpha in photoreceptor axon targeting and the product of Liprin-beta in neuromuscular junction development, potentially through competition for binding partners.
1.90929e-242	0.654861	0.348	0.152	2.17086e-238	7	CG42337	FBgn0259239	-	-	Contributions welcome.
1.24169e-241	0.596871	0.523	0.275	1.4118e-237	7	qvr	FBgn0260499	quiver	20190314	quiver (qvr) encodes a Ly-6 protein. Ly-6 proteins are GPI-linked or secreted proteins that modulate the trafficking and/or activity of membrane protein targets, including the potassium channel encoded by Sh and nicotinic acetylcholine receptors.
2.53928e-241	0.680231	0.335	0.144	2.88716e-237	7	Dop2R	FBgn0053517	Dopamine 2-like receptor	20190307	Dopamine 2-like receptor (Dop2R) encodes a G protein-coupled receptor that is activated by dopamine. Postulated Dop2R-mediated functions include regulation of: aggression, cardiac function, feeding, levels of juvenile hormone and 20-hydroxyecdysone, lifespan, locomotor activity, nocturnal activity, olfactory associative learning, response to stress, sleep and sucrose acceptance.
1.37136e-240	0.652371	0.458	0.229	1.55923e-236	7	CG31030	FBgn0051030	-	-	Contributions welcome.
1.46909e-240	0.585663	0.559	0.303	1.67036e-236	7	Nrx-1	FBgn0038975	Neurexin 1	20190314	Neurexin 1 (Nrx-1) encodes a transmembrane synaptic adhesive molecule that regulates the synaptic architecture and function in the brain and neuromuscular junction. It contributes to synaptic growth, transmission, synaptic formation and also regulation of learning and memory, locomotion and visual function.
5.08503e-239	0.679924	0.643	0.398	5.78168e-235	7	Pgk	FBgn0250906	Phosphoglycerate kinase	20190926	Phosphoglycerate kinase (Pgk) encodes an enzyme involved in myoblast fusion.
6.00492e-239	0.73266	0.466	0.239	6.82759e-235	7	nAChRalpha1	FBgn0000036	nicotinic Acetylcholine Receptor alpha1	20180906	nicotinic Acetylcholine Receptor alpha1 (nAChRalpha1) encodes a subunit of the nicotinic acetylcholine receptor, a pentameric neurotransmitter-gated ion channel.
1.38845e-238	0.622208	0.299	0.122	1.57866e-234	7	CG42540	FBgn0260657	-	-	Contributions welcome.
5.87367e-237	0.699679	0.436	0.214	6.67836e-233	7	Syn1	FBgn0037130	Syntrophin-like 1	20190321	Syntrophin-like 1 (Syn1) encodes an adaptor protein associated with the Dystrophin glycoprotein complex that recruits different signaling components, including the product of Nos in neurons. Dystrophin-Syn1-neuronal Nos signaling via histone modifications regulates gene expression, including expression of miRNAs, and adapts cellular homeostasis, which is compromised under stress and dystrophic co…
3.97888e-235	0.637182	0.413	0.196	4.52399e-231	7	Hsp67Bc	FBgn0001229	Heat shock gene 67Bc	20180913	Heat shock gene 67Bc (Hsp67Bc) encodes a small heat shock protein (hsp) that binds to the product encoded by stv to regulate protein lipidation. The product of Hsp67Bc also induces the phosphorylation of eIF2alpha protein and stimulates autophagy, thereby facilitating the clearance of misfolded proteins. Hsp67Bc expression can be regulated by the product of pcm.
8.33214e-235	0.714515	0.249	0.093	9.47364e-231	7	Octbeta1R	FBgn0038980	Octopamine beta1 receptor	-	Contributions welcome.
2.25912e-234	0.682684	0.262	0.1	2.56862e-230	7	Calx	FBgn0013995	Na/Ca-exchange protein	20190912	Na/Ca-exchange protein (Calx) encodes a Na-Ca exchanger involved in phototransduction and response to endoplasmic reticulum stress.
7.913e-234	0.635655	0.477	0.24	8.99708e-230	7	CG30116	FBgn0028496	-	-	Contributions welcome.
1.54659e-233	0.563385	0.628	0.357	1.75847e-229	7	RSG7	FBgn0024941	Regulator of G-protein signaling 7	-	Contributions welcome.
7.42664e-233	0.631189	0.388	0.182	8.44409e-229	7	CG3662	FBgn0031285	-	-	Contributions welcome.
1.2748e-232	0.521261	0.606	0.338	1.44945e-228	7	GluRIB	FBgn0264000	Glutamate receptor IB	-	Contributions welcome.
6.69148e-231	0.771977	0.396	0.189	7.60822e-227	7	dpr17	FBgn0051361	defective proboscis extension response 17	-	Contributions welcome.
3.20707e-229	0.685621	0.327	0.143	3.64644e-225	7	shakB	FBgn0085387	shaking B	-	Contributions welcome.
1.59361e-228	0.677104	0.594	0.344	1.81193e-224	7	wry	FBgn0051665	weary	20190912	weary (wry) encodes a ligand for the receptor encoded by N. It is involved in the Notch signaling pathway and normal heart function.
2.93651e-227	0.680007	0.59	0.346	3.33881e-223	7	EndoA	FBgn0038659	Endophilin A	20190307	Endophilin A (EndoA) encodes an essential protein for synaptic vesicle endocytosis. It recruits or stabilizes the product of Synj (required for vesicle uncoating) to endocytic membranes.
2.94033e-225	0.668462	0.398	0.191	3.34315e-221	7	amon	FBgn0023179	amontillado	20180920	amontillado (amon) encodes a member of the Prohormone Convertase (PC) family of proteolytic enzymes. PCs generally recognize conserved basic amino acid sequences within protein precursors to direct catalysis of specific cleavage. amon product directly cleaves sli protein and may also target the propeptide encoded by Akh. It is also required for the production of bioactive neuropeptide hormones (e…
1.19947e-221	0.64613	0.225	0.082	1.3638e-217	7	beat-VII	FBgn0250908	beaten path VII	-	Contributions welcome.
7.03363e-221	0.64657	0.29	0.122	7.99724e-217	7	dpr21	FBgn0260995	defective proboscis extension response 21	-	Contributions welcome.
2.34635e-219	0.719976	0.376	0.181	2.6678e-215	7	Cmpk	FBgn0028833	Cytidine/uridine monophosphate kinase 1	20190919	Dak1 (Dak1) encodes a mitochondrial pyrimidine nucleoside monophosphate kinase with cytidylate kinase and uridylate kinase activity.
1.39002e-218	0.794309	0.319	0.143	1.58045e-214	7	Octalpha2R	FBgn0038653	alpha2-adrenergic-like octopamine receptor	-	Contributions welcome.
4.54358e-216	0.583782	0.301	0.127	5.16605e-212	7	CG13743	FBgn0033368	-	-	Contributions welcome.
9.91319e-216	0.64204	0.456	0.239	1.12713e-211	7	CG46385	FBgn0286778	-	-	Contributions welcome.
6.16058e-214	0.634979	0.268	0.109	7.00458e-210	7	cmpy	FBgn0037015	crimpy	-	Contributions welcome.
9.1839e-213	0.516019	0.633	0.368	1.04421e-208	7	SK	FBgn0029761	small conductance calcium-activated potassium channel	-	Contributions welcome.
1.729e-212	0.60223	0.211	0.076	1.96587e-208	7	CG13995	FBgn0031770	-	-	Contributions welcome.
2.57232e-212	0.719941	0.534	0.304	2.92472e-208	7	klg	FBgn0017590	klingon	20190912	klingon (klg) encodes a homophilic cell adhesion molecule that is regulated by Notch signalling. It is involved in long term memory formation and photoreceptor cell commitment.
4.45704e-209	0.547822	0.804	0.608	5.06765e-205	7	Vha16-1	FBgn0262736	Vacuolar H[+] ATPase 16kD subunit 1	20190926	Vacuolar H[+] ATPase 16kD subunit 1 (Vha16-1) encodes the proteolipid component of V-ATPase, which is a multi-functional channel protein. It contributes to vesicle-membrane fusion, hydrophilic molecule transport and intercellular communication.
7.73232e-208	0.555582	0.262	0.106	8.79165e-204	7	CG7378	FBgn0030976	-	-	Contributions welcome.
2.34074e-206	0.866295	0.328	0.151	2.66142e-202	7	AstC-R2	FBgn0036789	Allatostatin C receptor 2	20190801	Allatostatin C receptor 2 (AstC-R2) encodes G-protein coupled receptor for the neuropeptide encoded by AstC.
3.5156e-206	0.603773	0.525	0.296	3.99723e-202	7	CanB	FBgn0010014	Calcineurin B	-	Contributions welcome.
2.11352e-205	0.645032	0.573	0.343	2.40307e-201	7	beat-IIa	FBgn0038498	beaten path IIa	-	Contributions welcome.
5.28594e-203	0.606344	0.277	0.116	6.01011e-199	7	Octbeta2R	FBgn0038063	Octopamine beta2 receptor	-	Contributions welcome.
1.77144e-202	0.613724	0.374	0.183	2.01413e-198	7	nAChRalpha7	FBgn0086778	nicotinic Acetylcholine Receptor alpha7	20190228	nicotinic Acetylcholine Receptor alpha7 (nAChRalpha7) encodes a subunit of the nicotinic acetylcholine receptor, a pentameric neurotransmitter-gated ion channel.
1.24304e-201	0.479671	0.908	0.777	1.41333e-197	7	CG7630	FBgn0040793	-	-	Contributions welcome.
1.62647e-201	0.571991	0.85	0.657	1.8493e-197	7	Ggamma30A	FBgn0267252	G protein subunit gamma at 30A	20190307	G protein subunit gamma at 30A (Ggamma30A) encodes the gamma subunit of a heterotrimeric G protein complex. It functions in rhodopsin-mediated signaling in photoreceptor cells. Post-translational farnesylation of the product of Ggamma30A facilitates membrane attachment of the visual Gbeta/gamma complex.
3.92303e-201	0.542577	0.552	0.317	4.46049e-197	7	Pfk	FBgn0003071	Phosphofructokinase	-	Contributions welcome.
6.84116e-200	0.678104	0.858	0.691	7.7784e-196	7	trv	FBgn0085391	trivet	-	Contributions welcome.
5.5251e-195	0.667103	0.425	0.222	6.28204e-191	7	CG14312	FBgn0038596	-	-	Contributions welcome.
6.56079e-195	0.571102	0.164	0.054	7.45962e-191	7	nord	FBgn0050418	nord	-	Contributions welcome.
1.48816e-194	0.421615	0.966	0.815	1.69203e-190	7	fne	FBgn0086675	found in neurons	20190307	found in neurons (fne) encodes an RNA binding protein that works as a post-transcriptional regulator. It is present in the cytoplasm of all neurons. Lack of fne produces fusion of the mushroom body beta-lobes and altered male courtship behaviour.
1.56027e-193	0.527643	0.514	0.285	1.77403e-189	7	Rim	FBgn0053547	Rab3 interacting molecule	20181115	Rab3 interacting molecule (Rim) encodes a scaffolding protein at the synaptic active zone, with important roles in promoting neurotransmitter release.
3.41686e-193	0.568996	0.394	0.199	3.88497e-189	7	Nckx30C	FBgn0028704	Nckx30C	-	Contributions welcome.
8.82158e-193	0.555779	0.653	0.407	1.00301e-188	7	sdt	FBgn0261873	stardust	20190314	stardust (sdt) encodes membrane-associated guanylate kinase (MAGUK) protein involved in the maintenance of apico-basal cell polarity and the organization of zonula adherens.
1.02187e-192	0.663131	0.248	0.103	1.16187e-188	7	mGluR	FBgn0019985	metabotropic Glutamate Receptor	-	Contributions welcome.
1.97059e-191	0.638307	0.212	0.08	2.24056e-187	7	CG8861	FBgn0037676	-	-	Contributions welcome.
4.26111e-191	0.573421	0.291	0.13	4.84488e-187	7	Tomosyn	FBgn0030412	Tomosyn	20190919	Tomosyn (Tomosyn) encodes a protein involved in long-term memory and neuromuscular synaptic transmission.
1.41586e-190	0.610538	0.651	0.421	1.60983e-186	7	miple1	FBgn0027111	midkine and pleiotrophin 1	20190314	midkine and pleiotrophin 1 (miple1) encodes a small secreted protein that binds Heparin and is closely related at the amino acid sequence to the product of miple2. It is mainly expressed in the developing CNS.
2.48526e-190	0.650129	0.405	0.207	2.82574e-186	7	dpr10	FBgn0052057	defective proboscis extension response 10	-	Contributions welcome.
1.54171e-189	0.624055	0.527	0.311	1.75292e-185	7	Vha36-1	FBgn0022097	Vacuolar H[+] ATPase 36kD subunit 1	-	Contributions welcome.
8.59951e-188	0.495448	0.666	0.429	9.77764e-184	7	nls-tdTomato
1.07898e-187	0.545681	0.59	0.355	1.22681e-183	7	CG7781	FBgn0032021	-	-	Contributions welcome.
6.74343e-187	0.634027	0.411	0.214	7.66728e-183	7	igl	FBgn0013467	igloo	20190919	igloo (igl) encodes a calmodulin binding protein.
3.45645e-186	0.619461	0.303	0.139	3.92999e-182	7	CG32700	FBgn0267253	-	-	Contributions welcome.
3.54703e-185	0.459081	0.786	0.549	4.03297e-181	7	dnc	FBgn0000479	dunce	20190321	dunce (dnc) encodes a cAMP-specific phosphodiesterase, responsible for cAMP degradation. dnc product plays a pivotal role in neurological and behavioral plasticity including synaptic development and function, learning and courtship. The product of dnc is also known to affect regulation of several developmental processes such as oogenesis.
5.79185e-185	0.697924	0.225	0.09	6.58533e-181	7	Sytbeta	FBgn0261090	Synaptotagmin beta	-	Contributions welcome.
2.48754e-183	0.531809	0.273	0.119	2.82833e-179	7	Sfxn1-3	FBgn0037239	Sideroflexin 1/3	-	Contributions welcome.
1.59379e-181	0.335223	0.489	0.27	1.81214e-177	7	jdp	FBgn0027654	jdp	-	Contributions welcome.
3.14392e-181	0.575927	0.461	0.253	3.57464e-177	7	Rdh	FBgn0064227	Red herring	-	Contributions welcome.
2.74135e-180	0.609896	0.517	0.305	3.11691e-176	7	Cyt-c-p	FBgn0284248	Cytochrome c proximal	-	Contributions welcome.
7.52946e-180	0.699584	0.204	0.079	8.561e-176	7	CG12594	FBgn0037941	-	-	Contributions welcome.
1.0001e-179	0.637581	0.365	0.183	1.13712e-175	7	eys	FBgn0031414	eyes shut	-	Contributions welcome.
3.23727e-178	0.504745	0.415	0.216	3.68078e-174	7	tipE	FBgn0003710	temperature-induced paralytic E	-	Contributions welcome.
5.65551e-178	0.55285	0.341	0.164	6.43031e-174	7	CG3961	FBgn0036821	-	-	Contributions welcome.
6.4592e-178	0.619775	0.245	0.104	7.34411e-174	7	beat-VI	FBgn0039584	beaten path VI	-	Contributions welcome.
4.64876e-177	0.476877	0.683	0.446	5.28564e-173	7	MESK2	FBgn0043070	Misexpression suppressor of KSR 2	-	Contributions welcome.
5.11052e-177	0.529371	0.256	0.11	5.81066e-173	7	CG5890	FBgn0039380	-	-	Contributions welcome.
5.12114e-177	0.54891	0.761	0.536	5.82273e-173	7	Toll-6	FBgn0036494	Toll-6	20190314	Toll-6 (Toll-6) encodes a member of the Toll-like receptor family. It has neurotrophin receptor activity and contributes to dendrite guidance. Genetic interaction with 18w and Tollo suggests a Toll-6 role in convergent extension during early embryogenesis.
6.69334e-176	0.496648	0.436	0.234	7.61033e-172	7	cac	FBgn0263111	cacophony	20190307	cacophony (cac) encodes the primary structural subunit of a voltage-gated calcium channel, which is located at presynaptic active zones. It functions in evoked neurotransmitter release at neuromuscular synapses. It contributes to male courtship behavior and a wide range of neurophysiological processes.
6.84675e-175	0.434376	0.498	0.279	7.78476e-171	7	Pka-R2	FBgn0022382	Protein kinase, cAMP-dependent, regulatory subunit type 2	-	Contributions welcome.
1.31856e-174	0.468625	0.272	0.12	1.4992e-170	7	Shab	FBgn0262593	Shaker cognate b	20190314	Shaker cognate b (Shab) encodes a member of the Sh family and the structural alpha subunit of a delayed rectifier K[+] channel (Kv2). The product of Shab channel functions to regulate excitability in neurons and muscles, and transmitter release.
5.28487e-173	0.564149	0.508	0.3	6.0089e-169	7	flw	FBgn0000711	flapwing	-	Contributions welcome.
2.46927e-172	0.730969	0.234	0.098	2.80756e-168	7	CCAP-R	FBgn0039396	Crustacean cardioactive peptide receptor	-	Contributions welcome.
3.9925e-171	0.520252	0.535	0.317	4.53947e-167	7	CG16711	FBgn0036032	-	-	Contributions welcome.
2.22109e-170	0.448857	0.828	0.654	2.52538e-166	7	mei-P26	FBgn0026206	meiotic P26	20190711	meiotic P26 (mei-P26) encodes a protein involved in meiosis, germline differentiation and spermatogenesis.
1.56627e-169	0.581111	0.272	0.122	1.78085e-165	7	unc-13-4A	FBgn0035756	unc-13-4A	-	Contributions welcome.
2.55941e-167	0.494751	0.677	0.459	2.91004e-163	7	PyK	FBgn0267385	Pyruvate kinase	20190926	Pyruvate kinase (PyK) encodes an enzyme involved in muscle development, glycolysis and glucose homeostasis.
1.48788e-166	0.56558	0.266	0.12	1.69172e-162	7	CG42541	FBgn0260658	-	-	Contributions welcome.
1.87106e-166	0.768421	0.433	0.241	2.1274e-162	7	rad	FBgn0265597	radish	20190801	radish (rad) encodes a protein involved in anesthesia-resistant memory and heart contraction regulation.
9.06668e-166	0.434413	0.882	0.694	1.03088e-161	7	sm	FBgn0003435	smooth	20190314	smooth (sm) encodes an RNA binding, heterogeneous nuclear ribonucleoprotein involved in axon guidance, mRNA processing, chemosensation, determination of lifespan and feeding behavior.
9.78985e-166	0.409014	0.84	0.64	1.11311e-161	7	Bsg	FBgn0261822	Basigin	20190307	Basigin (Bsg) encodes an IgG family glycoprotein that promotes cytoskeletal rearrangements and lamellipodia formation in cultured insect cells. It contributes to photoreceptor cell morphogenesis, sarcomere organization and spermatid development.
1.59758e-164	0.521303	0.505	0.295	1.81644e-160	7	cdc14	FBgn0031952	cell division cycle 14	-	Contributions welcome.
2.58415e-164	0.464787	0.226	0.094	2.93818e-160	7	tbc	FBgn0052506	trabuco	-	Contributions welcome.
4.86096e-164	0.294634	0.994	0.892	5.52691e-160	7	Imp	FBgn0285926	IGF-II mRNA-binding protein	20190307	IGF-II mRNA-binding protein (Imp) encodes a protein that regulates the stability, translation and/or transport of its associated mRNAs, a large number of them encoding F-actin regulators. It is an essential protein required for neural and germline stem cell maturation, neuronal remodeling, as well as the expression modulation of asymmetrically localized maternal mRNAs.
5.21115e-164	0.468157	0.737	0.517	5.92508e-160	7	Appl	FBgn0000108	beta amyloid protein precursor-like	-	Contributions welcome.
9.9574e-164	0.600059	0.188	0.072	1.13216e-159	7	AstA-R1	FBgn0266429	Allatostatin A receptor 1	20190801	Allatostatin A receptor 1 (AstA-R1) encodes a G-protein coupled receptor for the neuropeptide encoded by AstA.
4.48294e-161	0.44144	0.313	0.151	5.0971e-157	7	CG43778	FBgn0264308	-	-	Contributions welcome.
4.87803e-161	0.569964	0.215	0.089	5.54632e-157	7	Eip78C	FBgn0004865	Ecdysone-induced protein 78C	-	Contributions welcome.
6.54736e-161	0.47171	0.523	0.308	7.44435e-157	7	brp	FBgn0259246	bruchpilot	20190307	bruchpilot (brp) encodes a cytoskeletal protein critical for structural integrity of electron-dense projection (T-bar) at pre-active zones. It contributes to Ca[2+] channel clustering, size regulation of the synaptic vesicle readily releaseable pool and anesthesia-resistant memory formation.
2.06462e-159	0.597742	0.289	0.137	2.34747e-155	7	side	FBgn0016061	sidestep	20190314	sidestep (side) encodes a transmembrane protein of the immunoglobulin superfamily that is expressed in a defined spatiotemporal pattern in glial cells, sensory neurons and muscles. It functions as an attractive guidance cue to guide motor axons to their target regions.
1.17218e-158	0.457907	0.448	0.25	1.33277e-154	7	Pkc98E	FBgn0003093	Protein C kinase 98E	20180920	Protein C kinase 98E (Pkc98E) encodes a serine-threonine protein kinase activated by calcium, membrane translocation and lipids (such as diacylglycerol and phorbol ester). Pkc98E product controls cytoskeleton by negatively regulating the F-actin bundling protein encoded by sn.
3.83461e-158	0.470142	0.681	0.456	4.35995e-154	7	CG7646	FBgn0036926	-	-	Contributions welcome.
1.96267e-156	0.53306	0.554	0.35	2.23155e-152	7	Vha14-1	FBgn0262512	Vacuolar H[+] ATPase 14kD subunit 1	-	Contributions welcome.
2.90821e-156	0.534766	0.291	0.141	3.30664e-152	7	mAChR-A	FBgn0000037	muscarinic Acetylcholine Receptor, A-type	-	Contributions welcome.
2.85966e-155	0.495164	0.515	0.311	3.25144e-151	7	Lar	FBgn0000464	Leukocyte-antigen-related-like	20190314	Leukocyte-antigen-related-like (Lar) encodes a transmembrane receptor tyrosine phosphatase with a extracellular domain that binds to the product of Sdc. It regulates signaling through the product of Abl. While the product of Lar has many functions, it is best known for its roles in embryonic motor axon guidance and in target recognition by axons of R7 photoreceptors.
6.17251e-155	0.476192	0.599	0.38	7.01814e-151	7	CG31140	FBgn0051140	-	-	Contributions welcome.
2.31372e-154	0.440734	0.722	0.491	2.6307e-150	7	CG12991	FBgn0030847	-	-	Contributions welcome.
3.88805e-153	0.502653	0.492	0.291	4.42072e-149	7	GluClalpha	FBgn0024963	GluClalpha	-	Contributions welcome.
1.90826e-152	0.397966	0.354	0.182	2.16969e-148	7	CG32052	FBgn0044328	-	-	Contributions welcome.
2.1987e-152	0.547833	0.451	0.265	2.49992e-148	7	AP-2sigma	FBgn0043012	Adaptor Protein complex 2, sigma subunit	20190307	Adaptor Protein complex 2, sigma subunit (AP-2sigma) encodes a component of the AP-2 adaptor complex, which recruits certain transmembrane proteins into clathrin-coated pits for endocytic internalization.
4.04721e-152	0.5747	0.607	0.403	4.60167e-148	7	dpr9	FBgn0038282	defective proboscis extension response 9	-	Contributions welcome.
8.75368e-152	0.493097	0.753	0.565	9.95293e-148	7	RNASEK	FBgn0262116	Ribonuclease kappa	20190516	Ribonuclease kappa (RNASEK) encodes a protein involved in clathrin-mediated endocytosis of large cargo, such as viruses.
8.05653e-151	0.520423	0.348	0.18	9.16028e-147	7	Nlg3	FBgn0083963	Neuroligin 3	20190314	Neuroligin 3 (Nlg3) encodes a synaptic adhesion molecule involved in synapse formation and synaptic transmission.
2.32575e-149	0.495284	0.453	0.266	2.64437e-145	7	Pp1alpha-96A	FBgn0003134	Protein phosphatase 1alpha at 96A	20190912	Protein phosphatase 1alpha at 96A (Pp1alpha-96A) encodes a phosphatase involved in the regulation of Hedgehog and Wnt signaling pathways.
2.94108e-149	0.468343	0.2	0.082	3.344e-145	7	CG8745	FBgn0036381	-	-	Contributions welcome.
2.24147e-147	0.54721	0.234	0.104	2.54855e-143	7	CG43795	FBgn0264339	-	-	Contributions welcome.
4.93269e-147	0.625048	0.325	0.169	5.60847e-143	7	CG15765	FBgn0029814	-	-	Contributions welcome.
1.03906e-146	0.509158	0.259	0.122	1.18141e-142	7	CG1607	FBgn0039844	-	-	Contributions welcome.
1.3256e-146	0.6913	0.253	0.119	1.50721e-142	7	CG43689	FBgn0263772	-	-	Contributions welcome.
2.92083e-146	0.461907	0.349	0.182	3.32098e-142	7	Rab3	FBgn0005586	Rab3	20180913	Rab3 (Rab3) encodes a member of a large family of Ras-like small GTPases. Localized primarily at the synapse, Rab3 product is involved in mechanisms that control synaptic development and function, including the regulation of active zone protein composition at the neuromuscular junction.
1.01491e-145	0.476643	0.687	0.474	1.15395e-141	7	dlg1	FBgn0001624	discs large 1	-	Contributions welcome.
1.13779e-145	0.456478	0.302	0.151	1.29366e-141	7	Ric	FBgn0265605	Ras-related protein interacting with calmodulin	20190314	Ras-related protein interacting with calmodulin (Ric) encodes a Ras-like GTPase that influences p38 signaling. It functions to promote tolerance to a variety of stresses.
2.19465e-144	0.449507	0.254	0.117	2.49531e-140	7	CG42322	FBgn0259222	-	-	Contributions welcome.
2.65632e-144	0.605665	0.383	0.211	3.02024e-140	7	SPR	FBgn0029768	Sex peptide receptor	-	Contributions welcome.
1.29356e-143	0.577511	0.247	0.115	1.47078e-139	7	nrm	FBgn0262509	neuromusculin	20190926	neuromusculin (nrm) encodes a protein involved in synaptic target recognition.
2.1192e-143	0.480264	0.238	0.108	2.40953e-139	7	nwk	FBgn0263456	nervous wreck	20190516	nervous wreck (nwk) encodes a membrane- and actin cytoskeleton-remodeling protein that localizes to presynaptic periactive zones. It regulates the traffic of synaptic vesicles and synaptic growth-regulating endosomal cargoes such as BMP receptors.
3.96193e-143	0.436341	0.256	0.119	4.50471e-139	7	Tob	FBgn0028397	Transducer of ERBB2	20190919	Tob (Tob) encodes a protein involved in long-term memory.
1.23761e-142	0.46584	0.454	0.267	1.40717e-138	7	eIF4EHP	FBgn0053100	eukaryotic translation initiation factor 4E homologous protein	20190307	eukaryotic translation initiation factor 4E homologous protein (eIF4EHP) encodes a protein that binds the 7-methyl-guanosine cap structure of mRNA and functions as a negative regulator of translation. The product of eIF4EHP contributes to embryonic patterning by negatively regulating translation of the products of cad and hb, and is also implicated in regulating ecdysone biosynthesis.
1.00152e-141	0.403938	0.351	0.184	1.13872e-137	7	Glut4EF	FBgn0267336	Glucose transporter 4 enhancer factor	20190307	Glucose transporter 4 enhancer factor (Glut4EF) encodes a transcription factor important for developmental patterning and morphogenesis events.
6.42081e-141	0.422259	0.867	0.714	7.30047e-137	7	ATPsynF	FBgn0035032	ATP synthase, subunit F	-	Contributions welcome.
7.40677e-141	0.465387	0.45	0.263	8.4215e-137	7	RhoGAP100F	FBgn0039883	Rho GTPase activating protein at 100F	-	Contributions welcome.
1.07037e-139	0.449621	0.287	0.142	1.21701e-135	7	Ssadh	FBgn0039349	Succinic semialdehyde dehydrogenase	-	Contributions welcome.
1.62485e-139	0.500476	0.169	0.067	1.84745e-135	7	Nlg4	FBgn0083975	Neuroligin 4	20190314	Neuroligin 4 (Nlg4) encodes a synaptic adhesion molecule involved in synapse formation and synaptic transmission.
6.73464e-139	0.468218	0.464	0.276	7.65729e-135	7	CG17816	FBgn0037525	-	-	Contributions welcome.
1.20923e-138	0.466094	0.277	0.135	1.37489e-134	7	lncRNA:alphagamma-element:CR32865
8.66003e-138	0.451923	0.482	0.29	9.84646e-134	7	CanA-14F	FBgn0267912	Calcineurin A at 14F	-	Contributions welcome.
2.5155e-137	0.433807	0.335	0.176	2.86012e-133	7	Gbs-76A	FBgn0036862	Glycogen binding subunit 76A	-	Contributions welcome.
3.17609e-137	0.496981	0.269	0.131	3.61121e-133	7	CG1695	FBgn0031116	-	-	Contributions welcome.
2.02416e-135	0.413043	0.205	0.089	2.30147e-131	7	Gs1	FBgn0001142	Glutamine synthetase 1	20180913	Glutamine synthetase 1 (Gs1) encodes the mitochondrial enzyme that uses glutamate and ammonia as substrates to synthesize glutamine, which is a precursor of purine and pyrimidine synthesis. An adequate level of maternally supplied Gs1 product activity is necessary in the early embryonic development. High level of glutamine in mitochondria causes megamitochondrial formation in cells.
2.50475e-135	0.436453	0.85	0.676	2.8479e-131	7	Ten-a	FBgn0267001	Tenascin accessory	20190321	Tenascin accessory (Ten-a) encodes a type II dimeric transmembrane protein with a extracellular domain that mediates homophilic interactions with itself and with the product of Ten-m. It also interacts intracellularly with cytoskeleton regulatory proteins. It regulates axon guidance in embryonic nervous system, synaptic partner matching as well as synaptic organization in olfactory and neuromuscu…
2.58091e-135	0.44529	0.454	0.268	2.9345e-131	7	unc-104	FBgn0267002	uncoordinated-104	-	Contributions welcome.
2.63376e-135	0.517535	0.696	0.492	2.99459e-131	7	Eip75B	FBgn0000568	Ecdysone-induced protein 75B	20180913	Ecdysone-induced protein 75B (Eip75B) encodes a nuclear receptor that interacts with the receptor encoded by Hr3. The product of Eip75B regulates feeding behavior, fat deposition, and developmental timing in response to nitric oxide (NO) signaling. It also acts downstream from NO in the nervous system, where it controls neuronal remodeling.
3.05429e-135	0.345776	0.8	0.588	3.47273e-131	7	Ank2	FBgn0261788	Ankyrin 2	20190307	Ankyrin 2 (Ank2) encodes a cytoskeletal binding protein required for proper function of the product of beta-Spec via direct interaction. It contributes to the regulation of short-term memory, sound perception, microtubule cytoskeleton and neuromuscular junction development and synapsis.
3.00498e-134	0.426821	0.551	0.347	3.41666e-130	7	tutl	FBgn0010473	turtle	20190314	turtle (tutl) encodes an Ig-superfamily transmembrane protein. Its roles include axonal tiling, dendrite self-avoidance, axonal pathfinding and coordinated motor control.
1.50617e-132	0.48883	0.644	0.459	1.71252e-128	7	Sdc	FBgn0010415	Syndecan	20190314	Syndecan (Sdc) encodes a transmembrane heparan sulfate proteoglycan. It binds to the products of sli and robo1 to regulate axon guidance at the CNS midline, and it cooperates with the product of Lar to promote synapse growth at the larval neuromuscular junction.
4.71957e-132	0.460974	0.195	0.084	5.36616e-128	7	dpr6	FBgn0040823	defective proboscis extension response 6	-	Contributions welcome.
7.35116e-132	0.44059	0.731	0.545	8.35826e-128	7	COX5B	FBgn0031830	Cytochrome c oxidase subunit 5B	-	Contributions welcome.
1.50614e-131	0.956562	0.557	0.39	1.71248e-127	7	heph	FBgn0011224	hephaestus	20190919	hephaestus (heph) encodes a nucleo-cytoplasmic shuttling protein that regulates osk mRNA translation. It is involved in spermatid individualization and Notch signalling regulation.
6.12462e-131	0.472748	0.35	0.188	6.96369e-127	7	Stacl	FBgn0263980	Stac-like	-	Contributions welcome.
1.1181e-129	0.443464	0.176	0.073	1.27128e-125	7	beat-IIIb	FBgn0053179	beaten path IIIb	-	Contributions welcome.
1.43431e-129	0.512198	0.266	0.132	1.63081e-125	7	Cow	FBgn0039054	Carrier of Wingless	20190307	Carrier of Wingless (Cow) encodes a secreted heparan sulfate proteoglycan that binds the product of wg and increases its extracellular mobility. The binding with the ligand encoded by wg is dependent on heparan sulfate modification of the product of Cow.
3.10243e-129	0.410232	0.216	0.098	3.52746e-125	7	gammaSnap1	FBgn0028552	gamma Soluble NSF attachment protein 1	20190711	gamma Soluble NSF attachment protein 1 (gammaSnap1) encodes a protein involved in the dorsal/ventral pattern formation of the wing disc.
4.02899e-129	0.402933	0.518	0.323	4.58096e-125	7	Pgi	FBgn0003074	Phosphoglucose isomerase	20190912	Phosphoglucose isomerase (Pgi) encodes an enzyme involved in glucose homeostasis.
6.19437e-129	0.393931	0.678	0.474	7.043e-125	7	CG6770	FBgn0032400	-	-	Contributions welcome.
7.71284e-129	0.35964	0.873	0.762	8.7695e-125	7	sesB	FBgn0003360	stress-sensitive B	-	Contributions welcome.
4.67394e-128	0.39696	0.86	0.754	5.31427e-124	7	Fkbp12	FBgn0013954	FK506-binding protein 12kD	20190321	FK506-binding protein 12kD (Fkbp12) encodes a protein that binds the intracellular calcium channel encoded by RyR in an oxidation dependent manner. Loss of the binding between the products of Fkbp12 and RyR results in increased calcium leak and reduced muscle function.
9.92355e-128	0.417024	0.778	0.629	1.12831e-123	7	porin	FBgn0004363	porin	20190314	porin (porin) encodes a beta-barrel channel protein localized in the outer membrane of mitochondria that conducts translocation of various ions and metabolites between cytoplasm and mitochondria. It plays roles in mitochondria dynamics and mitophagy, and is ubiquitinated by the E3 ligases encoded by park and Mul1.
2.74448e-127	0.431936	0.548	0.349	3.12047e-123	7	Pde9	FBgn0259171	Phosphodiesterase 9	20190314	Phosphodiesterase 9 (Pde9) encodes a putative phosphodiesterase expressed in Malpighian tubules and involved in neurogenesis.
7.10438e-126	0.420982	0.174	0.073	8.07769e-122	7	SLO2	FBgn0261698	slowpoke 2	20190801	slowpoke 2 (SLO2) encodes a channel involved in potassium ion transmembrane transport.
1.65827e-125	0.387111	0.185	0.079	1.88545e-121	7	CG4577	FBgn0031306	-	-	Contributions welcome.
4.93809e-125	0.372658	0.799	0.573	5.61461e-121	7	CG17124	FBgn0032297	-	-	Contributions welcome.
1.37262e-124	0.425217	0.279	0.141	1.56066e-120	7	CG31760	FBgn0051760	-	-	Contributions welcome.
9.03369e-123	0.448699	0.224	0.105	1.02713e-118	7	side-VI	FBgn0083950	sidestep VI	-	Contributions welcome.
2.18506e-122	0.40722	0.179	0.077	2.48441e-118	7	CG45002	FBgn0266354	-	-	Contributions welcome.
3.43385e-122	0.431513	0.525	0.337	3.90428e-118	7	pan	FBgn0085432	pangolin	20190314	pangolin (pan) encodes an HMG-domain transcription factor that is a key component of the canonical Wingless signaling pathway. It toggles between acting as a transcriptional repressor (when bound to the product of gro) and activator (when bound to the product of arm) to promote cell fate specification.
5.03927e-122	0.420378	0.32	0.172	5.72964e-118	7	Pgm1	FBgn0003076	Phosphoglucose mutase 1	-	Contributions welcome.
5.49138e-120	0.430511	0.306	0.164	6.2437e-116	7	Syt7	FBgn0039900	Synaptotagmin 7	-	Contributions welcome.
1.08083e-119	0.36989	0.904	0.754	1.2289e-115	7	ox	FBgn0011227	oxen	-	Contributions welcome.
5.3403e-119	0.409924	0.702	0.517	6.07192e-115	7	Ggamma1	FBgn0004921	G protein gamma 1	20190307	G protein gamma 1 (Ggamma1) encodes a protein involved in the G-protein coupled receptor signaling pathway. Ggamma1-product regulates actomyosin dynamics and contributes to heart morphogenesis, asymmetric neuroblast division and convergent extension movements during gastrulation.
2.25448e-116	0.423485	0.33	0.183	2.56334e-112	7	mmd	FBgn0259110	mind-meld	-	Contributions welcome.
6.6376e-115	0.378182	0.283	0.148	7.54695e-111	7	CG14591	FBgn0033054	-	-	Contributions welcome.
1.17781e-114	0.405555	0.803	0.652	1.33917e-110	7	levy	FBgn0034877	levy	-	Contributions welcome.
7.19665e-114	0.419783	0.371	0.215	8.18259e-110	7	CG42260	FBgn0259145	-	20190307	CG42260 encodes a protein predicted to form the beta subunit of a cyclic nucleotide-gated ion channel. It could form a functional channel as a heterodimer with either the products of CngA or Cngl.
1.54287e-112	0.531795	0.209	0.1	1.75424e-108	7	side-III	FBgn0083949	sidestep III	-	Contributions welcome.
1.73697e-112	0.482753	0.243	0.122	1.97493e-108	7	dpr8	FBgn0052600	defective proboscis extension response 8	-	Contributions welcome.
9.12189e-111	0.364128	0.703	0.504	1.03716e-106	7	egh	FBgn0001404	egghead	-	Contributions welcome.
1.03287e-110	0.399681	0.477	0.301	1.17437e-106	7	Con	FBgn0005775	Connectin	20190307	Connectin (Con) encodes a transmembrane homophilic cell adhesion protein involved in axon guidance and target recognition.
2.3113e-110	0.361584	0.855	0.709	2.62795e-106	7	Neb-cGP	FBgn0083167	Neb-cGP	-	Contributions welcome.
2.33672e-110	0.443546	0.23	0.114	2.65685e-106	7	CG3726	FBgn0029824	-	-	Contributions welcome.
7.63621e-109	0.378701	0.311	0.172	8.68237e-105	7	Gdap2	FBgn0042135	Gdap2	-	Contributions welcome.
1.07291e-108	0.404368	0.208	0.099	1.2199e-104	7	CG31324	FBgn0051324	-	-	Contributions welcome.
1.28395e-108	0.449793	0.517	0.35	1.45985e-104	7	Fis1	FBgn0039969	Fission, mitochondrial 1	-	Contributions welcome.
2.28742e-108	0.384725	0.205	0.098	2.60079e-104	7	Dap160	FBgn0023388	Dynamin associated protein 160	20190912	Dynamin associated protein 160 (Dap160) encodes an adaptor protein that contributes to endocytosis. It regulates the Notch pathway and mediates the asymmetric accumulation of a number or proteins, including the product of aPKC during neuroblast division.
2.9151e-108	0.385772	0.23	0.114	3.31447e-104	7	OtopLc	FBgn0259150	Otopetrin-like c	-	Contributions welcome.
5.24007e-106	0.461468	0.365	0.214	5.95796e-102	7	CG45263	FBgn0266801	-	-	Contributions welcome.
6.50906e-106	0.404856	0.216	0.106	7.4008e-102	7	CG31688	FBgn0263355	-	-	Contributions welcome.
2.96857e-105	0.43331	0.205	0.098	3.37526e-101	7	mtt	FBgn0050361	mangetout	-	Contributions welcome.
4.22273e-105	0.419376	0.448	0.288	4.80125e-101	7	Vha26	FBgn0283535	Vacuolar H[+]-ATPase 26kD subunit	20190926	Vacuolar H[+]-ATPase 26kD subunit (Vha26) encodes the E subunit of the V1 domain of the vacuolar ATPase that is required for the morphology of tracheal cells.
5.63342e-105	0.358736	0.551	0.372	6.4052e-101	7	Rtnl1	FBgn0053113	Reticulon-like1	20181115	Reticulon-like1 (Rtnl1) encodes a reticulon family member, with predicted intramembrane hairpin domains that can insert into the cytosolic face of the endoplasmic reticulum (ER), thereby curving it and promoting ER tubule formation. It is enriched on tubular ER, including axons and egg chamber fusomes.
5.81164e-105	0.324003	0.841	0.687	6.60783e-101	7	bun	FBgn0259176	bunched	-	Contributions welcome.
6.0185e-105	0.37954	0.563	0.383	6.84303e-101	7	ND-B14	FBgn0033570	NADH dehydrogenase (ubiquinone) B14 subunit	-	Contributions welcome.
1.33373e-104	0.383261	0.675	0.487	1.51645e-100	7	CG4612	FBgn0035016	-	-	Contributions welcome.
1.8503e-104	0.423342	0.242	0.125	2.10379e-100	7	orb2	FBgn0264307	orb2	-	Contributions welcome.
2.35258e-104	0.391112	0.255	0.133	2.67488e-100	7	Lrp4	FBgn0030706	LDL receptor related protein 4	20181004	LDL receptor related protein 4 (Lrp4) encodes a type I transmembrane protein that is enriched in presynaptic terminals and regulates synaptic organization in the olfactory circuit.
1.05204e-103	0.367759	0.456	0.286	1.19616e-99	7	CG5065	FBgn0034145	-	-	Contributions welcome.
1.55833e-103	0.388941	0.286	0.156	1.77182e-99	7	gce	FBgn0261703	germ cell-expressed bHLH-PAS	20190307	germ cell-expressed bHLH-PAS (gce) encodes a bHLH-PAS domain transcription factor paralogous to the product of Met. It is a receptor for the sesquiterpenoid juvenile hormone.
4.4232e-103	0.405897	0.512	0.342	5.02918e-99	7	RFeSP	FBgn0021906	Rieske iron-sulfur protein	-	Contributions welcome.
6.57145e-103	0.357232	0.376	0.224	7.47173e-99	7	Vha44	FBgn0287825	Vacuolar H[+] ATPase 44kD subunit	-	Contributions welcome.
2.67471e-102	0.408863	0.199	0.096	3.04115e-98	7	Ddc	FBgn0000422	Dopa decarboxylase	-	Contributions welcome.
3.14465e-102	0.340026	0.852	0.712	3.57546e-98	7	COX7C	FBgn0040773	Cytochrome c oxidase subunit 7C	20190919	Cytochrome c oxidase subunit 7C (COX7C) encodes a negative regulator of neuroblast proliferation.
2.82535e-101	0.422337	0.479	0.317	3.21243e-97	7	CG44242	FBgn0265177	-	-	Contributions welcome.
9.03823e-101	0.364797	0.248	0.128	1.02765e-96	7	jus	FBgn0039647	julius seizure	20181108	julius seizure (jus) encodes a two-transmembrane domain protein expressed in selected neurons in the optic lobe, subesophageal and thoracic-abdominal ganglia. It is mainly localized to axons and its developmental expression prevents epileptogenesis.
9.37683e-101	0.345617	0.316	0.177	1.06615e-96	7	Rbp	FBgn0262483	RIM-binding protein	20190919	RIM-binding protein (Rbp) encodes an active zone protein involved in neuromuscular synaptic transmission and presynaptic active zone organization.
2.46542e-100	0.384734	0.211	0.104	2.80318e-96	7	CG14535	FBgn0031955	-	-	Contributions welcome.
4.32601e-100	0.402291	0.246	0.128	4.91867e-96	7	CRMP	FBgn0023023	Collapsin Response Mediator Protein	20190307	Collapsin Response Mediator Protein (CRMP) encodes a protein that contributes to pyrimidine catabolism, beta-alanine biosynthesis, neurogenesis and behavior.
[truncated: 155 more rows]

## Sheet: 8
p_val	avg_log2FC	pct.1	pct.2	p_val_adj	cluster	gene	FBgn_ID	GeneName	datestamp	gene_snapshot_text
0	1.91601	0.69	0.239	0	8	mt:srRNA
0	1.73214	0.588	0.166	0	8	CG15353	FBgn0040718	-	-	Contributions welcome.
[truncated: 132 more rows]

## Sheet: 9 Immat N
p_val	avg_log2FC	pct.1	pct.2	p_val_adj	cluster	gene	FBgn_ID	GeneName	datestamp	gene_snapshot_text
[truncated: 1,384 more rows]

[truncated: 58 more sheets: 10 Glut N, 11 NPCs, 12 KCs N, 13 Undet N, 14 Immat N, 15 NE-OL, 16 Immat N, 17 Immat N, 18 Undet N, 19 Immat N, 20 Chol N, 21 GABA N, 22 Motor N, 23 Undet N, 24 KCs N, 25 Glut N, 26 Glia, 27 Glia, 28 Hemos, 29 Immat N …]
