# Supplementary material for: A single-cell transcriptomic atlas of complete insect nervous systems across multiple life stages
Source: Neural Dev. 2022 Aug 24;17:8. doi: 10.1186/s13064-022-00164-6 (PMC9404646; doi:10.1186/s13064-022-00164-6)
Supplement: Supplementary file 1 — Additional file 1: Supplementary Spreadsheets and Figures. All spreadsheets for marker genes contain the following columns: p-value (pval), average log2 fold-change (avg_log2FC), percent of cells in the cluster expressing the marker (pct.1), percent of cells outside the cluster expressing the marker (pct.2), the multiple test corrected p-value (p_val_adj), the cluster number (cluster), the gene name (gene), the flybase id (Fbgn_ID), gene long name (GeneName), datestamp of flybase snapshot inclusion (datestamp) and the Flybase gene snapshot for the gene in question, when available.(gene_snapshot_text). Supplementary_spreadsheet_1_Time_and_tissue_breakdown.ods. Spreadsheet detailing the number of cells per cluster and sample of origin, a stage by cell number breakdown and sequencing quality control metrics for each sequenced sample. Supplementary_spreadsheet_2_Ncells_and_gene_markers_per_cluster.xlsx. Spreadsheet containing one sheet per detected cluster with all the cluster defining markers resulting from running the FindAllMarkers algorithm as detailed in the methods. An additional sheet contains the number of cells per cluster. Supplementary_spreadsheet_3_Ncells_and_gene_markers_per_cluster_and_stage.xlsx. Spreadsheet containing one sheet per detected cluster with all the cluster defining markers at each stage, ie. 1h, 24h and 48h resulting from running the FindAllMarkers algorithm as detailed in the methods for the temporal analysis. An additional sheet contains the number of cells per cluster at each stage. Supplementary_spreadsheet_4_Ncells_and_gene_markers_per_cluster_and_tissue.xlsx. Spreadsheet containing one sheet per detected cluster with all the cluster defining markers for each tissue, ie. brain, CNS and VNC, resulting from running the FindAllMarkers algorithm as detailed in the methods for the temporal analysis. An additional sheet contains the number of cells per cluster detected in each tissue dissection. Supplementary_spreadsheet_5_Differential_expres [file 13064_2022_164_MOESM1_ESM.zip › Supplementary/Supplementary_Spreadsheets_and_table/Supplementary_spreadsheet_3_Ncells_and_gene_markers_per_cluster_and_stage.xlsx]

## Sheet: 0 Immat N
p_val	avg_log2FC	pct.1	pct.2	p_val_adj	cluster	gene	FBgn_ID	GeneName	datestamp	gene_snapshot_text
0	4.91468	0.776	0.049	0	1h	Thor	FBgn0261560	Thor	20190314	Thor (Thor) encodes a eukaryotic translation initiation factor 4E binding protein that is controlled by the product of tor. It contributes to translation regulation, response to environmental stress and cell growth regulation.
0	4.62265	0.943	0.277	0	1h	ps	FBgn0261552	pasilla	20190314	pasilla (ps) encodes a nuclear RNA binding protein implicated in splicing. It is expressed at high levels in the embryonic salivary gland and other tissues. Loss of function results in a significant reduction in secretory volume and secretory vesicles in the salivary gland and irregular gland morphology.
1.53538e-305	3.79067	0.56	0.057	1.74573e-301	1h	CG1572	FBgn0030309	-	-	Contributions welcome.
1.10135e-263	3.87038	0.539	0.065	1.25224e-259	1h	lncRNA:CR43334
2.17616e-216	3.64233	0.633	0.138	2.47429e-212	1h	Tsp66E	FBgn0035936	Tetraspanin 66E	20190314	Tetraspanin 66E (Tsp66E) encodes a tetraspanin, which spans the membrane four times. When the products of both Tsp66E and Tsp74F are removed, this results in defects in actin polarization, endocytosis, and distribution of the integrin subunit encoded by if during oogenesis.
3.19106e-211	3.23248	0.407	0.041	3.62824e-207	1h	CBP	FBgn0026144	sarcoplasmic calcium-binding protein	-	Contributions welcome.
1.63177e-200	3.10616	0.803	0.327	1.85532e-196	1h	Mnn1	FBgn0031885	Menin 1	20190314	Menin 1 (Mnn1) encodes a protein that regulates the response of several stresses including hypoxia, hyperosmolarity, heat shock, and oxidative stress. It is important during the mitotic G1 DNA damage checkpoint in a process mediated by the product of CHES-1-like.
7.73878e-191	3.21202	0.753	0.272	8.79899e-187	1h	jigr1	FBgn0039350	jing interacting gene regulatory 1	20181108	jing interacting gene regulatory 1 (jigr1) encodes a nuclear protein that is differentially expressed in the embryonic central nervous system and highly expressed in neurons and glial cells in the larval nervous system. Its expression is downregulated in larval neuroblasts by the miR-92 family to maintain the neuroblast pool.
2.62374e-188	3.16678	0.694	0.217	2.98319e-184	1h	REPTOR-BP	FBgn0032202	REPTOR-binding partner	20190314	REPTOR-binding partner (REPTOR-BP) encodes a transcription factor constitutively localized in the nucleus. Together with its binding partner encoded by REPTOR, it mediates much of the transcriptional response observed upon Tor complex 1 inhibition.
4.28231e-183	3.19499	0.459	0.071	4.86898e-179	1h	ringer	FBgn0266417	ringmaker	20190919	ringmaker (ringer) encodes a protein involved in microtubule bundle formation and polymerization.
8.26471e-174	2.31161	0.912	0.773	9.39698e-170	1h	CG45050	FBgn0266410	-	-	Contributions welcome.
1.78494e-166	3.03809	0.813	0.454	2.02948e-162	1h	CG6770	FBgn0032400	-	-	Contributions welcome.
1.44373e-165	2.08447	0.931	0.739	1.64152e-161	1h	Liprin-gamma	FBgn0034720	Liprin-gamma	20190314	Liprin-gamma (Liprin-gamma) encodes an adaptor protein that counteracts the functions of the product of Liprin-alpha in photoreceptor axon targeting and the product of Liprin-beta in neuromuscular junction development, potentially through competition for binding partners.
1.21885e-156	3.32556	0.69	0.269	1.38584e-152	1h	fok	FBgn0263773	fledgling of Klp38B	-	Contributions welcome.
1.7417e-147	2.72651	0.813	0.522	1.98031e-143	1h	scyl	FBgn0041094	scylla	-	Contributions welcome.
7.91022e-145	3.1487	0.761	0.412	8.99392e-141	1h	CG42394	FBgn0259740	-	-	Contributions welcome.
4.0361e-141	2.90541	0.698	0.316	4.58905e-137	1h	Rtnl1	FBgn0053113	Reticulon-like1	20181115	Reticulon-like1 (Rtnl1) encodes a reticulon family member, with predicted intramembrane hairpin domains that can insert into the cytosolic face of the endoplasmic reticulum (ER), thereby curving it and promoting ER tubule formation. It is enriched on tubular ER, including axons and egg chamber fusomes.
1.35834e-131	2.06933	0.157	0.005	1.54443e-127	1h	CG43051	FBgn0262353	-	-	Contributions welcome.
2.80765e-128	2.84366	0.388	0.072	3.1923e-124	1h	CG32486	FBgn0266918	-	-	Contributions welcome.
3.82401e-126	1.97586	0.86	0.759	4.3479e-122	1h	pum	FBgn0003165	pumilio	20180920	pumilio (pum) encodes a founding member of the PUF family of RNA binding proteins. It is an essential factor in the translational regulation of hb mRNA in the early embryo. pum product also contributes to multiple processes, including germline stem cell identity maintenance, primordial germ cell proliferation and migration, synaptic plasticity, as well as learning and memory.
4.10268e-109	2.87347	0.652	0.324	4.66474e-105	1h	CG42342	FBgn0259244	-	-	Contributions welcome.
1.64623e-102	2.63383	0.616	0.298	1.87176e-98	1h	InR	FBgn0283499	Insulin-like receptor	-	Contributions welcome.
2.88172e-92	2.19547	0.675	0.413	3.27651e-88	1h	unk	FBgn0004395	unkempt	20190321	unkempt (unk) encodes a highly conserved protein with roles in mRNA binding and ubiquitination. Together with the product of hdc, it acts downstream of the product of Mtor to regulate photoreceptor differentiation during eye development.
1.33801e-75	2.43639	0.461	0.18	1.52131e-71	1h	sif	FBgn0085447	still life	20190314	still life (sif) encodes a guanine nucleotide exchange factor for Rho family GTPases. It is specifically localized to presynaptic terminals in both the central nervous system and neuromuscular junctions (NMJs), and regulates synaptic growth at NMJs.
2.41864e-72	1.67175	0.128	0.01	2.75e-68	1h	lbm	FBgn0016032	late bloomer	-	Contributions welcome.
7.3548e-68	2.42926	0.442	0.181	8.36241e-64	1h	CG15019	FBgn0035541	-	-	Contributions welcome.
1.68538e-65	2.3406	0.558	0.326	1.91628e-61	1h	para	FBgn0285944	paralytic	20190314	paralytic (para) is an essential gene required for locomotor activity. It encodes an alpha-subunit of voltage-gated sodium channels. It is required for generation of sodium-dependent action potentials.
9.13674e-63	2.20709	0.505	0.254	1.03885e-58	1h	kek1	FBgn0015399	kekkon 1	20190314	kekkon 1 (kek1) encodes a transmembrane protein that acts in a negative feedback loop to modulate the activity of the product of Egfr in a number of tissues, including follicle cells and imaginal discs. It also plays a role in axonal outgrowth in the central nervous system.
8.64294e-60	2.38265	0.472	0.231	9.82702e-56	1h	Rdh	FBgn0064227	Red herring	-	Contributions welcome.
7.88529e-58	2.21456	0.285	0.08	8.96557e-54	1h	Glut4EF	FBgn0267336	Glucose transporter 4 enhancer factor	20190307	Glucose transporter 4 enhancer factor (Glut4EF) encodes a transcription factor important for developmental patterning and morphogenesis events.
1.3357e-56	2.1411	0.247	0.06	1.51869e-52	1h	gcl	FBgn0005695	germ cell-less	20190307	germ cell-less (gcl) encodes a conserved BTB (broad-complex, tramtrack, and bric-a-brac) protein that mediates transcriptional repression in the germline and the degradation of the receptor tyrosine kinase encoded by tor, which in turn allows germ cell formation.
1.44432e-55	2.38916	0.44	0.209	1.64219e-51	1h	DOR	FBgn0035542	Diabetes and obesity regulated	20190307	Diabetes and obesity regulated (DOR) encodes a transcriptional coactivator of ecdysone receptor signaling required during metamorphosis. It is antagonized by insulin signaling via the product of foxo in the fat body and forms part of a feed-forward mechanism whereby ecdysone potentiates its own signaling. The product of DOR also regulates autophagosome formation and protein degradation via ecdyso…
1.62421e-55	2.37511	0.358	0.134	1.84673e-51	1h	CG9005	FBgn0033638	-	-	Contributions welcome.
5.2405e-55	2.24457	0.47	0.241	5.95845e-51	1h	Tsp42Ee	FBgn0029506	Tetraspanin 42Ee	-	Contributions welcome.
3.05281e-52	2.11175	0.539	0.359	3.47104e-48	1h	CG12384	FBgn0033624	-	-	Contributions welcome.
1.68444e-51	1.58302	0.124	0.015	1.91521e-47	1h	bigmax	FBgn0039509	bigmax	20190307	bigmax (bigmax) encodes a basic helix-loop-helix-leucine zipper transcription factor. Together with its binding partner encoded by Mondo, the product of bigmax is involved in sugar-dependent gene regulation. It is involved in transcriptional control of many metabolic pathways, including glycolysis, de novo lipogenesis and the pentose phosphate pathway. Loss of bigmax function produces dietary sug…
2.99784e-50	1.85654	0.568	0.401	3.40854e-46	1h	cindr	FBgn0027598	CIN85 and CD2AP related	20190307	CIN85 and CD2AP related (cindr) encodes an adaptor protein that links cell surface junctions and adhesion proteins with multiple components of the actin cytoskeleton. It regulates cytoskeletal dynamics, eye patterning and endocytosis. It also cooperates with the product of scra to promote intercellular bridge stability during cytokinesis.
6.2903e-49	2.13707	0.421	0.207	7.15207e-45	1h	CG11791	FBgn0039266	-	-	Contributions welcome.
7.31626e-49	1.73759	0.145	0.023	8.31859e-45	1h	goe	FBgn0027528	gone early	20190307	gone early (goe) encodes a non-peptidase homolog of Neprilysin (M13) family metalloendopeptidases. It is expressed in various EGF (epidermal growth factor) ligand-producing cells and can attenuate EGFR signaling. The roles of the procut of goe include regulation of primordial germ cell differentiation and germline stem cell formation.
5.08714e-48	2.25223	0.398	0.185	5.78408e-44	1h	Xrp1	FBgn0261113	Xrp1	20190516	Xrp1 (Xrp1) encodes an AT-Hook, bZip DNA binding protein involved in genome stability maintenance. It heterodimerizes with the product of Irbp18 to bind to P element sequences contributing to transposition. It is induced by p53 following X-irradiation and by mutations or knockdown of caz or ribosomal protein (Rp) encoding genes. It contributes to the slow growth of Minute (Rp+/-) mutants cell-aut…
6.65741e-48	2.08331	0.522	0.325	7.56948e-44	1h	Cbp53E	FBgn0004580	Calbindin 53E	20190307	Calbindin 53E (Cbp53E) encodes a 6 EF-hand domain-containing protein that regulates neuronal development.
7.27429e-48	2.25577	0.419	0.21	8.27087e-44	1h	Chmp1	FBgn0036805	Charged multivesicular body protein 1	20181025	Charged multivesicular body protein 1 (Chmp1) encodes a component of ESCRT-III, a conserved protein complex that mediates downregulation of activated transmembrane receptors through formation of the multivesicular body from the endosome. It binds to the product of Vps4, promoting the dissociation and recycling of ESCRT-III components to the cytoplasm.
3.49571e-45	2.0528	0.488	0.307	3.97463e-41	1h	maf-S	FBgn0034534	maf-S	-	Contributions welcome.
5.85211e-44	1.43036	0.621	0.52	6.65385e-40	1h	lbk	FBgn0034083	lambik	-	Contributions welcome.
1.40933e-43	1.4864	0.625	0.517	1.60241e-39	1h	bru3	FBgn0264001	bruno 3	20190919	bruno 3 (bru3) encodes an RNA binding protein that binds to the EDEN element and mediates maternal mRNA translational repression.
1.68227e-41	1.93029	0.465	0.286	1.91274e-37	1h	RpL24-like	FBgn0037899	Ribosomal protein L24-like	-	Contributions welcome.
1.26028e-39	1.5708	0.136	0.025	1.43294e-35	1h	Akh	FBgn0004552	Adipokinetic hormone	20190307	Adipokinetic hormone (Akh) encodes a peptide hormone secreted by the corpora cardiaca. It signals to the G-protein coupled receptor encoded by AkhR to regulate circulating hemolymph carbohydrates and stored lipid and glycogen in the fat body.
1.02281e-38	2.07825	0.323	0.139	1.16294e-34	1h	Pde6	FBgn0038237	Phosphodiesterase 6	-	Contributions welcome.
2.97043e-38	1.95716	0.455	0.288	3.37738e-34	1h	Pglym78	FBgn0014869	Phosphoglyceromutase 78	20190912	Phosphoglyceromutase 78 (Pglym78) encodes an enzyme involved in myoblast fusion and somatic muscle development.
1.95249e-37	1.89668	0.52	0.396	2.21999e-33	1h	rudhira	FBgn0266019	rudhira	20190926	rudhira (rudhira) is expressed in nephrocytes and encodes a protein that regulates macromolecular uptake and clearance by nephrocytes to maintain tissue homeostasis.
1.61645e-36	1.888	0.39	0.212	1.8379e-32	1h	CG10543	FBgn0034570	-	-	Contributions welcome.
5.38972e-35	1.82193	0.451	0.293	6.12812e-31	1h	pcs	FBgn0033988	parcas	-	Contributions welcome.
1.65484e-34	1.85327	0.484	0.352	1.88155e-30	1h	trx	FBgn0003862	trithorax	20190314	trithorax (trx) encodes a chromatin-modifying enzyme involved in gene regulation. It methylates the histone encoded by His3 on Lys-4, promoting its further acetylation. This activity antagonises the epigenetic silencing by Polycomb group proteins. It contributes to axon guidance, eye development and germ cell migration.
1.27818e-33	1.90638	0.214	0.069	1.45329e-29	1h	Rgk1	FBgn0264753	Rad, Gem/Kir family member 1	20190801	Rad, Gem/Kir family member 1 (Rgk1) encodes a small GTPase involved in anesthesia-resistant and medium-term memory.
1.86955e-33	2.44238	0.304	0.137	2.12568e-29	1h	CG44325	FBgn0265413	-	-	Contributions welcome.
7.51055e-33	1.97112	0.275	0.114	8.53949e-29	1h	CG1695	FBgn0031116	-	-	Contributions welcome.
6.30576e-29	0.697649	0.82	0.92	7.16965e-25	1h	RpL24	FBgn0032518	Ribosomal protein L24	-	Contributions welcome.
1.24461e-28	1.5684	0.138	0.035	1.41512e-24	1h	cv-2	FBgn0000395	crossveinless 2	20190307	crossveinless 2 (cv-2) encodes a secreted protein that binds BMPs, the BMP receptor encoded by tkv and Heparan Sulfate Proteoglycans. It either promotes BMP signaling, as in the developing crossveins, or inhibits BMP signaling, as in the early embryo.
2.13353e-28	1.68771	0.245	0.1	2.42583e-24	1h	Atf3	FBgn0028550	Activating transcription factor 3	20190307	Activating transcription factor 3 (Atf3) encodes a transcription factor whose levels are tightly controlled during development. It forms homodimers or heterodimerizes with the product of Jra. It contributes to abdominal morphogenesis, and immune system and metabolic homeostasis.
1.23232e-27	1.86763	0.193	0.066	1.40115e-23	1h	side	FBgn0016061	sidestep	20190314	sidestep (side) encodes a transmembrane protein of the immunoglobulin superfamily that is expressed in a defined spatiotemporal pattern in glial cells, sensory neurons and muscles. It functions as an attractive guidance cue to guide motor axons to their target regions.
8.9206e-26	1.66586	0.187	0.065	1.01427e-21	1h	mlt	FBgn0265512	mulet	20190926	mulet (mlt) encodes a tubulin-specific chaperone E-like protein involved in sperm individualization and regulation of microtubule depolymerization.
6.51977e-25	1.65908	0.172	0.058	7.41298e-21	1h	CG31357
4.7684e-23	1.92107	0.312	0.175	5.42168e-19	1h	CG13954	FBgn0033405	-	-	Contributions welcome.
7.12302e-22	1.74397	0.294	0.163	8.09888e-18	1h	Cyt-c-p	FBgn0284248	Cytochrome c proximal	-	Contributions welcome.
2.37914e-21	1.73826	0.277	0.146	2.70508e-17	1h	hig	FBgn0010114	hikaru genki	20190307	hikaru genki (hig) encodes a secretory matrix protein localized to the synaptic clefts of cholinergic synapses. It is required for the accumulation of acetylcholine receptor subunits on the postsynaptic membranes.
1.23115e-20	1.84194	0.275	0.148	1.39982e-16	1h	Nlg3	FBgn0083963	Neuroligin 3	20190314	Neuroligin 3 (Nlg3) encodes a synaptic adhesion molecule involved in synapse formation and synaptic transmission.
1.50401e-19	1.12164	0.616	0.721	1.71006e-15	1h	bun	FBgn0259176	bunched	-	Contributions welcome.
2.3628e-18	0.888576	0.631	0.736	2.68651e-14	1h	fs(1)h	FBgn0004656	female sterile (1) homeotic	20210121	female sterile (1) homeotic (fs(1)h) encodes a Bromodomain and Extra-Terminal domain (BET) family of protein, characterized by the presence of two tandem bromodomains and an extra-terminal (ET) domain. BET proteins can bind acetylated lysine residues in histones and regulate transcription. The proteins encoded by fs(1)h and human BRD2 possess protein kinase activity.
1.60553e-17	0.515416	0.864	0.965	1.82549e-13	1h	RpS7	FBgn0039757	Ribosomal protein S7	-	Contributions welcome.
7.42286e-17	1.59874	0.208	0.102	8.43979e-13	1h	CG46385	FBgn0286778	-	-	Contributions welcome.
5.03275e-16	1.72744	0.233	0.125	5.72223e-12	1h	CG45263	FBgn0266801	-	-	Contributions welcome.
2.6805e-15	1.82846	0.314	0.214	3.04773e-11	1h	GluRIB	FBgn0264000	Glutamate receptor IB	-	Contributions welcome.
7.5864e-15	0.437969	0.818	0.955	8.62574e-11	1h	RpL14	FBgn0017579	Ribosomal protein L14	20190314	Ribosomal protein L14 (RpL14) encodes a component of the large subunit of cytoplasmic ribosomes, which translate mRNAs encoded by the nuclear genome. RpL14 is haploinsufficient - heterozygous mutants display the 'Minute' phenotype, characterized by a slower developmental rate and small adult bristles.
1.19758e-14	0.805831	0.618	0.74	1.36165e-10	1h	Pits	FBgn0030400	Protein interacting with Ttk69 and Sin3A	-	Contributions welcome.
1.20455e-12	0.478889	0.795	0.933	1.36957e-08	1h	RpL15	FBgn0028697	Ribosomal protein L15	-	Contributions welcome.
1.93767e-12	0.12478	0.099	0.274	2.20313e-08	1h	Su(Tpl)	FBgn0014037	Suppressor of Triplolethal	20190926	Su(Tpl) (Su(Tpl)) encodes a transcription elongation factor that enhances the catalytic rate of RNA Polymerase II by suppressing its transient pausing. It interacts with the product of lilli in the super elongation complex and the product of Ice1 in the little elongation complex. It regulates Notch and Ras signaling pathways.
3.75847e-12	0.998511	0.614	0.715	4.27338e-08	1h	Ptp99A	FBgn0004369	Protein tyrosine phosphatase 99A	20190314	Protein tyrosine phosphatase 99A (Ptp99A) encodes a transmembrane receptor tyrosine phosphatase. Its single mutants have no known phenotypes, but Ptp99A synergizes with Ptp69D to increase the penetrance of the Ptp69D motor axon defects. Ptp99A mutations also suppress the 'bypass' motor axon phenotype produced by Lar mutations.
7.70824e-12	0.1051	0.176	0.406	8.76427e-08	1h	Tim17b	FBgn0263977	Translocase of the inner mitochondrial membrane 17b	20190314	Translocase of the inner mitochondrial membrane 17b (Tim17b) encodes a small subunit of the mitochondrial inner membrane translocase complex. It is strictly required for the delivery of proteins to the mitochondrial matrix.
5.28295e-11	0.184768	0.191	0.421	6.00671e-07	1h	Frl	FBgn0267795	Formin-like	-	Contributions welcome.
6.29114e-11	0.424754	0.774	0.931	7.15303e-07	1h	RpL10Ab	FBgn0036213	Ribosomal protein L10Ab	20181025	Ribosomal protein L10Ab (RpL10Ab) is an essential gene during oogenesis that encodes a ribosomal protein of the large ribosome subunit.
1.36648e-10	0.206639	0.18	0.396	1.55369e-06	1h	Acbp2	FBgn0010387	Acyl-CoA binding protein 2	-	Contributions welcome.
1.67565e-10	0.173999	0.14	0.327	1.90521e-06	1h	bip2
5.42949e-10	0.187725	0.128	0.299	6.17333e-06	1h	mRpL34	FBgn0083983	mitochondrial ribosomal protein L34	-	Contributions welcome.
6.6648e-10	0.13017	0.115	0.277	7.57788e-06	1h	Rab1	FBgn0285937	Rab1	20190328	Rab1 (Rab1) encodes a small GTPase which regulates endoplasmic reticulum to Golgi and intra Golgi trafficking through different effectors. It has been involved in Notch signaling, cell migration, autophagy and cytokinesis.
1.19183e-09	0.113536	0.182	0.393	1.35511e-05	1h	CG30423	FBgn0050423	-	-	Contributions welcome.
1.3819e-09	0.126372	0.13	0.297	1.57122e-05	1h	CG11122	FBgn0030266	-	-	Contributions welcome.
2.45169e-09	0.390617	0.824	0.952	2.78757e-05	1h	RpS2	FBgn0004867	Ribosomal protein S2	20180906	Ribosomal protein S2 (RpS2) encodes a highly conserved component of the 40S ribolomal comlex. RpS2 product controls the assembly and nuclear export of the pre-ribosome and appears to have a specific function during oogenesis.
2.46477e-09	0.134009	0.086	0.221	2.80244e-05	1h	grp	FBgn0261278	grapes	20190307	grapes (grp) encodes a protein that functions in a cell cycle checkpoint pathway that responds to DNA damage.
3.4563e-09	0.106922	0.082	0.213	3.92981e-05	1h	Actbeta	FBgn0024913	Activin-beta	20190321	Activin-beta (Actbeta) encodes a ligand of the TGF beta superfamily. It signals through the type I receptor encoded by babo and the Smad family member encoded by Smox. Actbeta is expressed primarily in the central and peripheral nervous systems and its product regulates aspects of metabolism, insulin signaling, hemocyte development and body size.
3.8955e-09	0.199391	0.231	0.472	4.42918e-05	1h	dlg1	FBgn0001624	discs large 1	-	Contributions welcome.
4.45639e-09	0.764524	0.623	0.735	5.06692e-05	1h	Ten-a	FBgn0267001	Tenascin accessory	20190321	Tenascin accessory (Ten-a) encodes a type II dimeric transmembrane protein with a extracellular domain that mediates homophilic interactions with itself and with the product of Ten-m. It also interacts intracellularly with cytoskeleton regulatory proteins. It regulates axon guidance in embryonic nervous system, synaptic partner matching as well as synaptic organization in olfactory and neuromuscu…
5.34052e-09	0.158521	0.155	0.337	6.07218e-05	1h	ND-PDSW	FBgn0021967	NADH dehydrogenase (ubiquinone) PDSW subunit	-	Contributions welcome.
5.691e-09	0.182075	0.107	0.253	6.47066e-05	1h	ND-B18	FBgn0030605	NADH dehydrogenase (ubiquinone) B18 subunit	-	Contributions welcome.
6.26772e-09	0.234849	0.122	0.278	7.1264e-05	1h	Nrx-1	FBgn0038975	Neurexin 1	20190314	Neurexin 1 (Nrx-1) encodes a transmembrane synaptic adhesive molecule that regulates the synaptic architecture and function in the brain and neuromuscular junction. It contributes to synaptic growth, transmission, synaptic formation and also regulation of learning and memory, locomotion and visual function.
6.33262e-09	0.129008	0.065	0.182	7.20019e-05	1h	dpr21	FBgn0260995	defective proboscis extension response 21	-	Contributions welcome.
6.85603e-09	0.137092	0.107	0.252	7.7953e-05	1h	lgs	FBgn0039907	legless	20190314	legless (lgs) encodes a conserved transcriptional cofactor of the product of arm that is essential for the transcription of Wingless target genes. It contributes to growth regulation, cell survival and developmental patterning.
7.1424e-09	0.202256	0.082	0.21	8.12091e-05	1h	mRpS21	FBgn0044511	mitochondrial ribosomal protein S21	-	Contributions welcome.
7.49707e-09	0.111601	0.143	0.31	8.52417e-05	1h	Pdp1	FBgn0016694	PAR-domain protein 1	20190314	PAR-domain protein 1 (Pdp1) encodes a member of the PAR domain bZip family of sequence-specific transcription factors. it regulates gene expression in muscles and in circadian clock neurons.
9.5341e-09	0.334933	0.832	0.964	0.000108403	1h	RpL32	FBgn0002626	Ribosomal protein L32	-	Contributions welcome.
9.6606e-09	0.199132	0.124	0.279	0.000109841	1h	NP15.6	FBgn0027785	NP15.6	-	Contributions welcome.
9.98066e-09	0.390387	0.778	0.926	0.00011348	1h	RpL31	FBgn0285949	Ribosomal protein L31	-	Contributions welcome.
1.08043e-08	0.156118	0.327	0.637	0.000122845	1h	PAN3	FBgn0035397	Poly(A) specific ribonuclease subunit PAN3	-	Contributions welcome.
1.18844e-08	0.117896	0.161	0.34	0.000135125	1h	nls-tdTomato
1.33953e-08	0.211652	0.115	0.262	0.000152304	1h	CG16711	FBgn0036032	-	-	Contributions welcome.
1.45829e-08	0.201572	0.124	0.277	0.000165807	1h	Arpc4	FBgn0284255	Actin-related protein 2/3 complex, subunit 4	20190926	Actin-related protein 2/3 complex, subunit 4 (Arpc4) encodes a subunit of the actin-related protein 2/3 complex with roles in cortical actin cytoskeleton organization. It is involved in cell adhesion, regulation of cell shape and wound healing.
1.68895e-08	0.135326	0.291	0.565	0.000192033	1h	psq	FBgn0263102	pipsqueak	20190613	pipsqueak (psq) encodes a transcription factor that regulates chromatin silencing. It mediates the interaction of Polycomb group (Pc-G) members with Pc-G response elements.
1.72164e-08	0.101351	0.073	0.192	0.00019575	1h	Scgbeta	FBgn0038042	Sarcoglycan beta	20190926	Sarcoglycan beta (Scgbeta) encodes a component of the sarcoglycan complex, which is a sub-complex of the dystrophin glycoprotein complex. The product of Scgbeta negatively regulates the EGFR signaling pathway in eye imaginal discs.
1.79261e-08	0.257778	0.145	0.312	0.00020382	1h	CG17272	FBgn0038830	-	-	Contributions welcome.
2.21433e-08	0.257488	0.849	0.972	0.000251769	1h	RpL28	FBgn0035422	Ribosomal protein L28	-	Contributions welcome.
5.47777e-08	0.101886	0.073	0.186	0.000622822	1h	Sirt1	FBgn0024291	Sirtuin 1	20180920	Sirtuin 1 (Sirt1) encodes an NAD[+]-dependent deacetylase that functions during euchromatic and heterochromatic gene silencing. Sirt1 product contributes to many biological pathways including neuronal function, apoptosis, metabolism, and development.
5.94415e-08	0.232293	0.086	0.207	0.00067585	1h	Cisd2	FBgn0062442	CDGSH iron sulfur domain 2	-	Contributions welcome.
5.99275e-08	0.13792	0.113	0.252	0.000681376	1h	CG32276	FBgn0047135	-	-	Contributions welcome.
6.99897e-08	0.116455	0.063	0.168	0.000795783	1h	CG6878	FBgn0036488	-	-	Contributions welcome.
7.55421e-08	0.250814	0.122	0.265	0.000858913	1h	ND-B17.2	FBgn0031436	NADH dehydrogenase (ubiquinone) B17.2 subunit	-	Contributions welcome.
7.66256e-08	0.713773	0.564	0.71	0.000871234	1h	UQCR-Q	FBgn0036728	Ubiquinol-cytochrome c reductase ubiquinone-binding protein	-	Contributions welcome.
9.44073e-08	0.132393	0.088	0.207	0.00107341	1h	Nxt1	FBgn0028411	NTF2-related export protein 1	-	Contributions welcome.
1.09034e-07	0.241085	0.08	0.194	0.00123972	1h	CG14818	FBgn0026088	-	-	Contributions welcome.
1.13557e-07	0.148137	0.084	0.2	0.00129115	1h	Crk	FBgn0024811	Crk oncogene	-	Contributions welcome.
1.26024e-07	0.229491	0.155	0.318	0.00143289	1h	eIF3i	FBgn0015834	eukaryotic translation initiation factor 3 subunit i	-	Contributions welcome.
1.33026e-07	0.17301	0.115	0.251	0.0015125	1h	Tim23	FBgn0267976	Translocase of inner mitochondrial membrane 23	-	Contributions welcome.
1.44365e-07	0.114187	0.061	0.161	0.00164143	1h	CG15237	FBgn0033104	-	-	Contributions welcome.
1.81182e-07	0.406823	0.143	0.297	0.00206004	1h	unc-104	FBgn0267002	uncoordinated-104	-	Contributions welcome.
1.88203e-07	0.28175	0.149	0.308	0.00213987	1h	PyK	FBgn0267385	Pyruvate kinase	20190926	Pyruvate kinase (PyK) encodes an enzyme involved in muscle development, glycolysis and glucose homeostasis.
2.17419e-07	0.276857	0.096	0.218	0.00247206	1h	ubl	FBgn0022224	ubiquitin like	-	Contributions welcome.
2.17837e-07	0.282624	0.107	0.235	0.0024768	1h	hfp	FBgn0028577	half pint	20190307	half pint (hfp) encodes a single stranded nucleic acid binding protein with roles in transcription and RNA splicing. It functions in Myc transcriptional repression and cell growth control, via interaction with the transcription factor encoded by hay.
2.18264e-07	0.413279	0.816	0.921	0.00248167	1h	mt:CoIII	FBgn0013676	mitochondrial Cytochrome c oxidase subunit III	-	Contributions welcome.
2.28069e-07	0.330747	0.138	0.288	0.00259315	1h	sgg	FBgn0003371	shaggy	20190314	shaggy (sgg) encodes a glycogen synthase kinase 3, and a key component of the beta-catenin destruction complex. It functions in the canonical Wnt cascade.
2.45901e-07	0.266093	0.132	0.275	0.0027959	1h	CG7154
2.46435e-07	0.122425	0.317	0.61	0.00280196	1h	UQCR-14	FBgn0030733	Ubiquinol-cytochrome c reductase 14 kDa subunit	-	Contributions welcome.
2.6149e-07	0.164665	0.09	0.205	0.00297314	1h	zetaCOP	FBgn0040512	Coat Protein (coatomer) zeta	-	Contributions welcome.
2.62313e-07	0.21117	0.122	0.258	0.0029825	1h	AP-1gamma	FBgn0030089	Adaptor Protein complex 1, gamma subunit	20190711	Adaptor Protein complex 1, gamma subunit (AP-1gamma) encodes a clathrin adaptor involved in vesicle trafficking.
2.6425e-07	0.170347	0.065	0.165	0.00300452	1h	ND-24	FBgn0030853	NADH dehydrogenase (ubiquinone) 24 kDa subunit	-	Contributions welcome.
2.71815e-07	0.117416	0.069	0.172	0.00309054	1h	MED10	FBgn0036581	Mediator complex subunit 10	-	Contributions welcome.
3.07328e-07	0.762392	0.545	0.687	0.00349432	1h	Atpalpha	FBgn0002921	Na pump alpha subunit	20190307	Na pump alpha subunit (Atpalpha) encodes an integral membrane cation antiporter protein that utilizes ATP to shuttle Na[+] and K[+] across the plasma membrane to maintain ion homeostasis.
3.12391e-07	0.194669	0.084	0.195	0.00355189	1h	CG7920	FBgn0039737	-	-	Contributions welcome.
3.33638e-07	0.344573	0.275	0.529	0.00379347	1h	CG14478	FBgn0028953	-	-	Contributions welcome.
3.35806e-07	0.298052	0.078	0.185	0.00381811	1h	mRpL42	FBgn0033480	mitochondrial ribosomal protein L42	-	Contributions welcome.
4.51218e-07	0.321446	0.841	0.956	0.00513034	1h	RpL13A	FBgn0037351	Ribosomal protein L13A	20190314	Ribosomal protein L13A (RpL13A) encodes a component of the large ribosomal subunit, and thus involved in mRNA translation. Mutations in genes encoding ribosomal proteins affect fertility, viability and other Drosophila phenotypes, described as Minute.
4.60266e-07	0.218933	0.094	0.21	0.00523323	1h	cac	FBgn0263111	cacophony	20190307	cacophony (cac) encodes the primary structural subunit of a voltage-gated calcium channel, which is located at presynaptic active zones. It functions in evoked neurotransmitter release at neuromuscular synapses. It contributes to male courtship behavior and a wide range of neurophysiological processes.
5.36443e-07	0.337767	0.168	0.333	0.00609936	1h	CG1677	FBgn0029941	-	-	Contributions welcome.
6.61315e-07	0.248081	0.075	0.178	0.00751915	1h	Syn	FBgn0004575	Synapsin	20190314	Synapsin (Syn) encodes a phosphoprotein associated with synaptic vesicles. It interacts with the endocytic scaffolding protein encoded by Dap160. Phosphorylation of synapsin at serine 6 is required for associative short-term learning/memory and short-term olfactory habituation. It is important for outgrowth of synaptic boutons at the larval neuromuscular junction.
7.76548e-07	0.266068	0.088	0.198	0.00882935	1h	mAChR-A	FBgn0000037	muscarinic Acetylcholine Receptor, A-type	-	Contributions welcome.
8.19025e-07	0.100731	0.34	0.559	0.00931231	1h	trn	FBgn0010452	tartan	20190314	tartan (trn) encodes a transmembrane leucine-rich repeat protein. It is closely related to caps and genetically interacts with it. Together they regulate embryonic motor axon guidance and innervation of antennal lobe glomeruli by olfactory sensory axons. The product of trn is a substrate for the product of Ptp52F and genetically interacts with it to regulate guidance of SNa motor axons.
8.65931e-07	0.299259	0.082	0.187	0.00984564	1h	ND-20	FBgn0030718	NADH dehydrogenase (ubiquinone) 20 kDa subunit	20190926	NADH dehydrogenase (ubiquinone) 20 kDa subunit (ND-20) encodes a component of the mitochondrial electron transport chain and is involved in determination of life span.
8.78964e-07	0.347724	0.197	0.381	0.00999382	1h	ND-15	FBgn0031228	NADH dehydrogenase (ubiquinone) 15 kDa subunit	-	Contributions welcome.
8.90062e-07	0.324203	0.816	0.952	0.01012	1h	Rbfox1	FBgn0052062	RNA-binding Fox protein 1	20190314	RNA-binding Fox protein 1 (Rbfox1) encodes RNA-binding proteins that bind to (U)GCAUG elements. Nuclear isoforms of the product of Rbfox1 regulate tissue specific alternative splicing, while cytoplasmic isoforms regulate mRNA translation. It functions in a number of processes, including germline cyst development.
9.27417e-07	0.208536	0.075	0.176	0.0105447	1h	CG31712	FBgn0051712	-	-	Contributions welcome.
1.06124e-06	0.241862	0.099	0.213	0.0120664	1h	Rab8	FBgn0262518	Rab8	20190516	Rab8 (Rab8) encodes a member of the Rab GTPase family that regulates the function of the recycling endosome, where it localizes.
1.19453e-06	0.351842	0.096	0.209	0.0135818	1h	HSPC300	FBgn0061198	Haematopoietic stem/progenitor cell protein 300	20190307	Haematopoietic stem/progenitor cell protein 300 (HSPC300) encodes a subunit of the Scar/WAVE complex, which activates the Arp2/3 complex at the plasma membrane to generate membrane protrusions that drive cell migration.
1.21841e-06	0.178261	0.092	0.202	0.0138533	1h	CG44242	FBgn0265177	-	-	Contributions welcome.
1.23154e-06	0.104213	0.086	0.191	0.0140026	1h	Mnt	FBgn0023215	Mnt	20180920	Mnt (Mnt) encodes a protein that belongs to the basic-helic-loop-helix-zipper class of transcription factors, which form heterodimers with the protein encoded by Max. Mnt product acts as a repressor of transcription by recruiting a co-repressor complex to its genomic binding sites. It antagonizes cell growth promoting functions of the product encoded by Myc and its depletion produces flies with l…
1.32936e-06	0.231421	0.086	0.19	0.0151148	1h	eys	FBgn0031414	eyes shut	-	Contributions welcome.
1.46831e-06	0.207909	0.096	0.208	0.0166947	1h	wts	FBgn0011739	warts	20190321	warts (wts) encodes a tumor suppressor kinase in the Hippo pathway involved in the control of tissue growth. It also plays a post-mitotic role in R8 photoreceptor cells where it antagonizes the product of melt to control the bistable choice of Rhodospin expression.
1.72972e-06	0.276533	0.099	0.21	0.0196669	1h	CG40228	FBgn0063670	-	-	Contributions welcome.
1.73259e-06	0.275822	0.092	0.2	0.0196995	1h	CG1161	FBgn0037313	-	-	Contributions welcome.
1.76557e-06	0.290744	0.113	0.234	0.0200745	1h	swm	FBgn0002044	second mitotic wave missing	-	Contributions welcome.
1.78587e-06	0.245944	0.099	0.211	0.0203054	1h	Pgi	FBgn0003074	Phosphoglucose isomerase	20190912	Phosphoglucose isomerase (Pgi) encodes an enzyme involved in glucose homeostasis.
1.81706e-06	0.252194	0.233	0.444	0.02066	1h	Yeti	FBgn0267398	Yeti	20190321	Yeti (Yeti) encodes an essential chromatin protein that interacts with subunits of the Tip60 chromatin remodeling complex. Yeti loss results in lethality at the larval stage and in chromosome organization defects.
2.0122e-06	0.273141	0.82	0.969	0.0228787	1h	RpS20	FBgn0019936	Ribosomal protein S20	-	Contributions welcome.
2.61943e-06	0.322271	0.226	0.428	0.0297829	1h	Tapdelta	FBgn0021795	Translocon-associated protein delta	-	Contributions welcome.
2.88275e-06	0.304372	0.103	0.215	0.0327768	1h	CG34132	FBgn0083968	-	-	Contributions welcome.
3.21734e-06	0.291413	0.153	0.297	0.0365812	1h	CG13887	FBgn0035165	-	-	Contributions welcome.
3.40788e-06	0.204103	0.132	0.255	0.0387476	1h	aop	FBgn0000097	anterior open	20190307	anterior open (aop) encodes a transcriptional repressor of the ETS family. It acts downstream of receptor tyrosine kinase signaling to regulate cell fate transitions critical to the development of many tissues including the nervous system, heart, trachea and eye.
3.42139e-06	0.312882	0.126	0.251	0.0389013	1h	Vha55	FBgn0005671	Vacuolar H[+]-ATPase 55kD subunit	-	Contributions welcome.
3.69772e-06	0.303499	0.103	0.214	0.0420431	1h	QIL1	FBgn0036726	QIL1	20190314	QIL1 (QIL1) encodes a subunit of the mitochondrial contact site and cristae organizing system (MICOS) complex. It is required for MICOS stability regulating mitochondrial cristae architecture.
5.22301e-06	0.474768	0.683	0.856	0.0593856	1h	cype	FBgn0015031	cyclope	20190307	cyclope (cype) encodes a cytochrome c oxidase subunit VIc homolog acting as an enhancer of dpp pathway phenotypes. It is involved in hair and cell growth and in ommatidia development.
5.53523e-06	0.479787	0.656	0.855	0.0629355	1h	l(3)neo38	FBgn0265276	lethal (3) neo38	20210121	lethal (3) neo38 (l(3)neo38) encodes an essential regulator of neuromuscular junction and brain development, required at post-embryonic stages.
5.99288e-06	0.475188	0.692	0.851	0.0681391	1h	bel	FBgn0263231	belle	20190516	belle (bel) encodes a DEAD-box RNA helicase that functions both as positive and negative translation regulator. It is essential for embryo viability and fertility, and is required for the maintenance of male germ-line stem cells.
6.59786e-06	0.453899	0.143	0.274	0.0750177	1h	CG8369	FBgn0040532	-	-	Contributions welcome.
6.79697e-06	0.272136	0.099	0.203	0.0772815	1h	Dlc90F	FBgn0024432	Dynein light chain 90F	20190307	Dynein light chain 90F (Dlc90F) encodes a light chain subunit of the cytoplasmic dynein complex. The product of Dlc90F forms a dimer that assembles into the cytoplasmic dynein complex and is thought to link dynein to cargos and to adapter proteins that regulate dynein motor function. It contributes to male fertility.
7.61178e-06	0.315296	0.128	0.25	0.0865459	1h	east	FBgn0261954	enhanced adult sensory threshold	20190228	enhanced adult sensory threshold (east) encodes a ubiquitous protein localized to an extrachromosomal domain of the nucleus. It is involved in chemosensory behavior, chromosome segregation during cell division, cell survival and muscle development.
1.09101e-05	0.270895	0.126	0.244	0.124048	1h	CG4080	FBgn0035983	-	-	Contributions welcome.
1.34044e-05	0.295472	0.155	0.29	0.152408	1h	pico	FBgn0261811	pico	20190314	pico (pico) encodes an intracellular adapter protein belonging to the MRL family of proteins, which transduce signals from growth factor receptors to changes in the actin cytoskeleton. Its roles include the regulation of growth and cell migration.
1.81609e-05	0.234593	0.323	0.584	0.206489	1h	Vha16-1	FBgn0262736	Vacuolar H[+] ATPase 16kD subunit 1	20190926	Vacuolar H[+] ATPase 16kD subunit 1 (Vha16-1) encodes the proteolipid component of V-ATPase, which is a multi-functional channel protein. It contributes to vesicle-membrane fusion, hydrophilic molecule transport and intercellular communication.
1.93954e-05	0.469743	0.168	0.312	0.220526	1h	sima	FBgn0266411	similar	-	Contributions welcome.
1.96586e-05	0.8502	0.495	0.636	0.223518	1h	UQCR-6.4	FBgn0034245	Ubiquinol-cytochrome c reductase 6.4 kDa subunit	-	Contributions welcome.
2.11101e-05	0.345096	0.103	0.204	0.240022	1h	ND-13A	FBgn0031684	NADH dehydrogenase (ubiquinone) 13 kDa A subunit	-	Contributions welcome.
3.08214e-05	0.584481	0.168	0.308	0.35044	1h	Rpb10
3.40216e-05	0.405925	0.138	0.258	0.386826	1h	CG34250	FBgn0085279	-	-	Contributions welcome.
3.41488e-05	0.274498	0.224	0.396	0.388272	1h	fz	FBgn0001085	frizzled	20190307	frizzled (fz) encodes the founding member of the Fz family of receptors for Wnt ligands. It is part of Wnt signaling and planar cell polarity pathways.
3.46321e-05	0.341661	0.111	0.214	0.393767	1h	Larp4B	FBgn0035424	La-related protein 4B	20210121	La-related protein 4B (Larp4B) encodes a member of the LARP family of RNA-binding proteins. It has been shown to post-transcriptionally inhibit the expression of the protein encoded by Myc and negatively regulate cell growth.
3.5639e-05	0.666307	0.111	0.215	0.405215	1h	Sirup	FBgn0031971	Starvation-upregulated protein	20190314	Starvation-upregulated protein (Sirup) encodes a critical assembly factor for Complex II in the electron transport chain of mitochondria. Loss of Sirup results in motility defects, neurodegeneration, and oxidative stress.
3.62993e-05	0.376382	0.147	0.27	0.412724	1h	Chchd2	FBgn0260747	Coiled-coil-helix-coiled-coil-helix domain containing 2	-	Contributions welcome.
3.65414e-05	0.443685	0.218	0.396	0.415476	1h	Diap1	FBgn0260635	Death-associated inhibitor of apoptosis 1	20190307	Death-associated inhibitor of apoptosis 1 (Diap1) encodes an E3 ubiquitin ligase with a caspase inhibitor activity that is involved in the control of apoptosis.
4.5038e-05	0.340473	0.266	0.482	0.512082	1h	ATPsynB	FBgn0019644	ATP synthase, subunit B	20180920	ATP synthase, subunit B (ATPsynB) encodes a protein proposed to act in ATP synthesis and phagocytosis. Ubiquitous knockdown of ATPsynB results in larval growth defects, while knockdown in testes causes male infertility.
4.89629e-05	0.240401	0.329	0.578	0.556708	1h	scrt	FBgn0004880	scratch	20190711	scratch (scrt) encodes a zinc finger C2H2 transcription factor involved in the negative regulation of genes promoting non-neuronal cell fates.
9.22385e-05	0.398344	0.27	0.487	1	1h	RpII18
0.000102615	0.388011	0.134	0.24	1	1h	RapGAP1	FBgn0264895	Rap GTPase activating protein 1	20190801	Rap GTPase activating protein 1 (RapGAP1) encodes a small G protein that mediates the activation of ERK signaling via the kinase encoded by tor.
0.000117565	0.468345	0.203	0.36	1	1h	qvr	FBgn0260499	quiver	20190314	quiver (qvr) encodes a Ly-6 protein. Ly-6 proteins are GPI-linked or secreted proteins that modulate the trafficking and/or activity of membrane protein targets, including the potassium channel encoded by Sh and nicotinic acetylcholine receptors.
0.000118535	0.46257	0.174	0.309	1	1h	CG8671	FBgn0032938	-	-	Contributions welcome.
0.000122863	0.661716	0.484	0.613	1	1h	crol	FBgn0020309	crooked legs	20190307	crooked legs (crol) encodes a zinc finger transcription factor induced by 20-hydroxyecdysone at the onset of metamorphosis. It regulates wg transcription and cell cycle progression in the wing. Its over-expression in the eye accelerates the cell cycle and de-represses silenced genes.
0.000125338	0.532323	0.147	0.265	1	1h	Myc	FBgn0262656	Myc	20190314	Myc (Myc) encodes a transcription factor that is homologous to vertebrate Myc proto-oncogenes. It contributes to cell growth, cell competition and regenerative proliferation.
0.000129951	0.407345	0.226	0.401	1	1h	gish	FBgn0250823	gilgamesh	20190801	gilgamesh (gish) encodes a plasma membrane-associated kinase that regulates Hedgehog and Wingless signaling activity. It is involved in planar cell polarity via regulation of Rab11-mediated vesicle trafficking
0.000152331	0.231068	0.329	0.572	1	1h	Dhit	FBgn0028743	Double hit	20190307	Double hit (Dhit) encodes a protein that negatively regulates Galpha signaling and is involved in several GPCR-mediated signaling and developmental programs, such as asymmetric cell division in the sensory organ lineage.
0.000211431	0.257164	0.822	0.967	1	1h	RpS26	FBgn0261597	Ribosomal protein S26	-	Contributions welcome.
0.000233315	0.329515	0.249	0.436	1	1h	SkpA	FBgn0025637	SKP1-related A	20190314	SKP1-related A (SkpA) encodes a subunit of Skp, Cullin, F-box (SCF)-containing ubiquitin ligase complexes. It regulates centrosome duplication, chromatin condensation, cell cycle progression, cell polarity, dendrite pruning and endoreduplication.
0.000258769	0.489269	0.145	0.255	1	1h	ND-B15	FBgn0033961	NADH dehydrogenase (ubiquinone) B15 subunit	-	Contributions welcome.
0.000281464	0.429341	0.275	0.482	1	1h	ATPsynCF6	FBgn0016119	ATP synthase, coupling factor 6	-	Contributions welcome.
0.000379947	0.88262	0.52	0.689	1	1h	futsch	FBgn0259108	futsch	20190228	futsch (futsch) encodes a microtubule binding protein involved in the formation of synaptic buttons at the neuromuscular junctions. Its expression levels are regulated by the product of TBPH to prevent synaptic defects.
0.000392295	0.179673	0.889	0.992	1	1h	RpLP1	FBgn0002593	Ribosomal protein LP1	20180920	Ribosomal protein LP1 (RpLP1) encodes a member of the cytoplasmic large ribosomal protein family.
0.000441043	0.471501	0.222	0.379	1	1h	MESK2	FBgn0043070	Misexpression suppressor of KSR 2	-	Contributions welcome.
0.000441402	0.484138	0.205	0.35	1	1h	sd	FBgn0003345	scalloped	20190314	scalloped (sd) encodes a DNA binding protein of the TEAD class. It requires co-factor proteins ,such as the products of vg and yki, to act as a transcription factor, and is modified by Hippo and Wingless signalling. It is involved in wing and neuronal specification.
0.000479094	0.361343	0.279	0.48	1	1h	nSyb	FBgn0013342	neuronal Synaptobrevin	20190711	neuronal Synaptobrevin (nSyb) encodes a SNAP receptor involved in vesicle fusion.
0.000488897	0.333932	0.723	0.899	1	1h	stai	FBgn0266521	stathmin	20190919	stathmin (stai) encodes a tubulin binding protein involved in axo-dendritic transport, gamete generation and synaptic growth at neuromuscular junction.
0.000492061	0.404295	0.149	0.254	1	1h	hoip	FBgn0286786	hoi-polloi	-	Contributions welcome.
0.000683171	0.401275	0.199	0.338	1	1h	sina	FBgn0003410	seven in absentia	-	Contributions welcome.
0.000847228	0.260905	0.338	0.58	1	1h	dnc	FBgn0000479	dunce	20190321	dunce (dnc) encodes a cAMP-specific phosphodiesterase, responsible for cAMP degradation. dnc product plays a pivotal role in neurological and behavioral plasticity including synaptic development and function, learning and courtship. The product of dnc is also known to affect regulation of several developmental processes such as oogenesis.
0.000853535	0.772006	0.476	0.627	1	1h	lqf	FBgn0028582	liquid facets	20190912	liquid facets (lqf) encodes an epsin, which is an endocytic adaptor that contributes to endocytic network stability/regulation and membrane bending. It contributes to endocytosis and regulates the BMP and Notch signaling pathways.
0.000890175	0.363951	0.642	0.839	1	1h	RpS3	FBgn0002622	Ribosomal protein S3	20190314	Ribosomal protein S3 (RpS3) encodes a component of the small subunit of cytoplasmic ribosomes, which translate mRNAs encoded by the nuclear genome. RpS3 is haploinsufficient - heterozygous mutants display the 'Minute' phenotype, characterized by a slower developmental rate and small adult bristles. The product of RpS3 also contains a DNA lyase activity and functions in DNA repair.
0.000892046	0.460507	0.153	0.259	1	1h	Ubr3	FBgn0260970	Ubr3 ubiquitin ligase	-	Contributions welcome.
0.000898107	0.245112	0.382	0.664	1	1h	levy	FBgn0034877	levy	-	Contributions welcome.
0.000973959	0.71691	0.585	0.76	1	1h	Alk	FBgn0040505	Anaplastic lymphoma kinase	20190307	Anaplastic lymphoma kinase (Alk) encodes a protein that employs Ras/ERK and PI3K signalling pathways to function in multiple contexts including embryonic visceral muscle development, growth and organ size regulation, retinal axon targeting, modulation of neuromuscular transmission as well as sleep regulation and olfactory learning. Its ligand is the secreted protein encoded by jeb.
0.00108563	0.228002	0.189	0.302	1	1h	dpr9	FBgn0038282	defective proboscis extension response 9	-	Contributions welcome.
0.00120094	0.473957	0.245	0.414	1	1h	CanB	FBgn0010014	Calcineurin B	-	Contributions welcome.
0.00147555	0.489051	0.245	0.404	1	1h	RpII215
0.00155896	0.497698	0.296	0.509	1	1h	COX5B	FBgn0031830	Cytochrome c oxidase subunit 5B	-	Contributions welcome.
0.00166856	0.612248	0.189	0.315	1	1h	SdhC	FBgn0037873	Succinate dehydrogenase, subunit C	20190919	Succinate dehydrogenase, subunit C (SdhC) encodes a protein involved in mitochondrial electron transport and oxidative stress response.
0.00177673	0.380963	0.333	0.57	1	1h	CG32767	FBgn0052767	-	-	Contributions welcome.
0.00192815	0.152036	0.417	0.697	1	1h	CG30172	FBgn0050172	-	-	Contributions welcome.
0.00208364	0.491002	0.155	0.258	1	1h	ND-B16.6	FBgn0029868	NADH dehydrogenase (ubiquinone) B16.6 subunit	-	Contributions welcome.
0.00214266	0.647036	0.172	0.283	1	1h	CG9686	FBgn0030158	-	-	Contributions welcome.
0.00215633	0.472944	0.31	0.525	1	1h	kuz	FBgn0259984	kuzbanian	20190926	kuzbanian (kuz) encodes an ADAM metalloendopeptidase that regulates activation of the receptors encoded by N and robo1 by cleavage.
0.0024043	0.394878	0.231	0.377	1	1h	Drat	FBgn0033188	Death resistor Adh domain containing target	20190307	Death resistor Adh domain containing target (Drat) encodes a member of the zinc-dependent ADH-like family that is an effector of ethanol-induced apoptosis.
0.00264646	0.532733	0.172	0.282	1	1h	Caper	FBgn0031883	Caper	20190919	Caper (Caper) encodes an RNA-binding protein involved in regulation of alternative mRNA splicing.
0.00333403	0.252435	0.195	0.298	1	1h	Lim1	FBgn0026411	LIM homeobox 1	20190912	LIM homeobox 1 (Lim1) encodes a transcription factor protein involved in eye development and leg morphogenesis.
0.00366829	0.594911	0.174	0.282	1	1h	raskol	FBgn0261570	raskol	-	Contributions welcome.
0.00368064	0.436264	0.27	0.447	1	1h	skd	FBgn0003415	skuld	20190314	skuld (skd) encodes a subunit of the kinase module of the mediator complex. It is not required for all the transcriptional functions of mediator, but links it to a set of transcription factors that are involved in developmental signaling.
0.00376563	0.557387	0.182	0.295	1	1h	Nop60B	FBgn0259937	Nucleolar protein at 60B	20190228	Nucleolar protein at 60B (Nop60B) encodes a pseudouridine synthase that is a core component of H/ACA small nucleolar ribonucleoproteins (snoRNPs) and small Cajal body-specific ribonucleoproteins (scaRNPs). It is involved in pseudouridylation of cellular RNA, ribosome biogenesis, translation efficiency, cell proliferation, stress response and stem cell maintenance.
0.00457277	0.487594	0.543	0.719	1	1h	spen	FBgn0016977	split ends	-	Contributions welcome.
0.00470654	0.740451	0.436	0.551	1	1h	tow	FBgn0035719	target of wingless	20190314	target of wingless (tow) overexpression and genetic interaction studies suggest that it acts downstream of the products of fz/dsh (Planar Cell Polarity pathway) and upstream of the product of smo (Hedgehog pathway) during development.
0.00497727	0.473065	0.631	0.814	1	1h	tna	FBgn0026160	tonalli	20181018	tonalli (tna) is an essential gene that encodes several isoforms, including Tna-A, which physically associates with subunits of the Brahma chromatin remodeling complex and is involved in transcriptional activation.
0.00537597	0.401652	0.201	0.316	1	1h	Pat1	FBgn0029878	Protein interacting with APP tail-1	20190314	Protein interacting with APP tail-1 (Pat1) encodes a protein required for the product of Khc to transport cargo and to maximize its motility. In oocytes the products of Pat1 and Klc act in a redundant manner.
0.00565548	0.563177	0.268	0.445	1	1h	COX4	FBgn0032833	Cytochrome c oxidase subunit 4	20190912	Cytochrome c oxidase subunit 4 (COX4) encodes a subunit of the cytochrome-c oxidase. It is involved in cell proliferation and golgi structural organisation.
0.00817026	0.628758	0.18	0.287	1	1h	Pfdn2	FBgn0010741	Prefoldin 2	-	Contributions welcome.
0.00825397	0.368281	0.333	0.542	1	1h	Drep2	FBgn0028408	DNA fragmentation factor-related protein 2	20190912	DNA fragmentation factor-related protein 2 (Drep2) encodes a protein involved in neuron death regulation.
0.00906337	0.152828	0.491	0.678	1	1h	lncRNA:roX1
0.00947812	0.12414	0.482	0.773	1	1h	sesB	FBgn0003360	stress-sensitive B	-	Contributions welcome.
0.0125068	0.399614	0.291	0.402	1	1h	bi	FBgn0000179	bifid	20190307	bifid (bi) encodes a T-box transcription factor that controls cell proliferation, viability and cell migration. It contributes to the development of several tissues such as brain, eyes and wings. In wing development it is activated by the product of dpp and to a lesser extent by Wg signaling.
0.0157252	0.497758	0.247	0.39	1	1h	CG34200	FBgn0085229	-	-	Contributions welcome.
0.0189968	0.481965	0.31	0.505	1	1h	Gug	FBgn0010825	Grunge	20190307	Grunge (Gug) encodes a nuclear repressor protein that likely responds to Egfr signaling to control cell behavior for normal developmental patterning.
0.0222206	0.495189	0.283	0.454	1	1h	mnb	FBgn0259168	minibrain	20190314	minibrain (mnb) encodes a Ser/Thr protein kinase of the DYRK subfamily. It interacts with several signaling pathways and it is involved in behavior, cell cycle, cytoskeleton dynamics, neural proliferation, neurogenesis, neuronal differentiation, synaptic plasticity, and tissue growth.
0.0230996	0.576065	0.256	0.407	1	1h	CG40045	FBgn0058045	-	-	Contributions welcome.
0.0234273	0.437427	0.346	0.561	1	1h	ND-MLRQ	FBgn0052230	NADH dehydrogenase (ubiquinone) MLRQ subunit	-	Contributions welcome.
0.0257167	0.608764	0.237	0.367	1	1h	Trx-2	FBgn0040070	thioredoxin-2	-	Contributions welcome.
0.0261723	0.524127	0.543	0.741	1	1h	CG7630	FBgn0040793	-	-	Contributions welcome.
0.0316772	0.202566	0.73	0.926	1	1h	RpS9	FBgn0010408	Ribosomal protein S9	20190711	Ribosomal protein S9 (RpS9) encodes a structural constituent of ribosomes.
0.0347023	0.791571	0.442	0.614	1	1h	AGO1	FBgn0262739	Argonaute-1	20190307	Argonaute-1 (AGO1) encodes an Argonaute/Piwi family protein, which interacts with microRNAs to form miRNA-induced silencing complexes (miRISCs). miRISCs are guided to target and repress mRNAs either by transcript destabilisation, translational inhibition, or both.
0.0386581	0.309509	0.382	0.601	1	1h	unc-119	FBgn0025549	unc-119	-	Contributions welcome.
0.0489554	0.48987	0.629	0.843	1	1h	Sap47	FBgn0013334	Synapse-associated protein 47kD	20190314	Synapse-associated protein 47kD (Sap47) encodes a conserved protein associated with synaptic vesicles. It is required for intact synaptic and behavioural plasticity.
8.80408e-78	1.18069	0.434	0.225	1.00102e-73	24h	mt:tRNA:Ser-GCT
1.55113e-40	1.21481	0.239	0.117	1.76363e-36	24h	mt:tRNA:Arg-TCG
6.56797e-24	0.46098	0.84	0.943	7.46779e-20	24h	RpL311
9.86502e-18	0.116378	0.091	0.203	1.12165e-13	24h	eIF3b	FBgn0034237	eukaryotic translation initiation factor 3 subunit b	-	Contributions welcome.
5.2755e-17	0.379233	0.753	0.873	5.99825e-13	24h	l(3)neo381
2.89557e-16	0.474319	0.648	0.762	3.29226e-12	24h	Mapmodulin	FBgn0034282	Mapmodulin	-	Contributions welcome.
4.5582e-16	0.408996	0.732	0.851	5.18268e-12	24h	RpL34b	FBgn0037686	Ribosomal protein L34b	20190711	Ribosomal protein L34b (RpL34b) encodes a ribosomal structural constituent.
1.50544e-15	0.411799	0.686	0.789	1.71169e-11	24h	Unr	FBgn0263352	Upstream of N-ras	20190321	Upstream of N-ras (Unr) encodes an RNA binding protein that functions as an RNA chaperone and translation regulator. It performs opposing, sex-specific, roles in X-chromosome dosage compensation by regulating lncRNA:roX2 RNA conformation in males and msl-2 mRNA translation in females.
1.6669e-15	0.515516	0.675	0.798	1.89527e-11	24h	Nrg	FBgn0264975	Neuroglian	20190926	Neuroglian (Nrg) encodes an immunoglobulin domain-containing cell adhesion molecule that mediates cell-cell adhesion by forming homo- or heterophilic interactions. The long isoform of the product of Nrg is neuron specific and plays roles in neurite outgrowth, axon guidance and synapse formation. The short isoform of the product of Nrg contributes to the formation of septate junctions in epithelia…
1.60584e-14	0.112303	0.139	0.266	1.82584e-10	24h	Amun	FBgn0030328	Amun	-	Contributions welcome.
1.89316e-14	0.565512	0.598	0.7	2.15253e-10	24h	Jafrac1	FBgn0040309	thioredoxin peroxidase 1	-	Contributions welcome.
2.67259e-13	0.153767	0.119	0.229	3.03873e-09	24h	Fum1	FBgn0286222	Fumarase 1	-	Contributions welcome.
3.45148e-13	0.315556	0.767	0.869	3.92434e-09	24h	RpL3	FBgn0020910	Ribosomal protein L3	-	Contributions welcome.
5.88314e-13	0.119329	0.268	0.469	6.68913e-09	24h	pod1	FBgn0029903	pod1 coronin	20190919	pod1 (pod1) encodes a microtubule and actin filament binding protein involved in actin cytoskeleton reorganization and axon guidance.
6.70227e-13	0.445879	0.645	0.77	7.62048e-09	24h	CtBP	FBgn0020496	C-terminal Binding Protein	-	Contributions welcome.
8.16719e-13	0.129442	0.283	0.495	9.2861e-09	24h	GstZ2	FBgn0037697	Glutathione S transferase Z2	-	Contributions welcome.
1.64758e-12	0.208535	0.168	0.305	1.8733e-08	24h	Plc21C	FBgn0004611	Phospholipase C at 21C	20180906	Phospholipase C at 21C (Plc21C) encodes a phospholipase C beta involved in olfaction and flight. It functions downstream of G-protein-coupled receptors coupled to Gq.
1.65526e-12	0.136617	0.115	0.218	1.88203e-08	24h	Prps	FBgn0036030	Phosphoribosyl pyrophosphate synthetase	-	Contributions welcome.
2.62965e-12	0.239799	0.158	0.286	2.98992e-08	24h	HnRNP-K	FBgn0267791	Heterogeneous nuclear ribonucleoprotein K	20190321	Heterogeneous nuclear ribonucleoprotein K (HnRNP-K) encodes a member of the hnRNP family of DNA/RNA binding proteins. It localizes, along with other hnRNPs, in nucleoplasmic omega speckles. It is involved in gene regulation, post-transcriptional RNA processing and RNA transport.
2.9977e-12	0.153199	0.148	0.268	3.40838e-08	24h	mnd	FBgn0002778	minidiscs	20190314	minidiscs (mnd) encodes the putative amino acid/polyamine transporter involved in leucine import. It is expressed in the larval fat body and is required for the differentiation of the wing imaginal disc cells.
3.02141e-12	0.161978	0.196	0.347	3.43535e-08	24h	Ndf	FBgn0043456	Nucleosome-destabilizing factor	20190314	Nucleosome-destabilizing factor (Ndf) encodes a putative H3K36me3 binding protein, which binds active gene bodies.
5.89207e-12	0.37638	0.638	0.767	6.69929e-08	24h	Pits1
8.06364e-12	0.115653	0.172	0.303	9.16836e-08	24h	CG2924	FBgn0023528	-	-	Contributions welcome.
1.22576e-11	0.130464	0.193	0.338	1.39369e-07	24h	lid
1.57151e-11	0.137373	0.204	0.354	1.78681e-07	24h	Fkbp39	FBgn0013269	FK506-binding protein 39kD	20180913	FK506-binding protein 39kD (Fkbp39) encodes a protein thay acts as an inhibitor of autophagy in larval fat body.
3.17034e-11	0.163841	0.22	0.382	3.60468e-07	24h	CG11155	FBgn0039927	-	-	Contributions welcome.
3.26795e-11	0.147831	0.17	0.298	3.71566e-07	24h	slgA	FBgn0003423	sluggish A	-	Contributions welcome.
3.37805e-11	0.166299	0.133	0.241	3.84085e-07	24h	Uba2	FBgn0029113	Ubiquitin-like activating enzyme 2	20190926	Ubiquitin-like activating enzyme 2 (Uba2) encodes one of two subunits (along with the product of Aos1) of the heterodimeric SUMO activating enzyme. It contains the catalytic cysteine residue that first becomes adenylated using ATP and that then forms a thioester linkage to the C-terminal end of SUMO.
3.68177e-11	0.132008	0.166	0.291	4.18617e-07	24h	RhoGAP93B	FBgn0038853	Rho GTPase activating protein at 93B	-	Contributions welcome.
4.3297e-11	0.134427	0.174	0.298	4.92286e-07	24h	Ip259	FBgn0025366	Intronic Protein 259	-	Contributions welcome.
6.17975e-11	0.135097	0.133	0.237	7.02638e-07	24h	baf	FBgn0031977	barrier to autointegration factor	-	Contributions welcome.
9.05251e-11	0.119329	0.235	0.395	1.02927e-06	24h	RhoGAP19D	FBgn0031118	Rho GTPase activating protein at 19D	-	Contributions welcome.
1.44395e-10	0.10976	0.275	0.463	1.64177e-06	24h	CG6700	FBgn0032305	-	-	Contributions welcome.
2.27697e-10	0.450852	0.643	0.779	2.58892e-06	24h	Galphao	FBgn0001122	G protein alpha o subunit	20190307	G protein alpha o subunit (Galphao) encodes the most abundant G protein in the nervous tissue and is involved in signaling by a variety of GPCRs. It contributes to heart development, axonogenesis, neuro-muscular junction formation, asymmetric cell division, planar cell polarity, blood-brain barrier establishment, Wnt signaling, and gustatory and olfactory sensory perception.
3.19896e-10	0.204971	0.155	0.269	3.63722e-06	24h	mt:ND1	FBgn0013679	mitochondrial NADH-ubiquinone oxidoreductase chain 1	-	Contributions welcome.
3.99728e-10	0.106679	0.272	0.454	4.54491e-06	24h	Frl1
7.77684e-10	0.236614	0.158	0.273	8.84226e-06	24h	sds22	FBgn0028992	sds22	-	Contributions welcome.
8.11592e-10	0.175672	0.271	0.456	9.2278e-06	24h	Btk29A	FBgn0003502	Btk family kinase at 29A	20190307	Btk family kinase at 29A (Btk29A) encodes a non-receptor tyrosine kinase with diverse roles including cellularization, morphogenesis, patterning and germ cell proliferation.
8.8256e-10	0.14479	0.143	0.247	1.00347e-05	24h	Dd	FBgn0029067	Dullard	20190307	Dullard (Dd) encodes a putative protein phosphatase of the Haloacid Dehalogenase family. It has a negative effect on BMP signaling-dependent wing vein formation.
1.14868e-09	0.206757	0.232	0.391	1.30605e-05	24h	RpL22	FBgn0015288	Ribosomal protein L22	20180920	Ribosomal protein L22 (RpL22) encodes a member of the eukaryotic ribosomal protein eL22 family. It is ubiquitously expressed, forms part of the large ribosomal subunit and is involved in protein synthesis.
1.24456e-09	0.227836	0.145	0.25	1.41507e-05	24h	CG12054	FBgn0039831	-	-	Contributions welcome.
2.15752e-09	0.141888	0.195	0.322	2.4531e-05	24h	Nop60B1
2.90205e-09	0.168797	0.231	0.381	3.29963e-05	24h	sd1
4.41034e-09	0.170895	0.229	0.377	5.01455e-05	24h	His2Av	FBgn0001197	Histone H2A variant	20190307	Histone H2A variant (His2Av) encodes a protein that is present in about 25% of nucleosomes. It influences chromatin structure and gene regulation and is also phosphorylated in response to DNA damage in the less conserved C-terminal tail.
5.70993e-09	0.151532	0.313	0.516	6.49219e-05	24h	endos	FBgn0061515	endosulfine	20191003	endosulfine (endos) encodes a protein that, after its phosphorylation by the kinase encoded by gwl, inhibits the phosphatase encoded by tws. This inhibition is important for the entry of cells into M phase during the cell cycle.
1.88202e-08	0.293781	0.219	0.365	0.000213985	24h	cathD	FBgn0029093	cathepsin D	20190919	cathD (cathD) encodes a protein involved in apoptosis and the defense response to Gram-negative bacteria.
4.42647e-08	0.16008	0.166	0.27	0.00050329	24h	Vha551
5.46646e-08	0.177139	0.252	0.403	0.000621536	24h	Sar1	FBgn0038947	Secretion-associated Ras-related 1	20181108	Secretion-associated Ras-related 1 (Sar1) encodes a small GTPase that is recruited to the endoplasmic reticulum and initiates the recruitment of the COPII subunit complex Sec23/Sec24.
8.27226e-08	0.384755	0.618	0.768	0.000940556	24h	Rack1	FBgn0020618	Receptor of activated protein kinase C 1	20190314	Receptor of activated protein kinase C 1 (Rack1) encodes a cytosolic adaptor protein that is essential during development, particularly oogenesis.
9.99926e-08	0.194871	0.264	0.42	0.00113692	24h	tutl	FBgn0010473	turtle	20190314	turtle (tutl) encodes an Ig-superfamily transmembrane protein. Its roles include axonal tiling, dendrite self-avoidance, axonal pathfinding and coordinated motor control.
1.50831e-07	0.309617	0.627	0.739	0.00171495	24h	Ptp99A1
1.63304e-07	0.182568	0.185	0.295	0.00185676	24h	CG42238	FBgn0250867	-	-	Contributions welcome.
1.78189e-07	0.36896	0.606	0.737	0.00202601	24h	RpS6	FBgn0261592	Ribosomal protein S6	20190228	Ribosomal protein S6 (RpS6) encodes a key component of the small (40S) ribosomal subunit.
2.87367e-07	0.127097	0.316	0.506	0.00326736	24h	RpL34a	FBgn0039406	Ribosomal protein L34a	-	Contributions welcome.
5.05267e-07	0.222664	0.193	0.304	0.00574489	24h	schlank	FBgn0040918	schlank	20190314	schlank (schlank) encodes a member of the Ceramide Synthases family involved in sphingolipid metabolism. It is essential for ceramide synthesis and modulates triacylglycerol levels and transcriptional expression of body fat metabolism regulators.
8.70554e-07	0.152109	0.33	0.52	0.0098982	24h	Ggamma1	FBgn0004921	G protein gamma 1	20190307	G protein gamma 1 (Ggamma1) encodes a protein involved in the G-protein coupled receptor signaling pathway. Ggamma1-product regulates actomyosin dynamics and contributes to heart morphogenesis, asymmetric neuroblast division and convergent extension movements during gastrulation.
2.0255e-06	0.242688	0.765	0.882	0.02303	24h	RpL13	FBgn0011272	Ribosomal protein L13	20190711	Ribosomal protein L13 (RpL13) encodes a ribosomal structural constituent.
3.02107e-06	0.265085	0.225	0.353	0.0343495	24h	eIF4G2	FBgn0260634	eukaryotic translation initiation factor 4G2	20190912	eukaryotic translation initiation factor 4G2 (eIF4G2) encodes an eIF4G homolog involved in regulation of translation initiation within male germ cells. It is required for spermatogenesis.
3.53816e-06	0.264943	0.263	0.405	0.0402289	24h	Drat1
4.83914e-06	0.161151	0.301	0.465	0.055021	24h	cic	FBgn0262582	capicua	20190307	capicua (cic) encodes an HMG-box family transcriptional repressor that serves as a general sensor of RTK signaling. cic-dependent gene silencing is alleviated by phosphorylation mediated by the product of rl, which causes the translocation of the product of cic from the nucleus to the cytoplasm. It governs gene expression in diverse processes including cell proliferation and specification.
5.33619e-06	0.147105	0.746	0.875	0.0606725	24h	bel1
7.7162e-06	0.247472	0.798	0.899	0.0877332	24h	RpL35	FBgn0029785	Ribosomal protein L35	-	Contributions welcome.
1.30937e-05	0.299216	0.709	0.855	0.148876	24h	RpL35A	FBgn0037328	Ribosomal protein L35A	-	Contributions welcome.
1.40669e-05	0.322768	0.28	0.43	0.15994	24h	Gs2	FBgn0001145	Glutamine synthetase 2	20190307	Glutamine synthetase 2 (Gs2) encodes an enzyme that converts glutamate to glutamine. It is expressed in the embryonic nervous system and regulates the size of glutamate neurotransmitter pools and synapse assembly.
1.55835e-05	0.106586	0.428	0.654	0.177185	24h	His3.3A	FBgn0014857	Histone H3.3A	-	Contributions welcome.
1.76717e-05	0.464139	0.491	0.601	0.200927	24h	Tm1	FBgn0003721	Tropomyosin 1	-	Contributions welcome.
1.83187e-05	0.29544	0.27	0.416	0.208283	24h	mt:ND4	FBgn0262952	mitochondrial NADH-ubiquinone oxidoreductase chain 4	-	Contributions welcome.
1.85916e-05	0.466715	0.498	0.627	0.211386	24h	CG9705	FBgn0036661	-	-	Contributions welcome.
1.9649e-05	0.278025	0.307	0.482	0.223409	24h	crc	FBgn0000370	cryptocephal	20190307	cryptocephal (crc) encodes a protein that belongs to a member of the CREB/ATF family of basic-leucine zipper transcription factors. It serves as an coactivator of the product EcR of to promote expression the molting peptide hormone encoded by ETH. It also acts as an unfolded protein response transcription factor to regulate glycolytic genes in response to ER stress.
2.32974e-05	0.320253	0.253	0.394	0.264892	24h	cass	FBgn0286781	cassowary	-	Contributions welcome.
2.92603e-05	0.267018	0.711	0.868	0.33269	24h	RpS31
3.4442e-05	0.23675	0.249	0.365	0.391606	24h	sick	FBgn0263873	sickie	20190314	sickie (sick) encodes a cytoskeletal protein that positively regulates F-actin-mediated axonal growth by relaying the non-canonical RacGTPase-Slingshot-Cofilin pathway. It also mediates immune deficiency signaling pathway, which activates the product of Rel.
5.12497e-05	0.313175	0.209	0.317	0.582709	24h	EndoA	FBgn0038659	Endophilin A	20190307	Endophilin A (EndoA) encodes an essential protein for synaptic vesicle endocytosis. It recruits or stabilizes the product of Synj (required for vesicle uncoating) to endocytic membranes.
5.76355e-05	0.427671	0.613	0.751	0.655316	24h	lncRNA:CR40469
6.23746e-05	0.374919	0.517	0.653	0.709199	24h	lqf1
7.93546e-05	0.204081	0.286	0.42	0.902262	24h	fz1
9.64916e-05	0.275028	0.289	0.445	1	24h	SmD3	FBgn0023167	Small ribonucleoprotein particle protein SmD3	20190314	Small ribonucleoprotein particle protein SmD3 (SmD3) encodes an RNA binding protein that forms a heterodimeric sub-complex with the product of SmB. They function as part of the heteroheptameric ring complex Sm core, which is involved in the formation of spliceosomal small nuclear RNPs (U1, U2, U4 and U5), which together catalyze pre-mRNA splicing. The product of SmD3 also has a function in germli…
0.000110613	0.307057	0.664	0.808	1	24h	RpL9	FBgn0015756	Ribosomal protein L9	20190711	Ribosomal protein L9 (RpL9) encodes a ribosomal structural constituent.
0.000139213	0.114835	0.297	0.405	1	24h	klg	FBgn0017590	klingon	20190912	klingon (klg) encodes a homophilic cell adhesion molecule that is regulated by Notch signalling. It is involved in long term memory formation and photoreceptor cell commitment.
0.000206756	0.22406	0.346	0.53	1	24h	B52	FBgn0004587	B52	-	Contributions welcome.
0.000285897	0.400896	0.561	0.693	1	24h	Dg	FBgn0034072	Dystroglycan	20190307	Dystroglycan (Dg) encodes a major non-integrin extracellular matrix (ECM) receptor that connects the ECM to the actin cytoskeleton. It regulates animal survival and temperature preference, muscle integrity, myotendinous and neuromuscular junction formation and function, nervous system development, axon pathfinding, rhabdomere differentiation, neuronal stem cell division and epithelial polarity.
0.000302487	0.228481	0.274	0.403	1	24h	MESK21
0.000304344	0.156624	0.394	0.6	1	24h	Nacalpha	FBgn0086904	Nascent polypeptide associated complex protein alpha subunit	-	Contributions welcome.
0.000728338	0.250643	0.768	0.888	1	24h	RpS19a	FBgn0010412	Ribosomal protein S19a	20190711	Ribosomal protein S19a (RpS19a) encodes a structural constituent of ribosomes.
0.000794681	0.362366	0.284	0.429	1	24h	nonA	FBgn0004227	no on or off transient A	-	Contributions welcome.
0.000990824	0.198296	0.361	0.541	1	24h	Gug1
0.00137696	0.217517	0.822	0.933	1	24h	RpS24	FBgn0261596	Ribosomal protein S24	20190314	Ribosomal protein S24 (RpS24) encodes an essential component of the small ribosomal subunit that functions in protein synthesis. It is classified as a 'Minute' gene as heterozygous mutants exhibit a slower developmental rate and small adult bristles.
0.0015083	0.254206	0.704	0.843	1	24h	RpS15Aa	FBgn0010198	Ribosomal protein S15Aa	-	Contributions welcome.
0.0015181	0.283216	0.563	0.721	1	24h	RpL4	FBgn0003279	Ribosomal protein L4	-	Contributions welcome.
0.00200454	0.29126	0.376	0.567	1	24h	Gdi	FBgn0004868	GDP dissociation inhibitor	20190919	GDP dissociation inhibitor (Gdi) encodes a GDP-dissociation inhibitor.
0.00269961	0.185593	0.325	0.47	1	24h	RhoGAP71E	FBgn0036518	Rho GTPase activating protein at 71E	20190801	Rho GTPase activating protein at 71E (RhoGAP71E) encodes a Rho GTPase activating protein that is involved in the regulation of actin dynamics during epithelial morphogenesis.
0.00302784	0.349505	0.315	0.468	1	24h	dco	FBgn0002413	discs overgrown	20190307	discs overgrown (dco) encodes a Ser/Thr protein kinase that functions in the circadian rhythm pathway to phosphorylate and bind with circadian target proteins such as the product of per. It also contributes to Hedgehog and Wnt pathways, cell death, neurodegeneration, hyperplasia and planar cell polarity.
0.00316293	0.203406	0.394	0.59	1	24h	Nph	FBgn0039735	Nucleophosmin	20190912	Nucleophosmin (Nph) encodes a histone binding protein involved in chromatin remodeling and sperm chromatin decondensation.
0.00358948	0.237604	0.348	0.51	1	24h	nSyb1
0.00496234	0.359743	0.283	0.415	1	24h	Eph	FBgn0025936	Eph receptor tyrosine kinase	20190613	Eph receptor tyrosine kinase (Eph) encodes an axon guidance molecule involved in the development of the nervous system. It also contributes to shaping the antero-posterior compartment boundary of the wing disc.
0.00621063	0.376102	0.501	0.644	1	24h	crol1
0.00873295	0.191802	0.38	0.56	1	24h	CG144781
0.00936501	0.263355	0.594	0.733	1	24h	CG17124	FBgn0032297	-	-	Contributions welcome.
0.0103209	0.189908	0.732	0.858	1	24h	RpL23A	FBgn0026372	Ribosomal protein L23A	20181018	Ribosomal protein L23A (RpL23A) encodes an essential ribosomal RNA binding protein of the large ribosomal subunit involved in protein synthesis.
0.0114218	0.361865	0.479	0.618	1	24h	lolal	FBgn0022238	lola like	20190926	lola like (lolal) encodes a small BTB-domain protein related to the Trithorax group of chromatin regulators. lolal transcripts are found in oocytes and the protein translocates to embryonic nuclei after the maternal to zygotic transition. lolal homozygous germline clone embryos show reduced dpp expression during dorsal-ventral patterning.
0.0126808	0.156103	0.83	0.945	1	24h	RpL241
0.0137561	0.307833	0.285	0.4	1	24h	E(Pc)	FBgn0000581	Enhancer of Polycomb	20190926	Enhancer of Polycomb (E(Pc)) encodes a chromatin protein that functions as a suppressor of position-effect variegation. An unusual member of the Polycomb group; it does not exhibit homeotic transformations on its own, but rather enhances mutations in other Polycomb group genes. It forms part of the TIP60 histone acetyltransferase complex, which has been involved in many processes, including both …
0.0138316	0.248717	0.597	0.758	1	24h	Vap33	FBgn0029687	VAMP-associated protein 33kDa	20190321	VAMP-associated protein 33kDa (Vap33) encodes a protein that plays a conserved role in synaptic homeostasis. It controls a number of processes which depend on phosphoinositide levels, such as synaptic growth and axonal transport. It binds to the product of Sac1 to maintain normal levels of phosphoinositides and to the product of Dscam1 to affect its localization within axonal projections.
0.0168865	0.204567	0.461	0.661	1	24h	CASK	FBgn0013759	CASK	20190307	CASK (CASK) encodes a member of the MAGUK family of scaffolding proteins. In epithelial tissues, the product of CASK functions as an adhesion molecule involved in cell proliferation, cytoskeletal remodeling and cell migration. In neurons, the product of CASK serves as a scaffold for a number of signaling and transmembrane molecules and is involved in synaptic development and plasticity.
0.0237264	0.436844	0.265	0.373	1	24h	pre-rRNA:CR45845
0.0322594	0.362403	0.454	0.577	1	24h	tow1
0	1.75265	0.98	0.579	0	48h	lncRNA:noe
2.76286e-268	1.36943	0.899	0.419	3.14138e-264	48h	Hsp23	FBgn0001224	Heat shock protein 23	20190912	Heat shock protein 23 (Hsp23) encodes a protein involved in protein folding. It contributes to the response to cold, heat and hypoxia.
1.04707e-266	1.38341	0.908	0.416	1.19052e-262	48h	jim	FBgn0027339	jim	20190711	jim (jim) encodes a zinc finger C2H2 transcription factor involved in dendrite morphogenesis and regulation of chromatin silencing.
5.50012e-265	1.58956	0.701	0.167	6.25364e-261	48h	sn	FBgn0003447	singed	20190314	singed (sn) encodes a member of the fascin family of actin-binding proteins. Fascin proteins organize F-actin into parallel bundles, and are required for the formation of actin-based cellular protrusions. The bundling activity of the product of sn is regulated by phosphorylation.
1.10556e-255	2.10167	0.698	0.18	1.25703e-251	48h	pros	FBgn0004595	prospero	20190314	prospero (pros) encodes a protein that promotes the expression of neural differentiation genes and represses neuroblast stem cell identity genes and cell cycle proliferation genes; it is also important for astrocyte development. The product of pros is asymmetrically localized to the basal cortex during neuroblast asymmetric cell division, resulting in its partioning into GMC daughter cells, where…
1.49315e-249	1.44094	0.698	0.167	1.69771e-245	48h	kis	FBgn0266557	kismet	20190314	kismet (kis) encodes a chromodomain containing ATP-dependent transcription factor that controls gene expression through epigenetic mechanisms. The roles of the product of kis include developmental patterning of the embryo, cell proliferation, eye development, synaptic transmission, axonal pruning, and memory.
6.63132e-248	1.36802	0.804	0.292	7.53982e-244	48h	CG13928	FBgn0035246	-	-	Contributions welcome.
3.38295e-247	1.56962	0.674	0.158	3.84642e-243	48h	mamo	FBgn0267033	maternal gene required for meiosis	20190613	maternal gene required for meiosis (mamo) encodes a zinc finger C2H2 transcription factor enriched in embryonic primordial germ cells. It is required for functional gamete production.
7.56537e-247	1.84125	0.458	0.023	8.60183e-243	48h	Myo81F	FBgn0267431	Myosin 81F	-	Contributions welcome.
4.5671e-242	1.14863	0.909	0.426	5.19279e-238	48h	Act42A	FBgn0000043	Actin 42A	-	Contributions welcome.
2.44354e-241	1.12829	0.934	0.523	2.77831e-237	48h	fabp	FBgn0037913	fatty acid binding protein	20190307	fatty acid binding protein (fabp) encodes a protein involved in long term memory.
3.78142e-231	0.95978	0.96	0.654	4.29947e-227	48h	Act5C	FBgn0000042	Actin 5C	-	Contributions welcome.
4.11708e-231	1.20415	0.868	0.392	4.68111e-227	48h	Msp300	FBgn0261836	Muscle-specific protein 300 kDa	20190314	Muscle-specific protein 300 kDa (Msp300) encodes a Nesprin-like protein that is required for proper positioning of muscle nuclei, mitochondria, and neuromuscular junction.
5.18637e-217	1.23898	0.738	0.224	5.89691e-213	48h	eEF1alpha2	FBgn0000557	eukaryotic translation elongation factor 1 alpha 2	-	Contributions welcome.
5.73833e-197	1.30929	0.449	0.049	6.52448e-193	48h	Cadps	FBgn0053653	Calcium-dependent secretion activator	-	Contributions welcome.
1.41973e-196	1.35028	0.466	0.058	1.61423e-192	48h	PlexA	FBgn0025741	Plexin A	20190314	Plexin A (PlexA) encodes a transmembrane receptor for Semaphorin ligands encoded by Sema1a and Sema1b. The intracellular region of this receptor has GTPase activating protein (GAP) activity on Ras/Rap small GTPases. The signaling by the product of PlexA alters actin, microtubules and cell adhesion in developmental processes such as axon guidance.
9.62551e-196	1.18469	0.576	0.117	1.09442e-191	48h	Gprk1	FBgn0260798	G protein-coupled receptor kinase 1	-	Contributions welcome.
6.61399e-192	0.852799	0.941	0.559	7.5201e-188	48h	Cyp1	FBgn0004432	Cyclophilin 1	-	Contributions welcome.
1.55299e-188	1.07035	0.806	0.304	1.76574e-184	48h	Ank2	FBgn0261788	Ankyrin 2	20190307	Ankyrin 2 (Ank2) encodes a cytoskeletal binding protein required for proper function of the product of beta-Spec via direct interaction. It contributes to the regulation of short-term memory, sound perception, microtubule cytoskeleton and neuromuscular junction development and synapsis.
1.86329e-188	1.13389	0.544	0.103	2.11856e-184	48h	Hsp67Ba	FBgn0001227	Heat shock gene 67Ba	-	Contributions welcome.
2.27908e-188	1.21265	0.533	0.099	2.59132e-184	48h	l(3)80Fg	FBgn0287183	lethal (3) 80Fg	-	Contributions welcome.
7.90138e-188	1.11472	0.602	0.138	8.98387e-184	48h	CaMKII	FBgn0264607	Calcium/calmodulin-dependent protein kinase II	20190307	Calcium/calmodulin-dependent protein kinase II (CaMKII) encodes an abundant Ca[2+]-calmodulin-regulated serine/threonine protein kinase. In neurons it has a wide range of substrates in multiple subcellular compartments, regulating synaptic plasticity, excitability and cytoskeletal interactions.
1.79581e-182	1.48876	0.403	0.037	2.04184e-178	48h	CG15353	FBgn0040718	-	-	Contributions welcome.
6.25677e-179	1.50816	0.618	0.208	7.11395e-175	48h	lncRNA:roX2
1.04415e-175	1.19195	0.427	0.052	1.18719e-171	48h	Cals	FBgn0039928	Calsyntenin-1	-	Contributions welcome.
6.47411e-175	1.31541	0.413	0.048	7.36107e-171	48h	tinc	FBgn0261649	tincar	20190314	tincar (tinc) encodes a transmembrane protein involved in the regulation of the development of ommatidial cells. tinc mRNA expression is negatively regulated by the product of svp in a cardioblast subpopulation.
1.03677e-173	1.02299	0.58	0.134	1.1788e-169	48h	Non2	FBgn0035370	Novel nucleolar protein 2	-	Contributions welcome.
8.22332e-171	1.13942	0.425	0.054	9.34991e-167	48h	Not3	FBgn0033029	CCR4-NOT transcription complex subunit 3	20190801	CCR4-NOT transcription complex subunit 3 (Not3) encodes a poly(A)-specific ribonuclease involved in translation inhibition.
1.24235e-170	0.944457	0.851	0.393	1.41255e-166	48h	Argk	FBgn0000116	Arginine kinase	-	Contributions welcome.
2.13517e-169	0.929514	0.676	0.198	2.42768e-165	48h	CG43222
7.24146e-168	1.02885	0.765	0.31	8.23354e-164	48h	miple1	FBgn0027111	midkine and pleiotrophin 1	20190314	midkine and pleiotrophin 1 (miple1) encodes a small secreted protein that binds Heparin and is closely related at the amino acid sequence to the product of miple2. It is mainly expressed in the developing CNS.
1.84349e-167	0.962827	0.832	0.374	2.09605e-163	48h	eff	FBgn0011217	effete	20190307	effete (eff) encodes a conserved class I E2 ubiquitin-conjugating enzyme that contributes to the protein ubiquitination and degradation pathway. The roles of the product of eff include female germline stem cell maintenance, eye development, apoptosis regulation and chromatin organization.
3.11635e-167	0.924888	0.681	0.197	3.54329e-163	48h	Sod1	FBgn0003462	Superoxide dismutase 1	-	Contributions welcome.
3.06818e-164	1.07604	0.564	0.137	3.48852e-160	48h	Dscam1	FBgn0033159	Down syndrome cell adhesion molecule 1	-	Contributions welcome.
3.84223e-164	1.25943	0.352	0.026	4.36862e-160	48h	Ptp69D	FBgn0014007	Protein tyrosine phosphatase 69D	20190314	Protein tyrosine phosphatase 69D (Ptp69D) encodes a transmembrane receptor tyrosine phosphatase (RPTP). It genetically interacts with the other RPTP genes and its mutants have embryonic motor axon guidance phenotypes. In particular, Ptp10D-Ptp69D double mutants have a strong phenotype in which embryonic CNS axons abnormally cross the ventral midline. The product of Ptp69D physically and genetical…
8.3612e-163	0.79439	0.878	0.381	9.50669e-159	48h	Syp	FBgn0038826	Syncrip	20181108	Syncrip (Syp) encodes an RNA-binding protein that regulates the localization and translation of mRNAs involved in multiple processes. It is required for synapse morphology and synaptic transmission at the neuromuscular junction as well as being involved in oocyte axis specification and control of neuronal cell fates in the mushroom body.
5.01121e-161	1.08826	0.415	0.057	5.69775e-157	48h	Nipped-A	FBgn0053554	Nipped-A	-	Contributions welcome.
4.36361e-160	0.791464	0.952	0.588	4.96143e-156	48h	nrv3	FBgn0032946	nervana 3	20190314	nervana 3 (nrv3) encodes one of three beta subunits of the sodium-potassium pump (ATPalpha). nrv3 is expressed in the nervous system, including subsets of the CNS and Johnston's organ neurons, and is required for hearing.
3.60767e-158	0.683674	0.978	0.791	4.10192e-154	48h	14-3-3epsilon	FBgn0020238	14-3-3epsilon	20190307	14-3-3epsilon (14-3-3epsilon) encodes an acidic protein that preferentially heterodimerizes with other members of the family but also can homodimerize. It functions in multiple signaling pathways, most prominently in the Ras/MAPK cascade. It is involved in embryonic hatching, germ cell migration, gonad formation, wing venation and eye development.
1.30192e-156	0.938327	0.451	0.076	1.48028e-152	48h	eIF4G1	FBgn0023213	eukaryotic translation initiation factor 4G1	20190711	eukaryotic translation initiation factor 4G1 (eIF4G1) encodes a protein that contributes to translation and spermatogenesis.
5.29703e-155	0.94624	0.591	0.157	6.02272e-151	48h	mahe	FBgn0029979	maheshvara	20200305	maheshvara (mahe) encodes an RNA helicase.
3.67881e-153	0.922693	0.935	0.63	4.1828e-149	48h	Ggamma30A	FBgn0267252	G protein subunit gamma at 30A	20190307	G protein subunit gamma at 30A (Ggamma30A) encodes the gamma subunit of a heterotrimeric G protein complex. It functions in rhodopsin-mediated signaling in photoreceptor cells. Post-translational farnesylation of the product of Ggamma30A facilitates membrane attachment of the visual Gbeta/gamma complex.
2.94627e-152	0.850079	0.856	0.415	3.34991e-148	48h	CG2852	FBgn0034753	-	-	Contributions welcome.
1.53472e-151	0.83533	0.764	0.279	1.74497e-147	48h	CG43736	FBgn0263993	-	-	Contributions welcome.
1.87759e-150	1.0349	0.374	0.045	2.13482e-146	48h	Thd1
2.22833e-150	0.858459	0.593	0.16	2.53361e-146	48h	PMCA	FBgn0259214	plasma membrane calcium ATPase	20190314	plasma membrane calcium ATPase (PMCA) encodes a P-type ion pump found in the plasma membrane. It functions as a low-capacity, high-affinity Ca[2+]-extrusion mechanism, which is required for maintaining resting Ca[2+] levels in all cells. In the larval neuromuscular junction it plays an important role in restoring resting Ca[2+] levels after pre- or post-synaptic Ca[2+] influx.
5.86361e-149	1.09699	0.386	0.052	6.66693e-145	48h	CG32017	FBgn0052017	-	-	Contributions welcome.
1.565e-145	0.864482	0.473	0.096	1.7794e-141	48h	eIF4E1	FBgn0015218	eukaryotic translation initiation factor 4E1	20190307	eukaryotic translation initiation factor 4E1 (eIF4E1) encodes a component of the eIF4F cap-binding complex that is essential for cap-dependent translation of mRNA. The product of eIF4E1 binds the 7-methyl-guanosine cap structure of mRNA.
7.04873e-143	1.09409	0.348	0.039	8.01441e-139	48h	CG12643	FBgn0040942	-	-	Contributions welcome.
1.1654e-141	0.873692	0.426	0.076	1.32506e-137	48h	CG14321	FBgn0038540	-	-	Contributions welcome.
8.83093e-141	0.816801	0.597	0.169	1.00408e-136	48h	Rho1	FBgn0014020	Rho1	20190314	Rho1 (Rho1) encodes a GTPase signaling protein that acts as a molecular switch and functions as key regulator of the actin cytoskeleton. It plays a central role in diverse biological processes including actin cytoskeleton organization, microtubule dynamics, mophogenesis, border cell migration, cytokinesis, and wound repair.
2.94604e-140	0.799212	0.787	0.315	3.34965e-136	48h	unc-13	FBgn0025726	unc-13	20190919	unc-13 (unc-13) encodes a protein involved in synaptic vesicle exocytosis.
2.24196e-137	0.814057	0.57	0.159	2.54911e-133	48h	pan	FBgn0085432	pangolin	20190314	pangolin (pan) encodes an HMG-domain transcription factor that is a key component of the canonical Wingless signaling pathway. It toggles between acting as a transcriptional repressor (when bound to the product of gro) and activator (when bound to the product of arm) to promote cell fate specification.
1.12337e-135	0.90971	0.454	0.097	1.27727e-131	48h	mt:srRNA
1.30185e-135	0.923443	0.372	0.055	1.4802e-131	48h	Fs(2)Ket	FBgn0262743	Female sterile (2) Ketel	20190926	Female sterile (2) Ketel (Fs(2)Ket) encodes a protein that functions in nuclear protein import, formation of the spindle apparatus and nuclear envelope assembly. It is also involved in biogenesis of the mitochondria.
3.5251e-135	0.739296	0.658	0.209	4.00804e-131	48h	Sf3b6	FBgn0035692	Splicing factor 3b subunit 6	-	Contributions welcome.
8.40046e-135	0.912998	0.374	0.057	9.55133e-131	48h	E(bx)	FBgn0000541	Enhancer of bithorax	-	Contributions welcome.
2.87181e-134	0.771574	0.692	0.236	3.26525e-130	48h	Ssdp	FBgn0011481	Sequence-specific single-stranded DNA-binding protein	20190314	Sequence-specific single-stranded DNA-binding protein (Ssdp) encodes a DNA binding protein. It has been proposed to be an additional component of ap/Chi transcriptional complexes because it interacts with the product of Chi and lack of Ssdp produces defects similar to ap or Chi mutant phenotypes.
1.19305e-132	0.884877	0.337	0.041	1.35649e-128	48h	PlexB	FBgn0025740	Plexin B	20190314	Plexin B (PlexB) encodes a transmembrane receptor for ligands including semaphorins, which signals via RhoGTPases. It can signal both attractive and repulsive axon guidance.
9.78196e-132	0.905426	0.375	0.059	1.11221e-127	48h	Parp	FBgn0010247	Poly-(ADP-ribose) polymerase	20190926	Poly-(ADP-ribose) polymerase (Parp) encodes a nuclear enzyme associated with chromatin. It modifies acceptor proteins through assembly of poly(ADP-ribose) polymers. The poly(ADP-ribosyl)ating pathway regulates many nuclear functions, including DNA-repair, chromatin structure, and transcription initiation, as well as pre-mRNA fate via alternative splicing and translation.
1.58436e-131	0.79347	0.553	0.153	1.80142e-127	48h	Lar	FBgn0000464	Leukocyte-antigen-related-like	20190314	Leukocyte-antigen-related-like (Lar) encodes a transmembrane receptor tyrosine phosphatase with a extracellular domain that binds to the product of Sdc. It regulates signaling through the product of Abl. While the product of Lar has many functions, it is best known for its roles in embryonic motor axon guidance and in target recognition by axons of R7 photoreceptors.
3.47196e-131	0.775939	0.546	0.15	3.94762e-127	48h	vig	FBgn0024183	vasa intronic gene	20190919	vasa intronic gene (vig) encodes a protein involved in RNA interference and heterochromatin organization.
1.3193e-130	0.701539	0.591	0.17	1.50004e-126	48h	Abl	FBgn0000017	Abl tyrosine kinase	20190307	Abl tyrosine kinase (Abl) encodes a non-receptor tyrosine kinase best known for its ortholog's role in human leukemia. It phosphorylates cell adhesion and cytoskeletal proteins and acts as a scaffold in a signaling complex to regulate both epithelial and nervous system morphogenesis.
1.93934e-129	1.1226	0.364	0.059	2.20503e-125	48h	CG2269	FBgn0033484	-	-	Contributions welcome.
6.88967e-127	0.747769	0.443	0.097	7.83356e-123	48h	upSET	FBgn0036398	upSET	20190321	upSET (upSET) encodes a Polycomb/Trithorax-type global transcriptional regulator. It is recruited to active and inducible genes where it restricts chromatin accessibility and histone acetylation to promoter regions. upSET loss produces female sterility.
8.07515e-127	0.758689	0.394	0.071	9.18144e-123	48h	tau	FBgn0266579	tau	-	Contributions welcome.
3.66894e-126	0.941232	0.329	0.042	4.17158e-122	48h	pho	FBgn0002521	pleiohomeotic	20190314	pleiohomeotic (pho) encodes a zinc-finger protein that binds to Polycomb response elements and is required for recruitment of Polycomb group protein complexes to chromatin. It is primarily a transcriptional repressor.
1.01554e-123	0.71156	0.571	0.168	1.15467e-119	48h	Prosbeta3	FBgn0026380	Proteasome beta3 subunit	-	Contributions welcome.
1.76558e-123	0.727596	0.522	0.143	2.00747e-119	48h	Arf79F	FBgn0010348	ADP ribosylation factor at 79F	-	Contributions welcome.
3.71234e-123	0.762739	0.567	0.171	4.22093e-119	48h	Ptp10D	FBgn0004370	Protein tyrosine phosphatase 10D	20190314	Protein tyrosine phosphatase 10D (Ptp10D) encodes a transmembrane receptor tyrosine phosphatase closely related to the product of Ptp4E. Ptp4E-Ptp10D double mutants have lethal respiratory defects. Ptp10D-Ptp69D double mutants have a strong phenotype in which embryonic CNS axons abnormally cross the ventral midline. The product of Ptp10D regulates signaling through the receptor tyrosine kinases e…
1.01965e-122	0.786412	0.342	0.051	1.15934e-118	48h	Dyrk3	FBgn0027101	Dual-specificity tyrosine phosphorylation-regulated kinase 3	-	Contributions welcome.
3.97618e-121	0.936355	0.287	0.026	4.52092e-117	48h	tud	FBgn0003891	tudor	-	Contributions welcome.
3.79039e-119	0.877515	0.359	0.063	4.30968e-115	48h	otk	FBgn0004839	off-track	20190314	off-track (otk) encodes a protein that associates with the product of PlexA to receive a repulsive signal from the product of Sema1a contributing to axon guidance in the central nervous system and motor neurons. The product of otk is also associated with non-canonical Wnt signaling, opposing canonical Wnt signaling activation.
5.21503e-119	0.829799	0.448	0.11	5.92949e-115	48h	CG17816	FBgn0037525	-	-	Contributions welcome.
6.03442e-119	0.730047	0.675	0.245	6.86113e-115	48h	CadN	FBgn0015609	Cadherin-N	-	Contributions welcome.
8.35234e-119	0.768594	0.45	0.109	9.49661e-115	48h	CG3408	FBgn0036008	-	-	Contributions welcome.
3.61753e-118	0.722791	0.408	0.086	4.11313e-114	48h	janA	FBgn0001280	janus A	-	Contributions welcome.
9.79074e-118	0.701673	0.733	0.285	1.11321e-113	48h	Calr	FBgn0005585	Calreticulin	20180913	Calreticulin (Calr) encodes a protein that contributes to olfactory behavior, central nervous system development and sleep. It also works as a marker for phagocytosis of apoptotic cells by phagocytes in embryonic stages.
4.08596e-116	0.675496	0.889	0.517	4.64574e-112	48h	HmgD	FBgn0004362	High mobility group protein D	20180906	High mobility group protein D (HmgD) encodes a highly abundant chromosomal protein involved in DNA bending and chromatin organization.
6.55429e-116	0.820327	0.352	0.061	7.45223e-112	48h	kuk	FBgn0038476	kugelkern	20181115	kugelkern (kuk) encodes a nuclear envelope protein required for nuclear elongation during cellularization. It shares structural and functional similarities to lamins.
2.51249e-115	0.56745	0.559	0.17	2.85671e-111	48h	Sh	FBgn0003380	Shaker	20190314	Shaker (Sh) encodes the structural alpha subunit of a voltage-gated potassium channel. It plays a key role in maintaining electrical excitability in neurons and muscle cells, as well as regulating neurotransmitter release at the synapse.
2.97263e-115	0.629787	0.538	0.157	3.37988e-111	48h	CG15012	FBgn0035528	-	-	Contributions welcome.
1.46938e-113	0.755092	0.388	0.082	1.67069e-109	48h	CG16791	FBgn0038881	-	-	Contributions welcome.
1.58374e-113	0.902172	0.269	0.024	1.80071e-109	48h	CG31998	FBgn0051998	-	-	Contributions welcome.
4.14795e-113	0.633158	0.61	0.208	4.71622e-109	48h	mam	FBgn0002643	mastermind	20190314	mastermind (mam) encodes a transcriptional coactivator that functions in the Notch signaling pathway. It regulates gene expression by interacting with the intracellular domain of the product of N, which is produced upon receptor activation.
6.07402e-113	0.854301	0.302	0.04	6.90616e-109	48h	28SrRNA-Psi:CR40596
8.7751e-113	0.611046	0.731	0.289	9.97729e-109	48h	cpx	FBgn0041605	complexin	20190307	complexin (cpx) encodes a presynaptic cytosolic protein that regulates SNARE complex assembly and fuction. It has both positive and negative roles in synaptic transmission, serving as the synaptic vesicle fusion clamp and as an activator of evoked release.
4.42915e-112	0.613598	0.609	0.202	5.03594e-108	48h	yps	FBgn0022959	ypsilon schachtel	-	Contributions welcome.
4.92841e-112	0.900664	0.256	0.02	5.6036e-108	48h	onecut	FBgn0028996	onecut	20190314	onecut (onecut) encodes a transcription factor that binds two different DNA motifs (Cut and Hox). It is mainly expressed in mature neurons and maintains neuronal identity.
1.07648e-111	0.64272	0.547	0.167	1.22396e-107	48h	hts	FBgn0263391	hu li tai shao	20190307	hu li tai shao (hts) encodes an adducin homolog that is associated with the plasma membrane cytoskeleton, fusome and oocyte ring canals. It has essential functions in muscle, nerve and other tissues, and is required for fertility in males and females.
2.90313e-111	0.735228	0.534	0.169	3.30085e-107	48h	Sidpn	FBgn0032741	similar to Deadpan	-	Contributions welcome.
4.2327e-111	0.706227	0.74	0.308	4.81259e-107	48h	CG7646	FBgn0036926	-	-	Contributions welcome.
6.40695e-111	0.721263	0.341	0.06	7.2847e-107	48h	CG4502	FBgn0031896	-	-	Contributions welcome.
2.22269e-110	0.60399	0.477	0.128	2.52719e-106	48h	Syt1	FBgn0004242	Synaptotagmin 1	20190314	Synaptotagmin 1 (Syt1) encodes a synaptic vesicle calcium binding protein that functions as the fast calcium sensor for neurotransmitter release at synapses.
1.71089e-109	0.588414	0.537	0.163	1.94529e-105	48h	Pka-C1	FBgn0000273	Protein kinase, cAMP-dependent, catalytic subunit 1	20190314	Protein kinase, cAMP-dependent, catalytic subunit 1 (Pka-C1) encodes a serine/threonine kinase that contributes to axis specification, rhythmic behavior and synaptic transmission.
8.36759e-108	0.609421	0.468	0.127	9.51395e-104	48h	Smox	FBgn0025800	Smad on X	20181018	Smad on X (Smox) encodes the primary transcription factor that mediates Activin signalling. Upon phosphorylation by the receptor encoded by babo, it forms a complex with the co-Smad protein encoded by Med. This complex translocates to the nucleus where it regulates expression of target genes.
1.0056e-107	0.770036	0.291	0.039	1.14337e-103	48h	Acn	FBgn0263198	Acinus	20190516	Acinus (Acn) encodes nuclear protein that, together with the products of a Bin1 and RnpS1, forms the ASAP complex that contributes to the regulation of alternative splicing. The Acn protein also functions in basal, starvation-independent autophagy.
3.36632e-107	0.626327	0.63	0.221	3.82751e-103	48h	elav	FBgn0260400	embryonic lethal abnormal vision	20200820	embryonic lethal abnormal vision (elav) encodes the founding member of a family of prototype RNA binding proteins homologous to human Hu proteins, and acting as gene-specific regulators of many aspects of mRNA processing. Drosophila has three members in this family, elav, fne and Rbp9, which are predominantly pan-neuronal. elav has roles in axon guidance, synapse formation and photoreceptor diffe…
5.53553e-107	0.751325	0.368	0.076	6.29389e-103	48h	Pdi	FBgn0286818	Protein disulfide isomerase	-	Contributions welcome.
7.8504e-107	0.888109	0.238	0.016	8.92591e-103	48h	Sema2a	FBgn0011260	Semaphorin 2a	20190314	Semaphorin 2a (Sema2a) encodes a secreted member of the semaphorin protein family. It utilizes the receptor encoded by PlexB to mediate both repulsive and attractive axon guidance. It also utilizes the transmembrane semaphorin encoded by Sema1a as a receptor for dendrite process guidance.
1.14536e-106	1.06552	0.322	0.058	1.30227e-102	48h	NetB	FBgn0015774	Netrin-B	-	Contributions welcome.
1.19934e-106	0.740118	0.32	0.053	1.36365e-102	48h	NUCB1	FBgn0052190	NUCB1	20190926	NUCB1 (NUCB1) encodes a protein involved in the defense response to Gram-negative bacteria.
2.04685e-106	0.53859	0.985	0.806	2.32727e-102	48h	Obp44a	FBgn0033268	Odorant-binding protein 44a	-	Contributions welcome.
1.9364e-105	0.630024	0.428	0.108	2.20168e-101	48h	Rad23	FBgn0026777	Rad23	20180927	Rad23 (Rad23) encodes an evolutionarily conserved member of the proteasome-associated proteins. It acts as a shuttle -or bridge- protein helping ubiquitinated proteins to interact with the proteasome, which in turn regulates their turnover.
2.9446e-105	0.712151	0.309	0.049	3.34801e-101	48h	Rab11	FBgn0015790	Rab11	20190314	Rab11 (Rab11) encodes a Rab type protein. Rab proteins are ubiquitously expressed family of small monomeric Ras-like GTPases that are key regulators of endomembrane traffiking, regulating exocytosis, endocytosis and membrane recycling processes essential for maintaining various cellular functions.
4.66727e-105	0.55517	0.932	0.538	5.30668e-101	48h	rin	FBgn0015778	rasputin	20190926	rasputin (rin) encodes an RNA-binding protein that regulates gene expression. It is involved in eye development and the dorsal/ventral axis specification of the ovary.
8.1017e-105	0.557303	0.516	0.156	9.21164e-101	48h	crp	FBgn0001994	cropped	20190307	cropped (crp) encodes a transcription factor that controls cellular branching of the terminal cells at the ends of tracheal tubes. As a downstream target gene of the product of Myc, it affects cell growth, organ size and survival.
1.27116e-104	0.659915	0.384	0.087	1.4453e-100	48h	ERp60	FBgn0033663	Endoplasmic reticulum p60	-	Contributions welcome.
1.98326e-104	0.62631	0.542	0.177	2.25497e-100	48h	CG5758	FBgn0032666	-	20190307	CG5758 encodes a predicted secreted protein with beta-Ig-H3/fasciclin domains. CG5758 overexpression causes lethality and wing adhesion defects.
1.20115e-103	0.82697	0.374	0.085	1.36571e-99	48h	fend	FBgn0030090	forked end	20190307	forked end (fend) encodes a transmembrane protein that contributes to selective target selection in the neuromuscular system.
1.72106e-103	1.18917	0.256	0.028	1.95684e-99	48h	CG34355	FBgn0085384	-	-	Contributions welcome.
2.66967e-103	0.603229	0.91	0.543	3.03542e-99	48h	brat	FBgn0010300	brain tumor	20190307	brain tumor (brat) encodes a tumor suppressor that regulates proliferation in the brain. During neural stem cell division, it segregates into one daughter cell where it inhibits protein translation, preventing self-renewal and inducing differentiation. It also acts during oogenesis where it interacts with the products of nos and pum to suppress hb translation.
2.80397e-103	0.539408	0.618	0.221	3.18811e-99	48h	OtopLa	FBgn0259994	Otopetrin-like a	-	Contributions welcome.
8.58012e-103	0.569353	0.645	0.231	9.75559e-99	48h	Roc1a	FBgn0025638	Regulator of cullins 1a	20190314	Regulator of cullins 1a (Roc1a) encodes a C2H2 type zinc finger protein and component of several Cullin-Ring E3 ubiquitin ligase complexes. It binds directly to the Cullin subunit within the CRL complex and functions to recruit ubiquitin-charged E2 proteins.
9.26546e-103	0.615553	0.435	0.115	1.05348e-98	48h	Prosalpha3	FBgn0261394	Proteasome alpha3 subunit	-	Contributions welcome.
1.01157e-102	0.787056	0.272	0.034	1.15016e-98	48h	Fmr1	FBgn0028734	Fmr1	20190307	Fmr1 (Fmr1) encodes an RNA and channel binding protein. It acts as a neural growth brake regulating RNA trafficking, RNA translation and neuronal excitability. Fmr1 loss causes Fragile X syndrome.
3.19927e-102	0.563847	0.46	0.128	3.63757e-98	48h	path	FBgn0036007	pathetic	-	Contributions welcome.
3.54871e-102	0.514648	0.493	0.144	4.03488e-98	48h	brp	FBgn0259246	bruchpilot	20190307	bruchpilot (brp) encodes a cytoskeletal protein critical for structural integrity of electron-dense projection (T-bar) at pre-active zones. It contributes to Ca[2+] channel clustering, size regulation of the synaptic vesicle readily releaseable pool and anesthesia-resistant memory formation.
4.89592e-102	0.581239	0.484	0.141	5.56666e-98	48h	Mi-2	FBgn0262519	Mi-2	20190314	Mi-2 (Mi-2) encodes a nuclear ATP-dependent nucleosome remodeler of the CHD family. It associates with active chromatin and utilizes the energy of ATP hydrolysis to move nucleosomes along DNA. It is required for repression of cell type-specific genes, full activation of heat shock genes and regulates higher order chromatin structure of polytene chromosomes.
7.21691e-102	0.577803	0.454	0.125	8.20562e-98	48h	CG8108
8.2568e-102	0.636518	0.36	0.077	9.38798e-98	48h	Lis-1	FBgn0015754	Lissencephaly-1	20180920	Lissencephaly-1 (Lis-1) encodes a regulator of the cytoplasmic dynein-1 motor complex, binding to Dynein heavy chain and regulating dynein force production, microtubule affinity and velocity. It is involved in the transport of many of dynein's cargoes, including mRNPs, mitochondria and nuclei. The Lis-1 product is also a non-catalytic subunit of platelet-activating factor acetylhydrolase.
1.86816e-101	0.51633	0.471	0.134	2.1241e-97	48h	l(3)80Fj	FBgn0287182	lethal (3) 80Fj	-	Contributions welcome.
2.48234e-101	0.557683	0.442	0.119	2.82242e-97	48h	RhoGAP100F	FBgn0039883	Rho GTPase activating protein at 100F	-	Contributions welcome.
4.4221e-101	0.8553	0.227	0.015	5.02793e-97	48h	CG42232	FBgn0250754	-	-	Contributions welcome.
1.02513e-100	1.01889	0.3	0.051	1.16557e-96	48h	nAChRalpha7	FBgn0086778	nicotinic Acetylcholine Receptor alpha7	20190228	nicotinic Acetylcholine Receptor alpha7 (nAChRalpha7) encodes a subunit of the nicotinic acetylcholine receptor, a pentameric neurotransmitter-gated ion channel.
1.17273e-100	0.690726	0.535	0.182	1.33339e-96	48h	GluClalpha	FBgn0024963	GluClalpha	-	Contributions welcome.
1.64079e-100	0.66832	0.78	0.356	1.86558e-96	48h	Appl	FBgn0000108	beta amyloid protein precursor-like	-	Contributions welcome.
1.88514e-100	0.637432	0.326	0.061	2.1434e-96	48h	anne	FBgn0052000	anne boleyn	-	Contributions welcome.
2.47051e-100	0.590017	0.537	0.172	2.80897e-96	48h	Set	FBgn0014879	Set	20190314	Set (Set) encodes a subunit of the inhibitor of histone acetyltransferase (INHAT) complex, which controls histone acetylation. It is involved in transcriptional regulation, which ultimately controls different processes such as p53-mediated apoptosis and neuronal development.
5.41038e-100	0.572693	0.511	0.16	6.15161e-96	48h	hwt	FBgn0264542	heavyweight	-	Contributions welcome.
1.59705e-99	0.658136	0.352	0.076	1.81585e-95	48h	CG6024	FBgn0036202	-	-	Contributions welcome.
3.07312e-99	0.653402	0.293	0.046	3.49414e-95	48h	Syt7	FBgn0039900	Synaptotagmin 7	-	Contributions welcome.
1.59816e-98	0.60475	0.422	0.112	1.81711e-94	48h	CG14207	FBgn0031037	-	-	Contributions welcome.
3.34699e-98	0.672262	0.286	0.044	3.80552e-94	48h	Ythdf	FBgn0039261	YTH N6-methyladenosine RNA binding protein	-	Contributions welcome.
4.22848e-98	0.518555	0.647	0.237	4.80778e-94	48h	nocte	FBgn0261710	no circadian temperature entrainment	20190926	no circadian temperature entrainment (nocte) encodes a protein involved in temperature compensation of the circadian clock.
1.90616e-97	0.656528	0.344	0.073	2.1673e-93	48h	Gabat	FBgn0036927	gamma-aminobutyric acid transaminase	20181025	gamma-aminobutyric acid transaminase (Gabat) encodes an enzyme involved in the breakdown of the sleep-promoting neurotransmitter gamma-aminobutyric (GABA). It functions in mitochondria, in a shunt of the TCA cycle, and is implicated in the regulation of sleep as well as in metabolism.
3.19442e-97	0.508604	0.482	0.143	3.63205e-93	48h	CkIIalpha	FBgn0264492	casein kinase IIalpha	-	Contributions welcome.
3.2587e-97	0.665098	0.328	0.066	3.70514e-93	48h	Tsp97E	FBgn0039465	Tetraspanin 97E	-	Contributions welcome.
3.92747e-97	0.698757	0.289	0.046	4.46553e-93	48h	Uba1	FBgn0023143	Ubiquitin activating enzyme 1	20190711	Ubiquitin activating enzyme 1 (Uba1) encodes an E1 enzyme involved in protein ubiquitylation. It contributes to multiple processes including regulation of Ras-ERK signaling, autophagy, apoptosis and tissue growth.
4.03964e-97	0.536312	0.66	0.253	4.59307e-93	48h	CG34401	FBgn0085430	-	-	Contributions welcome.
6.15264e-97	0.70401	0.29	0.047	6.99555e-93	48h	Aplip1	FBgn0040281	APP-like protein interacting protein 1	20190307	APP-like protein interacting protein 1 (Aplip1) encodes APP-like protein interacting protein 1 (Aplip1) is a scaffolding protein that can bind to several proteins such as Klc, Appl, and hep. Aplip1 can link Khc to vesicles and has roles in fast axonal transport that are important for neuron structure and function.
2.05971e-96	0.476649	0.627	0.227	2.34189e-92	48h	HINT1	FBgn0031459	histidine triad nucleotide binding protein 1	-	Contributions welcome.
7.00654e-96	0.809285	0.263	0.036	7.96643e-92	48h	apolpp	FBgn0087002	apolipophorin	20190307	apolipophorin (apolpp) encodes an apolipoprotein of the ApoB family. It is complexed with lipids to assemble the major hemolymph lipoprotein, lipophorin. Lipophorin transports neutral lipids, phospholipids and sterols between tissues. Lipophorin also carries lipophilic hormones and signaling molecules.
3.69539e-95	0.58822	0.866	0.454	4.20166e-91	48h	mei-P26	FBgn0026206	meiotic P26	20190711	meiotic P26 (mei-P26) encodes a protein involved in meiosis, germline differentiation and spermatogenesis.
6.67958e-95	0.655619	0.34	0.074	7.59469e-91	48h	zip	FBgn0287873	zipper	-	Contributions welcome.
7.66209e-95	0.702209	0.278	0.043	8.7118e-91	48h	CG41099	FBgn0039955	-	-	Contributions welcome.
8.61306e-95	0.54593	0.376	0.091	9.79305e-91	48h	CG11360	FBgn0039920	-	-	Contributions welcome.
1.2724e-94	0.69088	0.569	0.217	1.44672e-90	48h	br	FBgn0283451	broad	-	Contributions welcome.
2.33105e-94	0.455681	0.508	0.158	2.6504e-90	48h	Acbp1	FBgn0031992	Acyl-CoA binding protein 1	-	Contributions welcome.
3.45146e-94	0.505092	0.421	0.114	3.92431e-90	48h	Prosalpha2	FBgn0086134	Proteasome alpha2 subunit	-	Contributions welcome.
6.55154e-94	0.657692	0.258	0.034	7.4491e-90	48h	CG30389	FBgn0050389	-	-	Contributions welcome.
3.21647e-93	0.809533	0.231	0.023	3.65713e-89	48h	B4	FBgn0023407	B4	20190919	B4 (B4) encodes a protein involved in imaginal disc development.
9.3204e-93	0.738132	0.252	0.033	1.05973e-88	48h	Top2	FBgn0284220	Topoisomerase 2	20190314	Topoisomerase 2 (Top2) encodes an enzyme that alters the topology of DNA by creating a transient DNA double strand breakage. It is essential for removing supercoils generated via DNA replication and transcription, and decatenating replicated sister chromosomes during cell division.
1.13078e-92	0.652083	0.317	0.064	1.2857e-88	48h	pnut	FBgn0013726	peanut	20190314	peanut (pnut) encodes a protein that belongs to the septin family of polymerizing GTPases. Together with the products of Septin1 and Septin2, it forms the septin complex. It participates in cytokinesis and other processes that involve organization of the cell cortex.
1.24726e-92	0.675622	0.273	0.042	1.41814e-88	48h	26-29-p	FBgn0250848	26-29kD-proteinase	-	Contributions welcome.
9.93117e-92	0.777917	0.22	0.019	1.12917e-87	48h	nAChRalpha4	FBgn0266347	nicotinic Acetylcholine Receptor alpha4	20190314	nicotinic Acetylcholine Receptor alpha4 (nAChRalpha4) encodes a four-pass transmembrane channel that is part of a nicotinic acetycholine receptor complex. It promotes sleep and its expression level peaks when sleep need is high. Its activity is inhibited by the product of qvr.
3.61619e-91	0.47572	0.974	0.727	4.11161e-87	48h	alphaTub84B	FBgn0003884	alpha-Tubulin at 84B	-	Contributions welcome.
6.22131e-91	0.700488	0.236	0.027	7.07363e-87	48h	Ank	FBgn0011747	Ankyrin	20190307	Ankyrin (Ank) encodes protein that is recruited to the plasma membrane by its association with the product of beta-Spec. It also binds to the adhesion protein encoded by Nrg leading to accumulation of the products of Ank and beta-Spec at sites of cell-cell adhesion.
6.44472e-91	0.513262	0.533	0.181	7.32765e-87	48h	Rac1	FBgn0010333	Rac1	-	Contributions welcome.
7.2256e-91	0.460234	0.981	0.785	8.21551e-87	48h	shep	FBgn0052423	alan shepard	20190314	alan shepard (shep) encodes an evolutionarily conserved RNA/DNA binding protein that regulates alternative splicing and gypsy insulator activities. It regulates neural development during the embryonic and larval stages, and neuronal remodeling during metamorphosis.
9.33406e-91	0.422212	0.445	0.129	1.06128e-86	48h	Sec61beta	FBgn0010638	Sec61 beta subunit	20190919	Sec61 beta subunit (Sec61beta) encodes a protein involved in the regulation of autophagy.
9.8484e-91	0.594285	0.955	0.763	1.11976e-86	48h	mt:CoI	FBgn0013674	mitochondrial Cytochrome c oxidase subunit I	20190314	mitochondrial Cytochrome c oxidase subunit I (mt:CoI) is a mitochondrial gene encoding one of the catalytic subunits of the mitochondrial electron transport chain complex IV, which reduces molecular oxygen to water.
1.27672e-90	0.582438	0.323	0.069	1.45163e-86	48h	CG8677	FBgn0026577	-	20190307	CG8677 encodes a protein that dimerizes with the product of Iswi to form a chromatin remodeling factor RSF (remodeling and spacing factor). RSF is involved in silent chromatin formation via replacement of the product of His2Av.
2.12577e-90	0.509682	0.391	0.103	2.417e-86	48h	Rab35	FBgn0031090	Rab35	20181004	Rab35 (Rab35) encodes a protein that regulates proximal versus distal growth of seamless tubes in the terminal cells of the tracheal system.
3.61793e-90	0.527292	0.367	0.092	4.11359e-86	48h	nej	FBgn0261617	nejire	20190314	nejire (nej) encodes the transcriptional co-activator CBP. It acetylates several nuclear proteins, including the histone encoded by His3 on K18, K27, and H4 on K8. By regulating gene expression, the product of nej has roles in cell proliferation, cell signaling and differentiation, and in developmental patterning.
1.60831e-89	0.422046	0.519	0.17	1.82865e-85	48h	ATPsyndelta	FBgn0028342	ATP synthase, delta subunit	-	Contributions welcome.
3.1619e-89	0.515365	0.491	0.158	3.59508e-85	48h	Uch	FBgn0010288	Ubiquitin carboxy-terminal hydrolase	-	Contributions welcome.
5.00468e-89	0.558807	0.853	0.438	5.69032e-85	48h	MtnA	FBgn0002868	Metallothionein A	20190314	Metallothionein A (MtnA) encodes a member of the Metallothionein family whose transcript level is higher than that of the other four Drosophila metallothioneins. Transcription is strongly induced by copper and cadmium ions and this induction depends on the transcription factor encoded by MTF-1.
5.55662e-89	0.505995	0.403	0.111	6.31788e-85	48h	Prosalpha5	FBgn0016697	Proteasome alpha5 subunit	-	Contributions welcome.
5.96371e-89	0.733677	0.235	0.028	6.78074e-85	48h	NfI	FBgn0042696	Nuclear factor I	-	Contributions welcome.
6.54274e-89	0.486267	0.716	0.301	7.4391e-85	48h	Vha16-11
8.13769e-89	0.523265	0.317	0.068	9.25255e-85	48h	gw	FBgn0051992	gawky	-	Contributions welcome.
9.56416e-89	0.629661	0.335	0.078	1.08744e-84	48h	fra	FBgn0011592	frazzled	20190307	frazzled (fra) encodes a DCC-like Netrin receptor that mediates axon guidance. It also contributes to dendrite guidance, development and morphogenesis.
1.98461e-88	0.537796	0.385	0.103	2.25651e-84	48h	Aps	FBgn0036111	Aps	20190912	Aps (Aps) encodes a diphosphoinositol-polyphosphate diphosphatase that hydrolyses a range of (di)nucleoside polyphosphates. It is involved in glucose and lipid homeostasis.
6.18124e-88	0.456149	0.428	0.125	7.02807e-84	48h	Moe	FBgn0011661	Moesin	20190314	Moesin (Moe) encodes an Ezrin, Radixin, Moesin (ERM) protein involved in cortical cytoskeleton stability. It regulates the products of crb and Rho1. The product of Moe contributes to apical-basal polarity, mitotic spindle organisation and epithelial integrity.
1.55294e-87	0.49039	0.348	0.084	1.76569e-83	48h	Hipk	FBgn0035142	Homeodomain interacting protein kinase	20190307	Homeodomain interacting protein kinase (Hipk) encodes a protein that belongs to the DYRK family kinases. It can modulate signaling pathways including Wingless, Notch, Hippo, Hedgehog, JNK, and cell death. It plays roles in development, proliferation and patterning of many tissues, including the eye, wing, and the embryo.
2.00351e-87	0.46138	0.385	0.102	2.27799e-83	48h	Prosbeta4	FBgn0032596	Proteasome beta4 subunit	20190711	Proteasome beta4 subunit (Prosbeta4) encodes a protein involved in proteasomal degradation.
2.71079e-87	0.650915	0.239	0.031	3.08217e-83	48h	ctrip	FBgn0260794	circadian trip	20190307	circadian trip (ctrip) encodes a HECT ubiquitin ligase that regulates the levels and circadian oscillations of the transcriptional activator encoded by Clk. It plays a role in the control of rest-activity rhythms.
2.75115e-87	0.44549	0.46	0.142	3.12806e-83	48h	SF2	FBgn0283477	Splicing factor 2	20190912	Splicing factor 2 (SF2) encodes a protein involved in alternative mRNA splicing, RNA export from the nucleus and the regulation of the RNA metabolism.
2.8299e-87	0.516154	0.355	0.088	3.2176e-83	48h	CG42239	FBgn0250868	-	-	Contributions welcome.
3.84964e-87	0.523905	0.397	0.11	4.37705e-83	48h	alt	FBgn0038535	aluminum tubes	-	Contributions welcome.
5.04534e-87	0.524457	0.726	0.318	5.73655e-83	48h	CG5151	FBgn0036576	-	-	Contributions welcome.
5.34918e-87	0.552466	0.473	0.153	6.08201e-83	48h	alphaTub84D	FBgn0003885	alpha-Tubulin at 84D	20190321	alpha-Tubulin at 84D (alphaTub84D) encodes a protein involved in major cellular mechanisms such as formation of spindle apparatus or microtubular threads for transport of proteins or organelles.
8.00536e-87	0.649658	0.258	0.041	9.1021e-83	48h	Nckx30C	FBgn0028704	Nckx30C	-	Contributions welcome.
8.28651e-87	0.497366	0.439	0.133	9.42176e-83	48h	p120ctn	FBgn0260799	Adherens junction protein p120	20190314	Adherens junction protein p120 (p120ctn) encodes an important modulator of cell adhesion. It binds to and stabilizes classic cadherin cell adhesion receptors at the cell surface. Unlike its mammalian homologs, it is non-essential but becomes essential if the levels of the product of shg are reduced.
9.98363e-87	0.480132	0.952	0.71	1.13514e-82	48h	ATPsynC	FBgn0039830	ATP synthase, subunit C	-	Contributions welcome.
1.06634e-86	0.508791	0.335	0.078	1.21243e-82	48h	lgs1
4.28685e-86	0.603456	0.315	0.069	4.87415e-82	48h	NaPi-III	FBgn0260795	Na[+]-dependent inorganic phosphate cotransporter type III	20190926	Na[+]-dependent inorganic phosphate cotransporter type III (NaPi-III) encodes a transporter involved in sodium-dependent phosphate transmembrane transport.
4.46416e-86	0.469371	0.531	0.185	5.07575e-82	48h	CG32264	FBgn0052264	-	-	Contributions welcome.
1.38423e-85	0.444611	0.707	0.293	1.57387e-81	48h	ATPsynbeta	FBgn0010217	ATP synthase, beta subunit	-	Contributions welcome.
1.63461e-85	0.690395	0.273	0.05	1.85855e-81	48h	Ten-m	FBgn0004449	Tenascin major	20180906	Tenascin major (Ten-m) encodes a type II dimeric transmembrane protein whose extracellular domain mediates interactions with itself and with its paralogous protein encoded by Ten-a. It also interacts intracellularly with cytoskeleton regulatory proteins. Ten-m product regulates synaptic partner matching and axon guidance in the embryonic nervous system, as well as synaptic organization in olfacto…
2.28989e-85	0.985858	0.252	0.042	2.6036e-81	48h	VGlut	FBgn0031424	Vesicular glutamate transporter	20181004	Vesicular glutamate transporter (VGlut) encodes a glutamate transporter belonging to SLC family of transporters. It localizes to synaptic vesicles in either glutamatergic or dopaminergic nerve terminals. It has been associated with neurodegenerative processes, regulation of basal and stimulant-induced locomotion, as well as the loading of glutamate and dopamine neurotransmitters into synaptic ves…
2.29666e-85	0.606155	0.279	0.052	2.61131e-81	48h	Nup153	FBgn0061200	Nucleoporin 153kD	-	Contributions welcome.
2.67639e-85	0.679345	0.25	0.038	3.04306e-81	48h	Cow	FBgn0039054	Carrier of Wingless	20190307	Carrier of Wingless (Cow) encodes a secreted heparan sulfate proteoglycan that binds the product of wg and increases its extracellular mobility. The binding with the ligand encoded by wg is dependent on heparan sulfate modification of the product of Cow.
2.87983e-85	0.601962	0.289	0.057	3.27437e-81	48h	Idh	FBgn0001248	Isocitrate dehydrogenase	20190307	Isocitrate dehydrogenase (Idh) encodes a cytosolic enzyme that catalyzes the oxidative decarboxylation of isocitrate to 2-oxoglutarate, with the concomitant reduction of NADP[+] to NADPH. It functions, along with Men, Zw, and Pgd, in a small network of NADP reducing enzymes.
2.88836e-85	0.454246	0.421	0.124	3.28407e-81	48h	Pfdn1	FBgn0031776	Prefoldin 1	-	Contributions welcome.
2.96527e-85	0.46407	0.669	0.266	3.37151e-81	48h	ATPsynO	FBgn0016691	ATP synthase, oligomycin sensitivity conferring protein	-	Contributions welcome.
3.42187e-85	0.435983	0.427	0.127	3.89067e-81	48h	Pp1-87B	FBgn0004103	Protein phosphatase 1 at 87B	-	Contributions welcome.
5.05126e-85	0.590742	0.306	0.066	5.74328e-81	48h	Dbp80	FBgn0024804	Dead box protein 80	20180920	Dead box protein 80 (Dbp80) encodes a putative ATP-dependent RNA helicase (DEAD box helicase), based on sequence similarity to other Dead box proteins, which are involved in mRNA export from the nucleus.
8.6311e-85	0.560918	0.281	0.053	9.81356e-81	48h	Jarid2	FBgn0036004	Jumonji, AT rich interactive domain 2	20181018	Jumonji, AT rich interactive domain 2 (Jarid2) encodes a nuclear protein that functions as a DNA-binding transcriptional repressor. It functions as a scaffold for the recruitment of various complexes, including Polycomb repressive complex 2. It is involved in intestinal stem proliferation and differentiation.
1.3296e-84	0.523895	0.343	0.085	1.51175e-80	48h	da	FBgn0267821	daughterless	20190307	daughterless (da) encodes a class I bHLH protein important for sex determination and dosage compensation by controlling the feminizing switch gene Sxl. It participates in transcriptional regulation of a wide variety processes, including oogenesis, neurogenesis, myogenesis and cell proliferation.
1.42926e-84	0.677513	0.232	0.03	1.62506e-80	48h	CG10417	FBgn0033021	-	-	Contributions welcome.
2.0231e-84	0.438749	0.38	0.103	2.30026e-80	48h	CG7781	FBgn0032021	-	-	Contributions welcome.
2.26187e-84	0.450374	0.404	0.116	2.57174e-80	48h	eEF1delta	FBgn0032198	eukaryotic translation elongation factor 1 delta	-	Contributions welcome.
2.85883e-84	0.704667	0.221	0.025	3.25049e-80	48h	Dab	FBgn0000414	Disabled	20190307	Disabled (Dab) encodes an adaptor protein that is a core component of the Abl tyrosine kinase signaling pathway. It associates with transmembrane receptors including those encoded by N and Appl. It is involved in axon patterning, embryo morphogenesis and trafficking in endocytosis, exocytosis and Golgi organization.
3.18184e-84	0.398919	0.617	0.235	3.61776e-80	48h	CG31140	FBgn0051140	-	-	Contributions welcome.
3.26166e-84	0.404554	0.449	0.139	3.70851e-80	48h	Pfdn6	FBgn0036918	Prefoldin 6	-	Contributions welcome.
5.24808e-84	0.456725	0.778	0.361	5.96707e-80	48h	Eip75B	FBgn0000568	Ecdysone-induced protein 75B	20180913	Ecdysone-induced protein 75B (Eip75B) encodes a nuclear receptor that interacts with the receptor encoded by Hr3. The product of Eip75B regulates feeding behavior, fat deposition, and developmental timing in response to nitric oxide (NO) signaling. It also acts downstream from NO in the nervous system, where it controls neuronal remodeling.
8.09878e-84	0.602056	0.274	0.051	9.20831e-80	48h	Patronin	FBgn0263197	Patronin	20190516	Patronin (Patronin) encodes a microtubule minus-end binding protein that can promote acentrosomal nucleation of microtubules. Apical localisation of the Patronin product orients microtubules in polarised epithelial cells and in oocytes.
1.26938e-83	0.377868	0.503	0.168	1.44329e-79	48h	lwr	FBgn0010602	lesswright	20190314	lesswright (lwr) encodes Ubc9, a SUMO conjugating enzyme that accepts SUMO from the SUMO activating enzyme and hands it off to the SUMO conjugation target. It has documented biological functions in innate immunity, meiosis, and anterior patterning of the embryo.
1.39877e-83	0.661708	0.216	0.024	1.59041e-79	48h	Dp1	FBgn0027835	Dodeca-satellite-binding protein 1	20180927	Dodeca-satellite-binding protein 1 (Dp1) encodes a single-stranded nucleic acid binding protein that belongs to the vigilin protein family. It binds to target mRNAs and enhances their translation.
1.53671e-83	0.443599	0.589	0.22	1.74724e-79	48h	eEF2	FBgn0000559	eukaryotic translation elongation factor 2	-	Contributions welcome.
2.67018e-83	0.469814	0.42	0.127	3.03599e-79	48h	MFS17	FBgn0058263	Major Facilitator Superfamily Transporter 17	-	Contributions welcome.
3.08054e-83	0.548718	0.313	0.071	3.50258e-79	48h	CG13220	FBgn0033608	-	-	Contributions welcome.
3.10342e-83	0.529534	0.875	0.495	3.52859e-79	48h	HmgZ	FBgn0010228	HMG protein Z	-	Contributions welcome.
3.54234e-83	0.562996	0.312	0.07	4.02764e-79	48h	drk	FBgn0004638	downstream of receptor kinase	20180906	downstream of receptor kinase (drk) encodes an adaptor protein that recognizes phosphorylated tyrosine residues of membrane receptors and triggers the Ras/Raf/MAPK pathway. drk product contributes to the regulation of cytoskeletal organization and participates in developmental and cognitive processes (associative learning, anesthesia resistant memory).
8.99346e-83	0.437459	0.557	0.201	1.02256e-78	48h	Reph	FBgn0021800	Regulator of eph expression	20190314	Regulator of eph expression (Reph) encodes a putative nuclear protein involved in visual system development via the regulation of the product of Eph.
9.16999e-83	0.47097	0.573	0.215	1.04263e-78	48h	mub	FBgn0262737	mushroom-body expressed	20190926	mushroom-body expressed (mub) encodes a protein involved in thermosensory behavior and regulation of alternative mRNA splicing.
4.00433e-82	0.632296	0.232	0.033	4.55292e-78	48h	Nup358	FBgn0039302	Nucleoporin 358kD	-	Contributions welcome.
4.03174e-82	0.775271	0.238	0.036	4.58408e-78	48h	CG15765	FBgn0029814	-	-	Contributions welcome.
5.26804e-82	0.546986	0.259	0.045	5.98977e-78	48h	CG7029	FBgn0039026	-	-	Contributions welcome.
1.01544e-81	0.536957	0.27	0.051	1.15455e-77	48h	mAChR-A1
1.69173e-81	0.489023	0.33	0.081	1.9235e-77	48h	Vha26	FBgn0283535	Vacuolar H[+]-ATPase 26kD subunit	20190926	Vacuolar H[+]-ATPase 26kD subunit (Vha26) encodes the E subunit of the V1 domain of the vacuolar ATPase that is required for the morphology of tracheal cells.
2.36231e-81	0.500438	0.323	0.078	2.68595e-77	48h	CAH1	FBgn0027844	Carbonic anhydrase 1	20190912	Carbonic anhydrase 1 (CAH1) encodes an alpha-class carbonate dehydratase that catalyzes the reversible hydration/dehydration of carbon dioxide to bicarbonate and protons.
2.6927e-81	0.767127	0.281	0.059	3.0616e-77	48h	Dscam4	FBgn0263219	Down syndrome cell adhesion molecule 4	20190516	Down syndrome cell adhesion molecule 4 (Dscam4) one of four Dscam paralogs in the D. melanogaster genome. It encodes a homophilic cell adhesion molecule that regulates interactions between dendrites and axons in the visual system.
3.41449e-81	0.380723	0.392	0.112	3.88228e-77	48h	Sec61gamma	FBgn0031049	Sec61 gamma subunit	-	Contributions welcome.
6.38958e-81	0.455494	0.443	0.142	7.26495e-77	48h	CG33303	FBgn0053303	-	-	Contributions welcome.
6.78152e-81	0.485412	0.531	0.192	7.71059e-77	48h	Pep	FBgn0004401	Protein on ecdysone puffs	-	Contributions welcome.
8.79786e-81	0.38016	0.499	0.17	1.00032e-76	48h	Srrm234	FBgn0035253	Serine-arginine repetitive matrix 2/3/4	-	Contributions welcome.
8.94703e-81	0.669943	0.237	0.036	1.01728e-76	48h	SP2353	FBgn0034070	SP2353	20190314	SP2353 (SP2353) encodes a EGF-like- and LamininG-domain-containing protein. It interacts genetically with Dg, which encodes a extracellular matrix receptor. It regulates muscle homeostasis, rhabdomere differentiation and innate immune response.
1.18042e-80	0.41095	0.972	0.725	1.34214e-76	48h	tsr	FBgn0011726	twinstar	-	Contributions welcome.
5.1969e-80	0.548869	0.265	0.05	5.90887e-76	48h	CG10098	FBgn0037472	-	-	Contributions welcome.
7.69869e-80	0.571576	0.247	0.042	8.75341e-76	48h	Corin	FBgn0033192	Corin	-	Contributions welcome.
8.0573e-80	0.560995	0.3	0.068	9.16115e-76	48h	shot	FBgn0013733	short stop	20190314	short stop (shot) encodes a member of the spectraplakin family of large cytoskeletal linker molecules. It binds both actin and microtubules, as well as scaffold proteins, certain signalling factors and calcium. It plays developmental and maintenance roles in the nervous system, the epidermis, at muscle attachments, the foregut, the wing, tracheae and oocytes.
8.73143e-80	0.448069	0.338	0.086	9.92764e-76	48h	EloC	FBgn0266711	Elongin C	20190307	Elongin C (EloC) encodes an essential protein for development that participates in the control of wing cell identity. EloB, EloC and EloA encode for subunits of the Elongin complex, which interacts in vivo with the chromatin factor encoded by corto.
9.14691e-80	0.462425	0.339	0.087	1.04e-75	48h	Xbp1	FBgn0021872	X box binding protein-1	20190321	X box binding protein-1 (Xbp1) encodes a transcription factor that mediates the unfolded protein response. Xbp1 mRNA undergoes splicing after being cleaved by the product of Ire1, inducing the expression of ER quality control transcripts. Xbp1 mutants fail to develop beyond the 2nd instar larval stage, indicative of a requirement to resolve inherent ER stress during normal development.
1.31145e-79	0.608603	0.246	0.042	1.49112e-75	48h	CG17528	FBgn0261387	-	-	Contributions welcome.
1.54237e-79	0.644449	0.214	0.026	1.75367e-75	48h	sol	FBgn0003464	small optic lobes	-	Contributions welcome.
1.66944e-79	0.50927	0.249	0.042	1.89815e-75	48h	dpr211
2.22872e-79	0.393247	0.401	0.12	2.53405e-75	48h	mtd	FBgn0013576	mustard	20190314	mustard (mtd) encodes an ecdysone-regulated late puff protein. A isoform including only the C-terminal with a TLDc domain enters the nucleus. This isoform increases intestinal stem cell division and suppresses expression of the antimicrobial peptide encoded by DptA at the transcriptional level, independent of IMD pathway signaling.
2.53653e-79	0.626221	0.246	0.042	2.88404e-75	48h	CG17883	FBgn0040005	-	-	Contributions welcome.
4.43275e-79	0.390783	0.473	0.159	5.04004e-75	48h	CkIalpha	FBgn0015024	Casein kinase Ialpha	20190307	Casein kinase Ialpha (CkIalpha) encodes a member of the CK1 family of Ser/Thr kinases with a preference for acidic substrates. It is involved in multiple signaling pathways, including Wingless and Hedgehog, that control cell growth and patterning.
4.55172e-79	0.690165	0.193	0.017	5.1753e-75	48h	DIP2	FBgn0024806	DISCO Interacting Protein 2	20190321	DISCO Interacting Protein 2 (DIP2) encodes a member of DIP2 family. It interacts physically with the product of disco in vitro and participates in axonal bifurcation and guidance downstream of the JNK pathway.
4.69416e-79	0.418927	0.524	0.186	5.33726e-75	48h	Prosbeta1	FBgn0010590	Proteasome beta1 subunit	-	Contributions welcome.
5.35457e-79	0.447328	0.366	0.102	6.08814e-75	48h	CG14442	FBgn0029893	-	-	Contributions welcome.
1.28265e-78	0.422684	0.577	0.22	1.45837e-74	48h	Ran	FBgn0020255	Ran	-	Contributions welcome.
1.96645e-78	0.378495	0.402	0.121	2.23585e-74	48h	Nedd8	FBgn0032725	Nedd8	20181011	Nedd8 (Nedd8) encodes a ubiquitin-like polypeptide involved in protein ubiquitination and degradation, via Cullin neddylation. Nedd8-mediated modification has been implicated in signal transduction, cell proliferation and differentiation.
2.04949e-78	0.42259	0.338	0.088	2.33027e-74	48h	Prosalpha4	FBgn0004066	Proteasome alpha4 subunit	-	Contributions welcome.
2.38132e-78	0.456499	0.385	0.113	2.70757e-74	48h	CG11873
5.60751e-78	0.792658	0.269	0.056	6.37573e-74	48h	lncRNA:CR46006
5.8587e-78	0.498435	0.327	0.084	6.66134e-74	48h	Dek	FBgn0026533	Dek	20180927	Dek (Dek) encodes a DNA binding protein involved in DNA repair and heterochromatin integrity.
6.61305e-78	0.347526	0.368	0.103	7.51903e-74	48h	sqh	FBgn0003514	spaghetti squash	20190314	spaghetti squash (sqh) encodes the regulatory light chain of the nonmuscle type 2 myosin. Its phosphorylation through the Rho-Rho Kinase pathway is predicted to activate myosin motor activity. The product of sqh and myosin function in cellular processes such as cytokinesis, and also contribute to tissue morphogenesis.
1.02547e-77	0.61202	0.205	0.024	1.16596e-73	48h	dikar	FBgn0261934	dikar	20190912	dikar (dikar) encodes a protein involved in long-term memory.
1.1283e-77	0.544921	0.278	0.059	1.28287e-73	48h	LRP1	FBgn0053087	LDL receptor protein 1	-	Contributions welcome.
3.27946e-77	0.454447	0.307	0.074	3.72874e-73	48h	inc	FBgn0025394	insomniac	20181018	insomniac (inc) encodes a BTB domain-containing protein that is essential in neurons for normal sleep-wake cycles.
6.17102e-77	0.694702	0.206	0.025	7.01645e-73	48h	nolo	FBgn0051619	no long nerve cord	20190912	no long nerve cord (nolo) encodes a protein involved in ventral cord development.
6.83441e-77	0.576383	0.21	0.026	7.77072e-73	48h	Asator	FBgn0039908	Asator	20190516	Asator (Asator) encodes a tau-tubulin kinase homolog that is localized to the cytoplasm at interphase. It directly interacts with the spindle matrix protein encoded by Mtor and localizes to the spindle region during mitosis.
8.67369e-77	0.438387	0.354	0.098	9.86199e-73	48h	CG8188	FBgn0030863	-	-	Contributions welcome.
9.17473e-77	0.336173	0.478	0.162	1.04317e-72	48h	HP4	FBgn0035829	Heterochromatin protein 4	20181004	Heterochromatin protein 4 (HP4) encodes a component of classical heterochromatin that is involved in gene silencing by heterochromatin.
1.05863e-76	0.437567	0.952	0.651	1.20366e-72	48h	fne	FBgn0086675	found in neurons	20190307	found in neurons (fne) encodes an RNA binding protein that works as a post-transcriptional regulator. It is present in the cytoplasm of all neurons. Lack of fne produces fusion of the mushroom body beta-lobes and altered male courtship behaviour.
1.18556e-76	0.458864	0.292	0.067	1.34798e-72	48h	Uev1A	FBgn0035601	Ubiquitin-conjugating enzyme variant 1A	20191219	Ubiquitin-conjugating enzyme variant 1A (Uev1A) encodes a conserved protein that contributes to ubiquitin conjugating enzyme activity, but not catalytically, since it lacks the conserved cysteine residue essential for ubiquitin conjugation. It regulates genomic integrity, IMD pathway-mediated innate immunity, JNK-pathway mediated cell death and tumor invasion.
1.23119e-76	0.511389	0.278	0.059	1.39986e-72	48h	CaBP1	FBgn0025678	calcium-binding protein 1	20190307	calcium-binding protein 1 (CaBP1) encodes a protein that resides in the lumen of the endoplasmic reticulum. It seems to be relocated outside cells during apoptosis and involved in the phagocytosis of apoptotic cells.
1.43698e-76	0.593553	0.23	0.036	1.63384e-72	48h	promL	FBgn0026189	prominin-like	-	Contributions welcome.
1.44522e-76	0.35004	0.601	0.233	1.64322e-72	48h	ATPsynB1
1.51612e-76	0.326215	0.497	0.176	1.72383e-72	48h	Acbp21
1.64183e-76	0.444165	0.328	0.085	1.86676e-72	48h	beta-Spec	FBgn0250788	beta Spectrin	20190321	beta Spectrin (beta-Spec) encodes an essential protein that interacts with the product of alpha-Spec to form a heterotetramer. The product of beta-Spec is typically associated with the plasma membrane. It functions in a lipoprotein pathway that delivers dietary fat to the larval fat body for storage. It is also believed to function in asymmetric division of germ line stem cells via cytoplasmic st…
3.79667e-76	0.419625	0.309	0.076	4.31681e-72	48h	Khc-73	FBgn0019968	Kinesin heavy chain 73	20181004	Kinesin heavy chain 73 (Khc-73) encodes a member of the Kinesin-3 family of microtubule-based transport motors. It facilitates endosomal transport during interphase and modulates cortical polarity during asymmetric neuroblast cell division.
3.93323e-76	0.363812	0.37	0.109	4.47208e-72	48h	CG96861
4.51841e-76	0.434352	0.395	0.121	5.13743e-72	48h	Hel25E	FBgn0014189	Helicase at 25E	20190307	Helicase at 25E (Hel25E) encodes the UAP56 RNA helicase in the DECD subfamily of DEAD-box helicases. It is an enhancer of position-effect variegation, and contributes to mRNA splicing, nuclear export, and piRNA biosynthesis. The product of Hel25E binds heterochromatic cluster transcripts, along with the product of vas, to organize a piRNA-processing compartment that spans the nuclear envelope to …
4.90211e-76	0.359472	0.435	0.141	5.5737e-72	48h	Spred	FBgn0020767	Sprouty-related protein with EVH-1 domain	-	Contributions welcome.
6.66878e-76	0.39484	0.417	0.133	7.5824e-72	48h	CG9919	FBgn0030742	-	-	Contributions welcome.
7.46258e-76	0.585409	0.289	0.068	8.48495e-72	48h	kek2	FBgn0015400	kekkon 2	-	Contributions welcome.
8.24741e-76	0.336449	0.473	0.161	9.3773e-72	48h	ND-ACP	FBgn0011361	NADH dehydrogenase (ubiquinone) acyl carrier protein	-	Contributions welcome.
1.13482e-75	0.532841	0.23	0.037	1.2903e-71	48h	PRL-1	FBgn0024734	PRL-1 phosphatase	20190314	PRL-1 phosphatase (PRL-1) encodes a growth inhibitor that counteracts the function of the product of the Src42A oncogene.
1.44202e-75	0.369164	0.38	0.113	1.63958e-71	48h	DCP2	FBgn0036534	Decapping protein 2	20190912	Decapping protein 2 (DCP2) encodes a m7G(5')pppN diphosphatase involved in gene silencing by miRNA and the regulation of cytoplasmic mRNA processing body assembly.
2.02805e-75	0.315798	0.371	0.108	2.30589e-71	48h	Atg8a	FBgn0052672	Autophagy-related 8a	20190307	Autophagy-related 8a (Atg8a) encodes a ubiquitin-like protein that is conjugated to phosphatidylethanolamine, and this lipid modification anchors it into the membrane of forming and completed autophagosomes. Atg8a product has roles in autophagosome formation, maintaining neuromuscular function and normal lifespan.
2.59936e-75	0.562769	0.23	0.038	2.95547e-71	48h	CG2993	FBgn0037521	-	-	Contributions welcome.
2.77913e-75	0.349235	0.359	0.102	3.15987e-71	48h	Rab12
3.04652e-75	0.601038	0.204	0.025	3.46389e-71	48h	Tudor-SN	FBgn0035121	Tudor staphylococcal nuclease	-	Contributions welcome.
3.5582e-75	0.339944	0.504	0.178	4.04567e-71	48h	SmE	FBgn0261790	Small ribonucleoprotein particle protein SmE	20190314	Small ribonucleoprotein particle protein SmE (SmE) encodes an RNA binding protein that functions as part of a heteroheptameric ring structure called the Sm core. This complex binds to spliceosomal small nuclear RNAs (e.g. U1, U2, U4 and U5) and helps to carry out pre-mRNA splicing. It also forms a heterotrimeric sub-complex with the products of SmF and SNRPG.
3.69467e-75	0.471105	0.317	0.081	4.20084e-71	48h	wde	FBgn0027499	windei	20180927	windei (wde) encodes a chromatin-associated protein that functions as an essential cofactor and binding partner for the methyl transferase encoded by egg. It also binds to the chromosome 4-specific protein encoded by Pof. wde product is required for survival of female germ line cells.
5.4712e-75	0.392068	0.758	0.341	6.22076e-71	48h	CG6329	FBgn0033872	-	-	Contributions welcome.
6.14342e-75	0.275677	0.509	0.179	6.98507e-71	48h	Tim17b1	FBgn0037310	Tim17b1	-	Contributions welcome.
6.17114e-75	0.449749	0.316	0.08	7.01659e-71	48h	Ubi-p63E	FBgn0003943	Ubiquitin-63E	20180906	Ubiquitin-63E (Ubi-p63E) encodes a polyubiquitin precursor: once processed by deubiquitinating enzymes, it produces ten ubiquitin molecules, which are predominantly conjugated to target proteins. Ubiquitin conjugation is involved in a wide range of biological processes, such as protein degradation, endocytosis of plasma membrane proteins, protein trafficking, DNA-damage response and inflammation …
7.13323e-75	0.553822	0.301	0.075	8.11049e-71	48h	pyd	FBgn0262614	polychaetoid	20190314	polychaetoid (pyd) encodes a broadly acting protein that is associated with multiple proteins at the surface and within the cytoskeleton, connecting events between the two.
7.69538e-75	0.30807	0.289	0.067	8.74965e-71	48h	Sirup1
8.0124e-75	0.363828	0.359	0.103	9.1101e-71	48h	CG5532	FBgn0034902	-	-	Contributions welcome.
1.24822e-74	0.584632	0.195	0.022	1.41922e-70	48h	Hcf	FBgn0039904	Host cell factor	-	Contributions welcome.
1.4453e-74	0.428382	0.626	0.254	1.6433e-70	48h	Su(var)205	FBgn0003607	Suppressor of variegation 205	-	Contributions welcome.
1.89675e-74	0.500036	0.269	0.058	2.1566e-70	48h	RhoGDI	FBgn0036921	RhoGDI	-	Contributions welcome.
2.98675e-74	0.408492	0.799	0.378	3.39594e-70	48h	COX7A	FBgn0040529	Cytochrome c oxidase subunit 7A	-	Contributions welcome.
7.84997e-74	0.354584	0.619	0.246	8.92541e-70	48h	eEF1gamma	FBgn0029176	eukaryotic translation elongation factor 1 gamma	20190307	eukaryotic translation elongation factor 1 gamma (eEF1gamma) encodes a protein that associates with other EF1 subunits (alpha/beta/delta). It regulates organelle movement along microtubules. It binds tubulin and the protein kinase encoded by Doa, which in turns phosphorylates the product of eEF1gamma.
1.11851e-73	0.456922	0.274	0.06	1.27175e-69	48h	sau	FBgn0267378	sauron	-	Contributions welcome.
1.3481e-73	0.38671	0.332	0.09	1.53278e-69	48h	Eb1	FBgn0027066	Eb1	20190926	Eb1 (Eb1) encodes a microtubule end-binding protein that contributes to organization of the microtubule cytoskeleton. It is involved in chromosome segregation, wound healing and flight behavior.
1.67416e-73	0.405784	0.615	0.247	1.90352e-69	48h	Hsc70-3	FBgn0001218	Heat shock 70-kDa protein cognate 3	-	Contributions welcome.
1.77921e-73	0.439574	0.32	0.085	2.02297e-69	48h	Kap-alpha3	FBgn0027338	karyopherin alpha3	20190912	karyopherin alpha3 (Kap-alpha3) encodes a protein required for the nuclear import of the product of N.
1.95148e-73	0.523957	0.26	0.054	2.21883e-69	48h	exd	FBgn0000611	extradenticle	20190321	extradenticle (exd) encodes a homeodomain transcription factor that is imported to the nuclueus upon binding the product of hth. The protein complex hth-exd are Hox cofactors but also have additional Hox-independent functions such as in antennal development, proximal appendages patterning, and cell division promotion of the undifferentiated eye field.
2.25409e-73	0.313587	0.582	0.225	2.5629e-69	48h	Pomp	FBgn0032884	Pomp	-	Contributions welcome.
3.25797e-73	0.434779	0.313	0.081	3.70431e-69	48h	CG3556	FBgn0029708	-	-	Contributions welcome.
4.29236e-73	0.353743	0.359	0.105	4.88041e-69	48h	Nrx-11
5.17813e-73	0.481555	0.257	0.053	5.88753e-69	48h	CG30122	FBgn0050122	-	-	Contributions welcome.
5.82699e-73	0.279937	0.306	0.077	6.62529e-69	48h	lncRNA:CR42862
6.10393e-73	0.460582	0.772	0.371	6.94016e-69	48h	kra	FBgn0250753	krasavietz	20190314	krasavietz (kra) encodes a translational regulator that is able to interact with the translation initiation factor encoded by eIF2beta. It is involved in axon guidance, long-term memory, and alcohol addiction.
6.7001e-73	0.468565	0.3	0.075	7.61801e-69	48h	Rox8	FBgn0005649	Rox8	20190919	Rox8 (Rox8) encodes a protein involved in the regulation of alternative mRNA splicing.
6.99593e-73	0.336317	0.456	0.157	7.95437e-69	48h	Nipped-B	FBgn0026401	Nipped-B	20190314	Nipped-B (Nipped-B) encodes a protein that interacts with the product of Mau2 to form the kollerin complex, which topologically loads the cohesin ring complex onto chromosomes. The product of Nipped-B and cohesin participate in transcriptional regulation and DNA repair.
7.92503e-73	0.399597	0.731	0.323	9.01076e-69	48h	porin	FBgn0004363	porin	20190314	porin (porin) encodes a beta-barrel channel protein localized in the outer membrane of mitochondria that conducts translocation of various ions and metabolites between cytoplasm and mitochondria. It plays roles in mitochondria dynamics and mitophagy, and is ubiquitinated by the E3 ligases encoded by park and Mul1.
8.36794e-73	0.536292	0.255	0.052	9.51434e-69	48h	flfl	FBgn0024555	falafel	20190307	falafel (flfl) encodes the regulatory 3 subunit of protein phosphatase 4 (PP4). It targets PP4 to the centromere to regulate kinetochore integrity in mitosis. It is also a key mediator for the localization of the product of mira and associated cell fate determinants during cell cycle.
9.1874e-73	0.601061	0.194	0.023	1.04461e-68	48h	Zyx	FBgn0011642	Zyxin	20190321	Zyxin (Zyx) encodes an actin cytoskeleton regulator found at cell-matrix junctions and cell-cell adherens junctions. Its roles include mechanotransduction and regulation of the Hippo signaling pathway.
1.02102e-72	0.579649	0.215	0.033	1.1609e-68	48h	bif	FBgn0014133	bifocal	20190919	bifocal (bif) encodes an actin and microtubule binding protein involved in axon guidance and regulation of axon extension.
1.63893e-72	0.414007	0.292	0.071	1.86346e-68	48h	grp1
1.84107e-72	0.422759	0.928	0.624	2.0933e-68	48h	CNBP	FBgn0034802	CCHC-type zinc finger nucleic acid binding protein	-	Contributions welcome.
2.30989e-72	0.367011	0.388	0.121	2.62634e-68	48h	CG10077	FBgn0035720	-	-	Contributions welcome.
4.71323e-72	0.384003	0.378	0.115	5.35894e-68	48h	Evi5	FBgn0262740	Ecotropic viral integration site 5	-	Contributions welcome.
6.79554e-72	0.558539	0.213	0.033	7.72653e-68	48h	Lpin	FBgn0263593	Lipin	20190314	Lipin (Lpin) encodes a protein that plays a central role in fat body function and energy metabolism. It works as a phosphatidate phosphatase required for normal insulin pathway signaling.
8.98027e-72	0.589896	0.195	0.024	1.02106e-67	48h	sov	FBgn0287725	small ovary	-	Contributions welcome.
9.55314e-72	0.36187	0.318	0.084	1.08619e-67	48h	SelT	FBgn0031670	Selenoprotein T	-	Contributions welcome.
1.84606e-71	0.530537	0.639	0.279	2.09897e-67	48h	Jupiter	FBgn0051363	Jupiter	-	Contributions welcome.
1.9689e-71	0.458024	0.296	0.074	2.23864e-67	48h	Clic	FBgn0030529	Chloride intracellular channel	20190801	Chloride intracellular channel (Clic) encodes a protein involved in chloride transport and alcohol-related behavior.
2.7559e-71	0.371951	0.395	0.126	3.13346e-67	48h	CG17059	FBgn0040754	-	-	Contributions welcome.
3.80763e-71	0.49167	0.275	0.064	4.32927e-67	48h	msn	FBgn0010909	misshapen	20190314	misshapen (msn) encodes a Sterile 20 MAP kinase kinase kinase.
4.77582e-71	0.42232	0.286	0.069	5.43011e-67	48h	eIF4B	FBgn0020660	eukaryotic translation initiation factor 4B	20190711	eukaryotic translation initiation factor 4B (eIF4B) encodes a protein involved in cap-dependent translation, cell survival, and proliferation.
5.09827e-71	0.449874	0.267	0.06	5.79673e-67	48h	Crk1
5.21971e-71	0.451123	0.266	0.059	5.93481e-67	48h	CG12099	FBgn0035232	-	-	Contributions welcome.
5.44476e-71	0.299517	0.413	0.136	6.19069e-67	48h	Spn	FBgn0010905	Spinophilin	20190919	Spinophilin (Spn) encodes a scaffold protein protein that regulates the neurexin/neuroligin signalling at the presynaptic active zone.
6.42682e-71	0.297709	0.546	0.207	7.30729e-67	48h	SkpA1
8.28919e-71	0.329241	0.404	0.131	9.42481e-67	48h	Ssb-c31a	FBgn0015299	Single stranded-binding protein c31A	-	Contributions welcome.
9.76286e-71	0.474038	0.267	0.06	1.11004e-66	48h	Rab6	FBgn0015797	Rab6	20180920	Rab6 (Rab6) encodes a member of the Rab family, which are small Ras-like GTPases involved in vesicle trafficking. The Rab6 product localizes on late Golgi, and regulates vesicle trafficking within Golgi, post-Golgi, and endosome to Golgi.
1.01959e-70	0.455529	0.266	0.059	1.15928e-66	48h	CG8223	FBgn0037624	-	-	Contributions welcome.
1.24965e-70	0.657081	0.196	0.026	1.42085e-66	48h	Ilp5	FBgn0044048	Insulin-like peptide 5	20190711	Insulin-like peptide 5 (Ilp5) encodes a peptide involved in the insulin signaling pathway, sleep and mating behavior in females.
1.38027e-70	0.509209	0.257	0.056	1.56937e-66	48h	Tnpo	FBgn0024921	Transportin	20190912	Transportin (Tnpo) encodes a protein involved in Hh signalling regulation by mediating the import of the transcription factor encoded by ci into the nucleus.
1.39707e-70	0.38182	0.353	0.104	1.58847e-66	48h	Sod2	FBgn0010213	Superoxide dismutase 2 (Mn)	20190926	Superoxide dismutase 2 (Mn) (Sod2) encodes an enzyme that detoxifies superoxide radicals in mitochondria. The loss of Sod2 generates endogenous oxidative stress that results in reduced activity of critical mitochondrial enzymes, hypersensitivity to oxidative stress and neonatal lethality. A muscle restricted p38Kinase-Mef2-Sod2 signaling module influences life span and stress.
1.98705e-70	0.717986	0.203	0.03	2.25927e-66	48h	CG15236	FBgn0033108	-	-	Contributions welcome.
2.20452e-70	0.306144	0.53	0.197	2.50654e-66	48h	robl	FBgn0024196	roadblock	20190314	roadblock (robl) encodes a dynein-associated protein involved in intracellular transport mediated by Dynein. It contributes to dendrite morphogenesis and mushroom body development.
2.23152e-70	0.265623	0.505	0.185	2.53724e-66	48h	gish1
2.39509e-70	0.489376	0.262	0.058	2.72322e-66	48h	Galphaq	FBgn0004435	G protein alpha q subunit	20190307	G protein alpha q subunit (Galphaq) encodes an alpha subunit of a heterotrimeric G-protein that functions downstream of GPCR signaling. It contributes to neuronal development, olfaction, flight, learning and memory.
2.48224e-70	0.562395	0.569	0.254	2.82231e-66	48h	CG17716
2.8923e-70	0.612302	0.179	0.018	3.28855e-66	48h	CG30428	FBgn0050428	-	-	Contributions welcome.
2.94093e-70	0.530186	0.225	0.04	3.34384e-66	48h	Rrp1	FBgn0004584	Recombination repair protein 1	-	Contributions welcome.
3.0559e-70	0.364335	0.4	0.13	3.47456e-66	48h	Prosbeta6	FBgn0002284	Proteasome beta6 subunit	-	Contributions welcome.
5.3453e-70	0.376416	0.656	0.28	6.07761e-66	48h	tou	FBgn0033636	toutatis	20190801	toutatis (tou) encodes a transcription factor that activates proneural expression via positive regulation of the product of pnr. It is involved in chromatin remodeling and nervous system development.
5.53279e-70	0.341633	0.549	0.212	6.29078e-66	48h	Rsf1	FBgn0011305	Repressor splicing factor 1	-	Contributions welcome.
7.19688e-70	0.551544	0.206	0.031	8.18286e-66	48h	vtd	FBgn0260987	verthandi	20190321	verthandi (vtd) encodes a subunit of the cohesin complex, which encircles sister chromatids after DNA replication and has multiple roles in the regulation of gene expression and DNA repair.
1.19419e-69	0.600975	0.161	0.011	1.35779e-65	48h	pigs	FBgn0029881	pickled eggs	-	Contributions welcome.
1.2524e-69	0.472954	0.23	0.043	1.42398e-65	48h	Pka-R1	FBgn0259243	Protein kinase, cAMP-dependent, regulatory subunit type 1	20190926	Protein kinase, cAMP-dependent, regulatory subunit type 1 (Pka-R1) encodes a cAMP-dependent protein kinase regulator that contributes to actin filament and microtubule organization. It is involved in neuromuscular synaptic transmission, molting and response to ethanol.
1.38677e-69	0.365252	0.283	0.069	1.57676e-65	48h	CG1307	FBgn0026566	-	-	Contributions welcome.
1.47261e-69	0.331065	0.45	0.157	1.67435e-65	48h	CG33129	FBgn0053129	-	-	Contributions welcome.
1.67649e-69	0.3631	0.356	0.108	1.90617e-65	48h	EcR	FBgn0000546	Ecdysone receptor	20190307	Ecdysone receptor (EcR) encodes a protein that interacts with the product of usp to form the nuclear ecdysone receptor heterodimer, which modulates, in conjunction with co-activators and co-repressors, the activities of hundreds of genes in a tissue- and stage-specific way. EcR is widely expressed in embryonic and larval tissues and in some adult tissues where its activities (modulated by the hor…
2.85853e-69	0.393891	0.824	0.409	3.25015e-65	48h	UQCR-11	FBgn0260008	Ubiquinol-cytochrome c reductase 11 kDa subunit	-	Contributions welcome.
4.57466e-69	0.570788	0.187	0.023	5.20139e-65	48h	Ephrin	FBgn0040324	Ephrin	20190613	Ephrin (Ephrin) encodes the ligand of the product of Eph. It is involved in nervous system development.
4.69075e-69	0.365259	0.658	0.279	5.33338e-65	48h	wdb	FBgn0027492	widerborst	20190912	widerborst (wdb) encodes a B' regulatory subunit of the serine/threonine phosphatase complex PP2A. It regulates Hedgehog, protein kinase B and insulin receptor signaling pathways.
6.29667e-69	0.302713	0.423	0.143	7.15931e-65	48h	ena	FBgn0000578	enabled	20190307	enabled (ena) encodes the sole Drosophila member of the Ena/VASP family. It acts as a processive actin polymerase, stimulating actin addition at the barbed end. It has roles in both epithelial morphogenesis and CNS pathfinding.
1.1919e-68	0.260207	0.491	0.179	1.35519e-64	48h	CG304231
1.62463e-68	0.38031	0.341	0.101	1.8472e-64	48h	Ost48	FBgn0014868	Oligosaccharyltransferase 48kD subunit	-	Contributions welcome.
2.046e-68	0.594648	0.167	0.014	2.3263e-64	48h	Moca-cyp	FBgn0039581	Moca-cyp	20190919	Moca-cyp (Moca-cyp) encodes a peptidyl-prolyl cis-trans isomerase.
2.23135e-68	0.29719	0.482	0.175	2.53705e-64	48h	cl	FBgn0000318	clot	20180906	clot (cl) encodes a protein with thioredoxin reductase and glutathione peroxidase enzymatic activity. cl is required for drosopterin biosynthesis and its product contributes to redox homeostasis and signaling and defence against oxidative stress.
3.81271e-68	0.340948	0.351	0.106	4.33505e-64	48h	dpr7	FBgn0053481	defective proboscis extension response 7	-	Contributions welcome.
5.50649e-68	0.261706	0.399	0.132	6.26087e-64	48h	sima1
7.82497e-68	0.514949	0.197	0.028	8.89699e-64	48h	Zir	FBgn0031216	Zizimin-related	20190711	Zizimin-related (Zir) encodes a Rho guanine nucleotide exchange factor involved in the cellular immune response.
7.95511e-68	0.228462	0.381	0.121	9.04496e-64	48h	CG5676	FBgn0032200	-	-	Contributions welcome.
9.44321e-68	0.334971	0.337	0.099	1.07369e-63	48h	Prosbeta2	FBgn0023174	Proteasome beta2 subunit	20190801	Proteasome beta2 subunit (Prosbeta2) encodes a component of the 26S proteasome, which degrades polyubiquitinated proteins in the cytoplasm and nucleus.
1.22592e-67	0.359142	0.303	0.081	1.39388e-63	48h	dod	FBgn0015379	dodo	-	Contributions welcome.
1.64706e-67	0.406533	0.713	0.329	1.87271e-63	48h	blw	FBgn0011211	bellwether	20180913	bellwether (blw) encodes the alpha subunit of the mitochondrial F1F0 ATP synthase complex (complex V), the final enzyme of the oxidative phosphorylation pathway. Complex V catalyzes the synthesis of ATP from ADP and inorganic phosphate using the electrochemical proton gradient across the inner mitochondrial membrane.
1.68097e-67	0.380067	0.332	0.097	1.91126e-63	48h	Ubc2	FBgn0015320	Ubiquitin conjugating enzyme 2	-	Contributions welcome.
4.40072e-67	0.322083	0.578	0.23	5.00362e-63	48h	eIF4H1	FBgn0262734	eukaryotic translation initiation factor 4H1	-	Contributions welcome.
4.76845e-67	0.930153	0.198	0.032	5.42172e-63	48h	scro	FBgn0287186	scarecrow	20181011	scarecrow (scro) is an NK-2 homeobox gene that is expressed in specific neuronal clusters of the ventral nerve cord and in the optic lobes of the brain, as well as in the developing pharynx.
4.94836e-67	0.572761	0.203	0.032	5.62628e-63	48h	CG4133	FBgn0031257	-	-	Contributions welcome.
6.27758e-67	0.309327	0.412	0.14	7.1376e-63	48h	lost	FBgn0263594	lost	20190314	lost (lost) encodes a protein that interacts with the RNA-binding protein encoded by rump for posterior localization of mRNAs by diffusion/entrapment during late stages of oogenesis. The identification of the product of lost in various RNP complexes suggests a broad role in RNA metabolism.
6.95001e-67	0.44435	0.255	0.058	7.90216e-63	48h	jvl	FBgn0263929	javelin-like	20190606	javelin-like (jvl) encodes a microtubule associated protein whose roles include actin and microtubule organization during oocyte development and bristle growth.
7.15384e-67	0.383757	0.266	0.063	8.13392e-63	48h	Scsalpha1	FBgn0004888	Succinyl-coenzyme A synthetase alpha subunit 1	-	Contributions welcome.
1.7745e-66	0.385136	0.273	0.068	2.01761e-62	48h	Ras85D	FBgn0003205	Ras oncogene at 85D	20190314	Ras oncogene at 85D (Ras85D) encodes a protein that acts downstream of several cell signals, most notably from Receptor Tyrosine Kinases, to regulate tissue growth and development. When abnormally activated it can direct developmental defects and tissue hyperplasia, mimicking aspects of human disease including Rasopathies and cancer, respectively.
2.04582e-66	0.731016	0.142	0.005	2.3261e-62	48h	lncRNA:CR45758
2.0574e-66	0.479318	0.234	0.048	2.33926e-62	48h	Alh	FBgn0261238	Alhambra	20190307	Alhambra (Alh) encodes a zinc finger/leucine zipper nuclear protein. It is required in the nervous system for maintaining eve expression and normal growth. It is also involved in muscle development and male courtship behavior.
2.12607e-66	0.45231	0.275	0.069	2.41734e-62	48h	CG9674	FBgn0036663	-	-	Contributions welcome.
2.17237e-66	0.381562	0.336	0.1	2.46999e-62	48h	Phf5a	FBgn0031822	PHD finger protein 5a	-	Contributions welcome.
2.21229e-66	0.441828	0.258	0.06	2.51537e-62	48h	CG8929	FBgn0034504	-	-	Contributions welcome.
2.73247e-66	0.421685	0.317	0.091	3.10682e-62	48h	NAT1	FBgn0010488	NAT1	20190919	NAT1 (NAT1) encodes a protein involved in chaeta development.
2.77439e-66	0.340616	0.352	0.11	3.15448e-62	48h	CG2021	FBgn0035271	-	-	Contributions welcome.
2.82299e-66	0.472811	0.246	0.054	3.20974e-62	48h	dtn	FBgn0262730	detonator	-	Contributions welcome.
3.14081e-66	0.497583	0.342	0.108	3.5711e-62	48h	SKIP	FBgn0051163	Shal K[+] channel interacting protein	-	Contributions welcome.
5.95562e-66	0.397464	0.261	0.062	6.77154e-62	48h	hrm	FBgn0033028	hermes	-	Contributions welcome.
6.66962e-66	0.395351	0.274	0.068	7.58335e-62	48h	SRPK	FBgn0286813	SR Protein Kinase	20190801	SR Protein Kinase (SRPK) encodes a protein involved in spindle microtubule assembly and karyosome formation in oocytes.
6.98045e-66	0.812893	0.342	0.117	7.93678e-62	48h	zfh2	FBgn0004607	Zn finger homeodomain 2	20190321	Zn finger homeodomain 2 (zfh2) encodes a putative transcription factor. Its roles include specification of cell fates and promotion of apoptosis during CNS development, and proximal-distal patterning during wing and leg imaginal disc development.
8.9929e-66	0.508789	0.205	0.034	1.02249e-61	48h	Su(var)2-HP2	FBgn0026427	Su(var)2-HP2	20190926	Su(var)2-HP2 (Su(var)2-HP2) encodes a chromosomal protein that interacts with the product of Su(var)205 and is found most closely associated with centromeric heterochromatin, telomeres and the fourth chromosome. Lack of Su(var)2-HP2 can cause mitotic abnormalities and suppress position-effect variegation.
1.03595e-65	0.301194	0.327	0.096	1.17787e-61	48h	PHGPx	FBgn0035438	PHGPx	20190912	PHGPx (PHGPx) encodes a peroxidase involved in intestinal stem cell homeostasis and the response to endoplasmic reticulum stress.
1.03996e-65	0.403249	0.284	0.074	1.18244e-61	48h	mmd	FBgn0259110	mind-meld	-	Contributions welcome.
1.19104e-65	0.295435	0.453	0.164	1.35422e-61	48h	hang	FBgn0026575	hangover	20190307	hangover (hang) encodes a nuclear zinc finger protein that is expressed in adult fly brain neurons. Lack of hang produces a reduction of Fas2 expression. Its roles include life span, bouton growth at the neuromuscular junction and regulation of cellular stress in response to ethanol, heat and paraquat.
1.2404e-65	0.273991	0.541	0.209	1.41033e-61	48h	ATPsyngamma	FBgn0020235	ATP synthase, gamma subunit	-	Contributions welcome.
1.24467e-65	0.319181	0.341	0.103	1.41518e-61	48h	Prosalpha7	FBgn0023175	Proteasome alpha7 subunit	-	Contributions welcome.
1.45063e-65	0.433121	0.335	0.103	1.64937e-61	48h	Oatp74D	FBgn0036732	Organic anion transporting polypeptide 74D	-	Contributions welcome.
1.65135e-65	0.365781	0.706	0.316	1.87758e-61	48h	CG8860	FBgn0033691	-	-	Contributions welcome.
1.94516e-65	0.276327	0.428	0.15	2.21165e-61	48h	Pfdn5	FBgn0038976	Prefoldin 5	20210121	Prefoldin 5 (Pfdn5) encodes a member of the alpha subunit of the heterohexameric prefoldin complex, which acts as chaperone protein. It is involved in the inhibition of the formation of ectopic neuroblasts.
3.44406e-65	0.358364	0.27	0.067	3.9159e-61	48h	LRR	FBgn0033212	Leucine-rich repeat	20190912	Leucine-rich repeat (LRR) encodes a protein that contributes to the response to insecticides. It regulates the immune response and NIK/NF-kappaB signaling.
3.96701e-65	0.37602	0.274	0.069	4.51049e-61	48h	mgr	FBgn0264694	merry-go-round	-	Contributions welcome.
4.00666e-65	0.28738	0.332	0.099	4.55557e-61	48h	uex	FBgn0262124	unextended	-	Contributions welcome.
4.09211e-65	0.417562	0.968	0.721	4.65273e-61	48h	Df31	FBgn0022893	Decondensation factor 31	20190912	Decondensation factor 31 (Df31) encodes a histone binding protein involved in nucleosome assembly.
4.16429e-65	0.223534	0.496	0.187	4.7348e-61	48h	Diap11
6.34494e-65	0.399449	0.283	0.074	7.2142e-61	48h	icln	FBgn0029079	icln	20190307	icln (icln) encodes a cytosolic protein that functions as an assembly chaperone in the biogenesis of pre-mRNA processing small nuclear ribonucleoproteins (snRNPs) via interaction with Sm proteins. It is required in the motor system for viability and motor behaviour.
6.93172e-65	0.525434	0.2	0.033	7.88136e-61	48h	Pi3K68D	FBgn0015278	Phosphatidylinositol 3-kinase 68D	20190919	Phosphotidylinositol 3 kinase 68D (Pi3K68D) encodes a phosphatidylinositol kinase involved in the organization of the cortical actin cytoskeleton and the regulation of the Egfr signaling pathway.
8.76977e-65	0.487647	0.19	0.028	9.97123e-61	48h	UbcE2H	FBgn0029996	Ubiquitin conjugating enzyme E2H	20190711	Ubiquitin conjugating enzyme E2H (UbcE2H)encodes an E2 enzyme involved in protein ubiquitylation. It is involved in response to viral infection.
9.25206e-65	0.454378	0.237	0.051	1.05196e-60	48h	Snoo	FBgn0085450	Sno oncogene	20190314	Sno oncogene (Snoo) encodes a protein that belongs to the highly conserved Sno/Ski family of Smad binding proteins. It specifically binds the product of Med and switches its affinity from the products of Mad to Smox, resulting in antagonism of the product of dpp and facilitation of Activin signaling. Snoo overexpression antagonizes both pathways.
2.36021e-64	0.167821	0.382	0.125	2.68355e-60	48h	RFeSP	FBgn0021906	Rieske iron-sulfur protein	-	Contributions welcome.
3.36467e-64	0.52809	0.177	0.023	3.82563e-60	48h	Tao	FBgn0031030	Tao	20190314	Tao (Tao) encodes a Ser/Thr kinase belonging to the Mst/Ste20 family. It is implicated in the Hippo and PAR-1 pathways. It contributes to restriction of tissue growth during development, regulation of microtubule dynamics, neuronal polarity, neural development, ethanol-stimulated behavioral response, and apoptosis.
5.51403e-64	0.246285	0.527	0.205	6.26945e-60	48h	RpS14b	FBgn0004404	Ribosomal protein S14b	-	Contributions welcome.
5.7257e-64	0.431835	0.257	0.062	6.51012e-60	48h	bin3	FBgn0263144	bicoid-interacting protein 3	20190516	bicoid-interacting protein 3 (bin3) encodes an RNA methyltransferase that adds a 5'-methyl cap to the product of snRNA:7SK preventing its degradation. It contributes to inhibition of cad mRNA translation in the anterior of the embryo.
6.75533e-64	0.279301	0.382	0.127	7.68081e-60	48h	CG6115	FBgn0040985	-	-	Contributions welcome.
6.86547e-64	0.353793	0.337	0.104	7.80604e-60	48h	mod	FBgn0002780	modulo	20180920	modulo (mod) encodes a nucleolar protein that is required for growth of proliferative cells through its association with the proto-oncogene Myc. The mod protein is essential for transcription of spermatid-differentiation genes and for high expression of meiotic arrest genes. The product of mod is phosphorylated, which in turn regulates its localization.
7.38782e-64	0.331781	0.314	0.092	8.39995e-60	48h	Saf-B	FBgn0039229	Scaffold attachment factor B	-	Contributions welcome.
7.61027e-64	0.25002	0.566	0.227	8.65288e-60	48h	mnb1
1.10009e-63	0.818338	0.153	0.012	1.25081e-59	48h	Eip93F	FBgn0264490	Ecdysone-induced protein 93F	20191003	Ecdysone-induced protein 93F (Eip93F) encodes a DNA binding protein that plays an important role as an adult determinant during fly metamorphosis.
1.47497e-63	0.658721	0.164	0.017	1.67704e-59	48h	mGluR	FBgn0019985	metabotropic Glutamate Receptor	-	Contributions welcome.
1.74427e-63	0.36845	0.293	0.081	1.98324e-59	48h	me31B	FBgn0004419	maternal expression at 31B	-	Contributions welcome.
2.13308e-63	0.46929	0.236	0.052	2.42532e-59	48h	igl	FBgn0013467	igloo	20190919	igloo (igl) encodes a calmodulin binding protein.
2.28114e-63	0.417403	0.234	0.051	2.59366e-59	48h	rump	FBgn0267790	rumpelstiltskin	20190314	rumpelstiltskin (rump) encodes the Drosophila hnRNP M homolog. It binds to nos and osk mRNAs and plays a role in mRNA localization to the germ plasm by diffusion/entrapment during late stages of oogenesis. It also binds to exonic splicing enhancers on pre-mRNA targets, implicating it as a splicing factor.
2.4075e-63	0.589109	0.138	0.006	2.73733e-59	48h	CG17684	FBgn0263780	-	-	Contributions welcome.
2.48445e-63	0.249487	0.549	0.219	2.82482e-59	48h	Yeti1
2.64659e-63	0.395659	0.244	0.056	3.00918e-59	48h	CG5885	FBgn0025700	-	-	Contributions welcome.
3.03127e-63	0.328374	0.298	0.083	3.44655e-59	48h	Rbp1	FBgn0260944	RNA-binding protein 1	-	Contributions welcome.
3.47514e-63	0.306225	0.506	0.196	3.95124e-59	48h	Prosbeta5	FBgn0029134	Proteasome beta5 subunit	20190926	Proteasome beta5 subunit (Prosbeta5) encodes an endopeptidase subunit of the of the 26S proteasome.
3.50289e-63	0.369629	0.277	0.073	3.98278e-59	48h	glo	FBgn0259139	glorund	20190307	glorund (glo) encodes a hnRNP F/H family RNA-binding protein that binds directly to nos mRNA and regulates its translation during late stages of oogenesis. The functions of the product of glo include nurse cell nuclear chromatin organization, axis patterning as well as being required for viability to adulthood.
3.5361e-63	0.386981	0.237	0.052	4.02054e-59	48h	larp	FBgn0261618	La related protein	20190228	La related protein (larp) encodes a protein that associates and interacts with poly(A)-binding protein. It is required for multiple processes in male meiosis and syncytial embryo development.
3.80322e-63	0.52315	0.177	0.024	4.32426e-59	48h	CG17698	FBgn0040056	-	-	Contributions welcome.
3.80799e-63	0.244811	0.411	0.144	4.32968e-59	48h	CG13917	FBgn0035237	-	-	Contributions welcome.
4.14397e-63	0.423614	0.252	0.06	4.71169e-59	48h	Haspin	FBgn0046706	Haspin	-	Contributions welcome.
4.97287e-63	0.295201	0.434	0.155	5.65415e-59	48h	SmB	FBgn0262601	Small ribonucleoprotein particle protein SmB	20190314	Small ribonucleoprotein particle protein SmB (SmB) encodes an RNA binding protein that forms a heterodimeric sub-complex with the product of SmD3. They function as part of the heteroheptameric ring complex Sm core, which is involved in the formation of spliceosomal small nuclear RNPs (U1, U2, U4 and U5), which together catalyze pre-mRNA splicing.
5.18539e-63	0.33334	0.683	0.309	5.89578e-59	48h	CG33774	FBgn0053774	-	-	Contributions welcome.
5.77037e-63	0.452654	0.216	0.042	6.56091e-59	48h	dom	FBgn0020306	domino	20181004	domino (dom) encodes a protein of the SWI2/SNF2 class of DNA-dependent ATPases. It is a component of the Tip60 acetyltransferase complex and functions in the exchange of histone His2Av. dom product contributes to Notch signaling and cell death regulation, as well as numerous other processes.
7.89395e-63	0.325674	0.289	0.079	8.97543e-59	48h	Rpn5	FBgn0028690	Regulatory particle non-ATPase 5	-	Contributions welcome.
1.0439e-62	0.258847	0.509	0.198	1.18691e-58	48h	MED26	FBgn0039923	Mediator complex subunit 26	-	Contributions welcome.
1.10305e-62	0.269314	0.355	0.115	1.25417e-58	48h	Snap25	FBgn0011288	Synaptosomal-associated protein 25kDa	20190314	Synaptosomal-associated protein 25kDa (Snap25) encodes a synaptic target SNARE protein and a component of SNARE protein complexes known to function in neurotransmitter release. It functions in synaptic transmission in larvae and is essential in adults.
1.12428e-62	0.320038	0.386	0.132	1.27831e-58	48h	Lam	FBgn0002525	Lamin	-	Contributions welcome.
1.59315e-62	0.547594	0.186	0.028	1.81142e-58	48h	SPoCk	FBgn0052451	Secretory Pathway Calcium atpase	20190912	Secretory Pathway Calcium atpase (SPoCk) encodes a transporting ATPase with roles in the maintenance of cellular Ca2+ homeostasis.
1.68464e-62	0.386961	0.248	0.059	1.91543e-58	48h	norpA	FBgn0262738	no receptor potential A	-	Contributions welcome.
2.43942e-62	0.421819	0.841	0.464	2.77362e-58	48h	Nlp	FBgn0016685	Nucleoplasmin	-	Contributions welcome.
3.14576e-62	0.508367	0.896	0.653	3.57673e-58	48h	mt:Cyt-b	FBgn0013678	mitochondrial Cytochrome b	-	Contributions welcome.
3.87247e-62	0.516336	0.184	0.028	4.403e-58	48h	CG2225	FBgn0032957	-	-	Contributions welcome.
4.06242e-62	0.310356	0.302	0.087	4.61897e-58	48h	CG14715	FBgn0037930	-	-	Contributions welcome.
4.14649e-62	0.563306	0.164	0.018	4.71455e-58	48h	Lrch	FBgn0032633	Leucine-rich-repeats and calponin homology domain protein	20190314	Leucine-rich-repeats and calponin homology domain protein (Lrch) encodes a scaffold protein well conserved across animals that associates with actin-rich structures during cell division. Lack of Lrch results in a reduction of fertility and fitness.
4.66105e-62	0.186449	0.424	0.153	5.29961e-58	48h	Nlg2	FBgn0031866	Neuroligin 2	20190314	Neuroligin 2 (Nlg2) encodes a transmembrane protein that interacts with the product of Nrx-1, and recruits scaffolding proteins for organization of postsynaptic neurotransmitter receptors. The product of Nlg2 functions in synaptic growth and regulation, and is involved in the modulation of social and courtship behavior.
5.07784e-62	0.449547	0.211	0.041	5.77351e-58	48h	Mtor	FBgn0013756	Megator	20180913	Megator (Mtor) encodes a nuclear pore protein that is found in the nuclear matrix surrounding the chromosomes at interphase. During mitosis Mtor product dynamically reorganizes, together with other nuclear and cytoplasmic proteins (such as those encoded by Skeletor, Chro, east, and Asator), to form a gel-like spindle matrix embedding the microtubule spindle apparatus. Mtor product is important fo…
5.55466e-62	0.165892	0.531	0.208	6.31565e-58	48h	Tapdelta1
5.7404e-62	0.355273	0.254	0.062	6.52684e-58	48h	Csk	FBgn0262081	C-terminal Src kinase	20190307	C-terminal Src kinase (Csk) encodes a cytoplasmic tyrosine kinase that acts as a tumor suppressor through Src pathway inibition as well as a mediator of the activity of the product of Egfr.
7.30239e-62	0.312698	0.295	0.084	8.30281e-58	48h	Fkbp59	FBgn0029174	FK506-binding protein 59kD	20190919	FK506-binding protein 59kD (Fkbp59) encodes a peptidylprolyl isomerase involved in the regulation of calcium transport and phototransduction.
7.82576e-62	0.247981	0.356	0.115	8.89789e-58	48h	NP15.61
4.41041e-61	0.591748	0.164	0.019	5.01464e-57	48h	lncRNA:CR33938
5.01903e-61	0.57695	0.152	0.014	5.70664e-57	48h	kek6	FBgn0039862	kekkon 6	-	Contributions welcome.
5.05617e-61	0.436939	0.215	0.044	5.74887e-57	48h	Mgstl	FBgn0025814	Microsomal glutathione S-transferase-like	-	Contributions welcome.
6.05077e-61	0.239444	0.325	0.1	6.87973e-57	48h	ND-B181
6.9985e-61	0.327248	0.27	0.072	7.9573e-57	48h	CG5446	FBgn0032429	-	-	Contributions welcome.
8.13749e-61	0.255523	0.437	0.161	9.25233e-57	48h	Hrb98DE	FBgn0001215	Heterogeneous nuclear ribonucleoprotein at 98DE	20190307	Heterogeneous nuclear ribonucleoprotein at 98DE (Hrb98DE) encodes a nuclear RNA-binding protein. It controls hnRNA stability, splicing, IRES-dependent translation, and translational repression. It represents one of the main targets of the poly(ADP-ribosyl)ation pathway. It also regulates tissue polarity patterning and germ-line stem cell fate.
1.14362e-60	0.321378	0.304	0.09	1.3003e-56	48h	UQCR-C1	FBgn0038271	Ubiquinol-cytochrome c reductase core protein 1	-	Contributions welcome.
1.25893e-60	0.264959	0.323	0.1	1.4314e-56	48h	CG322761
1.5787e-60	0.275848	0.401	0.142	1.79498e-56	48h	FBXO11	FBgn0037760	F-box protein 11	20190307	F-box protein 11 (FBXO11) encodes a subunit of a SCF-like E3 ubiquitin ligase involved in gene silencing mediated by both siRNAs and miRNAs.s
1.71862e-60	0.46951	0.225	0.05	1.95407e-56	48h	Chro	FBgn0044324	Chromator	20181108	Chromator (Chro) encodes a chromodomain protein that is required for proper microtubule spindle formation. It is important for normal cell cycle progression, functioning as a spatial regulator of cell cycle factors.
2.41235e-60	0.423486	0.249	0.062	2.74284e-56	48h	Gp93	FBgn0039562	Glycoprotein 93	20190307	Glycoprotein 93 (Gp93) encodes a heat shock protein Hsp90 family member that is involved in midgut development.
2.47068e-60	0.250734	0.528	0.213	2.80916e-56	48h	pod11
4.79492e-60	0.338473	0.299	0.088	5.45183e-56	48h	CG1910	FBgn0022349	-	-	Contributions welcome.
5.66874e-60	0.210516	0.408	0.146	6.44536e-56	48h	bip21
6.51608e-60	0.343953	0.233	0.054	7.40879e-56	48h	Cbl	FBgn0020224	Cbl proto-oncogene	20190307	Cbl proto-oncogene (Cbl) encodes an E3 protein-ubiquitin ligase for protein post-translational modification in RTK signaling (EGFR, VEGFR, FGF, and RET families) and non-RTK signaling (Src family). After the ubiquitination mediated by the product of Cbl, the substrates will be targeted to protein degradation for controlling cell growth, survival, migration and inflammation.
8.07008e-60	0.428931	0.234	0.055	9.17568e-56	48h	CG11247	FBgn0037120	-	-	Contributions welcome.
1.04339e-59	0.350881	0.245	0.06	1.18633e-55	48h	CG6180	FBgn0032453	-	-	Contributions welcome.
1.22208e-59	0.24903	0.327	0.103	1.38951e-55	48h	tacc	FBgn0026620	transforming acidic coiled-coil protein	20190314	transforming acidic coiled-coil protein (tacc) encodes a centrosomal protein that helps to stabilize microtubules. It seems to influence microtubules indirectly, primarily through its interaction with the product of msps. It is also phosphorylated by the product of aurA, and this activates its ability to stabilize microtubules.
1.2692e-59	0.414949	0.225	0.05	1.44308e-55	48h	CG5554	FBgn0034914	-	-	Contributions welcome.
1.33488e-59	0.336531	0.261	0.069	1.51776e-55	48h	l(2)k09913	FBgn0021979	lethal (2) k09913	-	Contributions welcome.
1.4612e-59	0.356777	0.25	0.063	1.66138e-55	48h	Baldspot	FBgn0260960	Baldspot	20190919	Baldspot (Baldspot) encodes a protein involved in spermatogenesis.
1.49516e-59	0.261127	0.518	0.212	1.7e-55	48h	CG4467	FBgn0039064	-	-	Contributions welcome.
2.3769e-59	0.265522	0.334	0.107	2.70254e-55	48h	UQCR-C2	FBgn0250814	Ubiquinol-cytochrome c reductase core protein 2	-	Contributions welcome.
3.08201e-59	0.651647	0.244	0.063	3.50425e-55	48h	dati	FBgn0262636	datilografo	20190307	datilografo (dati) encodes a conserved zinc finger transcription factor required for the differentiation of neurons in the ventral nerve cord and the brain. In adult brains, the product of dati is required in cholinergic neurons to generate the decisions of accepting or rejecting male courtship.
3.5054e-59	0.413468	0.216	0.046	3.98564e-55	48h	Spt6	FBgn0028982	Spt6	-	Contributions welcome.
4.53788e-59	0.449274	0.186	0.032	5.15957e-55	48h	Atf6	FBgn0033010	Atf6	-	Contributions welcome.
7.58984e-59	0.268651	0.373	0.129	8.62965e-55	48h	Ntf-2	FBgn0031145	Nuclear transport factor-2	20190314	Nuclear transport factor-2 (Ntf-2) is an essential gene regulating nuclear import. It encodes a protein that binds to the nuclear pore protein encoded by DCTN4-p62 and to the product of Ran and regulates the nuclear import of nuclear localization signal containing proteins.
8.17117e-59	0.29068	0.729	0.336	9.29062e-55	48h	sun	FBgn0014391	stunted	-	Contributions welcome.
1.14216e-58	0.213027	0.556	0.229	1.29864e-54	48h	GstZ21
1.24798e-58	0.322057	0.23	0.054	1.41896e-54	48h	bai	FBgn0045866	baiser	-	Contributions welcome.
1.25903e-58	0.50125	0.166	0.022	1.43151e-54	48h	babo	FBgn0011300	baboon	20190307	baboon (babo) encodes the type I receptor for the activin-like ligands encoded by daw, Actbeta and myo. There are three isoforms of the product of babo that differ only in their extracellular domain likely resulting in different ligand binding specificity. It can form a complex with the type II receptors put or wit in the presence of an activin like ligand. This results in the transcriptional reg…
1.4899e-58	0.244875	0.389	0.139	1.69402e-54	48h	nAChRalpha1	FBgn0000036	nicotinic Acetylcholine Receptor alpha1	20180906	nicotinic Acetylcholine Receptor alpha1 (nAChRalpha1) encodes a subunit of the nicotinic acetylcholine receptor, a pentameric neurotransmitter-gated ion channel.
1.74348e-58	0.494155	0.208	0.043	1.98234e-54	48h	CG11030	FBgn0031736	-	-	Contributions welcome.
2.49023e-58	0.499082	0.155	0.017	2.83139e-54	48h	Dad	FBgn0020493	Daughters against dpp	20181004	Daughters against dpp (Dad) encodes the inhibitory SMAD in the BMP/Dpp pathway. It is involved in growth regulation and developmental patterning.
2.86984e-58	0.531564	0.152	0.016	3.26301e-54	48h	Pur-alpha	FBgn0022361	Purine-rich binding protein-alpha	20181004	Purine-rich binding protein-alpha (Pur-alpha) encodes a DNA- and RNA-binding protein involved in the regulation of transcription and cell-cycle. In the cytoplasm it is found in motile RNPs, indicating a role in RNA localization.
2.98453e-58	0.441162	0.196	0.037	3.39341e-54	48h	boca	FBgn0004132	boca	20190321	boca (boca) encodes an endoplasmic reticulum protein that is evolutionarily conserved. It is required for the intracellular trafficking of members of the low-density lipoprotein family of receptors, including the one encoded by arr. As such, boca mutants are compromised for a number of pathways including Wingless signaling.
3.54606e-58	0.474786	0.171	0.025	4.03187e-54	48h	CG43901	FBgn0264502	-	-	Contributions welcome.
7.34201e-58	0.305884	0.247	0.063	8.34787e-54	48h	CG6523	FBgn0032509	-	-	Contributions welcome.
8.09781e-58	0.394446	0.195	0.037	9.20721e-54	48h	CG42813	FBgn0261995	-	-	Contributions welcome.
1.0431e-57	0.274253	0.25	0.065	1.186e-53	48h	mbf1	FBgn0262732	multiprotein bridging factor 1	20190314	multiprotein bridging factor 1 (mbf1) encodes a transcriptional co-activator that bridges between sequence-specific transcriptional regulators and the product of Tbp. Under stress, the product of mbf1 in the cytoplasm can translocate into the nucleus and serve as a co-activator to induce stress-reponse genes.
1.39871e-57	0.242524	0.398	0.145	1.59033e-53	48h	Rpb12
1.43883e-57	0.706986	0.166	0.024	1.63595e-53	48h	CG12594	FBgn0037941	-	-	Contributions welcome.
1.60566e-57	0.191479	0.989	0.771	1.82563e-53	48h	awd	FBgn0000150	abnormal wing discs	20190307	abnormal wing discs (awd) encodes a nucleotide diphosphate kinase that regulates with the product of shi the endocytosis of different surface proteins (e.g. those encoded by N, btl, Pvr, and shg). During development, it regulates morphogenesis of trachea, follicular epithelium, and imaginal discs and contributes to neurotransmission and border cell migration.
1.69434e-57	0.312651	0.885	0.495	1.92647e-53	48h	Akap200	FBgn0027932	A kinase anchor protein 200	20190912	A kinase anchor protein 200 (Akap200) encodes a scaffolding protein that contributes to the spatial and temporal regulation of the Protein Kinase A holoenzyme. It regulates the Notch signaling and the organization of the actin cytoskeleton.
2.1419e-57	0.183121	0.397	0.143	2.43534e-53	48h	CG9344	FBgn0034564	-	-	Contributions welcome.
2.17515e-57	0.492486	0.158	0.02	2.47315e-53	48h	su(w[a])	FBgn0003638	suppressor of white-apricot	-	Contributions welcome.
2.28469e-57	0.28391	0.3	0.092	2.59769e-53	48h	x16	FBgn0028554	x16 splicing factor	20190919	x16 splicing factor (x16) encodes a protein involved in RNA splicing and RNA metabolism regulation.
2.52412e-57	0.358152	0.211	0.045	2.86993e-53	48h	Lamp1	FBgn0032949	Lamp1	-	Contributions welcome.
2.59876e-57	0.55477	0.148	0.015	2.95479e-53	48h	hiw	FBgn0030600	highwire	-	Contributions welcome.
2.6243e-57	0.102058	0.676	0.308	2.98383e-53	48h	dysc	FBgn0264006	dyschronic	20190307	dyschronic (dysc) encodes a protein that regulates the localization of the calcium-activated potassium channel encoded by slo. The product of dysc impacts circadian locomotor patterns, synaptic morphology, active zone structure, and both spontaneous and evoked neurotransmitter release.
2.94889e-57	0.316633	0.273	0.077	3.35288e-53	48h	Rpt1	FBgn0028687	Regulatory particle triple-A ATPase 1	20190314	Regulatory particle triple-A ATPase 1 (Rpt1) encodes an AAA-type ATPase protein that forms part of the heterohexameric ATPase ring of the regulatory complex of the 26S proteasome.
3.0371e-57	0.268539	0.271	0.076	3.45318e-53	48h	spt4	FBgn0028683	spt4	-	Contributions welcome.
3.65129e-57	0.172689	0.351	0.118	4.15151e-53	48h	Arpc41
4.67209e-57	0.298423	0.278	0.08	5.31217e-53	48h	CG12279	FBgn0038080	-	-	Contributions welcome.
5.00554e-57	0.272972	0.233	0.057	5.69129e-53	48h	CG317121
5.57369e-57	0.208201	0.459	0.178	6.33729e-53	48h	kud	FBgn0036667	kuduk	-	Contributions welcome.
7.7968e-57	0.315238	0.662	0.299	8.86497e-53	48h	SmF	FBgn0000426	Small ribonucleoprotein particle protein SmF	20190314	Small ribonucleoprotein particle protein SmF (SmF) encodes an RNA binding protein that functions as part of a heteroheptameric ring structure called the Sm core. This complex binds to spliceosomal small nuclear RNAs (e.g. U1, U2, U4 and U5) and helps to carry out pre-mRNA splicing. It also forms a heterotrimeric sub-complex with the products of SmE and SNRPG.
7.98759e-57	0.333829	0.245	0.064	9.08189e-53	48h	Rpn10	FBgn0015283	Regulatory particle non-ATPase 10	20190314	Regulatory particle non-ATPase 10 (Rpn10) encodes one of the polyubiquitin receptor subunits of the 26S proteasome. It recognizes and binds the polyubiquitin moiety of proteins intended for proteasomal degradation or the ubiquitin-like domain of extraproteasomal ubiquitin receptors.
8.0266e-57	0.372382	0.257	0.07	9.12625e-53	48h	tty	FBgn0015558	tweety	-	Contributions welcome.
9.85562e-57	0.239628	0.295	0.09	1.12058e-52	48h	Pka-R2	FBgn0022382	Protein kinase, cAMP-dependent, regulatory subunit type 2	-	Contributions welcome.
1.17807e-56	0.518582	0.149	0.016	1.33946e-52	48h	sle	FBgn0037810	slender lobes	20190314	slender lobes (sle) encodes a component of the nucleolus. sle depletion alters the aggregation of nucleolar components and results in retardation of proliferation of Kenyon cells.
1.56535e-56	0.114669	0.399	0.145	1.7798e-52	48h	SdhC1
1.81948e-56	0.393586	0.249	0.067	2.06875e-52	48h	cnc	FBgn0262975	cap-n-collar	20190307	cap-n-collar (cnc) encodes cap-n-collar (cnc) encodes a transcription factor that interacts with the product of Keap1 to regulate the activation of genes by oxidative stress. The cnc-encoded product also contributes to mRNA localization mediated by microtubules, dendrite morphogenesis and intestinal stem cell homeostasis.
1.85554e-56	0.370682	0.195	0.038	2.10975e-52	48h	Ehbp1	FBgn0034180	Eps15 homology domain containing protein-binding protein 1	20190912	Eps15 homology domain containing protein-binding protein 1 (Ehbp1) encodes a protein that mediates asymmetric protein secretion. It regulates the trafficking and secretion of distinct Notch signaling components and extracellular membrane proteins.
2.1158e-56	0.197873	0.5	0.202	2.40567e-52	48h	akirin	FBgn0082598	akirin	-	Contributions welcome.
2.66536e-56	0.300312	0.209	0.045	3.03051e-52	48h	Zip102B	FBgn0039902	Zinc/iron regulated transporter-related protein 102B	-	Contributions welcome.
2.76072e-56	0.477735	0.172	0.027	3.13894e-52	48h	Ama	FBgn0000071	Amalgam	-	Contributions welcome.
3.46887e-56	0.305521	0.281	0.083	3.9441e-52	48h	Ccdc58	FBgn0036909	Coiled-coil domain-containing 58	-	Contributions welcome.
4.03696e-56	0.304096	0.99	0.876	4.59002e-52	48h	mt:lrRNA
4.14883e-56	0.351611	0.198	0.04	4.71722e-52	48h	Lsd-2	FBgn0030608	Lipid storage droplet-2	20190314	Lipid storage droplet-2 (Lsd-2) encodes a protein associated with lipid droplets. It acts as a barrier for lipases (such as the product of bmm) and thus prevents the mobilization of lipid stores. It is involved in regulation of lipid storage amount and energy homeostasis and acts in concert with the product of Lsd-1.
4.55142e-56	0.200093	0.413	0.154	5.17496e-52	48h	klar	FBgn0001316	klarsicht	20190314	klarsicht (klar) encodes a member of the Nesprin family that links microtubule motors and various cellular structures. It controls the migration and positioning of nuclei in photoreceptors and muscles. It also regulates the motion of RNP granules in oocytes and lipid droplets in embryos.
4.96119e-56	0.379967	0.205	0.044	5.64087e-52	48h	CG11134	FBgn0030518	-	-	Contributions welcome.
5.14596e-56	0.455793	0.21	0.047	5.85095e-52	48h	ewg	FBgn0005427	erect wing	20180913	erect wing (ewg) encodes a transcription factor that is essential for synaptic growth at neuromuscular junctions, specification of photoreceptor subtypes, and formation of indirect flight muscles. ewg product has also been linked to the Hippo and Wingless pathways and serves as a major target of the RNA-binding protein encoded by elav.
5.39169e-56	0.326013	0.237	0.06	6.13035e-52	48h	CG34159	FBgn0085188	-	-	Contributions welcome.
5.72841e-56	0.43809	0.16	0.022	6.5132e-52	48h	CG13148	FBgn0033767	-	-	Contributions welcome.
5.73437e-56	0.401457	0.194	0.038	6.51998e-52	48h	eIF3a	FBgn0037249	eukaryotic translation initiation factor 3 subunit a	-	Contributions welcome.
5.78738e-56	0.338375	0.225	0.054	6.58025e-52	48h	CG17385	FBgn0033934	-	-	Contributions welcome.
7.11406e-56	0.186218	0.389	0.142	8.08868e-52	48h	SC35	FBgn0265298	SR family splicing factor SC35	20190919	SR family splicing factor SC35 (SC35) encodes a mRNA binding protein that regulates mRNA alternative splicing, the processing of the mRNA 3'-end and the selection of the transcriptional start site.
7.63825e-56	0.251807	0.387	0.143	8.68469e-52	48h	emc	FBgn0000575	extra macrochaetae	-	Contributions welcome.
1.00805e-55	0.232603	0.585	0.253	1.14615e-51	48h	D1	FBgn0000412	D1 chromosomal protein	20180906	D1 chromosomal protein (D1) encodes a multi-AT-hook chromosomal protein that associates with AT-rich satellites, including the SAT-III repeats of the X-chromosome. The product of D1 binds to the minor-groove of the DNA and favors heterochromatin-mediated gene repression involving its interaction with topoisomerase II.
1.12653e-55	0.323328	0.264	0.075	1.28086e-51	48h	wap	FBgn0266848	wings apart	20190321	wings apart (wap) encodes a protein required for growth, viability, muscle development, and proper wing venation. It physically interacts with the product of ds, and functions in the Hippo pathway to regulate growth.
1.4753e-55	0.757459	0.156	0.021	1.67742e-51	48h	pdm3	FBgn0261588	pou domain motif 3	20190314	pou domain motif 3 (pdm3) encodes a POU domain transcription factor that acts in odor receptor gene expression and axon targeting of olfactory neurons.
1.92313e-55	0.447507	0.332	0.116	2.1866e-51	48h	ed	FBgn0000547	echinoid	20190307	echinoid (ed) encodes a cell adhesion molecule of adherens junctions that mediate cell adhesion/recognition. It participates in multiple signaling pathways including Egfr, Notch and Hippo during organogenesis. It is also required in multiple steps of dorsal closure during embryogenesis.
3.55147e-55	0.290955	0.696	0.324	4.03802e-51	48h	Fim	FBgn0024238	Fimbrin	20210121	Fimbrin (Fim) encodes an actin crosslinking protein involved in the remodelling and organisation of the actin cytoskeleton that occurs in processes such as cellularization and cell migration.
4.24833e-55	0.210463	0.327	0.108	4.83035e-51	48h	UbcE2M	FBgn0035853	NEDD8-conjugating enzyme UbcE2M	-	Contributions welcome.
4.64301e-55	0.203392	0.608	0.261	5.2791e-51	48h	SmD2	FBgn0261789	Small ribonucleoprotein particle protein SmD2	20190314	Small ribonucleoprotein particle protein SmD2 (SmD2) encodes an RNA binding protein that forms a heterodimeric sub-complex with the product of SmD1. They function as part of the heteroheptameric ring complex Sm core, which is involved in the formation of spliceosomal small nuclear RNPs (U1, U2, U4 and U5), which together catalyze pre-mRNA splicing.
9.27281e-55	0.309465	0.264	0.076	1.05432e-50	48h	Apt1	FBgn0042138	Acyl-protein thioesterase 1	-	Contributions welcome.
9.32638e-55	0.399072	0.2	0.043	1.06041e-50	48h	tay	FBgn0260938	tay bridge	20190314	tay bridge (tay) encodes a nuclear protein acting in the MAP kinase pathway by preventing the product of rl activation. It is present in most cell types, and accumulates strongly in differentiated neurons.
1.05049e-54	0.201742	0.835	0.489	1.19441e-50	48h	Obp99a	FBgn0039678	Odorant-binding protein 99a	-	Contributions welcome.
1.09435e-54	0.357332	0.189	0.037	1.24427e-50	48h	CG9953	FBgn0035726	-	-	Contributions welcome.
1.10076e-54	0.181665	0.437	0.17	1.25156e-50	48h	CG17776	FBgn0040899	-	-	Contributions welcome.
1.37325e-54	0.586034	0.109	0.001	1.56138e-50	48h	28SrRNA-Psi:CR45859
1.37553e-54	0.191678	0.277	0.082	1.56398e-50	48h	QIL11
1.54375e-54	0.424052	0.176	0.031	1.75524e-50	48h	siz	FBgn0026179	schizo	20190314	schizo (siz) encodes an Arf1 guanine nucleotide exchange factor involved in commissural axon guidance and myoblast fusion.
2.13361e-54	0.216068	0.239	0.063	2.42591e-50	48h	Vps60	FBgn0036740	Vacuolar protein sorting 60	20190321	Vacuolar protein sorting 60 (Vps60) encodes a member of the Vps4 complex. It contributes to the formation of intraluminal vesicles and multi-vesicular bodies by supporting the dissociation of the ESCRT complex from the invaginating membranes on endosomes.
2.21083e-54	0.315599	0.262	0.075	2.51372e-50	48h	Rpt4	FBgn0028685	Regulatory particle triple-A ATPase 4	20190314	Regulatory particle triple-A ATPase 4 (Rpt4) encodes the 19S proteasomal ATPase, which is a component of the 26S proteosome complex. It localizes to the nucleolus and participates in regulating rRNA transcription. It physically interacts with the tumor suppressor encoded by BHD.
2.34198e-54	0.468007	0.153	0.02	2.66283e-50	48h	Eaat2	FBgn0026438	Excitatory amino acid transporter 2	20190307	Excitatory amino acid transporter 2 (Eaat2) encodes a transmembrane protein involved in aspartate and taurine transport.
2.72503e-54	0.118396	0.472	0.187	3.09836e-50	48h	ND-151
3.16909e-54	0.254003	0.232	0.059	3.60325e-50	48h	Arl4	FBgn0039889	ADP ribosylation factor-like 4	-	Contributions welcome.
3.71708e-54	0.333926	0.234	0.061	4.22632e-50	48h	Akt1
3.73521e-54	0.167264	0.363	0.135	4.24694e-50	48h	Dscam2	FBgn0265296	Down syndrome cell adhesion molecule 2	20190307	Down syndrome cell adhesion molecule 2 (Dscam2) encodes a transmembrane protein. Its alternative splicing produces two biochemically distinct homophilic binding proteins expressed in different cells. It can mediate both repulsion and adhesion between neurons and contributes to boundary formation, neurite targeting and synapse formation in the brain.
4.44766e-54	0.308956	0.233	0.06	5.05699e-50	48h	Cpsf5	FBgn0035987	Cleavage and polyadenylation specific factor 5	-	Contributions welcome.
4.50042e-54	0.210609	0.429	0.168	5.11697e-50	48h	corto	FBgn0010313	corto	20190321	corto (corto) encodes an Enhancer of Trithorax and Polycomb (ETP) protein that physically interacts with several Polycomb proteins (encoded by Pc, ph-d, ph-p, esc, E(z)) and ETP (encoded by Trl, Dsp1). It also interacts with the product of CycG, with the methylated product of RpL12 (RPL12K3me3), and co-regulates the transcription of genes involved in ribosome biogenesis.
4.92184e-54	0.20039	0.319	0.106	5.59613e-50	48h	Tim231
5.54585e-54	0.169088	0.529	0.219	6.30563e-50	48h	CG11267	FBgn0036334	-	-	Contributions welcome.
5.86474e-54	0.293822	0.211	0.049	6.66821e-50	48h	vih	FBgn0264848	vihar	20190926	vihar (vih) encodes a protein that belongs to the ubiquitin-conjugating (E2) enzyme family with a direct role in protein ubiquitylation. The product of vih accepts activated ubiquitin from the ubiquitin-activating (E1) enzyme via thioester bond with a conserved catalytic cysteine, then interacts with the APC/C ubiquitin ligase (E3) to directly ubiquitinate target proteins.
6.95176e-54	0.365633	0.203	0.045	7.90415e-50	48h	Smn	FBgn0036641	survival motor neuron	20190314	survival motor neuron (Smn) encodes the eponymous member of the SMN complex, which functions as an assembly chaperone for Sm-class small nuclear ribonucleoproteins. The SMN complex contains three other 'Gemin' proteins encoded by Gem2, Gem3 and rig. Smn is essential for viability but higher levels of the protein are required for proper neuromuscular development and function.
7.47491e-54	0.176868	0.3	0.096	8.49897e-50	48h	hfp1
8.86703e-54	0.207748	0.395	0.148	1.00818e-49	48h	CG43324	FBgn0263029	-	-	Contributions welcome.
9.40729e-54	0.115365	0.512	0.209	1.06961e-49	48h	CanB1
1.14119e-53	0.221933	0.353	0.124	1.29754e-49	48h	dUTPase	FBgn0250837	Deoxyuridine triphosphatase	-	Contributions welcome.
1.27818e-53	0.273253	0.265	0.078	1.45329e-49	48h	Glut1	FBgn0264574	Glucose transporter 1	20190926	Glucose transporter 1 (Glut1) encodes a transmembrane protein that transports glucose but not galactose.
1.89543e-53	0.342948	0.835	0.452	2.1551e-49	48h	Tet	FBgn0263392	Ten-Eleven Translocation (TET) family protein	-	Contributions welcome.
2.05121e-53	0.312231	0.233	0.061	2.33222e-49	48h	Unc-76	FBgn0040395	Uncoordinated 76	20190919	Unc-76 (Unc-76) encodes a kinesin binding protein involved in axo-dendritic transport.
2.06366e-53	0.320613	0.203	0.045	2.34638e-49	48h	Pkn	FBgn0020621	Protein kinase N	20190314	Protein kinase N (Pkn) encodes a serine/threonine protein kinase activated by Rho family GTPases, especially those encoded by Rho1 and Rac1. When activated, the product of Pkn regulates the actin cytoskeleton during oogenesis, wound repair, and in morphogenetic events including dorsal closure and wing development.
2.17599e-53	0.186432	0.386	0.144	2.4741e-49	48h	Pp2A-29B	FBgn0260439	Protein phosphatase 2A at 29B	20190228	Protein phosphatase 2A at 29B (Pp2A-29B) encodes the structural A subunit of the trimeric PP2A phosphatase enzyme. It links the catalytic C subunit encoded by mts and a variable regulatory B family subunit, which directs the enzyme to distinct substrates. The roles of Pp2A-29B product include centriole duplication, chromosome segregation, autophagy, axonal transport, growth regulation, and active…
2.21556e-53	0.272112	0.224	0.056	2.51909e-49	48h	wrd	FBgn0042693	well-rounded	20181108	well-rounded (wrd) encodes one of the two regulatory B' subunits of the protein phosphatase PP2A. It influences metabolism and growth via negative regulation of the InR/TOR signalling network.
2.2735e-53	0.264585	0.26	0.075	2.58497e-49	48h	DENR	FBgn0030802	Density regulated protein	20190307	Density regulated protein (DENR) encodes a non-canonical translation initiation factor together with its binding partner encoded by MCTS1. It associates with ribosomes and it promotes translation reinitiation.
2.48996e-53	0.426808	0.181	0.035	2.83109e-49	48h	Jasper	FBgn0039743	JIL-1 anchoring and stabilizing protein	-	Contributions welcome.
2.68232e-53	0.574496	0.15	0.02	3.0498e-49	48h	side-V	FBgn0085400	sidestep V	-	Contributions welcome.
2.85654e-53	0.262654	0.265	0.078	3.24788e-49	48h	mago	FBgn0002736	mago nashi	20190314	mago nashi (mago) encodes a protein that is part of the exon junction complex, which is required for post-transcriptional processes such as pre-mRNA splicing, RNA localization and nonsense-mediated decay. It is involved in germline development, germplasm assembly and photoreceptor differentiation.
3.31578e-53	0.192114	0.302	0.098	3.77004e-49	48h	Nurf-38	FBgn0016687	Nucleosome remodeling factor - 38kD	-	Contributions welcome.
5.12315e-53	0.50179	0.12	0.007	5.82503e-49	48h	CG17803	FBgn0038547	-	-	Contributions welcome.
6.13143e-53	0.192888	0.251	0.071	6.97143e-49	48h	CG148181
6.52487e-53	0.141899	0.389	0.144	7.41878e-49	48h	Task6	FBgn0038165	TWIK-related acid-sensitive K[+] channel 6	20190926	TWIK-related acid-sensitive K[+] channel 6 (Task6) encodes an ion channel involved in the transmembrane transport of potassium.
6.59413e-53	0.513968	0.154	0.022	7.49752e-49	48h	CG4341	FBgn0028481	-	-	Contributions welcome.
8.2413e-53	0.157739	0.448	0.177	9.37036e-49	48h	ND-B22	FBgn0032511	NADH dehydrogenase (ubiquinone) B22 subunit	-	Contributions welcome.
8.61099e-53	0.173485	0.417	0.16	9.7907e-49	48h	PIP4K	FBgn0039924	Phosphatidylinositol 5-phosphate 4-kinase	20190314	Phosphatidylinositol 5-phosphate 4-kinase (PIP4K) encodes an enzyme that mediates the conversion of phosphatidylinositol 4 phosphate to phosphatidylinositol 4,5 bisphosphate. It has been implicated in the regulation of mTOR signalling and control of cell size.
9.18039e-53	0.228336	0.368	0.135	1.04381e-48	48h	bsk	FBgn0000229	basket	20190307	basket (bsk) encodes a serine/threonine-protein kinase, a key component of JNK pathway that phosphorylates the transcription factor encoded by Jra. Its roles include regulation of cell shape and stress response.
1.05884e-52	0.182671	0.42	0.162	1.2039e-48	48h	stx	FBgn0052676	stuxnet	20181115	stuxnet (stx) encodes a protein that controls the homeostasis of the product of Pc via proteasomal degradation through an ubiquitin-independent pathway.
1.10187e-52	0.331942	0.193	0.041	1.25282e-48	48h	Gyf	FBgn0039936	Gigyf	20190321	Gigyf (Gyf) encodes a protein that is necessary for maintenance of neuromuscular homeostasis. It regulates protein translation, insulin/IGF signaling pathway and autophagy.
1.28308e-52	0.416349	0.188	0.039	1.45886e-48	48h	Map60	FBgn0010342	Microtubule-associated protein 60	20190314	Microtubule-associated protein 60 (Map60) encodes a microtubule binding protein that, together with gamma-tubulin and the product of Cp190, is a component of a centrosomal complex that can interact with microtubules.
1.38634e-52	0.356942	0.201	0.046	1.57627e-48	48h	sff	FBgn0036544	sugar-free frosting	20190801	sugar-free frosting (sff) encodes a protein involved in neuromuscular junction development and protein N-linked glycosylation.
1.57913e-52	0.418475	0.143	0.017	1.79547e-48	48h	CG32809	FBgn0023531	-	-	Contributions welcome.
1.66639e-52	0.356732	0.214	0.052	1.89469e-48	48h	Sec63	FBgn0035771	Secretory 63	-	Contributions welcome.
1.87823e-52	0.328254	0.886	0.528	2.13555e-48	48h	Fkbp12	FBgn0013954	FK506-binding protein 12kD	20190321	FK506-binding protein 12kD (Fkbp12) encodes a protein that binds the intracellular calcium channel encoded by RyR in an oxidation dependent manner. Loss of the binding between the products of Fkbp12 and RyR results in increased calcium leak and reduced muscle function.
2.01664e-52	0.440009	0.195	0.043	2.29292e-48	48h	VAChT	FBgn0270928	Vesicular acetylcholine transporter	20190321	Vesicular acetylcholine transporter (VAChT) encodes a vesicular transport protein necessary for packaging the neurotransmitter acetylcholine into synaptic vesicles.
2.20565e-52	0.188479	0.266	0.079	2.50782e-48	48h	Cisd21
2.21884e-52	0.3609	0.774	0.407	2.52282e-48	48h	sqd	FBgn0263396	squid	20190314	squid (sqd) encodes a member of the hnRNPA family of RNA binding proteins. It is involved in the localization and translational regulation of grk mRNA in oogenesis.
2.2241e-52	0.289754	0.78	0.461	2.5288e-48	48h	lncRNA:roX11
2.46604e-52	0.312045	0.318	0.11	2.80389e-48	48h	CG33170	FBgn0053170	-	-	Contributions welcome.
2.55389e-52	0.511939	0.113	0.004	2.90377e-48	48h	alpha-Man-IIb	FBgn0026616	alpha-Mannosidase class II b	20190912	alpha-Mannosidase class II b (alpha-Man-IIb) encodes a mannosidase involved in cellular encapsulation response and glycoprotein metabolism.
2.73996e-52	0.356469	0.203	0.047	3.11534e-48	48h	Tif-IA	FBgn0032988	Tif-IA	-	Contributions welcome.
3.07669e-52	0.241791	0.663	0.32	3.4982e-48	48h	IA-2	FBgn0031294	IA-2 protein tyrosine phosphatase	20190801	IA-2 protein tyrosine phosphatase (IA-2) encodes a protein involved in gut development and insulin-like peptide secretion.
3.13072e-52	0.279691	0.263	0.078	3.55963e-48	48h	Spase22-23	FBgn0039172	Spase 22/23-subunit	-	Contributions welcome.
3.5105e-52	0.374954	0.191	0.041	3.99143e-48	48h	OstDelta	FBgn0034277	Oligosaccharide transferase Delta subunit	20190926	Oligosaccharide transferase Delta subunit (OstDelta) encodes a protein involved in the cellular encapsulation response.
4.75686e-52	0.259587	0.264	0.079	5.40855e-48	48h	Cnx99A	FBgn0015622	Calnexin 99A	20180920	Calnexin 99A (Cnx99A) encodes an endoplasmic reticulum chaperone that colocalizes and genetically interacts with the sodium channel subunit encoded by para.
5.57564e-52	0.142902	0.481	0.197	6.3395e-48	48h	CG9034	FBgn0040931	-	-	Contributions welcome.
7.07629e-52	0.256617	0.418	0.166	8.04574e-48	48h	nls-tdTomato1
7.82746e-52	0.331534	0.212	0.052	8.89982e-48	48h	CG8289	FBgn0030854	-	-	Contributions welcome.
8.4592e-52	0.35928	0.157	0.025	9.61811e-48	48h	ova	FBgn0032197	ovaries absent	-	Contributions welcome.
8.94234e-52	0.516392	0.138	0.016	1.01674e-47	48h	lncRNA:CR45919
9.74849e-52	0.494996	0.137	0.015	1.1084e-47	48h	krz	FBgn0040206	kurtz	20190314	kurtz (krz) encodes a beta-arrestin (non-visual arrestin) involved in the desensitization and endocytic internalization of G protein coupled receptors, thus downregulating their activity. It also controls other signaling pathways, including Notch, receptor tyrosine kinase, Hedgehog, and Toll. It is required maternally for normal embryonic patterning and zygotically for larval viability.
1.03418e-51	0.30646	0.256	0.075	1.17586e-47	48h	Sms	FBgn0036272	Spermine synthase	-	Contributions welcome.
1.1438e-51	0.187424	0.718	0.335	1.3005e-47	48h	ATPsynE	FBgn0038224	ATP synthase, subunit E	-	Contributions welcome.
1.47389e-51	0.435647	0.152	0.022	1.67581e-47	48h	Slmap	FBgn0040011	Sarcolemma associated protein	-	Contributions welcome.
1.57661e-51	0.386457	0.181	0.037	1.7926e-47	48h	Tat	FBgn0030558	Tyrosine aminotransferase	-	Contributions welcome.
1.73392e-51	0.376228	0.16	0.026	1.97146e-47	48h	CG13868	FBgn0034501	-	-	Contributions welcome.
1.80717e-51	0.231968	0.265	0.08	2.05476e-47	48h	Rpn9	FBgn0028691	Regulatory particle non-ATPase 9	-	Contributions welcome.
2.3049e-51	0.113675	0.504	0.208	2.62067e-47	48h	CG400451
2.64662e-51	0.459917	0.13	0.012	3.00921e-47	48h	Pak	FBgn0267698	p21-activated kinase	20190314	p21-activated kinase (Pak) encodes a serine/threonine effector kinase for the small GTPases Rac and the product of Cdc42 involved in cytoskeletal regulation. The product of Pak contributes to growth cone guidance, synaptic development, and epithelial morphogenesis in both the ovary and embryo.
3.03532e-51	0.279154	0.794	0.401	3.45115e-47	48h	COX6B	FBgn0031066	Cytochrome c oxidase subunit 6B	-	Contributions welcome.
3.13232e-51	0.372275	0.172	0.032	3.56145e-47	48h	pont	FBgn0040078	pontin	20190321	pontin (pont) encodes a member of the AAA+ (ATPases Associated with various cellular Activities) family. It is found in different complexes involved in transcriptional regulation, chromatin remodelling, DNA repair or ribonucleoprotein assembly, and participates in the control of cell proliferation and survival.
3.59286e-51	0.304158	0.237	0.066	4.08508e-47	48h	CG9135	FBgn0031769	-	-	Contributions welcome.
4.13427e-51	0.337136	0.24	0.068	4.70067e-47	48h	Src64B	FBgn0262733	Src oncogene at 64B	20190314	Src oncogene at 64B (Src64B) encodes a Src family nonreceptor tyrosine kinase. It has many biological roles, including ring canal morphogenesis in oogenesis and the male germline, microfilament ring constriction during cellularization, and modulation of growth and apoptosis. Some of its roles overlap with those of the product of Src42A.
4.27575e-51	0.173427	0.454	0.183	4.86153e-47	48h	ben	FBgn0000173	bendless	20190307	bendless (ben) encodes an E2 ubiquitin-conjugating enzyme. It plays essential roles in multiple processes such as synaptic growth and maturation, axon guidance, innate immunity, genomic integrity, tumor growth, cell invasion, apoptosis, long-term memory and escape response.
5.91069e-51	0.293499	0.25	0.073	6.72045e-47	48h	REG	FBgn0029133	Proteasome regulator gamma	20190919	REG (REG) encodes an endopeptidase regulator involved in the regulation of the mitotic G1/S transition and proteasomal protein catabolism.
8.19433e-51	0.328712	0.188	0.041	9.31696e-47	48h	Arpc5	FBgn0031437	Actin-related protein 2/3 complex, subunit 5	20190307	Actin-related protein 2/3 complex, subunit 5 (Arpc5) encodes one of seven components of the highly conserved Arp2/3 complex. The Arp2/3 complex is required for many cellular and developmental processes requiring F-actin polymerization, including germline ring canal growth, embryonic cellularization, myoblast fusion, and endocytosis.
8.63236e-51	0.195521	0.336	0.119	9.81499e-47	48h	Sam-S	FBgn0005278	S-adenosylmethionine Synthetase	-	Contributions welcome.
9.02973e-51	0.420598	0.16	0.027	1.02668e-46	48h	Pak3	FBgn0044826	Pak3	20190314	Pak3 (Pak3) encodes a Ser/Thr kinase implicated in myoblast fusion, synapse development, wound healing and border cell migration. It functions downstream of the small Rac GTPases to regulate actin cytoskeletal organization.
9.99434e-51	0.122903	0.431	0.17	1.13636e-46	48h	CG5065	FBgn0034145	-	-	Contributions welcome.
1.05426e-50	0.397744	0.148	0.021	1.19869e-46	48h	Utx	FBgn0260749	Utx histone demethylase	20190321	Utx histone demethylase (Utx) encodes a Jumonji C containing protein that catalyzes the removal of methyl groups from Histone H3 lysine 27. Together with the products of trr and Lpt, it is thought to regulate chromatin structure at transcriptional enhancers.
1.12388e-50	0.332711	0.196	0.045	1.27785e-46	48h	Fas1	FBgn0285925	Fasciclin 1	-	Contributions welcome.
1.14581e-50	0.365799	0.205	0.05	1.30278e-46	48h	smal	FBgn0085409	smoke alarm	20190926	smoke alarm (smal) encodes a protein involved in thermal nociception.
1.19974e-50	0.238487	0.638	0.297	1.3641e-46	48h	CG13751	FBgn0033340	-	-	Contributions welcome.
1.2101e-50	0.390784	0.159	0.026	1.37589e-46	48h	Prp40	FBgn0031492	pre-mRNA processing factor 40	-	Contributions welcome.
1.26602e-50	0.356611	0.217	0.056	1.43946e-46	48h	nudC	FBgn0021768	nudC	20190926	nudC (nudC) encodes a component of a specialized dynein complex involved in nucleus localization and positive regulation of dendrite morphogenesis.
1.74462e-50	0.3151	0.193	0.043	1.98364e-46	48h	CG10638	FBgn0036290	-	-	Contributions welcome.
1.88326e-50	0.25104	0.316	0.11	2.14126e-46	48h	olf413	FBgn0037153	olf413	-	Contributions welcome.
1.92944e-50	0.345783	0.18	0.037	2.19377e-46	48h	CG2519	FBgn0037336	-	-	Contributions welcome.
1.99854e-50	0.267046	0.267	0.083	2.27235e-46	48h	Prosbeta7	FBgn0250746	Proteasome beta7 subunit	-	Contributions welcome.
2.76177e-50	0.12412	0.363	0.135	3.14013e-46	48h	ReepB	FBgn0033906	Receptor expression enhancing protein B	-	Contributions welcome.
2.89689e-50	0.186806	0.453	0.185	3.29377e-46	48h	CG31715	FBgn0051715	-	-	Contributions welcome.
3.01585e-50	0.294632	0.228	0.062	3.42902e-46	48h	LSm7	FBgn0261068	Like Sm 7	-	Contributions welcome.
3.06514e-50	0.379951	0.164	0.029	3.48506e-46	48h	cta	FBgn0000384	concertina	-	Contributions welcome.
3.25061e-50	0.263369	0.248	0.073	3.69595e-46	48h	mura	FBgn0037705	murashka	-	Contributions welcome.
3.80967e-50	0.515451	0.102	0.001	4.33159e-46	48h	CG17364	FBgn0036391	-	-	Contributions welcome.
5.9771e-50	0.408777	0.323	0.12	6.79596e-46	48h	Sema2b	FBgn0264273	Semaphorin 2b	20190613	Semaphorin 2b (Sema2b) encodes a member of the Semaphorins family, which are membrane and secreted short-range signaling proteins. The product of Sema2b contributes to the regulation of axon and dendrite guidance as well as cell-matrix adhesion.
6.78657e-50	0.45963	0.127	0.012	7.71633e-46	48h	CG7139	FBgn0027532	-	-	Contributions welcome.
8.19491e-50	0.246001	0.211	0.054	9.31761e-46	48h	chn	FBgn0015371	charlatan	20180920	charlatan (chn) encodes a C2H2 zinc-finger transcriptional factor that regulates multiple genes, including emc, h, ac and Dl. It functions in sensory neurons, photoreceptors, blood cells, muscle precursors and intestinal precursors.
1.04532e-49	0.197224	0.304	0.103	1.18853e-45	48h	Cka	FBgn0044323	Connector of kinase to AP-1	-	Contributions welcome.
1.08638e-49	0.324848	0.22	0.059	1.23522e-45	48h	Gdh	FBgn0001098	Glutamate dehydrogenase	20190919	Glutamate dehydrogenase (Gdh) encodes a glutamate dehydrogenase involved glutamate metabolism.
1.09486e-49	0.310931	0.164	0.03	1.24486e-45	48h	BicD	FBgn0000183	Bicaudal D	20190307	Bicaudal D (BicD) encodes a cytoplasmic protein that links diverse cargo to the dynein/dynactin motor. Cargos like mRNAs, proteins and organelles are transported along microtubules. Through this mechanism the product of BicDcontrols spatial aspects of gene expression and polarity formation during development. Additionally, it supports physiology of differentiated polar cells and the function of t…
1.175e-49	0.10745	0.622	0.28	1.33598e-45	48h	Sdc	FBgn0010415	Syndecan	20190314	Syndecan (Sdc) encodes a transmembrane heparan sulfate proteoglycan. It binds to the products of sli and robo1 to regulate axon guidance at the CNS midline, and it cooperates with the product of Lar to promote synapse growth at the larval neuromuscular junction.
1.45376e-49	0.231834	0.288	0.095	1.65292e-45	48h	Rpn11	FBgn0028694	Regulatory particle non-ATPase 11	-	Contributions welcome.
1.59307e-49	0.251528	0.193	0.044	1.81132e-45	48h	CG5515	FBgn0039163	-	-	Contributions welcome.
1.63881e-49	0.21658	0.274	0.088	1.86333e-45	48h	Arl6IP1	FBgn0038453	ADP-ribosylation factor-like 6 interacting protein 1	-	Contributions welcome.
1.64257e-49	0.274954	0.257	0.079	1.8676e-45	48h	CG2926	FBgn0037344	-	-	Contributions welcome.
2.04459e-49	0.223845	0.26	0.08	2.3247e-45	48h	CSN7	FBgn0028836	COP9 signalosome subunit 7	20190307	COP9 signalosome subunit 7 (CSN7) encodes the subunit 7 of the COP9 signalosome (CSN) and is essential for the stability of the complex. The CSN plays a central role in the regulation of E3-cullin RING ubiquitin ligases.
2.29516e-49	0.284139	0.78	0.398	2.60959e-45	48h	Hsp83	FBgn0001233	Heat shock protein 83	-	Contributions welcome.
2.56168e-49	0.268283	0.239	0.069	2.91263e-45	48h	Xe7	FBgn0010772	Xe7	20190321	Xe7 (Xe7) encodes a protein that contributes to axon guidance and lateral inhibition.
3.02239e-49	0.375488	0.171	0.034	3.43645e-45	48h	Kul	FBgn0039688	Kuzbanian-like	20190711	Kuzbanian-like (Kul) encodes an ADAM metalloprotease involved in regulation of the Notch signaling pathway by cleaving the product of Dl.
3.11233e-49	0.29616	0.199	0.048	3.53872e-45	48h	Rpi	FBgn0050410	Ribose-5-phosphate isomerase	-	Contributions welcome.
3.22868e-49	0.36015	0.161	0.029	3.67101e-45	48h	GCS2alpha	FBgn0027588	Glucosidase 2 alpha subunit	-	Contributions welcome.
3.69341e-49	0.26786	0.24	0.07	4.19941e-45	48h	Sirt11
3.70527e-49	0.215026	0.276	0.089	4.21289e-45	48h	CG3625	FBgn0031245	-	-	Contributions welcome.
3.7282e-49	0.214451	0.217	0.058	4.23896e-45	48h	rl	FBgn0003256	rolled	20190314	rolled (rl) encodes the mitogen activated protein (MAP) kinase, core component of the RAS/MAPK pathway. It is inactivated by the phosphatases encoded by PTP-ER and Mkp3. It phosphorylates a diverse set of downstream cytoplasmic and nuclear effectors, which impact cell fate decisions in a wide array of tissues.
3.79711e-49	0.128206	0.275	0.088	4.31732e-45	48h	Larp4B1
3.86858e-49	0.26065	0.259	0.08	4.39858e-45	48h	Ubi-p5E	FBgn0086558	Ubiquitin-5E	-	Contributions welcome.
5.31287e-49	0.258199	0.77	0.388	6.04074e-45	48h	COX5A	FBgn0019624	Cytochrome c oxidase subunit 5A	-	Contributions welcome.
5.55579e-49	0.138244	0.445	0.181	6.31693e-45	48h	Dad1	FBgn0263852	Defender against apoptotic cell death 1	-	Contributions welcome.
6.69909e-49	0.297347	0.192	0.045	7.61686e-45	48h	CG2182	FBgn0037360	-	-	Contributions welcome.
7.32849e-49	0.103818	0.618	0.276	8.33249e-45	48h	COX5B1
7.68207e-49	0.1289	0.589	0.262	8.73452e-45	48h	Sin3A	FBgn0022764	Sin3A	20190912	Sin3A (Sin3A) encodes a chromatin regulator with roles during muscle development, cell migration and Wnt signalling regulation.
7.80571e-49	0.207514	0.317	0.112	8.87509e-45	48h	Rpb11
7.81752e-49	0.182947	0.26	0.081	8.88852e-45	48h	Cyt-c1	FBgn0035600	Cytochrome c1	-	Contributions welcome.
7.98757e-49	0.280571	0.206	0.052	9.08187e-45	48h	snf	FBgn0003449	sans fille	20190314	sans fille (snf) encodes a protein component of U1 and U2 small nuclear ribonucleoproteins (snRNPs). U1 and U2 snRNPs combine with other snRNPs on the pre-mRNA to assemble a spliceosome. It contributes to alternative splicing regulation.
1.05536e-48	0.340668	0.183	0.041	1.19995e-44	48h	CG12025	FBgn0035285	-	-	Contributions welcome.
1.06944e-48	0.344591	0.17	0.034	1.21595e-44	48h	Usp14	FBgn0032216	Ubiquitin specific protease 14	20190321	Ubiquitin specific protease 14 (Usp14) encodes a deubiquitinase that associates with the 19S component of the proteasome in a reversible manner. Its functions include ubiquitin chain disassemblance for mono-ubiquitin recycling, control of protein degradation by the proteasome and regulation of proteasome subtrate interactions.
1.52719e-48	0.348723	0.152	0.025	1.73642e-44	48h	nrm	FBgn0262509	neuromusculin	20190926	neuromusculin (nrm) encodes a protein involved in synaptic target recognition.
1.61012e-48	0.195817	0.307	0.107	1.83071e-44	48h	CCT5	FBgn0010621	Chaperonin containing TCP1 subunit 5	20190912	Chaperonin containing TCP1 subunit 5 (CCT5) encodes a component of the TCP-1 ring complex (TRiC) chaperonin. It is involved in myofibril organization maintenance, cardiac physiological rhythm and lifespan determination.
1.85692e-48	0.349604	0.855	0.494	2.11132e-44	48h	chic	FBgn0000308	chickadee	20190307	chickadee (chic) encodes an actin monomer binding protein that provides the major cellular pool of readily polymerizing ATP-actin monomers. It is involved in oogenesis, spermatogenesis, cell division, bristle formation, cellular morphogenesis, axon growth, filopodia formation, dorsal closure, wound healing and stem cell maintenance.
2.0931e-48	0.422514	0.968	0.84	2.37985e-44	48h	mt:CoII	FBgn0013675	mitochondrial Cytochrome c oxidase subunit II	-	Contributions welcome.
2.21664e-48	0.248942	0.194	0.047	2.52032e-44	48h	Idgf4	FBgn0026415	Imaginal disc growth factor 4	-	Contributions welcome.
2.28366e-48	0.148548	0.298	0.102	2.59652e-44	48h	dj-1beta	FBgn0039802	dj-1beta	-	Contributions welcome.
2.37115e-48	0.187744	0.377	0.147	2.696e-44	48h	Cirl	FBgn0033313	Calcium-independent receptor for alpha-latrotoxin	-	Contributions welcome.
2.38674e-48	0.403685	0.159	0.029	2.71373e-44	48h	C3G	FBgn0259228	C3G guanyl-nucleotide exchange factor	20190307	C3G guanyl-nucleotide exchange factor (C3G) is expressed in the developing embryonic muscles and its product plays a role in body wall muscle development during larval stages.
2.44515e-48	0.344878	0.198	0.049	2.78014e-44	48h	CG5746	FBgn0039186	-	-	Contributions welcome.
2.47386e-48	0.383029	0.154	0.026	2.81277e-44	48h	CG6686	FBgn0032388	-	-	Contributions welcome.
2.51092e-48	0.382281	0.189	0.044	2.85492e-44	48h	Iswi	FBgn0011604	Imitation SWI	-	Contributions welcome.
2.97501e-48	0.314941	0.205	0.052	3.38259e-44	48h	Rpn1	FBgn0028695	Regulatory particle non-ATPase 1	20190801	Regulatory particle non-ATPase 1 (Rpn1) encodes a component of the 26S proteasome, which degrades polyubiquitinated proteins in the cytoplasm and nucleus.
3.03955e-48	0.376012	0.159	0.029	3.45597e-44	48h	eRF1	FBgn0036974	eukaryotic translation release factor 1	-	Contributions welcome.
3.13625e-48	0.102167	0.327	0.117	3.56592e-44	48h	ND-B16.61
3.63945e-48	0.259392	0.187	0.043	4.13806e-44	48h	Pp2B-14D	FBgn0011826	Protein phosphatase 2B at 14D	-	Contributions welcome.
3.83476e-48	0.177461	0.296	0.101	4.36012e-44	48h	Mob4	FBgn0259483	MOB kinase activator 4	20190912	MOB kinase activator 4 (Mob4) encodes a protein that contributes to microtubule organization, axonal transport, mitotic spindle assembly and regulation of Hippo signaling.
4.67646e-48	0.326663	0.207	0.054	5.31714e-44	48h	Fdh	FBgn0011768	Formaldehyde dehydrogenase	20190307	Formaldehyde dehydrogenase (Fdh) encodes a medium-chain alcohol dehydrogenase. This enzyme also functions as S-nitrosoglutathione reductase during the nitric oxide metabolism, contributing to visual memory.
4.96243e-48	0.468499	0.117	0.009	5.64229e-44	48h	Eip74EF	FBgn0000567	Ecdysone-induced protein 74EF	20190307	Ecdysone-induced protein 74EF (Eip74EF) encodes a transcription factor that responds to different concentrations of 20-hydroxyecdysone. It contributes to puparium formation and autophagy.
5.75802e-48	0.161001	0.355	0.134	6.54687e-44	48h	Pp1alpha-96A	FBgn0003134	Protein phosphatase 1alpha at 96A	20190912	Protein phosphatase 1alpha at 96A (Pp1alpha-96A) encodes a phosphatase involved in the regulation of Hedgehog and Wnt signaling pathways.
6.29725e-48	0.135149	0.312	0.11	7.15998e-44	48h	sxc	FBgn0261403	super sex combs	20190912	super sex combs (sxc) is a polycomb group gene that encodes a O-GlcNAc transferase involved in epigenetic gene silencing.
7.30886e-48	0.204403	0.238	0.07	8.31017e-44	48h	Tim9a	FBgn0030480	Tim9a	20210121	Tim9a (Tim9a) encodes a subunit of the soluble mitochondrial intermembrane space protein transporter complex that acts as a chaperone for the import and insertion of proteins into the mitochondrial inner membrane.
7.47086e-48	0.298494	0.249	0.076	8.49436e-44	48h	CG9917	FBgn0030740	-	-	Contributions welcome.
7.86201e-48	0.14146	0.304	0.105	8.9391e-44	48h	Rpt6	FBgn0020369	Regulatory particle triple-A ATPase 6	20181004	Regulatory particle triple-A ATPase 6 (Rpt6) encodes a subunit of the proteasome, which is responsible for the ATP-dependent degradation of obsolete or damaged proteins. Rpt6 product belongs to the heterohexameric ring formed by triple-A ATPases that unfolds ubiquitinated target proteins before their degradation.
9.93188e-48	0.246605	0.222	0.062	1.12926e-43	48h	mRpL52	FBgn0033208	mitochondrial ribosomal protein L52	-	Contributions welcome.
9.99415e-48	0.373192	0.143	0.022	1.13634e-43	48h	Adk3	FBgn0026602	Adenosine kinase 3	-	Contributions welcome.
9.9947e-48	0.439374	0.126	0.014	1.1364e-43	48h	CkIIalpha-i3	FBgn0025676	CKII-alpha subunit interactor-3	-	Contributions welcome.
1.17229e-47	0.148683	0.292	0.1	1.3329e-43	48h	alpha-Spec	FBgn0250789	alpha Spectrin	20190321	alpha Spectrin (alpha-Spec) encodes an essential protein that interacts with the products of beta-Spec or kst to form a heterotetramer. It is typically associated with the plasma membrane. It functions in a lipoprotein pathway that delivers dietary fat to the larval fat body for storage. It is also believed to function in asymmetric division of germ line stem cells via cytoplasmic structures call…
1.19294e-47	0.200181	0.256	0.08	1.35637e-43	48h	d4	FBgn0033015	d4	-	Contributions welcome.
1.28485e-47	0.429338	0.123	0.012	1.46087e-43	48h	mor	FBgn0002783	moira	20180920	moira (mor) encodes a member of the trithorax group of homeotic gene regulators. The product of mor is a chromatin remodeling protein and functions as the Swi3 component of the Brahma complex.
1.34347e-47	0.303743	0.162	0.031	1.52753e-43	48h	CaMKI	FBgn0016126	Calcium/calmodulin-dependent protein kinase I	-	Contributions welcome.
1.35521e-47	0.284241	0.206	0.054	1.54088e-43	48h	CCT1	FBgn0003676	Chaperonin containing TCP1 subunit 1	-	Contributions welcome.
1.48019e-47	0.247331	0.192	0.046	1.68298e-43	48h	Ubc10	FBgn0026316	Ubiquitin conjugating enzyme 10	20190314	Ubiquitin conjugating enzyme 10 (Ubc10) encodes an E2 ubiquitin conjugating enzyme that interacts with the E3 ubiquitin ligase encoded by ari-1. Both jointly ubiquitylate isoform A of the ecdysone receptor encoded by EcR.
1.49481e-47	0.409647	0.132	0.017	1.6996e-43	48h	aPKC	FBgn0261854	atypical protein kinase C	20190307	atypical protein kinase C (aPKC) encodes a member of the conserved Par complex and is asymmetrically localized to the apical cortex, where it phosphorylates and thus excludes the basal determinants encoded by mira and numb. It is involved in neuroblast proliferation and self-renewal.
1.75005e-47	0.274071	0.813	0.438	1.98981e-43	48h	CG301721
1.8929e-47	0.314423	0.202	0.052	2.15222e-43	48h	Snp	FBgn0265192	Snipper	20190314	Snipper (Snp) encodes a non-essential exonuclease in the DnaQ-H family.
1.97389e-47	0.190799	0.309	0.11	2.24432e-43	48h	px	FBgn0003175	plexus	20190314	plexus (px) encodes a ubiquitously expressed nuclear matrix protein required to restrict excess wing vein development by repressing transcription of the pro-vein gene rho.
2.09441e-47	0.392325	0.163	0.032	2.38134e-43	48h	caz	FBgn0285954	cabeza	20190328	cabeza (caz) encodes a chromatin binding protein involved in locomotion, synaptic growth at the neuromuscular junction and eye development.
2.14359e-47	0.298102	0.172	0.036	2.43726e-43	48h	CG8963	FBgn0034181	-	-	Contributions welcome.
2.29115e-47	0.180997	0.348	0.132	2.60503e-43	48h	arm	FBgn0000117	armadillo	20190307	armadillo (arm) encodes the Drosophila homolog of beta-catenin. It plays separable roles in cell adhesion and Wingless signaling. It links classic cadherin cell adhesion receptors to alpha-catenin and the actin cytoskeleton, and it acts as the key regulated effector of Wingless signaling, working with TCF/LEF proteins as a transcriptional co-activator.
2.46216e-47	0.483841	0.137	0.019	2.79948e-43	48h	2mit	FBgn0260793	2mit	20190307	2mit (2mit) encodes a putative leucine-rich repeat transmembrane protein that is mainly expressed in the developing central nervous system. In the adult, it has a role in short-term memory.
3.19713e-47	0.203008	0.275	0.091	3.63514e-43	48h	XNP	FBgn0039338	XNP	20181108	XNP (XNP) encodes two protein isoforms that participate in the maintenance of heterochromatin and chromosomal stability. They interact with heterochromatin proteins such as those encoded by Su(var)205 and ADD1.
3.80955e-47	0.149493	0.267	0.087	4.33145e-43	48h	cac1
3.87713e-47	0.45628	0.13	0.016	4.4083e-43	48h	CG3107	FBgn0033005	-	-	Contributions welcome.
4.11714e-47	0.214927	0.287	0.098	4.68118e-43	48h	CG43347	FBgn0263072	-	-	Contributions welcome.
4.57776e-47	0.216773	0.422	0.173	5.20492e-43	48h	tws	FBgn0004889	twins	20180913	twins (tws) encodes a regulatory subunit of protein phosphatase 2A (PP2A) and is involved in many developmental processes and signaling pathways.
4.62921e-47	0.323181	0.189	0.045	5.26341e-43	48h	hpRNA:CR18854
5.08791e-47	0.375564	0.166	0.034	5.78495e-43	48h	CG8726	FBgn0033244	-	-	Contributions welcome.
5.30593e-47	0.408944	0.115	0.009	6.03284e-43	48h	CG31211	FBgn0051211	-	-	Contributions welcome.
5.4274e-47	0.266609	0.212	0.058	6.17096e-43	48h	PDCD-5	FBgn0036580	Programmed Cell Death 5	-	Contributions welcome.
6.65105e-47	0.4672	0.139	0.021	7.56225e-43	48h	Hs6st	FBgn0038755	Heparan sulfate 6-O-sulfotransferase	20190307	Heparan sulfate 6-O-sulfotransferase (Hs6st) encodes a heparan sulfate modifying enzyme, which transfers a sulfate group to the 6-O position of glucosamine residues of heparan sulfate. Loss of Hs6st eliminates 6-O sulfation, but increases 2-O sulfation performed by the product of Hs2st. Simultaneous elimination of Hs6st and Hs2st disrupts FGF, Wg and Dpp signaling pathways.
7.39371e-47	0.23956	0.241	0.073	8.40665e-43	48h	eIF5B	FBgn0026259	eukaryotic translation initiation factor 5B	-	Contributions welcome.
7.41659e-47	0.267636	0.198	0.05	8.43266e-43	48h	qkr58E-3	FBgn0022984	quaking related 58E-3	20190912	quaking related 58E-3 (qkr58E-3) encodes an RNA binding protein that contributes to mRNA splicing and apoptosis.
7.43189e-47	0.146053	0.323	0.118	8.45006e-43	48h	AP-1gamma1
8.47093e-47	0.195095	0.23	0.067	9.63145e-43	48h	Trxr-1	FBgn0020653	Thioredoxin reductase-1	-	Contributions welcome.
8.66868e-47	0.1483	0.317	0.114	9.85629e-43	48h	SmD1	FBgn0261933	Small ribonucleoprotein particle protein SmD1	20190314	Small ribonucleoprotein particle protein SmD1 (SmD1) encodes an RNA binding protein that forms a heterodimeric sub-complex with the product of SmD2. They function as part of the heteroheptameric ring complex Sm core, which is involved in the formation of spliceosomal small nuclear RNPs (U1, U2, U4 and U5), which together catalyze pre-mRNA splicing.
9.46633e-47	0.136503	0.26	0.083	1.07632e-42	48h	Dlc90F1
1.13261e-46	0.343756	0.212	0.059	1.28778e-42	48h	Tl	FBgn0262473	Toll	20190314	Toll (Tl) encodes a transmembrane receptor that activates the Tl intracellular signaling pathway upon binding the ligand encoded by spz. It is involved in dorso-ventral embryonic patterning and immunity.
1.31232e-46	0.149207	0.294	0.102	1.4921e-42	48h	gus	FBgn0026238	gustavus	20190307	gustavus (gus) encodes a cullin-RING ubiquitin E3 ligase specificity receptor. It interacts genetically and physically with the product of Cul5, and putatively regulates stability of target proteins including the one encoded by vas. It is involved in oogenesis and germ cell maintenance.
1.36626e-46	0.289725	0.219	0.062	1.55344e-42	48h	ttv	FBgn0265974	tout-velu	-	Contributions welcome.
1.38113e-46	0.357997	0.138	0.02	1.57035e-42	48h	Bruce	FBgn0266717	BIR repeat containing ubiquitin-conjugating enzyme	20190321	BIR repeat containing ubiquitin-conjugating enzyme (Bruce) encodes a BIR domain containing anti-apoptotic protein of the inhibitor of apoptosis (IAP) protein family. It blocks apoptosis in part by binding to and ubiquitylating pro-apoptotic proteins such as the product of rpr. Bruce mutants are viable, but are vulnerable to apoptosis and show defects in spermatid differentiation.
1.41895e-46	0.147473	0.29	0.1	1.61335e-42	48h	Rbp1-like	FBgn0030479	Rbp1-like	20190912	Rbp1-like (Rbp1-like) encodes a mRNA binding protein involved in RNA splicing and RNA metabolism.
1.52009e-46	0.174692	0.223	0.064	1.72834e-42	48h	NFAT	FBgn0030505	NFAT nuclear factor	-	Contributions welcome.
1.88716e-46	0.334672	0.134	0.018	2.14571e-42	48h	Rab10	FBgn0015789	Rab10	20190926	Rab10 (Rab10) encodes a small GTPase that contributes to vesicle trafficking regulation. It is involved in basement membrane organization.
1.92637e-46	0.321219	0.195	0.049	2.19028e-42	48h	capt	FBgn0261458	capulet	20190307	capulet (capt) encodes a conserved actin binding protein that functions across eukaryotes to negatively regulate actin filament assembly. Different types of actin filament formation are differentially affected by the loss of capt.
1.92837e-46	0.124931	0.32	0.116	2.19256e-42	48h	twr	FBgn0262801	twisted bristles roughened eye	-	Contributions welcome.
1.95104e-46	0.275169	0.196	0.05	2.21833e-42	48h	CG42361	FBgn0259707	-	-	Contributions welcome.
1.99018e-46	0.376826	0.165	0.034	2.26284e-42	48h	PMP34	FBgn0052250	Peroxisomal Membrane Protein 34	-	Contributions welcome.
2.11207e-46	0.305997	0.193	0.048	2.40142e-42	48h	Rpn2	FBgn0028692	Regulatory particle non-ATPase 2	-	Contributions welcome.
3.12352e-46	0.329706	0.21	0.058	3.55145e-42	48h	l(3)psg2	FBgn0035617	lethal (3) persistent salivary gland 2	-	Contributions welcome.
3.32219e-46	0.36521	0.13	0.017	3.77733e-42	48h	prim	FBgn0034103	primacord	-	Contributions welcome.
3.627e-46	0.16956	0.276	0.093	4.1239e-42	48h	CG11858	FBgn0039305	-	-	Contributions welcome.
4.6764e-46	0.142678	0.256	0.082	5.31706e-42	48h	ND-13B	FBgn0047038	NADH dehydrogenase (ubiquinone) 13 kDa B subunit	-	Contributions welcome.
4.8829e-46	0.292412	0.241	0.075	5.55186e-42	48h	gb	FBgn0039487	genderblind	20190307	genderblind (gb) encodes an amino acid transporter involved in glutamate secretion into the extracellular space. It regulates synaptic transmission and male courtship behavior by altering glutamate receptor abundance in the nervous system.
5.05564e-46	0.310912	0.16	0.032	5.74826e-42	48h	Tomosyn	FBgn0030412	Tomosyn	20190919	Tomosyn (Tomosyn) encodes a protein involved in long-term memory and neuromuscular synaptic transmission.
5.16014e-46	0.352263	0.149	0.026	5.86708e-42	48h	Stt3A	FBgn0031149	Catalytic subunit 3A of the oligosaccharyltransferase complex	-	Contributions welcome.
5.1794e-46	0.383967	0.145	0.025	5.88897e-42	48h	CG12084	FBgn0043458	-	-	Contributions welcome.
5.46214e-46	0.286512	0.197	0.051	6.21045e-42	48h	Rab3	FBgn0005586	Rab3	20180913	Rab3 (Rab3) encodes a member of a large family of Ras-like small GTPases. Localized primarily at the synapse, Rab3 product is involved in mechanisms that control synaptic development and function, including the regulation of active zone protein composition at the neuromuscular junction.
5.65955e-46	0.336811	0.16	0.032	6.43491e-42	48h	dpr12	FBgn0085414	defective proboscis extension response 12	-	Contributions welcome.
6.50311e-46	0.386832	0.126	0.016	7.39404e-42	48h	Slip1	FBgn0024728	SLo interacting protein 1	-	Contributions welcome.
7.38018e-46	0.202658	0.247	0.078	8.39127e-42	48h	Ars2	FBgn0033062	Arsenic resistance protein 2	20190321	Arsenic resistance protein 2 (Ars2) encodes a protein that binds the cap binding complex and plays roles in small RNA biogenesis. It facilitates miRNA processing from primary miRNAs to pre-miRNAs. In addition, it interacts with the product of Dcr-2, modulates its activity and is required for siRNA-mediated silencing and antiviral defense.
8.32066e-46	0.373719	0.157	0.031	9.46059e-42	48h	smid	FBgn0016983	smallminded	-	Contributions welcome.
8.71896e-46	0.33465	0.179	0.042	9.91346e-42	48h	alrm	FBgn0039332	astrocytic leucine-rich repeat molecule	-	Contributions welcome.
8.78321e-46	0.181546	0.276	0.093	9.98651e-42	48h	Chc	FBgn0000319	Clathrin heavy chain	20190307	Clathrin heavy chain (Chc) encodes a protein that forms part of the clathrin complex, which is the major component of coated vesicles.
8.90907e-46	0.439143	0.124	0.015	1.01296e-41	48h	Nrx-IV	FBgn0013997	Neurexin IV	20190314	Neurexin IV (Nrx-IV) encodes a transmembrane protein that is critical for septate junction formation in epithelia and between ensheathing glial cells and neurons.
1.05872e-45	0.376253	0.154	0.029	1.20377e-41	48h	Ack-like	FBgn0263998	Activated Cdc42 kinase-like	20190307	Activated Cdc42 kinase-like (Ack-like) encodes a non-receptor tyrosine kinase that participates in signaling by the small GTPase encoded by Cdc42. It is involved in embryonic dorsal closure, an epithelial morphogenetic event.
1.1007e-45	0.210562	0.705	0.341	1.2515e-41	48h	CG13551	FBgn0040660	-	-	Contributions welcome.
1.10211e-45	0.214308	0.231	0.069	1.2531e-41	48h	Usp2	FBgn0031187	Ubiquitin specific protease 2	-	Contributions welcome.
1.20888e-45	0.378666	0.142	0.023	1.37449e-41	48h	CG12129	FBgn0033475	-	-	Contributions welcome.
1.27337e-45	0.104842	0.361	0.14	1.44782e-41	48h	Sf3b5	FBgn0040534	Splicing factor 3b subunit 5	20190321	Splicing factor 3b subunit 5 (Sf3b5) encodes a subunit of the histone modifying complex SAGA and the SF3B complex. The latter forms part of the larger U2 snRNP and is required for mRNA splicing.
1.28537e-45	0.315859	0.17	0.037	1.46146e-41	48h	p130CAS	FBgn0035101	p130CAS	20190314	p130CAS (p130CAS) encodes an SH3 domain-containing protein phosphorylated by Src kinases. It contributes to integrin-mediated adhesion and in vertebrate cells is phosphorylated in response to mechanical stretch.
1.29085e-45	0.224243	0.281	0.097	1.46769e-41	48h	GstD1	FBgn0001149	Glutathione S transferase D1	-	Contributions welcome.
1.29957e-45	0.404813	0.137	0.021	1.47761e-41	48h	Dip-B	FBgn0000454	Dipeptidase B	20190912	Dipeptidase B (Dip-B) encodes a peptidase involved in protein metabolism.
1.37387e-45	0.34698	0.149	0.026	1.56209e-41	48h	Axn	FBgn0026597	Axin	20190307	Axin (Axn) encodes the key scaffolding protein for the canonical Wnt signalling pathway. In the absence of signal, it targets the product of arm for proteolysis inhibiting Wnt signalling. In the presence of signal, it forms a part of the membrane activation complex, disrupting the product of arm degradation. This pathway play roles in cell proliferation (imaginal disc), differentiation (embryonic…
1.45309e-45	0.305904	0.162	0.033	1.65216e-41	48h	CG17493	FBgn0040010	-	-	Contributions welcome.
1.7945e-45	0.325709	0.172	0.039	2.04035e-41	48h	Cypl	FBgn0035141	Cyclophilin-like	-	Contributions welcome.
1.96515e-45	0.338376	0.164	0.034	2.23438e-41	48h	Sep1
2.45566e-45	0.391712	0.118	0.012	2.79209e-41	48h	ABCD
2.68304e-45	0.305469	0.181	0.043	3.05061e-41	48h	CG2915	FBgn0033241	-	-	Contributions welcome.
3.08834e-45	0.21886	0.262	0.087	3.51144e-41	48h	Prp4k	FBgn0027587	Pre-mRNA processing factor 4 kinase	-	Contributions welcome.
5.17362e-45	0.218786	0.652	0.313	5.88241e-41	48h	Sema1a	FBgn0011259	Semaphorin 1a	20190314	Semaphorin 1a (Sema1a) encodes a transmembrane protein belonging to the semaphorin protein family. It is a repulsive axon guidance cue, signaling through direct interactions with the receptor encoded by PlexA, and also functions as a receptor to regulate dendrite targeting and axon guidance. Secreted semaphorins encoded by Sema2a and Sema2b can act as the product of Sema1a ligands.
5.17467e-45	0.180745	0.318	0.118	5.8836e-41	48h	Pabp2	FBgn0005648	Pabp2	20180913	Pabp2 (Pabp2) encodes a nuclear poly(A) binding protein that is involved in both the cleavage and polyadenylation steps of the nuclear cleavage/polyadenylation reaction. Cytoplasmic protein encoded by Pabp2 acts to shorten the poly(A) tails of specific mRNAs in oocytes and syncytial blastoderm embryos.
6.04326e-45	0.407178	0.133	0.02	6.87119e-41	48h	Cyfip	FBgn0038320	Cytoplasmic FMR1 interacting protein	20200709	Cytoplasmic FMR1 interacting protein (Cyfip) encodes an essential protein that is a component of the WAVE actin nucleator complex. It controls actin cytoskeleton remodeling and interacts with the products of Fmr1 and Rac1. It controls morphogenesis and synapse organization.
6.09587e-45	0.147917	0.352	0.136	6.931e-41	48h	CG42724	FBgn0261641	-	-	Contributions welcome.
6.16969e-45	0.383876	0.118	0.013	7.01493e-41	48h	AspRS-m	FBgn0051739	Aspartyl-tRNA synthetase, mitochondrial	20190307	Aspartyl-tRNA synthetase, mitochondrial (AspRS-m) encodes a protein predicted to function within mitochondria to catalyze the ligation of aspartate to its cognate tRNA to form aspartyl-tRNA.
6.48892e-45	0.145593	0.254	0.083	7.37791e-41	48h	ND-18	FBgn0031021	NADH dehydrogenase (ubiquinone) 18 kDa subunit	-	Contributions welcome.
6.56964e-45	0.309611	0.165	0.035	7.46968e-41	48h	CG5214	FBgn0037891	-	-	Contributions welcome.
6.65534e-45	0.259733	0.187	0.047	7.56712e-41	48h	mge	FBgn0035473	maggie	20190314	maggie (mge) encodes a protein predicted to act as a receptor of the TOM (translocase of outer membrane) complex, which is involved in protein import into mitochondria. The product of mge modulates cell death induced by the expression of the mouse Bax protein.
7.46083e-45	0.19969	0.267	0.091	8.48297e-41	48h	Actbeta1
8.15242e-45	0.194929	0.207	0.058	9.2693e-41	48h	CG11444	FBgn0029715	-	-	Contributions welcome.
9.83723e-45	0.153161	0.252	0.082	1.11849e-40	48h	par-1	FBgn0260934	par-1	20190613	par-1 (par-1) encodes a protein kinase involved in multiple processes, including microtubule cytoskeleton organization, axis specification and cell polarity. It regulates hippo signaling and osk mRNA localization.
1.07405e-44	0.35463	0.15	0.028	1.22119e-40	48h	CG5355	FBgn0032242	-	-	Contributions welcome.
1.12597e-44	0.298221	0.158	0.032	1.28022e-40	48h	CG5516	FBgn0038389	-	-	Contributions welcome.
1.18724e-44	0.289628	0.17	0.038	1.34989e-40	48h	CtsB1
1.32336e-44	0.365735	0.141	0.024	1.50466e-40	48h	Srrm1	FBgn0036340	Serine-arginine repetitive matrix 1	20190321	SRm160 (SRm160) encodes a conserved RNA-binding protein that participates in the exon junction complex and is involved in pre-mRNA splicing and 3' end formation. It participates in somatic sex determination, cell death, retinal development and the control of circadian rhythm. Direct targets include rl.
1.40304e-44	0.161003	0.365	0.145	1.59525e-40	48h	tsu	FBgn0033378	tsunagi	-	Contributions welcome.
1.47582e-44	0.252953	0.233	0.072	1.67801e-40	48h	stau	FBgn0003520	staufen	20190314	staufen (stau) encodes a double-stranded RNA binding protein involved in mRNA localization. It contributes to anterior and posterior patterning, nervous system development and long term memory.
1.87766e-44	0.286763	0.22	0.065	2.1349e-40	48h	GlyRS	FBgn0027088	Glycyl-tRNA synthetase	20190801	Glycyl-tRNA synthetase (GlyRS) encodes a protein involved in dendrite morphogenesis and larval lymph gland hemopoiesis.
1.89887e-44	0.323378	0.152	0.029	2.15901e-40	48h	hep	FBgn0010303	hemipterous	20190307	hemipterous (hep) encodes a serine/threonine protein kinase involved in the Jun-N-terminal kinase pathway by phosphorylating the product of bsk.
2.17041e-44	0.230576	0.186	0.047	2.46776e-40	48h	fmt	FBgn0035688	fiery mountain	-	Contributions welcome.
2.23501e-44	0.356769	0.135	0.021	2.5412e-40	48h	EloB	FBgn0023212	Elongin B	20190307	Elongin B (EloB) encodes an essential protein for development that participates in the control of wing cell identity. EloB, EloC and EloA encode for subunits of the Elongin complex, which interacts in vivo with the chromatin factor encoded by corto. The proteins encoded by EloB and EloC form an adaptor subcomplex of a Cul2-RING ubiquitin ligase complex.
2.4097e-44	0.350555	0.138	0.023	2.73983e-40	48h	lap	FBgn0086372	like-AP180	20190314	like-AP180 (lap) encodes a cytosolic protein that acts as a clathrin adaptor to promote clathrin-coated vesicle formation and restrict coated vesicle size. At synapses it regulates synaptic vesicle size as well as the efficacy of synaptic vesicle protein retrieval.
2.45984e-44	0.336808	0.164	0.035	2.79683e-40	48h	Ostgamma	FBgn0032015	Oligosaccharide transferase gamma subunit	20190919	Oligosaccharide transferase gamma subunit (Ostgamma) encodes a subunit of the oligosaccharyltransferase complex involved in cell migration and cellular encapsulation response.
2.57684e-44	0.436578	0.123	0.016	2.92987e-40	48h	egg	FBgn0086908	eggless	20190307	eggless (egg) encodes a histone methyltransferase involved in epigenetic regulation of gene expression. It contributes to stem cell asymmetric division, oogenesis and wing disc development.
2.64004e-44	0.3693	0.146	0.026	3.00172e-40	48h	lncRNA:CR46064
2.79333e-44	0.131198	0.296	0.107	3.17602e-40	48h	CCT4	FBgn0032444	Chaperonin containing TCP1 subunit 4	-	Contributions welcome.
2.95295e-44	0.39284	0.132	0.02	3.3575e-40	48h	plx	FBgn0261261	pollux	20190801	pollux (plx) encodes a Rab GTPase activating protein involved in cell adhesion mediated by integrins.
3.95566e-44	0.348239	0.152	0.03	4.49758e-40	48h	Dyrk2	FBgn0016930	Dual-specificity tyrosine phosphorylation-regulated kinase 2	-	Contributions welcome.
4.49115e-44	0.386874	0.167	0.038	5.10644e-40	48h	side-VI	FBgn0083950	sidestep VI	-	Contributions welcome.
4.5006e-44	0.364917	0.166	0.037	5.11718e-40	48h	Set1	FBgn0040022	SET domain containing 1	20190314	SET domain containing 1 (Set1) encodes an enzyme that methylates histone H3 on lysine 4 at promoter-proximal regions of most RNA Polymerase II transcribed genes. It is the catalytic subunit of the COMPASS complex.
5.10788e-44	0.229109	0.237	0.075	5.80766e-40	48h	CG31460	FBgn0051460	-	-	Contributions welcome.
5.3238e-44	0.196009	0.211	0.06	6.05316e-40	48h	MCTS1	FBgn0029833	Malignant T cell amplified sequence 1	20190314	Malignant T cell amplified sequence 1 (MCTS1) encodes a protein that, together with its binding partner encoded by DENR, is a non-canonical translation initiation factor. It associates with ribosomes and it promotes translation reinitiation.
5.43426e-44	0.249101	0.184	0.046	6.17875e-40	48h	MSBP	FBgn0030703	membrane steroid binding protein	-	Contributions welcome.
5.78247e-44	0.104065	0.378	0.152	6.57467e-40	48h	Atx2	FBgn0041188	Ataxin-2	20190307	Ataxin-2 (Atx2) encodes the ortholog of human gene ATXN2, which is implicated in spinocerebellar ataxia 2. It contributes to eye development, circadian behaviour, and microRNA function.
6.92465e-44	0.291271	0.171	0.04	7.87332e-40	48h	HDAC1	FBgn0015805	Histone deacetylase 1	-	Contributions welcome.
7.91391e-44	0.219812	0.195	0.052	8.99811e-40	48h	Droj2	FBgn0038145	DnaJ-like-2	-	Contributions welcome.
8.80031e-44	0.320675	0.166	0.037	1.00059e-39	48h	CG2918	FBgn0023529	-	-	Contributions welcome.
9.9312e-44	0.309499	0.156	0.032	1.12918e-39	48h	TBCB	FBgn0034451	tubulin-binding cofactor B	20190314	tubulin-binding cofactor B (TBCB) encodes one of the cofactors required for the assembly of functional alpha/beta-Tubulin dimers needed for microtubule assembly. It is essential for microtubule-associated transport and cell polarity, but not for cell division.
1.00291e-43	0.383717	0.131	0.02	1.14031e-39	48h	eRF3	FBgn0020443	eukaryotic translation release factor 3	20190307	eukaryotic translation release factor 3 (eRF3) encodes a GTP-binding protein important in the termination of protein translation.
1.01697e-43	0.393026	0.133	0.021	1.15629e-39	48h	l(1)G0193	FBgn0027280	lethal (1) G0193	-	Contributions welcome.
1.10329e-43	0.138616	0.618	0.289	1.25444e-39	48h	CycG	FBgn0039858	Cyclin G	20190307	Cyclin G (CycG) encodes a protein that belongs to the atypical cyclins. It interacts with diverse proteins such as the product of H, beta-subunits of PP2a, the 9-1-1 complex, cyclin-dependent kinases and Enhancer of Trithorax and Polycomb proteins. The product of CycG contributes to DNA repair, cell cycle regulation, growth and metabolism, epigenetic gene regulation and developmental stability.
1.12167e-43	0.396762	0.115	0.012	1.27534e-39	48h	Fur2	FBgn0004598	Furin 2	-	Contributions welcome.
1.16526e-43	0.320811	0.139	0.024	1.3249e-39	48h	dock	FBgn0010583	dreadlocks	-	Contributions welcome.
1.16678e-43	0.147302	0.291	0.105	1.32663e-39	48h	Prosalpha6	FBgn0250843	Proteasome alpha6 subunit	-	Contributions welcome.
1.19519e-43	0.36585	0.155	0.032	1.35893e-39	48h	snRNA:7SK
1.32705e-43	0.171242	0.197	0.053	1.50886e-39	48h	BI-1	FBgn0035871	Bax Inhibitor-1	-	Contributions welcome.
1.4772e-43	0.208286	0.223	0.068	1.67958e-39	48h	cora	FBgn0010434	coracle	-	Contributions welcome.
1.82984e-43	0.204867	0.176	0.042	2.08053e-39	48h	Pcd	FBgn0024841	pterin-4a-carbinolamine dehydratase	-	Contributions welcome.
1.92761e-43	0.24295	0.229	0.071	2.1917e-39	48h	CG3638	FBgn0261444	-	-	Contributions welcome.
2.03099e-43	0.309326	0.164	0.037	2.30923e-39	48h	Glo1	FBgn0283450	Glyoxalase 1	-	Contributions welcome.
2.23443e-43	0.143215	0.245	0.08	2.54055e-39	48h	Mpcp2	FBgn0026409	Mitochondrial phosphate carrier protein 2	-	Contributions welcome.
2.84362e-43	0.184236	0.239	0.076	3.23319e-39	48h	Nop17l	FBgn0033224	Nop17 like	-	Contributions welcome.
3.15113e-43	0.38948	0.127	0.018	3.58283e-39	48h	Tango1	FBgn0286898	Transport and Golgi organization 1	-	Contributions welcome.
3.743e-43	0.240593	0.231	0.073	4.25579e-39	48h	PCB	FBgn0027580	Pyruvate carboxylase	20190912	Pyruvate carboxylase (PCB) encodes an enzyme that regulates D-serine levels.
6.15949e-43	0.34773	0.154	0.032	7.00334e-39	48h	Ac3	FBgn0023416	Adenylate cyclase 3	20190307	Adenylate cyclase 3 (Ac3) encodes an adenylate cyclase that is coupled to the receptor encoded by Pdfr via Gs signaling in the Morning circadian pacemakers.
6.22303e-43	0.162794	0.207	0.06	7.07559e-39	48h	CG152371
6.36171e-43	0.250186	0.183	0.047	7.23326e-39	48h	Pect	FBgn0032482	Phosphoethanolamine cytidylyltransferase	-	Contributions welcome.
7.21669e-43	0.276175	0.832	0.488	8.20538e-39	48h	spen1
7.561e-43	0.263002	0.196	0.054	8.59686e-39	48h	msk	FBgn0026252	moleskin	20190926	moleskin (msk) encodes an importin that contributes to protein import into the nucleus. It is involved in eye development, muscle attachment and wing cell fate specification.
8.1096e-43	0.355221	0.129	0.02	9.22061e-39	48h	CG17271	FBgn0038829	-	-	Contributions welcome.
8.23946e-43	0.21635	0.213	0.063	9.36827e-39	48h	Opa1	FBgn0261276	Optic atrophy 1	20190314	Optic atrophy 1 (Opa1) encodes a dynamin-related GTPase that mediates fusion of the inner membrane of mitochondria. It usually works with the product of Marf to coordinately fuse both mitochondrial membranes. The product of Opa1 activity is regulated by proteolytic processing.
9.24736e-43	0.175696	0.199	0.056	1.05143e-38	48h	Cbp20	FBgn0022943	cap binding protein 20	-	Contributions welcome.
9.37417e-43	0.202289	0.194	0.053	1.06584e-38	48h	CG1890	FBgn0039869	-	-	Contributions welcome.
9.58907e-43	0.404327	0.117	0.014	1.09028e-38	48h	CG11191	FBgn0033249	-	-	Contributions welcome.
9.89345e-43	0.353754	0.135	0.023	1.12488e-38	48h	X11L	FBgn0026313	X11L	20190321	X11L (X11L) encodes a scaffolding protein that is important for eye development. It interacts with the products of rst and Appl and is required for targeting several proteins to cell membranes.
1.08947e-42	0.248216	0.167	0.039	1.23872e-38	48h	CG7607	FBgn0036145	-	-	Contributions welcome.
1.13947e-42	0.160069	0.21	0.062	1.29558e-38	48h	ND-30	FBgn0266582	NADH dehydrogenase (ubiquinone) 30 kDa subunit	-	Contributions welcome.
1.23606e-42	0.287567	0.181	0.046	1.4054e-38	48h	lig	FBgn0020279	lingerer	20190314	lingerer (lig) encodes a putative RNA binding protein that forms a complex with the products of orb and orb2. Loss of lig results in defects in copulation and short-term memory.
1.3143e-42	0.310511	0.174	0.043	1.49435e-38	48h	Rga	FBgn0017550	Regena	-	Contributions welcome.
1.31609e-42	0.167509	0.218	0.066	1.4964e-38	48h	Tim8	FBgn0027359	Tim8	-	Contributions welcome.
1.34292e-42	0.120893	0.307	0.115	1.52691e-38	48h	CG9922	FBgn0038196	-	-	Contributions welcome.
1.37969e-42	0.17576	0.177	0.044	1.56871e-38	48h	GstE12	FBgn0027590	Glutathione S transferase E12	20180927	Glutathione S transferase E12 (GstE12) encodes an enzyme involved in glutathione metabolism.
1.57261e-42	0.377024	0.119	0.015	1.78806e-38	48h	Sap-r	FBgn0000416	Saposin-related	20180906	Saposin-related (Sap-r) encodes the single protein precursor of several sphingolipid activator proteins (Saposins). Loss of Sap-r leads to the accumulation of sphingolipids in lysosomes, resulting in lysosomal dysfunction, defective lipid homeostasis and neurodegeneration.
1.61974e-42	0.235792	0.213	0.064	1.84165e-38	48h	X11Lbeta	FBgn0052677	X11Lbeta	-	Contributions welcome.
1.65934e-42	0.108327	0.426	0.181	1.88666e-38	48h	CG111551
2.53901e-42	0.33164	0.167	0.04	2.88686e-38	48h	spri	FBgn0085443	sprint	-	Contributions welcome.
2.55773e-42	0.333483	0.16	0.036	2.90813e-38	48h	chm	FBgn0028387	chameau	20190307	chameau (chm) encodes a histone acetyl transferase involved in epigenetic mechanisms of transcriptional control and regulation of replication origin activity. Its functions include modulation of JNK activity and gene regulation by Polycomb group genes.
2.96693e-42	0.177715	0.227	0.072	3.37339e-38	48h	Syn1	FBgn0037130	Syntrophin-like 1	20190321	Syntrophin-like 1 (Syn1) encodes an adaptor protein associated with the Dystrophin glycoprotein complex that recruits different signaling components, including the product of Nos in neurons. Dystrophin-Syn1-neuronal Nos signaling via histone modifications regulates gene expression, including expression of miRNAs, and adapts cellular homeostasis, which is compromised under stress and dystrophic co…
3.41528e-42	0.318179	0.152	0.032	3.88317e-38	48h	Sec61alpha	FBgn0086357	Sec61 alpha subunit	20190314	Sec61 alpha subunit (Sec61alpha) encodes a subunit of the the translocon, a protein-conducting channel that mediates the co-translational transport of nascent polypeptides into the endoplasmic reticulum. It is a subunit of the Sec61 heterotrimer that forms the core of translocon channel.
3.48799e-42	0.216316	0.191	0.052	3.96584e-38	48h	eca	FBgn0069242	eclair	-	Contributions welcome.
4.00003e-42	0.32038	0.128	0.02	4.54804e-38	48h	CG15387	FBgn0031403	-	-	Contributions welcome.
5.3164e-42	0.317829	0.144	0.028	6.04474e-38	48h	snama	FBgn0086129	something that sticks like glue	20190627	something that sticks like glue (snama) encodes a protein required for cell proliferation and survival in the developing eye. It is involved in apoptosis.
7.09778e-42	0.136794	0.353	0.143	8.07017e-38	48h	CG12071	FBgn0039808	-	-	Contributions welcome.
7.19889e-42	0.179184	0.206	0.06	8.18514e-38	48h	mRpL30	FBgn0029718	mitochondrial ribosomal protein L30	-	Contributions welcome.
8.7179e-42	0.189027	0.208	0.062	9.91225e-38	48h	nsl1	FBgn0262527	non-specific lethal 1	20201105	non-specific lethal 1 (nsl1) encodes a non-catalytic subunit of the NSL histone H4 acetyltransferase complex, and is involved in muscle development, oogenesis and regulation of endocytosis.
9.98127e-42	0.625616	0.126	0.02	1.13487e-37	48h	CG14322	FBgn0038532	-	-	Contributions welcome.
1.1309e-41	0.288821	0.162	0.037	1.28583e-37	48h	tapas	FBgn0027529	tapas	-	Contributions welcome.
1.38858e-41	0.217849	0.181	0.048	1.57881e-37	48h	HP5	FBgn0030301	Heterochromatin protein 5	20181004	Heterochromatin protein 5 (HP5) encodes a component of classical heterochromatin that is involved in gene silencing by heterochromatin.
1.4741e-41	0.226386	0.18	0.047	1.67605e-37	48h	scu	FBgn0021765	scully	20181004	scully (scu) encodes a mitochondrial protein that is part of a three protein complex responsible for cleaving the 5'-end of mitochondrial tRNAs. scu product forms a sub-complex with the protein encoded by rswl. This sub-complex binds the tRNA and recruits the metallonuclease encoded by mldr, which is responsible for cleaving the phosphodiester backbone of the RNA. Loss of scu results in lethality…
1.90777e-41	0.331643	0.115	0.014	2.16914e-37	48h	Ulp1	FBgn0027603	Ulp1	20190321	Ulp1 (Ulp1) encodes a cysteine protease that catalyzes both SUMO maturation and SUMO deconjugation. It localizes to the nucleoplasmic face of the nuclear pore complex. Ulp1 knockdown in S2 cells results in relocalization of SUMO from the nucleus to the cytoplasm.
1.91557e-41	0.233685	0.213	0.065	2.17801e-37	48h	CG46466	FBgn0287597	-	-	Contributions welcome.
1.96696e-41	0.163418	0.215	0.066	2.23644e-37	48h	ATP6AP2	FBgn0037671	ATPase H+ transporting accessory protein 2	-	Contributions welcome.
2.14266e-41	0.271033	0.208	0.063	2.43621e-37	48h	dlp	FBgn0041604	dally-like	20190912	dally-like (dlp) encodes a glypican that regulates the signaling strength and range of the morphogens encoded by hh and wg.
2.40585e-41	0.222361	0.169	0.042	2.73545e-37	48h	CG9921	FBgn0030743	-	-	Contributions welcome.
2.42825e-41	0.272645	0.172	0.043	2.76093e-37	48h	CSN5	FBgn0027053	COP9 signalosome subunit 5	20190307	COP9 signalosome subunit 5 (CSN5) encodes the subunit 5 of the COP9 signalosome (CSN). The CSN plays a central role in the regulation of E3-cullin RING ubiquitin ligases. The product of CSN5 is an isopeptidase that deNEDDylates the cullin subunit of E3-cullin RING ubiquitin ligases.
3.24606e-41	0.165711	0.198	0.057	3.69077e-37	48h	Mdh1	FBgn0262782	Malate dehydrogenase 1	20190912	Malate dehydrogenase 1 (Mdh1) encodes a L-malate dehydrogenase involved in the interconversion of malate and oxaloacetate.
3.45726e-41	0.315866	0.159	0.036	3.93091e-37	48h	Stip1	FBgn0024352	Stress induced phosphoprotein 1	-	Contributions welcome.
3.72744e-41	0.345896	0.121	0.017	4.2381e-37	48h	Nedd4	FBgn0259174	Nedd4	20190314	Nedd4 (Nedd4) encodes an E3 ubiquitin ligase that negatively regulates the Notch signaling pathway and the genes comm, Amph. It contributes to neuromuscular synaptogenesis, transverse tubule formation in muscles, and in muscle function.
3.98637e-41	0.339024	0.138	0.026	4.5325e-37	48h	CG40472	FBgn0085736	-	-	Contributions welcome.
4.72544e-41	0.137992	0.279	0.102	5.37283e-37	48h	Syt4	FBgn0028400	Synaptotagmin 4	20190314	Synaptotagmin 4 (Syt4) encodes a vesicular calcium binding protein implicated in retrograde signaling at synapses. It is proposed to regulate calcium-dependent cargo trafficking within the postsynaptic compartment.
4.95728e-41	0.223475	0.777	0.414	5.63643e-37	48h	CG13364	FBgn0026879	-	-	Contributions welcome.
5.67068e-41	0.112283	0.206	0.061	6.44756e-37	48h	Rheb	FBgn0041191	Ras homolog enriched in brain	20181108	Ras homolog enriched in brain (Rheb) encodes a Ras homolog that is the target of the product of gig. It activates the protein kinase encoded by Tor, leading to enlarged cell size.
5.88367e-41	0.186691	0.277	0.101	6.68973e-37	48h	ncm	FBgn0086707	nucampholin	20190516	nucampholin (ncm) encodes a protein that is predicted to be an essential component of the spliceosome, implicated in regulation of pre-mRNA splicing and assembly of the exon junction complex.
6.48997e-41	0.318947	0.142	0.028	7.37909e-37	48h	faf	FBgn0005632	fat facets	-	Contributions welcome.
6.6526e-41	0.133222	0.298	0.113	7.564e-37	48h	Amun1
1.21033e-40	0.2965	0.133	0.024	1.37615e-36	48h	rno	FBgn0035106	rhinoceros	20190314	rhinoceros (rno) encodes a nuclear protein that functions in the Egfr signaling pathway, downstream of MAP kinase activation, and regulates transcription of Egfr targets. It is involved in cell differentiation and developmental patterning.
1.59825e-40	0.231343	0.18	0.048	1.81721e-36	48h	Wdfy2	FBgn0032246	WD repeat and FYVE domain containing 2	-	Contributions welcome.
1.64384e-40	0.384046	0.12	0.017	1.86905e-36	48h	Cnot4	FBgn0051716	CCR4-NOT transcription complex subunit 4	20190307	CCR4-NOT transcription complex subunit 4 (Cnot4) encodes a positive regulator of the Jak/Stat pathway which acts by stabilizing the DNA binding of the product of Stat92E.
1.76505e-40	0.118547	0.279	0.103	2.00686e-36	48h	gpp	FBgn0264495	grappa	-	Contributions welcome.
1.77652e-40	0.12003	0.255	0.089	2.01991e-36	48h	CG7414	FBgn0037135	-	-	Contributions welcome.
1.78522e-40	0.228878	0.212	0.066	2.0298e-36	48h	caps	FBgn0023095	capricious	20180920	capricious (caps) encodes a transmembrane receptor with leucine-rich repeats that mediates cell interaction in a homophilic or heterophilic manner. caps product contributes to cellular interaction critical for synapse formation and axon guidance, as well as mediating morphogenesis of multiple tissues, including wings, legs and the tracheal system.
1.81253e-40	0.302469	0.135	0.025	2.06084e-36	48h	poe	FBgn0011230	purity of essence	20190314	purity of essence (poe) encodes a Calmodulin-binding, E3 ubiquitin ligase. It functions in glial growth in peripheral nerves, motor neuron excitability, synaptic vesicle release and sperm individuation.
1.90487e-40	0.299224	0.152	0.034	2.16583e-36	48h	nAChRalpha2	FBgn0000039	nicotinic Acetylcholine Receptor alpha2	-	Contributions welcome.
2.00725e-40	0.240896	0.179	0.048	2.28224e-36	48h	HUWE1	FBgn0030674	HECT, UBA and WWE domain containing E3 ubiquitin protein ligase 1	-	Contributions welcome.
2.21692e-40	0.304731	0.15	0.033	2.52063e-36	48h	jing	FBgn0086655	jing	-	Contributions welcome.
2.36416e-40	0.320082	0.145	0.03	2.68806e-36	48h	Mtch	FBgn0027786	Mitochondrial carrier homolog 1	-	Contributions welcome.
2.65505e-40	0.229067	0.172	0.044	3.0188e-36	48h	Hsp60A	FBgn0015245	Heat shock protein 60A	-	Contributions welcome.
2.66225e-40	0.241651	0.175	0.046	3.02698e-36	48h	Atxn7	FBgn0031420	Ataxin 7	20190307	Ataxin 7 (Atxn7) encodes a component of the SAGA chromatin modifying complex, which is responsible for acetylation of histones and deubiquitination of the product of His2B at active promoters. The product of Atxn7 anchors the non-stop containing deubiquitinase module to the remainder of SAGA. Atxn7 is an essential gene for larval survival, neural development, and maintenance of neural tissues.
2.78762e-40	0.176978	0.177	0.047	3.16953e-36	48h	Maf1	FBgn0267861	Maf1	-	Contributions welcome.
2.91211e-40	0.32319	0.124	0.02	3.31107e-36	48h	myo	FBgn0026199	myoglianin	20181018	myoglianin (myo) encodes a protein expressed primarily in muscle and glia cells. Mutations in myo affect neuronal remodeling during metamorphosis by failing to activate EcR expression in the remodeling neurons.
3.97482e-40	0.118195	0.211	0.065	4.51937e-36	48h	ND-241
4.26727e-40	0.275246	0.153	0.034	4.85189e-36	48h	PDZ-GEF	FBgn0265778	PDZ domain-containing guanine nucleotide exchange factor	20190314	PDZ domain-containing guanine nucleotide exchange factor (PDZ-GEF) encodes a guanine nucleotide exchange factor for the product of Rap1. The product of PDZ-GEF contributes to ventral furrow formation, border cell migration, macrophage migration, epithelial migration and morphogenesis, eye development, ovary development, spermathecae formation, germline stem cell maintenance in the testis, adheren…
4.91644e-40	0.237823	0.166	0.042	5.59e-36	48h	Den1	FBgn0033716	Deneddylase 1	-	Contributions welcome.
4.92096e-40	0.106492	0.244	0.084	5.59513e-36	48h	CG11699	FBgn0030311	-	-	Contributions welcome.
5.37754e-40	0.256938	0.177	0.047	6.11426e-36	48h	CG7484	FBgn0036745	-	-	Contributions welcome.
5.98544e-40	0.325534	0.145	0.031	6.80545e-36	48h	Cdc27	FBgn0012058	Cell division cycle 27	20190307	Cell division cycle 27 (Cdc27) encodes a component of the anaphase-promoting complex/cyclosome (APC/C). It is important for substrate recruitment and interacts with its co-activators, encoded by fzy and fzr, as well as the mitotic checkpoint proteins, encoded by mad2 and BubR1.
6.81286e-40	0.324982	0.125	0.021	7.74622e-36	48h	CG17163	FBgn0039942	-	-	Contributions welcome.
7.26544e-40	0.185171	0.239	0.081	8.2608e-36	48h	Capr	FBgn0042134	Caprin	20190307	Caprin (Capr) encodes an RNA-binding translational regulator that is present in cytoplasmic RNA granules (neuronal granules and stress granules). It modulates diverse cellular processes including neuronal function, cell proliferation and differentiation through post-transcriptional regulation of target RNAs.
8.1976e-40	0.134373	0.24	0.082	9.32068e-36	48h	Scgbeta1
8.3427e-40	0.205107	0.184	0.051	9.48565e-36	48h	CG3719	FBgn0024986	-	-	Contributions welcome.
8.52524e-40	0.341066	0.12	0.018	9.6932e-36	48h	CG3061	FBgn0038195	-	-	Contributions welcome.
1.12711e-39	0.339023	0.14	0.028	1.28152e-35	48h	H	FBgn0001169	Hairless	20190307	Hairless (H) encodes the major antagonist of Notch signaling activity during imaginal development. It silences target genes of the product of N by assembling a transcriptional repressor complex, which includes the transcription factor encoded by Su(H) and general co-repressors like those encoded by gro and CtBP.
1.17575e-39	0.189097	0.206	0.063	1.33683e-35	48h	Aos1	FBgn0029512	Activator of SUMO 1	20190307	Activator of SUMO 1 (Aos1) encodes one of two subunits (along with the product of Uba2) of the heterodimeric SUMO activating enzyme.
1.4412e-39	0.203531	0.195	0.058	1.63865e-35	48h	PhKgamma	FBgn0011754	Phosphorylase kinase gamma	20190801	Phosphorylase kinase gamma (PhKgamma) encodes a protein involved in gastrulation, embryonic mesoderm formation and adult leg musculature development.
1.46652e-39	0.178605	0.756	0.427	1.66743e-35	48h	myr-GFP-p10
1.49161e-39	0.28461	0.189	0.055	1.69596e-35	48h	app	FBgn0260941	approximated	20190307	approximated (app) encodes a palmitoyltransferase involved in planar cell polarity. It regulates Fat signaling and the localization and activity of the product of d.
1.60323e-39	0.135074	0.231	0.077	1.82288e-35	48h	Uhg1
1.64175e-39	0.114606	0.242	0.083	1.86667e-35	48h	Rpt3	FBgn0028686	Regulatory particle triple-A ATPase 3	-	Contributions welcome.
1.76565e-39	0.300198	0.15	0.034	2.00754e-35	48h	eIF2gamma	FBgn0263740	eukaryotic translation initiation factor 2 subunit gamma	-	Contributions welcome.
1.91325e-39	0.433908	0.123	0.02	2.17537e-35	48h	hbs	FBgn0287864	hibris	20190307	hibris (hbs) encodes a Ig repeat transmembrane protein with a fibronectin type III domain. It functions as a receptor involved in muscle cell fusion.
1.93451e-39	0.223753	0.176	0.048	2.19954e-35	48h	HIP-R	FBgn0029676	Hsc/Hsp70-interacting protein related	20181011	Hsc/Hsp70-interacting protein related (HIP-R) encodes an ortholog of the human Hsp70 interacting protein (HIP), which is a co-chaperone that stabilizes the ADP-bound conformation of Hsp70.
2.56142e-39	0.187665	0.173	0.046	2.91234e-35	48h	cni	FBgn0000339	cornichon	-	Contributions welcome.
2.8472e-39	0.147963	0.659	0.322	3.23727e-35	48h	Nph1
3.55989e-39	0.312971	0.133	0.025	4.0476e-35	48h	Dap160	FBgn0023388	Dynamin associated protein 160	20190912	Dynamin associated protein 160 (Dap160) encodes an adaptor protein that contributes to endocytosis. It regulates the Notch pathway and mediates the asymmetric accumulation of a number or proteins, including the product of aPKC during neuroblast division.
3.60857e-39	0.200184	0.181	0.051	4.10295e-35	48h	CG4022	FBgn0035986	-	-	Contributions welcome.
4.26093e-39	0.16959	0.201	0.061	4.84468e-35	48h	l(1)G0320	FBgn0028327	lethal (1) G0320	-	Contributions welcome.
5.53968e-39	0.141852	0.196	0.059	6.29862e-35	48h	Bgb	FBgn0013753	Big brother	20190307	Big brother (Bgb) encodes a beta-subunit of the transcription factor complex core binding factor, which is involved in transcription regulation. It regulates hemocyte proliferation and acts redundantly with the product of Bro in embryonic segmentation.
5.99241e-39	0.278033	0.158	0.039	6.81337e-35	48h	Pp4-19C	FBgn0023177	Protein phosphatase 19C	-	Contributions welcome.
6.58982e-39	0.283236	0.159	0.039	7.49263e-35	48h	SMC1	FBgn0040283	Structural maintenance of chromosomes 1	20190314	Structural maintenance of chromosomes 1 (SMC1) encodes an ATPase that heterodimerizes with the product of SMC3 to interact with the products of vtd and SA to form the cohesin ring complex. Cohesin encircles sister chromatids after DNA replication and has multiple roles in the regulation of gene expression and DNA repair.
8.39591e-39	0.182816	0.23	0.078	9.54615e-35	48h	CCT7	FBgn0037632	Chaperonin containing TCP1 subunit 7	-	Contributions welcome.
9.18495e-39	0.285944	0.147	0.033	1.04433e-34	48h	Stt3B	FBgn0011336	Catalytic subunit 3B of the oligosaccharyltransferase complex	-	Contributions welcome.
9.86089e-39	0.161345	0.176	0.048	1.12118e-34	48h	MED19	FBgn0036761	Mediator complex subunit 19	20190314	Mediator complex subunit 19 (MED19) encodes a conserved nuclear protein that acts as a hinge in the flexible mediator transcription complex associated with RNA polymerase II.
9.97705e-39	0.175996	0.2	0.061	1.13439e-34	48h	CG10139	FBgn0033951	-	-	Contributions welcome.
1.14755e-38	0.130691	0.223	0.074	1.30476e-34	48h	Pkc98E	FBgn0003093	Protein C kinase 98E	20180920	Protein C kinase 98E (Pkc98E) encodes a serine-threonine protein kinase activated by calcium, membrane translocation and lipids (such as diacylglycerol and phorbol ester). Pkc98E product controls cytoskeleton by negatively regulating the F-actin bundling protein encoded by sn.
1.30592e-38	0.223663	0.847	0.483	1.48483e-34	48h	ATPsynF	FBgn0035032	ATP synthase, subunit F	-	Contributions welcome.
1.73995e-38	0.247849	0.135	0.027	1.97832e-34	48h	CG9368	FBgn0036890	-	-	Contributions welcome.
1.7729e-38	0.201975	0.168	0.044	2.01579e-34	48h	Csp	FBgn0004179	Cysteine string protein	20190307	Cysteine string protein (Csp) encodes a synaptic vesicle-associated co-chaperone of Hsc70 that is vital for presynaptic proteostasis and maintenance of synaptic function. The substartes of the product of Csp include SNARE proteins and the product of shi, which mediate synaptic vesicle exo- and endocytosis respectively.
1.81485e-38	0.260524	0.164	0.042	2.06348e-34	48h	spidey	FBgn0029975	spidey	20181011	spidey (spidey) encodes a member of the short chain dehydrogenase/reductase family. It regulates oenocyte growth and maturation, as well as the metabolism of ecdysteroids and cuticular hydrocarbons.
2.16895e-38	0.167665	0.176	0.049	2.4661e-34	48h	CG42337	FBgn0259239	-	-	Contributions welcome.
2.47919e-38	0.154309	0.17	0.045	2.81884e-34	48h	Rab5	FBgn0014010	Rab5	20190314	Rab5 (Rab5) encodes a monomeric GTPase that controls entry of endocytosed cargo into the early endosome and is required for vesicle re-uptake at the synapse. Altering the activity of the product of Rab5 affects many receptor-mediated signaling pathways as well as epithelial polarity.
2.65482e-38	0.131377	0.186	0.054	3.01853e-34	48h	La	FBgn0011638	La autoantigen-like	-	Contributions welcome.
2.67456e-38	0.330448	0.138	0.029	3.04097e-34	48h	nerfin-1	FBgn0028999	nervous fingers 1	20181011	nervous fingers 1 (nerfin-1) encodes a zinc finger transcription factor that regulates early axon guidance at the embryonic stage and is required for the maintenance of larval neuron differentiation. In the larval medulla cortex, nerfin-1 is expressed in medulla neurons at the early stage and protects them from dedifferentiation via the repression of Notch signaling pathway.
2.88553e-38	0.329687	0.137	0.028	3.28085e-34	48h	tmod	FBgn0082582	tropomodulin	20190926	tropomodulin (tmod) encodes an actin/tropomyosin-associated protein involved in Notch signaling regulation.
3.02936e-38	0.19921	0.313	0.129	3.44438e-34	48h	Fur1	FBgn0004509	Furin 1	-	Contributions welcome.
3.23587e-38	0.199354	0.152	0.036	3.67918e-34	48h	Rpn12	FBgn0028693	Regulatory particle non-ATPase 12	-	Contributions welcome.
3.26589e-38	0.109118	0.251	0.09	3.71332e-34	48h	Flo1	FBgn0024754	Flotillin 1	-	Contributions welcome.
3.45152e-38	0.15049	0.181	0.051	3.92438e-34	48h	Arpc3A	FBgn0038369	Actin-related protein 2/3 complex, subunit 3A	-	Contributions welcome.
3.92734e-38	0.145439	0.2	0.062	4.46538e-34	48h	Snx27	FBgn0052758	Sorting nexin 27	-	Contributions welcome.
4.2628e-38	0.104727	0.232	0.08	4.84681e-34	48h	Sep2
5.26634e-38	0.211467	0.166	0.044	5.98783e-34	48h	Arp1	FBgn0011745	Actin-related protein 1	20180913	Actin-related protein 1 (Arp1) encodes the short filamentous component of the Dynactin complex, which plays an essential role in the activation of the Dynein microtubule motor protein. As such, the Arp1 product is required for diverse cellular processes such as intracellular transport, mitotic spindle assembly, chromosome movements, and nuclear positioning.
5.39307e-38	0.101491	0.197	0.06	6.13192e-34	48h	MED7	FBgn0051390	Mediator complex subunit 7	-	Contributions welcome.
5.54583e-38	0.275767	0.129	0.025	6.30561e-34	48h	Nmdar2	FBgn0053513	NMDA receptor 2	-	Contributions welcome.
7.31638e-38	0.249878	0.153	0.037	8.31872e-34	48h	slmb	FBgn0283468	supernumerary limbs	20190314	supernumerary limbs (slmb) encodes an essential, conserved F-box protein and a component of the SCF (Skp/Cullin/F-box) E3 ubiquitin-ligase, providing substrate specificity to the SCF. It negatively regulates multiple signaling pathways and cellular processes by promoting the proteasome-mediated degradation or cleavage of its targets, including the products of arm and ci (Wg and Hh signaling), SAK…
9.21088e-38	0.314187	0.129	0.025	1.04728e-33	48h	AP-2alpha	FBgn0264855	Adaptor Protein complex 2, alpha subunit	20190307	Adaptor Protein complex 2, alpha subunit (AP-2alpha) encodes a subunit of the AP-2 adaptor complex. It is required for proper intracellular trafficking and secretion. It contributes to asymmetric cell division, Notch signalling, apico-basal polarity and neurogenesis.
1.0485e-37	0.162286	0.183	0.053	1.19214e-33	48h	CycT	FBgn0025455	Cyclin T	-	Contributions welcome.
1.13147e-37	0.273622	0.139	0.03	1.28648e-33	48h	Dys	FBgn0260003	Dystrophin	20190926	Dystrophin (Dys) encodes a cytoplasmic protein that connects the actin cytoskeleton to the extracellular matrix via the receptor encoded by Dg. In addition, the product of Dys serves as a cytoplasmic scaffold for the membrane localization of different signaling factors, including nos, which regulates expression of miRNAs to adapt cellular homeostasis to changes induced by stress and dystrophy.
1.26209e-37	0.156054	0.272	0.104	1.43499e-33	48h	csw	FBgn0000382	corkscrew	20180906	corkscrew (csw) encodes a non receptor tyrosine phosphatase acting downstream of receptor tyrosine kinases (RTKs) such as Egfr, tor and FGF RTKs. The product of csw contributes to growth regulation, cell survival and developmental patterning.
1.39496e-37	0.243521	0.139	0.03	1.58607e-33	48h	Pcmt	FBgn0086768	Protein-L-isoaspartate (D-aspartate) O-methyltransferase	-	Contributions welcome.
1.45042e-37	0.137666	0.18	0.052	1.64913e-33	48h	CG8993	FBgn0035334	-	-	Contributions welcome.
1.66437e-37	0.230582	0.191	0.059	1.89239e-33	48h	Pgant9	FBgn0050463	Polypeptide N-Acetylgalactosaminyltransferase 9	-	Contributions welcome.
1.75701e-37	0.235469	0.152	0.037	1.99772e-33	48h	mEFTu1	FBgn0024556	mitochondrial translation elongation factor Tu 1	20190314	mitochondrial translation elongation factor Tu 1 (mEFTu1) encodes a protein predicted to function within mitochondria to bring aminoacyl-tRNA to the ribosome during the elongation phase of mRNA translation.
1.78678e-37	0.157718	0.221	0.075	2.03157e-33	48h	gce	FBgn0261703	germ cell-expressed bHLH-PAS	20190307	germ cell-expressed bHLH-PAS (gce) encodes a bHLH-PAS domain transcription factor paralogous to the product of Met. It is a receptor for the sesquiterpenoid juvenile hormone.
1.89459e-37	0.113888	0.207	0.067	2.15414e-33	48h	lilli	FBgn0041111	lilliputian	-	Contributions welcome.
2.34268e-37	0.226612	0.164	0.043	2.66362e-33	48h	ste24a	FBgn0034176	prenyl protease type I	20190314	prenyl protease type I (ste24a) encodes a protein that, along with the products of ste24b and ste24c, are paralogous (tandemly duplicated) type I prenyl proteases.
2.40157e-37	0.302325	0.127	0.025	2.73059e-33	48h	Cdep	FBgn0265082	Chondrocyte-derived ezrin-like domain containing protein	-	Contributions welcome.
2.55522e-37	0.251476	0.141	0.032	2.90528e-33	48h	Schip1	FBgn0032221	Schwannomin interacting protein 1	20181115	Schwannomin interacting protein 1 (Schip1) encodes a protein that is involved in negative regulation of organ growth by promoting the Hippo signaling pathway. It binds to the products of ex and Tao, activating the phosphorylation of the kinase encoded by hpo.
3.54792e-37	0.167619	0.214	0.071	4.03399e-33	48h	Galphas	FBgn0001123	G protein alpha s subunit	20190926	G protein alpha s subunit (Galphas) encodes an alpha subunit of the class of heterotrimeric G proteins, found on the cytosolic face of the plasma membrane. An inactive GDP-bound form forms a heterotrimer with beta and gamma subunits. On activation by a 7-TM receptor, the product of Galphas exchanges GDP for GTP, dissociates from the trimer, and activates adenylyl cyclase, thus initiating cAMP sig…
3.77751e-37	0.210618	0.178	0.051	4.29503e-33	48h	l(1)G0289	FBgn0028331	lethal (1) G0289	-	Contributions welcome.
3.93616e-37	0.138598	0.72	0.367	4.47541e-33	48h	His3.3A1
4.03095e-37	0.218225	0.181	0.053	4.58319e-33	48h	ssp3	FBgn0032723	short spindle 3	-	Contributions welcome.
4.36363e-37	0.243939	0.141	0.032	4.96144e-33	48h	Nup35	FBgn0030943	Nucleoporin 35kDa	-	Contributions welcome.
4.99986e-37	0.101653	0.257	0.095	5.68484e-33	48h	Fum11
5.36955e-37	0.163966	0.778	0.407	6.10518e-33	48h	levy1
5.43601e-37	0.204731	0.177	0.051	6.18074e-33	48h	Inx2	FBgn0027108	Innexin 2	20190307	Innexin 2 (Inx2) encodes a gap junction protein that can form heteromeric gap junction channels via interaction with the products of ogre or Inx3. It can also interact with cell adhesion forming components encoded by shg and arm. It contributes to epithelial organization and polarity of the embryonic epidermis, regulation of morphogen-dependent organ size and stem cell behavior.
5.48343e-37	0.213165	0.204	0.066	6.23466e-33	48h	Ssrp	FBgn0010278	Structure specific recognition protein	-	Contributions welcome.
5.76292e-37	0.187911	0.166	0.045	6.55244e-33	48h	vsg	FBgn0045823	visgun	20190919	visgun (vsg) encodes a protein involved in cell proliferation regulation, response to ethanol and long-term memory.
5.89724e-37	0.220244	0.163	0.043	6.70516e-33	48h	mRpL14	FBgn0040389	mitochondrial ribosomal protein L14	-	Contributions welcome.
6.08896e-37	0.173603	0.194	0.06	6.92315e-33	48h	CG44838	FBgn0266101	-	-	Contributions welcome.
7.27357e-37	0.246227	0.153	0.038	8.27005e-33	48h	dpr19	FBgn0032233	defective proboscis extension response 19	-	Contributions welcome.
7.48319e-37	0.173663	0.182	0.054	8.50839e-33	48h	Jwa	FBgn0032704	Jwa	-	Contributions welcome.
7.82413e-37	0.284785	0.131	0.027	8.89603e-33	48h	Vps11	FBgn0052350	Vacuolar protein sorting 11	20190321	Vacuolar protein sorting 11 (Vps11) encodes a Class C Vps core subunit of HOPS, a heterohexameric tethering complex that consists of the products of car, dor, lt, Vps11, Vps16A and Vps39. HOPS tethers autophagosomes or late endosomes with lysosomes to facilitate fusion. The product of Vps11 roles include autophagosome-lysosome fusion, late endosome-lysosome fusion and biosynthetic trafficking to …
8.29506e-37	0.178605	0.195	0.061	9.43148e-33	48h	BuGZ	FBgn0032600	Bub3 interacting GLEBS and Zinc finger domain protein	20190711	Bub3 interacting GLEBS and Zinc finger domain protein (BuGZ) encodes a protein involved in dendrite morphogenesis.
8.75406e-37	0.209211	0.158	0.041	9.95336e-33	48h	CG9662	FBgn0031529	-	-	Contributions welcome.
8.81274e-37	0.274932	0.15	0.037	1.00201e-32	48h	pit	FBgn0266581	pitchoune	-	Contributions welcome.
8.93941e-37	0.181113	0.211	0.07	1.01641e-32	48h	CG5641	FBgn0038046	-	-	Contributions welcome.
1.06817e-36	0.200323	0.16	0.042	1.21451e-32	48h	Rpn7	FBgn0028688	Regulatory particle non-ATPase 7	-	Contributions welcome.
1.4304e-36	0.161087	0.19	0.059	1.62637e-32	48h	CG42336	FBgn0259238	-	-	Contributions welcome.
1.74678e-36	0.176879	0.169	0.047	1.98609e-32	48h	CG32425	FBgn0052425	-	-	Contributions welcome.
1.75323e-36	0.119222	0.208	0.069	1.99342e-32	48h	mRpL27	FBgn0053002	mitochondrial ribosomal protein L27	-	Contributions welcome.
1.76401e-36	0.228342	0.143	0.034	2.00568e-32	48h	CG1537	FBgn0030260	-	-	Contributions welcome.
2.35466e-36	0.228191	0.159	0.042	2.67725e-32	48h	e(y)3	FBgn0087008	enhancer of yellow 3	20190926	enhancer of yellow 3 (e(y)3) encodes a nuclear protein required for embryogenesis and oogenesis. It participates in gene activation in euchromatin as a component of both the SWI/SNF chromatin remodeling complex and the TFIID transcription coactivator. It also contributes to gene silencing in pericentric heterochromatin and is also a coactivator in the JAK/STAT pathway.
2.67566e-36	0.295328	0.128	0.026	3.04222e-32	48h	CG4119	FBgn0028474	-	-	Contributions welcome.
3.31355e-36	0.203542	0.734	0.386	3.7675e-32	48h	ATPsynD	FBgn0016120	ATP synthase, subunit D	-	Contributions welcome.
4.008e-36	0.296131	0.126	0.025	4.55709e-32	48h	CG14966	FBgn0035415	-	-	Contributions welcome.
4.05028e-36	0.18331	0.205	0.068	4.60517e-32	48h	CG18265	FBgn0036725	-	-	Contributions welcome.
6.14154e-36	0.217778	0.159	0.042	6.98293e-32	48h	Rok	FBgn0026181	Rho kinase	20190314	Rho kinase (Rok) encodes a kinase that, when activated by the GTP form of the product of Rho1, phosphorylates and modulates cytoskeletal proteins, particularly myosin II. Dynamic regulation of this kinase in subcellular locales influences cell polarization, movement, and shape during interphase and mitosis.
7.97134e-36	0.266575	0.136	0.031	9.06341e-32	48h	CG8460	FBgn0031996	-	-	Contributions welcome.
8.06993e-36	0.116632	0.271	0.105	9.17551e-32	48h	Uba21
8.6941e-36	0.191926	0.144	0.035	9.88519e-32	48h	CG4409	FBgn0034128	-	-	Contributions welcome.
8.97057e-36	0.280556	0.152	0.039	1.01995e-31	48h	Uch-L5	FBgn0011327	Ubiquitin carboxy-terminal hydrolase L5	20190801	Ubiquitin carboxy-terminal hydrolase L5 (Uch-L5) encodes a component of the 26S proteasome, which degrades polyubiquitinated proteins in the cytoplasm and nucleus.
9.01978e-36	0.112498	0.205	0.068	1.02555e-31	48h	CD98hc	FBgn0037533	CD98 heavy chain	20190912	CD98 heavy chain (CD98hc) encodes a transporter involved in the transmembrane import of L-leucine.
1.32603e-35	0.136383	0.178	0.053	1.5077e-31	48h	CSN6	FBgn0028837	COP9 signalosome subunit 6	20190307	COP9 signalosome subunit 6 (CSN6) encodes the subunit 6 of the COP9 signalosome (CSN). The CSN plays a central role in the regulation of E3-cullin RING ubiquitin ligases.
1.32686e-35	0.174267	0.176	0.052	1.50864e-31	48h	Hs3st-A	FBgn0053147	Heparan sulfate 3-O sulfotransferase-A	20190307	Heparan sulfate 3-O sulfotransferase-A (Hs3st-A) encodes a heparan sulfate modifying enzyme that transfers a sulfate group to the 3-O position of glucosamine residues of heparan sulfate. It regulates adult midgut homeostasis by repressing EGFR signaling.
1.34068e-35	0.221892	0.172	0.05	1.52436e-31	48h	Rpn8	FBgn0002787	Regulatory particle non-ATPase 8	-	Contributions welcome.
1.45902e-35	0.188135	0.189	0.059	1.6589e-31	48h	nAChRbeta1	FBgn0000038	nicotinic Acetylcholine Receptor beta1	20180906	nicotinic Acetylcholine Receptor beta1 (nAChRbeta1) encodes a subunit of the nicotinic acetylcholine receptor, a pentameric neurotransmitter-gated ion channel.
2.08816e-35	0.528697	0.14	0.034	2.37424e-31	48h	Vmat	FBgn0260964	Vesicular monoamine transporter	20190321	Vesicular monoamine transporter (Vmat) encodes a protein responsible for packaging the neurotransmitters dopamine, serotonin and octopamine into secretory vesicles.
2.46031e-35	0.234192	0.186	0.059	2.79738e-31	48h	CG42663	FBgn0261545	-	20190307	CG42663 encodes a Nck-associated protein 5-like protein involved in determination of lifespan.
2.74808e-35	0.105679	0.193	0.062	3.12456e-31	48h	CG11752	FBgn0030292	-	-	Contributions welcome.
3.93135e-35	0.18872	0.828	0.487	4.46995e-31	48h	CG46301	FBgn0283651	-	-	Contributions welcome.
4.97424e-35	0.142061	0.169	0.049	5.65571e-31	48h	thoc7	FBgn0035110	thoc7	-	Contributions welcome.
5.52819e-35	0.123874	0.174	0.052	6.28555e-31	48h	GMF	FBgn0028894	Glia maturation factor	20190307	Glia maturation factor (GMF) encodes a protein belonging to the ADF-H domain family of proteins, which promote dissambly of actin networks. It specifically binds to and promotes disassembly of Arp2/3-nucleated lamellipodial actin networks. It plays a role in promoting protrusion dynamics during cell migration.
5.99949e-35	0.160006	0.156	0.042	6.82142e-31	48h	CG10600	FBgn0032717	-	-	Contributions welcome.
6.00506e-35	0.118605	0.191	0.061	6.82775e-31	48h	CG17202	FBgn0038043	-	-	Contributions welcome.
7.22169e-35	0.12048	0.193	0.062	8.21106e-31	48h	Ufd1-like
7.88869e-35	0.22197	0.13	0.029	8.96944e-31	48h	CG43778	FBgn0264308	-	-	Contributions welcome.
9.95493e-35	0.248743	0.141	0.034	1.13188e-30	48h	CG5282	FBgn0036986	-	-	Contributions welcome.
1.44496e-34	0.239016	0.133	0.031	1.64292e-30	48h	Gpat4	FBgn0034971	Glycerol-3-phosphate acyltransferase 4	20190926	Glycerol-3-phosphate acyltransferase 4 (Gpat4) encodes a de novo synthase of lysophosphatidic acid.
1.49926e-34	0.266964	0.133	0.031	1.70466e-30	48h	CG1896	FBgn0039870	-	-	Contributions welcome.
1.53329e-34	0.265736	0.14	0.034	1.74335e-30	48h	CG10508	FBgn0037060	-	-	Contributions welcome.
1.90345e-34	0.261783	0.128	0.028	2.16422e-30	48h	CG7065	FBgn0030091	-	-	Contributions welcome.
1.99228e-34	0.212307	0.155	0.042	2.26522e-30	48h	brm	FBgn0000212	brahma	20190307	brahma (brm) encodes the ATPase subunit of the Brahma chromatin-remodeling complex, which is involved in transcription regulation. It regulates Egfr signalling, stem cell proliferation, and innate immune response. It contributes to multiple processes including neurogenesis, muscle development, phagocytosis, His3-K27 acetylation and leg and wing morphogenesis.
2.02169e-34	0.146869	0.157	0.043	2.29866e-30	48h	CG5174	FBgn0034345	-	-	Contributions welcome.
2.05263e-34	0.260877	0.17	0.051	2.33384e-30	48h	shakB	FBgn0085387	shaking B	-	Contributions welcome.
2.10401e-34	0.192542	0.14	0.034	2.39226e-30	48h	Sgf11	FBgn0036804	SAGA associated factor 11kDa	20190314	SAGA associated factor 11kDa (Sgf11) encodes a component of the highly conserved Spt-Ada-Gcn5 Acetyltransferase (SAGA) chromatin modifying complex. This complex is responsible for acetylation of histones and deubiquitination of the product of His2B at active promoters. The product of Sgf11 is a component of the deubiquitinase module, interacts with the non-stop deubiquitinase, and is essential fo…
2.428e-34	0.277254	0.164	0.048	2.76064e-30	48h	brk	FBgn0024250	brinker	20190307	brinker (brk) encodes a transcriptional repressor that plays important roles in the development of many tissues, including most imaginal discs, where its expression is negatively regulated by Dpp signaling.
2.48557e-34	0.162207	0.153	0.042	2.8261e-30	48h	CG17508	FBgn0039970	-	-	Contributions welcome.
2.55548e-34	0.111279	0.179	0.056	2.90558e-30	48h	Rpn3	FBgn0261396	Regulatory particle non-ATPase 3	-	Contributions welcome.
2.94156e-34	0.243474	0.136	0.033	3.34456e-30	48h	CG8209	FBgn0035830	-	-	Contributions welcome.
3.41852e-34	0.204245	0.146	0.038	3.88686e-30	48h	PIP5K59B	FBgn0034789	Phosphatidylinositol 4-phosphate 5-kinase 59B	20190314	Phosphatidylinositol 4-phosphate 5-kinase at 59B (PIP5K59B) encodes a lipid kinase enzyme that mediates the synthesis of the lipid phosphatidylinositol 4,5 bisphosphate (PIP2) during phospholipase C signalling.
3.77423e-34	0.180689	0.147	0.038	4.2913e-30	48h	CG8300	FBgn0029937	-	-	Contributions welcome.
3.98051e-34	0.427167	0.196	0.068	4.52584e-30	48h	beat-Ic	FBgn0028644	beaten path Ic	20190912	beaten path Ic (beat-Ic) encodes a protein involved in axon guidance.
4.19637e-34	0.155235	0.171	0.051	4.77127e-30	48h	CG34125	FBgn0083961	-	-	Contributions welcome.
4.21157e-34	0.132756	0.162	0.047	4.78856e-30	48h	CG4789	FBgn0030792	-	-	Contributions welcome.
5.71595e-34	0.211471	0.128	0.028	6.49904e-30	48h	conu	FBgn0039994	conundrum	20190321	conundrum (conu) encodes a Rho GTPase activating protein (RhoGAP) that negatively regulates Rho1 activity at the cell cortex via interaction with the product of Moe.
5.80426e-34	0.235371	0.134	0.032	6.59944e-30	48h	CG41378	FBgn0085638	-	-	Contributions welcome.
5.9404e-34	0.110048	0.706	0.36	6.75423e-30	48h	CG4612	FBgn0035016	-	-	Contributions welcome.
6.31876e-34	0.232976	0.13	0.03	7.18443e-30	48h	PR-Set7	FBgn0011474	PR/SET domain containing protein 7	20190314	PR/SET domain containing protein 7 (PR-Set7) encodes the histone methyltransferase that controls lysine20 monomethylation of the product of His4. This histone mark is essential for normal progression through the cell cycle.
6.94105e-34	0.169927	0.163	0.048	7.89198e-30	48h	CHOp24	FBgn0029709	CHOp24	20190912	CHOp24 (CHOp24) encodes a p24 transporter that contributes to the intracellular trafficking between the ER and Golgi. It is required for secretion of Wnt ligands.
7.17608e-34	0.675244	0.14	0.037	8.1592e-30	48h	dac	FBgn0005677	dachshund	20180913	dachshund (dac) encodes a transcriptional cofactor that physically interacts with several other retinal determination proteins, including those encoded by eya and so, and regulates eye, leg, gonad, and brain development.
7.36236e-34	0.220358	0.156	0.044	8.371e-30	48h	rdgA	FBgn0261549	retinal degeneration A	20190314	retinal degeneration A (rdgA) encodes a diacylglycerol kinase that mediates the conversion of diacylglycerol to phosphatidic acid. It contributes to phospholipase C based signalling reactions, controlling ion channel activity and protein transport.
7.74729e-34	0.219945	0.141	0.035	8.80867e-30	48h	ssx	FBgn0024987	sister-of-Sex-lethal	-	Contributions welcome.
7.96537e-34	0.239566	0.133	0.032	9.05662e-30	48h	prtp	FBgn0030329	pretaporter	20190314	pretaporter (prtp) encodes a ligand for the engulfment receptor encoded by drpr. It resides in the endoplasmic reticulum. During apoptosis it is exposed at the cell surface where it binds the product of drpr to induce phagocytosis.
8.08916e-34	0.147653	0.183	0.059	9.19738e-30	48h	cmpy	FBgn0037015	crimpy	-	Contributions welcome.
8.76422e-34	0.119881	0.208	0.073	9.96492e-30	48h	CG13096	FBgn0032050	-	-	Contributions welcome.
9.30153e-34	0.157667	0.717	0.37	1.05758e-29	48h	p23	FBgn0037728	p23	-	Contributions welcome.
1.1064e-33	0.112543	0.177	0.055	1.25798e-29	48h	CG17734	FBgn0037890	-	-	Contributions welcome.
1.52871e-33	0.109878	0.671	0.349	1.73815e-29	48h	Dhit1
1.5757e-33	0.139121	0.162	0.047	1.79157e-29	48h	Atg3	FBgn0036813	Autophagy-related 3	20190627	Autophagy-related 3 (Atg3) encodes a protein involved in multiple autophagy processes such as autophagosome assembly, cellular response to starvation, and glycophagy.
1.90122e-33	0.208203	0.15	0.041	2.16169e-29	48h	san	FBgn0024188	separation anxiety	-	Contributions welcome.
1.95101e-33	0.197445	0.137	0.034	2.2183e-29	48h	GstO2	FBgn0035906	Glutathione S transferase O2	20190919	Glutathione S transferase O2 (GstO2) encodes a protein involved in glutathione metabolism.
1.98451e-33	0.21858	0.138	0.034	2.25639e-29	48h	CG12547	FBgn0250830	-	-	Contributions welcome.
2.00912e-33	0.127059	0.221	0.081	2.28437e-29	48h	CG34417	FBgn0085446	-	-	Contributions welcome.
2.51726e-33	0.178689	0.149	0.041	2.86213e-29	48h	ND-49	FBgn0039909	NADH dehydrogenase (ubiquinone) 49 kDa subunit	-	Contributions welcome.
2.54394e-33	0.132009	0.799	0.43	2.89246e-29	48h	ATPsynG	FBgn0010612	ATP synthase, subunit G	20180913	ATP synthase, subunit G (ATPsynG) encodes a subunit in the F0 portion of mitochondrial ATP synthase (Complex V). ATP synthase catalyzes the formation of ATP using energy from a proton gradient across the inner mitochondrial membrane after electron transport.
2.63386e-33	0.261405	0.132	0.032	2.9947e-29	48h	Su(z)2	FBgn0265623	Suppressor of zeste 2	20190926	Suppressor of zeste 2 (Su(z)2) encodes a protein that regulates gene expression by modifying epigenetic marks. The gene is related to Psc and was orginally identified due to its ability to suppress transvection at z.
3.49054e-33	0.102123	0.154	0.043	3.96874e-29	48h	CG31688	FBgn0263355	-	-	Contributions welcome.
4.56977e-33	0.173174	0.159	0.046	5.19583e-29	48h	CG10527	FBgn0034583	-	-	Contributions welcome.
4.72034e-33	0.254669	0.139	0.035	5.36703e-29	48h	robo1	FBgn0005631	roundabout 1	20190314	roundabout 1 (robo1) encodes a member of the Robo receptor family that uses the secreted glycoprotein encoded by sli as ligand and the products of Sdc and Dscam1 as co-receptors. It contributes to axon guidance and dendrite morphogenesis as well as regulating trachea and heart tube development.
4.85632e-33	0.290351	0.202	0.073	5.52164e-29	48h	Fili	FBgn0085397	Fish-lips	20190307	Fish-lips (Fili) encodes a leucine-rich repeat family transmembrane protein. It regulates autonomous and nonautonomous apoptosis caused by the dioxin receptor homolog encoded by ss.
1.10791e-32	0.226269	0.145	0.04	1.25969e-28	48h	CG32521	FBgn0052521	-	-	Contributions welcome.
1.25201e-32	0.147653	0.157	0.046	1.42354e-28	48h	CG13365	FBgn0029529	-	-	Contributions welcome.
1.88933e-32	0.108417	0.202	0.071	2.14817e-28	48h	TER94	FBgn0286784	Transitional endoplasmic reticulum 94	20190926	Transitional endoplasmic reticulum 94 (TER94) encodes a protein that operates as a hexamere, functioning as a ubiquitin-dependent molecular chaperone. The hexamere associates with different co-factors to process nuclear and cytoplasmic substrates marked by ubiquitin.
1.97922e-32	0.254146	0.134	0.034	2.25037e-28	48h	z	FBgn0004050	zeste	20190321	zeste (z) encodes a sequence-specific DNA-binding protein. It is often found in the proximal promoter region of many genes where it helps to recruit the BRM nucleosome remodeling complex. It is best known for the pairing-dependent repressive effects produced by some of its mutants on target genes, especially the w gene.
2.87331e-32	0.157873	0.161	0.049	3.26695e-28	48h	CG3420	FBgn0033100	-	-	Contributions welcome.
3.1652e-32	0.122232	0.186	0.062	3.59883e-28	48h	mRpS5	FBgn0287187	mitochondrial ribosomal protein S5	-	Contributions welcome.
4.92468e-32	0.126542	0.164	0.051	5.59936e-28	48h	RnpS1	FBgn0037707	RNA-binding protein S1	20190919	RNA-binding protein S1 (RnpS1) encodes a protein involved in RNA splicing and regulation of DNA transposition.
8.76681e-32	0.11869	0.169	0.054	9.96786e-28	48h	amon	FBgn0023179	amontillado	20180920	amontillado (amon) encodes a member of the Prohormone Convertase (PC) family of proteolytic enzymes. PCs generally recognize conserved basic amino acid sequences within protein precursors to direct catalysis of specific cleavage. amon product directly cleaves sli protein and may also target the propeptide encoded by Akh. It is also required for the production of bioactive neuropeptide hormones (e…
9.0219e-32	0.195083	0.137	0.036	1.02579e-27	48h	Ssadh	FBgn0039349	Succinic semialdehyde dehydrogenase	-	Contributions welcome.
1.05382e-31	0.248303	0.142	0.039	1.19819e-27	48h	Octalpha2R	FBgn0038653	alpha2-adrenergic-like octopamine receptor	-	Contributions welcome.
1.1411e-31	0.179974	0.135	0.035	1.29743e-27	48h	CG7220	FBgn0033544	-	-	Contributions welcome.
1.24511e-31	0.12112	0.163	0.051	1.41569e-27	48h	Akr1B	FBgn0086254	Aldo-keto reductase 1B	-	Contributions welcome.
1.64149e-31	0.208807	0.163	0.051	1.86637e-27	48h	CG42594	FBgn0260971	-	-	Contributions welcome.
2.41203e-31	0.17956	0.144	0.041	2.74248e-27	48h	CG42748	FBgn0261802	-	-	Contributions welcome.
2.58806e-31	0.231402	0.142	0.039	2.94263e-27	48h	Naa30A	FBgn0024362	N(alpha)-acetyltransferase 30 A	-	Contributions welcome.
3.0556e-31	0.151425	0.166	0.053	3.47422e-27	48h	Rpn6	FBgn0028689	Regulatory particle non-ATPase 6	20181011	Regulatory particle non-ATPase 6 (Rpn6) encodes a structural subunit of the 26S proteasome, located in the lid section of the 19S regulatory particle. In the 26S proteasome, it forms a bridge between the 19S regulatory and 20S core particles.
3.20232e-31	0.194308	0.142	0.039	3.64103e-27	48h	CG2818	FBgn0031566	-	-	Contributions welcome.
3.83143e-31	0.119401	0.142	0.039	4.35634e-27	48h	EMC4	FBgn0037199	ER membrane protein complex subunit 4	-	Contributions welcome.
3.98626e-31	0.106834	0.171	0.055	4.53238e-27	48h	TfIIFalpha	FBgn0010282	Transcription factor IIFalpha	-	Contributions welcome.
4.0512e-31	0.176112	0.139	0.038	4.60622e-27	48h	kdn	FBgn0261955	knockdown	-	Contributions welcome.
4.05156e-31	0.102816	0.163	0.051	4.60663e-27	48h	ScsbetaA	FBgn0037643	Succinyl-coenzyme A synthetase beta subunit, ADP-forming	20190912	Succinyl-coenzyme A synthetase beta subunit, ADP-forming (ScsbetaA) encodes a subunit of the ligase that converts succinate to succinyl-CoA in the TCA/Krebs cycle. It contributes to apoptosis and sperm individualization.
4.37867e-31	0.139231	0.192	0.068	4.97854e-27	48h	Ppa	FBgn0020257	Partner of paired	20190314	Partner of paired (Ppa) encodes a protein involved in response to oxidative stress.
5.07767e-31	0.103237	0.184	0.063	5.77331e-27	48h	Ak2	FBgn0283494	Adenylate kinase 2	-	Contributions welcome.
5.27212e-31	0.163925	0.144	0.041	5.9944e-27	48h	CG8036	FBgn0037607	-	-	Contributions welcome.
5.49991e-31	0.109072	0.145	0.041	6.2534e-27	48h	CG33217	FBgn0053217	-	-	Contributions welcome.
5.61913e-31	0.130955	0.161	0.05	6.38895e-27	48h	CG11590	FBgn0030545	-	-	Contributions welcome.
6.77014e-31	0.11754	0.199	0.072	7.69765e-27	48h	MED6	FBgn0024330	Mediator complex subunit 6	-	Contributions welcome.
8.28594e-31	0.117156	0.149	0.043	9.42111e-27	48h	CG18081	FBgn0036537	-	-	Contributions welcome.
1.11311e-30	0.179484	0.906	0.582	1.2656e-26	48h	eEF5	FBgn0285952	eukaryotic translation elongation factor 5	-	Contributions welcome.
1.16739e-30	0.143121	0.167	0.054	1.32732e-26	48h	Sc2	FBgn0035471	Sc2	-	Contributions welcome.
1.17937e-30	0.111327	0.193	0.069	1.34094e-26	48h	CCT2	FBgn0030086	Chaperonin containing TCP1 subunit 2	-	Contributions welcome.
1.8241e-30	0.215313	0.145	0.042	2.074e-26	48h	Manf	FBgn0027095	Mesencephalic astrocyte-derived neurotrophic factor	20180927	Mesencephalic astrocyte-derived neurotrophic factor (Manf) encodes an evolutionarily conserved neurotrophic factor. It contributes to dopamine neuron survival, regulation of unfolded protein response and retinal repair.
4.41337e-30	0.156428	0.147	0.043	5.018e-26	48h	CG17715	FBgn0041004	-	-	Contributions welcome.
9.00861e-30	0.107141	0.16	0.051	1.02428e-25	48h	alph	FBgn0086361	alphabet	20190801	alphabet (alph) encodes a Ser/Thr phosphatase that regulates RAS/MAPK signaling.
2.12136e-29	0.174087	0.143	0.042	2.41198e-25	48h	Sur-8	FBgn0038504	Sur-8	-	Contributions welcome.
2.25296e-29	0.248307	0.21	0.083	2.56161e-25	48h	Drl-2	FBgn0033791	Derailed 2	20181011	Derailed 2 (Drl-2) is a member of the RYK gene family encoding a receptor tyrosine kinase that transduces Wnt5 signaling. It regulates salivary gland positioning, muscle attachment site selection and olfactory system development. The products of Drl-2 and drl can play both cooperative and opposing roles, depending on the cells where they are differentially expressed.
4.40828e-29	0.183693	0.144	0.043	5.01222e-25	48h	CG10361	FBgn0036208	-	-	Contributions welcome.
5.05776e-29	0.201169	0.939	0.733	5.75067e-25	48h	RpS3A	FBgn0017545	Ribosomal protein S3A	20190314	Ribosomal protein S3A (RpS3A) encodes an essential component of the small ribosomal subunit that functions in protein synthesis. It is classified as a 'Minute' gene as heterozygous mutants exhibit a slower developmental rate and small adult bristles.
5.74068e-29	0.148016	0.155	0.05	6.52715e-25	48h	mod(mdg4)	FBgn0002781	modifier of mdg4	20190926	modifier of mdg4 (mod(mdg4)) encodes a nuclear protein that specifically interacts with various DNA binding proteins. It is involved in processes including chromosome condensation and segregation, regulation of transcription and enhancer blocking.
8.29057e-29	0.100597	0.154	0.049	9.42638e-25	48h	CG30197	FBgn0050197	-	-	Contributions welcome.
8.56192e-29	0.134794	0.335	0.166	9.7349e-25	48h	robo2	FBgn0002543	roundabout 2	20190321	roundabout 2 (robo2) encodes a member of the Robo receptor family that responds to the ligand encoded by sli as a repulsive cue in axons, dendrites, muscles, trachea and heart development. It can also inhibit robo1 signaling, likely explaining why the product of robo2 can appear to be an attractive receptor in certain contexts.
9.41452e-29	0.101786	0.156	0.051	1.07043e-24	48h	Nulp1	FBgn0027549	Nuclear localized protein 1	-	Contributions welcome.
1.06068e-28	0.210304	0.961	0.71	1.206e-24	48h	Hrb27C	FBgn0004838	Heterogeneous nuclear ribonucleoprotein at 27C	-	Contributions welcome.
1.08051e-28	0.245545	0.635	0.398	1.22853e-24	48h	zld	FBgn0259789	zelda	20190321	zelda (zld) encodes a zinc finger transcription factor that functions in early blastoderm development. It works as a zygotic genome activator because it has a global role in regulating early expressed genes, such as genes essential for cellularization, sex determination and pattern formation. It is also required at later times in development.
1.65494e-28	0.286933	0.941	0.694	1.88166e-24	48h	Rbp6	FBgn0260943	RNA-binding protein 6	20190314	RNA-binding protein 6 (Rbp6) encodes a paralog of the RNA-binding protein encoded by msi. In contrast to msi, Rbp6 mutants are viable and fertile, with only a slight delay in eclosion. The product of Rbp6 may have roles in response to fungal infection and aggressive behavior.
1.92188e-28	0.116752	0.147	0.046	2.18517e-24	48h	MESR4	FBgn0034240	Misexpression suppressor of ras 4	20190314	Misexpression suppressor of ras 4 (MESR4) encodes a plant homeodomain finger protein required for proper activation of the EGFR signaling pathway. It contributes to innate immunity, cellular response to hypoxia, regulation of fat storage, and embryonic development.
2.06522e-28	0.112557	0.148	0.046	2.34815e-24	48h	CG9775	FBgn0037261	-	-	Contributions welcome.
3.34852e-28	0.358752	0.162	0.057	3.80727e-24	48h	bab2	FBgn0025525	bric a brac 2	20190307	bric a brac 2 (bab2) encodes a transcriptional regulator that functions partially redundantly with the product of bab1. It is part of the conserved proximal-distal gene regulatory network module. It contributes to pattern formation, ovary morphogenesis, abdominal pigmentation and olfactory receptor neuron fate diversity.
5.50522e-28	0.114923	0.152	0.049	6.25943e-24	48h	Prpk
1.36205e-27	0.231777	0.879	0.568	1.54865e-23	48h	Tom7	FBgn0033357	Translocase of outer membrane 7	20190314	Translocase of outer membrane 7 (Tom7) encodes a putative mitochondrial protein that may act as a channel component of the TOM complex based on orthology with the human gene TOMM7.
6.352e-27	0.23617	0.165	0.06	7.22223e-23	48h	AstC-R2	FBgn0036789	Allatostatin C receptor 2	20190801	Allatostatin C receptor 2 (AstC-R2) encodes G-protein coupled receptor for the neuropeptide encoded by AstC.
1.18019e-26	0.119313	0.872	0.53	1.34188e-22	48h	sm	FBgn0003435	smooth	20190314	smooth (sm) encodes an RNA binding, heterogeneous nuclear ribonucleoprotein involved in axon guidance, mRNA processing, chemosensation, determination of lifespan and feeding behavior.
3.37276e-26	0.194404	0.968	0.756	3.83483e-22	48h	eEF1alpha1	FBgn0284245	eukaryotic translation elongation factor 1 alpha 1	-	Contributions welcome.
8.8389e-26	0.172558	0.808	0.49	1.00498e-21	48h	eIF4A	FBgn0001942	eukaryotic translation initiation factor 4A	20190307	eukaryotic translation initiation factor 4A (eIF4A) encodes an essential DEAD-box RNA helicase protein and a canonical translation initiation factor. It is a component of the eIF4F cap-binding complex that is essential for cap-dependent translation of mRNA.
1.49645e-25	0.287537	0.255	0.122	1.70147e-21	48h	CG43689	FBgn0263772	-	-	Contributions welcome.
1.68279e-24	0.154057	0.183	0.075	1.91333e-20	48h	toy	FBgn0019650	twin of eyeless	20190314	twin of eyeless (toy) encodes a transcription factor that is involved in eye development as part of the retinal determination gene network, and contributes to formation of the central nervous system.
4.58331e-23	0.108276	0.165	0.065	5.21122e-19	48h	CG30419	FBgn0050419	-	-	Contributions welcome.
3.8118e-21	0.101089	0.83	0.505	4.33402e-17	48h	nmo	FBgn0011817	nemo	20190314	nemo (nmo) encodes an atypical proline-directed serine/threonine kinase with roles in numerous developmental processes, including ommatidial rotation/planar cell polarity, retinal specification and neuronal function, and circadian clock speed. It regulates the activity of several signal transduction pathways, including BMP, Wnt, and Notch, and is implicated in fly models of neurodegenerative dise…
1.96031e-14	0.122639	0.894	0.66	2.22887e-10	48h	mt:ATPase6	FBgn0013672	mitochondrial ATPase subunit 6	20190314	mitochondrial ATPase subunit 6 (mt:ATPase6) encodes a mitochondrial inner transmembrane protein that is key for oxidative phosphorylation. It couples hydrogen ion transport to ATP synthesis functioning as part of the ATP synthase.

## Sheet: 1 Cholinergic N
p_val	avg_log2FC	pct.1	pct.2	p_val_adj	cluster	gene	FBgn_ID	GeneName	datestamp	gene_snapshot_text
9.07984e-307	1.37244	0.971	0.82	1.03238e-302	1h	CG30172	FBgn0050172	-	-	Contributions welcome.
9.43639e-246	1.37257	0.918	0.715	1.07292e-241	1h	UQCR-11	FBgn0260008	Ubiquinol-cytochrome c reductase 11 kDa subunit	-	Contributions welcome.
8.40962e-236	1.47818	0.951	0.78	9.56174e-232	1h	Cngl	FBgn0263257	Cyclic nucleotide-gated ion channel-like	-	Contributions welcome.
3.1614e-205	1.10225	0.945	0.838	3.59451e-201	1h	ATPsynF	FBgn0035032	ATP synthase, subunit F	-	Contributions welcome.
1.10802e-186	1.74151	0.68	0.316	1.25982e-182	1h	CG14312	FBgn0038596	-	-	Contributions welcome.
2.25501e-184	1.24022	0.96	0.813	2.56395e-180	1h	Drep2	FBgn0028408	DNA fragmentation factor-related protein 2	20190912	DNA fragmentation factor-related protein 2 (Drep2) encodes a protein involved in neuron death regulation.
3.69658e-184	1.69994	0.769	0.427	4.20302e-180	1h	Pde6	FBgn0038237	Phosphodiesterase 6	-	Contributions welcome.
8.70307e-174	1.53481	0.831	0.575	9.89539e-170	1h	CG11000	FBgn0263353	-	-	Contributions welcome.
1.20131e-164	1.56649	0.798	0.492	1.36589e-160	1h	Tsp66E	FBgn0035936	Tetraspanin 66E	20190314	Tetraspanin 66E (Tsp66E) encodes a tetraspanin, which spans the membrane four times. When the products of both Tsp66E and Tsp74F are removed, this results in defects in actin polarization, endocytosis, and distribution of the integrin subunit encoded by if during oogenesis.
8.24324e-164	1.5782	0.726	0.42	9.37257e-160	1h	crol	FBgn0020309	crooked legs	20190307	crooked legs (crol) encodes a zinc finger transcription factor induced by 20-hydroxyecdysone at the onset of metamorphosis. It regulates wg transcription and cell cycle progression in the wing. Its over-expression in the eye accelerates the cell cycle and de-represses silenced genes.
3.46684e-147	1.03699	0.866	0.74	3.94179e-143	1h	RNASEK	FBgn0262116	Ribonuclease kappa	20190516	Ribonuclease kappa (RNASEK) encodes a protein involved in clathrin-mediated endocytosis of large cargo, such as viruses.
2.34376e-145	1.45504	0.711	0.453	2.66486e-141	1h	VhaM9.7-a	FBgn0035521	Vacuolar H[+] ATPase M9.7 subunit a	-	Contributions welcome.
9.77344e-140	1.28004	0.843	0.623	1.11124e-135	1h	dlg1	FBgn0001624	discs large 1	-	Contributions welcome.
6.36466e-134	1.1953	0.907	0.745	7.23662e-130	1h	CG17124	FBgn0032297	-	-	Contributions welcome.
1.47293e-125	1.2831	0.725	0.523	1.67472e-121	1h	Vha14-1	FBgn0262512	Vacuolar H[+] ATPase 14kD subunit 1	-	Contributions welcome.
7.17698e-125	0.993476	0.822	0.712	8.16022e-121	1h	Vha13	FBgn0283536	Vacuolar H[+] ATPase 13kD subunit	-	Contributions welcome.
3.49096e-123	1.46089	0.684	0.403	3.96922e-119	1h	Rdh	FBgn0064227	Red herring	-	Contributions welcome.
6.20664e-118	1.24428	0.833	0.65	7.05695e-114	1h	Eip75B	FBgn0000568	Ecdysone-induced protein 75B	20180913	Ecdysone-induced protein 75B (Eip75B) encodes a nuclear receptor that interacts with the receptor encoded by Hr3. The product of Eip75B regulates feeding behavior, fat deposition, and developmental timing in response to nitric oxide (NO) signaling. It also acts downstream from NO in the nervous system, where it controls neuronal remodeling.
1.55755e-117	1.06856	0.828	0.719	1.77093e-113	1h	pum	FBgn0003165	pumilio	20180920	pumilio (pum) encodes a founding member of the PUF family of RNA binding proteins. It is an essential factor in the translational regulation of hb mRNA in the early embryo. pum product also contributes to multiple processes, including germline stem cell identity maintenance, primordial germ cell proliferation and migration, synaptic plasticity, as well as learning and memory.
2.42352e-115	1.46857	0.456	0.164	2.75554e-111	1h	ringer	FBgn0266417	ringmaker	20190919	ringmaker (ringer) encodes a protein involved in microtubule bundle formation and polymerization.
4.35173e-106	1.43365	0.644	0.372	4.94791e-102	1h	Syn1	FBgn0037130	Syntrophin-like 1	20190321	Syntrophin-like 1 (Syn1) encodes an adaptor protein associated with the Dystrophin glycoprotein complex that recruits different signaling components, including the product of Nos in neurons. Dystrophin-Syn1-neuronal Nos signaling via histone modifications regulates gene expression, including expression of miRNAs, and adapts cellular homeostasis, which is compromised under stress and dystrophic co…
3.91776e-105	1.61831	0.663	0.418	4.45449e-101	1h	kek1	FBgn0015399	kekkon 1	20190314	kekkon 1 (kek1) encodes a transmembrane protein that acts in a negative feedback loop to modulate the activity of the product of Egfr in a number of tissues, including follicle cells and imaginal discs. It also plays a role in axonal outgrowth in the central nervous system.
3.94735e-104	0.969393	0.793	0.685	4.48814e-100	1h	ATPsynE	FBgn0038224	ATP synthase, subunit E	-	Contributions welcome.
3.40211e-102	0.928954	0.951	0.833	3.8682e-98	1h	bel	FBgn0263231	belle	20190516	belle (bel) encodes a DEAD-box RNA helicase that functions both as positive and negative translation regulator. It is essential for embryo viability and fertility, and is required for the maintenance of male germ-line stem cells.
4.14127e-101	1.41138	0.561	0.306	4.70863e-97	1h	Cmpk	FBgn0028833	Cytidine/uridine monophosphate kinase 1	20190919	Dak1 (Dak1) encodes a mitochondrial pyrimidine nucleoside monophosphate kinase with cytidylate kinase and uridylate kinase activity.
3.31167e-100	1.54878	0.565	0.334	3.76537e-96	1h	Tsp42Ej	FBgn0033132	Tetraspanin 42Ej	20190314	Tetraspanin 42Ej (Tsp42Ej) encodes a lysosomal member protein required for the degradation of endocytosed rhodopsin. It prevents light-induced retinal degeneration.
7.839e-98	1.47188	0.469	0.204	8.91295e-94	1h	CG42394	FBgn0259740	-	-	Contributions welcome.
2.86698e-95	1.36772	0.5	0.242	3.25975e-91	1h	CG13920	FBgn0025712	-	-	Contributions welcome.
7.10527e-93	1.27631	0.699	0.459	8.07869e-89	1h	cdc14	FBgn0031952	cell division cycle 14	-	Contributions welcome.
5.22705e-92	1.29666	0.791	0.9	5.94316e-88	1h	Gapdh1	FBgn0001091	Glyceraldehyde 3 phosphate dehydrogenase 1	20190919	Glyceraldehyde 3 phosphate dehydrogenase 1 (Gapdh1) encodes a glyceraldehyde-3-phosphate dehydrogenase involved in glycolysis, myoblast fusion and the development of somatic muscle.
1.29777e-91	1.04044	0.794	0.663	1.47557e-87	1h	CG6770	FBgn0032400	-	-	Contributions welcome.
1.84339e-89	1.09736	0.765	0.596	2.09593e-85	1h	sdt	FBgn0261873	stardust	20190314	stardust (sdt) encodes membrane-associated guanylate kinase (MAGUK) protein involved in the maintenance of apico-basal cell polarity and the organization of zonula adherens.
1.31765e-84	1.21163	0.667	0.534	1.49817e-80	1h	Cyt-c-p	FBgn0284248	Cytochrome c proximal	-	Contributions welcome.
1.23079e-82	0.93116	0.767	0.619	1.3994e-78	1h	CG41128	FBgn0069923	-	-	Contributions welcome.
3.92794e-81	1.52134	0.376	0.145	4.46607e-77	1h	lncRNA:CR43334
4.78705e-81	1.03004	0.866	0.749	5.44288e-77	1h	Frq1	FBgn0030897	Frequenin 1	-	Contributions welcome.
2.73092e-78	1.21535	0.511	0.274	3.10506e-74	1h	Gs1l	FBgn0019982	GS1-like	-	Contributions welcome.
3.32293e-78	1.19645	0.378	0.148	3.77817e-74	1h	CG13585	FBgn0035020	-	-	Contributions welcome.
1.47894e-76	0.924036	0.761	0.62	1.68156e-72	1h	Rap1	FBgn0004636	Rap1 GTPase	20190314	Rap1 GTPase (Rap1) encodes a small GTPase in the Ras superfamily. When GTP bound, it binds to a number of different effectors, one of which is the product of scno. Together they regulate many morphogenetic movements including mesoderm invagination and dorsal closure, help establish apical-basal polarity during cellularization, regulate macrophage migration, help define neuroblast asymmetric divis…
1.75937e-76	1.18157	0.552	0.32	2.0004e-72	1h	CG44774	FBgn0266000	-	-	Contributions welcome.
1.20813e-71	1.0815	0.272	0.081	1.37364e-67	1h	CG13108	FBgn0032100	-	-	Contributions welcome.
3.34304e-70	1.29595	0.748	0.601	3.80103e-66	1h	dpr13	FBgn0034286	defective proboscis extension response 13	-	Contributions welcome.
2.2472e-68	1.13645	0.581	0.362	2.55507e-64	1h	Hsp67Bc	FBgn0001229	Heat shock gene 67Bc	20180913	Heat shock gene 67Bc (Hsp67Bc) encodes a small heat shock protein (hsp) that binds to the product encoded by stv to regulate protein lipidation. The product of Hsp67Bc also induces the phosphorylation of eIF2alpha protein and stimulates autophagy, thereby facilitating the clearance of misfolded proteins. Hsp67Bc expression can be regulated by the product of pcm.
8.94747e-67	0.751092	0.793	0.665	1.01733e-62	1h	CG43222
7.75537e-64	0.769354	0.79	0.674	8.81785e-60	1h	Oda	FBgn0014184	Ornithine decarboxylase antizyme	-	Contributions welcome.
1.65649e-61	1.21026	0.398	0.19	1.88342e-57	1h	CG10543	FBgn0034570	-	-	Contributions welcome.
1.54229e-60	1.28473	0.556	0.362	1.75359e-56	1h	Nlg3	FBgn0083963	Neuroligin 3	20190314	Neuroligin 3 (Nlg3) encodes a synaptic adhesion molecule involved in synapse formation and synaptic transmission.
9.24612e-59	0.987095	0.587	0.376	1.05128e-54	1h	DOR	FBgn0035542	Diabetes and obesity regulated	20190307	Diabetes and obesity regulated (DOR) encodes a transcriptional coactivator of ecdysone receptor signaling required during metamorphosis. It is antagonized by insulin signaling via the product of foxo in the fat body and forms part of a feed-forward mechanism whereby ecdysone potentiates its own signaling. The product of DOR also regulates autophagosome formation and protein degradation via ecdyso…
1.33284e-57	1.49436	0.442	0.243	1.51543e-53	1h	side	FBgn0016061	sidestep	20190314	sidestep (side) encodes a transmembrane protein of the immunoglobulin superfamily that is expressed in a defined spatiotemporal pattern in glial cells, sensory neurons and muscles. It functions as an attractive guidance cue to guide motor axons to their target regions.
1.52757e-56	0.987545	0.589	0.44	1.73685e-52	1h	AP-2sigma	FBgn0043012	Adaptor Protein complex 2, sigma subunit	20190307	Adaptor Protein complex 2, sigma subunit (AP-2sigma) encodes a component of the AP-2 adaptor complex, which recruits certain transmembrane proteins into clathrin-coated pits for endocytic internalization.
1.63031e-56	0.812175	0.776	0.655	1.85367e-52	1h	fs(1)h	FBgn0004656	female sterile (1) homeotic	20210121	female sterile (1) homeotic (fs(1)h) encodes a Bromodomain and Extra-Terminal domain (BET) family of protein, characterized by the presence of two tandem bromodomains and an extra-terminal (ET) domain. BET proteins can bind acetylated lysine residues in histones and regulate transcription. The proteins encoded by fs(1)h and human BRD2 possess protein kinase activity.
5.88856e-55	0.932536	0.598	0.444	6.69529e-51	1h	SdhC	FBgn0037873	Succinate dehydrogenase, subunit C	20190919	Succinate dehydrogenase, subunit C (SdhC) encodes a protein involved in mitochondrial electron transport and oxidative stress response.
2.61188e-54	0.998979	0.528	0.35	2.96971e-50	1h	CG4587
1.93948e-52	1.29655	0.51	0.326	2.20519e-48	1h	CG42750	FBgn0261804	-	-	Contributions welcome.
4.91463e-52	0.929694	0.354	0.166	5.58794e-48	1h	BI-1	FBgn0035871	Bax Inhibitor-1	-	Contributions welcome.
9.51567e-51	0.861405	0.237	0.081	1.08193e-46	1h	Ak1	FBgn0022709	Adenylate kinase 1	-	Contributions welcome.
1.89332e-50	0.910128	0.262	0.099	2.15271e-46	1h	CG3955	FBgn0033793	-	-	Contributions welcome.
9.99005e-49	0.91022	0.31	0.134	1.13587e-44	1h	Sfxn1-3	FBgn0037239	Sideroflexin 1/3	-	Contributions welcome.
6.20804e-48	1.06392	0.434	0.25	7.05854e-44	1h	CG1695	FBgn0031116	-	-	Contributions welcome.
3.29644e-47	0.861129	0.24	0.088	3.74806e-43	1h	CG31855	FBgn0051855	-	-	Contributions welcome.
2.1101e-46	0.893515	0.581	0.45	2.39919e-42	1h	CG31030	FBgn0051030	-	-	Contributions welcome.
1.10005e-45	0.821413	0.699	0.56	1.25075e-41	1h	fok	FBgn0263773	fledgling of Klp38B	-	Contributions welcome.
4.62601e-45	0.812861	0.693	0.57	5.25978e-41	1h	CG13364	FBgn0026879	-	-	Contributions welcome.
3.99943e-43	1.06867	0.54	0.383	4.54736e-39	1h	HDAC4	FBgn0041210	Histone deacetylase 4	20190307	Histone deacetylase 4 (HDAC4) encodes a Class IIa histone deacetylase that modulates gene expression by associating with transcriptional factors. It is regulated by nucleocytoplasmic shuttling and contributes to embryogenesis, muscle development, circadian function, energy balance and memory.
3.06419e-42	0.803926	0.224	0.082	3.48398e-38	1h	CG7582	FBgn0039681	-	-	Contributions welcome.
1.56369e-41	0.91441	0.474	0.32	1.77792e-37	1h	CG40045	FBgn0058045	-	-	Contributions welcome.
2.40756e-41	0.937173	0.358	0.193	2.7374e-37	1h	Scgbeta	FBgn0038042	Sarcoglycan beta	20190926	Sarcoglycan beta (Scgbeta) encodes a component of the sarcoglycan complex, which is a sub-complex of the dystrophin glycoprotein complex. The product of Scgbeta negatively regulates the EGFR signaling pathway in eye imaginal discs.
7.42919e-41	0.908623	0.473	0.316	8.44699e-37	1h	maf-S	FBgn0034534	maf-S	-	Contributions welcome.
8.2801e-41	0.951958	0.628	0.502	9.41447e-37	1h	Nlg2	FBgn0031866	Neuroligin 2	20190314	Neuroligin 2 (Nlg2) encodes a transmembrane protein that interacts with the product of Nrx-1, and recruits scaffolding proteins for organization of postsynaptic neurotransmitter receptors. The product of Nlg2 functions in synaptic growth and regulation, and is involved in the modulation of social and courtship behavior.
1.05331e-40	0.913696	0.362	0.198	1.19761e-36	1h	CG31688	FBgn0263355	-	-	Contributions welcome.
3.05034e-40	1.96824	0.518	0.362	3.46823e-36	1h	CG14989	FBgn0035495	-	-	Contributions welcome.
3.67432e-40	0.869785	0.52	0.377	4.1777e-36	1h	ND-B16.6	FBgn0029868	NADH dehydrogenase (ubiquinone) B16.6 subunit	-	Contributions welcome.
6.67727e-40	0.828988	0.362	0.197	7.59206e-36	1h	CG5446	FBgn0032429	-	-	Contributions welcome.
2.92979e-39	0.94674	0.326	0.171	3.33117e-35	1h	CG42361	FBgn0259707	-	-	Contributions welcome.
4.0355e-38	0.909013	0.39	0.232	4.58836e-34	1h	CG40228	FBgn0063670	-	-	Contributions welcome.
7.19414e-38	0.912811	0.621	0.514	8.17974e-34	1h	CG34200	FBgn0085229	-	-	Contributions welcome.
8.99776e-38	0.881283	0.465	0.295	1.02305e-33	1h	sky	FBgn0032901	skywalker	20190314	skywalker (sky) encodes a RabGAP that genetically interacts with and activates GTPase activity of the product of Rab35 through an unconventional mechanism. It restricts the ability of synaptic vesicles to fuse into a synaptic endosomal compartment, thereby limiting synaptic vesicle associated protein sorting at synaptic endosomes. In line with this function, sky also genetically interacts with co…
4.95916e-37	0.794905	0.582	0.45	5.63856e-33	1h	ND-B14.5B	FBgn0031505	NADH dehydrogenase (ubiquinone) B14.5 B subunit	-	Contributions welcome.
5.89849e-37	1.0674	0.366	0.212	6.70658e-33	1h	kirre	FBgn0028369	kin of irre	20190314	kin of irre (kirre) encodes a transmembrane protein of the Ig superfamily that is involved in heterotypic interactions with the product of sns. Interactions with intracellular adaptors regulate cytoskeleton dynamics. Its biological roles include myoblast aggregation and fusion, nephrocyte diaphragm formation, and cell sorting in the eye and wing imaginal discs.
2.6233e-36	0.953818	0.319	0.171	2.98269e-32	1h	REPTOR-BP	FBgn0032202	REPTOR-binding partner	20190314	REPTOR-binding partner (REPTOR-BP) encodes a transcription factor constitutively localized in the nucleus. Together with its binding partner encoded by REPTOR, it mediates much of the transcriptional response observed upon Tor complex 1 inhibition.
4.63403e-36	0.776229	0.596	0.481	5.2689e-32	1h	GABA-B-R1	FBgn0260446	metabotropic GABA-B receptor subtype 1	20190711	metabotropic GABA-B receptor subtype 1 (GABA-B-R1) encodes a receptor involved in G protein-coupled receptor and gamma-aminobutyric acid signaling pathways.
1.22773e-35	0.810746	0.282	0.137	1.39592e-31	1h	CG18508	FBgn0028746	-	-	Contributions welcome.
3.86662e-35	1.01732	0.332	0.179	4.39635e-31	1h	Eip78C	FBgn0004865	Ecdysone-induced protein 78C	-	Contributions welcome.
8.17183e-35	0.685739	0.167	0.056	9.29137e-31	1h	CG14777	FBgn0026872	-	-	Contributions welcome.
8.80091e-35	0.81366	0.508	0.372	1.00066e-30	1h	Srrm234	FBgn0035253	Serine-arginine repetitive matrix 2/3/4	-	Contributions welcome.
3.68939e-34	0.831375	0.235	0.104	4.19484e-30	1h	Rab27	FBgn0025382	Rab27	20190801	Rab27 (Rab27) encodes a Rab GTPase involved in exosomal secretion.
3.95329e-34	0.812172	0.567	0.458	4.49489e-30	1h	ND-15	FBgn0031228	NADH dehydrogenase (ubiquinone) 15 kDa subunit	-	Contributions welcome.
5.82205e-33	0.65178	0.168	0.059	6.61968e-29	1h	CG31051	FBgn0051051	-	-	Contributions welcome.
1.34192e-32	1.06216	0.399	0.258	1.52576e-28	1h	Pitslre	FBgn0016696	Pitslre	-	Contributions welcome.
1.80887e-32	0.935819	0.446	0.31	2.05669e-28	1h	CG1677	FBgn0029941	-	-	Contributions welcome.
8.41326e-32	0.78175	0.38	0.235	9.56588e-28	1h	Pfdn4	FBgn0035603	Prefoldin 4	-	Contributions welcome.
1.11046e-31	1.07667	0.53	0.403	1.26259e-27	1h	dpr1	FBgn0040726	defective proboscis extension response 1	-	Contributions welcome.
1.51171e-31	0.826184	0.484	0.354	1.71881e-27	1h	nAChRalpha3	FBgn0015519	nicotinic Acetylcholine Receptor alpha3	20180920	nicotinic Acetylcholine Receptor alpha3 (nAChRalpha3) encodes a subunit of the nicotinic acetylcholine receptor, which is a pentameric neurotransmitter-gated ion channel.
3.05786e-31	0.92559	0.367	0.229	3.47678e-27	1h	EMC6	FBgn0039259	ER membrane protein complex subunit 6	-	Contributions welcome.
4.41303e-31	0.979222	0.325	0.187	5.01762e-27	1h	CG4101	FBgn0025558	-	-	Contributions welcome.
1.01729e-30	0.783059	0.506	0.391	1.15666e-26	1h	Tom20	FBgn0036928	Translocase of outer membrane 20	-	Contributions welcome.
1.32756e-30	0.789932	0.602	0.486	1.50943e-26	1h	flw	FBgn0000711	flapwing	-	Contributions welcome.
2.34965e-30	0.794348	0.443	0.31	2.67155e-26	1h	SdhD	FBgn0039112	Succinate dehydrogenase, subunit D	-	Contributions welcome.
1.03617e-29	1.05348	0.471	0.36	1.17812e-25	1h	CG45263	FBgn0266801	-	-	Contributions welcome.
5.83074e-29	0.763615	0.336	0.199	6.62955e-25	1h	gammaSnap1	FBgn0028552	gamma Soluble NSF attachment protein 1	20190711	gamma Soluble NSF attachment protein 1 (gammaSnap1) encodes a protein involved in the dorsal/ventral pattern formation of the wing disc.
1.67155e-28	1.21943	0.323	0.196	1.90056e-24	1h	nrm	FBgn0262509	neuromusculin	20190926	neuromusculin (nrm) encodes a protein involved in synaptic target recognition.
1.95439e-28	0.76196	0.415	0.277	2.22214e-24	1h	Tob	FBgn0028397	Transducer of ERBB2	20190919	Tob (Tob) encodes a protein involved in long-term memory.
2.24378e-28	0.839133	0.511	0.399	2.55118e-24	1h	skd	FBgn0003415	skuld	20190314	skuld (skd) encodes a subunit of the kinase module of the mediator complex. It is not required for all the transcriptional functions of mediator, but links it to a set of transcription factors that are involved in developmental signaling.
2.36389e-28	1.01292	0.183	0.078	2.68774e-24	1h	CG32683	FBgn0052683	-	-	Contributions welcome.
3.84459e-28	0.68033	0.218	0.101	4.3713e-24	1h	Bgb	FBgn0013753	Big brother	20190307	Big brother (Bgb) encodes a beta-subunit of the transcription factor complex core binding factor, which is involved in transcription regulation. It regulates hemocyte proliferation and acts redundantly with the product of Bro in embryonic segmentation.
3.85731e-28	0.811725	0.476	0.358	4.38576e-24	1h	ND-13A	FBgn0031684	NADH dehydrogenase (ubiquinone) 13 kDa A subunit	-	Contributions welcome.
4.4345e-28	1.02176	0.426	0.301	5.04202e-24	1h	CG42337	FBgn0259239	-	-	Contributions welcome.
4.76866e-28	0.782042	0.549	0.442	5.42197e-24	1h	Acbp1	FBgn0031992	Acyl-CoA binding protein 1	-	Contributions welcome.
6.24976e-28	0.737757	0.474	0.351	7.10597e-24	1h	SkpA	FBgn0025637	SKP1-related A	20190314	SKP1-related A (SkpA) encodes a subunit of Skp, Cullin, F-box (SCF)-containing ubiquitin ligase complexes. It regulates centrosome duplication, chromatin condensation, cell cycle progression, cell polarity, dendrite pruning and endoreduplication.
9.38269e-28	0.959663	0.392	0.266	1.06681e-23	1h	mRpS14	FBgn0044030	mitochondrial ribosomal protein S14	-	Contributions welcome.
1.028e-27	0.68986	0.224	0.108	1.16884e-23	1h	mRpS26	FBgn0036774	mitochondrial ribosomal protein S26	-	Contributions welcome.
1.20083e-27	0.73055	0.351	0.217	1.36534e-23	1h	Dic1	FBgn0027610	Dicarboxylate carrier 1	20190307	Dicarboxylate carrier 1 (Dic1) encodes a protein of the inner mitochondrial membrane that catalyzes an electroneutral exchange across the inner mitochondrial membrane of dicarboxylates (e.g. malonate, malate, succinate) for inorganic phosphate and certain sulfur-containing compounds (e.g. sulfite, sulfate, thiosulfate). The main role of the product of is in gluconeogenesis. The carrier protein ha…
1.39951e-27	0.851885	0.414	0.287	1.59124e-23	1h	CG7945	FBgn0036505	-	-	Contributions welcome.
2.93989e-27	0.675713	0.567	0.458	3.34265e-23	1h	ND-B15	FBgn0033961	NADH dehydrogenase (ubiquinone) B15 subunit	-	Contributions welcome.
4.59921e-27	0.791034	0.211	0.098	5.2293e-23	1h	CG13300	FBgn0035699	-	-	Contributions welcome.
7.51964e-27	0.802939	0.364	0.235	8.54983e-23	1h	JIL-1	FBgn0020412	JIL-1 kinase	20190307	JIL-1 kinase (JIL-1) encodes a Serine/Threonine tandem kinase that phosphorylates the Serine 10 residue of the product of His3. A key function of the product of JIL-1 is to antagonize heterochromatization and to regulate levels of gene expression by controlling the distribution of the Lysine 9 dimethylation mark of the epigenetic histone encoded by His3.
9.1906e-27	1.14436	0.313	0.187	1.04497e-22	1h	beat-IIIb	FBgn0053179	beaten path IIIb	-	Contributions welcome.
1.27087e-26	0.665566	0.313	0.183	1.44498e-22	1h	CG3262	FBgn0032986	-	-	Contributions welcome.
2.65723e-26	0.706072	0.413	0.288	3.02127e-22	1h	Rsf1	FBgn0011305	Repressor splicing factor 1	-	Contributions welcome.
2.8248e-26	0.695556	0.327	0.195	3.2118e-22	1h	Ak2	FBgn0283494	Adenylate kinase 2	-	Contributions welcome.
2.14833e-25	0.864598	0.251	0.136	2.44265e-21	1h	mRpL36	FBgn0042112	mitochondrial ribosomal protein L36	-	Contributions welcome.
2.49698e-25	0.795168	0.304	0.181	2.83907e-21	1h	pico	FBgn0261811	pico	20190314	pico (pico) encodes an intracellular adapter protein belonging to the MRL family of proteins, which transduce signals from growth factor receptors to changes in the actin cytoskeleton. Its roles include the regulation of growth and cell migration.
3.06439e-25	0.879654	0.476	0.359	3.48421e-21	1h	CG3961	FBgn0036821	-	-	Contributions welcome.
5.04088e-25	0.653835	0.302	0.177	5.73149e-21	1h	veli	FBgn0039269	veli	20190919	veli (veli) encodes a protein involved in border follicle cell migration and regulation of synaptic growth at the neuromuscular junction.
5.0423e-25	0.580716	0.262	0.139	5.7331e-21	1h	CG10340	FBgn0022344	-	-	Contributions welcome.
5.06065e-25	0.972352	0.524	0.424	5.75395e-21	1h	nkd	FBgn0002945	naked cuticle	-	Contributions welcome.
1.35572e-24	0.737444	0.278	0.161	1.54146e-20	1h	CG3402	FBgn0035148	-	-	Contributions welcome.
1.36843e-24	0.690502	0.447	0.332	1.55591e-20	1h	CG30423	FBgn0050423	-	-	Contributions welcome.
1.96413e-24	0.673203	0.394	0.27	2.23321e-20	1h	CG15012	FBgn0035528	-	-	Contributions welcome.
2.34656e-24	1.31576	0.313	0.202	2.66804e-20	1h	salr	FBgn0000287	spalt-related	20190314	spalt-related (salr) encodes a zinc finger transcriptional repressor that, together with the product of salm, mediates most dpp functions during development of the central part of the wing. It is repressed by the product of Ubx during haltere development.
2.40894e-24	0.647102	0.236	0.122	2.73896e-20	1h	Taf12	FBgn0011290	TBP-associated factor 12	20190314	TBP-associated factor 12 (Taf12) encodes a protein that forms part of the multisubunit basal transcription factor TFIID, and it is important for its stability. It forms a histone-like pair with Taf4. Taf12 is also an integral component of the Drosophila SAGA histone acetyltransferase complex.
2.51358e-24	0.750305	0.451	0.332	2.85794e-20	1h	Glut4EF	FBgn0267336	Glucose transporter 4 enhancer factor	20190307	Glucose transporter 4 enhancer factor (Glut4EF) encodes a transcription factor important for developmental patterning and morphogenesis events.
6.50638e-24	0.844098	0.417	0.294	7.39775e-20	1h	pcs	FBgn0033988	parcas	-	Contributions welcome.
1.24301e-23	0.775073	0.264	0.149	1.4133e-19	1h	Grx1	FBgn0036820	Glutaredoxin 1	20190919	Glutaredoxin 1 (Grx1) encodes a protein involved in copper ion homeostasis.
3.39217e-23	0.777303	0.446	0.338	3.85689e-19	1h	CG8671	FBgn0032938	-	-	Contributions welcome.
3.67302e-23	0.686949	0.33	0.214	4.17623e-19	1h	AIMP3	FBgn0050185	aaRS-interacting multifunctional protein 3	20190307	aaRS-interacting multifunctional protein 3 (AIMP3) is predicted to encode one of 3 non-enzymatic factors that combine with eight aminoacyl-tRNA synthetases to form a 'multi-synthetase complex' (MSC). The functional significance of the MSC is unclear, but the non-enzymatic factors are thought to be responsive to diverse signal transduction pathways.
1.33008e-22	0.694466	0.332	0.215	1.5123e-18	1h	CG43324	FBgn0263029	-	-	Contributions welcome.
4.75164e-22	0.707661	0.362	0.244	5.40261e-18	1h	CG9065
3.0584e-21	0.615418	0.355	0.239	3.4774e-17	1h	QIL1	FBgn0036726	QIL1	20190314	QIL1 (QIL1) encodes a subunit of the mitochondrial contact site and cristae organizing system (MICOS) complex. It is required for MICOS stability regulating mitochondrial cristae architecture.
3.24278e-21	0.664638	0.34	0.226	3.68704e-17	1h	SdhB	FBgn0014028	Succinate dehydrogenase, subunit B (iron-sulfur)	20190926	Succinate dehydrogenase, subunit B (iron-sulfur) (SdhB) encodes the iron-sulfur cluster-containing subunit of the succinate dehydrogenase complex, which oxidizes succinate to fumarate and passes the electrons to quinones. The redox-active cofactors in this subunit are part of the electron transfer machinery in the complex.
3.9726e-21	0.688443	0.406	0.303	4.51685e-17	1h	Sec61gamma	FBgn0031049	Sec61 gamma subunit	-	Contributions welcome.
2.12386e-20	0.975898	0.316	0.214	2.41483e-16	1h	side-II	FBgn0259213	sidestep II	-	Contributions welcome.
2.42226e-20	0.685902	0.318	0.208	2.75411e-16	1h	VhaPPA1-1	FBgn0028662	Vacuolar H[+] ATPase PPA1 subunit 1	20190926	Vacuolar H[+] ATPase PPA1 subunit 1 (VhaPPA1-1) encodes a protein involved in tracheal terminal branching.
2.73193e-20	0.73531	0.331	0.214	3.10621e-16	1h	CG31324	FBgn0051324	-	-	Contributions welcome.
1.73272e-19	0.607467	0.315	0.203	1.9701e-15	1h	ND-23	FBgn0017567	NADH dehydrogenase (ubiquinone) 23 kDa subunit	-	Contributions welcome.
2.70046e-19	0.703342	0.309	0.206	3.07042e-15	1h	CG11151	FBgn0030519	-	-	Contributions welcome.
5.85789e-19	0.623352	0.273	0.169	6.66043e-15	1h	Rab26	FBgn0086913	Rab26	-	Contributions welcome.
9.85916e-19	0.388172	0.762	0.877	1.12099e-14	1h	Fkbp12	FBgn0013954	FK506-binding protein 12kD	20190321	FK506-binding protein 12kD (Fkbp12) encodes a protein that binds the intracellular calcium channel encoded by RyR in an oxidation dependent manner. Loss of the binding between the products of Fkbp12 and RyR results in increased calcium leak and reduced muscle function.
4.76328e-18	0.737428	0.378	0.277	5.41585e-14	1h	Psc	FBgn0005624	Posterior sex combs	20190314	Posterior sex combs (Psc) was originally identified as a member of the Polycomb group of genes that regulate gene expression through epigenetic marks.
8.52212e-18	0.584817	0.317	0.215	9.68966e-14	1h	CG32276	FBgn0047135	-	-	Contributions welcome.
1.04899e-17	0.600801	0.301	0.2	1.1927e-13	1h	Arf102F	FBgn0013749	ADP ribosylation factor at 102F	-	Contributions welcome.
1.86134e-17	0.675597	0.322	0.222	2.11635e-13	1h	Arpc4	FBgn0284255	Actin-related protein 2/3 complex, subunit 4	20190926	Actin-related protein 2/3 complex, subunit 4 (Arpc4) encodes a subunit of the actin-related protein 2/3 complex with roles in cortical actin cytoskeleton organization. It is involved in cell adhesion, regulation of cell shape and wound healing.
6.61814e-16	0.524876	0.343	0.242	7.52483e-12	1h	CG17734	FBgn0037890	-	-	Contributions welcome.
7.94766e-07	0.278017	0.703	0.857	0.00903649	1h	porin	FBgn0004363	porin	20190314	porin (porin) encodes a beta-barrel channel protein localized in the outer membrane of mitochondria that conducts translocation of various ions and metabolites between cytoplasm and mitochondria. It plays roles in mitochondria dynamics and mitophagy, and is ubiquitinated by the E3 ligases encoded by park and Mul1.
0.00348138	0.148995	0.719	0.871	1	1h	Cyp1	FBgn0004432	Cyclophilin 1	-	Contributions welcome.
0.0272145	0.170132	0.699	0.874	1	1h	RpS2	FBgn0004867	Ribosomal protein S2	20180906	Ribosomal protein S2 (RpS2) encodes a highly conserved component of the 40S ribolomal comlex. RpS2 product controls the assembly and nuclear export of the pre-ribosome and appears to have a specific function during oogenesis.
1.04438e-24	0.608723	0.775	0.642	1.18746e-20	24h	lncRNA:cherub
1.45034e-10	0.106548	0.157	0.268	1.64904e-06	24h	CG7920	FBgn0039737	-	-	Contributions welcome.
9.90912e-09	0.150074	0.166	0.274	0.000112667	24h	east	FBgn0261954	enhanced adult sensory threshold	20190228	enhanced adult sensory threshold (east) encodes a ubiquitous protein localized to an extrachromosomal domain of the nucleus. It is involved in chemosensory behavior, chromosome segregation during cell division, cell survival and muscle development.
1.25165e-08	0.102086	0.163	0.268	0.000142312	24h	CG8188	FBgn0030863	-	-	Contributions welcome.
3.15115e-08	0.123257	0.162	0.264	0.000358286	24h	Cka	FBgn0044323	Connector of kinase to AP-1	-	Contributions welcome.
6.01989e-08	0.146029	0.212	0.328	0.000684461	24h	olf413	FBgn0037153	olf413	-	Contributions welcome.
2.23501e-07	0.112992	0.178	0.281	0.00254121	24h	cass	FBgn0286781	cassowary	-	Contributions welcome.
5.66341e-07	0.137868	0.236	0.365	0.0064393	24h	Jupiter	FBgn0051363	Jupiter	-	Contributions welcome.
2.34004e-06	0.114951	0.255	0.383	0.0266063	24h	hts	FBgn0263391	hu li tai shao	20190307	hu li tai shao (hts) encodes an adducin homolog that is associated with the plasma membrane cytoskeleton, fusome and oocyte ring canals. It has essential functions in muscle, nerve and other tissues, and is required for fertility in males and females.
1.1094e-05	0.17042	0.204	0.306	0.126139	24h	dtn	FBgn0262730	detonator	-	Contributions welcome.
1.39351e-05	0.259171	0.659	0.774	0.158442	24h	egh	FBgn0001404	egghead	-	Contributions welcome.
1.47734e-05	0.163924	0.209	0.313	0.167974	24h	Atx2	FBgn0041188	Ataxin-2	20190307	Ataxin-2 (Atx2) encodes the ortholog of human gene ATXN2, which is implicated in spinocerebellar ataxia 2. It contributes to eye development, circadian behaviour, and microRNA function.
1.50496e-05	0.177724	0.227	0.341	0.171114	24h	enc	FBgn0004875	encore	20190307	encore (enc) encodes a protein involved in the regulation of germline mitoses. It promotes the upregulation of grk mRNA translation in the dorsal anterior corner of the oocyte, allowing normal dorso-ventral pattern formation.
1.60585e-05	0.182731	0.213	0.321	0.182585	24h	VhaAC45	FBgn0262515	Vacuolar H[+] ATPase AC45 accessory subunit	-	Contributions welcome.
1.89167e-05	0.310309	0.75	0.865	0.215083	24h	Nrg	FBgn0264975	Neuroglian	20190926	Neuroglian (Nrg) encodes an immunoglobulin domain-containing cell adhesion molecule that mediates cell-cell adhesion by forming homo- or heterophilic interactions. The long isoform of the product of Nrg is neuron specific and plays roles in neurite outgrowth, axon guidance and synapse formation. The short isoform of the product of Nrg contributes to the formation of septate junctions in epithelia…
2.10016e-05	0.16771	0.237	0.351	0.238788	24h	Shab	FBgn0262593	Shaker cognate b	20190314	Shaker cognate b (Shab) encodes a member of the Sh family and the structural alpha subunit of a delayed rectifier K[+] channel (Kv2). The product of Shab channel functions to regulate excitability in neurons and muscles, and transmitter release.
2.11711e-05	0.15816	0.259	0.384	0.240715	24h	eIF1A	FBgn0026250	eukaryotic translation initiation factor 1A	20181018	eukaryotic translation initiation factor 1A (eIF1A) encodes a protein required for mRNA translation. It is involved in 43S pre-initiation complex assembly, ensuring correct AUG start codon selection, and its dissociation from the 40S ribosome subunit is considered crucial for start codon recognition.
3.13308e-05	0.121585	0.246	0.357	0.356231	24h	Ubi-p5E	FBgn0086558	Ubiquitin-5E	-	Contributions welcome.
4.27997e-05	0.137187	0.259	0.382	0.486632	24h	RpL34a	FBgn0039406	Ribosomal protein L34a	-	Contributions welcome.
4.98191e-05	0.159678	0.712	0.83	0.566443	24h	CG45050	FBgn0266410	-	-	Contributions welcome.
6.03358e-05	0.366838	0.592	0.703	0.686019	24h	Trf2	FBgn0261793	TATA box binding protein-related factor 2	20190801	TATA box binding protein-related factor 2 (Trf2) encodes a core promoter recognition factor that mediates gene transcription. It contributes to spiracle morphogenesis, pupal development and salivary gland cell death.
8.0371e-05	0.181231	0.267	0.394	0.913818	24h	D1	FBgn0000412	D1 chromosomal protein	20180906	D1 chromosomal protein (D1) encodes a multi-AT-hook chromosomal protein that associates with AT-rich satellites, including the SAT-III repeats of the X-chromosome. The product of D1 binds to the minor-groove of the DNA and favors heterochromatin-mediated gene repression involving its interaction with topoisomerase II.
0.000220784	0.106428	0.304	0.407	1	24h	eys	FBgn0031414	eyes shut	-	Contributions welcome.
0.000244696	0.109377	0.345	0.495	1	24h	unc-104	FBgn0267002	uncoordinated-104	-	Contributions welcome.
0.000270138	0.131034	0.328	0.472	1	24h	Hsc70-4	FBgn0266599	Heat shock protein cognate 4	20190912	Heat shock protein cognate 4 (Hsc70-4) encodes a protein involved in protein folding. It contributes to clathrin-mediated endocytosis, neurotransmitter exocytosis and RNAi response.
0.00031009	0.127923	0.369	0.514	1	24h	Pka-R2	FBgn0022382	Protein kinase, cAMP-dependent, regulatory subunit type 2	-	Contributions welcome.
0.000368416	0.199807	0.267	0.386	1	24h	Vha44	FBgn0287825	Vacuolar H[+] ATPase 44kD subunit	-	Contributions welcome.
0.000375568	0.107822	0.242	0.345	1	24h	PIP4K	FBgn0039924	Phosphatidylinositol 5-phosphate 4-kinase	20190314	Phosphatidylinositol 5-phosphate 4-kinase (PIP4K) encodes an enzyme that mediates the conversion of phosphatidylinositol 4 phosphate to phosphatidylinositol 4,5 bisphosphate. It has been implicated in the regulation of mTOR signalling and control of cell size.
0.000486526	0.13825	0.314	0.449	1	24h	Syn	FBgn0004575	Synapsin	20190314	Synapsin (Syn) encodes a phosphoprotein associated with synaptic vesicles. It interacts with the endocytic scaffolding protein encoded by Dap160. Phosphorylation of synapsin at serine 6 is required for associative short-term learning/memory and short-term olfactory habituation. It is important for outgrowth of synaptic boutons at the larval neuromuscular junction.
0.000619282	0.203564	0.237	0.337	1	24h	Snap24	FBgn0266720	Synaptosomal-associated protein 24kDa	-	Contributions welcome.
0.000805837	0.100183	0.311	0.43	1	24h	eEF1alpha2	FBgn0000557	eukaryotic translation elongation factor 1 alpha 2	-	Contributions welcome.
0.0010145	0.294622	0.271	0.389	1	24h	Gbs-76A	FBgn0036862	Glycogen binding subunit 76A	-	Contributions welcome.
0.00118744	0.214124	0.249	0.356	1	24h	Prosbeta5	FBgn0029134	Proteasome beta5 subunit	20190926	Proteasome beta5 subunit (Prosbeta5) encodes an endopeptidase subunit of the of the 26S proteasome.
0.00119927	0.240809	0.618	0.728	1	24h	RpL9	FBgn0015756	Ribosomal protein L9	20190711	Ribosomal protein L9 (RpL9) encodes a ribosomal structural constituent.
0.00122197	0.177058	0.31	0.438	1	24h	CG6700	FBgn0032305	-	-	Contributions welcome.
0.00234282	0.186456	0.293	0.412	1	24h	GlyP	FBgn0004507	Glycogen phosphorylase	-	Contributions welcome.
0.00282226	0.150008	0.294	0.411	1	24h	Evi5	FBgn0262740	Ecotropic viral integration site 5	-	Contributions welcome.
0.0028228	0.175581	0.639	0.752	1	24h	Tlk	FBgn0283657	Tousled-like kinase	20190314	Tousled-like kinase (Tlk) encodes a serine/threonine kinase that acts in a cell cycle-dependent manner. It contributes to cell morphogenesis, cell migration and cell death through interactions with chromatin components.
0.00293158	0.150201	0.332	0.465	1	24h	Spred	FBgn0020767	Sprouty-related protein with EVH-1 domain	-	Contributions welcome.
0.00306943	0.200841	0.257	0.358	1	24h	nonA	FBgn0004227	no on or off transient A	-	Contributions welcome.
0.00415401	0.219744	0.28	0.391	1	24h	Plc21C	FBgn0004611	Phospholipase C at 21C	20180906	Phospholipase C at 21C (Plc21C) encodes a phospholipase C beta involved in olfaction and flight. It functions downstream of G-protein-coupled receptors coupled to Gq.
0.00453356	0.256549	0.589	0.713	1	24h	CG4612	FBgn0035016	-	-	Contributions welcome.
0.00755449	0.165666	0.294	0.404	1	24h	ND-39	FBgn0037001	NADH dehydrogenase (ubiquinone) 39 kDa subunit	20190926	NADH dehydrogenase (ubiquinone) 39 kDa subunit (ND-39) encodes a subunit of mitochondrial respiratory complex I (cI, NADH:ubiquinone oxidoreductase).
0.00972853	0.1024	0.393	0.538	1	24h	slo	FBgn0003429	slowpoke	20190314	slowpoke (slo) encodes the structural alpha subunit of a BK ('maxi K') calcium-activated potassium channel. It regulates neurotransmitter release at the synapse and maintain electrical excitability in neurons and muscle cells.
0.010595	0.254569	0.285	0.398	1	24h	CG33129	FBgn0053129	-	-	Contributions welcome.
0.0176853	0.227233	0.562	0.69	1	24h	cdi	FBgn0004876	center divider	20180913	center divider (cdi) encodes a serine/threonine kinase that stimulates the formation of actin fibers and focal adhesions through phosphorylation of the F-actin depolimerization factor tsr.
0.0243489	0.189274	0.359	0.483	1	24h	NaCP60E	FBgn0085434	Na channel protein 60E	20190228	Na channel protein 60E (NaCP60E) encodes a voltage-gated calcium-selective cation channel that likely modulates the stability of neural circuits, particularly under environmental stresses.
0.0296168	0.153196	0.683	0.786	1	24h	RpS3	FBgn0002622	Ribosomal protein S3	20190314	Ribosomal protein S3 (RpS3) encodes a component of the small subunit of cytoplasmic ribosomes, which translate mRNAs encoded by the nuclear genome. RpS3 is haploinsufficient - heterozygous mutants display the 'Minute' phenotype, characterized by a slower developmental rate and small adult bristles. The product of RpS3 also contains a DNA lyase activity and functions in DNA repair.
0.0305245	0.293053	0.498	0.61	1	24h	Drat	FBgn0033188	Death resistor Adh domain containing target	20190307	Death resistor Adh domain containing target (Drat) encodes a member of the zinc-dependent ADH-like family that is an effector of ethanol-induced apoptosis.
0.0315047	0.21045	0.372	0.511	1	24h	CG14478	FBgn0028953	-	-	Contributions welcome.
0.0416835	0.147962	0.675	0.779	1	24h	RpL23A	FBgn0026372	Ribosomal protein L23A	20181018	Ribosomal protein L23A (RpL23A) encodes an essential ribosomal RNA binding protein of the large ribosomal subunit involved in protein synthesis.
0.04514	0.159158	0.428	0.585	1	24h	wdb	FBgn0027492	widerborst	20190912	widerborst (wdb) encodes a B' regulatory subunit of the serine/threonine phosphatase complex PP2A. It regulates Hedgehog, protein kinase B and insulin receptor signaling pathways.
0.0478471	0.206946	0.358	0.485	1	24h	CG11155	FBgn0039927	-	-	Contributions welcome.
0.0478629	0.304889	0.483	0.596	1	24h	Top1	FBgn0004924	Topoisomerase 1	20190314	Topoisomerase 1 (Top1) encodes a topoisomerase with essential functions in cell proliferation during stages of oogenesis, embryogenesis, larva, and pupa.
0	1.71157	0.837	0.263	0	48h	lncRNA:noe
5.13957e-203	0.972386	0.926	0.507	5.84369e-199	48h	fabp	FBgn0037913	fatty acid binding protein	20190307	fatty acid binding protein (fabp) encodes a protein involved in long term memory.
2.07165e-198	1.54545	0.327	0.015	2.35547e-194	48h	Eip74EF	FBgn0000567	Ecdysone-induced protein 74EF	20190307	Ecdysone-induced protein 74EF (Eip74EF) encodes a transcription factor that responds to different concentrations of 20-hydroxyecdysone. It contributes to puparium formation and autophagy.
7.82471e-196	1.20864	0.496	0.091	8.8967e-192	48h	lncRNA:alphagamma-element:CR32865
1.27348e-188	0.893656	0.804	0.298	1.44795e-184	48h	hdc	FBgn0010113	headcase	20190307	headcase (hdc) encodes two proteins by translational readthrough of a single mRNA. It is an esg target in the trachea and presumably also in imaginal tissues. The readthrough product is necessary for hdc function in the trachea.
2.48871e-178	1.12116	0.497	0.102	2.82966e-174	48h	pros	FBgn0004595	prospero	20190314	prospero (pros) encodes a protein that promotes the expression of neural differentiation genes and represses neuroblast stem cell identity genes and cell cycle proliferation genes; it is also important for astrocyte development. The product of pros is asymmetrically localized to the basal cortex during neuroblast asymmetric cell division, resulting in its partioning into GMC daughter cells, where…
1.62209e-177	0.665591	0.964	0.474	1.84431e-173	48h	lncRNA:cherub1
1.34496e-171	0.924901	0.86	0.394	1.52922e-167	48h	MtnA	FBgn0002868	Metallothionein A	20190314	Metallothionein A (MtnA) encodes a member of the Metallothionein family whose transcript level is higher than that of the other four Drosophila metallothioneins. Transcription is strongly induced by copper and cadmium ions and this induction depends on the transcription factor encoded by MTF-1.
2.14608e-171	0.793161	0.983	0.761	2.44009e-167	48h	Obp44a	FBgn0033268	Odorant-binding protein 44a	-	Contributions welcome.
1.76475e-160	0.840258	0.966	0.697	2.00653e-156	48h	Msp300	FBgn0261836	Muscle-specific protein 300 kDa	20190314	Muscle-specific protein 300 kDa (Msp300) encodes a Nesprin-like protein that is required for proper positioning of muscle nuclei, mitochondria, and neuromuscular junction.
9.74027e-156	0.937025	0.302	0.026	1.10747e-151	48h	CG15353	FBgn0040718	-	-	Contributions welcome.
8.0716e-152	1.01279	0.413	0.08	9.17741e-148	48h	EcR	FBgn0000546	Ecdysone receptor	20190307	Ecdysone receptor (EcR) encodes a protein that interacts with the product of usp to form the nuclear ecdysone receptor heterodimer, which modulates, in conjunction with co-activators and co-repressors, the activities of hundreds of genes in a tissue- and stage-specific way. EcR is widely expressed in embryonic and larval tissues and in some adult tissues where its activities (modulated by the hor…
1.33168e-149	0.805193	0.448	0.091	1.51412e-145	48h	Syp	FBgn0038826	Syncrip	20181108	Syncrip (Syp) encodes an RNA-binding protein that regulates the localization and translation of mRNAs involved in multiple processes. It is required for synapse morphology and synaptic transmission at the neuromuscular junction as well as being involved in oocyte axis specification and control of neuronal cell fates in the mushroom body.
1.20886e-147	0.883056	0.796	0.363	1.37448e-143	48h	Hsp23	FBgn0001224	Heat shock protein 23	20190912	Heat shock protein 23 (Hsp23) encodes a protein involved in protein folding. It contributes to the response to cold, heat and hypoxia.
8.76351e-146	1.02476	0.536	0.162	9.96411e-142	48h	kis	FBgn0266557	kismet	20190314	kismet (kis) encodes a chromodomain containing ATP-dependent transcription factor that controls gene expression through epigenetic mechanisms. The roles of the product of kis include developmental patterning of the embryo, cell proliferation, eye development, synaptic transmission, axonal pruning, and memory.
3.88157e-140	0.725817	0.974	0.702	4.41334e-136	48h	eEF1alpha1	FBgn0284245	eukaryotic translation elongation factor 1 alpha 1	-	Contributions welcome.
1.22371e-139	0.618389	0.999	0.885	1.39136e-135	48h	mt:lrRNA
4.39623e-134	0.814177	0.489	0.131	4.99851e-130	48h	Myc	FBgn0262656	Myc	20190314	Myc (Myc) encodes a transcription factor that is homologous to vertebrate Myc proto-oncogenes. It contributes to cell growth, cell competition and regenerative proliferation.
1.16696e-133	1.02292	0.284	0.033	1.32684e-129	48h	Myo81F	FBgn0267431	Myosin 81F	-	Contributions welcome.
6.04866e-133	0.733082	0.333	0.051	6.87733e-129	48h	mamo	FBgn0267033	maternal gene required for meiosis	20190613	maternal gene required for meiosis (mamo) encodes a zinc finger C2H2 transcription factor enriched in embryonic primordial germ cells. It is required for functional gamete production.
2.94665e-130	0.848019	0.381	0.079	3.35034e-126	48h	PlexA	FBgn0025741	Plexin A	20190314	Plexin A (PlexA) encodes a transmembrane receptor for Semaphorin ligands encoded by Sema1a and Sema1b. The intracellular region of this receptor has GTPase activating protein (GAP) activity on Ras/Rap small GTPases. The signaling by the product of PlexA alters actin, microtubules and cell adhesion in developmental processes such as axon guidance.
2.70137e-128	0.915611	0.574	0.202	3.07146e-124	48h	Cals	FBgn0039928	Calsyntenin-1	-	Contributions welcome.
5.79284e-128	0.750363	0.619	0.213	6.58646e-124	48h	eEF1alpha21
1.01511e-123	0.746773	0.307	0.047	1.15418e-119	48h	cnc	FBgn0262975	cap-n-collar	20190307	cap-n-collar (cnc) encodes cap-n-collar (cnc) encodes a transcription factor that interacts with the product of Keap1 to regulate the activation of genes by oxidative stress. The cnc-encoded product also contributes to mRNA localization mediated by microtubules, dendrite morphogenesis and intestinal stem cell homeostasis.
8.39605e-121	0.757917	0.319	0.055	9.54631e-117	48h	Hsp67Ba	FBgn0001227	Heat shock gene 67Ba	-	Contributions welcome.
2.29212e-116	0.877614	0.545	0.194	2.60614e-112	48h	l(3)80Fg	FBgn0287183	lethal (3) 80Fg	-	Contributions welcome.
5.18287e-116	0.68611	0.261	0.032	5.89293e-112	48h	28SrRNA-Psi:CR40596
2.44254e-114	0.893349	0.372	0.091	2.77717e-110	48h	Cadps	FBgn0053653	Calcium-dependent secretion activator	-	Contributions welcome.
1.58753e-112	0.661031	0.406	0.103	1.80502e-108	48h	Smox	FBgn0025800	Smad on X	20181018	Smad on X (Smox) encodes the primary transcription factor that mediates Activin signalling. Upon phosphorylation by the receptor encoded by babo, it forms a complex with the co-Smad protein encoded by Med. This complex translocates to the nucleus where it regulates expression of target genes.
3.20219e-108	0.617112	0.951	0.688	3.64089e-104	48h	Act5C	FBgn0000042	Actin 5C	-	Contributions welcome.
3.70734e-108	0.743838	0.355	0.082	4.21525e-104	48h	sn	FBgn0003447	singed	20190314	singed (sn) encodes a member of the fascin family of actin-binding proteins. Fascin proteins organize F-actin into parallel bundles, and are required for the formation of actin-based cellular protrusions. The bundling activity of the product of sn is regulated by phosphorylation.
3.20883e-106	0.795039	0.647	0.288	3.64844e-102	48h	CG5151	FBgn0036576	-	-	Contributions welcome.
1.36031e-105	0.596703	0.451	0.131	1.54667e-101	48h	Oatp74D	FBgn0036732	Organic anion transporting polypeptide 74D	-	Contributions welcome.
1.94718e-105	0.699322	0.268	0.043	2.21394e-101	48h	Nipped-A	FBgn0053554	Nipped-A	-	Contributions welcome.
5.19772e-103	0.593249	0.476	0.152	5.90981e-99	48h	yps	FBgn0022959	ypsilon schachtel	-	Contributions welcome.
6.5493e-102	0.612261	0.462	0.145	7.44655e-98	48h	Acbp2	FBgn0010387	Acyl-CoA binding protein 2	-	Contributions welcome.
6.39415e-101	0.680402	0.515	0.183	7.27015e-97	48h	mahe	FBgn0029979	maheshvara	20200305	maheshvara (mahe) encodes an RNA helicase.
3.25361e-99	0.61111	0.532	0.192	3.69935e-95	48h	eEF1gamma	FBgn0029176	eukaryotic translation elongation factor 1 gamma	20190307	eukaryotic translation elongation factor 1 gamma (eEF1gamma) encodes a protein that associates with other EF1 subunits (alpha/beta/delta). It regulates organelle movement along microtubules. It binds tubulin and the protein kinase encoded by Doa, which in turns phosphorylates the product of eEF1gamma.
7.41733e-99	0.737217	0.465	0.156	8.43351e-95	48h	tau	FBgn0266579	tau	-	Contributions welcome.
2.16397e-98	0.564135	0.417	0.121	2.46043e-94	48h	path	FBgn0036007	pathetic	-	Contributions welcome.
5.6047e-98	0.611619	0.665	0.285	6.37254e-94	48h	eEF2	FBgn0000559	eukaryotic translation elongation factor 2	-	Contributions welcome.
1.14297e-97	0.616736	0.202	0.019	1.29956e-93	48h	Ptp69D	FBgn0014007	Protein tyrosine phosphatase 69D	20190314	Protein tyrosine phosphatase 69D (Ptp69D) encodes a transmembrane receptor tyrosine phosphatase (RPTP). It genetically interacts with the other RPTP genes and its mutants have embryonic motor axon guidance phenotypes. In particular, Ptp10D-Ptp69D double mutants have a strong phenotype in which embryonic CNS axons abnormally cross the ventral midline. The product of Ptp69D physically and genetical…
1.35468e-97	0.484804	0.836	0.395	1.54027e-93	48h	lncRNA:CR40469
2.6629e-96	0.629015	0.33	0.079	3.02772e-92	48h	Snoo	FBgn0085450	Sno oncogene	20190314	Sno oncogene (Snoo) encodes a protein that belongs to the highly conserved Sno/Ski family of Smad binding proteins. It specifically binds the product of Med and switches its affinity from the products of Mad to Smox, resulting in antagonism of the product of dpp and facilitation of Activin signaling. Snoo overexpression antagonizes both pathways.
8.99946e-96	0.634658	0.37	0.1	1.02324e-91	48h	Fs(2)Ket	FBgn0262743	Female sterile (2) Ketel	20190926	Female sterile (2) Ketel (Fs(2)Ket) encodes a protein that functions in nuclear protein import, formation of the spindle apparatus and nuclear envelope assembly. It is also involved in biogenesis of the mitochondria.
9.18465e-96	0.692877	0.832	0.507	1.04429e-91	48h	eff	FBgn0011217	effete	20190307	effete (eff) encodes a conserved class I E2 ubiquitin-conjugating enzyme that contributes to the protein ubiquitination and degradation pathway. The roles of the product of eff include female germline stem cell maintenance, eye development, apoptosis regulation and chromatin organization.
1.08357e-92	0.78824	0.429	0.148	1.23202e-88	48h	Sf3b6	FBgn0035692	Splicing factor 3b subunit 6	-	Contributions welcome.
2.28051e-92	0.605178	0.395	0.118	2.59294e-88	48h	eIF4G1	FBgn0023213	eukaryotic translation initiation factor 4G1	20190711	eukaryotic translation initiation factor 4G1 (eIF4G1) encodes a protein that contributes to translation and spermatogenesis.
1.50087e-91	0.351858	0.93	0.512	1.70649e-87	48h	Hsp27	FBgn0001226	Heat shock protein 27	20190307	Heat shock protein 27 (Hsp27) encodes a member of the ATP-independent, small heat shock protein family. It contributes to regulation of eye morphology, polyglutamine toxicity, lifespan and starvation tolerance.
6.19253e-89	0.536391	0.33	0.085	7.04091e-85	48h	zip	FBgn0287873	zipper	-	Contributions welcome.
6.42203e-89	0.598704	0.255	0.048	7.30185e-85	48h	E(bx)	FBgn0000541	Enhancer of bithorax	-	Contributions welcome.
1.77412e-88	0.549348	0.936	0.663	2.01717e-84	48h	Df31	FBgn0022893	Decondensation factor 31	20190912	Decondensation factor 31 (Df31) encodes a histone binding protein involved in nucleosome assembly.
2.54485e-88	0.576848	0.368	0.104	2.8935e-84	48h	mt:srRNA
1.63757e-87	0.462379	0.611	0.245	1.86192e-83	48h	brat	FBgn0010300	brain tumor	20190307	brain tumor (brat) encodes a tumor suppressor that regulates proliferation in the brain. During neural stem cell division, it segregates into one daughter cell where it inhibits protein translation, preventing self-renewal and inducing differentiation. It also acts during oogenesis where it interacts with the products of nos and pum to suppress hb translation.
1.85498e-87	0.495545	0.632	0.262	2.10912e-83	48h	Hsc70-41
6.50377e-87	0.581293	0.406	0.128	7.39479e-83	48h	Lis-1	FBgn0015754	Lissencephaly-1	20180920	Lissencephaly-1 (Lis-1) encodes a regulator of the cytoplasmic dynein-1 motor complex, binding to Dynein heavy chain and regulating dynein force production, microtubule affinity and velocity. It is involved in the transport of many of dynein's cargoes, including mRNPs, mitochondria and nuclei. The Lis-1 product is also a non-catalytic subunit of platelet-activating factor acetylhydrolase.
1.08254e-86	0.487342	0.667	0.282	1.23085e-82	48h	CG5758	FBgn0032666	-	20190307	CG5758 encodes a predicted secreted protein with beta-Ig-H3/fasciclin domains. CG5758 overexpression causes lethality and wing adhesion defects.
1.30319e-86	0.666748	0.681	0.342	1.48173e-82	48h	CG13928	FBgn0035246	-	-	Contributions welcome.
1.44966e-86	0.631859	0.626	0.286	1.64827e-82	48h	Nlp	FBgn0016685	Nucleoplasmin	-	Contributions welcome.
7.73203e-86	0.599463	0.221	0.035	8.79132e-82	48h	Asator	FBgn0039908	Asator	20190516	Asator (Asator) encodes a tau-tubulin kinase homolog that is localized to the cytoplasm at interphase. It directly interacts with the spindle matrix protein encoded by Mtor and localizes to the spindle region during mitosis.
6.63711e-85	0.502631	0.502	0.184	7.5464e-81	48h	Uch	FBgn0010288	Ubiquitin carboxy-terminal hydrolase	-	Contributions welcome.
2.00512e-84	0.517438	0.365	0.108	2.27982e-80	48h	Pp1-87B	FBgn0004103	Protein phosphatase 1 at 87B	-	Contributions welcome.
2.11731e-84	0.512813	0.513	0.192	2.40738e-80	48h	CG10077	FBgn0035720	-	-	Contributions welcome.
2.29875e-84	0.524073	0.451	0.156	2.61367e-80	48h	Ptp10D	FBgn0004370	Protein tyrosine phosphatase 10D	20190314	Protein tyrosine phosphatase 10D (Ptp10D) encodes a transmembrane receptor tyrosine phosphatase closely related to the product of Ptp4E. Ptp4E-Ptp10D double mutants have lethal respiratory defects. Ptp10D-Ptp69D double mutants have a strong phenotype in which embryonic CNS axons abnormally cross the ventral midline. The product of Ptp10D regulates signaling through the receptor tyrosine kinases e…
1.26081e-83	0.60042	0.371	0.114	1.43354e-79	48h	Pka-R1	FBgn0259243	Protein kinase, cAMP-dependent, regulatory subunit type 1	20190926	Protein kinase, cAMP-dependent, regulatory subunit type 1 (Pka-R1) encodes a cAMP-dependent protein kinase regulator that contributes to actin filament and microtubule organization. It is involved in neuromuscular synaptic transmission, molting and response to ethanol.
4.68801e-82	0.54501	0.291	0.072	5.33027e-78	48h	Not3	FBgn0033029	CCR4-NOT transcription complex subunit 3	20190801	CCR4-NOT transcription complex subunit 3 (Not3) encodes a poly(A)-specific ribonuclease involved in translation inhibition.
1.46938e-81	0.473919	0.409	0.133	1.67068e-77	48h	Rad23	FBgn0026777	Rad23	20180927	Rad23 (Rad23) encodes an evolutionarily conserved member of the proteasome-associated proteins. It acts as a shuttle -or bridge- protein helping ubiquitinated proteins to interact with the proteasome, which in turn regulates their turnover.
5.39226e-81	0.470843	0.522	0.203	6.131e-77	48h	mub	FBgn0262737	mushroom-body expressed	20190926	mushroom-body expressed (mub) encodes a protein involved in thermosensory behavior and regulation of alternative mRNA splicing.
1.25802e-80	0.682968	0.394	0.133	1.43037e-76	48h	Dscam4	FBgn0263219	Down syndrome cell adhesion molecule 4	20190516	Down syndrome cell adhesion molecule 4 (Dscam4) one of four Dscam paralogs in the D. melanogaster genome. It encodes a homophilic cell adhesion molecule that regulates interactions between dendrites and axons in the visual system.
5.96949e-80	0.513514	0.569	0.235	6.78731e-76	48h	Nph	FBgn0039735	Nucleophosmin	20190912	Nucleophosmin (Nph) encodes a histone binding protein involved in chromatin remodeling and sperm chromatin decondensation.
1.26131e-79	0.445371	0.769	0.381	1.43411e-75	48h	Akap200	FBgn0027932	A kinase anchor protein 200	20190912	A kinase anchor protein 200 (Akap200) encodes a scaffolding protein that contributes to the spatial and temporal regulation of the Protein Kinase A holoenzyme. It regulates the Notch signaling and the organization of the actin cytoskeleton.
9.86132e-79	0.488311	0.392	0.128	1.12123e-74	48h	Diap1	FBgn0260635	Death-associated inhibitor of apoptosis 1	20190307	Death-associated inhibitor of apoptosis 1 (Diap1) encodes an E3 ubiquitin ligase with a caspase inhibitor activity that is involved in the control of apoptosis.
1.87187e-78	0.501185	0.302	0.079	2.12832e-74	48h	mod	FBgn0002780	modulo	20180920	modulo (mod) encodes a nucleolar protein that is required for growth of proliferative cells through its association with the proto-oncogene Myc. The mod protein is essential for transcription of spermatid-differentiation genes and for high expression of meiotic arrest genes. The product of mod is phosphorylated, which in turn regulates its localization.
6.9538e-77	0.479504	0.49	0.188	7.90647e-73	48h	Ubi-p5E1
9.7789e-77	0.458294	0.701	0.332	1.11186e-72	48h	Hsp83	FBgn0001233	Heat shock protein 83	-	Contributions welcome.
1.89433e-75	0.473741	0.419	0.148	2.15385e-71	48h	Hipk	FBgn0035142	Homeodomain interacting protein kinase	20190307	Homeodomain interacting protein kinase (Hipk) encodes a protein that belongs to the DYRK family kinases. It can modulate signaling pathways including Wingless, Notch, Hippo, Hedgehog, JNK, and cell death. It plays roles in development, proliferation and patterning of many tissues, including the eye, wing, and the embryo.
5.0578e-75	0.734974	0.684	0.396	5.75072e-71	48h	lncRNA:roX1
1.2381e-74	0.501584	0.335	0.103	1.40772e-70	48h	Fas1	FBgn0285925	Fasciclin 1	-	Contributions welcome.
1.28607e-74	0.474512	0.298	0.082	1.46226e-70	48h	Pdi	FBgn0286818	Protein disulfide isomerase	-	Contributions welcome.
2.26633e-74	0.540125	0.7	0.358	2.57681e-70	48h	CG2269	FBgn0033484	-	-	Contributions welcome.
6.02774e-74	0.555443	0.788	0.453	6.85355e-70	48h	Obp99a	FBgn0039678	Odorant-binding protein 99a	-	Contributions welcome.
6.51207e-74	0.568768	0.277	0.072	7.40422e-70	48h	CG32017	FBgn0052017	-	-	Contributions welcome.
2.99719e-73	0.486985	0.27	0.068	3.4078e-69	48h	CCT5	FBgn0010621	Chaperonin containing TCP1 subunit 5	20190912	Chaperonin containing TCP1 subunit 5 (CCT5) encodes a component of the TCP-1 ring complex (TRiC) chaperonin. It is involved in myofibril organization maintenance, cardiac physiological rhythm and lifespan determination.
4.34848e-73	0.502703	0.315	0.094	4.94422e-69	48h	NUCB1	FBgn0052190	NUCB1	20190926	NUCB1 (NUCB1) encodes a protein involved in the defense response to Gram-negative bacteria.
1.0545e-72	0.544152	0.451	0.177	1.19897e-68	48h	Rho1	FBgn0014020	Rho1	20190314	Rho1 (Rho1) encodes a GTPase signaling protein that acts as a molecular switch and functions as key regulator of the actin cytoskeleton. It plays a central role in diverse biological processes including actin cytoskeleton organization, microtubule dynamics, mophogenesis, border cell migration, cytokinesis, and wound repair.
1.20505e-72	0.485503	0.177	0.025	1.37015e-68	48h	Top2	FBgn0284220	Topoisomerase 2	20190314	Topoisomerase 2 (Top2) encodes an enzyme that alters the topology of DNA by creating a transient DNA double strand breakage. It is essential for removing supercoils generated via DNA replication and transcription, and decatenating replicated sister chromosomes during cell division.
2.31054e-71	0.463791	0.364	0.121	2.62708e-67	48h	NaPi-III	FBgn0260795	Na[+]-dependent inorganic phosphate cotransporter type III	20190926	Na[+]-dependent inorganic phosphate cotransporter type III (NaPi-III) encodes a transporter involved in sodium-dependent phosphate transmembrane transport.
4.18097e-71	0.499112	0.241	0.056	4.75376e-67	48h	Aplip1	FBgn0040281	APP-like protein interacting protein 1	20190307	APP-like protein interacting protein 1 (Aplip1) encodes APP-like protein interacting protein 1 (Aplip1) is a scaffolding protein that can bind to several proteins such as Klc, Appl, and hep. Aplip1 can link Khc to vesicles and has roles in fast axonal transport that are important for neuron structure and function.
1.06111e-70	0.376022	0.4	0.142	1.20648e-66	48h	beta-Spec	FBgn0250788	beta Spectrin	20190321	beta Spectrin (beta-Spec) encodes an essential protein that interacts with the product of alpha-Spec to form a heterotetramer. The product of beta-Spec is typically associated with the plasma membrane. It functions in a lipoprotein pathway that delivers dietary fat to the larval fat body for storage. It is also believed to function in asymmetric division of germ line stem cells via cytoplasmic st…
1.59733e-70	0.455964	0.3	0.087	1.81617e-66	48h	Thd1
2.33308e-70	0.513454	0.207	0.04	2.65271e-66	48h	CG31998	FBgn0051998	-	-	Contributions welcome.
3.02271e-70	0.481071	0.292	0.083	3.43682e-66	48h	pnut	FBgn0013726	peanut	20190314	peanut (pnut) encodes a protein that belongs to the septin family of polymerizing GTPases. Together with the products of Septin1 and Septin2, it forms the septin complex. It participates in cytokinesis and other processes that involve organization of the cell cortex.
3.80518e-70	0.443802	0.205	0.039	4.32649e-66	48h	alpha-Man-IIb	FBgn0026616	alpha-Mannosidase class II b	20190912	alpha-Mannosidase class II b (alpha-Man-IIb) encodes a mannosidase involved in cellular encapsulation response and glycoprotein metabolism.
5.78167e-70	0.276549	0.364	0.118	6.57376e-66	48h	Pen	FBgn0287720	Pendulin	20190314	Pendulin (Pen) encodes a member of the Importin-alpha protein family, an essential adaptor in the Ran-GTP nuclear transport cycle binding a cargo protein to the nuclear import receptor encoded by Fs(2)Ket. In addition to nuclear protein import, the product of Pen is involved in centrosome duplication, mitotic spindle dynamics, nuclear envelope assembly, ring canal formation in the female germline…
7.84158e-70	0.426328	0.345	0.112	8.91588e-66	48h	pod1	FBgn0029903	pod1 coronin	20190919	pod1 (pod1) encodes a microtubule and actin filament binding protein involved in actin cytoskeleton reorganization and axon guidance.
8.0135e-70	0.441799	0.207	0.04	9.11135e-66	48h	msk	FBgn0026252	moleskin	20190926	moleskin (msk) encodes an importin that contributes to protein import into the nucleus. It is involved in eye development, muscle attachment and wing cell fate specification.
8.5826e-70	0.347169	0.651	0.296	9.75842e-66	48h	Rm62	FBgn0003261	Rm62	-	Contributions welcome.
2.94104e-69	0.336574	0.388	0.132	3.34396e-65	48h	Moe	FBgn0011661	Moesin	20190314	Moesin (Moe) encodes an Ezrin, Radixin, Moesin (ERM) protein involved in cortical cytoskeleton stability. It regulates the products of crb and Rho1. The product of Moe contributes to apical-basal polarity, mitotic spindle organisation and epithelial integrity.
3.36122e-69	0.467717	0.53	0.225	3.82171e-65	48h	HINT1	FBgn0031459	histidine triad nucleotide binding protein 1	-	Contributions welcome.
3.64623e-69	0.434688	0.499	0.203	4.14577e-65	48h	MFS17	FBgn0058263	Major Facilitator Superfamily Transporter 17	-	Contributions welcome.
8.14704e-69	0.385527	0.511	0.208	9.26318e-65	48h	hts1
8.23485e-69	0.494626	0.164	0.022	9.36302e-65	48h	lncRNA:CR45758
1.51194e-68	0.446379	0.458	0.182	1.71908e-64	48h	Dscam1	FBgn0033159	Down syndrome cell adhesion molecule 1	-	Contributions welcome.
2.73474e-68	0.433287	0.528	0.227	3.1094e-64	48h	corto	FBgn0010313	corto	20190321	corto (corto) encodes an Enhancer of Trithorax and Polycomb (ETP) protein that physically interacts with several Polycomb proteins (encoded by Pc, ph-d, ph-p, esc, E(z)) and ETP (encoded by Trl, Dsp1). It also interacts with the product of CycG, with the methylated product of RpL12 (RPL12K3me3), and co-regulates the transcription of genes involved in ribosome biogenesis.
5.73519e-68	0.27707	0.56	0.231	6.52091e-64	48h	crc	FBgn0000370	cryptocephal	20190307	cryptocephal (crc) encodes a protein that belongs to a member of the CREB/ATF family of basic-leucine zipper transcription factors. It serves as an coactivator of the product EcR of to promote expression the molting peptide hormone encoded by ETH. It also acts as an unfolded protein response transcription factor to regulate glycolytic genes in response to ER stress.
7.25161e-68	0.461358	0.179	0.029	8.24509e-64	48h	Sema2a	FBgn0011260	Semaphorin 2a	20190314	Semaphorin 2a (Sema2a) encodes a secreted member of the semaphorin protein family. It utilizes the receptor encoded by PlexB to mediate both repulsive and attractive axon guidance. It also utilizes the transmembrane semaphorin encoded by Sema1a as a receptor for dendrite process guidance.
1.46952e-67	0.442208	0.345	0.115	1.67085e-63	48h	SP2353	FBgn0034070	SP2353	20190314	SP2353 (SP2353) encodes a EGF-like- and LamininG-domain-containing protein. It interacts genetically with Dg, which encodes a extracellular matrix receptor. It regulates muscle homeostasis, rhabdomere differentiation and innate immune response.
1.56626e-67	0.439022	0.158	0.02	1.78084e-63	48h	Su(var)2-HP2	FBgn0026427	Su(var)2-HP2	20190926	Su(var)2-HP2 (Su(var)2-HP2) encodes a chromosomal protein that interacts with the product of Su(var)205 and is found most closely associated with centromeric heterochromatin, telomeres and the fourth chromosome. Lack of Su(var)2-HP2 can cause mitotic abnormalities and suppress position-effect variegation.
2.35855e-67	0.423596	0.213	0.045	2.68167e-63	48h	Uba1	FBgn0023143	Ubiquitin activating enzyme 1	20190711	Ubiquitin activating enzyme 1 (Uba1) encodes an E1 enzyme involved in protein ubiquitylation. It contributes to multiple processes including regulation of Ras-ERK signaling, autophagy, apoptosis and tissue growth.
2.49002e-67	0.501733	0.219	0.049	2.83115e-63	48h	pho	FBgn0002521	pleiohomeotic	20190314	pleiohomeotic (pho) encodes a zinc-finger protein that binds to Polycomb response elements and is required for recruitment of Polycomb group protein complexes to chromatin. It is primarily a transcriptional repressor.
2.54134e-67	0.471025	0.508	0.216	2.8895e-63	48h	Ran	FBgn0020255	Ran	-	Contributions welcome.
3.2151e-67	0.363132	0.547	0.232	3.65556e-63	48h	CkIalpha	FBgn0015024	Casein kinase Ialpha	20190307	Casein kinase Ialpha (CkIalpha) encodes a member of the CK1 family of Ser/Thr kinases with a preference for acidic substrates. It is involved in multiple signaling pathways, including Wingless and Hedgehog, that control cell growth and patterning.
3.6104e-67	0.376803	0.529	0.223	4.10502e-63	48h	Rab3	FBgn0005586	Rab3	20180913	Rab3 (Rab3) encodes a member of a large family of Ras-like small GTPases. Localized primarily at the synapse, Rab3 product is involved in mechanisms that control synaptic development and function, including the regulation of active zone protein composition at the neuromuscular junction.
8.72083e-67	0.408933	0.368	0.127	9.91558e-63	48h	CG8108
1.42324e-66	0.386112	0.333	0.108	1.61822e-62	48h	alt	FBgn0038535	aluminum tubes	-	Contributions welcome.
1.50119e-66	0.440463	0.277	0.077	1.70685e-62	48h	mt:ATPase8	FBgn0013673	mitochondrial ATPase subunit 8	20190314	mitochondrial ATPase subunit 8 (mt:ATPase8) is a mitochondrial DNA gene that encodes a subunit of the mitochondrial ATP synthase localized to the inner mitochondrial membrane.
2.01425e-66	0.613303	0.323	0.107	2.29021e-62	48h	nolo	FBgn0051619	no long nerve cord	20190912	no long nerve cord (nolo) encodes a protein involved in ventral cord development.
2.98861e-66	0.441565	0.316	0.1	3.39805e-62	48h	CG4502	FBgn0031896	-	-	Contributions welcome.
3.09183e-66	0.531424	0.399	0.154	3.51541e-62	48h	Gprk1	FBgn0260798	G protein-coupled receptor kinase 1	-	Contributions welcome.
3.1051e-66	0.398869	0.301	0.09	3.5305e-62	48h	Lam	FBgn0002525	Lamin	-	Contributions welcome.
4.8522e-66	0.446664	0.377	0.137	5.51695e-62	48h	Fkbp39	FBgn0013269	FK506-binding protein 39kD	20180913	FK506-binding protein 39kD (Fkbp39) encodes a protein thay acts as an inhibitor of autophagy in larval fat body.
7.323e-66	0.453428	0.254	0.068	8.32625e-62	48h	nAChRalpha4	FBgn0266347	nicotinic Acetylcholine Receptor alpha4	20190314	nicotinic Acetylcholine Receptor alpha4 (nAChRalpha4) encodes a four-pass transmembrane channel that is part of a nicotinic acetycholine receptor complex. It promotes sleep and its expression level peaks when sleep need is high. Its activity is inhibited by the product of qvr.
8.04736e-66	0.694856	0.245	0.065	9.14985e-62	48h	hig	FBgn0010114	hikaru genki	20190307	hikaru genki (hig) encodes a secretory matrix protein localized to the synaptic clefts of cholinergic synapses. It is required for the accumulation of acetylcholine receptor subunits on the postsynaptic membranes.
9.95995e-66	0.397184	0.191	0.036	1.13245e-61	48h	CG2918	FBgn0023529	-	-	Contributions welcome.
9.96942e-66	0.441506	0.19	0.036	1.13352e-61	48h	CG17698	FBgn0040056	-	-	Contributions welcome.
1.37575e-65	0.41541	0.184	0.033	1.56423e-61	48h	kuk	FBgn0038476	kugelkern	20181115	kugelkern (kuk) encodes a nuclear envelope protein required for nuclear elongation during cellularization. It shares structural and functional similarities to lamins.
1.53146e-65	0.355871	0.751	0.364	1.74127e-61	48h	CG9705	FBgn0036661	-	-	Contributions welcome.
1.67775e-65	0.475227	0.217	0.049	1.9076e-61	48h	PlexB	FBgn0025740	Plexin B	20190314	Plexin B (PlexB) encodes a transmembrane receptor for ligands including semaphorins, which signals via RhoGTPases. It can signal both attractive and repulsive axon guidance.
2.8833e-65	0.453998	0.334	0.112	3.27831e-61	48h	ERp60	FBgn0033663	Endoplasmic reticulum p60	-	Contributions welcome.
3.45918e-65	0.43993	0.245	0.064	3.93308e-61	48h	Rox8	FBgn0005649	Rox8	20190919	Rox8 (Rox8) encodes a protein involved in the regulation of alternative mRNA splicing.
3.48607e-65	0.451339	0.391	0.144	3.96366e-61	48h	Pep	FBgn0004401	Protein on ecdysone puffs	-	Contributions welcome.
3.92414e-65	0.40086	0.555	0.246	4.46174e-61	48h	alphaTub84D	FBgn0003885	alpha-Tubulin at 84D	20190321	alpha-Tubulin at 84D (alphaTub84D) encodes a protein involved in major cellular mechanisms such as formation of spindle apparatus or microtubular threads for transport of proteins or organelles.
6.45879e-65	0.369252	0.462	0.182	7.34364e-61	48h	GstZ2	FBgn0037697	Glutathione S transferase Z2	-	Contributions welcome.
6.47618e-65	0.446412	0.279	0.081	7.36341e-61	48h	aPKC	FBgn0261854	atypical protein kinase C	20190307	atypical protein kinase C (aPKC) encodes a member of the conserved Par complex and is asymmetrically localized to the apical cortex, where it phosphorylates and thus excludes the basal determinants encoded by mira and numb. It is involved in neuroblast proliferation and self-renewal.
2.39994e-64	0.463133	0.417	0.166	2.72873e-60	48h	Cow	FBgn0039054	Carrier of Wingless	20190307	Carrier of Wingless (Cow) encodes a secreted heparan sulfate proteoglycan that binds the product of wg and increases its extracellular mobility. The binding with the ligand encoded by wg is dependent on heparan sulfate modification of the product of Cow.
2.78614e-64	0.453075	0.47	0.194	3.16784e-60	48h	CG6024	FBgn0036202	-	-	Contributions welcome.
2.9618e-64	0.434921	0.277	0.08	3.36757e-60	48h	lncRNA:CR45388
5.20977e-64	0.401674	0.189	0.036	5.92351e-60	48h	Sec63	FBgn0035771	Secretory 63	-	Contributions welcome.
7.56925e-64	0.447012	0.409	0.159	8.60624e-60	48h	Gabat	FBgn0036927	gamma-aminobutyric acid transaminase	20181025	gamma-aminobutyric acid transaminase (Gabat) encodes an enzyme involved in the breakdown of the sleep-promoting neurotransmitter gamma-aminobutyric (GABA). It functions in mitochondria, in a shunt of the TCA cycle, and is implicated in the regulation of sleep as well as in metabolism.
1.3619e-63	0.422319	0.221	0.052	1.54848e-59	48h	Ank	FBgn0011747	Ankyrin	20190307	Ankyrin (Ank) encodes protein that is recruited to the plasma membrane by its association with the product of beta-Spec. It also binds to the adhesion protein encoded by Nrg leading to accumulation of the products of Ank and beta-Spec at sites of cell-cell adhesion.
1.72997e-63	0.323084	0.479	0.191	1.96698e-59	48h	pre-rRNA:CR45845
1.75882e-63	0.312979	0.432	0.166	1.99978e-59	48h	hang	FBgn0026575	hangover	20190307	hangover (hang) encodes a nuclear zinc finger protein that is expressed in adult fly brain neurons. Lack of hang produces a reduction of Fas2 expression. Its roles include life span, bouton growth at the neuromuscular junction and regulation of cellular stress in response to ethanol, heat and paraquat.
2.2277e-63	0.294177	0.38	0.135	2.5329e-59	48h	tws	FBgn0004889	twins	20180913	twins (tws) encodes a regulatory subunit of protein phosphatase 2A (PP2A) and is involved in many developmental processes and signaling pathways.
2.75043e-63	0.41874	0.332	0.113	3.12723e-59	48h	promL	FBgn0026189	prominin-like	-	Contributions welcome.
3.22903e-63	0.357229	0.189	0.037	3.6714e-59	48h	CG17528	FBgn0261387	-	-	Contributions welcome.
3.73567e-63	0.470466	0.29	0.09	4.24745e-59	48h	Rab11	FBgn0015790	Rab11	20190314	Rab11 (Rab11) encodes a Rab type protein. Rab proteins are ubiquitously expressed family of small monomeric Ras-like GTPases that are key regulators of endomembrane traffiking, regulating exocytosis, endocytosis and membrane recycling processes essential for maintaining various cellular functions.
5.82497e-63	0.402556	0.278	0.083	6.62299e-59	48h	da	FBgn0267821	daughterless	20190307	daughterless (da) encodes a class I bHLH protein important for sex determination and dosage compensation by controlling the feminizing switch gene Sxl. It participates in transcriptional regulation of a wide variety processes, including oogenesis, neurogenesis, myogenesis and cell proliferation.
6.73765e-63	0.429405	0.416	0.163	7.6607e-59	48h	Su(var)205	FBgn0003607	Suppressor of variegation 205	-	Contributions welcome.
1.32229e-62	0.266943	0.572	0.245	1.50344e-58	48h	Eph	FBgn0025936	Eph receptor tyrosine kinase	20190613	Eph receptor tyrosine kinase (Eph) encodes an axon guidance molecule involved in the development of the nervous system. It also contributes to shaping the antero-posterior compartment boundary of the wing disc.
1.73138e-62	0.28744	0.6	0.265	1.96858e-58	48h	Hsc70-3	FBgn0001218	Heat shock 70-kDa protein cognate 3	-	Contributions welcome.
2.6359e-62	0.389084	0.196	0.041	2.99702e-58	48h	flfl	FBgn0024555	falafel	20190307	falafel (flfl) encodes the regulatory 3 subunit of protein phosphatase 4 (PP4). It targets PP4 to the centromere to regulate kinetochore integrity in mitosis. It is also a key mediator for the localization of the product of mira and associated cell fate determinants during cell cycle.
3.94315e-62	0.412069	0.396	0.152	4.48336e-58	48h	anne	FBgn0052000	anne boleyn	-	Contributions welcome.
6.86649e-62	0.406168	0.928	0.686	7.8072e-58	48h	rin	FBgn0015778	rasputin	20190926	rasputin (rin) encodes an RNA-binding protein that regulates gene expression. It is involved in eye development and the dorsal/ventral axis specification of the ovary.
7.18917e-62	0.436213	0.162	0.026	8.17409e-58	48h	CG3408	FBgn0036008	-	-	Contributions welcome.
7.79618e-62	0.443479	0.161	0.025	8.86426e-58	48h	Nup358	FBgn0039302	Nucleoporin 358kD	-	Contributions welcome.
9.30526e-62	0.392198	0.513	0.227	1.05801e-57	48h	Ric	FBgn0265605	Ras-related protein interacting with calmodulin	20190314	Ras-related protein interacting with calmodulin (Ric) encodes a Ras-like GTPase that influences p38 signaling. It functions to promote tolerance to a variety of stresses.
1.30703e-61	0.477669	0.247	0.069	1.48609e-57	48h	CG6180	FBgn0032453	-	-	Contributions welcome.
2.31064e-61	0.384969	0.451	0.185	2.6272e-57	48h	RpS14b	FBgn0004404	Ribosomal protein S14b	-	Contributions welcome.
3.70981e-61	0.464046	0.203	0.046	4.21805e-57	48h	CG13868	FBgn0034501	-	-	Contributions welcome.
5.51965e-61	0.452192	0.171	0.031	6.27584e-57	48h	apolpp	FBgn0087002	apolipophorin	20190307	apolipophorin (apolpp) encodes an apolipoprotein of the ApoB family. It is complexed with lipids to assemble the major hemolymph lipoprotein, lipophorin. Lipophorin transports neutral lipids, phospholipids and sterols between tissues. Lipophorin also carries lipophilic hormones and signaling molecules.
6.44966e-61	0.408608	0.215	0.051	7.33326e-57	48h	TER94	FBgn0286784	Transitional endoplasmic reticulum 94	20190926	Transitional endoplasmic reticulum 94 (TER94) encodes a protein that operates as a hexamere, functioning as a ubiquitin-dependent molecular chaperone. The hexamere associates with different co-factors to process nuclear and cytoplasmic substrates marked by ubiquitin.
1.46824e-60	0.369561	0.187	0.038	1.66939e-56	48h	ctrip	FBgn0260794	circadian trip	20190307	circadian trip (ctrip) encodes a HECT ubiquitin ligase that regulates the levels and circadian oscillations of the transcriptional activator encoded by Clk. It plays a role in the control of rest-activity rhythms.
1.62573e-60	0.489849	0.47	0.207	1.84846e-56	48h	Prosbeta3	FBgn0026380	Proteasome beta3 subunit	-	Contributions welcome.
1.75859e-60	0.400108	0.714	0.368	1.99951e-56	48h	lola	FBgn0283521	longitudinals lacking	20190321	longitudinals lacking (lola) encodes a protein involved in Notch signaling, cell death, regulation of retrotransposons and expression of axon and dendrite patterning genes. It contributes to oogenesis, spermatogenesis, neural wiring, eye development and a variety of behaviors.
3.08807e-60	0.368296	0.238	0.064	3.51113e-56	48h	Nup153	FBgn0061200	Nucleoporin 153kD	-	Contributions welcome.
3.38901e-60	0.520347	0.139	0.017	3.85331e-56	48h	Nplp4	FBgn0040717	Neuropeptide-like precursor 4	-	Contributions welcome.
3.41649e-60	0.359317	0.258	0.074	3.88454e-56	48h	ogre	FBgn0004646	optic ganglion reduced	20190314	optic ganglion reduced (ogre) encodes one of the innexin subunits spanning the membrane 4 times. Together with the products of Inx2 and Inx3, it forms homo or hetero oligomers forming gap junctions, which allow the transfer of small solute between cells.
6.43253e-60	0.399034	0.235	0.064	7.31378e-56	48h	jvl	FBgn0263929	javelin-like	20190606	javelin-like (jvl) encodes a microtubule associated protein whose roles include actin and microtubule organization during oocyte development and bristle growth.
7.24514e-60	0.405885	0.197	0.044	8.23773e-56	48h	B4	FBgn0023407	B4	20190919	B4 (B4) encodes a protein involved in imaginal disc development.
7.55209e-60	0.374382	0.301	0.098	8.58673e-56	48h	hpRNA:CR18854
1.10346e-59	0.499117	0.888	0.606	1.25463e-55	48h	Argk	FBgn0000116	Arginine kinase	-	Contributions welcome.
1.11013e-59	0.370332	0.158	0.026	1.26222e-55	48h	CG42232	FBgn0250754	-	-	Contributions welcome.
1.34151e-59	0.319358	0.29	0.091	1.5253e-55	48h	Tnpo	FBgn0024921	Transportin	20190912	Transportin (Tnpo) encodes a protein involved in Hh signalling regulation by mediating the import of the transcription factor encoded by ci into the nucleus.
1.66986e-59	0.30729	0.458	0.188	1.89863e-55	48h	Reph	FBgn0021800	Regulator of eph expression	20190314	Regulator of eph expression (Reph) encodes a putative nuclear protein involved in visual system development via the regulation of the product of Eph.
1.91814e-59	0.392629	0.135	0.016	2.18093e-55	48h	lncRNA:CR33938
8.46032e-59	0.381525	0.242	0.068	9.61938e-55	48h	dUTPase	FBgn0250837	Deoxyuridine triphosphatase	-	Contributions welcome.
9.46523e-59	0.319201	0.301	0.099	1.0762e-54	48h	lncRNA:CR42862
1.59816e-58	0.406611	0.234	0.064	1.81711e-54	48h	CAH1	FBgn0027844	Carbonic anhydrase 1	20190912	Carbonic anhydrase 1 (CAH1) encodes an alpha-class carbonate dehydratase that catalyzes the reversible hydration/dehydration of carbon dioxide to bicarbonate and protons.
3.44261e-58	0.287077	0.633	0.295	3.91424e-54	48h	CG111551
5.00719e-58	0.274532	0.484	0.2	5.69318e-54	48h	nonA1
5.18526e-58	0.275873	0.537	0.234	5.89564e-54	48h	Vha68-1	FBgn0265262	Vacuolar H[+] ATPase 68kD subunit 1	-	Contributions welcome.
5.41715e-58	0.39391	0.173	0.034	6.1593e-54	48h	Dab	FBgn0000414	Disabled	20190307	Disabled (Dab) encodes an adaptor protein that is a core component of the Abl tyrosine kinase signaling pathway. It associates with transmembrane receptors including those encoded by N and Appl. It is involved in axon patterning, embryo morphogenesis and trafficking in endocytosis, exocytosis and Golgi organization.
6.2778e-58	0.339962	0.292	0.095	7.13786e-54	48h	sau	FBgn0267378	sauron	-	Contributions welcome.
6.43231e-58	0.364698	0.956	0.724	7.31353e-54	48h	awd	FBgn0000150	abnormal wing discs	20190307	abnormal wing discs (awd) encodes a nucleotide diphosphate kinase that regulates with the product of shi the endocytosis of different surface proteins (e.g. those encoded by N, btl, Pvr, and shg). During development, it regulates morphogenesis of trachea, follicular epithelium, and imaginal discs and contributes to neurotransmission and border cell migration.
8.97821e-58	0.352254	0.509	0.229	1.02082e-53	48h	br	FBgn0283451	broad	-	Contributions welcome.
1.21749e-57	0.401082	0.983	0.848	1.38428e-53	48h	IA-2	FBgn0031294	IA-2 protein tyrosine phosphatase	20190801	IA-2 protein tyrosine phosphatase (IA-2) encodes a protein involved in gut development and insulin-like peptide secretion.
1.29019e-57	0.34864	0.267	0.083	1.46695e-53	48h	Pur-alpha	FBgn0022361	Purine-rich binding protein-alpha	20181004	Purine-rich binding protein-alpha (Pur-alpha) encodes a DNA- and RNA-binding protein involved in the regulation of transcription and cell-cycle. In the cytoplasm it is found in motile RNPs, indicating a role in RNA localization.
1.36745e-57	0.219213	0.514	0.222	1.55479e-53	48h	Gbs-76A1
1.42145e-57	0.369636	0.153	0.025	1.61619e-53	48h	DIP2	FBgn0024806	DISCO Interacting Protein 2	20190321	DISCO Interacting Protein 2 (DIP2) encodes a member of DIP2 family. It interacts physically with the product of disco in vitro and participates in axonal bifurcation and guidance downstream of the JNK pathway.
1.61437e-57	0.342405	0.372	0.14	1.83553e-53	48h	Chc	FBgn0000319	Clathrin heavy chain	20190307	Clathrin heavy chain (Chc) encodes a protein that forms part of the clathrin complex, which is the major component of coated vesicles.
1.72448e-57	0.228237	0.489	0.205	1.96074e-53	48h	CG43778	FBgn0264308	-	-	Contributions welcome.
4.77772e-57	0.244014	0.476	0.197	5.43227e-53	48h	Gs2	FBgn0001145	Glutamine synthetase 2	20190307	Glutamine synthetase 2 (Gs2) encodes an enzyme that converts glutamate to glutamine. It is expressed in the embryonic nervous system and regulates the size of glutamate neurotransmitter pools and synapse assembly.
4.79421e-57	0.316143	0.297	0.098	5.45102e-53	48h	Ubi-p63E	FBgn0003943	Ubiquitin-63E	20180906	Ubiquitin-63E (Ubi-p63E) encodes a polyubiquitin precursor: once processed by deubiquitinating enzymes, it produces ten ubiquitin molecules, which are predominantly conjugated to target proteins. Ubiquitin conjugation is involved in a wide range of biological processes, such as protein degradation, endocytosis of plasma membrane proteins, protein trafficking, DNA-damage response and inflammation …
7.00158e-57	0.343265	0.291	0.096	7.9608e-53	48h	lap	FBgn0086372	like-AP180	20190314	like-AP180 (lap) encodes a cytosolic protein that acts as a clathrin adaptor to promote clathrin-coated vesicle formation and restrict coated vesicle size. At synapses it regulates synaptic vesicle size as well as the efficacy of synaptic vesicle protein retrieval.
2.4152e-56	0.388432	0.15	0.025	2.74608e-52	48h	CG17364	FBgn0036391	-	-	Contributions welcome.
3.08782e-56	0.408625	0.291	0.1	3.51085e-52	48h	CG40472	FBgn0085736	-	-	Contributions welcome.
3.97356e-56	0.399596	0.762	0.427	4.51794e-52	48h	kra	FBgn0250753	krasavietz	20190314	krasavietz (kra) encodes a translational regulator that is able to interact with the translation initiation factor encoded by eIF2beta. It is involved in axon guidance, long-term memory, and alcohol addiction.
4.78091e-56	0.352269	0.191	0.044	5.43589e-52	48h	CG13096	FBgn0032050	-	-	Contributions welcome.
4.90813e-56	0.330858	0.22	0.058	5.58055e-52	48h	CG43901	FBgn0264502	-	-	Contributions welcome.
5.08449e-56	0.397548	0.197	0.047	5.78107e-52	48h	onecut	FBgn0028996	onecut	20190314	onecut (onecut) encodes a transcription factor that binds two different DNA motifs (Cut and Hox). It is mainly expressed in mature neurons and maintains neuronal identity.
5.4324e-56	0.30081	0.738	0.373	6.17664e-52	48h	wdb1
8.46776e-56	0.374045	0.17	0.034	9.62784e-52	48h	Idh	FBgn0001248	Isocitrate dehydrogenase	20190307	Isocitrate dehydrogenase (Idh) encodes a cytosolic enzyme that catalyzes the oxidative decarboxylation of isocitrate to 2-oxoglutarate, with the concomitant reduction of NADP[+] to NADPH. It functions, along with Men, Zw, and Pgd, in a small network of NADP reducing enzymes.
1.02583e-55	0.348335	0.379	0.148	1.16637e-51	48h	lost	FBgn0263594	lost	20190314	lost (lost) encodes a protein that interacts with the RNA-binding protein encoded by rump for posterior localization of mRNAs by diffusion/entrapment during late stages of oogenesis. The identification of the product of lost in various RNP complexes suggests a broad role in RNA metabolism.
1.73141e-55	0.346855	0.295	0.1	1.96861e-51	48h	Sam-S	FBgn0005278	S-adenosylmethionine Synthetase	-	Contributions welcome.
2.06088e-55	0.318534	0.547	0.25	2.34322e-51	48h	CG7637	FBgn0033548	-	-	Contributions welcome.
2.13931e-55	0.419196	0.667	0.355	2.4324e-51	48h	CG17816	FBgn0037525	-	-	Contributions welcome.
2.905e-55	0.387017	0.411	0.17	3.30299e-51	48h	CG14762	FBgn0033250	-	-	Contributions welcome.
2.97837e-55	0.350622	0.7	0.358	3.38641e-51	48h	CG13551	FBgn0040660	-	-	Contributions welcome.
3.11238e-55	0.31891	0.332	0.121	3.53878e-51	48h	NAT1	FBgn0010488	NAT1	20190919	NAT1 (NAT1) encodes a protein involved in chaeta development.
3.386e-55	0.412737	0.185	0.043	3.84988e-51	48h	Capr	FBgn0042134	Caprin	20190307	Caprin (Capr) encodes an RNA-binding translational regulator that is present in cytoplasmic RNA granules (neuronal granules and stress granules). It modulates diverse cellular processes including neuronal function, cell proliferation and differentiation through post-transcriptional regulation of target RNAs.
4.09245e-55	0.303779	0.285	0.094	4.65311e-51	48h	Saf-B	FBgn0039229	Scaffold attachment factor B	-	Contributions welcome.
4.33716e-55	0.351366	0.44	0.193	4.93135e-51	48h	Sidpn	FBgn0032741	similar to Deadpan	-	Contributions welcome.
4.43235e-55	0.386537	0.354	0.136	5.03958e-51	48h	Dyrk3	FBgn0027101	Dual-specificity tyrosine phosphorylation-regulated kinase 3	-	Contributions welcome.
4.88815e-55	0.389745	0.151	0.026	5.55782e-51	48h	sol	FBgn0003464	small optic lobes	-	Contributions welcome.
6.57377e-55	0.330713	0.306	0.107	7.47437e-51	48h	Aps	FBgn0036111	Aps	20190912	Aps (Aps) encodes a diphosphoinositol-polyphosphate diphosphatase that hydrolyses a range of (di)nucleoside polyphosphates. It is involved in glucose and lipid homeostasis.
9.24627e-55	0.363833	0.249	0.075	1.0513e-50	48h	Dek	FBgn0026533	Dek	20180927	Dek (Dek) encodes a DNA binding protein involved in DNA repair and heterochromatin integrity.
9.73678e-55	0.286964	1	0.859	1.10707e-50	48h	RpS29	FBgn0261599	Ribosomal protein S29	-	Contributions welcome.
9.79615e-55	0.334974	0.156	0.029	1.11382e-50	48h	pigs	FBgn0029881	pickled eggs	-	Contributions welcome.
1.09261e-54	0.285714	0.471	0.204	1.2423e-50	48h	cathD	FBgn0029093	cathepsin D	20190919	cathD (cathD) encodes a protein involved in apoptosis and the defense response to Gram-negative bacteria.
1.81419e-54	0.333459	0.17	0.035	2.06273e-50	48h	Ilp5	FBgn0044048	Insulin-like peptide 5	20190711	Insulin-like peptide 5 (Ilp5) encodes a peptide involved in the insulin signaling pathway, sleep and mating behavior in females.
2.71341e-54	0.26101	0.264	0.083	3.08515e-50	48h	sbm	FBgn0030574	sobremesa	-	Contributions welcome.
2.80816e-54	0.31098	0.377	0.147	3.19288e-50	48h	Xbp1	FBgn0021872	X box binding protein-1	20190321	X box binding protein-1 (Xbp1) encodes a transcription factor that mediates the unfolded protein response. Xbp1 mRNA undergoes splicing after being cleaved by the product of Ire1, inducing the expression of ER quality control transcripts. Xbp1 mutants fail to develop beyond the 2nd instar larval stage, indicative of a requirement to resolve inherent ER stress during normal development.
2.84019e-54	0.32807	0.177	0.039	3.2293e-50	48h	Lsd-2	FBgn0030608	Lipid storage droplet-2	20190314	Lipid storage droplet-2 (Lsd-2) encodes a protein associated with lipid droplets. It acts as a barrier for lipases (such as the product of bmm) and thus prevents the mobilization of lipid stores. It is involved in regulation of lipid storage amount and energy homeostasis and acts in concert with the product of Lsd-1.
3.61868e-54	0.420825	0.168	0.035	4.11443e-50	48h	Uhg1
3.75748e-54	0.368328	0.166	0.034	4.27225e-50	48h	vtd	FBgn0260987	verthandi	20190321	verthandi (vtd) encodes a subunit of the cohesin complex, which encircles sister chromatids after DNA replication and has multiple roles in the regulation of gene expression and DNA repair.
4.06708e-54	0.485289	0.381	0.161	4.62427e-50	48h	zfh2	FBgn0004607	Zn finger homeodomain 2	20190321	Zn finger homeodomain 2 (zfh2) encodes a putative transcription factor. Its roles include specification of cell fates and promotion of apoptosis during CNS development, and proximal-distal patterning during wing and leg imaginal disc development.
4.28293e-54	0.364715	0.201	0.051	4.86969e-50	48h	Acn	FBgn0263198	Acinus	20190516	Acinus (Acn) encodes nuclear protein that, together with the products of a Bin1 and RnpS1, forms the ASAP complex that contributes to the regulation of alternative splicing. The Acn protein also functions in basal, starvation-independent autophagy.
5.1809e-54	0.270046	0.294	0.1	5.89069e-50	48h	nej	FBgn0261617	nejire	20190314	nejire (nej) encodes the transcriptional co-activator CBP. It acetylates several nuclear proteins, including the histone encoded by His3 on K18, K27, and H4 on K8. By regulating gene expression, the product of nej has roles in cell proliferation, cell signaling and differentiation, and in developmental patterning.
5.87992e-54	0.260611	0.321	0.114	6.68547e-50	48h	Kap-alpha3	FBgn0027338	karyopherin alpha3	20190912	karyopherin alpha3 (Kap-alpha3) encodes a protein required for the nuclear import of the product of N.
1.04888e-53	0.288341	0.399	0.163	1.19258e-49	48h	hzg	FBgn0036556	herzog	-	Contributions welcome.
2.06058e-53	0.378757	0.176	0.039	2.34288e-49	48h	tinc	FBgn0261649	tincar	20190314	tincar (tinc) encodes a transmembrane protein involved in the regulation of the development of ommatidial cells. tinc mRNA expression is negatively regulated by the product of svp in a cardioblast subpopulation.
3.51482e-53	0.301807	0.182	0.042	3.99635e-49	48h	NfI	FBgn0042696	Nuclear factor I	-	Contributions welcome.
4.27571e-53	0.274199	0.746	0.399	4.86148e-49	48h	mtd	FBgn0013576	mustard	20190314	mustard (mtd) encodes an ecdysone-regulated late puff protein. A isoform including only the C-terminal with a TLDc domain enters the nucleus. This isoform increases intestinal stem cell division and suppresses expression of the antimicrobial peptide encoded by DptA at the transcriptional level, independent of IMD pathway signaling.
4.47866e-53	0.38189	0.207	0.055	5.09224e-49	48h	CCT4	FBgn0032444	Chaperonin containing TCP1 subunit 4	-	Contributions welcome.
4.49372e-53	0.330328	0.43	0.183	5.10936e-49	48h	mRpS5	FBgn0287187	mitochondrial ribosomal protein S5	-	Contributions welcome.
4.6867e-53	0.3667	0.16	0.032	5.32878e-49	48h	babo	FBgn0011300	baboon	20190307	baboon (babo) encodes the type I receptor for the activin-like ligands encoded by daw, Actbeta and myo. There are three isoforms of the product of babo that differ only in their extracellular domain likely resulting in different ligand binding specificity. It can form a complex with the type II receptors put or wit in the presence of an activin like ligand. This results in the transcriptional reg…
4.79993e-53	0.373527	0.188	0.046	5.45752e-49	48h	kek6	FBgn0039862	kekkon 6	-	Contributions welcome.
1.14053e-52	0.327328	0.591	0.289	1.29678e-48	48h	Spred1
2.00014e-52	0.323614	0.186	0.045	2.27415e-48	48h	Ssrp	FBgn0010278	Structure specific recognition protein	-	Contributions welcome.
2.00219e-52	0.36483	0.331	0.126	2.27649e-48	48h	akirin	FBgn0082598	akirin	-	Contributions welcome.
2.83053e-52	0.289379	0.23	0.067	3.21832e-48	48h	Patronin	FBgn0263197	Patronin	20190516	Patronin (Patronin) encodes a microtubule minus-end binding protein that can promote acentrosomal nucleation of microtubules. Apical localisation of the Patronin product orients microtubules in polarised epithelial cells and in oocytes.
3.75328e-52	0.365461	0.255	0.082	4.26748e-48	48h	Uev1A	FBgn0035601	Ubiquitin-conjugating enzyme variant 1A	20191219	Ubiquitin-conjugating enzyme variant 1A (Uev1A) encodes a conserved protein that contributes to ubiquitin conjugating enzyme activity, but not catalytically, since it lacks the conserved cysteine residue essential for ubiquitin conjugation. It regulates genomic integrity, IMD pathway-mediated innate immunity, JNK-pathway mediated cell death and tumor invasion.
3.87691e-52	0.303685	0.334	0.126	4.40805e-48	48h	upSET	FBgn0036398	upSET	20190321	upSET (upSET) encodes a Polycomb/Trithorax-type global transcriptional regulator. It is recruited to active and inducible genes where it restricts chromatin accessibility and histone acetylation to promoter regions. upSET loss produces female sterility.
4.37352e-52	0.31545	0.252	0.08	4.97269e-48	48h	bin3	FBgn0263144	bicoid-interacting protein 3	20190516	bicoid-interacting protein 3 (bin3) encodes an RNA methyltransferase that adds a 5'-methyl cap to the product of snRNA:7SK preventing its degradation. It contributes to inhibition of cad mRNA translation in the anterior of the embryo.
5.02743e-52	0.319083	0.243	0.075	5.71619e-48	48h	GCS2alpha	FBgn0027588	Glucosidase 2 alpha subunit	-	Contributions welcome.
5.1876e-52	0.322173	0.346	0.134	5.8983e-48	48h	Nmdar2	FBgn0053513	NMDA receptor 2	-	Contributions welcome.
9.43125e-52	0.307289	0.484	0.218	1.07233e-47	48h	eIF4H1	FBgn0262734	eukaryotic translation initiation factor 4H1	-	Contributions welcome.
9.99738e-52	0.318583	0.338	0.131	1.1367e-47	48h	Rpb12
1.12685e-51	0.289804	0.208	0.057	1.28123e-47	48h	Gp93	FBgn0039562	Glycoprotein 93	20190307	Glycoprotein 93 (Gp93) encodes a heat shock protein Hsp90 family member that is involved in midgut development.
1.24754e-51	0.313257	0.388	0.16	1.41846e-47	48h	CG3556	FBgn0029708	-	-	Contributions welcome.
1.5267e-51	0.275	0.338	0.128	1.73585e-47	48h	Eb1	FBgn0027066	Eb1	20190926	Eb1 (Eb1) encodes a microtubule end-binding protein that contributes to organization of the microtubule cytoskeleton. It is involved in chromosome segregation, wound healing and flight behavior.
2.53637e-51	0.344672	0.186	0.046	2.88385e-47	48h	Tif-IA	FBgn0032988	Tif-IA	-	Contributions welcome.
2.94641e-51	0.380381	0.4	0.172	3.35007e-47	48h	l(3)80Fj	FBgn0287182	lethal (3) 80Fj	-	Contributions welcome.
3.20958e-51	0.328636	0.27	0.091	3.64929e-47	48h	CG9917	FBgn0030740	-	-	Contributions welcome.
3.28762e-51	0.261857	0.355	0.138	3.73802e-47	48h	CG81881
4.92611e-51	0.314875	0.371	0.15	5.60098e-47	48h	Hrb98DE	FBgn0001215	Heterogeneous nuclear ribonucleoprotein at 98DE	20190307	Heterogeneous nuclear ribonucleoprotein at 98DE (Hrb98DE) encodes a nuclear RNA-binding protein. It controls hnRNA stability, splicing, IRES-dependent translation, and translational repression. It represents one of the main targets of the poly(ADP-ribosyl)ation pathway. It also regulates tissue polarity patterning and germ-line stem cell fate.
6.54268e-51	0.310449	0.192	0.049	7.43902e-47	48h	wrd	FBgn0042693	well-rounded	20181108	well-rounded (wrd) encodes one of the two regulatory B' subunits of the protein phosphatase PP2A. It influences metabolism and growth via negative regulation of the InR/TOR signalling network.
7.45525e-51	0.260576	0.246	0.077	8.47662e-47	48h	fra	FBgn0011592	frazzled	20190307	frazzled (fra) encodes a DCC-like Netrin receptor that mediates axon guidance. It also contributes to dendrite guidance, development and morphogenesis.
8.63125e-51	0.3642	0.149	0.029	9.81374e-47	48h	26-29-p	FBgn0250848	26-29kD-proteinase	-	Contributions welcome.
1.22363e-50	0.361062	0.132	0.021	1.39127e-46	48h	CG17684	FBgn0263780	-	-	Contributions welcome.
1.40621e-50	0.267949	0.199	0.052	1.59886e-46	48h	inc	FBgn0025394	insomniac	20181018	insomniac (inc) encodes a BTB domain-containing protein that is essential in neurons for normal sleep-wake cycles.
1.62376e-50	0.242379	0.257	0.083	1.84622e-46	48h	Prp4k	FBgn0027587	Pre-mRNA processing factor 4 kinase	-	Contributions welcome.
1.69311e-50	0.233633	0.377	0.151	1.92507e-46	48h	CG9674	FBgn0036663	-	-	Contributions welcome.
1.77041e-50	0.292559	0.271	0.091	2.01295e-46	48h	GstD1	FBgn0001149	Glutathione S transferase D1	-	Contributions welcome.
1.90504e-50	0.428365	0.354	0.146	2.16603e-46	48h	kek2	FBgn0015400	kekkon 2	-	Contributions welcome.
2.184e-50	0.280545	0.263	0.087	2.48321e-46	48h	shot	FBgn0013733	short stop	20190314	short stop (shot) encodes a member of the spectraplakin family of large cytoskeletal linker molecules. It binds both actin and microtubules, as well as scaffold proteins, certain signalling factors and calcium. It plays developmental and maintenance roles in the nervous system, the epidermis, at muscle attachments, the foregut, the wing, tracheae and oocytes.
2.26519e-50	0.265374	0.194	0.05	2.57553e-46	48h	plx	FBgn0261261	pollux	20190801	pollux (plx) encodes a Rab GTPase activating protein involved in cell adhesion mediated by integrins.
2.40051e-50	0.277748	0.265	0.088	2.72938e-46	48h	AP-2alpha	FBgn0264855	Adaptor Protein complex 2, alpha subunit	20190307	Adaptor Protein complex 2, alpha subunit (AP-2alpha) encodes a subunit of the AP-2 adaptor complex. It is required for proper intracellular trafficking and secretion. It contributes to asymmetric cell division, Notch signalling, apico-basal polarity and neurogenesis.
2.63904e-50	0.339393	0.2	0.054	3.00058e-46	48h	CG7414	FBgn0037135	-	-	Contributions welcome.
2.70253e-50	0.37613	0.279	0.098	3.07278e-46	48h	CG9686	FBgn0030158	-	-	Contributions welcome.
2.90561e-50	0.267112	0.2	0.054	3.30368e-46	48h	CG2519	FBgn0037336	-	-	Contributions welcome.
2.91454e-50	0.277619	0.25	0.08	3.31383e-46	48h	pix	FBgn0086706	pixie	20190314	pixie (pix) encodes ABCE1, which is an ATPase that functions as a translation recycling factor. It is required for the assembly of complexes involved in translation initiation, and plays a role in the regulation of cellular and organismal growth.
3.62046e-50	0.300776	0.222	0.066	4.11646e-46	48h	CG41099	FBgn0039955	-	-	Contributions welcome.
4.15983e-50	0.330441	0.24	0.076	4.72973e-46	48h	Trxr-1	FBgn0020653	Thioredoxin reductase-1	-	Contributions welcome.
4.5722e-50	0.365854	0.163	0.036	5.1986e-46	48h	Stat92E	FBgn0016917	Signal-transducer and activator of transcription protein at 92E	20190314	Signal-transducer and activator of transcription protein at 92E (Stat92E) encodes a transcription factor that shuttles between the cytosol and nucleus and functions in the JAK/STAT pathway. Its roles include proliferation, growth control, organismal metabolism, cell competition, stem cell self-renewal, immunity and developmental patterning.
5.69273e-50	0.297073	0.189	0.048	6.47264e-46	48h	Rpn2	FBgn0028692	Regulatory particle non-ATPase 2	-	Contributions welcome.
6.47443e-50	0.237874	0.458	0.2	7.36143e-46	48h	Shab1
6.7809e-50	0.335844	0.162	0.035	7.70988e-46	48h	tud	FBgn0003891	tudor	-	Contributions welcome.
7.17948e-50	0.245102	0.736	0.406	8.16307e-46	48h	CG46301	FBgn0283651	-	-	Contributions welcome.
7.3039e-50	0.418799	0.139	0.025	8.30454e-46	48h	TrissinR	FBgn0085410	Trissin receptor	-	Contributions welcome.
7.36144e-50	0.234035	0.365	0.146	8.36996e-46	48h	Glut1	FBgn0264574	Glucose transporter 1	20190926	Glucose transporter 1 (Glut1) encodes a transmembrane protein that transports glucose but not galactose.
7.53738e-50	0.303902	0.981	0.785	8.57e-46	48h	RpL37A	FBgn0261608	Ribosomal protein L37A	-	Contributions welcome.
8.99071e-50	0.354639	0.247	0.081	1.02224e-45	48h	janA	FBgn0001280	janus A	-	Contributions welcome.
9.8093e-50	0.208458	0.32	0.119	1.11532e-45	48h	CG2993	FBgn0037521	-	-	Contributions welcome.
1.21201e-49	0.314289	0.258	0.087	1.37806e-45	48h	stau	FBgn0003520	staufen	20190314	staufen (stau) encodes a double-stranded RNA binding protein involved in mRNA localization. It contributes to anterior and posterior patterning, nervous system development and long term memory.
1.29994e-49	0.347409	0.154	0.032	1.47803e-45	48h	X11L	FBgn0026313	X11L	20190321	X11L (X11L) encodes a scaffolding protein that is important for eye development. It interacts with the products of rst and Appl and is required for targeting several proteins to cell membranes.
1.79495e-49	0.277159	0.227	0.069	2.04086e-45	48h	spoon	FBgn0263987	spoonbill	-	Contributions welcome.
2.32861e-49	0.227561	0.413	0.174	2.64763e-45	48h	Atx21
2.38053e-49	0.290994	0.387	0.162	2.70667e-45	48h	SmE	FBgn0261790	Small ribonucleoprotein particle protein SmE	20190314	Small ribonucleoprotein particle protein SmE (SmE) encodes an RNA binding protein that functions as part of a heteroheptameric ring structure called the Sm core. This complex binds to spliceosomal small nuclear RNAs (e.g. U1, U2, U4 and U5) and helps to carry out pre-mRNA splicing. It also forms a heterotrimeric sub-complex with the products of SmF and SNRPG.
3.86603e-49	0.404852	0.87	0.578	4.39568e-45	48h	chrb	FBgn0036165	charybde	-	Contributions welcome.
4.40089e-49	0.303405	0.159	0.035	5.00381e-45	48h	hiw	FBgn0030600	highwire	-	Contributions welcome.
6.05548e-49	0.389958	0.85	0.547	6.88508e-45	48h	eIF4A	FBgn0001942	eukaryotic translation initiation factor 4A	20190307	eukaryotic translation initiation factor 4A (eIF4A) encodes an essential DEAD-box RNA helicase protein and a canonical translation initiation factor. It is a component of the eIF4F cap-binding complex that is essential for cap-dependent translation of mRNA.
7.64177e-49	0.319231	0.212	0.062	8.6887e-45	48h	pyd	FBgn0262614	polychaetoid	20190314	polychaetoid (pyd) encodes a broadly acting protein that is associated with multiple proteins at the surface and within the cytoskeleton, connecting events between the two.
7.77146e-49	0.400864	0.406	0.181	8.83615e-45	48h	ReepB	FBgn0033906	Receptor expression enhancing protein B	-	Contributions welcome.
1.15644e-48	0.386346	0.565	0.289	1.31487e-44	48h	vig	FBgn0024183	vasa intronic gene	20190919	vasa intronic gene (vig) encodes a protein involved in RNA interference and heterochromatin organization.
1.5962e-48	0.318695	0.183	0.048	1.81488e-44	48h	CG4133	FBgn0031257	-	-	Contributions welcome.
3.13499e-48	0.306247	0.126	0.02	3.56448e-44	48h	eRF3	FBgn0020443	eukaryotic translation release factor 3	20190307	eukaryotic translation release factor 3 (eRF3) encodes a GTP-binding protein important in the termination of protein translation.
3.74804e-48	0.294817	0.19	0.051	4.26152e-44	48h	Rpn1	FBgn0028695	Regulatory particle non-ATPase 1	20190801	Regulatory particle non-ATPase 1 (Rpn1) encodes a component of the 26S proteasome, which degrades polyubiquitinated proteins in the cytoplasm and nucleus.
3.76694e-48	0.211566	0.279	0.099	4.28301e-44	48h	Hers	FBgn0052529	Histone gene-specific Epigenetic Repressor in late S phase	-	Contributions welcome.
3.80494e-48	0.227511	0.359	0.143	4.32621e-44	48h	Ndf	FBgn0043456	Nucleosome-destabilizing factor	20190314	Nucleosome-destabilizing factor (Ndf) encodes a putative H3K36me3 binding protein, which binds active gene bodies.
3.98729e-48	0.264476	0.228	0.071	4.53355e-44	48h	exd	FBgn0000611	extradenticle	20190321	extradenticle (exd) encodes a homeodomain transcription factor that is imported to the nuclueus upon binding the product of hth. The protein complex hth-exd are Hox cofactors but also have additional Hox-independent functions such as in antennal development, proximal appendages patterning, and cell division promotion of the undifferentiated eye field.
4.4833e-48	0.504488	0.298	0.115	5.09751e-44	48h	NetB	FBgn0015774	Netrin-B	-	Contributions welcome.
4.62903e-48	0.306134	0.243	0.08	5.26321e-44	48h	Unc-76	FBgn0040395	Uncoordinated 76	20190919	Unc-76 (Unc-76) encodes a kinesin binding protein involved in axo-dendritic transport.
4.99285e-48	0.255532	0.244	0.079	5.67687e-44	48h	CG17715	FBgn0041004	-	-	Contributions welcome.
6.29356e-48	0.234059	0.995	0.87	7.15578e-44	48h	RpL36	FBgn0002579	Ribosomal protein L36	-	Contributions welcome.
6.72299e-48	0.300005	0.326	0.131	7.64404e-44	48h	CG32206	FBgn0052206	-	-	Contributions welcome.
8.1994e-48	0.421338	0.826	0.556	9.32272e-44	48h	OtopLa	FBgn0259994	Otopetrin-like a	-	Contributions welcome.
1.49462e-47	0.267379	0.217	0.066	1.69938e-43	48h	CG1354	FBgn0030151	-	-	Contributions welcome.
1.74593e-47	0.318511	0.577	0.289	1.98512e-43	48h	elav	FBgn0260400	embryonic lethal abnormal vision	20200820	embryonic lethal abnormal vision (elav) encodes the founding member of a family of prototype RNA binding proteins homologous to human Hu proteins, and acting as gene-specific regulators of many aspects of mRNA processing. Drosophila has three members in this family, elav, fne and Rbp9, which are predominantly pan-neuronal. elav has roles in axon guidance, synapse formation and photoreceptor diffe…
1.8688e-47	0.351053	0.335	0.136	2.12482e-43	48h	Prosalpha3	FBgn0261394	Proteasome alpha3 subunit	-	Contributions welcome.
1.97938e-47	0.2999	0.239	0.079	2.25055e-43	48h	Vha100-1	FBgn0028671	Vacuolar H[+] ATPase 100kD subunit 1	20190926	Vacuolar H[+] ATPase 100kD subunit 1 (Vha100-1) encodes a subunit of the V0 domain of V-ATPase, which acidifies autophagosomes and lysosomes in neurons. The product of Vha100-1 is involved in autophagosome maturation, tracheal branching and eye development.
1.98469e-47	0.320803	0.237	0.078	2.25659e-43	48h	HP4	FBgn0035829	Heterochromatin protein 4	20181004	Heterochromatin protein 4 (HP4) encodes a component of classical heterochromatin that is involved in gene silencing by heterochromatin.
[truncated: 604 more rows]

## Sheet: 2 NPCs
p_val	avg_log2FC	pct.1	pct.2	p_val_adj	cluster	gene	FBgn_ID	GeneName	datestamp	gene_snapshot_text
9.66724e-82	2.8036	0.449	0.021	1.09916e-77	1h	retn	FBgn0004795	retained	-	Contributions welcome.
[truncated: 947 more rows]

## Sheet: 3 Cholinergic N
p_val	avg_log2FC	pct.1	pct.2	p_val_adj	cluster	gene	FBgn_ID	GeneName	datestamp	gene_snapshot_text
[truncated: 570 more rows]

[truncated: 59 more sheets: 4 Cholinergic N, 5 Immat N, 6 GABAergic N, 7 GABAergic N, 9 Immat N, 10 Glutamatergic N, 11 NPCs, 12 KC N, 13 Undet N, 14 Immat N, 15 Ep NPs, 16 Immat N, 17 Immat N, 18 Undet N, 19 Immat N, 20 Cholinergic N, 21 GABAergic N, 22 Motorneurons, 23 Undet N, 24 KC N …]
