# Supplementary material for: A single-cell transcriptomic atlas of complete insect nervous systems across multiple life stages
Source: Neural Dev. 2022 Aug 24;17:8. doi: 10.1186/s13064-022-00164-6 (PMC9404646; doi:10.1186/s13064-022-00164-6)
Supplement: Supplementary file 1 — Additional file 1: Supplementary Spreadsheets and Figures. All spreadsheets for marker genes contain the following columns: p-value (pval), average log2 fold-change (avg_log2FC), percent of cells in the cluster expressing the marker (pct.1), percent of cells outside the cluster expressing the marker (pct.2), the multiple test corrected p-value (p_val_adj), the cluster number (cluster), the gene name (gene), the flybase id (Fbgn_ID), gene long name (GeneName), datestamp of flybase snapshot inclusion (datestamp) and the Flybase gene snapshot for the gene in question, when available.(gene_snapshot_text). Supplementary_spreadsheet_1_Time_and_tissue_breakdown.ods. Spreadsheet detailing the number of cells per cluster and sample of origin, a stage by cell number breakdown and sequencing quality control metrics for each sequenced sample. Supplementary_spreadsheet_2_Ncells_and_gene_markers_per_cluster.xlsx. Spreadsheet containing one sheet per detected cluster with all the cluster defining markers resulting from running the FindAllMarkers algorithm as detailed in the methods. An additional sheet contains the number of cells per cluster. Supplementary_spreadsheet_3_Ncells_and_gene_markers_per_cluster_and_stage.xlsx. Spreadsheet containing one sheet per detected cluster with all the cluster defining markers at each stage, ie. 1h, 24h and 48h resulting from running the FindAllMarkers algorithm as detailed in the methods for the temporal analysis. An additional sheet contains the number of cells per cluster at each stage. Supplementary_spreadsheet_4_Ncells_and_gene_markers_per_cluster_and_tissue.xlsx. Spreadsheet containing one sheet per detected cluster with all the cluster defining markers for each tissue, ie. brain, CNS and VNC, resulting from running the FindAllMarkers algorithm as detailed in the methods for the temporal analysis. An additional sheet contains the number of cells per cluster detected in each tissue dissection. Supplementary_spreadsheet_5_Differential_expres [file 13064_2022_164_MOESM1_ESM.zip › Supplementary/Supplementary_Spreadsheets_and_table/Supplementary_spreadsheet_5_Differential_expression_cluster_mature_neuron_classes.ods]

## Sheet: Cholinergic N
p_val	avg_log2FC	pct.1	pct.2	p_val_adj	cluster	gene	FBgn_ID	GeneName	datestamp	gene_snapshot_text
8.79366499340875E-227	2.11710702882142	0.891	0.639	9.99839709750575E-223	Cholinergic N	CG31221	FBgn0051221	-	-	Contributions welcome.
6.14327905456275E-114	0.985085817415538	0.908	0.696	6.98490828503785E-110	Cholinergic N	jeb	FBgn0086677	jelly belly	20190307	jelly belly (jeb) encodes a secreted, low-density lipoprotein (LDL) repeat containing protein that functions as signalling ligand for the product of Alk. Binding of the ligand to its receptor activates intracellular Ras/ERK and PI3K signalling pathways. The roles of the product of jeb include embryonic visceral muscle development, growth and organ size regulation, retinal axon targeting, modulati…
3.12479586345368E-96	1.26293313676246	0.394	0.105	3.55289289674683E-92	Cholinergic N	VAChT	FBgn0270928	Vesicular acetylcholine transporter	20190321	Vesicular acetylcholine transporter (VAChT) encodes a vesicular transport protein necessary for packaging the neurotransmitter acetylcholine into synaptic vesicles.
1.61298510775045E-77	1.23308377705301	0.297	0.058	1.83396406751226E-73	Cholinergic N	ChAT	FBgn0000303	Choline acetyltransferase	20190307	Choline acetyltransferase (ChAT) encodes a protein that catalyzes the biosynthesis of the neurotransmitter acetylcholine. It is considered to be a specific marker for cholinergic neurons.
1.50848808023445E-64	0.914744313151976	0.252	0.07	1.71515094722657E-60	Cholinergic N	CG14762	FBgn0033250	-	-	Contributions welcome.
1.40107706856662E-56	1.07042961889878	0.424	0.198	1.59302462696024E-52	Cholinergic N	Hs3st-A	FBgn0053147	Heparan sulfate 3-O sulfotransferase-A	20190307	Heparan sulfate 3-O sulfotransferase-A (Hs3st-A) encodes a heparan sulfate modifying enzyme that transfers a sulfate group to the 3-O position of glucosamine residues of heparan sulfate. It regulates adult midgut homeostasis by repressing EGFR signaling.
5.79750570676229E-52	0.997439312584435	0.568	0.332	6.59176398858872E-48	Cholinergic N	Ace	FBgn0000024	Acetylcholine esterase	20190307	Acetylcholine esterase (Ace) encodes an enzyme that catalyzes the hydrolysis of the neurotransmitter acetylcholine to acetate and choline, thus resetting the neurotransmission mechanism at neuromuscular junctions.
5.3638279008187E-48	1.0408420668093	0.476	0.241	6.09867232323087E-44	Cholinergic N	Hsp67Bc	FBgn0001229	Heat shock gene 67Bc	20180913	Heat shock gene 67Bc (Hsp67Bc) encodes a small heat shock protein (hsp) that binds to the product encoded by stv to regulate protein lipidation. The product of Hsp67Bc also induces the phosphorylation of eIF2alpha protein and stimulates autophagy, thereby facilitating the clearance of misfolded proteins. Hsp67Bc expression can be regulated by the product of pcm.
8.93995499037285E-45	0.720518914224435	0.803	0.638	1.01647288240539E-40	Cholinergic N	Cbp53E	FBgn0004580	Calbindin 53E	20190307	Calbindin 53E (Cbp53E) encodes a 6 EF-hand domain-containing protein that regulates neuronal development.
6.37362621543317E-28	0.977114243731797	0.508	0.347	7.24681300694751E-24	Cholinergic N	heph	FBgn0011224	hephaestus	20190919	hephaestus (heph) encodes a nucleo-cytoplasmic shuttling protein that regulates osk mRNA translation. It is involved in spermatid individualization and Notch signalling regulation.
7.39637882356179E-27	0.546930476063495	0.77	0.622	8.40968272238975E-23	Cholinergic N	cpo	FBgn0263995	couch potato	20190307	couch potato (cpo) is most strongly expressed in nuclei of the central and peripheral nervous systems and the ring gland, where its product may regulate gene transcription to control complex neurological and neuroendocrine functions. It is required for normal synaptic transmission, climate adaptation, olfaction, diapause and behavioral responses.
1.29696834377329E-26	1.03400004300481	0.33	0.181	1.47465300687023E-22	Cholinergic N	beat-IIIc	FBgn0032629	beaten path IIIc	-	Contributions welcome.
1.02973082753605E-23	0.860140390654586	0.409	0.247	1.17080395090849E-19	Cholinergic N	CG32052	FBgn0044328	-	-	Contributions welcome.
1.36808341652178E-23	0.352721840294964	0.836	0.715	1.55551084458527E-19	Cholinergic N	sm	FBgn0003435	smooth	20190314	smooth (sm) encodes an RNA binding, heterogeneous nuclear ribonucleoprotein involved in axon guidance, mRNA processing, chemosensation, determination of lifespan and feeding behavior.
3.48524498454224E-23	0.422049141411434	0.585	0.452	3.96272354742452E-19	Cholinergic N	Dscam2	FBgn0265296	Down syndrome cell adhesion molecule 2	20190307	Down syndrome cell adhesion molecule 2 (Dscam2) encodes a transmembrane protein. Its alternative splicing produces two biochemically distinct homophilic binding proteins expressed in different cells. It can mediate both repulsion and adhesion between neurons and contributes to boundary formation, neurite targeting and synapse formation in the brain.
3.82310670051135E-23	0.748538746498046	0.215	0.102	4.3468723184814E-19	Cholinergic N	rdgA	FBgn0261549	retinal degeneration A	20190314	retinal degeneration A (rdgA) encodes a diacylglycerol kinase that mediates the conversion of diacylglycerol to phosphatidic acid. It contributes to phospholipase C based signalling reactions, controlling ion channel activity and protein transport.
4.05677842918429E-23	0.568381158508299	0.486	0.349	4.61255707398253E-19	Cholinergic N	Pde6	FBgn0038237	Phosphodiesterase 6	-	Contributions welcome.
6.8759580407677E-23	0.569925061753553	0.505	0.36	7.81796429235288E-19	Cholinergic N	sr	FBgn0003499	stripe	20190314	stripe (sr) encodes a transcription factor that induces the fate of tendon cells in the embryo as well as in the adult fly. It works upstream of tendon specific genes including Tsp, slow and Lrt.
1.73212974692403E-21	0.750155563572671	0.439	0.293	1.96943152225262E-17	Cholinergic N	Stacl	FBgn0263980	Stac-like	-	Contributions welcome.
2.09944382093114E-19	0.457476567047316	0.493	0.367	2.3870676243987E-15	Cholinergic N	Hr38	FBgn0014859	Hormone receptor-like in 38	20190307	Hormone receptor-like in 38 (Hr38) encodes a protein that can heterodimerize with the U adult cuticle and for the proper uptake and storage of glycogen in larvae.
2.51872529303505E-18	0.592460668253039	0.352	0.233	2.86379065818086E-14	Cholinergic N	Pvf3	FBgn0085407	PDGF- and VEGF-related factor 3	20190228	PDGF- and VEGF-related factor 3 (Pvf3) encodes a ligand for the receptor tyrosine kinase encoded by Pvr. It has roles in embryonic plasmatocyte survival and migration, and in the proliferation of adult midgut intestinal stem cells.
4.03738293090843E-18	0.449046500349173	0.546	0.399	4.59050439244288E-14	Cholinergic N	Tsp66E	FBgn0035936	Tetraspanin 66E	20190314	Tetraspanin 66E (Tsp66E) encodes a tetraspanin, which spans the membrane four times. When the products of both Tsp66E and Tsp74F are removed, this results in defects in actin polarization, endocytosis, and distribution of the integrin subunit encoded by if during oogenesis.
2.20446452602549E-17	0.425691238755771	0.59	0.453	2.50647616609098E-13	Cholinergic N	kcc	FBgn0261794	kazachoc	20190912	kazachoc (kcc) encodes a potassium:chloride symporter that contributes to seizure susceptibility.
2.95035545489522E-17	0.320597432216381	0.605	0.492	3.35455415221586E-13	Cholinergic N	Toll-7	FBgn0034476	Toll-7	20181018	Toll-7 (Toll-7) encodes a plasma membrane Toll receptor that binds to viral glycoproteins, leading to the activation of antiviral defenses including autophagy.
1.82471951117428E-14	0.175389623898786	0.819	0.709	2.07470608420516E-10	Cholinergic N	msi	FBgn0011666	musashi	20190314	musashi (msi) encodes an RNA binding protein that binds to the 3' UTR region of target mRNAs, including ttk and sima, thus it positively regulates neural differentiation and negatively regulates the HIF pathway. It contributes to cell fate determination, as well as cellular response to normoxic/hypoxic conditions.
1.86209318026374E-14	0.338198312395907	0.737	0.616	2.11719994595987E-10	Cholinergic N	Toll-6	FBgn0036494	Toll-6	20190314	Toll-6 (Toll-6) encodes a member of the Toll-like receptor family. It has neurotrophin receptor activity and contributes to dendrite guidance. Genetic interaction with 18w and Tollo suggests a Toll-6 role in convergent extension during early embryogenesis.
2.06436534320606E-14	0.556650344953386	0.514	0.383	2.34718339522529E-10	Cholinergic N	ct	FBgn0004198	cut	20190307	cut (ct) encodes a homeoprotein that functions as a transcriptional factor in many different cells such as wing disc, muscle, oocyte and sense organ cells. It is a regulator of type-specific neuronal identity in the peripheral nervous system. ct is expressed at variable levels in the dendritic arborization (DA) neurons and these levels control the different dendritic morphologies specific for eac…
9.68866539829771E-14	0.286160966810464	0.777	0.67	1.10160125578645E-09	Cholinergic N	Ih	FBgn0263397	I[[h]] channel	20190926	I[[h]] channel (Ih) encodes a low-threshold, voltage-gated ion channel. It may influence excitatory postsynaptic potential kinetics and integration.
2.32016389408216E-12	0.134731252813285	0.933	0.829	2.63802634757142E-08	Cholinergic N	Rbp6	FBgn0260943	RNA-binding protein 6	20190314	RNA-binding protein 6 (Rbp6) encodes a paralog of the RNA-binding protein encoded by msi. In contrast to msi, Rbp6 mutants are viable and fertile, with only a slight delay in eclosion. The product of Rbp6 may have roles in response to fungal infection and aggressive behavior.
2.30700095339616E-11	0.410299373052459	0.381	0.276	2.62306008401144E-07	Cholinergic N	Hk	FBgn0263220	Hyperkinetic	20190307	Hyperkinetic (Hk) encodes a beta-subunit of Sh K[+] channels and modulates its channel function. It is important in regulating action potentials in neurons and muscles, and transmitter release.
8.19990318029212E-11	0.275494218742354	0.658	0.548	9.32328991599215E-07	Cholinergic N	scrt	FBgn0004880	scratch	20190711	scratch (scrt) encodes a zinc finger C2H2 transcription factor involved in the negative regulation of genes promoting non-neuronal cell fates.
8.25738791530559E-08	0.417693202247568	0.415	0.311	0.00093886500597	Cholinergic N	Frq2	FBgn0083228	Frequenin 2	20190307	Frequenin 2 (Frq2) encodes s protein that binds calcium and interacts with the guanyl exchange factor encoded by ric8a to regulate the number of synapses and the probability of neurotransmitter release per synapse.
3.98884802380362E-07	0.292123820534468	0.636	0.533	0.004535320203065	Cholinergic N	Mkp3	FBgn0036844	Mitogen-activated protein kinase phosphatase 3	20190314	Mitogen-activated protein kinase phosphatase 3 (Mkp3) encodes a member of the mitogen-activated protein kinase phosphatases that inactivate MAPKs. It dephosphorylates the phosphorylated active forms of the products of p38a and rl.
6.38383209541517E-07	0.112787767994091	0.656	0.543	0.007258417092487	Cholinergic N	Frq1	FBgn0030897	Frequenin 1	-	Contributions welcome.

## Sheet: GABAergic N
p_val	avg_log2FC	pct.1	pct.2	p_val_adj	cluster	gene	FBgn_ID	GeneName	datestamp	gene_snapshot_text
0	3.89580440916808	0.918	0.394	0	GABAergic N	CG14989	FBgn0035495	-	-	Contributions welcome.
8.75088205050449E-243	2.3986307115174	0.516	0.057	9.94975289142361E-239	GABAergic N	Gad1	FBgn0004516	Glutamic acid decarboxylase 1	20190307	Glutamic acid decarboxylase 1 (Gad1) encodes an essential, nervous system-specific glutamic acid decarboxylase, which is the synthetic enzyme for the major inhibitory neurotransmitter gamma-Aminobutyric acid (GABA). It is required for a multitude of physiological functions and adult behaviors dependent on GABA, including sleep, memory, circadian rhythms and egg hatching.
5.12920633950928E-96	1.36985022943936	0.52	0.204	5.83190760802205E-92	GABAergic N	CG10804	FBgn0029663	-	-	Contributions welcome.
2.91676796915901E-79	0.766218183347211	0.96	0.847	3.31636518093379E-75	GABAergic N	Rbp6	FBgn0260943	RNA-binding protein 6	20190314	RNA-binding protein 6 (Rbp6) encodes a paralog of the RNA-binding protein encoded by msi. In contrast to msi, Rbp6 mutants are viable and fertile, with only a slight delay in eclosion. The product of Rbp6 may have roles in response to fungal infection and aggressive behavior.
3.86813653292167E-42	0.592191833563348	0.849	0.718	4.39807123793194E-38	GABAergic N	sif	FBgn0085447	still life	20190314	still life (sif) encodes a guanine nucleotide exchange factor for Rho family GTPases. It is specifically localized to presynaptic terminals in both the central nervous system and neuromuscular junctions (NMJs), and regulates synaptic growth at NMJs.
1.43106464781992E-40	1.06716445816257	0.36	0.188	1.62712050457125E-36	GABAergic N	CG32017	FBgn0052017	-	-	Contributions welcome.
2.56517408786834E-33	0.730083719885029	0.237	0.103	2.9166029379063E-29	GABAergic N	Ssadh	FBgn0039349	Succinic semialdehyde dehydrogenase	-	Contributions welcome.
1.96530729377142E-27	0.517499031144341	0.643	0.517	2.2345543930181E-23	GABAergic N	Snap25	FBgn0011288	Synaptosomal-associated protein 25kDa	20190314	Synaptosomal-associated protein 25kDa (Snap25) encodes a synaptic target SNARE protein and a component of SNARE protein complexes known to function in neurotransmitter release. It functions in synaptic transmission in larvae and is essential in adults.
3.34086698944329E-24	0.581059785480297	0.612	0.477	3.79856576699702E-20	GABAergic N	Dscam2	FBgn0265296	Down syndrome cell adhesion molecule 2	20190307	Down syndrome cell adhesion molecule 2 (Dscam2) encodes a transmembrane protein. Its alternative splicing produces two biochemically distinct homophilic binding proteins expressed in different cells. It can mediate both repulsion and adhesion between neurons and contributes to boundary formation, neurite targeting and synapse formation in the brain.
6.37259876631997E-22	0.370654163538118	0.708	0.556	7.24564479730581E-18	GABAergic N	Frq1	FBgn0030897	Frequenin 1	-	Contributions welcome.
5.80667554518096E-19	0.85895546182374	0.268	0.167	6.60219009487076E-15	GABAergic N	CG13739	FBgn0033403	-	-	Contributions welcome.
1.28274198149307E-18	0.685403427313936	0.333	0.21	1.45847763295762E-14	GABAergic N	Corin	FBgn0033192	Corin	-	Contributions welcome.
1.29550189966191E-18	0.664888240189049	0.359	0.253	1.47298565991559E-14	GABAergic N	beat-Ic	FBgn0028644	beaten path Ic	20190912	beaten path Ic (beat-Ic) encodes a protein involved in axon guidance.
9.72106340940462E-18	0.640093598788382	0.445	0.316	1.10528490964931E-13	GABAergic N	CG4587
3.40399874088636E-17	0.649535027710668	0.358	0.242	3.87034656838779E-13	GABAergic N	CG9674	FBgn0036663	-	-	Contributions welcome.
2.97913413963484E-10	0.45607369749797	0.511	0.408	3.38727551676481E-06	GABAergic N	slgA	FBgn0003423	sluggish A	-	Contributions welcome.

## Sheet: Glutamatergic N
p_val	avg_log2FC	pct.1	pct.2	p_val_adj	cluster	gene	FBgn_ID	GeneName	datestamp	gene_snapshot_text
0	3.9013069202142	0.849	0.14	0	Glutamatergic N	CG46448	FBgn0287218	-	-	Contributions welcome.
1.68804196780663E-245	2.64393230200942	0.605	0.103	1.91930371739613E-241	Glutamatergic N	VGlut	FBgn0031424	Vesicular glutamate transporter	20181004	Vesicular glutamate transporter (VGlut) encodes a glutamate transporter belonging to SLC family of transporters. It localizes to synaptic vesicles in either glutamatergic or dopaminergic nerve terminals. It has been associated with neurodegenerative processes, regulation of basal and stimulant-induced locomotion, as well as the loading of glutamate and dopamine neurotransmitters into synaptic ves…
7.57144476663717E-56	1.20763927612382	0.214	0.045	8.60873269966646E-52	Glutamatergic N	CG34355	FBgn0085384	-	-	Contributions welcome.
4.43205072468932E-46	0.834860208613879	0.454	0.247	5.03924167397175E-42	Glutamatergic N	CG10804	FBgn0029663	-	-	Contributions welcome.
6.33905621004251E-40	1.05777459538496	0.376	0.204	7.20750691081833E-36	Glutamatergic N	CG32017	FBgn0052017	-	-	Contributions welcome.
3.08683859997221E-25	0.69531406255032	0.649	0.503	3.50973548816841E-21	Glutamatergic N	beat-IIa	FBgn0038498	beaten path IIa	-	Contributions welcome.
7.73987570164802E-25	0.809437933081101	0.348	0.221	8.80023867277379E-21	Glutamatergic N	Corin	FBgn0033192	Corin	-	Contributions welcome.
2.61851818802846E-20	0.844121586202057	0.249	0.145	2.97725517978836E-16	Glutamatergic N	grn	FBgn0001138	grain	20190307	grain (grn) encodes a transcription factor from the GATA family. It regulates the expression of receptors and adhesion molecules such as those encoded by unc-5 and Fas2 involved in axon guidance. It contributes to multiple other developmental processes including leg and larval spiracle morphogenesis.

## Sheet: KC N
p_val	avg_log2FC	pct.1	pct.2	p_val_adj	cluster	gene	FBgn_ID	GeneName	datestamp	gene_snapshot_text
0	2.6736760163267	0.907	0.418	0	KC N	Rgk1	FBgn0264753	Rad, Gem/Kir family member 1	20190801	Rad, Gem/Kir family member 1 (Rgk1) encodes a small GTPase involved in anesthesia-resistant and medium-term memory.
0	2.64392752282434	0.874	0.378	0	KC N	jdp	FBgn0027654	jdp	-	Contributions welcome.
3.03683509334738E-303	1.67922508070049	0.965	0.738	3.45288150113597E-299	KC N	Fas2	FBgn0000635	Fasciclin 2	-	Contributions welcome.
9.26012705711558E-300	2.8454010841093	0.606	0.072	1.05287644639404E-295	KC N	Nep1	FBgn0029843	Neprilysin 1	20190314	Neprilysin 1 (Nep1) encodes a plasma membrane bound metallopeptidase considered to cleave and thus inactivate signaling peptides in the extracellular space. It contributes to female and male fertility.
5.05559150499609E-272	1.4060849862122	0.93	0.646	5.74820754118055E-268	KC N	cpo	FBgn0263995	couch potato	20190307	couch potato (cpo) is most strongly expressed in nuclei of the central and peripheral nervous systems and the ring gland, where its product may regulate gene transcription to control complex neurological and neuroendocrine functions. It is required for normal synaptic transmission, climate adaptation, olfaction, diapause and behavioral responses.
4.53245605886671E-256	2.26182284824309	0.742	0.327	5.15340253893145E-252	KC N	mub	FBgn0262737	mushroom-body expressed	20190926	mushroom-body expressed (mub) encodes a protein involved in thermosensory behavior and regulation of alternative mRNA splicing.
2.17386581984721E-223	1.94914214805331	0.72	0.27	2.47168543716628E-219	KC N	pros	FBgn0004595	prospero	20190314	prospero (pros) encodes a protein that promotes the expression of neural differentiation genes and represses neuroblast stem cell identity genes and cell cycle proliferation genes; it is also important for astrocyte development. The product of pros is asymmetrically localized to the basal cortex during neuroblast asymmetric cell division, resulting in its partioning into GMC daughter cells, where…
1.95686847323238E-212	1.23319718117997	0.933	0.647	2.22495945406522E-208	KC N	lncRNA:cherub
1.09268815781112E-197	1.78639924224684	0.747	0.468	1.24238643543125E-193	KC N	Pka-C1	FBgn0000273	Protein kinase, cAMP-dependent, catalytic subunit 1	20190314	Protein kinase, cAMP-dependent, catalytic subunit 1 (Pka-C1) encodes a serine/threonine kinase that contributes to axis specification, rhythmic behavior and synaptic transmission.
8.5267972528016E-185	1.26507164359134	0.829	0.548	9.69496847643542E-181	KC N	Pkc53E	FBgn0003091	Protein C kinase 53E	-	Contributions welcome.
8.31631293184754E-158	1.58856624060735	0.666	0.309	9.45564780351065E-154	KC N	ab	FBgn0264442	abrupt	20190307	abrupt (ab) encodes a transcription factor that negatively regulates ecdysone signaling, as it binds to the product of tai. It regulates animal survival, organogenesis and multiple tissue morphogenesis, epithelial cell fate, cellular sexual identity, neuron differentiation and neuronal identity switch, cell migration, oncogenesis and germline differentiation. In many cell types, the product of ab…
6.92455950187025E-145	1.19639519222754	0.835	0.572	7.87322415362647E-141	KC N	lncRNA:CR40469
4.66129891875429E-143	1.49883024807297	0.665	0.401	5.29989687062362E-139	KC N	Pka-R2	FBgn0022382	Protein kinase, cAMP-dependent, regulatory subunit type 2	-	Contributions welcome.
1.64039804611288E-135	1.88965626946167	0.383	0.069	1.86513257843034E-131	KC N	sNPF	FBgn0032840	short neuropeptide F precursor	20190314	short neuropeptide F precursor (sNPF) encodes a protein that binds to the product of sNPF-R and activates ERK-Dilps signaling or the PKA-CREB pathway. Its roles include the regulation of cell and organism growth, carbohydrate metabolism, lifespan, feeding behavior, locomotion, circadian rhythm, and sleep.
4.82986672868465E-134	1.76583726299594	0.444	0.133	5.49155847051444E-130	KC N	sick	FBgn0263873	sickie	20190314	sickie (sick) encodes a cytoskeletal protein that positively regulates F-actin-mediated axonal growth by relaying the non-canonical RacGTPase-Slingshot-Cofilin pathway. It also mediates immune deficiency signaling pathway, which activates the product of Rel.
1.70861402361602E-132	2.03972287944034	0.286	0.008	1.94269414485141E-128	KC N	sals	FBgn0051374	sarcomere length short	20190314	sarcomere length short (sals) encodes an actin binding protein that promotes sarcomeric actin filament elongation from pointed ends during muscle growth.
1.24949457162121E-123	0.831980395768766	0.91	0.677	1.42067532793332E-119	KC N	mspo	FBgn0020269	M-spondin	-	Contributions welcome.
1.46775239996332E-122	1.06801523693308	0.824	0.698	1.66883447875829E-118	KC N	dnc	FBgn0000479	dunce	20190321	dunce (dnc) encodes a cAMP-specific phosphodiesterase, responsible for cAMP degradation. dnc product plays a pivotal role in neurological and behavioral plasticity including synaptic development and function, learning and courtship. The product of dnc is also known to affect regulation of several developmental processes such as oogenesis.
2.82615477859376E-122	1.31684910893107	0.65	0.334	3.2133379832611E-118	KC N	CG45263	FBgn0266801	-	-	Contributions welcome.
9.26889720664604E-122	1.8558848761967	0.404	0.119	1.05387361239566E-117	KC N	Mef2	FBgn0011656	Myocyte enhancer factor 2	20190314	Myocyte enhancer factor 2 (Mef2) encodes a protein that belongs to the MADS-box family of transcription factors and is required for muscle development. It directly activates a large number of muscle protein genes. It also regulates gene expression in other tissues, including the fat body and neural tissue.
1.5342489426438E-100	0.988741845029888	0.777	0.646	1.744441047786E-96	KC N	tow	FBgn0035719	target of wingless	20190314	target of wingless (tow) overexpression and genetic interaction studies suggest that it acts downstream of the products of fz/dsh (Planar Cell Polarity pathway) and upstream of the product of smo (Hedgehog pathway) during development.
4.77928261010157E-98	1.09548394071439	0.631	0.366	5.43404432768548E-94	KC N	rad	FBgn0265597	radish	20190801	radish (rad) encodes a protein involved in anesthesia-resistant memory and heart contraction regulation.
4.58441818698533E-97	1.6869192059303	0.294	0.056	5.21248347860232E-93	KC N	Dop1R2	FBgn0266137	Dopamine 1-like receptor 2	-	Contributions welcome.
5.24836325999167E-97	1.73738872482708	0.24	0.014	5.96738902661053E-93	KC N	prt	FBgn0043005	portabella	20190314	portabella (prt) encodes an orphan vesicular transporter expressed in a discrete number of cells in larvae and adults, including Kenyon cells of the mushroom bodies. prt depletion produces male mating behavior defects and a modest learning deficit.
8.15001912014556E-95	1.7248354680618	0.31	0.067	9.2665717396055E-91	KC N	CG10947	FBgn0032857	-	-	Contributions welcome.
3.04821766544799E-91	1.84492746036228	0.309	0.059	3.46582348561437E-87	KC N	qm	FBgn0019662	quemao	20180920	quemao (qm) encodes the ortholog of human geranylgeranyl pyrophosphate synthase (GGPS1), which catalyses protein prenylation and thereby facilitates membrane targeting of proteins. The qm product contributes to heart formation, germ cell migration, and maintenance of plasma membrane integrity in growing oocytes.
2.75665242234024E-87	1.55302021426976	0.369	0.101	3.13431380420085E-83	KC N	Ac78C	FBgn0024150	Adenylyl cyclase 78C	20180920	Adenylyl cyclase 78C (Ac78C) encodes a member of the adenyly cyclase family of proteins. It converts adenosine triphosphate (ATP) to 3',5'-cyclic AMP (cAMP) and pyrophosphate. In taste receptor neurons, Ac78C product is involved in the sugar taste transduction pathway.
6.22274310785136E-84	1.67140414673588	0.271	0.049	7.075258913627E-80	KC N	Dif	FBgn0011274	Dorsal-related immunity factor	20190307	Dorsal-related immunity factor (Dif) encodes a transcription factor that contributes to zygotic function of the Toll pathway, notably the regulation of antimicrobial peptides, but it is not involved in dorsoventral patterning of the embryo.
1.7579763496177E-83	1.52677719185202	0.304	0.079	1.99881910951533E-79	KC N	Dop1R1	FBgn0011582	Dopamine 1-like receptor 1	-	Contributions welcome.
2.67338260008341E-76	0.880879228489157	0.741	0.607	3.03963601629484E-72	KC N	smog	FBgn0051660	smog	20190801	smog (smog) encodes a G-protein-coupled receptor with a key role in gastrulation. It contributes to cell intercalation and apical constriction via myosin II activation.
4.82058822146588E-68	0.861551519709832	0.773	0.648	5.4810088078067E-64	KC N	fabp	FBgn0037913	fatty acid binding protein	20190307	fatty acid binding protein (fabp) encodes a protein involved in long term memory.
6.15040385373916E-63	1.40071218896321	0.266	0.069	6.99300918170143E-59	KC N	dac	FBgn0005677	dachshund	20180913	dachshund (dac) encodes a transcriptional cofactor that physically interacts with several other retinal determination proteins, including those encoded by eya and so, and regulates eye, leg, gonad, and brain development.
5.83459273580083E-58	1.0189160522677	0.694	0.496	6.63393194060554E-54	KC N	hdc	FBgn0010113	headcase	20190307	headcase (hdc) encodes two proteins by translational readthrough of a single mRNA. It is an esg target in the trachea and presumably also in imaginal tissues. The readthrough product is necessary for hdc function in the trachea.
2.10604665308509E-56	1.11147123930165	0.436	0.237	2.39457504455775E-52	KC N	fz	FBgn0001085	frizzled	20190307	frizzled (fz) encodes the founding member of the Fz family of receptors for Wnt ligands. It is part of Wnt signaling and planar cell polarity pathways.
5.52416834544029E-52	1.06844546970795	0.444	0.276	6.28097940876561E-48	KC N	hoe1	FBgn0041150	hoepel1	-	Contributions welcome.
1.03661851467384E-51	1.24812465508504	0.315	0.144	1.17863525118415E-47	KC N	Rab27	FBgn0025382	Rab27	20190801	Rab27 (Rab27) encodes a Rab GTPase involved in exosomal secretion.
1.14365676645931E-51	1.42589112654444	0.377	0.175	1.30033774346424E-47	KC N	CG32066	FBgn0052066	-	-	Contributions welcome.
5.1868041984389E-50	1.20925744109633	0.35	0.166	5.89739637362503E-46	KC N	rut	FBgn0003301	rutabaga	20190314	rutabaga (rut) encodes a membrane-bound Ca[2+]/calmodulin-activated adenylyl cyclase that is responsible for synthesis of cAMP. It plays a key role in regulating behavioral, neuroanatomical, and electrophysiological plasticity.
4.91519127806256E-48	0.762470934544303	0.684	0.567	5.58857248315713E-44	KC N	MtnA	FBgn0002868	Metallothionein A	20190314	Metallothionein A (MtnA) encodes a member of the Metallothionein family whose transcript level is higher than that of the other four Drosophila metallothioneins. Transcription is strongly induced by copper and cadmium ions and this induction depends on the transcription factor encoded by MTF-1.
8.18282438335127E-46	1.12369356396735	0.415	0.245	9.3038713238704E-42	KC N	CG31760	FBgn0051760	-	-	Contributions welcome.
8.7570269037696E-42	1.14530102595751	0.355	0.208	9.95673958958603E-38	KC N	Pka-R1	FBgn0259243	Protein kinase, cAMP-dependent, regulatory subunit type 1	20190926	Protein kinase, cAMP-dependent, regulatory subunit type 1 (Pka-R1) encodes a cAMP-dependent protein kinase regulator that contributes to actin filament and microtubule organization. It is involved in neuromuscular synaptic transmission, molting and response to ethanol.
5.27333447243227E-41	1.17682332824161	0.441	0.281	5.9957812951555E-37	KC N	puc	FBgn0243512	puckered	20190314	puckered (puc) encodes a serine/threonine protein phosphatase that mediates a feedback loop that regulates the Jun-N-terminal kinase pathway.
2.13898483080335E-40	0.612321352622185	0.544	0.355	2.43202575262341E-36	KC N	zld	FBgn0259789	zelda	20190321	zelda (zld) encodes a zinc finger transcription factor that functions in early blastoderm development. It works as a zygotic genome activator because it has a global role in regulating early expressed genes, such as genes essential for cellularization, sex determination and pattern formation. It is also required at later times in development.
1.14284878007889E-37	1.14406590586491	0.261	0.129	1.2994190629497E-33	KC N	cora	FBgn0010434	coracle	-	Contributions welcome.
2.47185813960531E-37	1.17929883635272	0.232	0.088	2.81050270473124E-33	KC N	lncRNA:CR46006
3.29575346321162E-35	0.920969336262842	0.527	0.397	3.74727168767162E-31	KC N	Dg	FBgn0034072	Dystroglycan	20190307	Dystroglycan (Dg) encodes a major non-integrin extracellular matrix (ECM) receptor that connects the ECM to the actin cytoskeleton. It regulates animal survival and temperature preference, muscle integrity, myotendinous and neuromuscular junction formation and function, nervous system development, axon pathfinding, rhabdomere differentiation, neuronal stem cell division and epithelial polarity.
1.13566090378554E-32	0.776562288176216	0.509	0.36	1.29124644760416E-28	KC N	br	FBgn0283451	broad	-	Contributions welcome.
5.08464876258094E-32	0.938997169046637	0.398	0.245	5.78124564305453E-28	KC N	CG32700	FBgn0267253	-	-	Contributions welcome.
5.30143262486936E-32	0.909077937371811	0.435	0.29	6.02772889447646E-28	KC N	pre-rRNA:CR45845
1.17087618940524E-31	0.791077396092185	0.596	0.495	1.33128622735376E-27	KC N	lola	FBgn0283521	longitudinals lacking	20190321	longitudinals lacking (lola) encodes a protein involved in Notch signaling, cell death, regulation of retrotransposons and expression of axon and dendrite patterning genes. It contributes to oogenesis, spermatogenesis, neural wiring, eye development and a variety of behaviors.
5.03062158993021E-31	1.00632151457978	0.389	0.24	5.71981674775065E-27	KC N	Pen	FBgn0287720	Pendulin	20190314	Pendulin (Pen) encodes a member of the Importin-alpha protein family, an essential adaptor in the Ran-GTP nuclear transport cycle binding a cargo protein to the nuclear import receptor encoded by Fs(2)Ket. In addition to nuclear protein import, the product of Pen is involved in centrosome duplication, mitotic spindle dynamics, nuclear envelope assembly, ring canal formation in the female germline…
1.17430014610374E-30	0.880261877481209	0.354	0.217	1.33517926611995E-26	KC N	olf413	FBgn0037153	olf413	-	Contributions welcome.
5.93320783230842E-29	0.953471634134515	0.382	0.243	6.74605730533468E-25	KC N	Syp	FBgn0038826	Syncrip	20181108	Syncrip (Syp) encodes an RNA-binding protein that regulates the localization and translation of mRNAs involved in multiple processes. It is required for synapse morphology and synaptic transmission at the neuromuscular junction as well as being involved in oocyte axis specification and control of neuronal cell fates in the mushroom body.
2.56223856862434E-28	0.671982476408421	0.439	0.305	2.91326525252587E-24	KC N	kek3	FBgn0028370	kekkon 3	-	Contributions welcome.
4.76443076055219E-28	0.893624580780612	0.351	0.208	5.41715777474784E-24	KC N	Pgant9	FBgn0050463	Polypeptide N-Acetylgalactosaminyltransferase 9	-	Contributions welcome.
4.98317020041069E-27	1.06814731871049	0.38	0.231	5.66586451786695E-23	KC N	stg	FBgn0003525	string	-	Contributions welcome.
6.93675355908916E-26	0.49112259699849	0.691	0.563	7.88708879668437E-22	KC N	wry	FBgn0051665	weary	20190912	weary (wry) encodes a ligand for the receptor encoded by N. It is involved in the Notch signaling pathway and normal heart function.
1.31783754210647E-24	0.522612935207952	0.528	0.394	1.49838128537505E-20	KC N	CG30116	FBgn0028496	-	-	Contributions welcome.
4.52651458272662E-24	0.940930014896475	0.371	0.251	5.14664708056016E-20	KC N	hzg	FBgn0036556	herzog	-	Contributions welcome.
1.37404223211062E-23	0.853185065944066	0.392	0.283	1.56228601790978E-19	KC N	Gs2	FBgn0001145	Glutamine synthetase 2	20190307	Glutamine synthetase 2 (Gs2) encodes an enzyme that converts glutamate to glutamine. It is expressed in the embryonic nervous system and regulates the size of glutamate neurotransmitter pools and synapse assembly.
4.78558966937471E-23	0.635669886076325	0.311	0.209	5.44121545407904E-19	KC N	GstD1	FBgn0001149	Glutathione S transferase D1	-	Contributions welcome.
6.40611533538697E-18	1.01300608221391	0.306	0.185	7.28375313633499E-14	KC N	lncRNA:CR45388
1.5435563609584E-14	0.91782278776839	0.284	0.182	1.7550235824097E-10	KC N	mamo	FBgn0267033	maternal gene required for meiosis	20190613	maternal gene required for meiosis (mamo) encodes a zinc finger C2H2 transcription factor enriched in embryonic primordial germ cells. It is required for functional gamete production.

## Sheet: Motorneurons
p_val	avg_log2FC	pct.1	pct.2	p_val_adj	cluster	gene	FBgn_ID	GeneName	datestamp	gene_snapshot_text
0	3.76062333131733	0.817	0.034	0	Motorneurons	twit	FBgn0032895	target of wit	20190314	target of wit (twit) encodes a GPI-anchored membrane ligand of the Ly6 family that participates in retrograde signalling as a downstream target of the BMP pathway receptor encoded by wit. It acts in neurons, regulating spontaneous neurotransmitter release during the maturation of larval neuromuscular junctions.
0	3.61735263267815	0.832	0.126	0	Motorneurons	Proc	FBgn0045038	Proctolin	20190711	Proctolin (Proc) encodes a neuropeptide precursor protein that binds the product of Proc-R and is involved in heart rate regulation.
0	3.25497189724504	0.862	0.122	0	Motorneurons	AnxB9	FBgn0000083	Annexin B9	-	Contributions welcome.
0	2.68381657112718	0.841	0.257	0	Motorneurons	CG42394	FBgn0259740	-	-	Contributions welcome.
0	2.64933219766026	0.723	0.023	0	Motorneurons	CG14274	FBgn0032023	-	-	Contributions welcome.
0	2.45749753107276	0.709	0.096	0	Motorneurons	CG10527	FBgn0034583	-	-	Contributions welcome.
0	2.38706893989285	0.623	0.026	0	Motorneurons	Tsp42Ef	FBgn0033127	Tetraspanin 42Ef	-	Contributions welcome.
0	2.29447693755772	0.778	0.126	0	Motorneurons	rhea	FBgn0260442	rhea	20190314	rhea (rhea) encodes fly talin, a large adaptor protein that is essential for all adhesive functions of integrins. It also has at least one role independent of integrins: repressing shg transcription in follicle cells.
0	2.25300570608083	0.999	0.853	0	Motorneurons	stai	FBgn0266521	stathmin	20190919	stathmin (stai) encodes a tubulin binding protein involved in axo-dendritic transport, gamete generation and synaptic growth at neuromuscular junction.
0	2.04061442356819	0.685	0.084	0	Motorneurons	CG46339	FBgn0285963	-	-	Contributions welcome.
0	1.69466493711495	0.981	0.602	0	Motorneurons	mbl	FBgn0265487	muscleblind	20190314	muscleblind (mbl) encodes an RNA binding protein that regulates RNA metabolism at the levels of alternative splicing, transcript localization and miRNA and circRNA biogenesis. It contributes to terminal muscle, eye and neural differentiation.
0	1.66277367966703	0.96	0.567	0	Motorneurons	Frq1	FBgn0030897	Frequenin 1	-	Contributions welcome.
1.78564471840409E-270	1.43440071793988	0.986	0.785	2.03027804482545E-266	Motorneurons	Nrg	FBgn0264975	Neuroglian	20190926	Neuroglian (Nrg) encodes an immunoglobulin domain-containing cell adhesion molecule that mediates cell-cell adhesion by forming homo- or heterophilic interactions. The long isoform of the product of Nrg is neuron specific and plays roles in neurite outgrowth, axon guidance and synapse formation. The short isoform of the product of Nrg contributes to the formation of septate junctions in epithelia…
1.50735054400421E-261	2.03757765889797	0.667	0.134	1.71385756853279E-257	Motorneurons	CG6044	FBgn0034725	-	-	Contributions welcome.
1.88256449119959E-261	1.93109929027038	0.638	0.093	2.14047582649393E-257	Motorneurons	CG1648	FBgn0033446	-	-	Contributions welcome.
7.73825780069547E-252	1.60689402849164	0.795	0.282	8.79839911939076E-248	Motorneurons	Vha44	FBgn0287825	Vacuolar H[+] ATPase 44kD subunit	-	Contributions welcome.
2.93242835029214E-234	1.56969786775593	0.79	0.22	3.33417103428216E-230	Motorneurons	CG11768	FBgn0037625	-	-	Contributions welcome.
1.57489472931381E-228	1.35280804539004	0.968	0.744	1.7906553072298E-224	Motorneurons	Ank2	FBgn0261788	Ankyrin 2	20190307	Ankyrin 2 (Ank2) encodes a cytoskeletal binding protein required for proper function of the product of beta-Spec via direct interaction. It contributes to the regulation of short-term memory, sound perception, microtubule cytoskeleton and neuromuscular junction development and synapsis.
5.26037214017631E-226	1.45154635763508	0.547	0.056	5.98104312338046E-222	Motorneurons	CARPA	FBgn0029962	Carbonic anhydrase-related protein A	-	Contributions welcome.
7.36064618265823E-223	1.4422687408421	0.655	0.134	8.36905470968241E-219	Motorneurons	VGlut	FBgn0031424	Vesicular glutamate transporter	20181004	Vesicular glutamate transporter (VGlut) encodes a glutamate transporter belonging to SLC family of transporters. It localizes to synaptic vesicles in either glutamatergic or dopaminergic nerve terminals. It has been associated with neurodegenerative processes, regulation of basal and stimulant-induced locomotion, as well as the loading of glutamate and dopamine neurotransmitters into synaptic ves…
2.27067734128306E-204	1.30403265326819	0.633	0.137	2.58176013703884E-200	Motorneurons	CG33543	FBgn0053543	-	-	Contributions welcome.
9.32028720153131E-195	0.966525141731939	0.969	0.761	1.05971665481411E-190	Motorneurons	cpx	FBgn0041605	complexin	20190307	complexin (cpx) encodes a presynaptic cytosolic protein that regulates SNARE complex assembly and fuction. It has both positive and negative roles in synaptic transmission, serving as the synaptic vesicle fusion clamp and as an activator of evoked release.
4.75232594936161E-184	1.80005345315665	0.576	0.133	5.40339460442415E-180	Motorneurons	nolo	FBgn0051619	no long nerve cord	20190912	no long nerve cord (nolo) encodes a protein involved in ventral cord development.
1.96771598386863E-179	1.45924545915726	0.65	0.188	2.23729307365864E-175	Motorneurons	Tsp42Ee	FBgn0029506	Tetraspanin 42Ee	-	Contributions welcome.
3.34733019413535E-176	0.876512424590296	0.972	0.755	3.8059144307319E-172	Motorneurons	Bsg	FBgn0261822	Basigin	20190307	Basigin (Bsg) encodes an IgG family glycoprotein that promotes cytoskeletal rearrangements and lamellipodia formation in cultured insect cells. It contributes to photoreceptor cell morphogenesis, sarcomere organization and spermatid development.
2.46613239921864E-171	1.02843749608464	0.939	0.65	2.8039925379116E-167	Motorneurons	Tm1	FBgn0003721	Tropomyosin 1	-	Contributions welcome.
4.32124794601634E-167	1.48685480431908	0.538	0.107	4.91325891462058E-163	Motorneurons	pyr	FBgn0033649	pyramus	20190314	pyramus (pyr) encodes a Fibroblast growth factor (FGF) and ligand for the FGF receptor encoded by htl. It regulates the development of somatic and visceral muscle in the mesoderm, cardioblasts and glial cells. Its roles include acting as a chemoattractant in directional cell migration, and regulating adhesion, differentiation, and cell survival.
2.68411200396085E-164	0.878697495342899	0.956	0.756	3.05183534850349E-160	Motorneurons	UQCR-Q	FBgn0036728	Ubiquinol-cytochrome c reductase ubiquinone-binding protein	-	Contributions welcome.
1.17297229052562E-163	1.1804229393552	0.418	0.054	1.33366949432763E-159	Motorneurons	CG1572	FBgn0030309	-	-	Contributions welcome.
1.00140400384512E-161	1.34758199458865	0.438	0.057	1.13859635237191E-157	Motorneurons	SP1173	FBgn0035710	SP1173	-	Contributions welcome.
6.071520837594E-155	1.15418209087309	0.453	0.069	6.90331919234438E-151	Motorneurons	CG5934	FBgn0039505	-	-	Contributions welcome.
1.67633665969817E-154	0.769608484543109	0.935	0.832	1.90599478207682E-150	Motorneurons	ATPsynC	FBgn0039830	ATP synthase, subunit C	-	Contributions welcome.
1.33860884913483E-152	1.07537038527637	0.844	0.474	1.52199826146631E-148	Motorneurons	Trx-2	FBgn0040070	thioredoxin-2	-	Contributions welcome.
3.08446089801746E-151	1.00560211368213	0.883	0.576	3.50703204104585E-147	Motorneurons	MESK2	FBgn0043070	Misexpression suppressor of KSR 2	-	Contributions welcome.
8.9226962571888E-151	0.924008278201782	0.898	0.648	1.01451056444237E-146	Motorneurons	COX6B	FBgn0031066	Cytochrome c oxidase subunit 6B	-	Contributions welcome.
1.15873702079064E-149	1.32733575589744	0.618	0.2	1.31748399263896E-145	Motorneurons	GstD1	FBgn0001149	Glutathione S transferase D1	-	Contributions welcome.
1.92423953677008E-146	0.837061098064361	0.981	0.837	2.18786035330759E-142	Motorneurons	CG7630	FBgn0040793	-	-	Contributions welcome.
3.09966117983724E-146	1.09657900822597	0.632	0.204	3.52431476147494E-142	Motorneurons	Actbeta	FBgn0024913	Activin-beta	20190321	Activin-beta (Actbeta) encodes a ligand of the TGF beta superfamily. It signals through the type I receptor encoded by babo and the Smad family member encoded by Smox. Actbeta is expressed primarily in the central and peripheral nervous systems and its product regulates aspects of metabolism, insulin signaling, hemocyte development and body size.
7.63984669387859E-144	0.822118640606884	0.943	0.716	8.68650569093996E-140	Motorneurons	levy	FBgn0034877	levy	-	Contributions welcome.
9.53411039117351E-144	0.825561365123835	0.983	0.819	1.08402835147643E-139	Motorneurons	ox	FBgn0011227	oxen	-	Contributions welcome.
1.43381436840989E-142	1.03086388941832	0.438	0.083	1.63024693688205E-138	Motorneurons	AnxB11	FBgn0030749	Annexin B11	-	Contributions welcome.
1.60005926583032E-138	0.864597605381736	0.869	0.59	1.81926738524907E-134	Motorneurons	COX4	FBgn0032833	Cytochrome c oxidase subunit 4	20190912	Cytochrome c oxidase subunit 4 (COX4) encodes a subunit of the cytochrome-c oxidase. It is involved in cell proliferation and golgi structural organisation.
7.67520451432407E-137	0.884261236168318	0.901	0.624	8.72670753278647E-133	Motorneurons	COX5B	FBgn0031830	Cytochrome c oxidase subunit 5B	-	Contributions welcome.
1.9267008733026E-136	0.909864386633378	0.552	0.158	2.19065889294506E-132	Motorneurons	Dic1	FBgn0027610	Dicarboxylate carrier 1	20190307	Dicarboxylate carrier 1 (Dic1) encodes a protein of the inner mitochondrial membrane that catalyzes an electroneutral exchange across the inner mitochondrial membrane of dicarboxylates (e.g. malonate, malate, succinate) for inorganic phosphate and certain sulfur-containing compounds (e.g. sulfite, sulfate, thiosulfate). The main role of the product of is in gluconeogenesis. The carrier protein ha…
1.0315870307492E-134	0.820003364063518	0.977	0.811	1.17291445396184E-130	Motorneurons	para	FBgn0285944	paralytic	20190314	paralytic (para) is an essential gene required for locomotor activity. It encodes an alpha-subunit of voltage-gated sodium channels. It is required for generation of sodium-dependent action potentials.
4.27740260100001E-134	1.1236211106793	0.607	0.229	4.86340675733701E-130	Motorneurons	Uch	FBgn0010288	Ubiquitin carboxy-terminal hydrolase	-	Contributions welcome.
4.78686411937508E-132	0.814973613020407	0.903	0.661	5.44266450372946E-128	Motorneurons	COX7A	FBgn0040529	Cytochrome c oxidase subunit 7A	-	Contributions welcome.
9.55136358115321E-131	1.03923242423792	0.791	0.407	1.08599003917712E-126	Motorneurons	CG11267	FBgn0036334	-	-	Contributions welcome.
2.85475187677493E-128	0.902665816458226	0.45	0.099	3.2458528838931E-124	Motorneurons	eag	FBgn0000535	ether a go-go	-	Contributions welcome.
8.03612832231705E-128	1.01718248394851	0.732	0.373	9.13707790247449E-124	Motorneurons	CG17816	FBgn0037525	-	-	Contributions welcome.
9.4632969108721E-127	0.798080298705847	0.763	0.395	1.07597685876616E-122	Motorneurons	ND-PDSW	FBgn0021967	NADH dehydrogenase (ubiquinone) PDSW subunit	-	Contributions welcome.
1.08813259040264E-126	0.824870033154234	0.915	0.651	1.2372067552878E-122	Motorneurons	COX5A	FBgn0019624	Cytochrome c oxidase subunit 5A	-	Contributions welcome.
7.07391063917959E-123	0.957083499254109	0.781	0.345	8.0430363967472E-119	Motorneurons	RapGAP1	FBgn0264895	Rap GTPase activating protein 1	20190801	Rap GTPase activating protein 1 (RapGAP1) encodes a small G protein that mediates the activation of ERK signaling via the kinase encoded by tor.
2.02418951825642E-122	0.909234568000113	0.834	0.538	2.30150348225755E-118	Motorneurons	ATPsynO	FBgn0016691	ATP synthase, oligomycin sensitivity conferring protein	-	Contributions welcome.
5.90412497372238E-122	1.02760728656549	0.507	0.131	6.71299009512235E-118	Motorneurons	Ptp36E	FBgn0267486	Protein tyrosine phosphatase 36E	20190314	Protein tyrosine phosphatase 36E (Ptp36E) encodes a tyrosine-specific protein phosphatase. It is probably a cytoplasmic protein, as it lacks a predicted transmembrane domain, but little is known about its function.
3.1619208250126E-121	1.08245907593231	0.306	0.032	3.59510397803932E-117	Motorneurons	cv-2	FBgn0000395	crossveinless 2	20190307	crossveinless 2 (cv-2) encodes a secreted protein that binds BMPs, the BMP receptor encoded by tkv and Heparan Sulfate Proteoglycans. It either promotes BMP signaling, as in the developing crossveins, or inhibits BMP signaling, as in the early embryo.
1.6739815924623E-119	0.767711702369986	0.919	0.781	1.90331707062963E-115	Motorneurons	sesB	FBgn0003360	stress-sensitive B	-	Contributions welcome.
5.56379620699092E-117	0.709849890095117	0.937	0.698	6.32603628734867E-113	Motorneurons	UQCR-14	FBgn0030733	Ubiquinol-cytochrome c reductase 14 kDa subunit	-	Contributions welcome.
1.36741125592555E-116	0.889287658860358	0.449	0.102	1.55474659798736E-112	Motorneurons	CG10098	FBgn0037472	-	-	Contributions welcome.
5.60215370979364E-116	1.22550554664186	0.412	0.066	6.36964876803537E-112	Motorneurons	LamC	FBgn0010397	Lamin C	20190314	Lamin C (LamC) encodes a type V intermediate filament that is essential for development. It contributes to the shape and structural integrity of the nucleus and plays roles in genome integrity and gene regulation, through contacts made with chromatin.
8.25936161062566E-115	0.934953360295899	0.629	0.247	9.39089415128138E-111	Motorneurons	Gdap2	FBgn0042135	Gdap2	-	Contributions welcome.
1.17948376486977E-114	0.749256530896825	0.914	0.574	1.34107304065693E-110	Motorneurons	scrt	FBgn0004880	scratch	20190711	scratch (scrt) encodes a zinc finger C2H2 transcription factor involved in the negative regulation of genes promoting non-neuronal cell fates.
1.78960167500127E-112	0.843181770681008	0.718	0.329	2.03477710447645E-108	Motorneurons	Idh3a	FBgn0027291	Isocitrate dehydrogenase 3a	-	Contributions welcome.
1.91437843312553E-112	0.801417827589887	0.483	0.128	2.17664827846372E-108	Motorneurons	CG42392	FBgn0259738	-	-	Contributions welcome.
9.91962218277671E-112	0.806799401829815	0.585	0.21	1.12786104218171E-107	Motorneurons	ND-B14.7	FBgn0034576	NADH dehydrogenase (ubiquinone) B14.7 subunit	-	Contributions welcome.
2.71512970871118E-111	0.792415754780671	0.617	0.242	3.08710247880461E-107	Motorneurons	SdhD	FBgn0039112	Succinate dehydrogenase, subunit D	-	Contributions welcome.
1.54806993160254E-110	0.658142385302423	0.953	0.762	1.76015551223209E-106	Motorneurons	ATPsynF	FBgn0035032	ATP synthase, subunit F	-	Contributions welcome.
4.09325393602918E-110	0.707221778217129	0.645	0.272	4.65402972526518E-106	Motorneurons	ND-39	FBgn0037001	NADH dehydrogenase (ubiquinone) 39 kDa subunit	20190926	NADH dehydrogenase (ubiquinone) 39 kDa subunit (ND-39) encodes a subunit of mitochondrial respiratory complex I (cI, NADH:ubiquinone oxidoreductase).
2.27922277446462E-109	0.86731512538261	0.653	0.274	2.59147629456628E-105	Motorneurons	hts	FBgn0263391	hu li tai shao	20190307	hu li tai shao (hts) encodes an adducin homolog that is associated with the plasma membrane cytoskeleton, fusome and oocyte ring canals. It has essential functions in muscle, nerve and other tissues, and is required for fertility in males and females.
1.51831560290565E-108	0.749820332668055	0.326	0.056	1.72632484050372E-104	Motorneurons	uzip	FBgn0004055	unzipped	20190321	unzipped (uzip) encodes a cell adhesion molecule that genetically interacts with CadN. Its biological function includes regulation of axon guidance.
7.42985981520635E-108	0.891214915367135	0.623	0.236	8.44775060988962E-104	Motorneurons	ReepB	FBgn0033906	Receptor expression enhancing protein B	-	Contributions welcome.
1.40291003947595E-107	0.71162792436926	0.881	0.692	1.59510871488415E-103	Motorneurons	porin	FBgn0004363	porin	20190314	porin (porin) encodes a beta-barrel channel protein localized in the outer membrane of mitochondria that conducts translocation of various ions and metabolites between cytoplasm and mitochondria. It plays roles in mitochondria dynamics and mitophagy, and is ubiquitinated by the E3 ligases encoded by park and Mul1.
3.76979101929434E-107	0.875865876604631	0.72	0.34	4.28625238893766E-103	Motorneurons	ND-B17.2	FBgn0031436	NADH dehydrogenase (ubiquinone) B17.2 subunit	-	Contributions welcome.
2.23668769958479E-106	0.629307451996814	0.944	0.757	2.54311391442791E-102	Motorneurons	COX7C	FBgn0040773	Cytochrome c oxidase subunit 7C	20190919	Cytochrome c oxidase subunit 7C (COX7C) encodes a negative regulator of neuroblast proliferation.
9.54568201586497E-105	1.22262648465545	0.308	0.036	1.08534404520385E-100	Motorneurons	CG14795	FBgn0025393	-	-	Contributions welcome.
1.04994795812998E-104	0.927281609763948	0.603	0.211	1.19379082839379E-100	Motorneurons	Atf3	FBgn0028550	Activating transcription factor 3	20190307	Activating transcription factor 3 (Atf3) encodes a transcription factor whose levels are tightly controlled during development. It forms homodimers or heterodimerizes with the product of Jra. It contributes to abdominal morphogenesis, and immune system and metabolic homeostasis.
7.30112374507496E-104	0.942460235690996	0.242	0.014	8.30137769815023E-100	Motorneurons	vn	FBgn0003984	vein	20190321	vein (vn) encodes a secreted neuregulin-like EGFR ligand. It has weaker intrinsic activity, and a lower receptor affinity, than the TGFalpha-like ligand encoded by spi. It has roles in growth and patterning of tissues including muscle, midgut, ovary, trachea, glia, eye, leg, and wing.
1.60394292277298E-103	0.721302412385882	0.89	0.623	1.82368310319287E-99	Motorneurons	sun	FBgn0014391	stunted	-	Contributions welcome.
2.51227627218889E-103	0.812527163514739	0.622	0.245	2.85645812147877E-99	Motorneurons	ND-19	FBgn0035046	NADH dehydrogenase (ubiquinone) 19 kDa subunit	-	Contributions welcome.
3.87609711635321E-103	0.716393222682762	0.649	0.273	4.4071224212936E-99	Motorneurons	Rbp	FBgn0262483	RIM-binding protein	20190919	RIM-binding protein (Rbp) encodes an active zone protein involved in neuromuscular synaptic transmission and presynaptic active zone organization.
7.81572091043629E-103	0.737824625575467	0.46	0.142	8.88647467516606E-99	Motorneurons	Rab6	FBgn0015797	Rab6	20180920	Rab6 (Rab6) encodes a member of the Rab family, which are small Ras-like GTPases involved in vesicle trafficking. The Rab6 product localizes on late Golgi, and regulates vesicle trafficking within Golgi, post-Golgi, and endosome to Golgi.
3.06228335026323E-102	0.670760930974591	0.271	0.032	3.4818161692493E-98	Motorneurons	Wbp2	FBgn0036318	WW domain binding protein 2	20190321	WW domain binding protein 2 (Wbp2) encodes a protein that binds to the Hippo pathway component encoded by yki. It has been linked to promotion of tissue growth via the product of yki.
3.68509541817299E-102	0.765450199492779	0.292	0.03	4.18995349046269E-98	Motorneurons	fipi	FBgn0031627	factor of interpulse interval	-	Contributions welcome.
2.05591778187233E-101	0.971142397984757	0.865	0.633	2.33757851798883E-97	Motorneurons	nls-tdTomato
3.45417406111639E-101	0.76517358092727	0.913	0.673	3.92739590748933E-97	Motorneurons	roh	FBgn0250838	reduction of Rh1	-	Contributions welcome.
3.9642587551876E-101	0.705872793725589	0.928	0.716	4.5073622046483E-97	Motorneurons	ATPsynG	FBgn0010612	ATP synthase, subunit G	20180913	ATP synthase, subunit G (ATPsynG) encodes a subunit in the F0 portion of mitochondrial ATP synthase (Complex V). ATP synthase catalyzes the formation of ATP using energy from a proton gradient across the inner mitochondrial membrane after electron transport.
1.6760904918706E-100	0.734922432400845	0.54	0.189	1.90571488925687E-96	Motorneurons	EMRE	FBgn0062440	Essential MCU regulator	-	Contributions welcome.
5.39182002748328E-100	0.743904539023454	0.653	0.278	6.13049937124849E-96	Motorneurons	CG11752	FBgn0030292	-	-	Contributions welcome.
4.99311335195252E-99	0.775994173117186	0.723	0.365	5.67716988117001E-95	Motorneurons	SdhC	FBgn0037873	Succinate dehydrogenase, subunit C	20190919	Succinate dehydrogenase, subunit C (SdhC) encodes a protein involved in mitochondrial electron transport and oxidative stress response.
6.04390017022821E-99	0.720104870521427	0.514	0.17	6.87191449354948E-95	Motorneurons	Chmp1	FBgn0036805	Charged multivesicular body protein 1	20181025	Charged multivesicular body protein 1 (Chmp1) encodes a component of ESCRT-III, a conserved protein complex that mediates downregulation of activated transmembrane receptors through formation of the multivesicular body from the endosome. It binds to the product of Vps4, promoting the dissociation and recycling of ESCRT-III components to the cytoplasm.
7.47213433435498E-99	0.82206915070029	0.748	0.392	8.49581673816161E-95	Motorneurons	ATPsyndelta	FBgn0028342	ATP synthase, delta subunit	-	Contributions welcome.
2.93016529330751E-98	0.852878058450842	0.672	0.279	3.33159793849064E-94	Motorneurons	ND-13A	FBgn0031684	NADH dehydrogenase (ubiquinone) 13 kDa A subunit	-	Contributions welcome.
4.77161006457028E-98	0.71894969918278	0.352	0.073	5.42532064341641E-94	Motorneurons	Chd64	FBgn0035499	Chd64	20190912	Chd64 (Chd64) encodes a protein involved in the juvenile hormone mediated signaling pathway.
2.4839750650129E-97	0.78661670920226	0.842	0.465	2.82427964891967E-93	Motorneurons	CG43737	FBgn0263994	-	-	Contributions welcome.
3.96261188371942E-97	0.97151435568305	0.478	0.153	4.50548971178898E-93	Motorneurons	CG14207	FBgn0031037	-	-	Contributions welcome.
1.0049581895158E-96	1.18222157616166	0.271	0.025	1.14263746147947E-92	Motorneurons	lbm	FBgn0016032	late bloomer	-	Contributions welcome.
1.21427934484015E-96	0.868164342215704	0.523	0.192	1.38063561508325E-92	Motorneurons	Cow	FBgn0039054	Carrier of Wingless	20190307	Carrier of Wingless (Cow) encodes a secreted heparan sulfate proteoglycan that binds the product of wg and increases its extracellular mobility. The binding with the ligand encoded by wg is dependent on heparan sulfate modification of the product of Cow.
2.36310899423796E-96	0.769358602134346	0.814	0.483	2.68685492644856E-92	Motorneurons	CG7781	FBgn0032021	-	-	Contributions welcome.
2.6786244501205E-95	0.878585562535914	0.758	0.425	3.04559599978701E-91	Motorneurons	CG13551	FBgn0040660	-	-	Contributions welcome.
3.38531236094627E-95	0.722543174589454	0.878	0.593	3.84910015439591E-91	Motorneurons	ATPsynE	FBgn0038224	ATP synthase, subunit E	-	Contributions welcome.
9.59895389506495E-95	0.784205165644948	0.718	0.334	1.09140105786888E-90	Motorneurons	tipE	FBgn0003710	temperature-induced paralytic E	-	Contributions welcome.
2.37441415992457E-94	0.70839686550849	0.892	0.682	2.69970889983424E-90	Motorneurons	ATPsynD	FBgn0016120	ATP synthase, subunit D	-	Contributions welcome.
5.66339608745146E-94	0.604027284444692	0.323	0.071	6.43928135143231E-90	Motorneurons	CG11191	FBgn0033249	-	-	Contributions welcome.
8.52915872741943E-94	0.770070993522507	0.634	0.256	9.69765347307589E-90	Motorneurons	ND-B14.5A	FBgn0025839	NADH dehydrogenase (ubiquinone) B14.5 A subunit	-	Contributions welcome.
3.55275757641774E-93	0.741633811226346	0.417	0.113	4.03948536438697E-89	Motorneurons	pHCl-1	FBgn0264908	pH-sensitive chloride channel 1	20190801	pH-sensitive chloride channel 1 (pHCl-1) encodes a protein involved in chloride transmembrane transport.
4.3130531583273E-93	0.689893369075702	0.865	0.591	4.90394144101814E-89	Motorneurons	blw	FBgn0011211	bellwether	20180913	bellwether (blw) encodes the alpha subunit of the mitochondrial F1F0 ATP synthase complex (complex V), the final enzyme of the oxidative phosphorylation pathway. Complex V catalyzes the synthesis of ATP from ADP and inorganic phosphate using the electrochemical proton gradient across the inner mitochondrial membrane.
7.99642946343283E-93	0.784696469797698	0.549	0.203	9.09194029992313E-89	Motorneurons	Xrp1	FBgn0261113	Xrp1	20190516	Xrp1 (Xrp1) encodes an AT-Hook, bZip DNA binding protein involved in genome stability maintenance. It heterodimerizes with the product of Irbp18 to bind to P element sequences contributing to transposition. It is induced by p53 following X-irradiation and by mutations or knockdown of caz or ribosomal protein (Rp) encoding genes. It contributes to the slow growth of Minute (Rp+/-) mutants cell-aut…
2.27236385271015E-92	0.735198739734239	0.3	0.042	2.58367770053144E-88	Motorneurons	CG33090	FBgn0028916	-	-	Contributions welcome.
3.37321575080828E-92	0.664188018476801	0.954	0.764	3.83534630866902E-88	Motorneurons	Neb-cGP	FBgn0083167	Neb-cGP	-	Contributions welcome.
7.00382062376875E-91	0.654687429671608	0.562	0.224	7.96334404922507E-87	Motorneurons	mRpS14	FBgn0044030	mitochondrial ribosomal protein S14	-	Contributions welcome.
7.6341451805452E-91	0.88429256396004	0.477	0.16	8.68002307027989E-87	Motorneurons	beat-VI	FBgn0039584	beaten path VI	-	Contributions welcome.
9.72399610798362E-91	0.794131167433396	0.786	0.504	1.10561835747774E-86	Motorneurons	ATPsynB	FBgn0019644	ATP synthase, subunit B	20180920	ATP synthase, subunit B (ATPsynB) encodes a protein proposed to act in ATP synthesis and phagocytosis. Ubiquitous knockdown of ATPsynB results in larval growth defects, while knockdown in testes causes male infertility.
1.04753177708631E-89	0.697512699762876	0.598	0.247	1.19104363054714E-85	Motorneurons	Mpcp2	FBgn0026409	Mitochondrial phosphate carrier protein 2	-	Contributions welcome.
4.59514951025879E-89	0.58358401435344	0.382	0.102	5.22468499316425E-85	Motorneurons	CG5946	FBgn0036211	-	-	Contributions welcome.
3.93186228545297E-88	0.645918103462561	0.568	0.223	4.47052741856003E-84	Motorneurons	QIL1	FBgn0036726	QIL1	20190314	QIL1 (QIL1) encodes a subunit of the mitochondrial contact site and cristae organizing system (MICOS) complex. It is required for MICOS stability regulating mitochondrial cristae architecture.
4.22442317483755E-88	0.666623475788054	0.389	0.1	4.80316914979029E-84	Motorneurons	CG42813	FBgn0261995	-	-	Contributions welcome.
2.09658808594102E-87	0.609333565946966	0.355	0.091	2.38382065371495E-83	Motorneurons	nord	FBgn0050418	nord	-	Contributions welcome.
2.12249979481278E-87	0.761738108617995	0.77	0.446	2.41328226670213E-83	Motorneurons	ATPsyngamma	FBgn0020235	ATP synthase, gamma subunit	-	Contributions welcome.
5.08532753842429E-87	0.820432041066758	0.753	0.413	5.78201741118841E-83	Motorneurons	RFeSP	FBgn0021906	Rieske iron-sulfur protein	-	Contributions welcome.
7.70871810691626E-87	0.665743609563531	0.724	0.374	8.76481248756379E-83	Motorneurons	ND-15	FBgn0031228	NADH dehydrogenase (ubiquinone) 15 kDa subunit	-	Contributions welcome.
1.32897107489973E-86	0.680960599553943	0.665	0.316	1.51104011216099E-82	Motorneurons	Fim	FBgn0024238	Fimbrin	20210121	Fimbrin (Fim) encodes an actin crosslinking protein involved in the remodelling and organisation of the actin cytoskeleton that occurs in processes such as cellularization and cell migration.
2.78073400832583E-86	0.818450964588237	0.325	0.076	3.16169456746647E-82	Motorneurons	zfh1	FBgn0004606	Zn finger homeodomain 1	-	Contributions welcome.
1.79987671320015E-85	1.02365269715243	0.916	0.791	2.04645982290857E-81	Motorneurons	mt:ATPase6	FBgn0013672	mitochondrial ATPase subunit 6	20190314	mitochondrial ATPase subunit 6 (mt:ATPase6) encodes a mitochondrial inner transmembrane protein that is key for oxidative phosphorylation. It couples hydrogen ion transport to ATP synthesis functioning as part of the ATP synthase.
6.76297668494337E-85	0.696559273784195	0.713	0.356	7.68950449078061E-81	Motorneurons	ND-B14.5B	FBgn0031505	NADH dehydrogenase (ubiquinone) B14.5 B subunit	-	Contributions welcome.
8.78961051533175E-85	0.660712714557862	0.891	0.649	9.99378715593219E-81	Motorneurons	ND-MLRQ	FBgn0052230	NADH dehydrogenase (ubiquinone) MLRQ subunit	-	Contributions welcome.
2.44561743669232E-84	0.615363108054733	0.562	0.231	2.78066702551917E-80	Motorneurons	ND-SGDH	FBgn0011455	NADH dehydrogenase (ubiquinone) SGDH subunit	20190926	NADH dehydrogenase (ubiquinone) SGDH subunit (ND-SGDH) encodes a protein required for proper mitochondrial electron transport chain function. It is involved in longevity and redox response.
3.98583231291958E-84	0.623918007552402	0.387	0.114	4.53189133978956E-80	Motorneurons	Cad87A	FBgn0037963	Cadherin 87A	-	Contributions welcome.
4.33040784473851E-84	0.681802157686094	0.659	0.31	4.92367371946769E-80	Motorneurons	Mdh2	FBgn0262559	Malate dehydrogenase 2	20190314	Malate dehydrogenase 2 (Mdh2) encodes one of the enzymes in the tricarboxylic acid cycle in mitochondria.
8.78635648591557E-82	0.770113833347724	0.539	0.201	9.990087324486E-78	Motorneurons	CG3556	FBgn0029708	-	-	Contributions welcome.
8.97314347710519E-82	0.639289146042196	0.87	0.614	1.02024641334686E-77	Motorneurons	ATPsynCF6	FBgn0016119	ATP synthase, coupling factor 6	-	Contributions welcome.
2.07745704660703E-81	0.576666359823927	0.485	0.182	2.36206866199219E-77	Motorneurons	SdhB	FBgn0014028	Succinate dehydrogenase, subunit B (iron-sulfur)	20190926	Succinate dehydrogenase, subunit B (iron-sulfur) (SdhB) encodes the iron-sulfur cluster-containing subunit of the succinate dehydrogenase complex, which oxidizes succinate to fumarate and passes the electrons to quinones. The redox-active cofactors in this subunit are part of the electron transfer machinery in the complex.
4.81155372032913E-81	0.564758350166692	0.526	0.211	5.47073658001422E-77	Motorneurons	ND-20	FBgn0030718	NADH dehydrogenase (ubiquinone) 20 kDa subunit	20190926	NADH dehydrogenase (ubiquinone) 20 kDa subunit (ND-20) encodes a component of the mitochondrial electron transport chain and is involved in determination of life span.
4.51893326685088E-80	0.600244237817506	0.568	0.241	5.13802712440945E-76	Motorneurons	CG5903
5.3248824126465E-80	0.589694010515762	0.532	0.202	6.05439130317907E-76	Motorneurons	AP-1sigma	FBgn0039132	Adaptor Protein complex 1, sigma subunit	-	Contributions welcome.
7.74712563196104E-80	0.588939990484562	0.475	0.163	8.80848184353971E-76	Motorneurons	ND-23	FBgn0017567	NADH dehydrogenase (ubiquinone) 23 kDa subunit	-	Contributions welcome.
1.76296955018838E-79	0.67854001474759	0.266	0.044	2.00449637856419E-75	Motorneurons	CG15312	FBgn0030174	-	-	Contributions welcome.
2.42992981279025E-79	0.569808261397887	0.372	0.107	2.76283019714251E-75	Motorneurons	CG2680	FBgn0024995	-	-	Contributions welcome.
4.57839867393952E-79	0.723171680534195	0.564	0.231	5.20563929226924E-75	Motorneurons	HnRNP-K	FBgn0267791	Heterogeneous nuclear ribonucleoprotein K	20190321	Heterogeneous nuclear ribonucleoprotein K (HnRNP-K) encodes a member of the hnRNP family of DNA/RNA binding proteins. It localizes, along with other hnRNPs, in nucleoplasmic omega speckles. It is involved in gene regulation, post-transcriptional RNA processing and RNA transport.
5.55379733839409E-79	0.611414575231868	0.45	0.151	6.31466757375409E-75	Motorneurons	CG13220	FBgn0033608	-	-	Contributions welcome.
2.03224849567269E-78	0.573358899619555	0.455	0.16	2.31066653957984E-74	Motorneurons	CG12848	FBgn0040666	-	-	Contributions welcome.
5.67317063708136E-78	0.708224909036618	0.755	0.411	6.4503950143615E-74	Motorneurons	slgA	FBgn0003423	sluggish A	-	Contributions welcome.
1.39028132803665E-77	0.646016529156179	0.826	0.566	1.58074986997767E-73	Motorneurons	ATPsynbeta	FBgn0010217	ATP synthase, beta subunit	-	Contributions welcome.
3.82062876513677E-77	0.418583680735122	0.451	0.171	4.34405490596051E-73	Motorneurons	Ca-Ma2d	FBgn0261999	Ca[2+] channel Muscle-specific alpha2/delta subunit	-	Contributions welcome.
4.4316459760738E-77	0.651547617565487	0.686	0.34	5.03878147479591E-73	Motorneurons	UQCR-C2	FBgn0250814	Ubiquinol-cytochrome c reductase core protein 2	-	Contributions welcome.
5.93646865047235E-77	0.521785403652045	0.432	0.137	6.74976485558706E-73	Motorneurons	CG5214	FBgn0037891	-	-	Contributions welcome.
6.07506893132004E-77	0.490705025247256	0.404	0.134	6.90735337491088E-73	Motorneurons	mRpL52	FBgn0033208	mitochondrial ribosomal protein L52	-	Contributions welcome.
8.06899238999356E-77	0.550486479654215	0.561	0.233	9.17444434742268E-73	Motorneurons	ND-30	FBgn0266582	NADH dehydrogenase (ubiquinone) 30 kDa subunit	-	Contributions welcome.
9.58205592407865E-77	0.655312372062778	0.661	0.307	1.08947975856774E-72	Motorneurons	UQCR-C1	FBgn0038271	Ubiquinol-cytochrome c reductase core protein 1	-	Contributions welcome.
2.74642551465266E-76	0.627069379793212	0.36	0.095	3.12268581016008E-72	Motorneurons	Men-b	FBgn0029155	Malic enzyme b	-	Contributions welcome.
2.99985434391199E-76	0.543210099658941	0.268	0.051	3.41083438902793E-72	Motorneurons	CDC50	FBgn0030752	-	-	Contributions welcome.
5.50643153726827E-76	0.459941332399159	0.256	0.055	6.26081265787402E-72	Motorneurons	CG44245	FBgn0265180	-	-	Contributions welcome.
1.04437088782283E-75	0.579813557545827	0.529	0.211	1.18744969945456E-71	Motorneurons	Sod2	FBgn0010213	Superoxide dismutase 2 (Mn)	20190926	Superoxide dismutase 2 (Mn) (Sod2) encodes an enzyme that detoxifies superoxide radicals in mitochondria. The loss of Sod2 generates endogenous oxidative stress that results in reduced activity of critical mitochondrial enzymes, hypersensitivity to oxidative stress and neonatal lethality. A muscle restricted p38Kinase-Mef2-Sod2 signaling module influences life span and stress.
1.24450944238576E-74	0.563156295804156	0.429	0.155	1.41500723599261E-70	Motorneurons	P32	FBgn0034259	P32	20190314	P32 (P32) encodes an evolutionarily conserved mitochondrial protein that functions in presynaptic calcium signaling and neurotransmitter release as well as chromatin metabolism.
1.687329474512E-74	0.589052321154827	0.602	0.269	1.91849361252015E-70	Motorneurons	Cyt-c1	FBgn0035600	Cytochrome c1	-	Contributions welcome.
1.89308672490908E-74	0.588982998723895	0.636	0.3	2.15243960622162E-70	Motorneurons	NP15.6	FBgn0027785	NP15.6	-	Contributions welcome.
2.74807929323621E-74	0.509962082112691	0.4	0.139	3.12456615640958E-70	Motorneurons	Hsp60A	FBgn0015245	Heat shock protein 60A	-	Contributions welcome.
3.78689241832884E-74	0.721821870644619	0.546	0.251	4.30569667963989E-70	Motorneurons	CG9674	FBgn0036663	-	-	Contributions welcome.
4.25428307036503E-74	0.460768965741326	0.443	0.16	4.83711985100503E-70	Motorneurons	ND-51	FBgn0031771	NADH dehydrogenase (ubiquinone) 51 kDa subunit	20190926	NADH dehydrogenase (ubiquinone) 51 kDa subunit (ND-51) encodes a flavoprotein and iron-sulfur-containing oxidoreductase that catalyzes the oxidation of NADH to NAD. It is a component of the mitochondrial electron transport complex I, which is part of the oxidative phosphorylation pathway. It may have a role in regulating aggression behavior.
9.98579117238678E-74	0.435485894192966	0.966	0.837	1.13538445630038E-69	Motorneurons	Syx1A	FBgn0013343	Syntaxin 1A	-	Contributions welcome.
5.06300597643987E-73	0.67037923692231	0.786	0.488	5.75663779521213E-69	Motorneurons	Rtnl1	FBgn0053113	Reticulon-like1	20181115	Reticulon-like1 (Rtnl1) encodes a reticulon family member, with predicted intramembrane hairpin domains that can insert into the cytosolic face of the endoplasmic reticulum (ER), thereby curving it and promoting ER tubule formation. It is enriched on tubular ER, including axons and egg chamber fusomes.
7.09385484908652E-73	0.63799769429857	0.322	0.07	8.06571296341137E-69	Motorneurons	Slob	FBgn0264087	Slowpoke binding protein	-	Contributions welcome.
1.01230331041926E-72	0.538206159943859	0.498	0.191	1.1509888639467E-68	Motorneurons	CG14321	FBgn0038540	-	-	Contributions welcome.
1.54091419435192E-72	0.516946746797793	0.426	0.145	1.75201943897813E-68	Motorneurons	Pdhb	FBgn0039635	Pyruvate dehydrogenase E1 beta subunit	-	Contributions welcome.
2.00250376220935E-72	0.44311722105524	0.454	0.182	2.27684677763203E-68	Motorneurons	vib	FBgn0267975	vibrator	20190321	vibrator (vib) is an essential gene that encodes a conserved phosphatidylinositol transfer protein. The vib protein is enriched at the cleavage furrow and it is required for cytokinesis.
1.18878174841173E-71	0.529420229987365	0.393	0.126	1.35164484794414E-67	Motorneurons	Teh2	FBgn0035505	tipE homolog 2	20190912	tipE homolog 2 (Teh2) encodes a protein involved in regulation of sodium transport.
2.2479083257987E-71	0.558386443897954	0.295	0.073	2.55587176643312E-67	Motorneurons	tmod	FBgn0082582	tropomodulin	20190926	tropomodulin (tmod) encodes an actin/tropomyosin-associated protein involved in Notch signaling regulation.
5.6491395407964E-71	0.484959472652593	0.332	0.093	6.4230716578855E-67	Motorneurons	Idh3b	FBgn0038922	Isocitrate dehydrogenase 3b	20190912	Isocitrate dehydrogenase 3b (Idh3b) encodes a mitochondrial enzyme of the tricarboxylic acid cycle involved in salivary gland cell autophagy.
9.2517563076316E-71	0.575617932216068	0.728	0.41	1.05192469217771E-66	Motorneurons	ND-ACP	FBgn0011361	NADH dehydrogenase (ubiquinone) acyl carrier protein	-	Contributions welcome.
1.25710680372235E-70	0.5458338450721	0.389	0.12	1.42933043583232E-66	Motorneurons	CG5028	FBgn0039358	-	-	Contributions welcome.
1.37411538864631E-70	0.592889507367981	0.534	0.214	1.56236919689085E-66	Motorneurons	alpha-Spec	FBgn0250789	alpha Spectrin	20190321	alpha Spectrin (alpha-Spec) encodes an essential protein that interacts with the products of beta-Spec or kst to form a heterotetramer. It is typically associated with the plasma membrane. It functions in a lipoprotein pathway that delivers dietary fat to the larval fat body for storage. It is also believed to function in asymmetric division of germ line stem cells via cytoplasmic structures call…
1.52072298858186E-70	0.519627445749618	0.341	0.094	1.72906203801757E-66	Motorneurons	Prx3	FBgn0038519	Peroxiredoxin 3	20190801	Peroxiredoxin 3 (Prx3) encodes an antioxidant protein involved in hydrogen peroxide catabolism and regulation of apoptosis.
3.84338824687766E-70	0.728756724504137	0.529	0.224	4.3699324366999E-66	Motorneurons	CG1943	FBgn0037468	-	-	Contributions welcome.
5.19376075951586E-70	1.14390580999728	0.244	0.038	5.90530598356953E-66	Motorneurons	Arc1	FBgn0033926	Activity-regulated cytoskeleton associated protein 1	-	Contributions welcome.
5.25567612542818E-70	0.557983656324287	0.394	0.129	5.97570375461184E-66	Motorneurons	Unc-76	FBgn0040395	Uncoordinated 76	20190919	Unc-76 (Unc-76) encodes a kinesin binding protein involved in axo-dendritic transport.
5.58007285604664E-70	0.519858518051112	0.322	0.093	6.34454283732503E-66	Motorneurons	CG13594	FBgn0035041	-	-	Contributions welcome.
8.49324630225473E-70	0.504455619340583	0.408	0.138	9.65682104566363E-66	Motorneurons	l(2)37Cc	FBgn0002031	lethal (2) 37Cc	-	Contributions welcome.
8.83925031722039E-70	0.51866502855	0.433	0.149	1.00502276106796E-65	Motorneurons	Cchl	FBgn0038925	Cytochrome c heme lyase	-	Contributions welcome.
1.33426619807617E-69	0.582324535100894	0.617	0.279	1.5170606672126E-65	Motorneurons	ND-B18	FBgn0030605	NADH dehydrogenase (ubiquinone) B18 subunit	-	Contributions welcome.
3.34317934042615E-69	0.515256336343812	0.905	0.671	3.80119491006453E-65	Motorneurons	RNASEK	FBgn0262116	Ribonuclease kappa	20190516	Ribonuclease kappa (RNASEK) encodes a protein involved in clathrin-mediated endocytosis of large cargo, such as viruses.
4.7191038127386E-69	0.436103688289662	0.284	0.08	5.36562103508379E-65	Motorneurons	Ak1	FBgn0022709	Adenylate kinase 1	-	Contributions welcome.
4.85273709568378E-69	0.483807955324805	0.271	0.064	5.51756207779246E-65	Motorneurons	CG1090	FBgn0037238	-	-	Contributions welcome.
6.86151779333794E-69	0.384096022260933	0.366	0.124	7.80154573102524E-65	Motorneurons	VhaM9.7-b	FBgn0028663	Vacuolar H[+] ATPase M9.7 subunit b	-	Contributions welcome.
8.6369830905461E-69	0.588875025888881	0.793	0.474	9.82024977395092E-65	Motorneurons	ND-B12	FBgn0034645	NADH dehydrogenase (ubiquinone) B12 subunit	-	Contributions welcome.
1.23115383846658E-68	0.508446095589622	0.476	0.189	1.3998219143365E-64	Motorneurons	mRpL42	FBgn0033480	mitochondrial ribosomal protein L42	-	Contributions welcome.
1.51803130219627E-68	0.527373967584862	0.348	0.102	1.72600159059716E-64	Motorneurons	alc	FBgn0260972	alicorn	-	Contributions welcome.
3.13685632953639E-68	0.547808160541008	0.545	0.236	3.56660564668288E-64	Motorneurons	ND-18	FBgn0031021	NADH dehydrogenase (ubiquinone) 18 kDa subunit	-	Contributions welcome.
1.49598577285101E-67	0.464421812173106	0.453	0.174	1.7009358237316E-63	Motorneurons	ND-B17	FBgn0001989	NADH dehydrogenase (ubiquinone) B17 subunit	-	Contributions welcome.
2.04281937058227E-67	0.620622202989928	0.68	0.334	2.32268562435205E-63	Motorneurons	Frq2	FBgn0083228	Frequenin 2	20190307	Frequenin 2 (Frq2) encodes s protein that binds calcium and interacts with the guanyl exchange factor encoded by ric8a to regulate the number of synapses and the probability of neurotransmitter release per synapse.
2.13590246810132E-67	0.518542536528895	0.563	0.248	2.4285211062312E-63	Motorneurons	ND-ASHI	FBgn0029888	NADH dehydrogenase (ubiquinone) ASHI subunit	-	Contributions welcome.
2.27469576083865E-67	0.607814952154332	0.709	0.391	2.58632908007354E-63	Motorneurons	ND-AGGG	FBgn0058002	NADH dehydrogenase (ubiquinone) AGGG subunit	-	Contributions welcome.
2.59954380165169E-67	0.493438680226216	0.461	0.178	2.95568130247797E-63	Motorneurons	ND-24	FBgn0030853	NADH dehydrogenase (ubiquinone) 24 kDa subunit	-	Contributions welcome.
5.35678397994288E-67	0.523517737702833	0.327	0.087	6.09066338519505E-63	Motorneurons	CG34228	FBgn0085257	-	-	Contributions welcome.
7.71065992894796E-67	0.545526548651282	0.963	0.823	8.76702033921383E-63	Motorneurons	UQCR-6.4	FBgn0034245	Ubiquinol-cytochrome c reductase 6.4 kDa subunit	-	Contributions welcome.
8.30765390256451E-67	0.495670404087651	0.698	0.336	9.44580248721584E-63	Motorneurons	dpr1	FBgn0040726	defective proboscis extension response 1	-	Contributions welcome.
1.43580241369255E-66	0.435228840094985	0.453	0.169	1.63250734436843E-62	Motorneurons	Cisd2	FBgn0062442	CDGSH iron sulfur domain 2	-	Contributions welcome.
3.75216706225589E-66	0.545248664839058	0.457	0.164	4.26621394978495E-62	Motorneurons	PHGPx	FBgn0035438	PHGPx	20190912	PHGPx (PHGPx) encodes a peroxidase involved in intestinal stem cell homeostasis and the response to endoplasmic reticulum stress.
4.17234833171486E-66	0.626732387114365	0.521	0.205	4.7439600531598E-62	Motorneurons	CG6878	FBgn0036488	-	-	Contributions welcome.
5.37884841893691E-66	0.538808102598214	0.875	0.666	6.11575065233127E-62	Motorneurons	UQCR-11	FBgn0260008	Ubiquinol-cytochrome c reductase 11 kDa subunit	-	Contributions welcome.
7.11101238822679E-66	0.553452237298119	0.698	0.37	8.08522108541386E-62	Motorneurons	CG5065	FBgn0034145	-	-	Contributions welcome.
8.35564514641948E-66	0.472920109933654	0.428	0.158	9.50036853147895E-62	Motorneurons	Phb2	FBgn0010551	Prohibitin 2	-	Contributions welcome.
1.13393633171147E-65	0.603516288484179	0.845	0.597	1.28928560915594E-61	Motorneurons	Argk	FBgn0000116	Arginine kinase	-	Contributions welcome.
5.64991908004173E-65	0.501353700226645	0.484	0.204	6.42395799400745E-61	Motorneurons	mRpS5	FBgn0287187	mitochondrial ribosomal protein S5	-	Contributions welcome.
1.51058304377587E-64	0.444113861278307	0.52	0.232	1.71753292077317E-60	Motorneurons	Scsalpha1	FBgn0004888	Succinyl-coenzyme A synthetase alpha subunit 1	-	Contributions welcome.
1.72138266868703E-64	0.584698303514749	0.896	0.763	1.95721209429716E-60	Motorneurons	Gapdh1	FBgn0001091	Glyceraldehyde 3 phosphate dehydrogenase 1	20190919	Glyceraldehyde 3 phosphate dehydrogenase 1 (Gapdh1) encodes a glyceraldehyde-3-phosphate dehydrogenase involved in glycolysis, myoblast fusion and the development of somatic muscle.
2.09848591261281E-64	0.433864139926471	0.413	0.151	2.38597848264076E-60	Motorneurons	CG8993	FBgn0035334	-	-	Contributions welcome.
2.79296269821884E-64	0.567647055581474	0.503	0.203	3.17559858787482E-60	Motorneurons	ringer	FBgn0266417	ringmaker	20190919	ringmaker (ringer) encodes a protein involved in microtubule bundle formation and polymerization.
4.76702536288268E-64	0.414859843702617	0.385	0.136	5.42010783759761E-60	Motorneurons	PDCD-5	FBgn0036580	Programmed Cell Death 5	-	Contributions welcome.
5.14410798817859E-64	0.447824749666234	0.263	0.062	5.84885078255906E-60	Motorneurons	Hsc70-5	FBgn0001220	Heat shock protein cognate 5	-	Contributions welcome.
1.1538128528036E-63	0.535301427889487	0.613	0.281	1.31188521363769E-59	Motorneurons	ND-13B	FBgn0047038	NADH dehydrogenase (ubiquinone) 13 kDa B subunit	-	Contributions welcome.
2.31001252626368E-63	0.571748156630955	0.482	0.203	2.62648424236181E-59	Motorneurons	beta-Spec	FBgn0250788	beta Spectrin	20190321	beta Spectrin (beta-Spec) encodes an essential protein that interacts with the product of alpha-Spec to form a heterotetramer. The product of beta-Spec is typically associated with the plasma membrane. It functions in a lipoprotein pathway that delivers dietary fat to the larval fat body for storage. It is also believed to function in asymmetric division of germ line stem cells via cytoplasmic st…
3.83522268812638E-63	0.551533719743899	0.751	0.428	4.3606481963997E-59	Motorneurons	ND-B22	FBgn0032511	NADH dehydrogenase (ubiquinone) B22 subunit	-	Contributions welcome.
5.66044159064393E-63	0.679989265876905	0.636	0.306	6.43592208856215E-59	Motorneurons	pcs	FBgn0033988	parcas	-	Contributions welcome.
9.23499102917921E-63	0.421643908373375	0.293	0.083	1.05001848001768E-58	Motorneurons	SdhA	FBgn0261439	Succinate dehydrogenase, subunit A (flavoprotein)	20190926	Succinate dehydrogenase, subunit A (flavoprotein) (SdhA) encodes the FAD-containing subunit of the succinate dehydrogenase complex. It directly oxidizes succinate to fumarate and transfers the electrons to other subunits and eventually to quinones.
1.33063193619269E-62	0.49985728267702	0.257	0.063	1.51292851145109E-58	Motorneurons	CG17691	FBgn0039993	-	-	Contributions welcome.
1.70120965816908E-62	0.383661761822598	0.342	0.116	1.93427538133824E-58	Motorneurons	Pdha	FBgn0028325	Pyruvate dehydrogenase E1 alpha subunit	-	Contributions welcome.
5.9043083868608E-62	0.511370960254847	0.674	0.347	6.71319863586072E-58	Motorneurons	igl	FBgn0013467	igloo	20190919	igloo (igl) encodes a calmodulin binding protein.
1.76326530006857E-61	0.416119019956723	0.41	0.152	2.00483264617796E-57	Motorneurons	mRpL27	FBgn0053002	mitochondrial ribosomal protein L27	-	Contributions welcome.
1.89400200952546E-61	0.45403940478422	0.378	0.139	2.15348028483044E-57	Motorneurons	CG13365	FBgn0029529	-	-	Contributions welcome.
2.16021846266453E-61	0.471367911004453	0.441	0.163	2.45616839204957E-57	Motorneurons	zetaCOP	FBgn0040512	Coat Protein (coatomer) zeta	-	Contributions welcome.
3.55851639482405E-61	0.47828932192199	0.252	0.055	4.04603314091495E-57	Motorneurons	CG17075	FBgn0031239	-	-	Contributions welcome.
9.80160830289821E-61	0.485921491084931	0.412	0.15	1.11444286403953E-56	Motorneurons	kdn	FBgn0261955	knockdown	-	Contributions welcome.
2.48952280873986E-60	0.50092285077874	0.47	0.186	2.83058743353722E-56	Motorneurons	IscU	FBgn0037637	Iron-sulfur cluster assembly enzyme	20190912	Iron-sulfur cluster assembly enzyme (IscU) encodes a ferrous iron binding protein involved in iron-sulfur cluster assembly.
2.95899800367293E-60	0.419012911408588	0.445	0.178	3.36438073017612E-56	Motorneurons	CG32278	FBgn0052278	-	-	Contributions welcome.
4.58372327690603E-60	0.509887371702105	0.432	0.148	5.21169336584216E-56	Motorneurons	ScsbetaA	FBgn0037643	Succinyl-coenzyme A synthetase beta subunit, ADP-forming	20190912	Succinyl-coenzyme A synthetase beta subunit, ADP-forming (ScsbetaA) encodes a subunit of the ligase that converts succinate to succinyl-CoA in the TCA/Krebs cycle. It contributes to apoptosis and sperm individualization.
4.94293484610292E-60	0.541867162457105	0.251	0.051	5.62011692001902E-56	Motorneurons	Dad	FBgn0020493	Daughters against dpp	20181004	Daughters against dpp (Dad) encodes the inhibitory SMAD in the BMP/Dpp pathway. It is involved in growth regulation and developmental patterning.
6.20297523164513E-60	0.198600552408433	0.521	0.237	7.05278283838051E-56	Motorneurons	shakB	FBgn0085387	shaking B	-	Contributions welcome.
8.4984503431176E-60	0.535897263860889	0.595	0.286	9.66273804012471E-56	Motorneurons	Tsp42Ej	FBgn0033132	Tetraspanin 42Ej	20190314	Tetraspanin 42Ej (Tsp42Ej) encodes a lysosomal member protein required for the degradation of endocytosed rhodopsin. It prevents light-induced retinal degeneration.
1.07746920640223E-59	0.601562831534556	0.568	0.259	1.22508248767934E-55	Motorneurons	Gdh	FBgn0001098	Glutamate dehydrogenase	20190919	Glutamate dehydrogenase (Gdh) encodes a glutamate dehydrogenase involved glutamate metabolism.
1.48725820030101E-59	0.463800090028067	0.535	0.252	1.69101257374224E-55	Motorneurons	Mob2	FBgn0259481	Mob2	20190314	Mob2 (Mob2) encodes a protein that belongs to the Mob1/phocein domain protein family. Its functions include rhabdomere determination during photoreceptor development.
2.04319858850978E-59	0.601644961996723	0.616	0.314	2.32311679513563E-55	Motorneurons	Nckx30C	FBgn0028704	Nckx30C	-	Contributions welcome.
2.10053656850835E-59	0.522003248833091	0.31	0.087	2.38831007839399E-55	Motorneurons	scramb1	FBgn0052056	scramblase 1	20190314	scramblase 1 (scramb1) encodes a protein that, together with the product of scramb2, has a modulatory function in the process of neurotransmission. They have a significant role in scrambling of phospholipids across the plasma membrane during apoptosis.
1.31371987118503E-58	0.593447488504892	0.324	0.102	1.49369949353738E-54	Motorneurons	CG42795	FBgn0261928	-	-	Contributions welcome.
1.73335383050353E-58	0.533588679769164	0.712	0.383	1.97082330528252E-54	Motorneurons	ND-B15	FBgn0033961	NADH dehydrogenase (ubiquinone) B15 subunit	-	Contributions welcome.
2.04252259075792E-58	0.554685775988275	0.904	0.649	2.32234818569175E-54	Motorneurons	ND-MWFE	FBgn0085468	NADH dehydrogenase (ubiquinone) MWFE subunit	-	Contributions welcome.
2.1622164786934E-58	0.396842294931897	0.394	0.149	2.4584401362744E-54	Motorneurons	mRpL12	FBgn0011787	mitochondrial ribosomal protein L12	20190711	mitochondrial ribosomal protein L12 (mRpL12) encodes a protein required for Cyclin D/Cdk4-driven cell growth.
2.20866252446538E-58	0.386740711285299	0.304	0.09	2.51124929031714E-54	Motorneurons	Nmda1	FBgn0013305	N-methyl-D-aspartate receptor-associated protein	-	Contributions welcome.
3.86003491954659E-58	0.410300110349776	0.396	0.145	4.38885970352447E-54	Motorneurons	Jwa	FBgn0032704	Jwa	-	Contributions welcome.
5.0847012678154E-58	0.386468568402163	0.214	0.048	5.78130534150611E-54	Motorneurons	CG14883	FBgn0038432	-	-	Contributions welcome.
1.01606508248218E-57	0.453671908009668	0.363	0.123	1.15526599878224E-53	Motorneurons	CG5174	FBgn0034345	-	-	Contributions welcome.
1.334148448074E-57	0.408829485909263	0.417	0.159	1.51692678546014E-53	Motorneurons	CG14407	FBgn0030584	-	-	Contributions welcome.
3.2907902125322E-57	0.517959121328704	0.61	0.286	3.74162847164911E-53	Motorneurons	CG3961	FBgn0036821	-	-	Contributions welcome.
3.68815870350876E-57	0.384604420881564	0.241	0.059	4.19343644588946E-53	Motorneurons	Stlk	FBgn0046692	Ste20-like kinase	-	Contributions welcome.
1.25645350389399E-56	0.429773418022193	0.547	0.263	1.42858763392747E-52	Motorneurons	GlyP	FBgn0004507	Glycogen phosphorylase	-	Contributions welcome.
1.43453719844564E-56	0.399335902818025	0.362	0.13	1.63106879463269E-52	Motorneurons	Opa1	FBgn0261276	Optic atrophy 1	20190314	Optic atrophy 1 (Opa1) encodes a dynamin-related GTPase that mediates fusion of the inner membrane of mitochondria. It usually works with the product of Marf to coordinately fuse both mitochondrial membranes. The product of Opa1 activity is regulated by proteolytic processing.
1.64821537608737E-56	0.351783213108051	0.311	0.101	1.87402088261133E-52	Motorneurons	CG7430	FBgn0036762	-	-	Contributions welcome.
1.92032778402212E-56	0.433413535910853	0.291	0.084	2.18341269043315E-52	Motorneurons	drongo	FBgn0020304	drongo	-	Contributions welcome.
2.36933026985781E-56	0.362768542237156	0.372	0.141	2.69392851682833E-52	Motorneurons	Pex19	FBgn0032407	Peroxin 19	-	Contributions welcome.
2.54017769307581E-56	0.52218344310705	0.723	0.412	2.8881820370272E-52	Motorneurons	CG9034	FBgn0040931	-	-	Contributions welcome.
4.05514344218849E-56	0.394849031616738	0.262	0.072	4.61069809376831E-52	Motorneurons	CG5323	FBgn0034362	-	-	Contributions welcome.
7.51711924399641E-56	0.472132595628019	0.481	0.206	8.54696458042392E-52	Motorneurons	Pfdn2	FBgn0010741	Prefoldin 2	-	Contributions welcome.
1.00695854193309E-55	0.489183006920912	0.516	0.222	1.14491186217792E-51	Motorneurons	jus	FBgn0039647	julius seizure	20181108	julius seizure (jus) encodes a two-transmembrane domain protein expressed in selected neurons in the optic lobe, subesophageal and thoracic-abdominal ganglia. It is mainly localized to axons and its developmental expression prevents epileptogenesis.
1.0866229650376E-55	0.357133718750693	0.204	0.049	1.23549031124775E-51	Motorneurons	CG3793	FBgn0028507	-	-	Contributions welcome.
1.18625060436048E-55	0.370398023132798	0.221	0.051	1.34876693715787E-51	Motorneurons	Pcyt1	FBgn0041342	Phosphocholine cytidylyltransferase 1	20190926	Phosphocholine cytidylyltransferase 1 (Pcyt1) encodes a choline-phosphate cytidylyltransferase involved in the endosomal traffic of several protein including the products of Egfr and N.
1.5283942866729E-55	0.557099036547313	0.937	0.801	1.73778430394709E-51	Motorneurons	mt:Cyt-b	FBgn0013678	mitochondrial Cytochrome b	-	Contributions welcome.
1.68027782195923E-55	0.408359598199946	0.532	0.252	1.91047588356765E-51	Motorneurons	Pgm1	FBgn0003076	Phosphoglucose mutase 1	-	Contributions welcome.
2.92454552251605E-55	0.415034187612209	0.221	0.043	3.32520825910075E-51	Motorneurons	CG1635	FBgn0039854	-	-	Contributions welcome.
2.96882594497993E-55	0.444086035475663	0.327	0.108	3.37555509944218E-51	Motorneurons	rogdi	FBgn0036697	rogdi	20181025	rogdi (rogdi) encodes a protein that plays a role in promoting sleep by controlling GABA transmission in GABA neurons.
3.05999518385048E-55	0.404275463926977	0.271	0.073	3.479214524038E-51	Motorneurons	CG31717	FBgn0051717	-	-	Contributions welcome.
6.0432497057092E-55	0.3457596396869	0.4	0.155	6.87117491539136E-51	Motorneurons	Mdh1	FBgn0262782	Malate dehydrogenase 1	20190912	Malate dehydrogenase 1 (Mdh1) encodes a L-malate dehydrogenase involved in the interconversion of malate and oxaloacetate.
9.70977020900181E-55	0.298603739664272	0.253	0.073	1.10400087276351E-50	Motorneurons	Got1	FBgn0001124	Glutamate oxaloacetate transaminase 1	20190912	Glutamate oxaloacetate transaminase 1 (Got1) encodes an L-aspartate:2-oxoglutarate aminotransferase involved in glutamate biosynthesis.
2.80941789430776E-54	0.355935874000471	0.573	0.291	3.19430814582792E-50	Motorneurons	CG5676	FBgn0032200	-	-	Contributions welcome.
3.5045166423762E-54	0.364340979283486	0.255	0.066	3.98463542238173E-50	Motorneurons	CG16935	FBgn0033883	-	-	Contributions welcome.
3.74710840447719E-54	0.368119080932858	0.328	0.112	4.26046225589056E-50	Motorneurons	CG1307	FBgn0026566	-	-	Contributions welcome.
3.81048273073086E-54	0.408741986057484	0.226	0.056	4.33251886484098E-50	Motorneurons	CG12355	FBgn0040805	-	-	Contributions welcome.
3.9981443117959E-54	0.405682436232783	0.25	0.063	4.54589008251194E-50	Motorneurons	Khc	FBgn0001308	Kinesin heavy chain	20190314	Kinesin heavy chain (Khc) encodes the force generating subunit of kinesin-1, a microtubule motor protein. It functions in the long-distance transport of cytoplasmic "cargoes" such as mRNAs, protein complexes, and organelles.
5.49131663464605E-54	0.416414890482073	0.564	0.262	6.24362701359256E-50	Motorneurons	Pfdn5	FBgn0038976	Prefoldin 5	20210121	Prefoldin 5 (Pfdn5) encodes a member of the alpha subunit of the heterohexameric prefoldin complex, which acts as chaperone protein. It is involved in the inhibition of the formation of ectopic neuroblasts.
6.4800891691306E-54	0.409963975859374	0.306	0.091	7.36786138530149E-50	Motorneurons	RhoGDI	FBgn0036921	RhoGDI	-	Contributions welcome.
1.05195227417953E-53	0.517472486581443	0.867	0.714	1.19606973574213E-49	Motorneurons	RpS3A	FBgn0017545	Ribosomal protein S3A	20190314	Ribosomal protein S3A (RpS3A) encodes an essential component of the small ribosomal subunit that functions in protein synthesis. It is classified as a 'Minute' gene as heterozygous mutants exhibit a slower developmental rate and small adult bristles.
2.29042637168123E-53	0.490423835444553	0.354	0.116	2.60421478460156E-49	Motorneurons	mAcon1	FBgn0010100	Mitochondrial aconitase 1	20180913	Mitochondrial aconitase 1 (mAcon1) encodes an enzyme that harbors an iron-sulfur cluster and catalyses the first step of the Krebs Cycle in mitochondria, converting citrate into isocitrate.
2.90334520108711E-53	0.337456775434822	0.322	0.122	3.30110349363605E-49	Motorneurons	mRpL36	FBgn0042112	mitochondrial ribosomal protein L36	-	Contributions welcome.
3.76590866375898E-53	0.438739262400779	0.234	0.052	4.28183815069395E-49	Motorneurons	Spt-I	FBgn0086532	Serine palmitoyltransferase subunit I	-	Contributions welcome.
6.78372567556344E-53	0.329592316088941	0.417	0.173	7.71309609311564E-49	Motorneurons	mRpS33	FBgn0038426	mitochondrial ribosomal protein S33	-	Contributions welcome.
9.07088350380723E-53	0.400849090615355	0.379	0.134	1.03135945438288E-48	Motorneurons	CG42239	FBgn0250868	-	-	Contributions welcome.
9.44995536573131E-53	0.528484852385735	0.672	0.358	1.07445992508365E-48	Motorneurons	eIF4EHP	FBgn0053100	eukaryotic translation initiation factor 4E homologous protein	20190307	eukaryotic translation initiation factor 4E homologous protein (eIF4EHP) encodes a protein that binds the 7-methyl-guanosine cap structure of mRNA and functions as a negative regulator of translation. The product of eIF4EHP contributes to embryonic patterning by negatively regulating translation of the products of cad and hb, and is also implicated in regulating ecdysone biosynthesis.
1.30747281666455E-52	0.586691814235625	0.66	0.378	1.48659659254759E-48	Motorneurons	PMCA	FBgn0259214	plasma membrane calcium ATPase	20190314	plasma membrane calcium ATPase (PMCA) encodes a P-type ion pump found in the plasma membrane. It functions as a low-capacity, high-affinity Ca[2+]-extrusion mechanism, which is required for maintaining resting Ca[2+] levels in all cells. In the larval neuromuscular junction it plays an important role in restoring resting Ca[2+] levels after pre- or post-synaptic Ca[2+] influx.
1.81235596198003E-52	0.334488960075848	0.433	0.198	2.0606487287713E-48	Motorneurons	Xbp1	FBgn0021872	X box binding protein-1	20190321	X box binding protein-1 (Xbp1) encodes a transcription factor that mediates the unfolded protein response. Xbp1 mRNA undergoes splicing after being cleaved by the product of Ire1, inducing the expression of ER quality control transcripts. Xbp1 mutants fail to develop beyond the 2nd instar larval stage, indicative of a requirement to resolve inherent ER stress during normal development.
2.02517994267577E-52	0.467918686477121	0.711	0.419	2.30262959482235E-48	Motorneurons	Pgi	FBgn0003074	Phosphoglucose isomerase	20190912	Phosphoglucose isomerase (Pgi) encodes an enzyme involved in glucose homeostasis.
3.3233654676403E-52	0.379571135441718	0.432	0.176	3.77866653670702E-48	Motorneurons	Prosalpha7	FBgn0023175	Proteasome alpha7 subunit	-	Contributions welcome.
3.40116700725073E-52	0.402612265483221	0.771	0.482	3.86712688724407E-48	Motorneurons	ND-B14	FBgn0033570	NADH dehydrogenase (ubiquinone) B14 subunit	-	Contributions welcome.
3.5617726671375E-52	0.285964373093205	0.2	0.06	4.04973552253533E-48	Motorneurons	Nhe3	FBgn0028703	Na[+]/H[+] hydrogen exchanger 3	-	Contributions welcome.
6.36054681097836E-52	0.344208773719555	0.331	0.124	7.2319417240824E-48	Motorneurons	mRpS16	FBgn0033907	mitochondrial ribosomal protein S16	-	Contributions welcome.
6.42438145529072E-52	0.465766100927821	0.397	0.152	7.30452171466555E-48	Motorneurons	Fas1	FBgn0285925	Fasciclin 1	-	Contributions welcome.
1.4071155733428E-51	0.344106519980357	0.376	0.143	1.59989040689076E-47	Motorneurons	Ipp	FBgn0016672	Inositol polyphosphate 1-phosphatase	20190801	Inositol polyphosphate 1-phosphatase (Ipp) encodes a protein involved in synaptic transmission and inositol metabolism regulation.
1.61438750868584E-51	0.384803546601019	0.45	0.181	1.8355585973758E-47	Motorneurons	ND-42	FBgn0019957	NADH dehydrogenase (ubiquinone) 42 kDa subunit	20190926	NADH dehydrogenase (ubiquinone) 42 kDa subunit (ND-42) encodes an ortholog of human NDUFA10, a subunit of complex I of the mitochondrial electron transport chain (NADH:ubiquinone reductase). ND-42 acts genetically as a suppressor of some Pink1 phenotypes.
4.23785646289851E-51	0.321024931904753	0.35	0.134	4.81844279831561E-47	Motorneurons	CCT5	FBgn0010621	Chaperonin containing TCP1 subunit 5	20190912	Chaperonin containing TCP1 subunit 5 (CCT5) encodes a component of the TCP-1 ring complex (TRiC) chaperonin. It is involved in myofibril organization maintenance, cardiac physiological rhythm and lifespan determination.
8.60340894418651E-51	0.446516119768169	0.734	0.411	9.78207596954006E-47	Motorneurons	cindr	FBgn0027598	CIN85 and CD2AP related	20190307	CIN85 and CD2AP related (cindr) encodes an adaptor protein that links cell surface junctions and adhesion proteins with multiple components of the actin cytoskeleton. It regulates cytoskeletal dynamics, eye patterning and endocytosis. It also cooperates with the product of scra to promote intercellular bridge stability during cytokinesis.
1.04593313469772E-50	0.382861678965215	0.324	0.099	1.1892259741513E-46	Motorneurons	Vps24	FBgn0037231	Vacuolar protein sorting 24	20190321	Vacuolar protein sorting 24 (Vps24) encodes an essential subunit of ESCRT-III, one of the endosomal sorting complexes required for transport (ESCRT). It is involved in membrane remodeling in diverse cellular processes, such as multi-vesicular body biogenesis, cytokinesis and virus budding.
1.13949372392059E-50	0.389499750410439	0.321	0.108	1.29560436409771E-46	Motorneurons	Arpc3A	FBgn0038369	Actin-related protein 2/3 complex, subunit 3A	-	Contributions welcome.
1.34467714567947E-50	0.436692601234643	0.25	0.052	1.52889791463756E-46	Motorneurons	Vta1	FBgn0035251	Vesicle trafficking 1	-	Contributions welcome.
1.46266433904622E-50	0.318725846384863	0.33	0.117	1.66304935349555E-46	Motorneurons	CCT8	FBgn0284436	Chaperonin containing TCP1 subunit 8	-	Contributions welcome.
1.77837333869119E-50	0.322562910531326	0.304	0.104	2.02201048609188E-46	Motorneurons	muc	FBgn0283658	midline uncoordinated	-	Contributions welcome.
4.38000636893221E-50	0.312970626578929	0.434	0.185	4.98006724147592E-46	Motorneurons	Tim9a	FBgn0030480	Tim9a	20210121	Tim9a (Tim9a) encodes a subunit of the soluble mitochondrial intermembrane space protein transporter complex that acts as a chaperone for the import and insertion of proteins into the mitochondrial inner membrane.
4.68065232482131E-50	0.399772943013523	0.231	0.053	5.32190169332183E-46	Motorneurons	Vps2	FBgn0039402	Vacuolar protein sorting 2	20210121	Vacuolar protein sorting 2 (Vps2) encodes a component of the ESCRT-III complex which is required for endosome-mediated trafficking via multivesicular body formation and sorting.
1.00697186058659E-49	0.359737275004405	0.268	0.081	1.14492700548695E-45	Motorneurons	Sfxn2	FBgn0036843	Sideroflexin 2	-	Contributions welcome.
1.16109568762444E-49	0.74892119122836	0.638	0.371	1.32016579682898E-45	Motorneurons	mt:ND5	FBgn0013684	mitochondrial NADH-ubiquinone oxidoreductase chain 5	-	Contributions welcome.
1.27532821794725E-49	0.304499178152397	0.256	0.079	1.45004818380602E-45	Motorneurons	SerRS	FBgn0031497	Seryl-tRNA synthetase	20190801	Seryl-tRNA synthetase (SerRS) encodes a protein that aminoacylates transfer RNAs (tRNA) for their use by the ribosome during protein synthesis.
1.69138126335427E-49	0.356013118783602	0.29	0.093	1.92310049643381E-45	Motorneurons	mRpS9	FBgn0037529	mitochondrial ribosomal protein S9	-	Contributions welcome.
2.06556050268269E-49	0.27040896370622	0.434	0.193	2.34854229155022E-45	Motorneurons	CG5532	FBgn0034902	-	-	Contributions welcome.
2.41130737260555E-49	0.328411037414075	0.428	0.184	2.74165648265251E-45	Motorneurons	mRpS21	FBgn0044511	mitochondrial ribosomal protein S21	-	Contributions welcome.
2.81204165833423E-49	0.498200218267219	0.266	0.085	3.19729136552602E-45	Motorneurons	CG44325	FBgn0265413	-	-	Contributions welcome.
1.05091404971486E-48	0.380509889613564	0.396	0.175	1.1948892745258E-44	Motorneurons	hoip	FBgn0286786	hoi-polloi	-	Contributions welcome.
1.19122927262942E-48	0.302836105675737	0.477	0.218	1.35442768297965E-44	Motorneurons	eIF3k	FBgn0034654	eukaryotic translation initiation factor 3 subunit k	-	Contributions welcome.
1.43811652849557E-48	0.451781457579012	0.553	0.277	1.63513849289946E-44	Motorneurons	Vha68-1	FBgn0265262	Vacuolar H[+] ATPase 68kD subunit 1	-	Contributions welcome.
2.66718330188611E-48	0.321446052176032	0.332	0.122	3.03258741424451E-44	Motorneurons	Sms	FBgn0036272	Spermine synthase	-	Contributions welcome.
3.90537940747065E-48	0.557855614341741	0.683	0.375	4.44041638629413E-44	Motorneurons	unc-104	FBgn0267002	uncoordinated-104	-	Contributions welcome.
3.94713337968168E-48	0.332000290507034	0.359	0.136	4.48789065269807E-44	Motorneurons	ND-49	FBgn0039909	NADH dehydrogenase (ubiquinone) 49 kDa subunit	-	Contributions welcome.
4.15821825521071E-48	0.445571098026777	0.33	0.104	4.72789415617458E-44	Motorneurons	CG42376	FBgn0259722	-	-	Contributions welcome.
5.93652331824277E-48	0.278708666636643	0.366	0.152	6.74982701284202E-44	Motorneurons	CG11699	FBgn0030311	-	-	Contributions welcome.
6.67260536206968E-48	0.333752738100851	0.294	0.1	7.58675229667322E-44	Motorneurons	mRpS17	FBgn0034986	mitochondrial ribosomal protein S17	-	Contributions welcome.
7.12098500800839E-48	0.38813004281869	0.377	0.149	8.09655995410554E-44	Motorneurons	GlcAT-P	FBgn0036144	Glucuronyltransferase P	-	Contributions welcome.
1.14113054265111E-47	0.332850283500541	0.212	0.054	1.29746542699431E-43	Motorneurons	TBC1D16	FBgn0032249	TBC1 domain family member 16	-	Contributions welcome.
1.17830913667409E-47	0.392703584235936	0.646	0.354	1.33973748839844E-43	Motorneurons	CG17776	FBgn0040899	-	-	Contributions welcome.
1.36047938626585E-47	0.348267005049993	0.226	0.062	1.54686506218427E-43	Motorneurons	CG8245	FBgn0033031	-	-	Contributions welcome.
1.39789639685716E-47	0.39034582320567	0.64	0.336	1.58940820322659E-43	Motorneurons	Tom20	FBgn0036928	Translocase of outer membrane 20	-	Contributions welcome.
1.48926035396182E-47	0.294825528832893	0.254	0.078	1.69328902245459E-43	Motorneurons	Chchd3	FBgn0010808	Coiled-coil-helix-coiled-coil-helix domain containing 3	20190307	Coiled-coil-helix-coiled-coil-helix domain containing 3 (Chchd3) encodes a mitochondrial inner membrane protein that is required for mitochondrial fusion. Loss of Chchd3 leads to inactivation of Hippo activity, decreased tissue growth, cell proliferation defects, oxidative stress and JNK pathway activation.
1.52775110943944E-47	0.397767568877062	0.275	0.085	1.73705301143264E-43	Motorneurons	GlyRS	FBgn0027088	Glycyl-tRNA synthetase	20190801	Glycyl-tRNA synthetase (GlyRS) encodes a protein involved in dendrite morphogenesis and larval lymph gland hemopoiesis.
3.04054594497524E-47	0.362566077766646	0.581	0.293	3.45710073943685E-43	Motorneurons	sky	FBgn0032901	skywalker	20190314	skywalker (sky) encodes a RabGAP that genetically interacts with and activates GTPase activity of the product of Rab35 through an unconventional mechanism. It restricts the ability of synaptic vesicles to fuse into a synaptic endosomal compartment, thereby limiting synaptic vesicle associated protein sorting at synaptic endosomes. In line with this function, sky also genetically interacts with co…
1.13725632939404E-46	0.404232781586798	0.933	0.774	1.29306044652103E-42	Motorneurons	Ggamma30A	FBgn0267252	G protein subunit gamma at 30A	20190307	G protein subunit gamma at 30A (Ggamma30A) encodes the gamma subunit of a heterotrimeric G protein complex. It functions in rhodopsin-mediated signaling in photoreceptor cells. Post-translational farnesylation of the product of Ggamma30A facilitates membrane attachment of the visual Gbeta/gamma complex.
1.14803597036925E-46	0.320774964520046	0.336	0.131	1.30531689830984E-42	Motorneurons	CG10674	FBgn0035592	-	-	Contributions welcome.
1.23180661340498E-46	0.291080025488472	0.449	0.207	1.40056411944146E-42	Motorneurons	CG17734	FBgn0037890	-	-	Contributions welcome.
1.53350836840982E-46	0.406240241703911	0.578	0.303	1.74359901488196E-42	Motorneurons	alphaTub84D	FBgn0003885	alpha-Tubulin at 84D	20190321	alpha-Tubulin at 84D (alphaTub84D) encodes a protein involved in major cellular mechanisms such as formation of spindle apparatus or microtubular threads for transport of proteins or organelles.
2.1057827075736E-46	0.362470540877138	0.522	0.265	2.39427493851118E-42	Motorneurons	CG33170	FBgn0053170	-	-	Contributions welcome.
2.12186517432652E-46	0.449596592518623	0.668	0.348	2.41256070320925E-42	Motorneurons	schlank	FBgn0040918	schlank	20190314	schlank (schlank) encodes a member of the Ceramide Synthases family involved in sphingolipid metabolism. It is essential for ceramide synthesis and modulates triacylglycerol levels and transcriptional expression of body fat metabolism regulators.
2.23827492084463E-46	0.362158509945405	0.329	0.114	2.54491858500035E-42	Motorneurons	mRpL14	FBgn0040389	mitochondrial ribosomal protein L14	-	Contributions welcome.
3.03370488760149E-46	0.213612920831835	0.294	0.111	3.4493224572029E-42	Motorneurons	ND-75	FBgn0017566	NADH dehydrogenase (ubiquinone) 75 kDa subunit	-	Contributions welcome.
4.16438211912991E-46	0.433714891776429	0.861	0.634	4.73490246945071E-42	Motorneurons	Vha13	FBgn0283536	Vacuolar H[+] ATPase 13kD subunit	-	Contributions welcome.
4.49776828655137E-46	0.320563929539481	0.251	0.076	5.1139625418089E-42	Motorneurons	Tspo	FBgn0031263	Translocator protein	20190314	Translocator protein (Tspo) encodes a protein localized in the outer mitochondrial membrane that is thought to be involved in various pathways, including steroid and heme biosynthesis, apoptosis, protein import, cell proliferation and differentiation and also has been proposed to participate in the formation of the mitochondrial permeability transition pore.
5.09758119755877E-46	0.417671087444992	0.75	0.46	5.79594982162432E-42	Motorneurons	Chchd2	FBgn0260747	Coiled-coil-helix-coiled-coil-helix domain containing 2	-	Contributions welcome.
5.28462710761047E-46	0.314944741499108	0.231	0.063	6.0086210213531E-42	Motorneurons	CG1907	FBgn0039674	-	-	Contributions welcome.
6.88184087654777E-46	0.314768625995086	0.287	0.092	7.82465307663482E-42	Motorneurons	mRpL28	FBgn0031660	mitochondrial ribosomal protein L28	-	Contributions welcome.
9.87819187075892E-46	0.347699616758988	0.785	0.491	1.12315041570529E-41	Motorneurons	Hasp	FBgn0032797	Hig-anchoring scaffold protein	-	Contributions welcome.
1.56235410793534E-45	0.209894737576147	0.377	0.165	1.77639662072248E-41	Motorneurons	Prosbeta2	FBgn0023174	Proteasome beta2 subunit	20190801	Proteasome beta2 subunit (Prosbeta2) encodes a component of the 26S proteasome, which degrades polyubiquitinated proteins in the cytoplasm and nucleus.
1.61041936863994E-45	0.481578399972311	0.3	0.084	1.83104682214362E-41	Motorneurons	ths	FBgn0033652	thisbe	20190314	thisbe (ths) encodes is a Fibroblast growth factor (FGF) and ligand for the FGF receptor encoded by htl. It regulates the development of somatic and visceral muscle in the mesoderm, cardioblasts and glial cells. Its roles include acting as a chemoattractant in directional cell migration, and regulating adhesion, differentiation, and cell survival.
1.7929095147849E-45	0.654895247040211	0.802	0.545	2.03853811831043E-41	Motorneurons	mt:ND4	FBgn0262952	mitochondrial NADH-ubiquinone oxidoreductase chain 4	-	Contributions welcome.
2.35737587143845E-45	0.319016204262168	0.266	0.085	2.68033636582552E-41	Motorneurons	Atg3	FBgn0036813	Autophagy-related 3	20190627	Autophagy-related 3 (Atg3) encodes a protein involved in multiple autophagy processes such as autophagosome assembly, cellular response to starvation, and glycophagy.
6.9052098007509E-45	0.379291109909989	0.261	0.087	7.85122354345377E-41	Motorneurons	CG32069	FBgn0052069	-	-	Contributions welcome.
8.78664921531238E-45	0.457970555928566	0.408	0.159	9.99042015781018E-41	Motorneurons	shrb	FBgn0086656	shrub	20190314	shrub (shrb) encodes Shrub encodes Vps32/Snf7, a filament-forming subunit of the ESCRT-III complex involved in inward membrane budding. It regulates multiple cellular processes involving ESCRTs activity including multivesicular body biogenesis, cytokinesis, membrane repair and regulation of membrane associated signaling.
1.70777083555799E-44	0.313943249244814	0.215	0.053	1.94173544002944E-40	Motorneurons	galectin	FBgn0031213	galectin	20190912	galectin (galectin) encodes a galactoside binding protein involved in synaptic target recognition.
2.14841256154708E-44	0.3795546762093	0.955	0.823	2.44274508247902E-40	Motorneurons	COX8	FBgn0263911	Cytochrome c oxidase subunit 8	-	Contributions welcome.
2.99544390389483E-44	0.308054777684555	0.305	0.105	3.40581971872843E-40	Motorneurons	mRpL49	FBgn0030433	mitochondrial ribosomal protein L49	-	Contributions welcome.
3.08375854745053E-44	0.265884387402684	0.203	0.049	3.50623346845125E-40	Motorneurons	metro	FBgn0050021	menage a trois	20190314	menage a trois (metro) encodes controls the expansion of larval neuromuscular junctions (NMJs) and the proper establishment of synaptic boutons. At NMJs Metro associates with the adaptor protein encoded by veli to stabilize the product of dlg1 in a trimeric scaffold complex that limits the size of active zones and glutamate receptor fields.
3.67209692387506E-44	0.323726539797576	0.426	0.195	4.17517420244595E-40	Motorneurons	CG14483	FBgn0034248	-	-	Contributions welcome.
4.10884853921916E-44	0.271393792538352	0.241	0.08	4.67176078909218E-40	Motorneurons	Vps28	FBgn0021814	Vacuolar protein sorting 28	20190321	Vacuolar protein sorting 28 (Vps28) encodes a member of the ESCRT-I complex, which sorts certain endocytosed receptors for degradation via the multivesicular body.
4.94879384319727E-44	0.385377223501461	0.327	0.115	5.62677859971529E-40	Motorneurons	CG31126	FBgn0051126	-	-	Contributions welcome.
4.99454669810942E-44	0.338846119159221	0.341	0.122	5.67879959575041E-40	Motorneurons	mRpS24	FBgn0039159	mitochondrial ribosomal protein S24	-	Contributions welcome.
9.09544861473825E-44	0.350553644909703	0.28	0.085	1.03415250749574E-39	Motorneurons	CG8778	FBgn0033761	-	-	Contributions welcome.
9.14702854350217E-44	0.382979679660494	0.207	0.051	1.0400171453962E-39	Motorneurons	CG14669	FBgn0037326	-	-	Contributions welcome.
9.41287666372998E-44	0.287621923614547	0.26	0.088	1.0702440766661E-39	Motorneurons	CG1902	FBgn0033434	-	-	Contributions welcome.
1.47408877906157E-43	0.264343889614315	0.235	0.072	1.67603894179301E-39	Motorneurons	Arp3	FBgn0262716	Actin-related protein 3	-	Contributions welcome.
1.98596756627178E-43	0.476629103955014	0.433	0.203	2.25804512285102E-39	Motorneurons	Lis-1	FBgn0015754	Lissencephaly-1	20180920	Lissencephaly-1 (Lis-1) encodes a regulator of the cytoplasmic dynein-1 motor complex, binding to Dynein heavy chain and regulating dynein force production, microtubule affinity and velocity. It is involved in the transport of many of dynein's cargoes, including mRNPs, mitochondria and nuclei. The Lis-1 product is also a non-catalytic subunit of platelet-activating factor acetylhydrolase.
2.73867939729283E-43	0.335055360969833	0.913	0.774	3.11387847472195E-39	Motorneurons	awd	FBgn0000150	abnormal wing discs	20190307	abnormal wing discs (awd) encodes a nucleotide diphosphate kinase that regulates with the product of shi the endocytosis of different surface proteins (e.g. those encoded by N, btl, Pvr, and shg). During development, it regulates morphogenesis of trachea, follicular epithelium, and imaginal discs and contributes to neurotransmission and border cell migration.
3.17424347639847E-43	0.288791722765633	0.264	0.084	3.60911483266506E-39	Motorneurons	Rbcn-3B	FBgn0023510	Rabconnectin-3B	20190314	Rabconnectin-3B (Rbcn-3B) encodes a protein that is part of a regulatory subunit of the Vacuolar H[+] ATPase required for acidification of intracellular vesicles and the lysosome. It involved in endocytic trafficking and lysosome function, and mutations block Notch signaling in follicle cells and imaginal disc cells.
3.51505843914479E-43	0.393344494878167	0.324	0.115	3.99662144530763E-39	Motorneurons	CG15922	FBgn0040575	-	-	Contributions welcome.
4.92552342523717E-43	0.289597042572082	0.515	0.265	5.60032013449467E-39	Motorneurons	Prosbeta3	FBgn0026380	Proteasome beta3 subunit	-	Contributions welcome.
5.03530063092418E-43	0.318153097039209	0.371	0.144	5.7251368173608E-39	Motorneurons	Rop	FBgn0004574	Ras opposite	-	Contributions welcome.
7.5815686345929E-43	0.286216223827156	0.442	0.207	8.62024353753213E-39	Motorneurons	CG9065
1.01576735187826E-42	0.475735329546787	0.422	0.176	1.15492747908559E-38	Motorneurons	NaPi-III	FBgn0260795	Na[+]-dependent inorganic phosphate cotransporter type III	20190926	Na[+]-dependent inorganic phosphate cotransporter type III (NaPi-III) encodes a transporter involved in sodium-dependent phosphate transmembrane transport.
1.27578194707506E-42	0.3411031296029	0.825	0.571	1.45056407382434E-38	Motorneurons	CG41128	FBgn0069923	-	-	Contributions welcome.
1.31107700952428E-42	0.264407423329149	0.483	0.243	1.49069455982911E-38	Motorneurons	Sec61beta	FBgn0010638	Sec61 beta subunit	20190919	Sec61 beta subunit (Sec61beta) encodes a protein involved in the regulation of autophagy.
1.76605150365662E-42	0.353423958077213	0.301	0.105	2.00800055965758E-38	Motorneurons	mRpL23	FBgn0035335	mitochondrial ribosomal protein L23	-	Contributions welcome.
2.12290018391428E-42	0.352848900486152	0.289	0.096	2.41373750911054E-38	Motorneurons	mRpL20	FBgn0036335	mitochondrial ribosomal protein L20	-	Contributions welcome.
2.31746966213411E-42	0.380181379050631	0.353	0.122	2.63496300584648E-38	Motorneurons	Arp1	FBgn0011745	Actin-related protein 1	20180913	Actin-related protein 1 (Arp1) encodes the short filamentous component of the Dynactin complex, which plays an essential role in the activation of the Dynein microtubule motor protein. As such, the Arp1 product is required for diverse cellular processes such as intracellular transport, mitotic spindle assembly, chromosome movements, and nuclear positioning.
3.71581784478597E-42	0.405146347530161	0.844	0.669	4.22488488952165E-38	Motorneurons	RpL35A	FBgn0037328	Ribosomal protein L35A	-	Contributions welcome.
5.02754705367718E-42	0.340552415913413	0.461	0.206	5.71632100003095E-38	Motorneurons	alphaSnap	FBgn0250791	alpha Soluble NSF attachment protein	-	Contributions welcome.
9.51405933387527E-42	0.244256832425701	0.231	0.079	1.08174854626162E-37	Motorneurons	mRpL17	FBgn0035122	mitochondrial ribosomal protein L17	-	Contributions welcome.
1.15211261504891E-41	0.489443529634334	0.622	0.323	1.30995204331062E-37	Motorneurons	mRpL34	FBgn0083983	mitochondrial ribosomal protein L34	-	Contributions welcome.
1.33015367160178E-41	0.281567901275692	0.407	0.173	1.51238472461123E-37	Motorneurons	CG10470	FBgn0032746	-	-	Contributions welcome.
2.6668457420564E-41	0.409553482977261	0.617	0.347	3.03220360871813E-37	Motorneurons	Vha26	FBgn0283535	Vacuolar H[+]-ATPase 26kD subunit	20190926	Vacuolar H[+]-ATPase 26kD subunit (Vha26) encodes the E subunit of the V1 domain of the vacuolar ATPase that is required for the morphology of tracheal cells.
3.09567264189101E-41	0.286941952331319	0.432	0.197	3.51977979383007E-37	Motorneurons	Prosalpha5	FBgn0016697	Proteasome alpha5 subunit	-	Contributions welcome.
3.82722822103014E-41	0.364006559334209	0.936	0.764	4.35155848731127E-37	Motorneurons	Tom7	FBgn0033357	Translocase of outer membrane 7	20190314	Translocase of outer membrane 7 (Tom7) encodes a putative mitochondrial protein that may act as a channel component of the TOM complex based on orthology with the human gene TOMM7.
4.11788119266161E-41	0.253445277170886	0.229	0.071	4.68203091605625E-37	Motorneurons	Scox	FBgn0262467	Synthesis of cytochrome c oxidase	20190919	Synthesis of cytochrome c oxidase (Scox) encodes a protein involved in cytochrome complex assembly and regulation of ATP biosynthesis.
6.7022454972813E-41	0.312340244897782	0.4	0.167	7.62045313040884E-37	Motorneurons	CG33181	FBgn0053181	-	-	Contributions welcome.
8.83003601187559E-41	0.285254527297087	0.408	0.179	1.00397509455025E-36	Motorneurons	Prosalpha3	FBgn0261394	Proteasome alpha3 subunit	-	Contributions welcome.
1.05032488122728E-40	0.267701017248635	0.205	0.064	1.19421938995542E-36	Motorneurons	mRpL51	FBgn0032053	mitochondrial ribosomal protein L51	-	Contributions welcome.
1.06268193978738E-40	0.212964856880686	0.265	0.106	1.20826936553825E-36	Motorneurons	mRpS25	FBgn0030572	mitochondrial ribosomal protein S25	-	Contributions welcome.
1.15804686426783E-40	0.249243183078251	0.221	0.072	1.31669928467252E-36	Motorneurons	mRpL47	FBgn0014023	mitochondrial ribosomal protein L47	-	Contributions welcome.
1.16906438745194E-40	0.295493529823714	0.263	0.087	1.32922620853285E-36	Motorneurons	Arpc1	FBgn0001961	Actin-related protein 2/3 complex, subunit 1	20190307	Actin-related protein 2/3 complex, subunit 1 (Arpc1) encodes one of seven components of the highly conserved Arp2/3 complex. The Arp2/3 complex is required for many cellular and developmental processes requiring F-actin polymerization, including germline ring canal growth, embryonic cellularization, myoblast fusion, and endocytosis.
1.32139368704511E-40	0.238141166495462	0.216	0.07	1.50242462217029E-36	Motorneurons	mRpL21	FBgn0036853	mitochondrial ribosomal protein L21	-	Contributions welcome.
1.47876452506717E-40	0.302047934817115	0.29	0.102	1.68135526500137E-36	Motorneurons	CG34125	FBgn0083961	-	-	Contributions welcome.
1.51554001447663E-40	0.253483733799616	0.372	0.163	1.72316899645993E-36	Motorneurons	Prosbeta4	FBgn0032596	Proteasome beta4 subunit	20190711	Proteasome beta4 subunit (Prosbeta4) encodes a protein involved in proteasomal degradation.
1.8088057606162E-40	0.342265187811889	0.558	0.279	2.05661214982062E-36	Motorneurons	bi	FBgn0000179	bifid	20190307	bifid (bi) encodes a T-box transcription factor that controls cell proliferation, viability and cell migration. It contributes to the development of several tissues such as brain, eyes and wings. In wing development it is activated by the product of dpp and to a lesser extent by Wg signaling.
1.9613864845882E-40	0.167697038676937	0.358	0.163	2.23009643297679E-36	Motorneurons	CG7920	FBgn0039737	-	-	Contributions welcome.
2.139882399543E-40	0.227489862707086	0.317	0.138	2.43304628828039E-36	Motorneurons	Flo2	FBgn0264078	Flotillin 2	20190307	Flotillin 2 (Flo2) encodes encodes a scaffold protein that contributes to the anti-parasitoid immune response and the secretion and spreading of the ligands encoded by wg and hh.
2.64337085556651E-40	0.291017846894867	0.389	0.172	3.00551266277912E-36	Motorneurons	SelT	FBgn0031670	Selenoprotein T	-	Contributions welcome.
3.30419623854979E-40	0.25034259455013	0.295	0.119	3.75687112323111E-36	Motorneurons	Fkbp59	FBgn0029174	FK506-binding protein 59kD	20190919	FK506-binding protein 59kD (Fkbp59) encodes a peptidylprolyl isomerase involved in the regulation of calcium transport and phototransduction.
3.40858828003535E-40	0.318756364534935	0.341	0.148	3.87556487440019E-36	Motorneurons	beat-Ib	FBgn0028645	beaten path Ib	-	Contributions welcome.
3.77669824022462E-40	0.29704658417409	0.319	0.134	4.2941058991354E-36	Motorneurons	CG15019	FBgn0035541	-	-	Contributions welcome.
5.14205947321821E-40	0.2733842989671	0.307	0.112	5.8465216210491E-36	Motorneurons	Flo1	FBgn0024754	Flotillin 1	-	Contributions welcome.
5.33925381688793E-40	0.387491325843056	0.876	0.758	6.07073158980158E-36	Motorneurons	RpL10Ab	FBgn0036213	Ribosomal protein L10Ab	20181025	Ribosomal protein L10Ab (RpL10Ab) is an essential gene during oogenesis that encodes a ribosomal protein of the large ribosome subunit.
6.97794889595118E-40	0.182657302523297	0.326	0.14	7.93392789469649E-36	Motorneurons	Rpn11	FBgn0028694	Regulatory particle non-ATPase 11	-	Contributions welcome.
8.07372487477038E-40	0.309214105242996	0.384	0.164	9.17982518261392E-36	Motorneurons	CG13293	FBgn0035677	-	-	Contributions welcome.
8.82898948441896E-40	0.199761244001522	0.511	0.263	1.00385610437844E-35	Motorneurons	cl	FBgn0000318	clot	20180906	clot (cl) encodes a protein with thioredoxin reductase and glutathione peroxidase enzymatic activity. cl is required for drosopterin biosynthesis and its product contributes to redox homeostasis and signaling and defence against oxidative stress.
9.1479502855474E-40	0.232219282990154	0.387	0.178	1.04012194746674E-35	Motorneurons	eIF3m	FBgn0033902	eukaryotic translation initiation factor 3 subunit m	20190307	eukaryotic translation initiation factor 3 subunit m (eIF3m) encodes a non core component of the EIF3 translation initiation factor. The product of eIF3m functions during caspase mediated remodeling of the syncytial testis, where it interacts with the apoptosome.
9.19217101920947E-40	0.334433797477507	0.855	0.684	1.04514984488412E-35	Motorneurons	RpS19a	FBgn0010412	Ribosomal protein S19a	20190711	Ribosomal protein S19a (RpS19a) encodes a structural constituent of ribosomes.
1.12565366049157E-39	0.511086562105821	0.966	0.755	1.27986821197892E-35	Motorneurons	Fas2	FBgn0000635	Fasciclin 2	-	Contributions welcome.
1.52269614123051E-39	0.23219880754522	0.275	0.102	1.73130551257909E-35	Motorneurons	P5CDh1	FBgn0037138	delta-1-Pyrroline-5-carboxylate dehydrogenase 1	20190314	delta-1-Pyrroline-5-carboxylate dehydrogenase 1 (P5CDh1) encodes a conserved, nuclear-encoded mitochondrial matrix enzyme. It is a member of the aldehyde dehydrogenase superfamily involved in proline degradation.
1.72459180762172E-39	0.238334728248175	0.274	0.1	1.9608608852659E-35	Motorneurons	PrBP	FBgn0032059	Prenyl-binding protein	-	Contributions welcome.
1.83889038545672E-39	0.277038025167949	0.214	0.058	2.09081836826429E-35	Motorneurons	GABPI	FBgn0031495	beta4GalNAcTB pilot	20190307	beta4GalNAcTB pilot (GABPI) encodes a Golgi multitransmembrane protein of the DHHC family. In contrast to other members of the DHHC family, it lacks palmitoylation activity. It is required for Golgi localization and for the activity of the glycosphingolipid specific glycosyltransferase encoded by beta4GalNAcTB.
2.16247059563014E-39	0.348268979351177	0.208	0.062	2.45872906723147E-35	Motorneurons	Esyt2	FBgn0266758	Extended synaptotagmin-like protein 2	20190321	Extended synaptotagmin-like protein 2 (Esyt2) encodes a member of the Synaptotagmin family that localizes to the endoplasmic reticculum (ER). In axonal ER of motorneurons, it may be involved in coordinating intracellular calcium dynamics and constitutive membrane trafficking.
2.43262010632738E-39	0.290611945706246	0.762	0.476	2.76588906089423E-35	Motorneurons	Vha14-1	FBgn0262512	Vacuolar H[+] ATPase 14kD subunit 1	-	Contributions welcome.
2.45240982112167E-39	0.287619029505846	0.435	0.195	2.78838996661534E-35	Motorneurons	Apt1	FBgn0042138	Acyl-protein thioesterase 1	-	Contributions welcome.
2.78216804555713E-39	0.278621269158662	0.341	0.138	3.16332506779846E-35	Motorneurons	mgr	FBgn0264694	merry-go-round	-	Contributions welcome.
2.96169545172526E-39	0.197942579042622	0.381	0.17	3.36744772861163E-35	Motorneurons	gammaSnap1	FBgn0028552	gamma Soluble NSF attachment protein 1	20190711	gamma Soluble NSF attachment protein 1 (gammaSnap1) encodes a protein involved in the dorsal/ventral pattern formation of the wing disc.
3.03093702754014E-39	0.218623826903744	0.391	0.176	3.44617540031314E-35	Motorneurons	EMC5	FBgn0032732	ER membrane protein complex subunit 5	-	Contributions welcome.
3.17865902530002E-39	0.411468002098627	0.707	0.429	3.61413531176612E-35	Motorneurons	Cyt-c-p	FBgn0284248	Cytochrome c proximal	-	Contributions welcome.
3.61611706490333E-39	0.327993507269239	0.298	0.111	4.11152510279509E-35	Motorneurons	Lpin	FBgn0263593	Lipin	20190314	Lipin (Lpin) encodes a protein that plays a central role in fat body function and energy metabolism. It works as a phosphatidate phosphatase required for normal insulin pathway signaling.
6.27466273421728E-39	0.62177340944187	0.61	0.346	7.13429152880505E-35	Motorneurons	mt:ND1	FBgn0013679	mitochondrial NADH-ubiquinone oxidoreductase chain 1	-	Contributions welcome.
7.63190928345372E-39	0.41249670835627	0.807	0.547	8.67748085528688E-35	Motorneurons	CG43222
1.08546537006045E-38	0.254016926711982	0.518	0.262	1.23417412575873E-34	Motorneurons	beat-Ic	FBgn0028644	beaten path Ic	20190912	beaten path Ic (beat-Ic) encodes a protein involved in axon guidance.
1.28383519146785E-38	0.387728720879378	0.848	0.712	1.45972061269895E-34	Motorneurons	Tpi	FBgn0086355	Triose phosphate isomerase	20190314	Triose phosphate isomerase (Tpi) encodes a soluble metabolic protein dimer that functions in glycolysis catalyzing the isomerization between dihydroxyacetone phosphate and glyceraldehyde 3-phosphate, which is essential for efficient ATP production.
1.33154805677268E-38	0.365182083280941	0.619	0.326	1.51397014055054E-34	Motorneurons	ND-B16.6	FBgn0029868	NADH dehydrogenase (ubiquinone) B16.6 subunit	-	Contributions welcome.
1.87062188821456E-38	0.394563689327223	0.706	0.44	2.12689708689996E-34	Motorneurons	eEF1beta	FBgn0028737	eukaryotic translation elongation factor 1 beta	-	Contributions welcome.
2.45391420439927E-38	0.25478523263001	0.411	0.198	2.79010045040197E-34	Motorneurons	Tim8	FBgn0027359	Tim8	-	Contributions welcome.
2.70461385130564E-38	0.262728789139312	0.51	0.259	3.07514594893451E-34	Motorneurons	Rab2	FBgn0014009	Rab2	20180913	Rab2 (Rab2) encodes a protein that belongs to the Rab family of small Ras-like GTPases that regulate vesicle trafficking. Rab2 product contributes to the maturation and fusion of endosomes and autophagosomes with lysosomes.
2.95521155626192E-38	0.383596666531833	0.522	0.26	3.3600755394698E-34	Motorneurons	RpS14b	FBgn0004404	Ribosomal protein S14b	-	Contributions welcome.
3.96876607668942E-38	0.225633377770833	0.55	0.294	4.51248702919587E-34	Motorneurons	RpL34a	FBgn0039406	Ribosomal protein L34a	-	Contributions welcome.
4.14114468714234E-38	0.260113176765534	0.403	0.176	4.70848150928084E-34	Motorneurons	Prosalpha2	FBgn0086134	Proteasome alpha2 subunit	-	Contributions welcome.
4.18575514860443E-38	0.315287761777589	0.286	0.099	4.75920360396324E-34	Motorneurons	mEFTu1	FBgn0024556	mitochondrial translation elongation factor Tu 1	20190314	mitochondrial translation elongation factor Tu 1 (mEFTu1) encodes a protein predicted to function within mitochondria to bring aminoacyl-tRNA to the ribosome during the elongation phase of mRNA translation.
4.989956895719E-38	0.24722099703418	0.283	0.108	5.67358099043251E-34	Motorneurons	Rbp1	FBgn0260944	RNA-binding protein 1	-	Contributions welcome.
5.07459591425276E-38	0.263582252447253	0.254	0.088	5.76981555450539E-34	Motorneurons	mRpL41	FBgn0034001	mitochondrial ribosomal protein L41	-	Contributions welcome.
5.49747272328024E-38	0.284859717356024	0.568	0.323	6.25062648636964E-34	Motorneurons	Syn	FBgn0004575	Synapsin	20190314	Synapsin (Syn) encodes a phosphoprotein associated with synaptic vesicles. It interacts with the endocytic scaffolding protein encoded by Dap160. Phosphorylation of synapsin at serine 6 is required for associative short-term learning/memory and short-term olfactory habituation. It is important for outgrowth of synaptic boutons at the larval neuromuscular junction.
9.16733481411848E-38	0.268766263178221	0.38	0.165	1.04232596836527E-33	Motorneurons	Ufm1	FBgn0085220	Ubiquitin-fold modifier 1	-	Contributions welcome.
1.09980025090796E-37	0.219253501030741	0.301	0.125	1.25047288528235E-33	Motorneurons	Rpt4	FBgn0028685	Regulatory particle triple-A ATPase 4	20190314	Regulatory particle triple-A ATPase 4 (Rpt4) encodes the 19S proteasomal ATPase, which is a component of the 26S proteosome complex. It localizes to the nucleolus and participates in regulating rRNA transcription. It physically interacts with the tumor suppressor encoded by BHD.
1.22346033059071E-37	0.269584396046078	0.653	0.374	1.39107439588164E-33	Motorneurons	slo	FBgn0003429	slowpoke	20190314	slowpoke (slo) encodes the structural alpha subunit of a BK ('maxi K') calcium-activated potassium channel. It regulates neurotransmitter release at the synapse and maintain electrical excitability in neurons and muscle cells.
1.31415082914968E-37	0.435102683028169	0.326	0.134	1.49418949274319E-33	Motorneurons	CG40472	FBgn0085736	-	-	Contributions welcome.
1.71622436030738E-37	0.296755128466335	0.216	0.064	1.9513470976695E-33	Motorneurons	CG11980	FBgn0037652	-	-	Contributions welcome.
1.76491239790527E-37	0.219681044653525	0.607	0.331	2.00670539641829E-33	Motorneurons	CG43759	FBgn0264090	-	-	Contributions welcome.
1.9432303253292E-37	0.202271610303605	0.22	0.073	2.2094528798993E-33	Motorneurons	UGP	FBgn0035978	UDP-glucose pyrophosphorylase	20190919	UGP (UGP) encodes an enzyme involved in hyperoxia response.
2.3289328019105E-37	0.255791271157612	0.206	0.061	2.64799659577224E-33	Motorneurons	comt	FBgn0000346	comatose	20190307	comatose (comt) encodes the N-ethylmaleimide-Sensitive Factor 1 protein. It is required for maintenance of neurotransmitter release through disassembly or rearrangement of plasma membrane SNARE complexes following synaptic vesicle fusion.
2.59197731070594E-37	0.205920701218227	0.296	0.124	2.94707820227266E-33	Motorneurons	boca	FBgn0004132	boca	20190321	boca (boca) encodes an endoplasmic reticulum protein that is evolutionarily conserved. It is required for the intracellular trafficking of members of the low-density lipoprotein family of receptors, including the one encoded by arr. As such, boca mutants are compromised for a number of pathways including Wingless signaling.
2.74031367528663E-37	0.344870143764651	0.815	0.604	3.1157366488009E-33	Motorneurons	Rack1	FBgn0020618	Receptor of activated protein kinase C 1	20190314	Receptor of activated protein kinase C 1 (Rack1) encodes a cytosolic adaptor protein that is essential during development, particularly oogenesis.
3.16858994567928E-37	0.242350265649477	0.403	0.188	3.60268676823735E-33	Motorneurons	mge	FBgn0035473	maggie	20190314	maggie (mge) encodes a protein predicted to act as a receptor of the TOM (translocase of outer membrane) complex, which is involved in protein import into mitochondria. The product of mge modulates cell death induced by the expression of the mouse Bax protein.
3.4305514245279E-37	0.300195096485732	0.215	0.065	3.90053696968823E-33	Motorneurons	CG12065	FBgn0030052	-	-	Contributions welcome.
3.48565271443761E-37	0.257893486138996	0.364	0.15	3.96318713631556E-33	Motorneurons	hpRNA:CR18854
4.1453458635255E-37	0.366363649143262	0.873	0.751	4.71325824682849E-33	Motorneurons	Cyp1	FBgn0004432	Cyclophilin 1	-	Contributions welcome.
4.46555187149372E-37	0.280732548563842	0.367	0.157	5.07733247788835E-33	Motorneurons	ens	FBgn0264693	ensconsin	20190307	ensconsin (ens) encodes a microtubule associated protein required for multiple kinesin-1 functions. It contributes to microtubule motor activity, centrosome separation, nuclear positioning and skeletal muscle development.
4.87674531818701E-37	0.300895154266615	0.435	0.202	5.54485942677863E-33	Motorneurons	lost	FBgn0263594	lost	20190314	lost (lost) encodes a protein that interacts with the RNA-binding protein encoded by rump for posterior localization of mRNAs by diffusion/entrapment during late stages of oogenesis. The identification of the product of lost in various RNP complexes suggests a broad role in RNA metabolism.
6.09395032969764E-37	0.173393318709869	0.241	0.093	6.92882152486621E-33	Motorneurons	CG31229	FBgn0051229	-	-	Contributions welcome.
7.02194384702903E-37	0.291403342982824	0.266	0.097	7.983950154072E-33	Motorneurons	mRpL50	FBgn0028648	mitochondrial ribosomal protein L50	-	Contributions welcome.
7.09131811425173E-37	0.255742285015043	0.248	0.085	8.06282869590422E-33	Motorneurons	mRpL24	FBgn0031651	mitochondrial ribosomal protein L24	-	Contributions welcome.
9.32834408497218E-37	0.31938210563692	0.222	0.065	1.06063272246134E-32	Motorneurons	CG13623	FBgn0039205	-	-	Contributions welcome.
9.4110180121985E-37	0.60333267197652	0.744	0.464	1.07003274798697E-32	Motorneurons	EndoA	FBgn0038659	Endophilin A	20190307	Endophilin A (EndoA) encodes an essential protein for synaptic vesicle endocytosis. It recruits or stabilizes the product of Synj (required for vesicle uncoating) to endocytic membranes.
1.22311143847378E-36	0.249467429727898	0.425	0.205	1.39067770554469E-32	Motorneurons	mRpL55	FBgn0038678	mitochondrial ribosomal protein L55	20190314	mitochondrial ribosomal protein L55 (mRpL55) encodes a protein involved in mitochondrial biogenesis and cell division.
1.24749896763954E-36	0.191169730608892	0.432	0.216	1.41840632620616E-32	Motorneurons	SNF4Agamma	FBgn0264357	SNF4/AMP-activated protein kinase gamma subunit	20190926	SNF4/AMP-activated protein kinase gamma subunit (SNF4Agamma) encodes a protein involved in lipid metabolism, autophagy and response to starvation.
1.25590050290772E-36	0.150340066359506	0.501	0.271	1.42795887180607E-32	Motorneurons	dsd	FBgn0039528	distracted	-	Contributions welcome.
1.68575292962309E-36	0.20354915684906	0.299	0.122	1.91670108098146E-32	Motorneurons	mRpS18A	FBgn0051450	mitochondrial ribosomal protein S18A	-	Contributions welcome.
1.80794696734312E-36	0.197094302471355	0.27	0.113	2.05563570186913E-32	Motorneurons	VhaSFD	FBgn0027779	Vacuolar H[+]-ATPase SFD subunit	-	Contributions welcome.
2.14107857797183E-36	0.202836036354201	0.248	0.088	2.43440634315397E-32	Motorneurons	elm	FBgn0037358	ethanol sensitive with low memory	-	Contributions welcome.
3.5314163683917E-36	0.338546078269357	0.877	0.739	4.01522041086136E-32	Motorneurons	tsr	FBgn0011726	twinstar	-	Contributions welcome.
3.6157359854494E-36	0.217391608924462	0.447	0.22	4.11109181545597E-32	Motorneurons	dj-1beta	FBgn0039802	dj-1beta	-	Contributions welcome.
4.45573314964016E-36	0.207766950859799	0.495	0.27	5.06616859114087E-32	Motorneurons	MFS17	FBgn0058263	Major Facilitator Superfamily Transporter 17	-	Contributions welcome.
4.56260998082824E-36	0.246390852888351	0.293	0.111	5.18768754820171E-32	Motorneurons	CG5567	FBgn0036760	-	-	Contributions welcome.
4.63397117366812E-36	0.289557490387419	0.246	0.083	5.26882522446065E-32	Motorneurons	MagR	FBgn0026666	Magnetic receptor	-	Contributions welcome.
4.72787009659634E-36	0.265407093992623	0.519	0.255	5.37558829983003E-32	Motorneurons	CG42668	FBgn0261550	-	-	Contributions welcome.
5.20366028492917E-36	0.209097502021143	0.332	0.141	5.91656174396447E-32	Motorneurons	Baldspot	FBgn0260960	Baldspot	20190919	Baldspot (Baldspot) encodes a protein involved in spermatogenesis.
5.82404034383675E-36	0.219114746913228	0.305	0.118	6.62193387094239E-32	Motorneurons	AdSS	FBgn0027493	Adenylosuccinate Synthetase	20190307	Adenylosuccinate Synthetase (AdSS) encodes a protein involved in purine nucleotide biosynthesis and neurogenesis.
6.30303342132531E-36	0.176161717013911	0.299	0.129	7.16654900004687E-32	Motorneurons	Spase25	FBgn0030306	Spase 25-subunit	-	Contributions welcome.
7.51057025102215E-36	0.313219480987237	0.262	0.091	8.53951837541219E-32	Motorneurons	mRpS18C	FBgn0039765	mitochondrial ribosomal protein S18C	20190321	mitochondrial ribosomal protein S18C (mRpS18C) encodes a component of the small subunit of mitochondrial ribosomes, which translate mRNAs encoded by the mitochondrial genome.
7.51165078842016E-36	0.1446082529809	0.39	0.184	8.54074694643372E-32	Motorneurons	tacc	FBgn0026620	transforming acidic coiled-coil protein	20190314	transforming acidic coiled-coil protein (tacc) encodes a centrosomal protein that helps to stabilize microtubules. It seems to influence microtubules indirectly, primarily through its interaction with the product of msps. It is also phosphorylated by the product of aurA, and this activates its ability to stabilize microtubules.
7.59476060286206E-36	0.257383416759858	0.422	0.212	8.63524280545416E-32	Motorneurons	Shab	FBgn0262593	Shaker cognate b	20190314	Shaker cognate b (Shab) encodes a member of the Sh family and the structural alpha subunit of a delayed rectifier K[+] channel (Kv2). The product of Shab channel functions to regulate excitability in neurons and muscles, and transmitter release.
9.05795792309083E-36	0.237860096571959	0.594	0.328	1.02988981585543E-31	Motorneurons	Marf	FBgn0029870	Mitochondrial assembly regulatory factor	20190314	Mitochondrial assembly regulatory factor (Marf) encodes a dynamin-family GTPase that mediates outer mitochondrial membrane tethering and fusion. Marf loss causes mitochondrial fragmentation and endoplasmic reticular stress that evoke skeletal muscle, retinal and heart tube dysfunction.
9.23247364535465E-36	0.241910876139829	0.316	0.129	1.04973225347682E-31	Motorneurons	bai	FBgn0045866	baiser	-	Contributions welcome.
9.63776238973352E-36	0.191631044811394	0.296	0.125	1.0958135837127E-31	Motorneurons	mRpL30	FBgn0029718	mitochondrial ribosomal protein L30	-	Contributions welcome.
1.04151678523608E-35	0.169811168747289	0.231	0.088	1.18420458481342E-31	Motorneurons	Rpn7	FBgn0028688	Regulatory particle non-ATPase 7	-	Contributions welcome.
1.27194146232749E-35	0.290823714001523	0.538	0.281	1.44619744266636E-31	Motorneurons	Cmpk	FBgn0028833	Cytidine/uridine monophosphate kinase 1	20190919	Dak1 (Dak1) encodes a mitochondrial pyrimidine nucleoside monophosphate kinase with cytidylate kinase and uridylate kinase activity.
1.30884499425983E-35	0.136034601889002	0.295	0.13	1.48815675847343E-31	Motorneurons	Prosbeta7	FBgn0250746	Proteasome beta7 subunit	-	Contributions welcome.
1.39908865132999E-35	0.21866878734597	0.312	0.122	1.5907637965622E-31	Motorneurons	Ndae1	FBgn0259111	Na[+]-driven anion exchanger 1	20190926	Na[+]-driven anion exchanger 1 (Ndae1) encodes an intrinsic membrane protein that reversibly mediates the exchange of 1 Na[+] and 2 HCO[[3]][-] for 1 Cl[-] at basolateral membranes of gut and renal epithelia as well as CNS neurons. In the CNS, the product of Ndae1 can lower resting intracellular Cl[-] controlling GABA(A) Cl-channel activity.
1.42938700489288E-35	0.235892687786352	0.294	0.114	1.62521302456321E-31	Motorneurons	Sc2	FBgn0035471	Sc2	-	Contributions welcome.
1.53277569590506E-35	0.274038447518114	0.53	0.283	1.74276596624406E-31	Motorneurons	cathD	FBgn0029093	cathepsin D	20190919	cathD (cathD) encodes a protein involved in apoptosis and the defense response to Gram-negative bacteria.
1.64423257693989E-35	0.221374400672812	0.26	0.095	1.86949243998066E-31	Motorneurons	CG1265	FBgn0035517	-	-	Contributions welcome.
2.03927843205227E-35	0.261257411820764	0.293	0.105	2.31865957724343E-31	Motorneurons	mEFTs	FBgn0032646	mitochondrial translation elongation factor Ts	20190314	mitochondrial translation elongation factor Ts (mEFTs) encodes a protein predicted to function within mitochondria to recharge the products of mEFTu1 and mEFTu2 with GTP during the elongation phase of mRNA translation.
3.32362942712124E-35	0.213827059175559	0.401	0.179	3.77896665863686E-31	Motorneurons	Trp1	FBgn0011584	Translocation protein 1	-	Contributions welcome.
3.48586781325708E-35	0.266640970967035	0.346	0.143	3.9634317036733E-31	Motorneurons	lap	FBgn0086372	like-AP180	20190314	like-AP180 (lap) encodes a cytosolic protein that acts as a clathrin adaptor to promote clathrin-coated vesicle formation and restrict coated vesicle size. At synapses it regulates synaptic vesicle size as well as the efficacy of synaptic vesicle protein retrieval.
3.98568610867396E-35	0.213890417174693	0.315	0.13	4.53172510556229E-31	Motorneurons	Uev1A	FBgn0035601	Ubiquitin-conjugating enzyme variant 1A	20191219	Ubiquitin-conjugating enzyme variant 1A (Uev1A) encodes a conserved protein that contributes to ubiquitin conjugating enzyme activity, but not catalytically, since it lacks the conserved cysteine residue essential for ubiquitin conjugation. It regulates genomic integrity, IMD pathway-mediated innate immunity, JNK-pathway mediated cell death and tumor invasion.
4.25685554769763E-35	0.232785227750596	0.296	0.116	4.8400447577322E-31	Motorneurons	viaf	FBgn0036237	viral IAP-associated factor	-	Contributions welcome.
4.40410689859957E-35	0.257709709423631	0.376	0.16	5.00746954370771E-31	Motorneurons	Ost48	FBgn0014868	Oligosaccharyltransferase 48kD subunit	-	Contributions welcome.
4.46752220213555E-35	0.126371872012972	0.279	0.125	5.07957274382812E-31	Motorneurons	CG10340	FBgn0022344	-	-	Contributions welcome.
5.0574719783595E-35	0.187731269016231	0.306	0.128	5.75034563939475E-31	Motorneurons	mRpS7	FBgn0032236	mitochondrial ribosomal protein S7	-	Contributions welcome.
5.57864145830239E-35	0.238730096061276	0.224	0.077	6.34291533808981E-31	Motorneurons	Dpck	FBgn0037469	Dephospho-CoA kinase	-	Contributions welcome.
5.68690204229874E-35	0.254613860993325	0.268	0.102	6.46600762209367E-31	Motorneurons	Tat	FBgn0030558	Tyrosine aminotransferase	-	Contributions welcome.
5.89989344559636E-35	0.222904643731732	0.464	0.228	6.70817884764306E-31	Motorneurons	CG6115	FBgn0040985	-	-	Contributions welcome.
6.32919640007736E-35	0.136961210262403	0.214	0.086	7.19629630688796E-31	Motorneurons	Su(P)	FBgn0004465	Suppressor of ref(2)P sterility	-	Contributions welcome.
7.13750559667771E-35	0.19444459173362	0.224	0.084	8.11534386342255E-31	Motorneurons	mRpL35	FBgn0038923	mitochondrial ribosomal protein L35	-	Contributions welcome.
7.50734628436726E-35	0.167495398712664	0.354	0.171	8.53585272532558E-31	Motorneurons	Sfxn1-3	FBgn0037239	Sideroflexin 1/3	-	Contributions welcome.
7.61887925983194E-35	0.342199577226066	0.385	0.172	8.66266571842891E-31	Motorneurons	CG4502	FBgn0031896	-	-	Contributions welcome.
8.40959743558623E-35	0.21668396949669	0.342	0.146	9.56171228426154E-31	Motorneurons	CG18508	FBgn0028746	-	-	Contributions welcome.
8.46099000752232E-35	0.237444351229186	0.236	0.078	9.62014563855287E-31	Motorneurons	CG4364	FBgn0032138	-	-	Contributions welcome.
8.61636439968664E-35	0.241809907734229	0.305	0.121	9.79680632244371E-31	Motorneurons	stv	FBgn0086708	starvin	20190228	starvin (stv) encodes a BAG family member that binds heat shock proteins. It plays roles in somatic muscles and is involved in the chaperone pathway essential for muscle maintenance. It also acts as co-chaperone of Hsp70 proteins during recovery from stress, including cold stress.
9.54238791958806E-35	0.194846547548068	0.466	0.238	1.08496950645716E-30	Motorneurons	RpL24-like	FBgn0037899	Ribosomal protein L24-like	-	Contributions welcome.
1.04189472812151E-34	0.209962250246924	0.383	0.164	1.18463430587416E-30	Motorneurons	veli	FBgn0039269	veli	20190919	veli (veli) encodes a protein involved in border follicle cell migration and regulation of synaptic growth at the neuromuscular junction.
1.16970499935542E-34	0.187961142391819	0.272	0.111	1.32995458426712E-30	Motorneurons	CG5515	FBgn0039163	-	-	Contributions welcome.
1.23240307475792E-34	0.118942743138279	0.369	0.18	1.40124229599975E-30	Motorneurons	CG42361	FBgn0259707	-	-	Contributions welcome.
1.37115830086907E-34	0.238641556947329	0.355	0.153	1.55900698808813E-30	Motorneurons	ghi	FBgn0266124	ghiberti	20190307	ghiberti (ghi) encodes a protein homologous to the mammalian small regulatory subunit of serine palmitoyltransferase. Mutations in ghi affect the first steps of sphingolipids biosynthesis and disrupt meiotic cytokinesis of males.
1.71995896889184E-34	0.249023130323669	0.564	0.314	1.95559334763002E-30	Motorneurons	eEF1gamma	FBgn0029176	eukaryotic translation elongation factor 1 gamma	20190307	eukaryotic translation elongation factor 1 gamma (eEF1gamma) encodes a protein that associates with other EF1 subunits (alpha/beta/delta). It regulates organelle movement along microtubules. It binds tubulin and the protein kinase encoded by Doa, which in turns phosphorylates the product of eEF1gamma.
1.83537049675785E-34	0.367133576893862	0.673	0.386	2.08681625481367E-30	Motorneurons	Mid1	FBgn0053988	Mid1	-	Contributions welcome.
2.19423786462551E-34	0.22464482669397	0.49	0.255	2.4948484520792E-30	Motorneurons	CG1440	FBgn0030038	-	-	Contributions welcome.
2.22414319729648E-34	0.173482544329554	0.243	0.094	2.52885081532609E-30	Motorneurons	CCT1	FBgn0003676	Chaperonin containing TCP1 subunit 1	-	Contributions welcome.
2.43843107921813E-34	0.338808799559259	0.863	0.646	2.77249613707102E-30	Motorneurons	l(3)neo38	FBgn0265276	lethal (3) neo38	20210121	lethal (3) neo38 (l(3)neo38) encodes an essential regulator of neuromuscular junction and brain development, required at post-embryonic stages.
2.85879959092691E-34	0.250371414576004	0.36	0.153	3.25045513488389E-30	Motorneurons	spidey	FBgn0029975	spidey	20181011	spidey (spidey) encodes a member of the short chain dehydrogenase/reductase family. It regulates oenocyte growth and maturation, as well as the metabolism of ecdysteroids and cuticular hydrocarbons.
3.05449366627069E-34	0.282677438614651	0.435	0.202	3.47295929854977E-30	Motorneurons	Rab1	FBgn0285937	Rab1	20190328	Rab1 (Rab1) encodes a small GTPase which regulates endoplasmic reticulum to Golgi and intra Golgi trafficking through different effectors. It has been involved in Notch signaling, cell migration, autophagy and cytokinesis.
4.45386673186319E-34	0.185761627009449	0.353	0.158	5.06404647412845E-30	Motorneurons	Pect	FBgn0032482	Phosphoethanolamine cytidylyltransferase	-	Contributions welcome.
6.99402456648082E-34	0.227803434973941	0.316	0.137	7.9522059320887E-30	Motorneurons	Nmdar2	FBgn0053513	NMDA receptor 2	-	Contributions welcome.
7.73490553289382E-34	0.229267902615841	0.258	0.103	8.79458759090028E-30	Motorneurons	MSBP	FBgn0030703	membrane steroid binding protein	-	Contributions welcome.
1.07054639089381E-33	0.217630811525899	0.625	0.378	1.21721124644626E-29	Motorneurons	CG31030	FBgn0051030	-	-	Contributions welcome.
1.33977224076968E-33	0.291774615178656	0.264	0.091	1.52332103775512E-29	Motorneurons	CG5554	FBgn0034914	-	-	Contributions welcome.
1.7691065751904E-33	0.224898152222513	0.554	0.298	2.01147417599149E-29	Motorneurons	ben	FBgn0000173	bendless	20190307	bendless (ben) encodes an E2 ubiquitin-conjugating enzyme. It plays essential roles in multiple processes such as synaptic growth and maturation, axon guidance, innate immunity, genomic integrity, tumor growth, cell invasion, apoptosis, long-term memory and escape response.
2.07858916176788E-33	0.158448955230729	0.316	0.153	2.36335587693007E-29	Motorneurons	kek2	FBgn0015400	kekkon 2	-	Contributions welcome.
2.24352698089799E-33	0.2029849373005	0.429	0.209	2.55089017728101E-29	Motorneurons	CG7378	FBgn0030976	-	-	Contributions welcome.
2.53159017082744E-33	0.17373715200155	0.277	0.117	2.8784180242308E-29	Motorneurons	CG1909	FBgn0039911	-	-	Contributions welcome.
3.8966518877119E-33	0.201958872773397	0.503	0.271	4.43049319632843E-29	Motorneurons	CG34132	FBgn0083968	-	-	Contributions welcome.
4.22582114857506E-33	0.2588645246562	0.501	0.264	4.80475864592984E-29	Motorneurons	Pomp	FBgn0032884	Pomp	-	Contributions welcome.
4.36463277861183E-33	0.149522556467711	0.234	0.092	4.96258746928166E-29	Motorneurons	CG9646	FBgn0034184	-	-	Contributions welcome.
6.09654898970325E-33	0.198471318439295	0.393	0.185	6.9317762012926E-29	Motorneurons	VhaPPA1-1	FBgn0028662	Vacuolar H[+] ATPase PPA1 subunit 1	20190926	Vacuolar H[+] ATPase PPA1 subunit 1 (VhaPPA1-1) encodes a protein involved in tracheal terminal branching.
6.13279233050639E-33	0.211630603909556	0.315	0.135	6.97298487978577E-29	Motorneurons	CG14817	FBgn0026089	-	-	Contributions welcome.
8.1012611942588E-33	0.192326334360323	0.272	0.114	9.21113397787225E-29	Motorneurons	CG13907	FBgn0035173	-	-	Contributions welcome.
9.8556892700468E-33	0.199543173246244	0.208	0.07	1.12059187000432E-28	Motorneurons	CG8360	FBgn0032001	-	-	Contributions welcome.
1.20884255472427E-32	0.182518079993309	0.367	0.164	1.37445398472149E-28	Motorneurons	vig2	FBgn0046214	vig2	20190919	vig2 (vig2) encodes a protein involved in heterochromatin organization, histone H3-K9 methylation and chromatin silencing regulation.
1.25338189535443E-32	0.174920073369317	0.236	0.088	1.42509521501799E-28	Motorneurons	Tom40	FBgn0016041	Translocase of outer membrane 40	20190314	Translocase of outer membrane 40 (Tom40) encodes a protein predicted to be a channel component of the TOM complex, which is involved in protein import into mitochondria. It is predicted to be involved in the cellular response to hypoxia.
1.44105485936776E-32	0.180630932342913	0.246	0.095	1.63847937510115E-28	Motorneurons	CG12091	FBgn0035228	-	-	Contributions welcome.
1.59392897768203E-32	0.169948667417135	0.283	0.123	1.81229724762447E-28	Motorneurons	Rpn10	FBgn0015283	Regulatory particle non-ATPase 10	20190314	Regulatory particle non-ATPase 10 (Rpn10) encodes one of the polyubiquitin receptor subunits of the 26S proteasome. It recognizes and binds the polyubiquitin moiety of proteins intended for proteasomal degradation or the ubiquitin-like domain of extraproteasomal ubiquitin receptors.
2.19002857535463E-32	0.151682683097149	0.344	0.158	2.49006249017821E-28	Motorneurons	Vps60	FBgn0036740	Vacuolar protein sorting 60	20190321	Vacuolar protein sorting 60 (Vps60) encodes a member of the Vps4 complex. It contributes to the formation of intraluminal vesicles and multi-vesicular bodies by supporting the dissociation of the ESCRT complex from the invaginating membranes on endosomes.
2.63664263479575E-32	0.126935979464084	0.315	0.144	2.99786267576277E-28	Motorneurons	DENR	FBgn0030802	Density regulated protein	20190307	Density regulated protein (DENR) encodes a non-canonical translation initiation factor together with its binding partner encoded by MCTS1. It associates with ribosomes and it promotes translation reinitiation.
3.11655793041886E-32	0.16272784858743	0.344	0.163	3.54352636688624E-28	Motorneurons	CG43066	FBgn0262476	-	-	Contributions welcome.
3.63088748503428E-32	0.154150350472726	0.239	0.092	4.12831907048398E-28	Motorneurons	CCT6	FBgn0027329	Chaperonin containing TCP1 subunit 6	-	Contributions welcome.
3.97649076679066E-32	0.160984955002629	0.281	0.116	4.52127000184099E-28	Motorneurons	CG6180	FBgn0032453	-	-	Contributions welcome.
4.19696896336745E-32	0.191194334539656	0.285	0.126	4.77195371134879E-28	Motorneurons	mt:ATPase8	FBgn0013673	mitochondrial ATPase subunit 8	20190314	mitochondrial ATPase subunit 8 (mt:ATPase8) is a mitochondrial DNA gene that encodes a subunit of the mitochondrial ATP synthase localized to the inner mitochondrial membrane.
4.27857191875903E-32	0.227433377331956	0.262	0.11	4.86473627162902E-28	Motorneurons	CG3760	FBgn0022343	-	-	Contributions welcome.
4.29119522095341E-32	0.254369695128534	0.352	0.149	4.87908896622402E-28	Motorneurons	CG8861	FBgn0037676	-	-	Contributions welcome.
6.07114855989945E-32	0.181794229034307	0.276	0.116	6.90289591260568E-28	Motorneurons	CG1703	FBgn0030321	-	-	Contributions welcome.
1.08307342644956E-31	0.205552224583659	0.309	0.136	1.23145448587315E-27	Motorneurons	Usp2	FBgn0031187	Ubiquitin specific protease 2	-	Contributions welcome.
1.73360037509381E-31	0.184405341709283	0.263	0.101	1.97110362648166E-27	Motorneurons	Mtch	FBgn0027786	Mitochondrial carrier homolog 1	-	Contributions welcome.
3.01942218295722E-31	0.18145341043392	0.424	0.201	3.43308302202236E-27	Motorneurons	Arpc4	FBgn0284255	Actin-related protein 2/3 complex, subunit 4	20190926	Actin-related protein 2/3 complex, subunit 4 (Arpc4) encodes a subunit of the actin-related protein 2/3 complex with roles in cortical actin cytoskeleton organization. It is involved in cell adhesion, regulation of cell shape and wound healing.
3.44148402957706E-31	0.246856561996052	0.275	0.101	3.91296734162911E-27	Motorneurons	mRpL40	FBgn0037892	mitochondrial ribosomal protein L40	-	Contributions welcome.
3.46590736864236E-31	0.138218749978467	0.233	0.098	3.94073667814637E-27	Motorneurons	cni	FBgn0000339	cornichon	-	Contributions welcome.
4.84813491532129E-31	0.168543332404427	0.271	0.116	5.51232939872031E-27	Motorneurons	mRpL54	FBgn0034579	mitochondrial ribosomal protein L54	-	Contributions welcome.
5.13834744294186E-31	0.175660833635795	0.343	0.164	5.84230104262489E-27	Motorneurons	CG4080	FBgn0035983	-	-	Contributions welcome.
5.58955267120247E-31	0.351677393489581	0.81	0.551	6.35532138715721E-27	Motorneurons	Vha55	FBgn0005671	Vacuolar H[+]-ATPase 55kD subunit	-	Contributions welcome.
6.58293346709351E-31	0.340247193853174	0.901	0.73	7.48479535208532E-27	Motorneurons	chinmo	FBgn0086758	Chronologically inappropriate morphogenesis	20190307	Chronologically inappropriate morphogenesis (chinmo) encodes a putative BTB-zinc finger transcription factor. It is essential for neuronal temporal patterning. It also plays a role in the regulation of eye development, tumor formation, and the self-renewal and/or sexual identity of male somatic cyst stem cells by acting downstream of JAK-STAT signaling.
7.12339531656885E-31	0.202786851984168	0.461	0.229	8.09930047493878E-27	Motorneurons	CG32267	FBgn0052267	-	-	Contributions welcome.
7.37011698797323E-31	0.134730400703685	0.391	0.183	8.37982301532557E-27	Motorneurons	eIF3g1	FBgn0029629	eukaryotic translation initiation factor 3 subunit g1	-	Contributions welcome.
8.95838919747706E-31	0.153014914434314	0.298	0.127	1.01856885175314E-26	Motorneurons	Sgt	FBgn0032640	small glutamine-rich tetratricopeptide containing protein	20190919	small glutamine-rich tetratricopeptide containing protein (Sgt) encodes a protein involved in the regulation of the protein folding mediated by chaperones.
9.16759413218096E-31	0.209641681697309	0.491	0.248	1.04235545282897E-26	Motorneurons	RpL22	FBgn0015288	Ribosomal protein L22	20180920	Ribosomal protein L22 (RpL22) encodes a member of the eukaryotic ribosomal protein eL22 family. It is ubiquitously expressed, forms part of the large ribosomal subunit and is involved in protein synthesis.
1.05148032620757E-30	0.52768160701955	0.883	0.711	1.195533130898E-26	Motorneurons	Msp300	FBgn0261836	Muscle-specific protein 300 kDa	20190314	Muscle-specific protein 300 kDa (Msp300) encodes a Nesprin-like protein that is required for proper positioning of muscle nuclei, mitochondria, and neuromuscular junction.
1.28058443433524E-30	0.207460690663039	0.414	0.194	1.45602450183917E-26	Motorneurons	Fum1	FBgn0286222	Fumarase 1	-	Contributions welcome.
1.29103654447352E-30	0.188212512971369	0.314	0.139	1.46790855106639E-26	Motorneurons	Prosalpha4	FBgn0004066	Proteasome alpha4 subunit	-	Contributions welcome.
1.86481112895522E-30	0.160823195197141	0.227	0.081	2.12029025362209E-26	Motorneurons	SelR	FBgn0267376	Selenoprotein R	20190314	Selenoprotein R (SelR) encodes a methionine sulfoxide reductase, which specifically converts the R isomer of methionine sulfoxide back to methionine. It reverses the modification of actin performed by the product of Mical, thus restoring actin to normal function. It contributes to actin organization in neuronal and muscle tissue.
2.19343623059453E-30	0.19883874307186	0.303	0.132	2.49393699418598E-26	Motorneurons	Nulp1	FBgn0027549	Nuclear localized protein 1	-	Contributions welcome.
2.44242793898336E-30	0.228662070347432	0.398	0.193	2.77704056662408E-26	Motorneurons	Arf102F	FBgn0013749	ADP ribosylation factor at 102F	-	Contributions welcome.
2.48437182793273E-30	0.197101574735846	0.248	0.097	2.82473076835952E-26	Motorneurons	mRpL16	FBgn0023519	mitochondrial ribosomal protein L16	-	Contributions welcome.
2.55010154401508E-30	0.121954906485188	0.417	0.222	2.89946545554515E-26	Motorneurons	EMC6	FBgn0039259	ER membrane protein complex subunit 6	-	Contributions welcome.
3.17912936878001E-30	0.163340813327936	0.204	0.075	3.61467009230288E-26	Motorneurons	CG14812	FBgn0026090	-	-	Contributions welcome.
4.43820823708274E-30	0.220982174743806	0.2	0.066	5.04624276556308E-26	Motorneurons	CG11077	FBgn0039930	-	-	Contributions welcome.
4.80202797385135E-30	0.207192528986168	0.231	0.091	5.45990580626898E-26	Motorneurons	p24-1	FBgn0030341	p24-related-1	20190912	p24-related-1 (p24-1) encodes a p24 protein that contributes to the secretion of Wnt ligands.
5.06249297743278E-30	0.155974303310849	0.221	0.084	5.75605451534107E-26	Motorneurons	ALiX	FBgn0086346	ALG-2 interacting protein X	20190228	ALG-2 interacting protein X (ALiX) encodes an adaptor protein implicated in multiple cellular processes, including positive regulation of mitotic cytokinesis, exosomal secretion and apoptosis.
5.58120832267307E-30	0.183853727457379	0.228	0.084	6.34583386287928E-26	Motorneurons	mRpL48	FBgn0031357	mitochondrial ribosomal protein L48	-	Contributions welcome.
5.91287097364895E-30	0.164838916807865	0.233	0.088	6.72293429703885E-26	Motorneurons	tsh	FBgn0003866	teashirt	-	Contributions welcome.
9.38080402708222E-30	0.136352955801869	0.418	0.217	1.06659741787925E-25	Motorneurons	Prosbeta1	FBgn0010590	Proteasome beta1 subunit	-	Contributions welcome.
1.01891933744584E-29	0.154460505429046	0.214	0.084	1.15851128667592E-25	Motorneurons	CG2076	FBgn0030263	-	-	Contributions welcome.
1.15262460377856E-29	0.142113536944967	0.465	0.25	1.31053417449623E-25	Motorneurons	sxc	FBgn0261403	super sex combs	20190912	super sex combs (sxc) is a polycomb group gene that encodes a O-GlcNAc transferase involved in epigenetic gene silencing.
1.23897691500361E-29	0.208399137989222	0.451	0.237	1.4087167523591E-25	Motorneurons	Pfdn1	FBgn0031776	Prefoldin 1	-	Contributions welcome.
1.34779108041415E-29	0.202083650211781	0.294	0.119	1.53243845843088E-25	Motorneurons	CG7990	FBgn0030997	-	-	Contributions welcome.
1.72921552967851E-29	0.164644069491185	0.205	0.082	1.96611805724447E-25	Motorneurons	CG12107	FBgn0033209	-	-	Contributions welcome.
1.78270125602242E-29	0.126186140935494	0.522	0.302	2.02693132809749E-25	Motorneurons	HINT1	FBgn0031459	histidine triad nucleotide binding protein 1	-	Contributions welcome.
1.85881274218851E-29	0.196138606001471	0.22	0.081	2.11347008786834E-25	Motorneurons	mRpL18	FBgn0026741	mitochondrial ribosomal protein L18	-	Contributions welcome.
2.10062655755563E-29	0.169082390293175	0.202	0.074	2.38841239594075E-25	Motorneurons	GstO2	FBgn0035906	Glutathione S transferase O2	20190919	Glutathione S transferase O2 (GstO2) encodes a protein involved in glutathione metabolism.
2.20334580222871E-29	0.125889544973711	0.222	0.091	2.50520417713405E-25	Motorneurons	CG3792	FBgn0031662	-	-	Contributions welcome.
2.26879215522127E-29	0.190160901403698	0.274	0.109	2.57961668048658E-25	Motorneurons	CCT4	FBgn0032444	Chaperonin containing TCP1 subunit 4	-	Contributions welcome.
2.72117717324309E-29	0.173846468593198	0.28	0.115	3.09397844597739E-25	Motorneurons	Dlic	FBgn0030276	Dynein light intermediate chain	20190926	Dynein light intermediate chain (Dlic) encodes a dynein subunit that contributes to microtubule-based movement. It is involved in axogenesis, dendrite morphogenesis, mRNA transport, oogenesis and mitosis.
2.94783661876279E-29	0.156971054375475	0.238	0.098	3.3516902355333E-25	Motorneurons	CRIF	FBgn0037102	CR6-interacting factor	20190307	CR6-interacting factor (CRIF) encodes a protein that may play a role in regulating the RNAi pathway by stabilizing the RNAase III enzyme encoded by Dcr-2.
2.97973696227218E-29	0.335677239259258	0.857	0.715	3.38796092610346E-25	Motorneurons	RpL5	FBgn0064225	Ribosomal protein L5	20190314	Ribosomal protein L5 (RpL5) encodes a component of the large subunit of cytoplasmic ribosomes, which translate mRNAs encoded by the nuclear genome. RpL5 is haploinsufficient - heterozygous mutants display the 'Minute' phenotype, characterized by a slower developmental rate and small adult bristles.
3.3350732755029E-29	0.188745333187318	0.31	0.132	3.7919783142468E-25	Motorneurons	eIF3j	FBgn0027619	eukaryotic translation initiation factor 3 subunit j	-	Contributions welcome.
3.7283255075401E-29	0.198790887518567	0.24	0.096	4.2391061020731E-25	Motorneurons	Atf6	FBgn0033010	Atf6	-	Contributions welcome.
4.02159851310518E-29	0.24260956464499	0.56	0.301	4.57255750940059E-25	Motorneurons	robl	FBgn0024196	roadblock	20190314	roadblock (robl) encodes a dynein-associated protein involved in intracellular transport mediated by Dynein. It contributes to dendrite morphogenesis and mushroom body development.
4.1675948014118E-29	0.19072669802888	0.341	0.156	4.73855528920521E-25	Motorneurons	Prosbeta6	FBgn0002284	Proteasome beta6 subunit	-	Contributions welcome.
4.42143112469918E-29	0.169973072409232	0.211	0.078	5.02716718878297E-25	Motorneurons	Tif-IA	FBgn0032988	Tif-IA	-	Contributions welcome.
4.9955803900656E-29	0.179214690023029	0.462	0.236	5.67997490350459E-25	Motorneurons	Gs1l	FBgn0019982	GS1-like	-	Contributions welcome.
5.05053649917494E-29	0.173906174053088	0.281	0.115	5.74245999956191E-25	Motorneurons	mRpS28	FBgn0034361	mitochondrial ribosomal protein S28	-	Contributions welcome.
5.33525202484539E-29	0.20809320174935	0.48	0.246	6.06618155224921E-25	Motorneurons	Syt4	FBgn0028400	Synaptotagmin 4	20190314	Synaptotagmin 4 (Syt4) encodes a vesicular calcium binding protein implicated in retrograde signaling at synapses. It is proposed to regulate calcium-dependent cargo trafficking within the postsynaptic compartment.
5.60329092847742E-29	0.143596702362694	0.21	0.084	6.37094178567883E-25	Motorneurons	Spf45	FBgn0086683	Spf45	20190314	Spf45 (Spf45) encodes a bi-functional protein with roles in both splicing and DNA repair.
8.1442074507839E-29	0.207478873155741	0.415	0.197	9.2599638715413E-25	Motorneurons	Nurf-38	FBgn0016687	Nucleosome remodeling factor - 38kD	-	Contributions welcome.
8.6352255626496E-29	0.25668932719331	0.692	0.438	9.8182514647326E-25	Motorneurons	Vha36-1	FBgn0022097	Vacuolar H[+] ATPase 36kD subunit 1	-	Contributions welcome.
1.23196371325133E-28	0.230464486571916	0.324	0.143	1.40074274196676E-24	Motorneurons	CG1607	FBgn0039844	-	-	Contributions welcome.
1.33522565788473E-28	0.196777010946293	0.303	0.127	1.51815157301494E-24	Motorneurons	Arpc5	FBgn0031437	Actin-related protein 2/3 complex, subunit 5	20190307	Actin-related protein 2/3 complex, subunit 5 (Arpc5) encodes one of seven components of the highly conserved Arp2/3 complex. The Arp2/3 complex is required for many cellular and developmental processes requiring F-actin polymerization, including germline ring canal growth, embryonic cellularization, myoblast fusion, and endocytosis.
1.67577150746089E-28	0.172479983741612	0.282	0.116	1.90535220398303E-24	Motorneurons	Vha100-1	FBgn0028671	Vacuolar H[+] ATPase 100kD subunit 1	20190926	Vacuolar H[+] ATPase 100kD subunit 1 (Vha100-1) encodes a subunit of the V0 domain of V-ATPase, which acidifies autophagosomes and lysosomes in neurons. The product of Vha100-1 is involved in autophagosome maturation, tracheal branching and eye development.
2.1991346127475E-28	0.308620608282368	0.853	0.67	2.50041605469391E-24	Motorneurons	RpL23A	FBgn0026372	Ribosomal protein L23A	20181018	Ribosomal protein L23A (RpL23A) encodes an essential ribosomal RNA binding protein of the large ribosomal subunit involved in protein synthesis.
2.29304421217116E-28	0.247614061015353	0.265	0.113	2.60719126923861E-24	Motorneurons	Clic	FBgn0030529	Chloride intracellular channel	20190801	Chloride intracellular channel (Clic) encodes a protein involved in chloride transport and alcohol-related behavior.
2.74184434342973E-28	0.146035800215065	0.209	0.082	3.1174770184796E-24	Motorneurons	Nc73EF	FBgn0010352	Neural conserved at 73EF	-	Contributions welcome.
2.80890701572368E-28	0.227167255705537	0.915	0.651	3.19372727687782E-24	Motorneurons	Toll-6	FBgn0036494	Toll-6	20190314	Toll-6 (Toll-6) encodes a member of the Toll-like receptor family. It has neurotrophin receptor activity and contributes to dendrite guidance. Genetic interaction with 18w and Tollo suggests a Toll-6 role in convergent extension during early embryogenesis.
2.91613527315571E-28	0.18734221366368	0.528	0.294	3.31564580557804E-24	Motorneurons	Roc1a	FBgn0025638	Regulator of cullins 1a	20190314	Regulator of cullins 1a (Roc1a) encodes a C2H2 type zinc finger protein and component of several Cullin-Ring E3 ubiquitin ligase complexes. It binds directly to the Cullin subunit within the CRL complex and functions to recruit ubiquitin-charged E2 proteins.
3.01138189400668E-28	0.163233995235432	0.656	0.395	3.4239412134856E-24	Motorneurons	flw	FBgn0000711	flapwing	-	Contributions welcome.
3.74303383619584E-28	0.235518865539908	0.24	0.097	4.25582947175467E-24	Motorneurons	CG16717	FBgn0036028	-	-	Contributions welcome.
3.74748833710755E-28	0.118608268729897	0.473	0.255	4.26089423929128E-24	Motorneurons	CG34250	FBgn0085279	-	-	Contributions welcome.
3.75284357202555E-28	0.181304192514851	0.583	0.33	4.26698314139305E-24	Motorneurons	TM4SF	FBgn0020372	Transmembrane 4 superfamily	-	Contributions welcome.
4.70059078994394E-28	0.160756849806088	0.466	0.241	5.34457172816627E-24	Motorneurons	side	FBgn0016061	sidestep	20190314	sidestep (side) encodes a transmembrane protein of the immunoglobulin superfamily that is expressed in a defined spatiotemporal pattern in glial cells, sensory neurons and muscles. It functions as an attractive guidance cue to guide motor axons to their target regions.
4.7153566879271E-28	0.279194326321424	0.61	0.351	5.36136055417311E-24	Motorneurons	bol	FBgn0011206	boule	20190307	boule (bol) encodes a translational regulator required in spermatogenesis for entry into meiosis and spermatid differentiation. It has an additional role in mushroom body gamma neurons as a negative regulator of axon pruning.
5.25712750748557E-28	0.120881964206787	0.284	0.124	5.9773539760111E-24	Motorneurons	Trxr-1	FBgn0020653	Thioredoxin reductase-1	-	Contributions welcome.
5.43414281088465E-28	0.143818400502533	0.203	0.076	6.17862037597585E-24	Motorneurons	Sec13	FBgn0024509	Secretory 13	-	Contributions welcome.
5.98608167867751E-28	0.19051832980623	0.212	0.077	6.80617486865633E-24	Motorneurons	CG17841	FBgn0028480	-	-	Contributions welcome.
7.30636745450903E-28	0.272436551732191	0.948	0.734	8.30733979577676E-24	Motorneurons	sif	FBgn0085447	still life	20190314	still life (sif) encodes a guanine nucleotide exchange factor for Rho family GTPases. It is specifically localized to presynaptic terminals in both the central nervous system and neuromuscular junctions (NMJs), and regulates synaptic growth at NMJs.
7.70588655940318E-28	0.156040720870225	0.477	0.261	8.76159301804141E-24	Motorneurons	ATP6AP2	FBgn0037671	ATPase H+ transporting accessory protein 2	-	Contributions welcome.
1.72174961341783E-27	0.359579332973244	0.767	0.549	1.95762931045607E-23	Motorneurons	Pgk	FBgn0250906	Phosphoglycerate kinase	20190926	Phosphoglycerate kinase (Pgk) encodes an enzyme involved in myoblast fusion.
1.96775337951184E-27	0.194139649583278	0.321	0.147	2.23733559250497E-23	Motorneurons	CG34117	FBgn0083953	-	-	Contributions welcome.
2.93492267149963E-27	0.265389387585606	0.706	0.455	3.33700707749508E-23	Motorneurons	brp	FBgn0259246	bruchpilot	20190307	bruchpilot (brp) encodes a cytoskeletal protein critical for structural integrity of electron-dense projection (T-bar) at pre-active zones. It contributes to Ca[2+] channel clustering, size regulation of the synaptic vesicle readily releaseable pool and anesthesia-resistant memory formation.
3.03676749944948E-27	0.130138387904672	0.258	0.109	3.45280464687405E-23	Motorneurons	Gp93	FBgn0039562	Glycoprotein 93	20190307	Glycoprotein 93 (Gp93) encodes a heat shock protein Hsp90 family member that is involved in midgut development.
3.38088224113547E-27	0.198708058955976	0.631	0.397	3.84406310817103E-23	Motorneurons	vvl	FBgn0086680	ventral veins lacking	20190321	ventral veins lacking (vvl) encodes a transcription factor that acts together with other transcription factors in a context-dependent manner. Roles for this transcription factor include specification of cell fates, patterning and immune defense.
3.65368111778336E-27	0.250273495730805	0.759	0.521	4.15423543091969E-23	Motorneurons	RpL4	FBgn0003279	Ribosomal protein L4	-	Contributions welcome.
4.88887840277292E-27	0.121242657811913	0.277	0.128	5.55865474395281E-23	Motorneurons	Parp	FBgn0010247	Poly-(ADP-ribose) polymerase	20190926	Poly-(ADP-ribose) polymerase (Parp) encodes a nuclear enzyme associated with chromatin. It modifies acceptor proteins through assembly of poly(ADP-ribose) polymers. The poly(ADP-ribosyl)ating pathway regulates many nuclear functions, including DNA-repair, chromatin structure, and transcription initiation, as well as pre-mRNA fate via alternative splicing and translation.
5.05696223711637E-27	0.157099609614571	0.223	0.09	5.74976606360131E-23	Motorneurons	CG15270	FBgn0028879	-	-	Contributions welcome.
5.81144046382276E-27	0.202404253361448	0.33	0.147	6.60760780736648E-23	Motorneurons	shot	FBgn0013733	short stop	20190314	short stop (shot) encodes a member of the spectraplakin family of large cytoskeletal linker molecules. It binds both actin and microtubules, as well as scaffold proteins, certain signalling factors and calcium. It plays developmental and maintenance roles in the nervous system, the epidermis, at muscle attachments, the foregut, the wing, tracheae and oocytes.
7.24815853011086E-27	0.159538580380729	0.25	0.11	8.24115624873605E-23	Motorneurons	CG41099	FBgn0039955	-	-	Contributions welcome.
7.70439170672852E-27	0.147216962522191	0.476	0.254	8.75989337055033E-23	Motorneurons	eIF3i	FBgn0015834	eukaryotic translation initiation factor 3 subunit i	-	Contributions welcome.
1.04322748917431E-26	0.144613331857913	0.324	0.147	1.18614965519119E-22	Motorneurons	Prosalpha6	FBgn0250843	Proteasome alpha6 subunit	-	Contributions welcome.
1.30371344468479E-26	0.209075016210881	0.221	0.086	1.48232218660661E-22	Motorneurons	mRpS26	FBgn0036774	mitochondrial ribosomal protein S26	-	Contributions welcome.
1.45301448554174E-26	0.222921790986491	0.309	0.139	1.65207747006095E-22	Motorneurons	CG10418	FBgn0036277	-	-	Contributions welcome.
1.498339401536E-26	0.127997397560052	0.331	0.159	1.70361189954643E-22	Motorneurons	Csp	FBgn0004179	Cysteine string protein	20190307	Cysteine string protein (Csp) encodes a synaptic vesicle-associated co-chaperone of Hsc70 that is vital for presynaptic proteostasis and maintenance of synaptic function. The substartes of the product of Csp include SNARE proteins and the product of shi, which mediate synaptic vesicle exo- and endocytosis respectively.
1.672070136544E-26	0.134360956558247	0.241	0.093	1.90114374525053E-22	Motorneurons	Ufc1	FBgn0034061	Ubiquitin-fold modifier conjugating enzyme 1	-	Contributions welcome.
2.04728871766538E-26	0.119480026412303	0.349	0.169	2.32776727198554E-22	Motorneurons	CG32425	FBgn0052425	-	-	Contributions welcome.
2.21596375213434E-26	0.102933054304294	0.29	0.132	2.51955078617674E-22	Motorneurons	CG11537	FBgn0035400	-	-	Contributions welcome.
2.32298916561556E-26	0.177261641944326	0.437	0.232	2.64123868130489E-22	Motorneurons	uex	FBgn0262124	unextended	-	Contributions welcome.
3.44217312093341E-26	0.117071833356068	0.227	0.098	3.91375083850129E-22	Motorneurons	Art1	FBgn0037834	Arginine methyltransferase 1	-	Contributions welcome.
3.46296422171107E-26	0.175327766210017	0.217	0.075	3.93739032008548E-22	Motorneurons	mRpL44	FBgn0037330	mitochondrial ribosomal protein L44	-	Contributions welcome.
3.51302038769561E-26	0.144442264718386	0.25	0.106	3.99430418080991E-22	Motorneurons	app	FBgn0260941	approximated	20190307	approximated (app) encodes a palmitoyltransferase involved in planar cell polarity. It regulates Fat signaling and the localization and activity of the product of d.
3.59753989269696E-26	0.13265094823036	0.418	0.207	4.09040285799644E-22	Motorneurons	CG9922	FBgn0038196	-	-	Contributions welcome.
4.15806459508369E-26	0.13167295663991	0.433	0.234	4.72771944461016E-22	Motorneurons	Atg8a	FBgn0052672	Autophagy-related 8a	20190307	Autophagy-related 8a (Atg8a) encodes a ubiquitin-like protein that is conjugated to phosphatidylethanolamine, and this lipid modification anchors it into the membrane of forming and completed autophagosomes. Atg8a product has roles in autophagosome formation, maintaining neuromuscular function and normal lifespan.
4.55225896288256E-26	0.15367372087651	0.229	0.101	5.17591844079747E-22	Motorneurons	CG14903	FBgn0038446	-	-	Contributions welcome.
6.09045407892889E-26	0.312734145102582	0.242	0.095	6.92484628774215E-22	Motorneurons	mt:ND2	FBgn0013680	mitochondrial NADH-ubiquinone oxidoreductase chain 2	-	Contributions welcome.
6.9274955746604E-26	0.257528989816009	0.792	0.59	7.87656246838887E-22	Motorneurons	PyK	FBgn0267385	Pyruvate kinase	20190926	Pyruvate kinase (PyK) encodes an enzyme involved in muscle development, glycolysis and glucose homeostasis.
6.99834703087068E-26	0.149538678093174	0.215	0.088	7.95712057409997E-22	Motorneurons	Vps25	FBgn0022027	Vacuolar protein sorting 25	20190321	Vacuolar protein sorting 25 (Vps25) encodes a member of the ESCRT-II complex, which sorts certain endocytosed receptors for degradation via the multivesicular body. As part of this complex, the product of Vps25 also has a role in bcd RNA localization.
1.14807017188741E-25	0.133770935212763	0.261	0.11	1.30535578543598E-21	Motorneurons	unc79	FBgn0038693	uncoordinated 79	20190919	uncoordinated 79 (unc79) encodes a protein involved in circadian locomotor rhythms.
1.49436072904275E-25	0.123517691797689	0.367	0.187	1.6990881489216E-21	Motorneurons	AIMP3	FBgn0050185	aaRS-interacting multifunctional protein 3	20190307	aaRS-interacting multifunctional protein 3 (AIMP3) is predicted to encode one of 3 non-enzymatic factors that combine with eight aminoacyl-tRNA synthetases to form a 'multi-synthetase complex' (MSC). The functional significance of the MSC is unclear, but the non-enzymatic factors are thought to be responsive to diverse signal transduction pathways.
1.84602031605354E-25	0.156052048903293	0.47	0.256	2.09892509935287E-21	Motorneurons	Arf79F	FBgn0010348	ADP ribosylation factor at 79F	-	Contributions welcome.
2.36754925864813E-25	0.142944893437702	0.21	0.082	2.69190350708293E-21	Motorneurons	mRpS11	FBgn0038474	mitochondrial ribosomal protein S11	-	Contributions welcome.
2.40868016224604E-25	0.137347701343559	0.243	0.116	2.73866934447375E-21	Motorneurons	lncRNA:CR42651
2.76563983531222E-25	0.120971676001625	0.217	0.094	3.14453249274999E-21	Motorneurons	CG7394	FBgn0036173	-	-	Contributions welcome.
6.41934831590917E-25	0.15117394127249	0.236	0.098	7.29879903518872E-21	Motorneurons	La	FBgn0011638	La autoantigen-like	-	Contributions welcome.
7.16300192503343E-25	0.213732245675828	0.217	0.073	8.14433318876301E-21	Motorneurons	P5cr	FBgn0015781	Pyrroline 5-carboyxlate reductase	-	Contributions welcome.
8.52211083586073E-25	0.110294224855579	0.377	0.19	9.68964002037365E-21	Motorneurons	Tapdelta	FBgn0021795	Translocon-associated protein delta	-	Contributions welcome.
9.82499919345929E-25	0.146755889651643	0.26	0.115	1.11710240829632E-20	Motorneurons	CHES-1-like	FBgn0029504	Checkpoint suppressor 1-like	20190912	Checkpoint suppressor 1-like (CHES-1-like) encodes a transcription factor that regulates the division of cardiac progenitor cells and dpp transcription in testis.
1.52144793091168E-24	0.136270721160986	0.3	0.145	1.72988629744657E-20	Motorneurons	baf	FBgn0031977	barrier to autointegration factor	-	Contributions welcome.
2.67662646438839E-24	0.119502562888278	0.214	0.09	3.0433242900096E-20	Motorneurons	Rpn1	FBgn0028695	Regulatory particle non-ATPase 1	20190801	Regulatory particle non-ATPase 1 (Rpn1) encodes a component of the 26S proteasome, which degrades polyubiquitinated proteins in the cytoplasm and nucleus.
3.95368375225795E-24	0.117905479623352	0.294	0.133	4.49533842631729E-20	Motorneurons	EMC10	FBgn0052441	ER membrane protein complex subunit 10	-	Contributions welcome.
4.20611733543049E-24	0.114527965913471	0.567	0.329	4.78235541038447E-20	Motorneurons	CG1161	FBgn0037313	-	-	Contributions welcome.
4.39326169947535E-24	0.118539610108159	0.294	0.135	4.99513855230347E-20	Motorneurons	CG5885	FBgn0025700	-	-	Contributions welcome.
4.91765295694575E-24	0.148764761013499	0.244	0.102	5.59137141204732E-20	Motorneurons	CG3420	FBgn0033100	-	-	Contributions welcome.
7.42975424585772E-24	0.267868939097675	0.857	0.7	8.44763057754023E-20	Motorneurons	RpL35	FBgn0029785	Ribosomal protein L35	-	Contributions welcome.
8.92139863933016E-24	0.154174521550852	0.234	0.096	1.01436302529184E-19	Motorneurons	EMC7	FBgn0034066	ER membrane protein complex subunit 7	-	Contributions welcome.
9.04942050131404E-24	0.178025147852065	0.233	0.096	1.02891911099941E-19	Motorneurons	Klp98A	FBgn0004387	Kinesin-like protein at 98A	-	Contributions welcome.
1.0267933489601E-23	0.214285091899429	0.242	0.104	1.16746403776763E-19	Motorneurons	CG9921	FBgn0030743	-	-	Contributions welcome.
1.09047258975822E-23	0.127818576564464	0.399	0.202	1.23986733455509E-19	Motorneurons	dpr21	FBgn0260995	defective proboscis extension response 21	-	Contributions welcome.
1.18595011764655E-23	0.214916103312096	0.635	0.402	1.34842528376413E-19	Motorneurons	eEF2	FBgn0000559	eukaryotic translation elongation factor 2	-	Contributions welcome.
1.92613348266135E-23	0.22293552475084	0.204	0.087	2.19001376978595E-19	Motorneurons	mt:ND6	FBgn0013685	mitochondrial NADH-ubiquinone oxidoreductase chain 6	-	Contributions welcome.
2.07302942062863E-23	0.252021478304886	0.719	0.444	2.35703445125475E-19	Motorneurons	CG34200	FBgn0085229	-	-	Contributions welcome.
2.49392465313687E-23	0.168348757541275	0.307	0.155	2.83559233061662E-19	Motorneurons	CG2993	FBgn0037521	-	-	Contributions welcome.
3.03370955313525E-23	0.161408716619051	0.296	0.147	3.44932776191478E-19	Motorneurons	mt:ND3	FBgn0013681	mitochondrial NADH-ubiquinone oxidoreductase chain 3	20190314	mitochondrial NADH-ubiquinone oxidoreductase chain 3 (mt:ND3) a mitochondrial DNA gene that encodes a subunit of complex I of the mitochondrial respiratory chain localized in the inner membrane of mitochondria.
3.24507072915117E-23	0.140371339057492	0.385	0.188	3.68964541904488E-19	Motorneurons	EMC4	FBgn0037199	ER membrane protein complex subunit 4	-	Contributions welcome.
5.5541642892701E-23	0.108069410742323	0.529	0.307	6.31508479690011E-19	Motorneurons	Ran	FBgn0020255	Ran	-	Contributions welcome.
6.88803289952307E-23	0.131014738747481	0.547	0.326	7.83169340675773E-19	Motorneurons	Srrm234	FBgn0035253	Serine-arginine repetitive matrix 2/3/4	-	Contributions welcome.
7.89411663625387E-23	0.186492964476098	0.906	0.804	8.97561061542065E-19	Motorneurons	RpL19	FBgn0285950	Ribosomal protein L19	20190711	Ribosomal protein L19 (RpL19) encodes a ribosomal structural constituent.
9.05353542794367E-23	0.116843692548228	0.285	0.138	1.0293869781572E-18	Motorneurons	Rab11	FBgn0015790	Rab11	20190314	Rab11 (Rab11) encodes a Rab type protein. Rab proteins are ubiquitously expressed family of small monomeric Ras-like GTPases that are key regulators of endomembrane traffiking, regulating exocytosis, endocytosis and membrane recycling processes essential for maintaining various cellular functions.
9.64178045722274E-23	0.191635428639922	0.638	0.386	1.09627043798623E-18	Motorneurons	Rala	FBgn0015286	Ras-like protein A	20190801	Ras-like protein A (Rala) encodes a GTPase that regulates Notch, Jak/Stat and JNK signalling pathways.
1.23723201635317E-22	0.270744074756495	0.878	0.75	1.40673280259355E-18	Motorneurons	RpS23	FBgn0033912	Ribosomal protein S23	-	Contributions welcome.
2.53148808633818E-22	0.30758809956428	0.847	0.705	2.87830195416651E-18	Motorneurons	RpS10b	FBgn0285947	Ribosomal protein S10b	20190711	Ribosomal protein S10b (RpS10b) encodes a structural constituent of ribosomes.
3.53313763125154E-22	0.19516994580483	0.717	0.47	4.017177486733E-18	Motorneurons	CG13751	FBgn0033340	-	-	Contributions welcome.
5.55505039642724E-22	0.152596291377621	0.412	0.227	6.31609230073777E-18	Motorneurons	CG42540	FBgn0260657	-	-	Contributions welcome.
5.82505679087223E-22	0.243414427226154	0.884	0.741	6.62308957122172E-18	Motorneurons	RpS16	FBgn0034743	Ribosomal protein S16	-	Contributions welcome.
6.05287445914867E-22	0.136794114489019	0.329	0.161	6.88211826005204E-18	Motorneurons	eEF1delta	FBgn0032198	eukaryotic translation elongation factor 1 delta	-	Contributions welcome.
9.319385691492E-22	0.234764153678642	0.861	0.704	1.05961415312264E-17	Motorneurons	Pglym78	FBgn0014869	Phosphoglyceromutase 78	20190912	Phosphoglyceromutase 78 (Pglym78) encodes an enzyme involved in myoblast fusion and somatic muscle development.
1.33868756943234E-21	0.294166374719929	0.85	0.683	1.52208776644457E-17	Motorneurons	RpS3	FBgn0002622	Ribosomal protein S3	20190314	Ribosomal protein S3 (RpS3) encodes a component of the small subunit of cytoplasmic ribosomes, which translate mRNAs encoded by the nuclear genome. RpS3 is haploinsufficient - heterozygous mutants display the 'Minute' phenotype, characterized by a slower developmental rate and small adult bristles. The product of RpS3 also contains a DNA lyase activity and functions in DNA repair.
1.53161647759395E-21	0.1624556614039	0.461	0.284	1.74144793502433E-17	Motorneurons	CG15628	FBgn0031632	-	-	Contributions welcome.
2.69802777192541E-21	0.10183536030091	0.27	0.125	3.06765757667919E-17	Motorneurons	Gbeta5	FBgn0030011	Gbeta5	-	Contributions welcome.
2.81248658465327E-21	0.109014458387902	0.528	0.307	3.19779724675077E-17	Motorneurons	Pfdn6	FBgn0036918	Prefoldin 6	-	Contributions welcome.
2.8609066479419E-21	0.109233630477085	0.245	0.103	3.25285085870995E-17	Motorneurons	Usp14	FBgn0032216	Ubiquitin specific protease 14	20190321	Ubiquitin specific protease 14 (Usp14) encodes a deubiquitinase that associates with the 19S component of the proteasome in a reversible manner. Its functions include ubiquitin chain disassemblance for mono-ubiquitin recycling, control of protein degradation by the proteasome and regulation of proteasome subtrate interactions.
3.31140847606155E-21	0.112504335788979	0.252	0.11	3.76507143728199E-17	Motorneurons	CG3955	FBgn0033793	-	-	Contributions welcome.
4.82803629762359E-21	0.12180348448545	0.267	0.134	5.48947727039802E-17	Motorneurons	NHP2	FBgn0029148	NHP2	-	Contributions welcome.
6.2704066858797E-21	0.233645077709664	0.865	0.748	7.12945240184521E-17	Motorneurons	RpL7	FBgn0005593	Ribosomal protein L7	-	Contributions welcome.
1.12107642635643E-20	0.211199190986867	0.759	0.567	1.27466389676726E-16	Motorneurons	eEF5	FBgn0285952	eukaryotic translation elongation factor 5	-	Contributions welcome.
1.40425917697993E-20	0.11263421100838	0.264	0.114	1.59664268422618E-16	Motorneurons	ThrRS	FBgn0027081	Threonyl-tRNA synthetase	-	Contributions welcome.
2.3454439910158E-20	0.255286500849795	0.884	0.782	2.66676981778496E-16	Motorneurons	RpL21	FBgn0032987	Ribosomal protein L21	-	Contributions welcome.
4.12271125743668E-20	0.137388656608468	0.336	0.173	4.6875226997055E-16	Motorneurons	alt	FBgn0038535	aluminum tubes	-	Contributions welcome.
4.97188643517831E-20	0.364363863831811	0.888	0.765	5.65303487679774E-16	Motorneurons	CG6329	FBgn0033872	-	-	Contributions welcome.
8.02874640220035E-20	0.120774050594547	0.276	0.127	9.1286846593018E-16	Motorneurons	stau	FBgn0003520	staufen	20190314	staufen (stau) encodes a double-stranded RNA binding protein involved in mRNA localization. It contributes to anterior and posterior patterning, nervous system development and long term memory.
9.1959589407528E-20	0.201278642469144	0.683	0.46	1.04558053156359E-15	Motorneurons	Pfk	FBgn0003071	Phosphofructokinase	-	Contributions welcome.
9.59687484837849E-20	0.236888062451857	0.847	0.715	1.09116467026063E-15	Motorneurons	RpL13	FBgn0011272	Ribosomal protein L13	20190711	Ribosomal protein L13 (RpL13) encodes a ribosomal structural constituent.
1.62784334956151E-19	0.237045174914876	0.885	0.762	1.85085788845144E-15	Motorneurons	RpL17	FBgn0029897	Ribosomal protein L17	-	Contributions welcome.
1.74800930202961E-19	0.152016600626798	0.691	0.464	1.98748657640767E-15	Motorneurons	Nacalpha	FBgn0086904	Nascent polypeptide associated complex protein alpha subunit	-	Contributions welcome.
2.28583588219773E-19	0.107659434343601	0.681	0.445	2.59899539805882E-15	Motorneurons	dpr13	FBgn0034286	defective proboscis extension response 13	-	Contributions welcome.
4.98339160456309E-19	0.237377613639098	0.882	0.746	5.66611625438823E-15	Motorneurons	RpL30	FBgn0086710	Ribosomal protein L30	-	Contributions welcome.
7.20233498933864E-19	0.105224983869455	0.521	0.292	8.18905488287804E-15	Motorneurons	eIF1A	FBgn0026250	eukaryotic translation initiation factor 1A	20181018	eukaryotic translation initiation factor 1A (eIF1A) encodes a protein required for mRNA translation. It is involved in 43S pre-initiation complex assembly, ensuring correct AUG start codon selection, and its dissociation from the 40S ribosome subunit is considered crucial for start codon recognition.
8.38200450023764E-19	0.191570332674217	0.734	0.493	9.53033911677019E-15	Motorneurons	CG11000	FBgn0263353	-	-	Contributions welcome.
9.99123240285646E-19	0.215788216765324	0.613	0.406	1.13600312420478E-14	Motorneurons	CG42258	FBgn0259143	-	-	Contributions welcome.
1.59710683109019E-18	0.118565490545317	0.21	0.091	1.81591046694954E-14	Motorneurons	LPCAT	FBgn0052699	Lysophosphatidylcholine acyltransferase	20181115	Lysophosphatidylcholine acyltransferase (LPCAT) encodes an enzyme involved in the synthesis of the major membrane lipid phosphatidylcholine. Combined with the activity of the phospholipase encoded by Pla2, it allows exchange of fatty acids on the sn-2 position, which is the major pathway to introduce polyunsaturated fatty acids into membrane phospholipids.
2.13696201984554E-18	0.136710768182536	0.24	0.107	2.42972581656437E-14	Motorneurons	CG17996	FBgn0032595	-	-	Contributions welcome.
5.01117016189151E-18	0.208440130529429	0.886	0.78	5.69770047407064E-14	Motorneurons	RpL8	FBgn0261602	Ribosomal protein L8	20190711	Ribosomal protein L8 (RpL8) encodes a ribosomal structural constituent.
5.51880043276285E-18	0.16097737223341	0.6	0.364	6.27487609205137E-14	Motorneurons	cac	FBgn0263111	cacophony	20190307	cacophony (cac) encodes the primary structural subunit of a voltage-gated calcium channel, which is located at presynaptic active zones. It functions in evoked neurotransmitter release at neuromuscular synapses. It contributes to male courtship behavior and a wide range of neurophysiological processes.
5.56230897947232E-18	0.133290205230484	0.248	0.112	6.32434530966003E-14	Motorneurons	mRpL19	FBgn0037608	mitochondrial ribosomal protein L19	-	Contributions welcome.
6.6147425055927E-18	0.106299465313051	0.263	0.125	7.5209622288589E-14	Motorneurons	pix	FBgn0086706	pixie	20190314	pixie (pix) encodes ABCE1, which is an ATPase that functions as a translation recycling factor. It is required for the assembly of complexes involved in translation initiation, and plays a role in the regulation of cellular and organismal growth.
1.14175295515159E-17	0.134698774003688	0.203	0.091	1.29817311000736E-13	Motorneurons	CG31522	FBgn0051522	-	-	Contributions welcome.
2.59042217720447E-17	0.198943637330235	0.781	0.568	2.94531001548148E-13	Motorneurons	RpS6	FBgn0261592	Ribosomal protein S6	20190228	Ribosomal protein S6 (RpS6) encodes a key component of the small (40S) ribosomal subunit.
3.06298324347663E-17	0.184263882694341	0.872	0.75	3.48261194783293E-13	Motorneurons	RpS18	FBgn0010411	Ribosomal protein S18	20180913	Ribosomal protein S18 (RpS18) encodes a ribosomal protein located at the top of the head of the 40S subunit and contacts several helices of the 18S rRNA.
3.11217634032011E-17	0.147422671974006	0.228	0.099	3.53854449894396E-13	Motorneurons	nAChRalpha4	FBgn0266347	nicotinic Acetylcholine Receptor alpha4	20190314	nicotinic Acetylcholine Receptor alpha4 (nAChRalpha4) encodes a four-pass transmembrane channel that is part of a nicotinic acetycholine receptor complex. It promotes sleep and its expression level peaks when sleep need is high. Its activity is inhibited by the product of qvr.
3.12115843390984E-17	0.230192860105624	0.914	0.799	3.54875713935549E-13	Motorneurons	RpS30	FBgn0038834	Ribosomal protein S30	-	Contributions welcome.
8.33397375021434E-17	0.279175449663506	0.863	0.734	9.47572815399371E-13	Motorneurons	RpL6	FBgn0039857	Ribosomal protein L6	-	Contributions welcome.
1.37745418509595E-16	0.223343628801889	0.877	0.738	1.56616540845409E-12	Motorneurons	RpL11	FBgn0013325	Ribosomal protein L11	-	Contributions welcome.
4.9439536670607E-16	0.114036721628538	0.296	0.143	5.62127531944801E-12	Motorneurons	Snoo	FBgn0085450	Sno oncogene	20190314	Sno oncogene (Snoo) encodes a protein that belongs to the highly conserved Sno/Ski family of Smad binding proteins. It specifically binds the product of Med and switches its affinity from the products of Mad to Smox, resulting in antagonism of the product of dpp and facilitation of Activin signaling. Snoo overexpression antagonizes both pathways.
8.70952231590672E-16	0.202268751352243	0.865	0.74	9.90272687318594E-12	Motorneurons	RpS24	FBgn0261596	Ribosomal protein S24	20190314	Ribosomal protein S24 (RpS24) encodes an essential component of the small ribosomal subunit that functions in protein synthesis. It is classified as a 'Minute' gene as heterozygous mutants exhibit a slower developmental rate and small adult bristles.
9.29490632966378E-16	0.180171748041562	0.866	0.744	1.05683084968277E-11	Motorneurons	RpL18	FBgn0035753	Ribosomal protein L18	-	Contributions welcome.
1.10816808214124E-15	0.217877825704556	0.89	0.7	1.25998710939459E-11	Motorneurons	Pdp1	FBgn0016694	PAR-domain protein 1	20190314	PAR-domain protein 1 (Pdp1) encodes a member of the PAR domain bZip family of sequence-specific transcription factors. it regulates gene expression in muscles and in circadian clock neurons.
1.19303449819605E-15	0.179146431831173	0.862	0.756	1.35648022444891E-11	Motorneurons	RpS5a	FBgn0002590	Ribosomal protein S5a	20190711	Ribosomal protein S5a (RpS5a) encodes a structural constituent of ribosomes.
2.04914420532313E-15	0.250632135603395	0.886	0.775	2.3298769614524E-11	Motorneurons	eEF1alpha1	FBgn0284245	eukaryotic translation elongation factor 1 alpha 1	-	Contributions welcome.
2.57058184016373E-15	0.202440723081246	0.898	0.795	2.92275155226616E-11	Motorneurons	RpL31	FBgn0285949	Ribosomal protein L31	-	Contributions welcome.
6.55485675087074E-15	0.192539676569731	0.369	0.226	7.45287212574003E-11	Motorneurons	lncRNA:alphagamma-element:CR32865
9.11426335642101E-15	0.143626876250246	0.654	0.433	1.03629174362507E-10	Motorneurons	Hsp83	FBgn0001233	Heat shock protein 83	-	Contributions welcome.
9.75505940014368E-15	0.29493060785115	0.885	0.78	1.10915025379634E-10	Motorneurons	RpS2	FBgn0004867	Ribosomal protein S2	20180906	Ribosomal protein S2 (RpS2) encodes a highly conserved component of the 40S ribolomal comlex. RpS2 product controls the assembly and nuclear export of the pre-ribosome and appears to have a specific function during oogenesis.
9.98623630978286E-15	0.250196339676828	0.864	0.712	1.13543506842231E-10	Motorneurons	Vha16-1	FBgn0262736	Vacuolar H[+] ATPase 16kD subunit 1	20190926	Vacuolar H[+] ATPase 16kD subunit 1 (Vha16-1) encodes the proteolipid component of V-ATPase, which is a multi-functional channel protein. It contributes to vesicle-membrane fusion, hydrophilic molecule transport and intercellular communication.
1.74048160603815E-14	0.220559319067304	0.88	0.749	1.97892758606538E-10	Motorneurons	RpS14a	FBgn0004403	Ribosomal protein S14a	-	Contributions welcome.
1.94134351138091E-14	0.213684052487693	0.909	0.792	2.20730757244009E-10	Motorneurons	RpS17	FBgn0005533	Ribosomal protein S17	20190314	Ribosomal protein S17 (RpS17) encodes an essential component of the ribosomal 40S subunit. RpS17 mutants have dominant, haploinsufficient effects on cellular and organismal growth rate, and on bristle size.
3.99810492697119E-14	0.172242746692454	0.813	0.644	4.54584530196624E-10	Motorneurons	RpS15Aa	FBgn0010198	Ribosomal protein S15Aa	-	Contributions welcome.
6.35117065762412E-14	0.134851573007611	0.925	0.77	7.22128103771862E-10	Motorneurons	dysc	FBgn0264006	dyschronic	20190307	dyschronic (dysc) encodes a protein that regulates the localization of the calcium-activated potassium channel encoded by slo. The product of dysc impacts circadian locomotor patterns, synaptic morphology, active zone structure, and both spontaneous and evoked neurotransmitter release.
8.37262187607223E-14	0.152536243967334	0.757	0.535	9.51967107309412E-10	Motorneurons	Gdi	FBgn0004868	GDP dissociation inhibitor	20190919	GDP dissociation inhibitor (Gdi) encodes a GDP-dissociation inhibitor.
1.00386711905091E-13	0.142906050508176	0.802	0.582	1.14139691436088E-09	Motorneurons	lqf	FBgn0028582	liquid facets	20190912	liquid facets (lqf) encodes an epsin, which is an endocytic adaptor that contributes to endocytic network stability/regulation and membrane bending. It contributes to endocytosis and regulates the BMP and Notch signaling pathways.
1.27828116716135E-13	0.174287376725563	0.731	0.505	1.45340568706245E-09	Motorneurons	bic	FBgn0000181	bicaudal	20190613	bicaudal (bic) encodes the beta subunit of the nascent polypeptide-associated complex. It regulates osk mRNA localization, which in turn specifies the anterior/posterior axis of the egg.
6.30973645138557E-13	0.436174547418261	0.559	0.378	7.17417034522539E-09	Motorneurons	Con	FBgn0005775	Connectin	20190307	Connectin (Con) encodes a transmembrane homophilic cell adhesion protein involved in axon guidance and target recognition.
7.50600312576749E-13	0.18278548247256	0.876	0.775	8.53432555399764E-09	Motorneurons	RpS9	FBgn0010408	Ribosomal protein S9	20190711	Ribosomal protein S9 (RpS9) encodes a structural constituent of ribosomes.
2.78477165770258E-12	0.236422274564058	0.883	0.779	3.16628537480784E-08	Motorneurons	RpL12	FBgn0034968	Ribosomal protein L12	20181018	Ribosomal protein L12 (RpL12) encodes a protein of the large subunit of the ribosome. It regulates transcription of ribosomal proteins and ribosome biogenesis genes as well as interacting with the Enhancer of Trithorax and Polycomb protein encoded by corto.
1.56276046430869E-11	0.13695067913003	0.879	0.778	1.77685864791898E-07	Motorneurons	RpL24	FBgn0032518	Ribosomal protein L24	-	Contributions welcome.
3.00371519949691E-09	0.197503142863041	0.875	0.742	3.41522418182798E-05	Motorneurons	RpL7A	FBgn0014026	Ribosomal protein L7A	20190711	Ribosomal protein L7A (RpL7A) encodes a ribosomal structural constituent.
3.30681582668758E-09	0.147617870844421	0.813	0.636	3.75984959494378E-05	Motorneurons	RpL9	FBgn0015756	Ribosomal protein L9	20190711	Ribosomal protein L9 (RpL9) encodes a ribosomal structural constituent.
4.06450130362217E-09	0.12101297586638	0.823	0.659	4.62133798221841E-05	Motorneurons	RpL34b	FBgn0037686	Ribosomal protein L34b	20190711	Ribosomal protein L34b (RpL34b) encodes a ribosomal structural constituent.
5.85600891375629E-09	0.173437564912465	0.884	0.689	6.6582821349409E-05	Motorneurons	rin	FBgn0015778	rasputin	20190926	rasputin (rin) encodes an RNA-binding protein that regulates gene expression. It is involved in eye development and the dorsal/ventral axis specification of the ovary.
5.60112959745557E-08	0.145124284216733	0.86	0.728	0.000636848435231	Motorneurons	lncRNA:Hsromega
3.75163398155311E-06	0.114711985185452	0.871	0.704	0.042656078370259	Motorneurons	Ih	FBgn0263397	I[[h]] channel	20190926	I[[h]] channel (Ih) encodes a low-threshold, voltage-gated ion channel. It may influence excitatory postsynaptic potential kinetics and integration.

## Sheet: Monoaminergic N
p_val	avg_log2FC	pct.1	pct.2	p_val_adj	cluster	gene	FBgn_ID	GeneName	datestamp	gene_snapshot_text
0	5.81686511966195	0.896	0.063	0	Monoaminergic N	Vmat	FBgn0260964	Vesicular monoamine transporter	20190321	Vesicular monoamine transporter (Vmat) encodes a protein responsible for packaging the neurotransmitters dopamine, serotonin and octopamine into secretory vesicles.
2.25712685707795E-238	2.58849028029547	0.836	0.493	2.56635323649763E-234	Monoaminergic N	CG2269	FBgn0033484	-	-	Contributions welcome.
3.21311246896541E-202	2.64857938660845	0.546	0.135	3.65330887721367E-198	Monoaminergic N	Ddc	FBgn0000422	Dopa decarboxylase	-	Contributions welcome.
1.91016502392061E-137	2.77639876264385	0.284	0.008	2.17185763219773E-133	Monoaminergic N	Trh	FBgn0035187	Tryptophan hydroxylase	20190314	Tryptophan hydroxylase (Trh) encodes an enzyme that functions as the first and rate-limiting step in the synthesis of serotonin.
2.10125026061362E-132	2.72704148891099	0.274	0.005	2.38912154631769E-128	Monoaminergic N	SerT	FBgn0010414	Serotonin transporter	-	Contributions welcome.
1.71191946110869E-127	3.09670521769334	0.27	0.007	1.94645242728058E-123	Monoaminergic N	DAT	FBgn0034136	Dopamine transporter	20190307	Dopamine transporter (DAT) encodes a dopamine transporter that mediates uptake of dopamine from the synaptic cleft. Its loss increases extracellular dopamine and is associated with behavioral phenotypes including increased activity and decreased sleep.
7.23144487177024E-88	3.11940374266156	0.21	0.009	8.22215281920277E-84	Monoaminergic N	Tdc2	FBgn0050446	Tyrosine decarboxylase 2	-	Contributions welcome.
2.95293041500224E-68	1.01247708762644	0.201	0.032	3.35748188185754E-64	Monoaminergic N	JhI-21	FBgn0028425	Juvenile hormone Inducible-21	-	Contributions welcome.
1.28886588824565E-66	0.994042703854098	0.524	0.268	1.46544051493531E-62	Monoaminergic N	Pcd	FBgn0024841	pterin-4a-carbinolamine dehydratase	-	Contributions welcome.
2.29307827450726E-64	0.395219481756961	0.872	0.697	2.60722999811476E-60	Monoaminergic N	Cbp53E	FBgn0004580	Calbindin 53E	20190307	Calbindin 53E (Cbp53E) encodes a 6 EF-hand domain-containing protein that regulates neuronal development.
1.43090926085744E-52	0.588414407275836	0.883	0.767	1.62694382959491E-48	Monoaminergic N	cpx	FBgn0041605	complexin	20190307	complexin (cpx) encodes a presynaptic cytosolic protein that regulates SNARE complex assembly and fuction. It has both positive and negative roles in synaptic transmission, serving as the synaptic vesicle fusion clamp and as an activator of evoked release.
6.59324684865483E-44	0.638252891242262	0.736	0.559	7.49652166692054E-40	Monoaminergic N	Pal2	FBgn0262728	Peptidyl-alpha-hydroxyglycine-alpha-amidating lyase 2	20190926	Peptidyl-alpha-hydroxyglycine-alpha-amidating lyase 2 (Pal2) encodes one of two related lyases (the other is encoded by Pal1) involved in alpha-amidation of neuropeptides, thereby promoting neuropeptide potency and stability.
2.7187389078796E-39	0.824686564365366	0.214	0.076	3.0912061382591E-35	Monoaminergic N	CG32204	FBgn0052204	-	-	Contributions welcome.
2.23106731112515E-38	0.754637337137265	0.508	0.319	2.5367235327493E-34	Monoaminergic N	amon	FBgn0023179	amontillado	20180920	amontillado (amon) encodes a member of the Prohormone Convertase (PC) family of proteolytic enzymes. PCs generally recognize conserved basic amino acid sequences within protein precursors to direct catalysis of specific cleavage. amon product directly cleaves sli protein and may also target the propeptide encoded by Akh. It is also required for the production of bioactive neuropeptide hormones (e…
2.53335921053171E-34	0.667717056139641	0.509	0.329	2.88042942237456E-30	Monoaminergic N	5-HT1A	FBgn0004168	5-hydroxytryptamine (serotonin) receptor 1A	20190926	5-hydroxytryptamine (serotonin) receptor 1A (5-HT1A) encodes a 5-hydroxytryptamine (serotonin) GPCR that belongs to the Class A GPCR family. They bind and transmit the signal from the neurotransmitter 5-HT (serotonin). The family can be subdivided into several subclasses based on pharmacology, signal transduction and structure. There are 5 genes encoding serotonin receptors in the Drosophila mela…
7.24401333568253E-32	0.685257364132356	0.264	0.122	8.23644316267104E-28	Monoaminergic N	Cad87A	FBgn0037963	Cadherin 87A	-	Contributions welcome.
1.42112154358218E-31	0.754563614178232	0.264	0.12	1.61581519505294E-27	Monoaminergic N	CG12594	FBgn0037941	-	-	Contributions welcome.
1.0365790366056E-30	0.582501202829935	0.446	0.263	1.17859036462057E-26	Monoaminergic N	CG10804	FBgn0029663	-	-	Contributions welcome.
1.25168327950416E-29	0.54988401143049	0.201	0.081	1.42316388879623E-25	Monoaminergic N	Dhpr	FBgn0035964	Dihydropteridine reductase	-	Contributions welcome.
3.40895723544144E-29	0.459262185626694	0.682	0.567	3.87598437669691E-25	Monoaminergic N	7B2	FBgn0041707	7B2	20190321	7B2 (7B2) encodes a peptidase required for the zymogen conversion and secretion of the prohormone convertase 2 encoded by amon.
1.22906686283328E-27	0.53748650055434	0.761	0.581	1.39744902304144E-23	Monoaminergic N	CG44422	FBgn0265595	-	-	Contributions welcome.
2.0659027174801E-27	0.880518223226372	0.369	0.216	2.34893138977487E-23	Monoaminergic N	Dscam4	FBgn0263219	Down syndrome cell adhesion molecule 4	20190516	Down syndrome cell adhesion molecule 4 (Dscam4) one of four Dscam paralogs in the D. melanogaster genome. It encodes a homophilic cell adhesion molecule that regulates interactions between dendrites and axons in the visual system.
2.63733939881923E-27	0.858538636459246	0.573	0.466	2.99865489645746E-23	Monoaminergic N	Hsp23	FBgn0001224	Heat shock protein 23	20190912	Heat shock protein 23 (Hsp23) encodes a protein involved in protein folding. It contributes to the response to cold, heat and hypoxia.
7.7742204914254E-27	0.580405558019784	0.411	0.262	8.83928869875068E-23	Monoaminergic N	VhaAC45	FBgn0262515	Vacuolar H[+] ATPase AC45 accessory subunit	-	Contributions welcome.
9.25384718405818E-27	0.685601528027982	0.364	0.218	1.05216242482742E-22	Monoaminergic N	CG13743	FBgn0033368	-	-	Contributions welcome.
5.52436576420397E-25	0.519855266591785	0.695	0.559	6.28120387389991E-21	Monoaminergic N	Vha55	FBgn0005671	Vacuolar H[+]-ATPase 55kD subunit	-	Contributions welcome.
1.12436490604409E-24	0.545593313360627	0.315	0.176	1.27840289817213E-20	Monoaminergic N	Sytbeta	FBgn0261090	Synaptotagmin beta	-	Contributions welcome.
9.30104923732696E-23	0.394709079800144	0.756	0.616	1.05752929828407E-18	Monoaminergic N	mbl	FBgn0265487	muscleblind	20190314	muscleblind (mbl) encodes an RNA binding protein that regulates RNA metabolism at the levels of alternative splicing, transcript localization and miRNA and circRNA biogenesis. It contributes to terminal muscle, eye and neural differentiation.
1.04325618976129E-22	0.508431430098495	0.245	0.126	1.18618228775859E-18	Monoaminergic N	Glo1	FBgn0283450	Glyoxalase 1	-	Contributions welcome.
5.55247388230541E-22	0.586769623200333	0.291	0.18	6.31316280418125E-18	Monoaminergic N	tnc	FBgn0039257	tenectin	-	Contributions welcome.
6.17224604213233E-21	0.449931024725561	0.274	0.161	7.01784374990446E-17	Monoaminergic N	Fife	FBgn0264606	Fife	20190307	Fife (Fife) encodes a synaptic scaffolding protein that promotes neurotransmitter release and normal motor behavior.
5.52925404549522E-19	0.489210842643553	0.621	0.473	6.28676184972806E-15	Monoaminergic N	EndoA	FBgn0038659	Endophilin A	20190307	Endophilin A (EndoA) encodes an essential protein for synaptic vesicle endocytosis. It recruits or stabilizes the product of Synj (required for vesicle uncoating) to endocytic membranes.
8.19714521534172E-19	0.358342083679045	0.25	0.145	9.32015410984354E-15	Monoaminergic N	Pde1c	FBgn0264815	Phosphodiesterase 1c	-	Contributions welcome.
2.98596711879617E-18	0.391742685690393	0.71	0.587	3.39504461407125E-14	Monoaminergic N	MESK2	FBgn0043070	Misexpression suppressor of KSR 2	-	Contributions welcome.
5.0127340148116E-18	0.982954712152667	0.52	0.404	5.69947857484078E-14	Monoaminergic N	vvl	FBgn0086680	ventral veins lacking	20190321	ventral veins lacking (vvl) encodes a transcription factor that acts together with other transcription factors in a context-dependent manner. Roles for this transcription factor include specification of cell fates, patterning and immune defense.
6.28498574918537E-18	0.480279411331497	0.411	0.286	7.14602879682377E-14	Monoaminergic N	Vha68-1	FBgn0265262	Vacuolar H[+] ATPase 68kD subunit 1	-	Contributions welcome.
1.14562879502606E-17	0.319886038123394	0.555	0.428	1.30257993994463E-13	Monoaminergic N	Pka-R2	FBgn0022382	Protein kinase, cAMP-dependent, regulatory subunit type 2	-	Contributions welcome.
3.14691210464479E-17	0.220522688953917	0.833	0.709	3.57803906298113E-13	Monoaminergic N	cib	FBgn0026084	ciboulot	20190912	ciboulot (cib) encodes an actin binding protein involved in brain development and the remodeling of the larval central nervous system.
1.48008197275974E-16	0.396542206839544	0.492	0.377	1.68285320302782E-12	Monoaminergic N	Hsc70-3	FBgn0001218	Heat shock 70-kDa protein cognate 3	-	Contributions welcome.
1.16610198809601E-15	0.399207229723573	0.654	0.542	1.32585796046517E-11	Monoaminergic N	Gdi	FBgn0004868	GDP dissociation inhibitor	20190919	GDP dissociation inhibitor (Gdi) encodes a GDP-dissociation inhibitor.
1.35625893254167E-15	0.572660297549693	0.296	0.174	1.54206640629988E-11	Monoaminergic N	CD98hc	FBgn0037533	CD98 heavy chain	20190912	CD98 heavy chain (CD98hc) encodes a transporter involved in the transmembrane import of L-leucine.
1.4280062787962E-15	0.323811326645675	0.447	0.347	1.62364313899128E-11	Monoaminergic N	Stacl	FBgn0263980	Stac-like	-	Contributions welcome.
3.44662030587819E-15	0.361228158784334	0.664	0.554	3.9188072877835E-11	Monoaminergic N	mt:ND4	FBgn0262952	mitochondrial NADH-ubiquinone oxidoreductase chain 4	-	Contributions welcome.
7.86270464186371E-15	0.419614427680875	0.323	0.215	8.93989517779904E-11	Monoaminergic N	CG3556	FBgn0029708	-	-	Contributions welcome.
1.21761972379311E-14	0.505759708992173	0.275	0.167	1.38443362595277E-10	Monoaminergic N	CG34155	FBgn0083991	-	-	Contributions welcome.
1.53382793218084E-14	0.386761453028335	0.703	0.592	1.74396235888961E-10	Monoaminergic N	Hsc70Cb	FBgn0026418	Hsc70Cb	20190307	Hsc70Cb (Hsc70Cb) encodes an HSP110 family protein that interacts physically with the product of DnaJ-1 as a chaperone of misfolded proteins. It functions together with the product of DnaJ-1 to prevent the toxicity of aggregation-prone proteins.
7.51678664419416E-12	0.493211807660546	0.475	0.372	8.54658641444876E-08	Monoaminergic N	Trim9	FBgn0051721	Tripartite motif containing 9	20190314	Tripartite motif containing 9 (Trim9) encodes a ring finger domain-containing E3 ubiquitin ligase that contributes to neurogenesis, axon guidance, eye development and regulation of locomotive behaviour.
4.2347343994093E-11	0.339771620414499	0.483	0.381	4.81489301212837E-07	Monoaminergic N	mt:ND5	FBgn0013684	mitochondrial NADH-ubiquinone oxidoreductase chain 5	-	Contributions welcome.
5.76451462099689E-10	0.362483435370977	0.492	0.387	6.55425312407346E-06	Monoaminergic N	unc-104	FBgn0267002	uncoordinated-104	-	Contributions welcome.
1.12855590552599E-08	0.317241914717178	0.431	0.322	0.000128316806458	Monoaminergic N	gprs	FBgn0024232	gprs	-	Contributions welcome.

## Sheet: Peptidergic N
p_val	avg_log2FC	pct.1	pct.2	p_val_adj	cluster	gene	FBgn_ID	GeneName	datestamp	gene_snapshot_text
9.50716378380158E-149	2.5220184368378	0.478	0.127	1.08096452221824E-144	Peptidergic N	CG4577	FBgn0031306	-	-	Contributions welcome.
6.56164530235548E-144	1.48460011322023	0.802	0.555	7.46059070877819E-140	Peptidergic N	Pal2	FBgn0262728	Peptidyl-alpha-hydroxyglycine-alpha-amidating lyase 2	20190926	Peptidyl-alpha-hydroxyglycine-alpha-amidating lyase 2 (Pal2) encodes one of two related lyases (the other is encoded by Pal1) involved in alpha-amidation of neuropeptides, thereby promoting neuropeptide potency and stability.
3.26266772201796E-136	1.75747366438914	0.408	0.068	3.70965319993442E-132	Peptidergic N	CrebA	FBgn0004396	Cyclic-AMP response element binding protein A	20190307	Cyclic-AMP response element binding protein A (CrebA) encodes a leucine-zipper transcription factor that upregulates genes encoding protein components of the canonical secretory pathway and tissue-specific genes in the salivary gland and epidermis.
1.72819805714969E-107	1.29300984452543	0.735	0.563	1.9649611909792E-103	Peptidergic N	7B2	FBgn0041707	7B2	20190321	7B2 (7B2) encodes a peptidase required for the zymogen conversion and secretion of the prohormone convertase 2 encoded by amon.
1.68637089179964E-92	1.88258116658765	0.459	0.21	1.91740370397619E-88	Peptidergic N	GstD1	FBgn0001149	Glutathione S transferase D1	-	Contributions welcome.
2.97329993840484E-89	1.67684150442052	0.578	0.314	3.3806420299663E-85	Peptidergic N	amon	FBgn0023179	amontillado	20180920	amontillado (amon) encodes a member of the Prohormone Convertase (PC) family of proteolytic enzymes. PCs generally recognize conserved basic amino acid sequences within protein precursors to direct catalysis of specific cleavage. amon product directly cleaves sli protein and may also target the propeptide encoded by Akh. It is also required for the production of bioactive neuropeptide hormones (e…
1.0599212514851E-64	0.796925626985845	0.717	0.496	1.20513046293856E-60	Peptidergic N	CG2269	FBgn0033484	-	-	Contributions welcome.
5.72732951221358E-61	1.05677690769203	0.552	0.309	6.51197365538684E-57	Peptidergic N	mtgo	FBgn0259735	miles to go	-	Contributions welcome.
5.50525755261588E-59	0.850431680831687	0.254	0.067	6.25947783732425E-55	Peptidergic N	twit	FBgn0032895	target of wit	20190314	target of wit (twit) encodes a GPI-anchored membrane ligand of the Ly6 family that participates in retrograde signalling as a downstream target of the BMP pathway receptor encoded by wit. It acts in neurons, regulating spontaneous neurotransmitter release during the maturation of larval neuromuscular junctions.
1.74774156596972E-58	1.02359290611683	0.355	0.132	1.98718216050757E-54	Peptidergic N	Phm	FBgn0283509	Peptidylglycine-alpha-hydroxylating monooxygenase	20190926	Peptidylglycine-alpha-hydroxylating monooxygenase (Phm) encodes a hydroxylating monooxygenase, dedicated to the regulated secretory pathway and critical for proper neuropeptide biosynthesis. It promotes the potency and stability of secreted neuropeptides via C-terminal amidation.
1.58721782951884E-57	1.38451595620756	0.246	0.064	1.80466667216292E-53	Peptidergic N	CG1572	FBgn0030309	-	-	Contributions welcome.
2.05335347546412E-53	1.47929153011769	0.459	0.279	2.3346629016027E-49	Peptidergic N	CG42394	FBgn0259740	-	-	Contributions welcome.
2.35210894463969E-52	0.885176967587901	0.316	0.122	2.67434787005532E-48	Peptidergic N	Glo1	FBgn0283450	Glyoxalase 1	-	Contributions welcome.
8.47786843518597E-41	0.869588813516191	0.561	0.373	9.63933641080644E-37	Peptidergic N	Hsc70-3	FBgn0001218	Heat shock 70-kDa protein cognate 3	-	Contributions welcome.
3.2671907125673E-40	0.802103022291112	0.243	0.094	3.71479584018902E-36	Peptidergic N	CaBP1	FBgn0025678	calcium-binding protein 1	20190307	calcium-binding protein 1 (CaBP1) encodes a protein that resides in the lumen of the endoplasmic reticulum. It seems to be relocated outside cells during apoptosis and involved in the phagocytosis of apoptotic cells.
3.07443927581381E-39	0.81916089902096	0.552	0.356	3.4956374566003E-35	Peptidergic N	CG46385	FBgn0286778	-	-	Contributions welcome.
8.69752364102453E-37	0.711878767313183	0.382	0.209	9.88908437984489E-33	Peptidergic N	twr	FBgn0262801	twisted bristles roughened eye	-	Contributions welcome.
1.1036239964846E-34	0.725377642690503	0.336	0.153	1.25482048400299E-30	Peptidergic N	AnxB9	FBgn0000083	Annexin B9	-	Contributions welcome.
1.06144310463158E-33	0.944752973786568	0.313	0.155	1.20686080996611E-29	Peptidergic N	CG6044	FBgn0034725	-	-	Contributions welcome.
1.60000819598404E-33	0.629369446901703	0.356	0.173	1.81920931883385E-29	Peptidergic N	Sytbeta	FBgn0261090	Synaptotagmin beta	-	Contributions welcome.
3.78311604124461E-32	0.780296523443852	0.333	0.168	4.30140293889512E-28	Peptidergic N	Ufm1	FBgn0085220	Ubiquitin-fold modifier 1	-	Contributions welcome.
2.36334411319703E-31	0.798694020953162	0.265	0.115	2.68712225670503E-27	Peptidergic N	CG1648	FBgn0033446	-	-	Contributions welcome.
1.60087841010169E-30	0.656077185968269	0.389	0.222	1.82019875228562E-26	Peptidergic N	CG31650	FBgn0031673	-	-	Contributions welcome.
2.17057452029725E-29	0.868025805897133	0.205	0.078	2.46794322957797E-25	Peptidergic N	LamC	FBgn0010397	Lamin C	20190314	Lamin C (LamC) encodes a type V intermediate filament that is essential for development. It contributes to the shape and structural integrity of the nucleus and plays roles in genome integrity and gene regulation, through contacts made with chromatin.
1.11436534225621E-28	0.61990700541007	0.572	0.445	1.26703339414531E-24	Peptidergic N	Tctp	FBgn0037874	Translationally controlled tumor protein	20190314	Translationally controlled tumor protein (Tctp) encodes a protein that belongs to the TCTP family. It interacts with the GTPase encoded by Rheb to regulate organ growth. It is required for DNA damage response and genome stability.
8.5420107717022E-28	0.826579285615072	0.336	0.193	9.7122662474254E-24	Peptidergic N	Tapdelta	FBgn0021795	Translocon-associated protein delta	-	Contributions welcome.
3.07103873071603E-27	0.679036703577879	0.29	0.154	3.49177103682413E-23	Peptidergic N	rhea	FBgn0260442	rhea	20190314	rhea (rhea) encodes fly talin, a large adaptor protein that is essential for all adhesive functions of integrins. It also has at least one role independent of integrins: repressing shg transcription in follicle cells.
2.84121419022635E-26	6.63325725134048	0.263	0.132	3.23046053428737E-22	Peptidergic N	CG12239	FBgn0029810	-	-	Contributions welcome.
3.70825962525916E-26	0.67776234527514	0.377	0.227	4.21629119391967E-22	Peptidergic N	Spase12	FBgn0040623	Spase 12-subunit	-	Contributions welcome.
7.06888404132993E-25	3.10582560834267	0.234	0.114	8.03732115499213E-21	Peptidergic N	Gpb5	FBgn0063368	Glycoprotein hormone beta 5	20190711	Glycoprotein hormone beta 5 (Gpb5) encodes a ligand of the G protein-coupled receptor encoded by Lgr1. It is involved in hormone-mediated signaling.
1.40832873130096E-23	0.912914651333644	0.301	0.159	1.60126976748919E-19	Peptidergic N	Pdi	FBgn0286818	Protein disulfide isomerase	-	Contributions welcome.
1.84524508990734E-23	0.593645002929317	0.21	0.095	2.09804366722465E-19	Peptidergic N	CG2918	FBgn0023529	-	-	Contributions welcome.
7.83237989462092E-23	0.594711657652266	0.4	0.273	8.90541594018399E-19	Peptidergic N	CG43324	FBgn0263029	-	-	Contributions welcome.
1.60822884734978E-22	0.397379855382242	0.821	0.708	1.8285561994367E-18	Peptidergic N	cib	FBgn0026084	ciboulot	20190912	ciboulot (cib) encodes an actin binding protein involved in brain development and the remodeling of the larval central nervous system.
1.42347595726538E-20	0.477380169655775	0.245	0.133	1.61849216341073E-16	Peptidergic N	Spase25	FBgn0030306	Spase 25-subunit	-	Contributions welcome.
1.8450317703656E-20	0.640951130437432	0.429	0.289	2.09780112290569E-16	Peptidergic N	cathD	FBgn0029093	cathepsin D	20190919	cathD (cathD) encodes a protein involved in apoptosis and the defense response to Gram-negative bacteria.
3.43928216709326E-18	0.487756966487496	0.225	0.12	3.91046382398503E-14	Peptidergic N	l(1)G0320	FBgn0028327	lethal (1) G0320	-	Contributions welcome.
5.53974887117996E-18	0.511598168029457	0.345	0.226	6.29869446653161E-14	Peptidergic N	Atf3	FBgn0028550	Activating transcription factor 3	20190307	Activating transcription factor 3 (Atf3) encodes a transcription factor whose levels are tightly controlled during development. It forms homodimers or heterodimerizes with the product of Jra. It contributes to abdominal morphogenesis, and immune system and metabolic homeostasis.
8.44232302365708E-18	0.575422071271777	0.252	0.138	9.5989212778981E-14	Peptidergic N	CG5885	FBgn0025700	-	-	Contributions welcome.
1.66307380635688E-16	0.427169303933532	0.37	0.244	1.89091491782777E-12	Peptidergic N	CG11768	FBgn0037625	-	-	Contributions welcome.
5.6408966005774E-16	0.465829355573442	0.435	0.322	6.4136994348565E-12	Peptidergic N	eEF1gamma	FBgn0029176	eukaryotic translation elongation factor 1 gamma	20190307	eukaryotic translation elongation factor 1 gamma (eEF1gamma) encodes a protein that associates with other EF1 subunits (alpha/beta/delta). It regulates organelle movement along microtubules. It binds tubulin and the protein kinase encoded by Doa, which in turns phosphorylates the product of eEF1gamma.
8.45064510954953E-16	0.505821111602619	0.239	0.134	9.60838348955782E-12	Peptidergic N	svr	FBgn0004648	silver	-	Contributions welcome.
1.08441195954017E-15	0.530024294534963	0.557	0.449	1.23297639799717E-11	Peptidergic N	CG8860	FBgn0033691	-	-	Contributions welcome.
3.04592919747413E-14	0.474425246517873	0.413	0.299	3.46322149752808E-10	Peptidergic N	Rab3	FBgn0005586	Rab3	20180913	Rab3 (Rab3) encodes a member of a large family of Ras-like small GTPases. Localized primarily at the synapse, Rab3 product is involved in mechanisms that control synaptic development and function, including the regulation of active zone protein composition at the neuromuscular junction.
4.92205674636645E-14	0.484680798223393	0.372	0.267	5.59637852061866E-10	Peptidergic N	Rab2	FBgn0014009	Rab2	20180913	Rab2 (Rab2) encodes a protein that belongs to the Rab family of small Ras-like GTPases that regulate vesicle trafficking. Rab2 product contributes to the maturation and fusion of endosomes and autophagosomes with lysosomes.
1.13524905661062E-13	0.394742782900345	0.371	0.263	1.29077817736628E-09	Peptidergic N	VhaAC45	FBgn0262515	Vacuolar H[+] ATPase AC45 accessory subunit	-	Contributions welcome.
1.49164678425357E-12	0.467701335308478	0.231	0.13	1.69600239369631E-08	Peptidergic N	Spase22-23	FBgn0039172	Spase 22/23-subunit	-	Contributions welcome.
4.50037836718556E-11	0.415841156874819	0.376	0.274	5.11693020348998E-07	Peptidergic N	Pcd	FBgn0024841	pterin-4a-carbinolamine dehydratase	-	Contributions welcome.
1.32504228851181E-10	0.41254260774045	0.301	0.196	1.50657308203793E-06	Peptidergic N	ERp60	FBgn0033663	Endoplasmic reticulum p60	-	Contributions welcome.
