# Supplementary material for: A single-cell transcriptomic atlas of complete insect nervous systems across multiple life stages
Source: Neural Dev. 2022 Aug 24;17:8. doi: 10.1186/s13064-022-00164-6 (PMC9404646; doi:10.1186/s13064-022-00164-6)
Supplement: Supplementary file 1 — Additional file 1: Supplementary Spreadsheets and Figures. All spreadsheets for marker genes contain the following columns: p-value (pval), average log2 fold-change (avg_log2FC), percent of cells in the cluster expressing the marker (pct.1), percent of cells outside the cluster expressing the marker (pct.2), the multiple test corrected p-value (p_val_adj), the cluster number (cluster), the gene name (gene), the flybase id (Fbgn_ID), gene long name (GeneName), datestamp of flybase snapshot inclusion (datestamp) and the Flybase gene snapshot for the gene in question, when available.(gene_snapshot_text). Supplementary_spreadsheet_1_Time_and_tissue_breakdown.ods. Spreadsheet detailing the number of cells per cluster and sample of origin, a stage by cell number breakdown and sequencing quality control metrics for each sequenced sample. Supplementary_spreadsheet_2_Ncells_and_gene_markers_per_cluster.xlsx. Spreadsheet containing one sheet per detected cluster with all the cluster defining markers resulting from running the FindAllMarkers algorithm as detailed in the methods. An additional sheet contains the number of cells per cluster. Supplementary_spreadsheet_3_Ncells_and_gene_markers_per_cluster_and_stage.xlsx. Spreadsheet containing one sheet per detected cluster with all the cluster defining markers at each stage, ie. 1h, 24h and 48h resulting from running the FindAllMarkers algorithm as detailed in the methods for the temporal analysis. An additional sheet contains the number of cells per cluster at each stage. Supplementary_spreadsheet_4_Ncells_and_gene_markers_per_cluster_and_tissue.xlsx. Spreadsheet containing one sheet per detected cluster with all the cluster defining markers for each tissue, ie. brain, CNS and VNC, resulting from running the FindAllMarkers algorithm as detailed in the methods for the temporal analysis. An additional sheet contains the number of cells per cluster detected in each tissue dissection. Supplementary_spreadsheet_5_Differential_expres [file 13064_2022_164_MOESM1_ESM.zip › Supplementary/Supplementary_Spreadsheets_and_table/Supplementary_spreadsheet_6_Differential_expression_cluster_big_classes.ods]

## Sheet: Immat N
p_val	avg_log2FC	pct.1	pct.2	p_val_adj	cluster	gene	FBgn_ID	GeneName	datestamp	gene_snapshot_text
2.21597675726796E-264	2.38579155024341	0.99	0.607	2.51956557301367E-260	Immat N	hdc	FBgn0010113	headcase	20190307	headcase (hdc) encodes two proteins by translational readthrough of a single mRNA. It is an esg target in the trachea and presumably also in imaginal tissues. The readthrough product is necessary for hdc function in the trachea.
1.20176319595648E-182	1.70341512961205	0.978	0.772	1.36640475380252E-178	Immat N	cib	FBgn0026084	ciboulot	20190912	ciboulot (cib) encodes an actin binding protein involved in brain development and the remodeling of the larval central nervous system.
1.05415325932295E-118	1.41807035543456	0.95	0.711	1.1985722558502E-114	Immat N	Hsp27	FBgn0001226	Heat shock protein 27	20190307	Heat shock protein 27 (Hsp27) encodes a member of the ATP-independent, small heat shock protein family. It contributes to regulation of eye morphology, polyglutamine toxicity, lifespan and starvation tolerance.
3.26325875230995E-90	2.41443150274937	0.85	0.541	3.71032520137641E-86	Immat N	lncRNA:noe
8.9252123475285E-89	1.38891657888103	0.797	0.476	1.01479664391399E-84	Immat N	brat	FBgn0010300	brain tumor	20190307	brain tumor (brat) encodes a tumor suppressor that regulates proliferation in the brain. During neural stem cell division, it segregates into one daughter cell where it inhibits protein translation, preventing self-renewal and inducing differentiation. It also acts during oogenesis where it interacts with the products of nos and pum to suppress hb translation.
2.99721627574886E-67	1.01293935036484	0.835	0.603	3.40783490552645E-63	Immat N	l(3)neo38	FBgn0265276	lethal (3) neo38	20210121	lethal (3) neo38 (l(3)neo38) encodes an essential regulator of neuromuscular junction and brain development, required at post-embryonic stages.
1.4669658223187E-65	0.808462400235889	0.905	0.754	1.66794013997636E-61	Immat N	Df31	FBgn0022893	Decondensation factor 31	20190912	Decondensation factor 31 (Df31) encodes a histone binding protein involved in nucleosome assembly.
5.96623016751516E-61	2.03013166327029	0.774	0.591	6.78360370046474E-57	Immat N	jim	FBgn0027339	jim	20190711	jim (jim) encodes a zinc finger C2H2 transcription factor involved in dendrite morphogenesis and regulation of chromatin silencing.
1.21122718574048E-60	0.890457039374795	0.81	0.55	1.37716531018693E-56	Immat N	lola	FBgn0283521	longitudinals lacking	20190321	longitudinals lacking (lola) encodes a protein involved in Notch signaling, cell death, regulation of retrotransposons and expression of axon and dendrite patterning genes. It contributes to oogenesis, spermatogenesis, neural wiring, eye development and a variety of behaviors.
2.25824267536359E-56	0.640719966262782	0.919	0.812	2.56762192188841E-52	Immat N	awd	FBgn0000150	abnormal wing discs	20190307	abnormal wing discs (awd) encodes a nucleotide diphosphate kinase that regulates with the product of shi the endocytosis of different surface proteins (e.g. those encoded by N, btl, Pvr, and shg). During development, it regulates morphogenesis of trachea, follicular epithelium, and imaginal discs and contributes to neurotransmission and border cell migration.
2.65056058326249E-56	1.14746382341926	0.655	0.38	3.01368738316946E-52	Immat N	Dg	FBgn0034072	Dystroglycan	20190307	Dystroglycan (Dg) encodes a major non-integrin extracellular matrix (ECM) receptor that connects the ECM to the actin cytoskeleton. It regulates animal survival and temperature preference, muscle integrity, myotendinous and neuromuscular junction formation and function, nervous system development, axon pathfinding, rhabdomere differentiation, neuronal stem cell division and epithelial polarity.
6.2310624197604E-55	1.26191755660843	0.673	0.367	7.08471797126757E-51	Immat N	Tet	FBgn0263392	Ten-Eleven Translocation (TET) family protein	-	Contributions welcome.
4.73742949177785E-51	2.58095348352193	0.629	0.364	5.38645733215141E-47	Immat N	pros	FBgn0004595	prospero	20190314	prospero (pros) encodes a protein that promotes the expression of neural differentiation genes and represses neuroblast stem cell identity genes and cell cycle proliferation genes; it is also important for astrocyte development. The product of pros is asymmetrically localized to the basal cortex during neuroblast asymmetric cell division, resulting in its partioning into GMC daughter cells, where…
1.61068043974559E-49	0.998510565807558	0.689	0.444	1.83134365999074E-45	Immat N	PPP4R2r	FBgn0030208	Protein phosphatase 4 regulatory subunit 2-related protein	-	Contributions welcome.
1.99200444910268E-48	0.676580530557952	0.89	0.768	2.26490905862975E-44	Immat N	tsr	FBgn0011726	twinstar	-	Contributions welcome.
6.90583305936601E-47	0.8373785647882	0.666	0.375	7.85193218849916E-43	Immat N	Syp	FBgn0038826	Syncrip	20181108	Syncrip (Syp) encodes an RNA-binding protein that regulates the localization and translation of mRNAs involved in multiple processes. It is required for synapse morphology and synaptic transmission at the neuromuscular junction as well as being involved in oocyte axis specification and control of neuronal cell fates in the mushroom body.
2.0377084674297E-40	1.31673144624225	0.381	0.155	2.31687452746757E-36	Immat N	sn	FBgn0003447	singed	20190314	singed (sn) encodes a member of the fascin family of actin-binding proteins. Fascin proteins organize F-actin into parallel bundles, and are required for the formation of actin-based cellular protrusions. The bundling activity of the product of sn is regulated by phosphorylation.
1.08289824860831E-38	0.320816651244745	0.943	0.776	1.23125530866765E-34	Immat N	lncRNA:cherub
1.5812703346948E-37	0.711320498308159	0.882	0.739	1.79790437054798E-33	Immat N	fz2	FBgn0016797	frizzled 2	-	Contributions welcome.
8.71002463667487E-36	0.747778481519815	0.667	0.475	9.90329801189933E-32	Immat N	Nlp	FBgn0016685	Nucleoplasmin	-	Contributions welcome.
7.95610209730565E-35	1.36000332907248	0.52	0.277	9.04608808463653E-31	Immat N	mamo	FBgn0267033	maternal gene required for meiosis	20190613	maternal gene required for meiosis (mamo) encodes a zinc finger C2H2 transcription factor enriched in embryonic primordial germ cells. It is required for functional gamete production.
1.123460152922E-34	0.966891079615916	0.688	0.443	1.27737419387231E-30	Immat N	Nrt	FBgn0004108	Neurotactin	-	Contributions welcome.
1.38227771825185E-32	0.960387276905868	0.341	0.144	1.57164976565236E-28	Immat N	sick	FBgn0263873	sickie	20190314	sickie (sick) encodes a cytoskeletal protein that positively regulates F-actin-mediated axonal growth by relaying the non-canonical RacGTPase-Slingshot-Cofilin pathway. It also mediates immune deficiency signaling pathway, which activates the product of Rel.
1.6992094640009E-32	0.910571587825484	0.662	0.476	1.93200116056902E-28	Immat N	Act42A	FBgn0000043	Actin 42A	-	Contributions welcome.
2.07460375233741E-32	0.763076469834978	0.766	0.55	2.35882446640763E-28	Immat N	Akap200	FBgn0027932	A kinase anchor protein 200	20190912	A kinase anchor protein 200 (Akap200) encodes a scaffolding protein that contributes to the spatial and temporal regulation of the Protein Kinase A holoenzyme. It regulates the Notch signaling and the organization of the actin cytoskeleton.
2.77050421413627E-32	0.681311337275817	0.724	0.568	3.15006329147294E-28	Immat N	chic	FBgn0000308	chickadee	20190307	chickadee (chic) encodes an actin monomer binding protein that provides the major cellular pool of readily polymerizing ATP-actin monomers. It is involved in oogenesis, spermatogenesis, cell division, bristle formation, cellular morphogenesis, axon growth, filopodia formation, dorsal closure, wound healing and stem cell maintenance.
4.56442754734817E-32	1.26901449690957	0.544	0.314	5.18975412133487E-28	Immat N	Jupiter	FBgn0051363	Jupiter	-	Contributions welcome.
4.79468456388358E-29	0.904359673322578	0.503	0.287	5.45155634913563E-25	Immat N	Fim	FBgn0024238	Fimbrin	20210121	Fimbrin (Fim) encodes an actin crosslinking protein involved in the remodelling and organisation of the actin cytoskeleton that occurs in processes such as cellularization and cell migration.
5.65567773495311E-29	0.720516455878811	0.567	0.352	6.43050558464168E-25	Immat N	CG12605	FBgn0035481	-	-	Contributions welcome.
2.15530186339832E-27	1.02031059659896	0.436	0.216	2.45057821868389E-23	Immat N	pod1	FBgn0029903	pod1 coronin	20190919	pod1 (pod1) encodes a microtubule and actin filament binding protein involved in actin cytoskeleton reorganization and axon guidance.
3.42532095296384E-27	0.653844412409832	0.766	0.599	3.89458992351988E-23	Immat N	cdi	FBgn0004876	center divider	20180913	center divider (cdi) encodes a serine/threonine kinase that stimulates the formation of actin fibers and focal adhesions through phosphorylation of the F-actin depolimerization factor tsr.
2.98215375238656E-25	1.05827326991938	0.351	0.157	3.39070881646352E-21	Immat N	tnc	FBgn0039257	tenectin	-	Contributions welcome.
1.76184856154723E-24	0.795582448108271	0.64	0.449	2.0032218144792E-20	Immat N	Hsp23	FBgn0001224	Heat shock protein 23	20190912	Heat shock protein 23 (Hsp23) encodes a protein involved in protein folding. It contributes to the response to cold, heat and hypoxia.
2.51529283798026E-24	0.96591762329705	0.525	0.34	2.85988795678355E-20	Immat N	CG13928	FBgn0035246	-	-	Contributions welcome.
2.61418254949379E-24	0.574317020597646	0.773	0.61	2.97232555877444E-20	Immat N	CtBP	FBgn0020496	C-terminal Binding Protein	-	Contributions welcome.
1.23971330952568E-23	0.819858782256696	0.566	0.365	1.4095540329307E-19	Immat N	zld	FBgn0259789	zelda	20190321	zelda (zld) encodes a zinc finger transcription factor that functions in early blastoderm development. It works as a zygotic genome activator because it has a global role in regulating early expressed genes, such as genes essential for cellularization, sex determination and pattern formation. It is also required at later times in development.
8.90203463552139E-23	0.789396623148186	0.375	0.196	1.01216133805878E-18	Immat N	Reph	FBgn0021800	Regulator of eph expression	20190314	Regulator of eph expression (Reph) encodes a putative nuclear protein involved in visual system development via the regulation of the product of Eph.
1.07777363532783E-22	0.913063497970568	0.169	0.029	1.22542862336774E-18	Immat N	CG12643	FBgn0040942	-	-	Contributions welcome.
1.81457543184477E-22	0.630051799982356	0.428	0.301	2.0631722660075E-18	Immat N	puc	FBgn0243512	puckered	20190314	puckered (puc) encodes a serine/threonine protein phosphatase that mediates a feedback loop that regulates the Jun-N-terminal kinase pathway.
8.26426382125586E-22	0.472903762430942	0.755	0.615	9.39646796476792E-18	Immat N	HmgD	FBgn0004362	High mobility group protein D	20180906	High mobility group protein D (HmgD) encodes a highly abundant chromosomal protein involved in DNA bending and chromatin organization.
2.54731241379957E-21	0.899128722698576	0.301	0.164	2.89629421449011E-17	Immat N	Hsp68	FBgn0001230	Heat shock protein 68	20190801	Heat shock protein 68 (Hsp68) encodes a protein involved in lifespan determination and response to heat shock and starvation.
2.92021395433566E-21	0.65377797470196	0.506	0.352	3.32028326607965E-17	Immat N	Paf-AHalpha	FBgn0025809	Platelet-activating factor acetylhydrolase alpha	-	Contributions welcome.
5.50878751819181E-21	0.615903030393322	0.777	0.624	6.26349140818408E-17	Immat N	Pdcd4	FBgn0030520	Programmed cell death 4	-	Contributions welcome.
5.67478633277018E-21	0.707720062764476	0.351	0.205	6.4522320603597E-17	Immat N	Abl	FBgn0000017	Abl tyrosine kinase	20190307	Abl tyrosine kinase (Abl) encodes a non-receptor tyrosine kinase best known for its ortholog's role in human leukemia. It phosphorylates cell adhesion and cytoskeletal proteins and acts as a scaffold in a signaling complex to regulate both epithelial and nervous system morphogenesis.
7.44493697133087E-21	0.897495905423525	0.404	0.229	8.4648933364032E-17	Immat N	Sf3b6	FBgn0035692	Splicing factor 3b subunit 6	-	Contributions welcome.
9.08563867249528E-21	0.944515910133437	0.277	0.107	1.03303711706271E-16	Immat N	Hsp67Ba	FBgn0001227	Heat shock gene 67Ba	-	Contributions welcome.
1.11961851077882E-20	0.709335605821462	0.491	0.338	1.27300624675552E-16	Immat N	CG5151	FBgn0036576	-	-	Contributions welcome.
1.60287063379156E-20	0.671710224833804	0.606	0.438	1.822463910621E-16	Immat N	CG45049	FBgn0266409	-	-	Contributions welcome.
6.99231873394183E-20	0.900145264121345	0.237	0.085	7.95026640049187E-16	Immat N	CG7059	FBgn0038957	-	-	Contributions welcome.
1.23886158988538E-19	1.02385342231898	0.626	0.509	1.40858562769968E-15	Immat N	Hsp26	FBgn0001225	Heat shock protein 26	20190912	Heat shock protein 26 (Hsp26) encodes a protein involved in protein folding. It contributes to lifespan determination and the response to cold and heat.
1.32426858286805E-19	1.02140428846544	0.179	0.048	1.50569337872097E-15	Immat N	pdm3	FBgn0261588	pou domain motif 3	20190314	pou domain motif 3 (pdm3) encodes a POU domain transcription factor that acts in odor receptor gene expression and axon targeting of olfactory neurons.
2.43854942891236E-19	1.2164010165211	0.47	0.328	2.77263070067336E-15	Immat N	bi	FBgn0000179	bifid	20190307	bifid (bi) encodes a T-box transcription factor that controls cell proliferation, viability and cell migration. It contributes to the development of several tissues such as brain, eyes and wings. In wing development it is activated by the product of dpp and to a lesser extent by Wg signaling.
2.5366447434877E-19	0.56753705344386	0.629	0.466	2.88416507334552E-15	Immat N	Hrb87F	FBgn0004237	Heterogeneous nuclear ribonucleoprotein at 87F	20180906	Heterogeneous nuclear ribonucleoprotein at 87F (Hrb87F) encodes a hnRNP-A family RNA-binding protein, involved in gene expression and RNA processing. It is an essential component of the nucleoplasmic omega speckles and necessary for telomere maintenance. Hrb87F null mutants show defects in development, female fertility and stress tolerance.
2.56139579596974E-19	0.563484570564696	0.777	0.642	2.9123070200176E-15	Immat N	Unr	FBgn0263352	Upstream of N-ras	20190321	Upstream of N-ras (Unr) encodes an RNA binding protein that functions as an RNA chaperone and translation regulator. It performs opposing, sex-specific, roles in X-chromosome dosage compensation by regulating lncRNA:roX2 RNA conformation in males and msl-2 mRNA translation in females.
5.01851852887551E-19	1.03798294857146	0.291	0.11	5.70605556733145E-15	Immat N	CG3408	FBgn0036008	-	-	Contributions welcome.
5.39447256588025E-19	0.601583858055025	0.548	0.38	6.13351530740585E-15	Immat N	SmF	FBgn0000426	Small ribonucleoprotein particle protein SmF	20190314	Small ribonucleoprotein particle protein SmF (SmF) encodes an RNA binding protein that functions as part of a heteroheptameric ring structure called the Sm core. This complex binds to spliceosomal small nuclear RNAs (e.g. U1, U2, U4 and U5) and helps to carry out pre-mRNA splicing. It also forms a heterotrimeric sub-complex with the products of SmE and SNRPG.
1.24667801526229E-18	0.393087765055377	0.888	0.786	1.417473E-14	Immat N	Dsp1	FBgn0278608	Dorsal switch protein 1	-	Contributions welcome.
2.73945254593222E-18	0.616552686354948	0.245	0.122	3.114758E-14	Immat N	CG12071	FBgn0039808	-	-	Contributions welcome.
7.04279467244595E-18	0.781024681651141	0.43	0.269	8.007658E-14	Immat N	eEF1alpha2	FBgn0000557	eukaryotic translation elongation factor 1 alpha 2	-	Contributions welcome.
8.29437178780678E-18	0.927264553718264	0.559	0.39	9.430701E-14	Immat N	CG46301	FBgn0283651	-	-	Contributions welcome.
2.4016198522214E-17	0.773797682212262	0.451	0.3	2.7306418E-13	Immat N	kis	FBgn0266557	kismet	20190314	kismet (kis) encodes a chromodomain containing ATP-dependent transcription factor that controls gene expression through epigenetic mechanisms. The roles of the product of kis include developmental patterning of the embryo, cell proliferation, eye development, synaptic transmission, axonal pruning, and memory.
2.83187238812605E-17	0.589306323874139	0.47	0.323	3.2198389E-13	Immat N	Sin3A	FBgn0022764	Sin3A	20190912	Sin3A (Sin3A) encodes a chromatin regulator with roles during muscle development, cell migration and Wnt signalling regulation.
3.68007583443115E-16	0.592479464042859	0.585	0.436	4.18424622E-12	Immat N	CG43736	FBgn0263993	-	-	Contributions welcome.
3.92199899609529E-16	0.804646405324247	0.29	0.17	4.45931286E-12	Immat N	robo2	FBgn0002543	roundabout 2	20190321	roundabout 2 (robo2) encodes a member of the Robo receptor family that responds to the ligand encoded by sli as a repulsive cue in axons, dendrites, muscles, trachea and heart development. It can also inhibit robo1 signaling, likely explaining why the product of robo2 can appear to be an attractive receptor in certain contexts.
4.55779551313823E-16	0.491053638160588	0.347	0.226	5.1822135E-12	Immat N	fz	FBgn0001085	frizzled	20190307	frizzled (fz) encodes the founding member of the Fz family of receptors for Wnt ligands. It is part of Wnt signaling and planar cell polarity pathways.
4.71216051085106E-16	0.259006010530889	0.849	0.73	5.3577265E-12	Immat N	msi	FBgn0011666	musashi	20190314	musashi (msi) encodes an RNA binding protein that binds to the 3' UTR region of target mRNAs, including ttk and sima, thus it positively regulates neural differentiation and negatively regulates the HIF pathway. It contributes to cell fate determination, as well as cellular response to normoxic/hypoxic conditions.
8.03061519250155E-16	0.445451549267244	0.629	0.513	9.13080947E-12	Immat N	PAN3	FBgn0035397	Poly(A) specific ribonuclease subunit PAN3	-	Contributions welcome.
1.06089672659351E-15	0.583593157796357	0.398	0.281	1.206239578E-11	Immat N	Pep	FBgn0004401	Protein on ecdysone puffs	-	Contributions welcome.
1.22421772034318E-15	0.596032222198579	0.45	0.31	1.391935548E-11	Immat N	nonA	FBgn0004227	no on or off transient A	-	Contributions welcome.
6.02408494518728E-15	0.748052082477321	0.307	0.168	6.849384583E-11	Immat N	Sidpn	FBgn0032741	similar to Deadpan	-	Contributions welcome.
6.512814268309E-15	0.666333572638245	0.418	0.272	7.405069823E-11	Immat N	unk	FBgn0004395	unkempt	20190321	unkempt (unk) encodes a highly conserved protein with roles in mRNA binding and ubiquitination. Together with the product of hdc, it acts downstream of the product of Mtor to regulate photoreceptor differentiation during eye development.
7.38704442319096E-15	0.601843741675031	0.483	0.332	8.399069509E-11	Immat N	inaE	FBgn0261244	inactivation no afterpotential E	20190307	inactivation no afterpotential E (inaE) encodes a diacylglycerol lipase involved in phototransduction and response to oxidative stress.
9.66884084767912E-15	0.59647239523082	0.324	0.208	1.0993472044E-10	Immat N	lid
1.043495E-14	0.548088855981842	0.331	0.226	1.1864533708E-10	Immat N	CG43867	FBgn0264449	-	-	Contributions welcome.
1.774497E-14	0.645514924118077	0.382	0.237	2.0176031709E-10	Immat N	Btk29A	FBgn0003502	Btk family kinase at 29A	20190307	Btk family kinase at 29A (Btk29A) encodes a non-receptor tyrosine kinase with diverse roles including cellularization, morphogenesis, patterning and germ cell proliferation.
1.954143E-14	0.380020578803106	0.738	0.628	2.2218601534E-10	Immat N	fs(1)h	FBgn0004656	female sterile (1) homeotic	20210121	female sterile (1) homeotic (fs(1)h) encodes a Bromodomain and Extra-Terminal domain (BET) family of protein, characterized by the presence of two tandem bromodomains and an extra-terminal (ET) domain. BET proteins can bind acetylated lysine residues in histones and regulate transcription. The proteins encoded by fs(1)h and human BRD2 possess protein kinase activity.
1.986899E-14	0.611999397017426	0.419	0.285	2.2591039293E-10	Immat N	CG34401	FBgn0085430	-	-	Contributions welcome.
1.995985E-14	0.673334670197046	0.309	0.179	2.2694348858E-10	Immat N	HP4	FBgn0035829	Heterochromatin protein 4	20181004	Heterochromatin protein 4 (HP4) encodes a component of classical heterochromatin that is involved in gene silencing by heterochromatin.
2.258698E-14	1.16633100752452	0.215	0.081	2.5681399014E-10	Immat N	bab2	FBgn0025525	bric a brac 2	20190307	bric a brac 2 (bab2) encodes a transcriptional regulator that functions partially redundantly with the product of bab1. It is part of the conserved proximal-distal gene regulatory network module. It contributes to pattern formation, ovary morphogenesis, abdominal pigmentation and olfactory receptor neuron fate diversity.
2.895443E-14	0.521612456878483	0.354	0.246	3.2921186366E-10	Immat N	Mi-2	FBgn0262519	Mi-2	20190314	Mi-2 (Mi-2) encodes a nuclear ATP-dependent nucleosome remodeler of the CHD family. It associates with active chromatin and utilizes the energy of ATP hydrolysis to move nucleosomes along DNA. It is required for repression of cell type-specific genes, full activation of heat shock genes and regulates higher order chromatin structure of polytene chromosomes.
3.598895E-14	0.546243462238412	0.4	0.284	4.0919441513E-10	Immat N	Rsf1	FBgn0011305	Repressor splicing factor 1	-	Contributions welcome.
5.913118E-14	0.300149258049609	0.838	0.703	6.7232148604E-10	Immat N	CNBP	FBgn0034802	CCHC-type zinc finger nucleic acid binding protein	-	Contributions welcome.
7.543905E-14	0.466069116500651	0.707	0.595	8.5774197593E-10	Immat N	Trf2	FBgn0261793	TATA box binding protein-related factor 2	20190801	TATA box binding protein-related factor 2 (Trf2) encodes a core promoter recognition factor that mediates gene transcription. It contributes to spiracle morphogenesis, pupal development and salivary gland cell death.
8.745523E-14	0.676357515403524	0.517	0.384	9.9436595581E-10	Immat N	br	FBgn0283451	broad	-	Contributions welcome.
1.182859E-13	0.539222796662126	0.426	0.314	1.34491070281E-09	Immat N	BtbVII	FBgn0263108	BTB-protein-VII	-	Contributions welcome.
2.2528675E-13	0.719212404151312	0.207	0.087	2.56151032023E-09	Immat N	otk	FBgn0004839	off-track	20190314	off-track (otk) encodes a protein that associates with the product of PlexA to receive a repulsive signal from the product of Sema1a contributing to axon guidance in the central nervous system and motor neurons. The product of otk is also associated with non-canonical Wnt signaling, opposing canonical Wnt signaling activation.
3.4250747E-13	0.341452864816632	0.597	0.479	3.89430997348E-09	Immat N	SNRPG	FBgn0261791	Small nuclear ribonucleoprotein G	20190314	Small nuclear ribonucleoprotein G (SNRPG) encodes a Sm class protein and a common component of pre-mRNA processing U snRNPs. It forms the toroidal core of U snRNPs (Sm core domain) together with 6 related Sm proteins.
5.4414737E-13	0.417444834138632	0.644	0.501	6.1869555853E-09	Immat N	Hsp83	FBgn0001233	Heat shock protein 83	-	Contributions welcome.
5.5500458E-13	0.310250022965744	0.6	0.488	6.31040203542E-09	Immat N	crol	FBgn0020309	crooked legs	20190307	crooked legs (crol) encodes a zinc finger transcription factor induced by 20-hydroxyecdysone at the onset of metamorphosis. It regulates wg transcription and cell cycle progression in the wing. Its over-expression in the eye accelerates the cell cycle and de-represses silenced genes.
6.6731742E-13	0.544760827459397	0.512	0.369	7.58739901185E-09	Immat N	tou	FBgn0033636	toutatis	20190801	toutatis (tou) encodes a transcription factor that activates proneural expression via positive regulation of the product of pnr. It is involved in chromatin remodeling and nervous system development.
7.450454E-13	0.410896199714773	0.733	0.609	8.47116614507E-09	Immat N	Mapmodulin	FBgn0034282	Mapmodulin	-	Contributions welcome.
7.551791E-13	0.608568322598166	0.367	0.244	8.58638634167E-09	Immat N	mnb	FBgn0259168	minibrain	20190314	minibrain (mnb) encodes a Ser/Thr protein kinase of the DYRK subfamily. It interacts with several signaling pathways and it is involved in behavior, cell cycle, cytoskeleton dynamics, neural proliferation, neurogenesis, neuronal differentiation, synaptic plasticity, and tissue growth.
1.51664535E-12	0.611392192871836	0.449	0.292	1.724425761677E-08	Immat N	GstZ2	FBgn0037697	Glutathione S transferase Z2	-	Contributions welcome.
1.55968623E-12	0.540126752299072	0.282	0.172	1.77336324452E-08	Immat N	ena	FBgn0000578	enabled	20190307	enabled (ena) encodes the sole Drosophila member of the Ena/VASP family. It acts as a processive actin polymerase, stimulating actin addition at the barbed end. It has roles in both epithelial morphogenesis and CNS pathfinding.
1.60576583E-12	0.66646656003681	0.41	0.278	1.825755750165E-08	Immat N	RhoGAP19D	FBgn0031118	Rho GTPase activating protein at 19D	-	Contributions welcome.
1.7494009E-12	0.339410972463399	0.843	0.698	1.989068821771E-08	Immat N	lncRNA:CR40469
3.39860423E-12	0.511341656311335	0.484	0.37	3.864213004383E-08	Immat N	Ssdp	FBgn0011481	Sequence-specific single-stranded DNA-binding protein	20190314	Sequence-specific single-stranded DNA-binding protein (Ssdp) encodes a DNA binding protein. It has been proposed to be an additional component of ap/Chi transcriptional complexes because it interacts with the product of Chi and lack of Ssdp produces defects similar to ap or Chi mutant phenotypes.
3.59560696E-12	0.624695852113036	0.322	0.206	4.08820511096E-08	Immat N	Gprk1	FBgn0260798	G protein-coupled receptor kinase 1	-	Contributions welcome.
4.722015E-12	0.555509626944416	0.359	0.247	5.368931051806E-08	Immat N	cass	FBgn0286781	cassowary	-	Contributions welcome.
5.00436649E-12	0.517246162848275	0.443	0.319	5.689964699402E-08	Immat N	RpII18
6.99888449E-12	1.02872920202083	0.34	0.222	7.957731665096E-08	Immat N	lncRNA:roX2
7.34931339E-12	0.495768183993553	0.403	0.277	8.356169329304E-08	Immat N	mam	FBgn0002643	mastermind	20190314	mastermind (mam) encodes a transcriptional coactivator that functions in the Notch signaling pathway. It regulates gene expression by interacting with the intracellular domain of the product of N, which is produced upon receptor activation.
1.150924759E-11	0.416447646195538	0.481	0.375	1.308601451266E-07	Immat N	D1	FBgn0000412	D1 chromosomal protein	20180906	D1 chromosomal protein (D1) encodes a multi-AT-hook chromosomal protein that associates with AT-rich satellites, including the SAT-III repeats of the X-chromosome. The product of D1 binds to the minor-groove of the DNA and favors heterochromatin-mediated gene repression involving its interaction with topoisomerase II.
1.638392224E-11	0.692289968609336	0.366	0.247	1.862851958898E-07	Immat N	wge	FBgn0051151	winged eye	20190321	winged eye (wge) encodes a protein that localizes to the histone locus body and regulates histone expression to ensure genomic stability. wge overexpression produces eye to wing transformation.
2.339357164E-11	0.624090204661505	0.256	0.154	2.6598490951496E-07	Immat N	sds22	FBgn0028992	sds22	-	Contributions welcome.
5.329176683E-11	1.08040342404005	0.178	0.058	6.0592738885622E-07	Immat N	dati	FBgn0262636	datilografo	20190307	datilografo (dati) encodes a conserved zinc finger transcription factor required for the differentiation of neurons in the ventral nerve cord and the brain. In adult brains, the product of dati is required in cholinergic neurons to generate the decisions of accepting or rejecting male courtship.
5.963685401E-11	0.516074448598377	0.381	0.269	6.7807103012368E-07	Immat N	Set	FBgn0014879	Set	20190314	Set (Set) encodes a subunit of the inhibitor of histone acetyltransferase (INHAT) complex, which controls histone acetylation. It is involved in transcriptional regulation, which ultimately controls different processes such as p53-mediated apoptosis and neuronal development.
6.414927697E-11	0.524283368825225	0.251	0.151	7.2937727910829E-07	Immat N	CG13293	FBgn0035677	-	-	Contributions welcome.
8.031156165E-11	0.637935532417977	0.447	0.307	9.1314245601305E-07	Immat N	yps	FBgn0022959	ypsilon schachtel	-	Contributions welcome.
8.425302301E-11	0.452551473405461	0.464	0.353	9.5795687160216E-07	Immat N	glec	FBgn0015229	gliolectin	20180913	gliolectin (glec) encodes a member of carbohydrate-binding proteins. glec product regulates glia-glia and glia-neuron interactions during neurogenesis and positively regulates Notch pathway during the specification of vein and intervein regions in wing imaginal discs.
9.295588563E-11	0.634578112770887	0.464	0.318	1.05690841962219E-06	Immat N	Su(var)205	FBgn0003607	Suppressor of variegation 205	-	Contributions welcome.
9.893381983E-11	0.327062066237385	0.796	0.667	1.12487753152115E-06	Immat N	sm	FBgn0003435	smooth	20190314	smooth (sm) encodes an RNA binding, heterogeneous nuclear ribonucleoprotein involved in axon guidance, mRNA processing, chemosensation, determination of lifespan and feeding behavior.
1.2907627572E-10	0.479067541658077	0.616	0.503	1.46759725490266E-06	Immat N	Top1	FBgn0004924	Topoisomerase 1	20190314	Topoisomerase 1 (Top1) encodes a topoisomerase with essential functions in cell proliferation during stages of oogenesis, embryogenesis, larva, and pupa.
1.3009152533E-10	0.57067026189453	0.318	0.203	1.47914064297923E-06	Immat N	klar	FBgn0001316	klarsicht	20190314	klarsicht (klar) encodes a member of the Nesprin family that links microtubule motors and various cellular structures. It controls the migration and positioning of nuclei in photoreceptors and muscles. It also regulates the motion of RNP granules in oocytes and lipid droplets in embryos.
1.5188344536E-10	0.614619379147722	0.274	0.152	1.72691477370315E-06	Immat N	FBXO11	FBgn0037760	F-box protein 11	20190307	F-box protein 11 (FBXO11) encodes a subunit of a SCF-like E3 ubiquitin ligase involved in gene silencing mediated by both siRNAs and miRNAs.s
1.6452669858E-10	0.540869343427366	0.354	0.237	1.87066856288574E-06	Immat N	crp	FBgn0001994	cropped	20190307	cropped (crp) encodes a transcription factor that controls cellular branching of the terminal cells at the ends of tracheal tubes. As a downstream target gene of the product of Myc, it affects cell growth, organ size and survival.
1.6612212281E-10	0.526073055808808	0.476	0.345	1.8888085363133E-06	Immat N	Gug	FBgn0010825	Grunge	20190307	Grunge (Gug) encodes a nuclear repressor protein that likely responds to Egfr signaling to control cell behavior for normal developmental patterning.
1.695534768E-10	0.551357835690855	0.323	0.222	1.92782303116186E-06	Immat N	Rpb12
2.8967480522E-10	0.385665010218021	0.589	0.469	3.29360253540358E-06	Immat N	His3.3A	FBgn0014857	Histone H3.3A	-	Contributions welcome.
3.4089717986E-10	0.465487814558976	0.586	0.461	3.87600093497971E-06	Immat N	Rm62	FBgn0003261	Rm62	-	Contributions welcome.
5.4833036665E-10	0.183936862860558	0.673	0.56	6.23451626885049E-06	Immat N	CG17124	FBgn0032297	-	-	Contributions welcome.
8.5464326436E-10	0.59234606933704	0.329	0.208	9.71729391582496E-06	Immat N	Agpat1	FBgn0030421	1-Acylglycerol-3-phosphate O-acyltransferase 1	-	Contributions welcome.
1.07940462827E-09	0.327775903518136	0.633	0.522	1.22728306234052E-05	Immat N	trn	FBgn0010452	tartan	20190314	tartan (trn) encodes a transmembrane leucine-rich repeat protein. It is closely related to caps and genetically interacts with it. Together they regulate embryonic motor axon guidance and innervation of antennal lobe glomeruli by olfactory sensory axons. The product of trn is a substrate for the product of Ptp52F and genetically interacts with it to regulate guidance of SNa motor axons.
2.25299490723E-09	0.455304249199134	0.291	0.19	2.56165520952121E-05	Immat N	hwt	FBgn0264542	heavyweight	-	Contributions welcome.
2.4432128365E-09	0.484296605834422	0.394	0.292	2.77793299510224E-05	Immat N	E(Pc)	FBgn0000581	Enhancer of Polycomb	20190926	Enhancer of Polycomb (E(Pc)) encodes a chromatin protein that functions as a suppressor of position-effect variegation. An unusual member of the Polycomb group; it does not exhibit homeotic transformations on its own, but rather enhances mutations in other Polycomb group genes. It forms part of the TIP60 histone acetyltransferase complex, which has been involved in many processes, including both …
3.17328637293E-09	0.386724286825234	0.608	0.504	3.60802660602456E-05	Immat N	E2f1	FBgn0011766	E2F transcription factor 1	-	Contributions welcome.
5.55513922468E-09	0.548830451371636	0.46	0.33	6.316193298462E-05	Immat N	elav	FBgn0260400	embryonic lethal abnormal vision	20200820	embryonic lethal abnormal vision (elav) encodes the founding member of a family of prototype RNA binding proteins homologous to human Hu proteins, and acting as gene-specific regulators of many aspects of mRNA processing. Drosophila has three members in this family, elav, fne and Rbp9, which are predominantly pan-neuronal. elav has roles in axon guidance, synapse formation and photoreceptor diffe…
1.256692016625E-08	0.494949708677642	0.373	0.262	0.00014288588229	Immat N	Psc	FBgn0005624	Posterior sex combs	20190314	Posterior sex combs (Psc) was originally identified as a member of the Polycomb group of genes that regulate gene expression through epigenetic marks.
2.48729636563E-08	0.56883238720105	0.295	0.188	0.000282805596772	Immat N	Pabp2	FBgn0005648	Pabp2	20180913	Pabp2 (Pabp2) encodes a nuclear poly(A) binding protein that is involved in both the cleavage and polyadenylation steps of the nuclear cleavage/polyadenylation reaction. Cytoplasmic protein encoded by Pabp2 acts to shorten the poly(A) tails of specific mRNAs in oocytes and syncytial blastoderm embryos.
3.750787107125E-08	0.552963174559054	0.318	0.212	0.00042646449408	Immat N	Diap1	FBgn0260635	Death-associated inhibitor of apoptosis 1	20190307	Death-associated inhibitor of apoptosis 1 (Diap1) encodes an E3 ubiquitin ligase with a caspase inhibitor activity that is involved in the control of apoptosis.
4.314567922233E-08	0.421750955184423	0.473	0.371	0.000490566372758	Immat N	B52	FBgn0004587	B52	-	Contributions welcome.
4.35512657275E-08	0.282395138235924	0.685	0.575	0.000495177891322	Immat N	Jafrac1	FBgn0040309	thioredoxin peroxidase 1	-	Contributions welcome.
7.964992409605E-08	0.561097161827808	0.367	0.239	0.000905619636972	Immat N	CG15628	FBgn0031632	-	-	Contributions welcome.
9.355403432179E-08	0.418038664067208	0.444	0.326	0.001063709370239	Immat N	CadN	FBgn0015609	Cadherin-N	-	Contributions welcome.
9.547841912673E-08	0.436330144027159	0.47	0.364	0.001085589625471	Immat N	nocte	FBgn0261710	no circadian temperature entrainment	20190926	no circadian temperature entrainment (nocte) encodes a protein involved in temperature compensation of the circadian clock.
1.0318056831921E-07	0.422667231327754	0.541	0.422	0.001173163061789	Immat N	Cpsf6	FBgn0035872	Cleavage and polyadenylation specific factor 6	-	Contributions welcome.
2.54402382734549E-05	0.397498840886725	0.595	0.491	0.289255509169182	Immat N	lolal	FBgn0022238	lola like	20190926	lola like (lolal) encodes a small BTB-domain protein related to the Trithorax group of chromatin regulators. lolal transcripts are found in oocytes and the protein translocates to embryonic nuclei after the maternal to zygotic transition. lolal homozygous germline clone embryos show reduced dpp expression during dorsal-ventral patterning.
3.49320515004332E-05	0.301427392335381	0.557	0.437	0.397177425559926	Immat N	Nph	FBgn0039735	Nucleophosmin	20190912	Nucleophosmin (Nph) encodes a histone binding protein involved in chromatin remodeling and sperm chromatin decondensation.
0.000188196142673	0.414480325164948	0.383	0.278	1	Immat N	CG17716

## Sheet: Chol N
p_val	avg_log2FC	pct.1	pct.2	p_val_adj	cluster	gene	FBgn_ID	GeneName	datestamp	gene_snapshot_text
4.6722816585562E-151	2.47662405398037	0.891	0.506	5.3123842457784E-147	Chol N	CG31221	FBgn0051221	-	-	Contributions welcome.
7.2747054250603E-132	1.69940996886694	0.908	0.469	8.27134006829356E-128	Chol N	jeb	FBgn0086677	jelly belly	20190307	jelly belly (jeb) encodes a secreted, low-density lipoprotein (LDL) repeat containing protein that functions as signalling ligand for the product of Alk. Binding of the ligand to its receptor activates intracellular Ras/ERK and PI3K signalling pathways. The roles of the product of jeb include embryonic visceral muscle development, growth and organ size regulation, retinal axon targeting, modulati…
2.3379237793222E-103	1.28870079010085	0.974	0.695	2.65821933708935E-99	Chol N	Hex-A	FBgn0001186	Hexokinase A	20190912	Hexokinase A (Hex-A) encodes a hexokinase involved in glucose homeostasis.
7.43336014595899E-101	1.32057930656227	0.931	0.528	8.45173048595537E-97	Chol N	Rdl	FBgn0004244	Resistant to dieldrin	20190314	Resistant to dieldrin (Rdl) encodes a widely-expressed ligand-gated chloride channel which mediates the fast inhibitory effects of GABA. It has been shown to have roles in the circuits underlying visual processing, odor coding, learning and memory, sleep and courtship behavior.
2.442088005553E-94	1.07056054330739	0.963	0.675	2.77665406231376E-90	Chol N	futsch	FBgn0259108	futsch	20190228	futsch (futsch) encodes a microtubule binding protein involved in the formation of synaptic buttons at the neuromuscular junctions. Its expression levels are regulated by the product of TBPH to prevent synaptic defects.
1.75555765869094E-91	1.22691709729859	0.789	0.364	1.9960690579316E-87	Chol N	sif	FBgn0085447	still life	20190314	still life (sif) encodes a guanine nucleotide exchange factor for Rho family GTPases. It is specifically localized to presynaptic terminals in both the central nervous system and neuromuscular junctions (NMJs), and regulates synaptic growth at NMJs.
2.29258630983521E-91	0.925268075438191	0.984	0.814	2.60667063428263E-87	Chol N	Sap47	FBgn0013334	Synapse-associated protein 47kD	20190314	Synapse-associated protein 47kD (Sap47) encodes a conserved protein associated with synaptic vesicles. It is required for intact synaptic and behavioural plasticity.
1.48810059008553E-85	1.05929152315622	0.855	0.448	1.69197037092725E-81	Chol N	para	FBgn0285944	paralytic	20190314	paralytic (para) is an essential gene required for locomotor activity. It encodes an alpha-subunit of voltage-gated sodium channels. It is required for generation of sodium-dependent action potentials.
1.13508886411317E-78	1.10420344936711	0.975	0.772	1.29059603849667E-74	Chol N	Ldh	FBgn0001258	Lactate dehydrogenase	20190919	Lactate dehydrogenase (Ldh) encodes a protein involved in myoblast fusion and somatic muscle development.
1.03543768663676E-77	0.857835147318909	0.962	0.789	1.177292649706E-73	Chol N	nrv3	FBgn0032946	nervana 3	20190314	nervana 3 (nrv3) encodes one of three beta subunits of the sodium-potassium pump (ATPalpha). nrv3 is expressed in the nervous system, including subsets of the CNS and Johnston's organ neurons, and is required for hearing.
3.02342092980785E-75	1.70668936957709	0.803	0.436	3.43762959719153E-71	Chol N	Cbp53E	FBgn0004580	Calbindin 53E	20190307	Calbindin 53E (Cbp53E) encodes a 6 EF-hand domain-containing protein that regulates neuronal development.
1.03994102012035E-72	0.785761456912049	0.94	0.744	1.18241293987683E-68	Chol N	Atpalpha	FBgn0002921	Na pump alpha subunit	20190307	Na pump alpha subunit (Atpalpha) encodes an integral membrane cation antiporter protein that utilizes ATP to shuttle Na[+] and K[+] across the plasma membrane to maintain ion homeostasis.
2.17468575417594E-72	0.959326690751092	0.911	0.721	2.47261770249804E-68	Chol N	Ald1	FBgn0000064	Aldolase 1	-	Contributions welcome.
2.58080912932008E-71	1.03397597832995	0.932	0.693	2.93437998003693E-67	Chol N	myr-GFP-p10
9.47180196117822E-71	0.924247067073622	0.95	0.683	1.07694388298596E-66	Chol N	nAChRalpha6	FBgn0032151	nicotinic Acetylcholine Receptor alpha6	20190314	nicotinic Acetylcholine Receptor alpha6 (nAChRalpha6) encodes a postsynaptic receptor involved in cation transport, synaptic transmission, muscle homeostasis and sensitivity to insecticides.
3.72771433685835E-69	1.14288499045016	0.892	0.611	4.23841120100794E-65	Chol N	Syx1A	FBgn0013343	Syntaxin 1A	-	Contributions welcome.
2.40360887690657E-65	0.866882287412085	0.849	0.522	2.73290329304277E-61	Chol N	nSyb	FBgn0013342	neuronal Synaptobrevin	20190711	neuronal Synaptobrevin (nSyb) encodes a SNAP receptor involved in vesicle fusion.
2.70830655490384E-62	0.987812806541853	0.891	0.658	3.07934455292566E-58	Chol N	IA-2	FBgn0031294	IA-2 protein tyrosine phosphatase	20190801	IA-2 protein tyrosine phosphatase (IA-2) encodes a protein involved in gut development and insulin-like peptide secretion.
1.1869585106336E-61	0.987556835897756	0.849	0.517	1.3495718265904E-57	Chol N	Dhit	FBgn0028743	Double hit	20190307	Double hit (Dhit) encodes a protein that negatively regulates Galpha signaling and is involved in several GPCR-mediated signaling and developmental programs, such as asymmetric cell division in the sensory organ lineage.
8.27335129060985E-60	1.20650315318067	0.775	0.396	9.4068004174234E-56	Chol N	Cngl	FBgn0263257	Cyclic nucleotide-gated ion channel-like	-	Contributions welcome.
8.61564285595723E-59	1.03495668296555	0.792	0.47	9.79598592722337E-55	Chol N	Drep2	FBgn0028408	DNA fragmentation factor-related protein 2	20190912	DNA fragmentation factor-related protein 2 (Drep2) encodes a protein involved in neuron death regulation.
2.96804228894214E-58	1.31106455280769	0.394	0.104	3.37466408252721E-54	Chol N	VAChT	FBgn0270928	Vesicular acetylcholine transporter	20190321	Vesicular acetylcholine transporter (VAChT) encodes a vesicular transport protein necessary for packaging the neurotransmitter acetylcholine into synaptic vesicles.
3.49639386710535E-58	0.806553467045906	0.915	0.646	3.97539982689879E-54	Chol N	Alk	FBgn0040505	Anaplastic lymphoma kinase	20190307	Anaplastic lymphoma kinase (Alk) encodes a protein that employs Ras/ERK and PI3K signalling pathways to function in multiple contexts including embryonic visceral muscle development, growth and organ size regulation, retinal axon targeting, modulation of neuromuscular transmission as well as sleep regulation and olfactory learning. Its ligand is the secreted protein encoded by jeb.
6.83109986576294E-57	1.08284171802244	0.815	0.52	7.76696054737246E-53	Chol N	CG30172	FBgn0050172	-	-	Contributions welcome.
3.13818339153381E-56	0.839436692859463	0.893	0.589	3.56811451617394E-52	Chol N	ps	FBgn0261552	pasilla	20190314	pasilla (ps) encodes a nuclear RNA binding protein implicated in splicing. It is expressed at high levels in the embryonic salivary gland and other tissues. Loss of function results in a significant reduction in secretory volume and secretory vesicles in the salivary gland and irregular gland morphology.
3.67713043119393E-55	1.21767789778316	0.866	0.67	4.1808973002675E-51	Chol N	trv	FBgn0085391	trivet	-	Contributions welcome.
3.16172354233222E-54	1.12418760306254	0.59	0.25	3.59487966763174E-50	Chol N	kcc	FBgn0261794	kazachoc	20190912	kazachoc (kcc) encodes a potassium:chloride symporter that contributes to seizure susceptibility.
4.18750085644076E-53	0.982211947866039	0.777	0.438	4.76118847377315E-49	Chol N	Ih	FBgn0263397	I[[h]] channel	20190926	I[[h]] channel (Ih) encodes a low-threshold, voltage-gated ion channel. It may influence excitatory postsynaptic potential kinetics and integration.
3.78250048377767E-50	1.47153838135933	0.424	0.12	4.30070305005521E-46	Chol N	Hs3st-A	FBgn0053147	Heparan sulfate 3-O sulfotransferase-A	20190307	Heparan sulfate 3-O sulfotransferase-A (Hs3st-A) encodes a heparan sulfate modifying enzyme that transfers a sulfate group to the 3-O position of glucosamine residues of heparan sulfate. It regulates adult midgut homeostasis by repressing EGFR signaling.
4.84892312979224E-50	1.3121976598174	0.505	0.186	5.51322559857378E-46	Chol N	sr	FBgn0003499	stripe	20190314	stripe (sr) encodes a transcription factor that induces the fate of tendon cells in the embryo as well as in the adult fly. It works upstream of tendon specific genes including Tsp, slow and Lrt.
1.74006641683345E-49	1.1003206027925	0.656	0.307	1.97845551593964E-45	Chol N	Frq1	FBgn0030897	Frequenin 1	-	Contributions welcome.
2.32782400455716E-49	0.668008843644751	0.933	0.739	2.64673589318149E-45	Chol N	Rbp6	FBgn0260943	RNA-binding protein 6	20190314	RNA-binding protein 6 (Rbp6) encodes a paralog of the RNA-binding protein encoded by msi. In contrast to msi, Rbp6 mutants are viable and fertile, with only a slight delay in eclosion. The product of Rbp6 may have roles in response to fungal infection and aggressive behavior.
6.21993982155032E-49	0.884112622872737	0.7	0.377	7.07207157710272E-45	Chol N	Syt1	FBgn0004242	Synaptotagmin 1	20190314	Synaptotagmin 1 (Syt1) encodes a synaptic vesicle calcium binding protein that functions as the fast calcium sensor for neurotransmitter release at synapses.
7.53766068280372E-49	0.735844038365045	0.909	0.745	8.57032019634783E-45	Chol N	Eno	FBgn0000579	Enolase	20190912	Enolase (Eno) encodes a phosphopyruvate hydratase involved in glucose homeostasis.
3.41494308592662E-48	0.998050826933215	0.681	0.332	3.88279028869857E-44	Chol N	dpr14	FBgn0029974	defective proboscis extension response 14	-	Contributions welcome.
4.40147073909594E-48	0.823902188094541	0.761	0.497	5.00447223035208E-44	Chol N	CG42613	FBgn0261262	-	-	Contributions welcome.
6.25723816195202E-48	1.1723150216605	0.297	0.064	7.11447979013945E-44	Chol N	ChAT	FBgn0000303	Choline acetyltransferase	20190307	Choline acetyltransferase (ChAT) encodes a protein that catalyzes the biosynthesis of the neurotransmitter acetylcholine. It is considered to be a specific marker for cholinergic neurons.
4.10132579361715E-46	1.22540211875135	0.561	0.212	4.6632074273427E-42	Chol N	CG11000	FBgn0263353	-	-	Contributions welcome.
7.66436756380184E-46	0.954450621777859	0.645	0.335	8.71438592004269E-42	Chol N	SK	FBgn0029761	small conductance calcium-activated potassium channel	-	Contributions welcome.
9.16164169012226E-46	1.35768107264878	0.486	0.18	1.0416786601669E-41	Chol N	Pde6	FBgn0038237	Phosphodiesterase 6	-	Contributions welcome.
1.31444346680252E-45	1.40696067335036	0.439	0.148	1.49452222175446E-41	Chol N	Stacl	FBgn0263980	Stac-like	-	Contributions welcome.
2.73018813977802E-45	1.20167057412961	0.585	0.284	3.10422391492761E-41	Chol N	Dscam2	FBgn0265296	Down syndrome cell adhesion molecule 2	20190307	Down syndrome cell adhesion molecule 2 (Dscam2) encodes a transmembrane protein. Its alternative splicing produces two biochemically distinct homophilic binding proteins expressed in different cells. It can mediate both repulsion and adhesion between neurons and contributes to boundary formation, neurite targeting and synapse formation in the brain.
4.18685412150583E-45	1.27880514246039	0.493	0.163	4.76045313615213E-41	Chol N	Hr38	FBgn0014859	Hormone receptor-like in 38	20190307	Hormone receptor-like in 38 (Hr38) encodes a protein that can heterodimerize with the U adult cuticle and for the proper uptake and storage of glycogen in larvae.
6.63382269559E-44	1.05806755363774	0.739	0.467	7.54265640488584E-40	Chol N	Pglym78	FBgn0014869	Phosphoglyceromutase 78	20190912	Phosphoglyceromutase 78 (Pglym78) encodes an enzyme involved in myoblast fusion and somatic muscle development.
8.61107863761448E-44	0.858596346371055	0.537	0.243	9.79079641096767E-40	Chol N	Hasp	FBgn0032797	Hig-anchoring scaffold protein	-	Contributions welcome.
2.73575060203178E-43	1.20912493742703	0.546	0.218	3.11054843451013E-39	Chol N	Tsp66E	FBgn0035936	Tetraspanin 66E	20190314	Tetraspanin 66E (Tsp66E) encodes a tetraspanin, which spans the membrane four times. When the products of both Tsp66E and Tsp74F are removed, this results in defects in actin polarization, endocytosis, and distribution of the integrin subunit encoded by if during oogenesis.
7.83040622041399E-43	0.788250571448261	0.738	0.445	8.9031718726107E-39	Chol N	Pdp1	FBgn0016694	PAR-domain protein 1	20190314	PAR-domain protein 1 (Pdp1) encodes a member of the PAR domain bZip family of sequence-specific transcription factors. it regulates gene expression in muscles and in circadian clock neurons.
8.41138570184696E-43	0.691473536473637	0.788	0.558	9.56374554299999E-39	Chol N	shi	FBgn0003392	shibire	-	Contributions welcome.
1.86929771986915E-42	1.18847688194134	0.77	0.504	2.12539150749123E-38	Chol N	cpo	FBgn0263995	couch potato	20190307	couch potato (cpo) is most strongly expressed in nuclei of the central and peripheral nervous systems and the ring gland, where its product may regulate gene transcription to control complex neurological and neuroendocrine functions. It is required for normal synaptic transmission, climate adaptation, olfaction, diapause and behavioral responses.
2.33778464391109E-41	1.00121865567109	0.607	0.306	2.65806114012691E-37	Chol N	GluRIB	FBgn0264000	Glutamate receptor IB	-	Contributions welcome.
4.50830986111219E-41	0.930177128980885	0.568	0.284	5.12594831208456E-37	Chol N	Ace	FBgn0000024	Acetylcholine esterase	20190307	Acetylcholine esterase (Ace) encodes an enzyme that catalyzes the hydrolysis of the neurotransmitter acetylcholine to acetate and choline, thus resetting the neurotransmission mechanism at neuromuscular junctions.
4.53631601368161E-41	0.693245366129073	0.832	0.627	5.15779130755599E-37	Chol N	Ggamma30A	FBgn0267252	G protein subunit gamma at 30A	20190307	G protein subunit gamma at 30A (Ggamma30A) encodes the gamma subunit of a heterotrimeric G protein complex. It functions in rhodopsin-mediated signaling in photoreceptor cells. Post-translational farnesylation of the product of Ggamma30A facilitates membrane attachment of the visual Gbeta/gamma complex.
2.10882045796231E-40	0.896968414806238	0.72	0.399	2.39772886070315E-36	Chol N	Sh	FBgn0003380	Shaker	20190314	Shaker (Sh) encodes the structural alpha subunit of a voltage-gated potassium channel. It plays a key role in maintaining electrical excitability in neurons and muscle cells, as well as regulating neurotransmitter release at the synapse.
4.41171098501014E-40	1.52082533679139	0.476	0.155	5.01611538995653E-36	Chol N	Hsp67Bc	FBgn0001229	Heat shock gene 67Bc	20180913	Heat shock gene 67Bc (Hsp67Bc) encodes a small heat shock protein (hsp) that binds to the product encoded by stv to regulate protein lipidation. The product of Hsp67Bc also induces the phosphorylation of eIF2alpha protein and stimulates autophagy, thereby facilitating the clearance of misfolded proteins. Hsp67Bc expression can be regulated by the product of pcm.
9.18826056031068E-40	0.863803016492503	0.848	0.707	1.04470522570732E-35	Chol N	Gapdh2	FBgn0001092	Glyceraldehyde 3 phosphate dehydrogenase 2	20190919	Glyceraldehyde 3 phosphate dehydrogenase 2 (Gapdh2) encodes a glyceraldehyde-3-phosphate dehydrogenase involved in glucose homeostasis.
1.11607166567167E-39	0.66021195271786	0.9	0.739	1.26897348386869E-35	Chol N	Galphao	FBgn0001122	G protein alpha o subunit	20190307	G protein alpha o subunit (Galphao) encodes the most abundant G protein in the nervous tissue and is involved in signaling by a variety of GPCRs. It contributes to heart development, axonogenesis, neuro-muscular junction formation, asymmetric cell division, planar cell polarity, blood-brain barrier establishment, Wnt signaling, and gustatory and olfactory sensory perception.
1.7839898341461E-39	0.921990525019047	0.799	0.614	2.02839644142411E-35	Chol N	Gapdh1	FBgn0001091	Glyceraldehyde 3 phosphate dehydrogenase 1	20190919	Glyceraldehyde 3 phosphate dehydrogenase 1 (Gapdh1) encodes a glyceraldehyde-3-phosphate dehydrogenase involved in glycolysis, myoblast fusion and the development of somatic muscle.
3.11418308681651E-39	1.04575404657903	0.593	0.285	3.54082616971038E-35	Chol N	Snap25	FBgn0011288	Synaptosomal-associated protein 25kDa	20190314	Synaptosomal-associated protein 25kDa (Snap25) encodes a synaptic target SNARE protein and a component of SNARE protein complexes known to function in neurotransmitter release. It functions in synaptic transmission in larvae and is essential in adults.
1.10346203211337E-37	0.929195568732593	0.668	0.37	1.2546363305129E-33	Chol N	dpr9	FBgn0038282	defective proboscis extension response 9	-	Contributions welcome.
3.31318710755818E-37	1.02181716482576	0.415	0.164	3.76709374129365E-33	Chol N	Frq2	FBgn0083228	Frequenin 2	20190307	Frequenin 2 (Frq2) encodes s protein that binds calcium and interacts with the guanyl exchange factor encoded by ric8a to regulate the number of synapses and the probability of neurotransmitter release per synapse.
9.63153090081378E-37	1.02492459555599	0.593	0.284	1.09510506342253E-32	Chol N	CG13954	FBgn0033405	-	-	Contributions welcome.
1.01566284473377E-36	0.564081596938014	0.947	0.799	1.1548086544623E-32	Chol N	fne	FBgn0086675	found in neurons	20190307	found in neurons (fne) encodes an RNA binding protein that works as a post-transcriptional regulator. It is present in the cytoplasm of all neurons. Lack of fne produces fusion of the mushroom body beta-lobes and altered male courtship behaviour.
2.1642513126315E-35	0.943435331449431	0.44	0.188	2.46075374246202E-31	Chol N	GABA-B-R1	FBgn0260446	metabotropic GABA-B receptor subtype 1	20190711	metabotropic GABA-B receptor subtype 1 (GABA-B-R1) encodes a receptor involved in G protein-coupled receptor and gamma-aminobutyric acid signaling pathways.
1.77908935707146E-34	1.23760882447396	0.607	0.279	2.02282459899025E-30	Chol N	Pkc53E	FBgn0003091	Protein C kinase 53E	-	Contributions welcome.
4.8932252383164E-34	1.29778728424609	0.352	0.138	5.56359709596575E-30	Chol N	Pvf3	FBgn0085407	PDGF- and VEGF-related factor 3	20190228	PDGF- and VEGF-related factor 3 (Pvf3) encodes a ligand for the receptor tyrosine kinase encoded by Pvr. It has roles in embryonic plasmatocyte survival and migration, and in the proliferation of adult midgut intestinal stem cells.
9.86645680550159E-34	0.910117974536029	0.364	0.141	1.12181613878553E-29	Chol N	CG16779	FBgn0037698	-	-	Contributions welcome.
2.05042967857143E-33	0.664432021426765	0.779	0.477	2.33133854453571E-29	Chol N	dysc	FBgn0264006	dyschronic	20190307	dyschronic (dysc) encodes a protein that regulates the localization of the calcium-activated potassium channel encoded by slo. The product of dysc impacts circadian locomotor patterns, synaptic morphology, active zone structure, and both spontaneous and evoked neurotransmitter release.
2.95046361918539E-33	1.1001507921312	0.5	0.219	3.35467713501379E-29	Chol N	GluRIA	FBgn0004619	Glutamate receptor IA	-	Contributions welcome.
3.18329740852033E-33	1.33747850343352	0.409	0.151	3.61940915348762E-29	Chol N	CG32052	FBgn0044328	-	-	Contributions welcome.
3.66163890835069E-33	0.924709102013594	0.565	0.317	4.16328343879474E-29	Chol N	beat-IIa	FBgn0038498	beaten path IIa	-	Contributions welcome.
6.50298818787776E-33	0.814666829923552	0.585	0.306	7.39389756961701E-29	Chol N	7B2	FBgn0041707	7B2	20190321	7B2 (7B2) encodes a peptidase required for the zymogen conversion and secretion of the prohormone convertase 2 encoded by amon.
1.52792804654775E-32	0.901667620075188	0.606	0.314	1.73725418892479E-28	Chol N	CG44422	FBgn0265595	-	-	Contributions welcome.
5.31341285766431E-32	0.932805257820928	0.456	0.215	6.04135041916432E-28	Chol N	CG30116	FBgn0028496	-	-	Contributions welcome.
5.67201880083978E-32	0.924294735252093	0.427	0.176	6.44908537655483E-28	Chol N	DopEcR	FBgn0035538	Dopamine/Ecdysteroid receptor	20190307	Dopamine/Ecdysteroid receptor (DopEcR) encodes a GPCR that shows ligand-biased activation. It can be activated by dopamine to increase cyclic AMP levels and by the insect steroid ecdysone to activate the MAPKinase pathway. It is widely expressed in the nervous system and can modulate a wide variety of complex behaviors including male courtship, locomotion, the response to stressful social interac…
7.37870403168893E-32	0.91048066450775	0.636	0.37	8.38958648403031E-28	Chol N	Mkp3	FBgn0036844	Mitogen-activated protein kinase phosphatase 3	20190314	Mitogen-activated protein kinase phosphatase 3 (Mkp3) encodes a member of the mitogen-activated protein kinase phosphatases that inactivate MAPKs. It dephosphorylates the phosphorylated active forms of the products of p38a and rl.
7.38514092406768E-32	1.17874141758499	0.502	0.232	8.39690523066495E-28	Chol N	dpr13	FBgn0034286	defective proboscis extension response 13	-	Contributions welcome.
1.28027693454149E-31	0.765070398645295	0.719	0.493	1.45567487457367E-27	Chol N	bru3	FBgn0264001	bruno 3	20190919	bruno 3 (bru3) encodes an RNA binding protein that binds to the EDEN element and mediates maternal mRNA translational repression.
3.21114149764504E-31	0.889631247645815	0.373	0.146	3.65106788282241E-27	Chol N	TM4SF	FBgn0020372	Transmembrane 4 superfamily	-	Contributions welcome.
1.77945296552095E-30	0.65046661387763	0.649	0.43	2.02323802179732E-26	Chol N	CG7646	FBgn0036926	-	-	Contributions welcome.
2.18184053704644E-30	0.534700185551414	0.747	0.522	2.4807526906218E-26	Chol N	cpx	FBgn0041605	complexin	20190307	complexin (cpx) encodes a presynaptic cytosolic protein that regulates SNARE complex assembly and fuction. It has both positive and negative roles in synaptic transmission, serving as the synaptic vesicle fusion clamp and as an activator of evoked release.
4.20288222720222E-30	0.942902863668669	0.252	0.069	4.77867709232892E-26	Chol N	CG14762	FBgn0033250	-	-	Contributions welcome.
7.28458121012785E-30	0.807266158382996	0.166	0.024	8.28256883591537E-26	Chol N	ChT	FBgn0038641	Choline transporter	-	Contributions welcome.
1.20690221069053E-29	1.00138273038368	0.482	0.224	1.37224781355513E-25	Chol N	Nlg2	FBgn0031866	Neuroligin 2	20190314	Neuroligin 2 (Nlg2) encodes a transmembrane protein that interacts with the product of Nrx-1, and recruits scaffolding proteins for organization of postsynaptic neurotransmitter receptors. The product of Nlg2 functions in synaptic growth and regulation, and is involved in the modulation of social and courtship behavior.
2.17739140942273E-29	1.06138318268241	0.387	0.171	2.47569403251365E-25	Chol N	dpr1	FBgn0040726	defective proboscis extension response 1	-	Contributions welcome.
2.89764487780497E-29	0.844611833388127	0.535	0.275	3.29462222606425E-25	Chol N	nAChRalpha5	FBgn0028875	nicotinic Acetylcholine Receptor alpha5	20181011	nicotinic Acetylcholine Receptor alpha5 (nAChRalpha5) encodes a subunit of the nicotinic acetylcholine receptor, which is a pentameric neurotransmitter-gated ion channel.
3.70549170591961E-29	0.636451081975879	0.794	0.581	4.2131440696306E-25	Chol N	CASK	FBgn0013759	CASK	20190307	CASK (CASK) encodes a member of the MAGUK family of scaffolding proteins. In epithelial tissues, the product of CASK functions as an adhesion molecule involved in cell proliferation, cytoskeletal remodeling and cell migration. In neurons, the product of CASK serves as a scaffold for a number of signaling and transmembrane molecules and is involved in synaptic development and plasticity.
5.4472318334346E-29	0.798839950294843	0.609	0.35	6.19350259461514E-25	Chol N	CG43222
8.84060160148631E-29	0.504636164918654	0.869	0.766	1.00517640208899E-24	Chol N	CG7630	FBgn0040793	-	-	Contributions welcome.
1.05301817577087E-28	0.671912923933858	0.628	0.395	1.19728166585147E-24	Chol N	nls-tdTomato
1.38285226978941E-28	0.819205355100469	0.284	0.107	1.57230303075056E-24	Chol N	CG13743	FBgn0033368	-	-	Contributions welcome.
1.8718601009855E-28	0.833875049900625	0.416	0.173	2.12830493482051E-24	Chol N	slo	FBgn0003429	slowpoke	20190314	slowpoke (slo) encodes the structural alpha subunit of a BK ('maxi K') calcium-activated potassium channel. It regulates neurotransmitter release at the synapse and maintain electrical excitability in neurons and muscle cells.
2.03104309533834E-28	0.800012180612007	0.567	0.321	2.3092959993997E-24	Chol N	Pde9	FBgn0259171	Phosphodiesterase 9	20190314	Phosphodiesterase 9 (Pde9) encodes a putative phosphodiesterase expressed in Malpighian tubules and involved in neurogenesis.
2.67494400314026E-28	0.995336070674526	0.417	0.18	3.04141133157048E-24	Chol N	dpr10	FBgn0052057	defective proboscis extension response 10	-	Contributions welcome.
1.2274721516366E-27	0.995090947246363	0.381	0.144	1.39563583641081E-23	Chol N	Hk	FBgn0263220	Hyperkinetic	20190307	Hyperkinetic (Hk) encodes a beta-subunit of Sh K[+] channels and modulates its channel function. It is important in regulating action potentials in neurons and muscles, and transmitter release.
2.0383481122957E-27	0.615857532182075	0.655	0.461	2.31760180368021E-23	Chol N	Vha13	FBgn0283536	Vacuolar H[+] ATPase 13kD subunit	-	Contributions welcome.
3.11913979724608E-27	0.71287700776803	0.672	0.424	3.5464619494688E-23	Chol N	lncRNA:CR31451
4.01638147937797E-27	0.915131430647028	0.403	0.192	4.56662574205275E-23	Chol N	Syn1	FBgn0037130	Syntrophin-like 1	20190321	Syntrophin-like 1 (Syn1) encodes an adaptor protein associated with the Dystrophin glycoprotein complex that recruits different signaling components, including the product of Nos in neurons. Dystrophin-Syn1-neuronal Nos signaling via histone modifications regulates gene expression, including expression of miRNAs, and adapts cellular homeostasis, which is compromised under stress and dystrophic co…
5.31945296083386E-27	0.47601850831069	0.784	0.607	6.0482180164681E-23	Chol N	CG6329	FBgn0033872	-	-	Contributions welcome.
7.0606118099128E-27	0.787959940289154	0.581	0.372	8.02791562787085E-23	Chol N	Pgk	FBgn0250906	Phosphoglycerate kinase	20190926	Phosphoglycerate kinase (Pgk) encodes an enzyme involved in myoblast fusion.
2.13239151231963E-26	0.943313996215745	0.73	0.509	2.42452914950742E-22	Chol N	Tpi	FBgn0086355	Triose phosphate isomerase	20190314	Triose phosphate isomerase (Tpi) encodes a soluble metabolic protein dimer that functions in glycolysis catalyzing the isomerization between dihydroxyacetone phosphate and glyceraldehyde 3-phosphate, which is essential for efficient ATP production.
3.31561291832974E-26	1.08532818767486	0.359	0.135	3.76985188814091E-22	Chol N	CG42750	FBgn0261804	-	-	Contributions welcome.
5.19991044153077E-26	0.883425967654769	0.265	0.096	5.91229817202049E-22	Chol N	Octbeta2R	FBgn0038063	Octopamine beta2 receptor	-	Contributions welcome.
5.68927325540266E-26	0.88904538922195	0.286	0.098	6.46870369139282E-22	Chol N	CG42540	FBgn0260657	-	-	Contributions welcome.
8.43063044622766E-26	0.678613905777035	0.338	0.163	9.58562681736085E-22	Chol N	CG3662	FBgn0031285	-	-	Contributions welcome.
1.14722231812318E-25	0.543463440183483	0.929	0.753	1.30439177570605E-21	Chol N	Liprin-gamma	FBgn0034720	Liprin-gamma	20190314	Liprin-gamma (Liprin-gamma) encodes an adaptor protein that counteracts the functions of the product of Liprin-alpha in photoreceptor axon targeting and the product of Liprin-beta in neuromuscular junction development, potentially through competition for binding partners.
1.4431793774149E-25	0.839679750509472	0.3	0.124	1.64089495212075E-21	Chol N	Dop2R	FBgn0053517	Dopamine 2-like receptor	20190307	Dopamine 2-like receptor (Dop2R) encodes a G protein-coupled receptor that is activated by dopamine. Postulated Dop2R-mediated functions include regulation of: aggression, cardiac function, feeding, levels of juvenile hormone and 20-hydroxyecdysone, lifespan, locomotor activity, nocturnal activity, olfactory associative learning, response to stress, sleep and sucrose acceptance.
1.68404945415562E-25	0.581091809226497	0.793	0.62	1.91476422937494E-21	Chol N	Bsg	FBgn0261822	Basigin	20190307	Basigin (Bsg) encodes an IgG family glycoprotein that promotes cytoskeletal rearrangements and lamellipodia formation in cultured insect cells. It contributes to photoreceptor cell morphogenesis, sarcomere organization and spermatid development.
1.85808224506856E-25	1.39961412068618	0.191	0.029	2.11263951264295E-21	Chol N	spab	FBgn0033358	space blanket	-	Contributions welcome.
2.39938693594023E-25	0.657401025950837	0.737	0.518	2.72810294616405E-21	Chol N	Toll-6	FBgn0036494	Toll-6	20190314	Toll-6 (Toll-6) encodes a member of the Toll-like receptor family. It has neurotrophin receptor activity and contributes to dendrite guidance. Genetic interaction with 18w and Tollo suggests a Toll-6 role in convergent extension during early embryogenesis.
2.61554967573248E-25	0.94161358267715	0.449	0.214	2.97387998130783E-21	Chol N	VhaM9.7-a	FBgn0035521	Vacuolar H[+] ATPase M9.7 subunit a	-	Contributions welcome.
2.87590603900917E-25	0.691589621000364	0.602	0.377	3.26990516635343E-21	Chol N	OtopLa	FBgn0259994	Otopetrin-like a	-	Contributions welcome.
3.15905520670209E-25	0.832688823527181	0.503	0.278	3.59184577002027E-21	Chol N	CG43737	FBgn0263994	-	-	Contributions welcome.
1.02223179465393E-24	0.815834928566915	0.488	0.248	1.16227755052152E-20	Chol N	qvr	FBgn0260499	quiver	20190314	quiver (qvr) encodes a Ly-6 protein. Ly-6 proteins are GPI-linked or secreted proteins that modulate the trafficking and/or activity of membrane protein targets, including the potassium channel encoded by Sh and nicotinic acetylcholine receptors.
2.16127174331229E-24	0.910623466740225	0.371	0.168	2.45736597214608E-20	Chol N	5-HT1A	FBgn0004168	5-hydroxytryptamine (serotonin) receptor 1A	20190926	5-hydroxytryptamine (serotonin) receptor 1A (5-HT1A) encodes a 5-hydroxytryptamine (serotonin) GPCR that belongs to the Class A GPCR family. They bind and transmit the signal from the neurotransmitter 5-HT (serotonin). The family can be subdivided into several subclasses based on pharmacology, signal transduction and structure. There are 5 genes encoding serotonin receptors in the Drosophila mela…
6.72136149686418E-24	0.827571831629198	0.42	0.205	7.64218802193457E-20	Chol N	CG11319	FBgn0031835	-	-	Contributions welcome.
1.1450498247102E-23	0.717275872710157	0.658	0.451	1.30192165069549E-19	Chol N	scrt	FBgn0004880	scratch	20190711	scratch (scrt) encodes a zinc finger C2H2 transcription factor involved in the negative regulation of genes promoting non-neuronal cell fates.
1.48141188569138E-23	0.656420819836827	0.64	0.43	1.6843653140311E-19	Chol N	PyK	FBgn0267385	Pyruvate kinase	20190926	Pyruvate kinase (PyK) encodes an enzyme involved in muscle development, glycolysis and glucose homeostasis.
1.76686252131333E-23	0.807792440377302	0.43	0.236	2.00892268673326E-19	Chol N	Rdh	FBgn0064227	Red herring	-	Contributions welcome.
2.00744408456695E-23	0.70213999340843	0.484	0.261	2.28246392415262E-19	Chol N	Lcch3	FBgn0010240	Ligand-gated chloride channel homolog 3	-	Contributions welcome.
2.27470409705118E-23	0.844117786237691	0.331	0.145	2.58633855834719E-19	Chol N	CG3961	FBgn0036821	-	-	Contributions welcome.
2.68398406976768E-23	0.665826979057992	0.366	0.182	3.05168988732586E-19	Chol N	CG4587
2.81745259025181E-23	0.649065153045384	0.462	0.268	3.20344359511631E-19	Chol N	GluClalpha	FBgn0024963	GluClalpha	-	Contributions welcome.
5.51360990922375E-23	0.867244711567352	0.355	0.157	6.26897446678741E-19	Chol N	Nlg3	FBgn0083963	Neuroligin 3	20190314	Neuroligin 3 (Nlg3) encodes a synaptic adhesion molecule involved in synapse formation and synaptic transmission.
6.1409264156672E-23	0.758954237579794	0.368	0.17	6.98223333461361E-19	Chol N	NaCP60E	FBgn0085434	Na channel protein 60E	20190228	Na channel protein 60E (NaCP60E) encodes a voltage-gated calcium-selective cation channel that likely modulates the stability of neural circuits, particularly under environmental stresses.
2.08158989033723E-22	0.667739289227506	0.771	0.555	2.36676770531344E-18	Chol N	CG17124	FBgn0032297	-	-	Contributions welcome.
2.80145446893915E-22	0.793959731153107	0.562	0.32	3.18525373118382E-18	Chol N	wry	FBgn0051665	weary	20190912	weary (wry) encodes a ligand for the receptor encoded by N. It is involved in the Notch signaling pathway and normal heart function.
5.60718072337961E-22	0.891602808054682	0.186	0.056	6.37536448248261E-18	Chol N	beat-IIIb	FBgn0053179	beaten path IIIb	-	Contributions welcome.
6.73235712474073E-22	0.489247520323456	0.836	0.676	7.65469005083021E-18	Chol N	sm	FBgn0003435	smooth	20190314	smooth (sm) encodes an RNA binding, heterogeneous nuclear ribonucleoprotein involved in axon guidance, mRNA processing, chemosensation, determination of lifespan and feeding behavior.
7.79816631570075E-22	0.855631350287025	0.215	0.073	8.86651510095175E-18	Chol N	Eip78C	FBgn0004865	Ecdysone-induced protein 78C	-	Contributions welcome.
8.17750471732689E-22	0.677666645246426	0.381	0.187	9.29782286360068E-18	Chol N	bol	FBgn0011206	boule	20190307	boule (bol) encodes a translational regulator required in spermatogenesis for entry into meiosis and spermatid differentiation. It has an additional role in mushroom body gamma neurons as a negative regulator of axon pruning.
8.87381206996409E-22	0.55722625664901	0.452	0.281	1.00895243235492E-17	Chol N	mtd	FBgn0013576	mustard	20190314	mustard (mtd) encodes an ecdysone-regulated late puff protein. A isoform including only the C-terminal with a TLDc domain enters the nucleus. This isoform increases intestinal stem cell division and suppresses expression of the antimicrobial peptide encoded by DptA at the transcriptional level, independent of IMD pathway signaling.
8.95682633069569E-22	0.642232442472985	0.387	0.221	1.0183911538001E-17	Chol N	nAChRalpha1	FBgn0000036	nicotinic Acetylcholine Receptor alpha1	20180906	nicotinic Acetylcholine Receptor alpha1 (nAChRalpha1) encodes a subunit of the nicotinic acetylcholine receptor, a pentameric neurotransmitter-gated ion channel.
1.32962523733219E-21	0.920273006466709	0.321	0.13	1.5117838948467E-17	Chol N	CG42337	FBgn0259239	-	-	Contributions welcome.
2.70689889008253E-21	1.18554100147277	0.281	0.098	3.07774403802384E-17	Chol N	Gfrl	FBgn0262869	Glial cell line-derived neurotrophic family receptor-like	-	Contributions welcome.
2.79070057305595E-21	0.990252774203015	0.286	0.104	3.17302655156461E-17	Chol N	jus	FBgn0039647	julius seizure	20181108	julius seizure (jus) encodes a two-transmembrane domain protein expressed in selected neurons in the optic lobe, subesophageal and thoracic-abdominal ganglia. It is mainly localized to axons and its developmental expression prevents epileptogenesis.
3.05023379900823E-21	0.689103341696943	0.509	0.278	3.46811582947236E-17	Chol N	Nrx-1	FBgn0038975	Neurexin 1	20190314	Neurexin 1 (Nrx-1) encodes a transmembrane synaptic adhesive molecule that regulates the synaptic architecture and function in the brain and neuromuscular junction. It contributes to synaptic growth, transmission, synaptic formation and also regulation of learning and memory, locomotion and visual function.
3.08488119296157E-21	0.718673182836777	0.441	0.215	3.50750991639731E-17	Chol N	nAChRbeta1	FBgn0000038	nicotinic Acetylcholine Receptor beta1	20180906	nicotinic Acetylcholine Receptor beta1 (nAChRbeta1) encodes a subunit of the nicotinic acetylcholine receptor, a pentameric neurotransmitter-gated ion channel.
3.59344260153352E-21	0.901284675593358	0.244	0.081	4.08574423794361E-17	Chol N	Calx	FBgn0013995	Na/Ca-exchange protein	20190912	Na/Ca-exchange protein (Calx) encodes a Na-Ca exchanger involved in phototransduction and response to endoplasmic reticulum stress.
5.88886094651867E-21	0.474404396668568	0.773	0.559	6.69563489619173E-17	Chol N	Ank2	FBgn0261788	Ankyrin 2	20190307	Ankyrin 2 (Ank2) encodes a cytoskeletal binding protein required for proper function of the product of beta-Spec via direct interaction. It contributes to the regulation of short-term memory, sound perception, microtubule cytoskeleton and neuromuscular junction development and synapsis.
7.81426150951673E-21	0.392196660547264	0.891	0.781	8.88481533632052E-17	Chol N	tna	FBgn0026160	tonalli	20181018	tonalli (tna) is an essential gene that encodes several isoforms, including Tna-A, which physically associates with subunits of the Brahma chromatin remodeling complex and is involved in transcriptional activation.
7.87041937590257E-21	0.278668815187188	0.988	0.883	8.94866683040123E-17	Chol N	Imp	FBgn0285926	IGF-II mRNA-binding protein	20190307	IGF-II mRNA-binding protein (Imp) encodes a protein that regulates the stability, translation and/or transport of its associated mRNAs, a large number of them encoding F-actin regulators. It is an essential protein required for neural and germline stem cell maturation, neuronal remodeling, as well as the expression modulation of asymmetrically localized maternal mRNAs.
8.35126008306234E-21	0.81495077763504	0.278	0.096	9.49538271444188E-17	Chol N	Tob	FBgn0028397	Transducer of ERBB2	20190919	Tob (Tob) encodes a protein involved in long-term memory.
9.84165037126044E-21	0.629005957209534	0.415	0.24	1.11899564721231E-16	Chol N	RhoGAP100F	FBgn0039883	Rho GTPase activating protein at 100F	-	Contributions welcome.
2.22700998881586E-20	0.537787475975605	0.338	0.185	2.53211035728363E-16	Chol N	Syn	FBgn0004575	Synapsin	20190314	Synapsin (Syn) encodes a phosphoprotein associated with synaptic vesicles. It interacts with the endocytic scaffolding protein encoded by Dap160. Phosphorylation of synapsin at serine 6 is required for associative short-term learning/memory and short-term olfactory habituation. It is important for outgrowth of synaptic boutons at the larval neuromuscular junction.
2.4900048720328E-20	0.65534025270406	0.419	0.226	2.83113553950129E-16	Chol N	Mid1	FBgn0053988	Mid1	-	Contributions welcome.
2.80382572513546E-20	0.695962996940632	0.644	0.455	3.18794984947902E-16	Chol N	dlg1	FBgn0001624	discs large 1	-	Contributions welcome.
3.0177461912956E-20	0.759208017108836	0.48	0.276	3.4311774195031E-16	Chol N	cdc14	FBgn0031952	cell division cycle 14	-	Contributions welcome.
8.13127901311388E-20	0.771402720689854	0.3	0.133	9.24526423791048E-16	Chol N	Tsp42Ej	FBgn0033132	Tetraspanin 42Ej	20190314	Tetraspanin 42Ej (Tsp42Ej) encodes a lysosomal member protein required for the degradation of endocytosed rhodopsin. It prevents light-induced retinal degeneration.
9.10623274209137E-20	0.935425394388651	0.191	0.065	1.03537866277579E-15	Chol N	CG8861	FBgn0037676	-	-	Contributions welcome.
1.17941110270003E-19	1.12282149087975	0.33	0.169	1.34099042376993E-15	Chol N	beat-IIIc	FBgn0032629	beaten path IIIc	-	Contributions welcome.
4.78231386674696E-19	0.784411648282596	0.626	0.389	5.4374908664913E-15	Chol N	CaMKII	FBgn0264607	Calcium/calmodulin-dependent protein kinase II	20190307	Calcium/calmodulin-dependent protein kinase II (CaMKII) encodes an abundant Ca[2+]-calmodulin-regulated serine/threonine protein kinase. In neurons it has a wide range of substrates in multiple subcellular compartments, regulating synaptic plasticity, excitability and cytoskeletal interactions.
8.22246118924106E-19	0.684837345525354	0.401	0.21	9.34893837216708E-15	Chol N	CG31030	FBgn0051030	-	-	Contributions welcome.
8.81758935400718E-19	0.661526670433527	0.598	0.387	1.00256E-14	Chol N	sdt	FBgn0261873	stardust	20190314	stardust (sdt) encodes membrane-associated guanylate kinase (MAGUK) protein involved in the maintenance of apico-basal cell polarity and the organization of zonula adherens.
1.0532526172166E-18	0.616798808694112	0.811	0.665	1.197548E-14	Chol N	Ten-a	FBgn0267001	Tenascin accessory	20190321	Tenascin accessory (Ten-a) encodes a type II dimeric transmembrane protein with a extracellular domain that mediates homophilic interactions with itself and with the product of Ten-m. It also interacts intracellularly with cytoskeleton regulatory proteins. It regulates axon guidance in embryonic nervous system, synaptic partner matching as well as synaptic organization in olfactory and neuromuscu…
1.13530070826825E-18	0.6806048530639	0.384	0.197	1.290837E-14	Chol N	tipE	FBgn0003710	temperature-induced paralytic E	-	Contributions welcome.
1.25134529655759E-18	0.716098458984496	0.585	0.333	1.42278E-14	Chol N	RSG7	FBgn0024941	Regulator of G-protein signaling 7	-	Contributions welcome.
2.40375159635567E-18	0.770200261839501	0.459	0.284	2.733066E-14	Chol N	flw	FBgn0000711	flapwing	-	Contributions welcome.
2.45322158114677E-18	0.484075981200554	0.737	0.583	2.789313E-14	Chol N	Vha16-1	FBgn0262736	Vacuolar H[+] ATPase 16kD subunit 1	20190926	Vacuolar H[+] ATPase 16kD subunit 1 (Vha16-1) encodes the proteolipid component of V-ATPase, which is a multi-functional channel protein. It contributes to vesicle-membrane fusion, hydrophilic molecule transport and intercellular communication.
2.63250493041546E-18	0.587567316979134	0.462	0.291	2.993158E-14	Chol N	Vha36-1	FBgn0022097	Vacuolar H[+] ATPase 36kD subunit 1	-	Contributions welcome.
3.24616192969506E-18	0.72369021657575	0.403	0.217	3.690886E-14	Chol N	CG46385	FBgn0286778	-	-	Contributions welcome.
3.64278106337364E-18	0.352761275342126	0.853	0.748	4.141842E-14	Chol N	UQCR-6.4	FBgn0034245	Ubiquinol-cytochrome c reductase 6.4 kDa subunit	-	Contributions welcome.
5.37508726668547E-18	0.921808477829795	0.281	0.119	6.111474E-14	Chol N	side	FBgn0016061	sidestep	20190314	sidestep (side) encodes a transmembrane protein of the immunoglobulin superfamily that is expressed in a defined spatiotemporal pattern in glial cells, sensory neurons and muscles. It functions as an attractive guidance cue to guide motor axons to their target regions.
5.51773351754171E-18	0.938389021907362	0.242	0.091	6.273663E-14	Chol N	kirre	FBgn0028369	kin of irre	20190314	kin of irre (kirre) encodes a transmembrane protein of the Ig superfamily that is involved in heterotypic interactions with the product of sns. Interactions with intracellular adaptors regulate cytoskeleton dynamics. Its biological roles include myoblast aggregation and fusion, nephrocyte diaphragm formation, and cell sorting in the eye and wing imaginal discs.
5.87607859698497E-18	0.651331950630618	0.186	0.07	6.681101E-14	Chol N	dpr6	FBgn0040823	defective proboscis extension response 6	-	Contributions welcome.
6.1200266463509E-18	0.565001076104155	0.709	0.545	6.95847E-14	Chol N	RNASEK	FBgn0262116	Ribonuclease kappa	20190516	Ribonuclease kappa (RNASEK) encodes a protein involved in clathrin-mediated endocytosis of large cargo, such as viruses.
6.20314314949941E-18	0.711937301068545	0.195	0.067	7.052974E-14	Chol N	beat-VII	FBgn0250908	beaten path VII	-	Contributions welcome.
1.11552247350794E-17	0.680358680599331	0.545	0.349	1.2683491E-13	Chol N	CG32264	FBgn0052264	-	-	Contributions welcome.
1.46374891734292E-17	0.722741438592813	0.251	0.104	1.6642825E-13	Chol N	dpr8	FBgn0052600	defective proboscis extension response 8	-	Contributions welcome.
1.5638906781949E-17	0.438688651482118	0.758	0.64	1.7781437E-13	Chol N	levy	FBgn0034877	levy	-	Contributions welcome.
1.86790135628872E-17	0.549114885483101	0.628	0.459	2.1238038E-13	Chol N	CG6770	FBgn0032400	-	-	Contributions welcome.
2.50317067609553E-17	0.824867579940936	0.357	0.171	2.8461051E-13	Chol N	dpr17	FBgn0051361	defective proboscis extension response 17	-	Contributions welcome.
2.65778606841233E-17	0.474697137945731	0.553	0.332	3.0219028E-13	Chol N	Pal2	FBgn0262728	Peptidyl-alpha-hydroxyglycine-alpha-amidating lyase 2	20190926	Peptidyl-alpha-hydroxyglycine-alpha-amidating lyase 2 (Pal2) encodes one of two related lyases (the other is encoded by Pal1) involved in alpha-amidation of neuropeptides, thereby promoting neuropeptide potency and stability.
4.13232822829884E-17	0.625240234379915	0.757	0.622	4.6984572E-13	Chol N	Ptp99A	FBgn0004369	Protein tyrosine phosphatase 99A	20190314	Protein tyrosine phosphatase 99A (Ptp99A) encodes a transmembrane receptor tyrosine phosphatase. Its single mutants have no known phenotypes, but Ptp99A synergizes with Ptp69D to increase the penetrance of the Ptp69D motor axon defects. Ptp99A mutations also suppress the 'bypass' motor axon phenotype produced by Lar mutations.
4.45642938570249E-17	0.676676520522622	0.168	0.062	5.0669602E-13	Chol N	CG34354	FBgn0085383	-	-	Contributions welcome.
6.89188785714583E-17	0.868351197265008	0.252	0.094	7.8360765E-13	Chol N	nAChRalpha3	FBgn0015519	nicotinic Acetylcholine Receptor alpha3	20180920	nicotinic Acetylcholine Receptor alpha3 (nAChRalpha3) encodes a subunit of the nicotinic acetylcholine receptor, which is a pentameric neurotransmitter-gated ion channel.
7.20042772701795E-17	0.501423402805551	0.518	0.35	8.1868863E-13	Chol N	Rtnl1	FBgn0053113	Reticulon-like1	20181115	Reticulon-like1 (Rtnl1) encodes a reticulon family member, with predicted intramembrane hairpin domains that can insert into the cytosolic face of the endoplasmic reticulum (ER), thereby curving it and promoting ER tubule formation. It is enriched on tubular ER, including axons and egg chamber fusomes.
9.61777556962081E-17	0.424778153667937	0.663	0.531	1.09354108E-12	Chol N	COX5B	FBgn0031830	Cytochrome c oxidase subunit 5B	-	Contributions welcome.
1.06294598668224E-16	0.83989862040915	0.257	0.101	1.20856959E-12	Chol N	CG42541	FBgn0260658	-	-	Contributions welcome.
1.13915974667085E-16	0.660178162263339	0.204	0.085	1.29522463E-12	Chol N	Mp	FBgn0260660	Multiplexin	20190314	Multiplexin (Mp) encodes a Collagen XV/XVIII type protein that functions in motor axon pathfinding. It is required for normal calcium channel abundance, presynaptic calcium influx, and neurotransmitter release.
1.24750493580655E-16	0.572785737857938	0.201	0.081	1.41841311E-12	Chol N	tbc	FBgn0052506	trabuco	-	Contributions welcome.
1.33692603615577E-16	0.675157790780308	0.656	0.469	1.5200849E-12	Chol N	Eip75B	FBgn0000568	Ecdysone-induced protein 75B	20180913	Ecdysone-induced protein 75B (Eip75B) encodes a nuclear receptor that interacts with the receptor encoded by Hr3. The product of Eip75B regulates feeding behavior, fat deposition, and developmental timing in response to nitric oxide (NO) signaling. It also acts downstream from NO in the nervous system, where it controls neuronal remodeling.
1.46250713658743E-16	0.486771634898238	0.661	0.493	1.66287061E-12	Chol N	egh	FBgn0001404	egghead	-	Contributions welcome.
1.58032685948176E-16	0.48440043543825	0.79	0.635	1.79683164E-12	Chol N	mei-P26	FBgn0026206	meiotic P26	20190711	meiotic P26 (mei-P26) encodes a protein involved in meiosis, germline differentiation and spermatogenesis.
1.69623637126656E-16	0.990648161140562	0.265	0.134	1.92862075E-12	Chol N	CG32982	FBgn0052982	-	-	Contributions welcome.
2.05162041702097E-16	0.878088174823558	0.278	0.1	2.33269241E-12	Chol N	unc-13-4A	FBgn0035756	unc-13-4A	-	Contributions welcome.
2.40797234211277E-16	0.806053229804125	0.215	0.097	2.73786455E-12	Chol N	rdgA	FBgn0261549	retinal degeneration A	20190314	retinal degeneration A (rdgA) encodes a diacylglycerol kinase that mediates the conversion of diacylglycerol to phosphatidic acid. It contributes to phospholipase C based signalling reactions, controlling ion channel activity and protein transport.
2.63652720425348E-16	0.378404612029954	0.261	0.154	2.99773143E-12	Chol N	dpr7	FBgn0053481	defective proboscis extension response 7	-	Contributions welcome.
2.67341718958473E-16	0.481357986901304	0.67	0.476	3.03967534E-12	Chol N	CG12991	FBgn0030847	-	-	Contributions welcome.
2.8546122897053E-16	0.626016485823717	0.209	0.092	3.24569417E-12	Chol N	AcCoAS	FBgn0012034	Acetyl Coenzyme A synthase	-	Contributions welcome.
3.39893405834937E-16	0.376090572396057	0.716	0.544	3.86458802E-12	Chol N	mspo	FBgn0020269	M-spondin	-	Contributions welcome.
5.25695166581866E-16	0.638235239983871	0.217	0.097	5.97715404E-12	Chol N	cmpy	FBgn0037015	crimpy	-	Contributions welcome.
6.71355367921712E-16	0.436488830014742	0.632	0.501	7.63331053E-12	Chol N	COX4	FBgn0032833	Cytochrome c oxidase subunit 4	20190912	Cytochrome c oxidase subunit 4 (COX4) encodes a subunit of the cytochrome-c oxidase. It is involved in cell proliferation and golgi structural organisation.
7.36161702877957E-16	0.469076845796085	0.335	0.199	8.37015856E-12	Chol N	CG45263	FBgn0266801	-	-	Contributions welcome.
8.03375918511124E-16	0.662060857087994	0.348	0.178	9.13438419E-12	Chol N	Nckx30C	FBgn0028704	Nckx30C	-	Contributions welcome.
1.04502717682477E-15	0.489939046577147	0.62	0.431	1.1881959E-11	Chol N	MESK2	FBgn0043070	Misexpression suppressor of KSR 2	-	Contributions welcome.
1.1229045087359E-15	0.770374589764219	0.16	0.053	1.276742426E-11	Chol N	fred	FBgn0051774	friend of echinoid	20190919	friend of echinoid (fred) encodes a protein involved in cuticle biosynthesis and ommatidial rotation.
1.15847550457923E-15	0.869019007155523	0.391	0.189	1.317186649E-11	Chol N	igl	FBgn0013467	igloo	20190919	igloo (igl) encodes a calmodulin binding protein.
1.17728701754971E-15	0.518569748652321	0.515	0.33	1.338575339E-11	Chol N	CG7781	FBgn0032021	-	-	Contributions welcome.
1.83638594303038E-15	0.78094263418662	0.383	0.205	2.087970817E-11	Chol N	CG14312	FBgn0038596	-	-	Contributions welcome.
1.9251230218294E-15	0.626718326114691	0.286	0.153	2.188864876E-11	Chol N	CG15765	FBgn0029814	-	-	Contributions welcome.
2.70080134280871E-15	0.941260797765808	0.235	0.08	3.070811127E-11	Chol N	prim	FBgn0034103	primacord	-	Contributions welcome.
2.88187112117746E-15	0.735971692362249	0.428	0.266	3.276687465E-11	Chol N	kek1	FBgn0015399	kekkon 1	20190314	kekkon 1 (kek1) encodes a transmembrane protein that acts in a negative feedback loop to modulate the activity of the product of Egfr in a number of tissues, including follicle cells and imaginal discs. It also plays a role in axonal outgrowth in the central nervous system.
3.57502221145703E-15	0.613782902064343	0.245	0.104	4.064800254E-11	Chol N	Shab	FBgn0262593	Shaker cognate b	20190314	Shaker cognate b (Shab) encodes a member of the Sh family and the structural alpha subunit of a delayed rectifier K[+] channel (Kv2). The product of Shab channel functions to regulate excitability in neurons and muscles, and transmitter release.
6.00328856321611E-15	0.760713440430687	0.493	0.266	6.825739096E-11	Chol N	CG42450	FBgn0259927	-	-	Contributions welcome.
7.04142878091271E-15	0.474067581499463	0.408	0.256	8.006104524E-11	Chol N	CG17816	FBgn0037525	-	-	Contributions welcome.
8.12982685427479E-15	0.574116443044954	0.309	0.164	9.243613133E-11	Chol N	mmd	FBgn0259110	mind-meld	-	Contributions welcome.
8.14261558373336E-15	0.420755763715202	0.772	0.638	9.258153919E-11	Chol N	Pits	FBgn0030400	Protein interacting with Ttk69 and Sin3A	-	Contributions welcome.
9.22816611616115E-15	0.584979231504601	0.39	0.215	1.0492424874E-10	Chol N	cac	FBgn0263111	cacophony	20190307	cacophony (cac) encodes the primary structural subunit of a voltage-gated calcium channel, which is located at presynaptic active zones. It functions in evoked neurotransmitter release at neuromuscular synapses. It contributes to male courtship behavior and a wide range of neurophysiological processes.
1.09924E-14	0.649297434448014	0.335	0.164	1.249835468E-10	Chol N	Glut4EF	FBgn0267336	Glucose transporter 4 enhancer factor	20190307	Glucose transporter 4 enhancer factor (Glut4EF) encodes a transcription factor important for developmental patterning and morphogenesis events.
1.133138E-14	0.838884987257752	0.247	0.092	1.2883779097E-10	Chol N	Ca-alpha1T	FBgn0264386	Ca[2+]-channel protein alpha[[1]] subunit T	20190926	Ca[2+]-channel protein alpha[[1]] subunit T (Ca-alpha1T) encodes an alpha 1 subunit of a T-type like voltage gated calcium channel. It mediates a low voltage activated transient calcium current in antennal lobe projection neurons and wing motoneurons that is sensitive to amiloride.
1.226975E-14	0.582924204493237	0.48	0.286	1.3950710062E-10	Chol N	brp	FBgn0259246	bruchpilot	20190307	bruchpilot (brp) encodes a cytoskeletal protein critical for structural integrity of electron-dense projection (T-bar) at pre-active zones. It contributes to Ca[2+] channel clustering, size regulation of the synaptic vesicle readily releaseable pool and anesthesia-resistant memory formation.
1.434435E-14	0.610381022975819	0.519	0.326	1.6309531297E-10	Chol N	tutl	FBgn0010473	turtle	20190314	turtle (tutl) encodes an Ig-superfamily transmembrane protein. Its roles include axonal tiling, dendrite self-avoidance, axonal pathfinding and coordinated motor control.
1.514009E-14	1.00090160863096	0.173	0.063	1.721427935E-10	Chol N	DIP-delta	FBgn0085420	Dpr-interacting protein delta	-	Contributions welcome.
2.168017E-14	0.439030670322689	0.62	0.464	2.4650356861E-10	Chol N	unc-13	FBgn0025726	unc-13	20190919	unc-13 (unc-13) encodes a protein involved in synaptic vesicle exocytosis.
3.053059E-14	0.832859780633601	0.282	0.136	3.4713280968E-10	Chol N	AstC-R2	FBgn0036789	Allatostatin C receptor 2	20190801	Allatostatin C receptor 2 (AstC-R2) encodes G-protein coupled receptor for the neuropeptide encoded by AstC.
3.977372E-14	0.508794236589273	0.233	0.121	4.5222717965E-10	Chol N	Lrp4	FBgn0030706	LDL receptor related protein 4	20181004	LDL receptor related protein 4 (Lrp4) encodes a type I transmembrane protein that is enriched in presynaptic terminals and regulates synaptic organization in the olfactory circuit.
3.992716E-14	0.873800375214595	0.211	0.074	4.5397180086E-10	Chol N	Sytbeta	FBgn0261090	Synaptotagmin beta	-	Contributions welcome.
4.241454E-14	0.60713429786336	0.277	0.132	4.822532659E-10	Chol N	Ric	FBgn0265605	Ras-related protein interacting with calmodulin	20190314	Ras-related protein interacting with calmodulin (Ric) encodes a Ras-like GTPase that influences p38 signaling. It functions to promote tolerance to a variety of stresses.
4.813787E-14	0.617173826167058	0.499	0.292	5.4732758873E-10	Chol N	Pfk	FBgn0003071	Phosphofructokinase	-	Contributions welcome.
4.919079E-14	0.724175358757513	0.462	0.267	5.5929933554E-10	Chol N	CanA-14F	FBgn0267912	Calcineurin A at 14F	-	Contributions welcome.
5.549289E-14	0.705390778272066	0.163	0.054	6.3095413687E-10	Chol N	dpr20	FBgn0035170	defective proboscis extension response 20	-	Contributions welcome.
6.433868E-14	0.633124748504243	0.17	0.059	7.3153076025E-10	Chol N	SLO2	FBgn0261698	slowpoke 2	20190801	slowpoke 2 (SLO2) encodes a channel involved in potassium ion transmembrane transport.
8.270582E-14	0.726690420266339	0.316	0.165	9.4036513773E-10	Chol N	Cmpk	FBgn0028833	Cytidine/uridine monophosphate kinase 1	20190919	Dak1 (Dak1) encodes a mitochondrial pyrimidine nucleoside monophosphate kinase with cytidylate kinase and uridylate kinase activity.
8.273292E-14	0.591597038790134	0.326	0.182	9.4067324819E-10	Chol N	kek3	FBgn0028370	kekkon 3	-	Contributions welcome.
1.0138315E-13	0.770672617422763	0.215	0.091	1.15272639949E-09	Chol N	CG43795	FBgn0264339	-	-	Contributions welcome.
1.1867666E-13	1.15633517201113	0.508	0.371	1.34935359209E-09	Chol N	heph	FBgn0011224	hephaestus	20190919	hephaestus (heph) encodes a nucleo-cytoplasmic shuttling protein that regulates osk mRNA translation. It is involved in spermatid individualization and Notch signalling regulation.
1.2234395E-13	0.377762845207424	0.65	0.534	1.39105076442E-09	Chol N	ATPsynCF6	FBgn0016119	ATP synthase, coupling factor 6	-	Contributions welcome.
1.337614E-13	0.795199467382822	0.398	0.221	1.5208671218E-09	Chol N	rad	FBgn0265597	radish	20190801	radish (rad) encodes a protein involved in anesthesia-resistant memory and heart contraction regulation.
1.4572421E-13	0.661992232919719	0.23	0.094	1.65688432056E-09	Chol N	CG5890	FBgn0039380	-	-	Contributions welcome.
1.7682885E-13	0.594098745446048	0.214	0.096	2.01054397074E-09	Chol N	CG42594	FBgn0260971	-	-	Contributions welcome.
1.785699E-13	0.635179159984692	0.458	0.278	2.03033972705E-09	Chol N	CanB	FBgn0010014	Calcineurin B	-	Contributions welcome.
2.1964666E-13	0.509563141483509	0.577	0.398	2.49738247061E-09	Chol N	miple1	FBgn0027111	midkine and pleiotrophin 1	20190314	midkine and pleiotrophin 1 (miple1) encodes a small secreted protein that binds Heparin and is closely related at the amino acid sequence to the product of miple2. It is mainly expressed in the developing CNS.
3.1366427E-13	0.773456146940311	0.361	0.194	3.5663627152E-09	Chol N	SPR	FBgn0029768	Sex peptide receptor	-	Contributions welcome.
3.4530582E-13	0.43101922533742	0.39	0.263	3.92612721364E-09	Chol N	rdx	FBgn0264493	roadkill	20190314	roadkill (rdx) encodes a protein that functions as a substrate recognition component of Cul3-based E3 ubiquitin ligase complexes. It regulates the Hedgehog signaling pathway by promoting the degradation of the transcription factor encoded by ci.
4.0377021E-13	0.673240720422711	0.16	0.055	4.59086730067E-09	Chol N	Nlg4	FBgn0083975	Neuroligin 4	20190314	Neuroligin 4 (Nlg4) encodes a synaptic adhesion molecule involved in synapse formation and synaptic transmission.
4.9717258E-13	0.509764290899264	0.471	0.317	5.65285222723E-09	Chol N	pan	FBgn0085432	pangolin	20190314	pangolin (pan) encodes an HMG-domain transcription factor that is a key component of the canonical Wingless signaling pathway. It toggles between acting as a transcriptional repressor (when bound to the product of gro) and activator (when bound to the product of arm) to promote cell fate specification.
5.3627192E-13	0.468378449091064	0.725	0.532	6.09741178075E-09	Chol N	dnc	FBgn0000479	dunce	20190321	dunce (dnc) encodes a cAMP-specific phosphodiesterase, responsible for cAMP degradation. dnc product plays a pivotal role in neurological and behavioral plasticity including synaptic development and function, learning and courtship. The product of dnc is also known to affect regulation of several developmental processes such as oogenesis.
5.7874255E-13	0.565346612661493	0.233	0.11	6.58030279528E-09	Chol N	orb2	FBgn0264307	orb2	-	Contributions welcome.
6.0155445E-13	0.452987717886961	0.273	0.159	6.8396740744E-09	Chol N	Gdap2	FBgn0042135	Gdap2	-	Contributions welcome.
6.4009116E-13	0.809901491499581	0.324	0.168	7.27783651447E-09	Chol N	eys	FBgn0031414	eyes shut	-	Contributions welcome.
8.9671246E-13	0.576749074688097	0.17	0.064	1.0195620723E-08	Chol N	CG32206	FBgn0052206	-	-	Contributions welcome.
1.11931673E-12	0.393114190921204	0.271	0.165	1.272663119618E-08	Chol N	Gbs-76A	FBgn0036862	Glycogen binding subunit 76A	-	Contributions welcome.
1.12314161E-12	0.698327290675629	0.19	0.089	1.277012014619E-08	Chol N	CCAP-R	FBgn0039396	Crustacean cardioactive peptide receptor	-	Contributions welcome.
1.17065664E-12	0.575196408069553	0.2	0.087	1.331036597833E-08	Chol N	side-III	FBgn0083949	sidestep III	-	Contributions welcome.
1.41632823E-12	0.557309210818037	0.476	0.304	1.610365198345E-08	Chol N	CG16711	FBgn0036032	-	-	Contributions welcome.
1.74057133E-12	0.6069401055253	0.435	0.287	1.979029596834E-08	Chol N	Con	FBgn0005775	Connectin	20190307	Connectin (Con) encodes a transmembrane homophilic cell adhesion protein involved in axon guidance and target recognition.
1.9243879E-12	0.56850494040212	0.348	0.198	2.188029046889E-08	Chol N	CG42260	FBgn0259145	-	20190307	CG42260 encodes a protein predicted to form the beta subunit of a cyclic nucleotide-gated ion channel. It could form a functional channel as a heterodimer with either the products of CngA or Cngl.
1.95155981E-12	0.729668212116676	0.462	0.285	2.218923499179E-08	Chol N	klg	FBgn0017590	klingon	20190912	klingon (klg) encodes a homophilic cell adhesion molecule that is regulated by Notch signalling. It is involved in long term memory formation and photoreceptor cell commitment.
1.95878468E-12	0.490649421449192	0.515	0.368	2.227138185326E-08	Chol N	ND-B14	FBgn0033570	NADH dehydrogenase (ubiquinone) B14 subunit	-	Contributions welcome.
2.00341039E-12	0.130018754653719	0.415	0.241	2.277877613092E-08	Chol N	Rgk1	FBgn0264753	Rad, Gem/Kir family member 1	20190801	Rad, Gem/Kir family member 1 (Rgk1) encodes a small GTPase involved in anesthesia-resistant and medium-term memory.
2.079923E-12	0.529465155096665	0.197	0.093	2.364872449966E-08	Chol N	side-VI	FBgn0083950	sidestep VI	-	Contributions welcome.
2.51177694E-12	0.681360344642362	0.2	0.08	2.855890383066E-08	Chol N	Octbeta1R	FBgn0038980	Octopamine beta1 receptor	-	Contributions welcome.
2.80044577E-12	0.488551204621428	0.292	0.168	3.184106837972E-08	Chol N	nAChRalpha7	FBgn0086778	nicotinic Acetylcholine Receptor alpha7	20190228	nicotinic Acetylcholine Receptor alpha7 (nAChRalpha7) encodes a subunit of the nicotinic acetylcholine receptor, a pentameric neurotransmitter-gated ion channel.
3.42523076E-12	0.645904773653795	0.22	0.099	3.894487369677E-08	Chol N	ringer	FBgn0266417	ringmaker	20190919	ringmaker (ringer) encodes a protein involved in microtubule bundle formation and polymerization.
3.81578515E-12	0.539928075892403	0.183	0.08	4.338547715747E-08	Chol N	Fife	FBgn0264606	Fife	20190307	Fife (Fife) encodes a synaptic scaffolding protein that promotes neurotransmitter release and normal motor behavior.
4.01228843E-12	0.323820532886862	0.294	0.192	4.561971945614E-08	Chol N	GlyP	FBgn0004507	Glycogen phosphorylase	-	Contributions welcome.
5.48829209E-12	0.510378609360632	0.542	0.359	6.240188110746E-08	Chol N	CG31140	FBgn0051140	-	-	Contributions welcome.
6.86746764E-12	0.547448432820714	0.324	0.172	7.808310704388E-08	Chol N	gprs	FBgn0024232	gprs	-	Contributions welcome.
7.92645946E-12	0.641578592218931	0.275	0.149	9.012384409885E-08	Chol N	beat-Ic	FBgn0028644	beaten path Ic	20190912	beaten path Ic (beat-Ic) encodes a protein involved in axon guidance.
9.25016453E-12	0.736479941772305	0.218	0.102	1.051743706902E-07	Chol N	nrm	FBgn0262509	neuromusculin	20190926	neuromusculin (nrm) encodes a protein involved in synaptic target recognition.
9.27323939E-12	0.59772918751906	0.399	0.249	1.0543673185631E-07	Chol N	AP-2sigma	FBgn0043012	Adaptor Protein complex 2, sigma subunit	20190307	Adaptor Protein complex 2, sigma subunit (AP-2sigma) encodes a component of the AP-2 adaptor complex, which recruits certain transmembrane proteins into clathrin-coated pits for endocytic internalization.
1.27571975E-11	0.446262531916335	0.499	0.357	1.4504933552118E-07	Chol N	Prosap	FBgn0040752	Prosap	20190321	Prosap (Prosap) encodes a member of SH3 and multiple ankyrin repeat domain (SHANK) family of genes that encode synaptic scaffolding proteins. It regulates synaptic growth and development, including the structure of the neuromuscular junction and synapses of the calyx, and olfactory acuity.
1.659698319E-11	0.533751740312073	0.449	0.265	1.887076989077E-07	Chol N	Rim	FBgn0053547	Rab3 interacting molecule	20181115	Rab3 interacting molecule (Rim) encodes a scaffolding protein at the synaptic active zone, with important roles in promoting neurotransmitter release.
2.005460569E-11	0.579336078300569	0.231	0.109	2.2802086673593E-07	Chol N	dpr21	FBgn0260995	defective proboscis extension response 21	-	Contributions welcome.
2.025809553E-11	0.223162966226905	0.777	0.673	2.3033454622224E-07	Chol N	chinmo	FBgn0086758	Chronologically inappropriate morphogenesis	20190307	Chronologically inappropriate morphogenesis (chinmo) encodes a putative BTB-zinc finger transcription factor. It is essential for neuronal temporal patterning. It also plays a role in the regulation of eye development, tumor formation, and the self-renewal and/or sexual identity of male somatic cyst stem cells by acting downstream of JAK-STAT signaling.
2.852037646E-11	0.410789778198359	0.676	0.519	3.2427668032072E-07	Chol N	tow	FBgn0035719	target of wingless	20190314	target of wingless (tow) overexpression and genetic interaction studies suggest that it acts downstream of the products of fz/dsh (Planar Cell Polarity pathway) and upstream of the product of smo (Hedgehog pathway) during development.
3.459792213E-11	0.614253646321932	0.495	0.329	3.9337837467181E-07	Chol N	Vha14-1	FBgn0262512	Vacuolar H[+] ATPase 14kD subunit 1	-	Contributions welcome.
3.625462282E-11	0.548078034274464	0.272	0.141	4.1221506142401E-07	Chol N	gce	FBgn0261703	germ cell-expressed bHLH-PAS	20190307	germ cell-expressed bHLH-PAS (gce) encodes a bHLH-PAS domain transcription factor paralogous to the product of Met. It is a receptor for the sesquiterpenoid juvenile hormone.
3.906736538E-11	0.40763557047134	0.282	0.161	4.4419594441227E-07	Chol N	Vha68-1	FBgn0265262	Vacuolar H[+] ATPase 68kD subunit 1	-	Contributions welcome.
4.386942469E-11	0.314635336086946	0.489	0.296	4.9879535877827E-07	Chol N	CG2269	FBgn0033484	-	-	Contributions welcome.
5.920906166E-11	0.683219829257578	0.463	0.287	6.7320703110813E-07	Chol N	Cyt-c-p	FBgn0284248	Cytochrome c proximal	-	Contributions welcome.
6.07768769E-11	0.41307004761306	0.427	0.262	6.9103309034571E-07	Chol N	Pka-R2	FBgn0022382	Protein kinase, cAMP-dependent, regulatory subunit type 2	-	Contributions welcome.
6.31189966E-11	0.572439124199322	0.647	0.506	7.1766299135658E-07	Chol N	luna	FBgn0040765	luna	-	Contributions welcome.
6.385539783E-11	0.517861833143325	0.395	0.233	7.2603587335886E-07	Chol N	Pkc98E	FBgn0003093	Protein C kinase 98E	20180920	Protein C kinase 98E (Pkc98E) encodes a serine-threonine protein kinase activated by calcium, membrane translocation and lipids (such as diacylglycerol and phorbol ester). Pkc98E product controls cytoskeleton by negatively regulating the F-actin bundling protein encoded by sn.
6.889769575E-11	0.598568970202181	0.26	0.125	7.8336680067578E-07	Chol N	CG32700	FBgn0267253	-	-	Contributions welcome.
7.001979941E-11	0.343686330223898	0.468	0.336	7.9612511930377E-07	Chol N	CadN	FBgn0015609	Cadherin-N	-	Contributions welcome.
8.572866627E-11	0.556733052383161	0.166	0.063	9.7473493543368E-07	Chol N	cbt	FBgn0043364	cabut	20190307	cabut (cbt) encodes a transcription factor that controls Dpp signaling and is involved in dorsal closure and wing disc morphogenesis.
1.5080395119E-10	0.378767595769512	0.72	0.617	1.71464092507882E-06	Chol N	porin	FBgn0004363	porin	20190314	porin (porin) encodes a beta-barrel channel protein localized in the outer membrane of mitochondria that conducts translocation of various ions and metabolites between cytoplasm and mitochondria. It plays roles in mitochondria dynamics and mitophagy, and is ubiquitinated by the E3 ligases encoded by park and Mul1.
1.7341213933E-10	0.555065712852965	0.439	0.314	1.97169602421875E-06	Chol N	Acbp1	FBgn0031992	Acyl-CoA binding protein 1	-	Contributions welcome.
2.7708594138E-10	0.619267941965527	0.19	0.082	3.15046715353869E-06	Chol N	side-II	FBgn0259213	sidestep II	-	Contributions welcome.
2.783505245E-10	0.435710400423723	0.272	0.158	3.1648454635489E-06	Chol N	Pgm1	FBgn0003076	Phosphoglucose mutase 1	-	Contributions welcome.
3.1412734968E-10	0.583714848767321	0.236	0.119	3.57162796582995E-06	Chol N	CG1695	FBgn0031116	-	-	Contributions welcome.
3.2077735683E-10	0.520837063571197	0.589	0.441	3.64723854711505E-06	Chol N	Sdc	FBgn0010415	Syndecan	20190314	Syndecan (Sdc) encodes a transmembrane heparan sulfate proteoglycan. It binds to the products of sli and robo1 to regulate axon guidance at the CNS midline, and it cooperates with the product of Lar to promote synapse growth at the larval neuromuscular junction.
3.6669716948E-10	0.383144629424377	0.312	0.178	4.16934681697837E-06	Chol N	amon	FBgn0023179	amontillado	20180920	amontillado (amon) encodes a member of the Prohormone Convertase (PC) family of proteolytic enzymes. PCs generally recognize conserved basic amino acid sequences within protein precursors to direct catalysis of specific cleavage. amon product directly cleaves sli protein and may also target the propeptide encoded by Akh. It is also required for the production of bioactive neuropeptide hormones (e…
3.7315141754E-10	0.502999997025435	0.467	0.336	4.24273161740503E-06	Chol N	Fis1	FBgn0039969	Fission, mitochondrial 1	-	Contributions welcome.
4.3233506954E-10	0.679444472261732	0.194	0.089	4.91564974066545E-06	Chol N	CG13739	FBgn0033403	-	-	Contributions welcome.
4.8493241958E-10	0.423462525306009	0.39	0.267	5.51368161060015E-06	Chol N	CG3625	FBgn0031245	-	-	Contributions welcome.
5.3198108837E-10	0.467158458195816	0.375	0.261	6.04862497473442E-06	Chol N	Pdk1	FBgn0020386	Phosphoinositide-dependent kinase 1	-	Contributions welcome.
5.4647164444E-10	0.515431013285954	0.215	0.093	6.2133825972952E-06	Chol N	CG7378	FBgn0030976	-	-	Contributions welcome.
5.5359877905E-10	0.778150912023357	0.268	0.127	6.29441811774738E-06	Chol N	shakB	FBgn0085387	shaking B	-	Contributions welcome.
6.3327975968E-10	0.636339706955751	0.261	0.135	7.20039086755151E-06	Chol N	Gs1l	FBgn0019982	GS1-like	-	Contributions welcome.
6.893183111E-10	0.542143491177433	0.253	0.144	7.83754919724243E-06	Chol N	Dscam4	FBgn0263219	Down syndrome cell adhesion molecule 4	20190516	Down syndrome cell adhesion molecule 4 (Dscam4) one of four Dscam paralogs in the D. melanogaster genome. It encodes a homophilic cell adhesion molecule that regulates interactions between dendrites and axons in the visual system.
7.9595468036E-10	0.355662056964211	0.241	0.138	9.05000471569232E-06	Chol N	CG43778	FBgn0264308	-	-	Contributions welcome.
8.1873741794E-10	0.581620980853939	0.205	0.103	9.30904444203009E-06	Chol N	CG3726	FBgn0029824	-	-	Contributions welcome.
8.3065812677E-10	0.577307767123616	0.328	0.185	9.44458290141377E-06	Chol N	Snap24	FBgn0266720	Synaptosomal-associated protein 24kDa	-	Contributions welcome.
8.9392726171E-10	0.458398634945804	0.198	0.098	1.01639529656392E-05	Chol N	nwk	FBgn0263456	nervous wreck	20190516	nervous wreck (nwk) encodes a membrane- and actin cytoskeleton-remodeling protein that localizes to presynaptic periactive zones. It regulates the traffic of synaptic vesicles and synaptic growth-regulating endosomal cargoes such as BMP receptors.
9.717511979E-10	0.462327067098524	0.322	0.197	1.104881112013E-05	Chol N	Tsp96F	FBgn0027865	Tetraspanin 96F	-	Contributions welcome.
1.29337983924E-09	0.579302196390652	0.244	0.129	1.47057287721056E-05	Chol N	CanB2	FBgn0015614	Calcineurin B2	-	Contributions welcome.
1.59234651577E-09	0.646129807559845	0.182	0.062	1.81049798843322E-05	Chol N	CG13995	FBgn0031770	-	-	Contributions welcome.
1.67210734671E-09	0.409311233800313	0.55	0.394	1.90118605320394E-05	Chol N	Vha55	FBgn0005671	Vacuolar H[+]-ATPase 55kD subunit	-	Contributions welcome.
1.96121161089E-09	0.474647150851902	0.431	0.305	2.22989760158229E-05	Chol N	CG44242	FBgn0265177	-	-	Contributions welcome.
1.96837561641E-09	0.487875690497145	0.194	0.093	2.23804307586023E-05	Chol N	CG14535	FBgn0031955	-	-	Contributions welcome.
2.13962987696E-09	0.639015238792608	0.205	0.084	2.43275917010657E-05	Chol N	CG31324	FBgn0051324	-	-	Contributions welcome.
2.3443662894E-09	0.4869366379734	0.218	0.115	2.66554447104558E-05	Chol N	EMRE	FBgn0062440	Essential MCU regulator	-	Contributions welcome.
2.53149741504E-09	0.5129614778451	0.196	0.092	2.87831256090239E-05	Chol N	Ca-alpha1D	FBgn0001991	Ca[2+]-channel protein alpha[[1]] subunit D	20190926	Ca[2+]-channel protein alpha[[1]] subunit D (Ca-alpha1D) encodes the pore-forming alpha subunit of an L-type voltage-gated Ca[2+] channel expressed in neurons. It mediates Ca[2+] influx, affecting action potential generation and muscle contraction.
3.13107190787E-09	0.429859255627356	0.293	0.168	3.56002875925364E-05	Chol N	Rab3	FBgn0005586	Rab3	20180913	Rab3 (Rab3) encodes a member of a large family of Ras-like small GTPases. Localized primarily at the synapse, Rab3 product is involved in mechanisms that control synaptic development and function, including the regulation of active zone protein composition at the neuromuscular junction.
3.31157653806E-09	0.39209943025167	0.631	0.506	3.76526252377044E-05	Chol N	Ggamma1	FBgn0004921	G protein gamma 1	20190307	G protein gamma 1 (Ggamma1) encodes a protein involved in the G-protein coupled receptor signaling pathway. Ggamma1-product regulates actomyosin dynamics and contributes to heart morphogenesis, asymmetric neuroblast division and convergent extension movements during gastrulation.
4.74416105236E-09	0.31747185771854	0.434	0.31	5.39411111653876E-05	Chol N	rdgB	FBgn0003218	retinal degeneration B	20190314	retinal degeneration B (rdgB) encodes a member of the Class IIA Phosphatidylinositol transfer protein (PITP) family. It supports multiple biochemical functions involving lipid transfer during G-protein coupled phospholipase C activation.
6.07271302753E-09	0.532634838544584	0.226	0.116	6.90467471230556E-05	Chol N	CG44837	FBgn0266100	-	-	Contributions welcome.
6.62430776343E-09	0.391093199872232	0.521	0.376	7.53183792701853E-05	Chol N	fok	FBgn0263773	fledgling of Klp38B	-	Contributions welcome.
7.11784207453E-09	0.325142062903145	0.425	0.251	8.09298643874291E-05	Chol N	jdp	FBgn0027654	jdp	-	Contributions welcome.
8.89876245599E-09	0.262866074880707	0.393	0.286	0.000101178929125	Chol N	CG4467	FBgn0039064	-	-	Contributions welcome.
9.7290647124E-09	0.641396481083892	0.269	0.141	0.00011061946578	Chol N	CG13920	FBgn0025712	-	-	Contributions welcome.
1.542261006403E-08	0.268661473233915	0.623	0.52	0.000175355076428	Chol N	CG32767	FBgn0052767	-	-	Contributions welcome.
1.795090322326E-08	0.364312226333097	0.69	0.583	0.000204101769649	Chol N	ND-MLRQ	FBgn0052230	NADH dehydrogenase (ubiquinone) MLRQ subunit	-	Contributions welcome.
2.428854949014E-08	0.430016533060629	0.239	0.13	0.000276160807703	Chol N	CG31760	FBgn0051760	-	-	Contributions welcome.
2.658908219153E-08	0.310771431426605	0.603	0.48	0.000302317864518	Chol N	CG4612	FBgn0035016	-	-	Contributions welcome.
2.711394809898E-08	0.46583562959967	0.265	0.154	0.000308285589885	Chol N	CG11883	FBgn0033538	-	-	Contributions welcome.
3.199410652809E-08	0.474860302075081	0.183	0.082	0.000363772991224	Chol N	meng	FBgn0031855	meng-po	-	Contributions welcome.
4.05437170898E-08	0.496949318486851	0.352	0.223	0.000460982063311	Chol N	mtgo	FBgn0259735	miles to go	-	Contributions welcome.
4.453681069187E-08	0.425555234039719	0.518	0.382	0.000506383537567	Chol N	RhoGAPp190	FBgn0026375	Rho GTPase activating protein p190	20190801	Rho GTPase activating protein p190 (RhoGAPp190) encodes a Rho GTPase activating protein that binds the semaphorin receptor and regulates axonogenesis.
5.028516605484E-08	0.397725084218302	0.442	0.33	0.000571742338044	Chol N	RFeSP	FBgn0021906	Rieske iron-sulfur protein	-	Contributions welcome.
6.115586773074E-08	0.503941326615731	0.388	0.267	0.000695342216099	Chol N	HDAC4	FBgn0041210	Histone deacetylase 4	20190307	Histone deacetylase 4 (HDAC4) encodes a Class IIa histone deacetylase that modulates gene expression by associating with transcriptional factors. It is regulated by nucleocytoplasmic shuttling and contributes to embryogenesis, muscle development, circadian function, energy balance and memory.
7.786869841406E-08	0.612391615091295	0.411	0.247	0.000885367100968	Chol N	eIF4EHP	FBgn0053100	eukaryotic translation initiation factor 4E homologous protein	20190307	eukaryotic translation initiation factor 4E homologous protein (eIF4EHP) encodes a protein that binds the 7-methyl-guanosine cap structure of mRNA and functions as a negative regulator of translation. The product of eIF4EHP contributes to embryonic patterning by negatively regulating translation of the products of cad and hb, and is also implicated in regulating ecdysone biosynthesis.
8.971597453212E-08	0.442257114795978	0.354	0.239	0.00102007063043	Chol N	Wdr62	FBgn0031374	WD repeat domain 62	20190919	WD repeat domain 62 (Wdr62) encodes a protein involved in mitosis regulation.
1.3472195839022E-07	0.511905581786604	0.189	0.088	0.001531788666897	Chol N	gammaSnap1	FBgn0028552	gamma Soluble NSF attachment protein 1	20190711	gamma Soluble NSF attachment protein 1 (gammaSnap1) encodes a protein involved in the dorsal/ventral pattern formation of the wing disc.
1.3473563449792E-07	0.359008878989539	0.279	0.166	0.001531944164241	Chol N	Rbp	FBgn0262483	RIM-binding protein	20190919	RIM-binding protein (Rbp) encodes an active zone protein involved in neuromuscular synaptic transmission and presynaptic active zone organization.
3.4363743185649E-07	0.36432945629108	0.445	0.305	0.003907157600208	Chol N	Pgi	FBgn0003074	Phosphoglucose isomerase	20190912	Phosphoglucose isomerase (Pgi) encodes an enzyme involved in glucose homeostasis.
4.1632396243014E-07	0.400446414632164	0.252	0.148	0.004733603452831	Chol N	Sep4
5.0610135330205E-07	0.362441160627696	0.654	0.498	0.005754372387044	Chol N	Appl	FBgn0000108	beta amyloid protein precursor-like	-	Contributions welcome.
5.4488669143058E-07	0.492610796007342	0.243	0.129	0.006195361681566	Chol N	mAChR-A	FBgn0000037	muscarinic Acetylcholine Receptor, A-type	-	Contributions welcome.
9.0165957052731E-07	0.454796379522236	0.221	0.119	0.010251869316896	Chol N	Tomosyn	FBgn0030412	Tomosyn	20190919	Tomosyn (Tomosyn) encodes a protein involved in long-term memory and neuromuscular synaptic transmission.
1.18911258604234E-06	0.445964204088401	0.26	0.151	0.013520210103301	Chol N	Syt7	FBgn0039900	Synaptotagmin 7	-	Contributions welcome.
1.94683671451703E-06	0.351857076909343	0.398	0.274	0.022135533444059	Chol N	CG5065	FBgn0034145	-	-	Contributions welcome.
2.58088341381328E-06	0.406153824836589	0.334	0.223	0.029344644415057	Chol N	Mdh2	FBgn0262559	Malate dehydrogenase 2	20190314	Malate dehydrogenase 2 (Mdh2) encodes one of the enzymes in the tricarboxylic acid cycle in mitochondria.
3.44276371623444E-06	0.337694546277404	0.645	0.529	0.039144223453586	Chol N	unc-119	FBgn0025549	unc-119	-	Contributions welcome.
4.53899173836585E-06	0.508313998712871	0.246	0.143	0.05160833606522	Chol N	numb	FBgn0002973	numb	20190314	numb (numb) encodes a membrane-associated inhibitor of Notch signaling. It controls neuroblast and sense organ precursor asymmetric division. It is asymmetrically localized during mitosis and segregates exclusively to one of two daughter cells.
5.85068224218498E-06	0.462721390015911	0.326	0.22	0.066522257093643	Chol N	Lim1	FBgn0026411	LIM homeobox 1	20190912	LIM homeobox 1 (Lim1) encodes a transcription factor protein involved in eye development and leg morphogenesis.
7.07111679794989E-06	0.381830924151704	0.353	0.247	0.08039859799269	Chol N	tun	FBgn0034046	tungus	-	Contributions welcome.
9.47978500276262E-06	0.251666159994118	0.45	0.343	0.107785155481411	Chol N	EndoA	FBgn0038659	Endophilin A	20190307	Endophilin A (EndoA) encodes an essential protein for synaptic vesicle endocytosis. It recruits or stabilizes the product of Synj (required for vesicle uncoating) to endocytic membranes.
1.02129502662083E-05	0.388052563338624	0.351	0.233	0.116121244526788	Chol N	pasha	FBgn0039861	partner of drosha	20190919	partner of drosha (pasha) encodes a protein involved in oogenesis and miRNA processing.
1.72738431629896E-05	0.459228034867925	0.388	0.253	0.196403596763192	Chol N	unc-104	FBgn0267002	uncoordinated-104	-	Contributions welcome.
5.45412560347092E-05	0.477696707649934	0.205	0.101	0.620134081114644	Chol N	OtopLc	FBgn0259150	Otopetrin-like c	-	Contributions welcome.
8.32679338099306E-05	0.510153652129028	0.38	0.259	0.946756407418911	Chol N	DOR	FBgn0035542	Diabetes and obesity regulated	20190307	Diabetes and obesity regulated (DOR) encodes a transcriptional coactivator of ecdysone receptor signaling required during metamorphosis. It is antagonized by insulin signaling via the product of foxo in the fat body and forms part of a feed-forward mechanism whereby ecdysone potentiates its own signaling. The product of DOR also regulates autophagosome formation and protein degradation via ecdyso…
0.00019822486138	0.364247088532544	0.334	0.233	1	Chol N	Evi5	FBgn0262740	Ecotropic viral integration site 5	-	Contributions welcome.
0.000315069627425	0.304690958847128	0.723	0.614	1	Chol N	nmo	FBgn0011817	nemo	20190314	nemo (nmo) encodes an atypical proline-directed serine/threonine kinase with roles in numerous developmental processes, including ommatidial rotation/planar cell polarity, retinal specification and neuronal function, and circadian clock speed. It regulates the activity of several signal transduction pathways, including BMP, Wnt, and Notch, and is implicated in fly models of neurodegenerative dise…
0.00133266190687	0.429560941873576	0.309	0.208	1	Chol N	fend	FBgn0030090	forked end	20190307	forked end (fend) encodes a transmembrane protein that contributes to selective target selection in the neuromuscular system.
0.001586675583758	0.393062013883314	0.429	0.297	1	Chol N	Lar	FBgn0000464	Leukocyte-antigen-related-like	20190314	Leukocyte-antigen-related-like (Lar) encodes a transmembrane receptor tyrosine phosphatase with a extracellular domain that binds to the product of Sdc. It regulates signaling through the product of Abl. While the product of Lar has many functions, it is best known for its roles in embryonic motor axon guidance and in target recognition by axons of R7 photoreceptors.
0.004919355353264	0.373832617507721	0.478	0.36	1	Chol N	cic	FBgn0262582	capicua	20190307	capicua (cic) encodes an HMG-box family transcriptional repressor that serves as a general sensor of RTK signaling. cic-dependent gene silencing is alleviated by phosphorylation mediated by the product of rl, which causes the translocation of the product of cic from the nucleus to the cytoplasm. It governs gene expression in diverse processes including cell proliferation and specification.

## Sheet: NPCs
p_val	avg_log2FC	pct.1	pct.2	p_val_adj	cluster	gene	FBgn_ID	GeneName	datestamp	gene_snapshot_text
8.9537221980689E-210	2.5742606420009	0.908	0.333	1.01803821392043E-205	NPCs	Pen	FBgn0287720	Pendulin	20190314	Pendulin (Pen) encodes a member of the Importin-alpha protein family, an essential adaptor in the Ran-GTP nuclear transport cycle binding a cargo protein to the nuclear import receptor encoded by Fs(2)Ket. In addition to nuclear protein import, the product of Pen is involved in centrosome duplication, mitotic spindle dynamics, nuclear envelope assembly, ring canal formation in the female germline…
5.49854715652843E-199	1.52977166417566	0.977	0.711	6.25184811697282E-195	NPCs	CNBP	FBgn0034802	CCHC-type zinc finger nucleic acid binding protein	-	Contributions welcome.
2.19132421804069E-173	2.10277952879173	0.815	0.186	2.49153563591226E-169	NPCs	Galphai	FBgn0001104	G protein alpha i subunit	-	Contributions welcome.
7.3731801851087E-166	2.84315476055511	0.858	0.261	8.38330587046859E-162	NPCs	lncRNA:CR45388
1.16901570769891E-141	2.35162176852675	0.623	0.092	1.32917085965366E-137	NPCs	E(spl)m8-HLH	FBgn0000591	Enhancer of split m8, helix-loop-helix	-	Contributions welcome.
1.0020055933859E-131	2.59136879883063	0.826	0.322	1.13928035967977E-127	NPCs	stg	FBgn0003525	string	-	Contributions welcome.
5.82182742372748E-130	2.07567214440878	0.607	0.107	6.61941778077814E-126	NPCs	edl	FBgn0023214	ETS-domain lacking	20190307	ETS-domain lacking (edl) encodes a protein involved in Egfr signaling pathway regulation. It regulates the transcriptional repressor encoded by aop.
1.27772795723487E-127	2.99907814729089	0.614	0.095	1.45277668737604E-123	NPCs	E(spl)mgamma-HLH	FBgn0002735	Enhancer of split mgamma, helix-loop-helix	-	Contributions welcome.
4.97872620525225E-125	1.79471207960015	0.597	0.095	5.66081169537181E-121	NPCs	N	FBgn0004647	Notch	-	Contributions welcome.
2.83540543458958E-119	1.53836237909304	0.734	0.281	3.22385597912835E-115	NPCs	His2Av	FBgn0001197	Histone H2A variant	20190307	Histone H2A variant (His2Av) encodes a protein that is present in about 25% of nucleosomes. It influences chromatin structure and gene regulation and is also phosphorylated in response to DNA damage in the less conserved C-terminal tail.
8.77470538005148E-110	2.05409558825884	0.667	0.178	9.97684001711854E-106	NPCs	E(spl)mbeta-HLH	FBgn0002733	Enhancer of split mbeta, helix-loop-helix	-	Contributions welcome.
3.40686116475581E-107	1.35706583658356	0.933	0.619	3.87360114432736E-103	NPCs	HmgD	FBgn0004362	High mobility group protein D	20180906	High mobility group protein D (HmgD) encodes a highly abundant chromosomal protein involved in DNA bending and chromatin organization.
5.60918802577185E-107	1.3403417207755	0.831	0.425	6.3776467853026E-103	NPCs	Nph	FBgn0039735	Nucleophosmin	20190912	Nucleophosmin (Nph) encodes a histone binding protein involved in chromatin remodeling and sperm chromatin decondensation.
1.50189678482788E-103	1.59299422195563	0.492	0.058	1.7076566443493E-99	NPCs	baz	FBgn0000163	bazooka	20190307	bazooka (baz) encodes a scaffold protein that forms a complex with the products of par-6 and aPKC and with other cortical, cytoskeletal and regulatory proteins. It functions in cell polarization pathways in epithelial, neuronal and other cell types.
7.491279432439E-99	1.58135461693567	0.639	0.15	8.51758471468314E-95	NPCs	feo	FBgn0030241	fascetto	20190307	fascetto (feo) encodes a protein that binds the central spindle microtubules and is required for proper midbody formation and cytokinesis. It also has roles in centrosome duplication and neurogenesis.
1.13301092170796E-95	2.02068638851883	0.443	0.049	1.28823341798195E-91	NPCs	CycE	FBgn0010382	Cyclin E	-	Contributions welcome.
2.73099858485683E-91	1.15598134983969	0.835	0.477	3.10514539098221E-87	NPCs	emb	FBgn0020497	embargoed	20190307	embargoed (emb) encodes an exportin involved in protein export from the nucleus. It regulates the response to hypoxia and is involved in centriole replication.
4.21335684834655E-91	1.63660062810372	0.636	0.189	4.79058673657003E-87	NPCs	jigr1	FBgn0039350	jing interacting gene regulatory 1	20181108	jing interacting gene regulatory 1 (jigr1) encodes a nuclear protein that is differentially expressed in the embryonic central nervous system and highly expressed in neurons and glial cells in the larval nervous system. Its expression is downregulated in larval neuroblasts by the miR-92 family to maintain the neuroblast pool.
1.39492513146744E-89	1.39439279428947	0.814	0.38	1.58602987447848E-85	NPCs	SoxN	FBgn0029123	SoxNeuro	20181011	SoxNeuro (SoxN) encodes an HMG-domain transcription factor. In early embryos it specifies neural progenitors in the central nervous system, while in later embryos it negatively regulates Wg signaling and controls expression of genes required for denticle construction with the product of ovo.
1.06313001823664E-88	1.82708443185053	0.517	0.086	1.20877883073506E-84	NPCs	Mcm7	FBgn0020633	Minichromosome maintenance 7	20181004	Minichromosome maintenance 7 (Mcm7) encodes a component of the MCM2-7 hexamer, which forms part of the CMG complex, together with CDC45L and GINS proteins. CMG complex is the main DNA helicase that functions during DNA replication.
1.8470051883086E-87	2.23945727927924	0.43	0.069	2.10004489910688E-83	NPCs	grh	FBgn0259211	grainy head	20190228	grainy head (grh) encodes the founding member of a highly conserved family of transcription factors essential for embryonic development. It is both a transcriptional activator and repressor, responsible for the proper expression of many genes primarily involved in epithelial cell fate, barrier formation, wound healing, tube morphogenesis and proliferation of larval neuroblasts.
1.09429182468476E-84	1.62046312753476	0.445	0.069	1.24420980466657E-80	NPCs	lncRNA:CR46003
1.59106021536438E-80	2.1271464314894	0.424	0.062	1.8090354648693E-76	NPCs	lncRNA:CR30009
1.01493962953948E-76	1.32836038105959	0.651	0.253	1.15398635878639E-72	NPCs	Fkbp39	FBgn0013269	FK506-binding protein 39kD	20180913	FK506-binding protein 39kD (Fkbp39) encodes a protein thay acts as an inhibitor of autophagy in larval fat body.
1.00937935448448E-74	1.3332631205596	0.398	0.049	1.14766432604885E-70	NPCs	pbl	FBgn0003041	pebble	20190613	pebble (pbl) encodes a Rho guanine nucleotide exchange factor that contributes to multiple processes involving actin cytoskeleton reorganization, including cytokinesis, axogenesis and wound healing as well as cell shape regulation and cell migration during gastrulation.
4.38575215909098E-73	1.08743111775496	0.665	0.269	4.98660020488645E-69	NPCs	Ndf	FBgn0043456	Nucleosome-destabilizing factor	20190314	Nucleosome-destabilizing factor (Ndf) encodes a putative H3K36me3 binding protein, which binds active gene bodies.
1.57625558013675E-72	1.30360374299745	0.426	0.08	1.79220259461548E-68	NPCs	PCNA	FBgn0005655	Proliferating cell nuclear antigen	-	Contributions welcome.
4.57085648934556E-70	1.1507564157424	0.819	0.474	5.19706382838591E-66	NPCs	SNRPG	FBgn0261791	Small nuclear ribonucleoprotein G	20190314	Small nuclear ribonucleoprotein G (SNRPG) encodes a Sm class protein and a common component of pre-mRNA processing U snRNPs. It forms the toroidal core of U snRNPs (Sm core domain) together with 6 related Sm proteins.
1.88493629321462E-69	0.98394543538868	0.813	0.507	2.14317256538502E-65	NPCs	Hsp83	FBgn0001233	Heat shock protein 83	-	Contributions welcome.
3.8141269560353E-68	1.1224957319174	0.802	0.465	4.33666234901214E-64	NPCs	His3.3A	FBgn0014857	Histone H3.3A	-	Contributions welcome.
1.99694272375756E-67	0.677189470751334	0.958	0.804	2.27052387691234E-63	NPCs	RpS5a	FBgn0002590	Ribosomal protein S5a	20190711	Ribosomal protein S5a (RpS5a) encodes a structural constituent of ribosomes.
4.13232921287021E-64	1.1721014793912	0.366	0.053	4.69845831503343E-60	NPCs	CG6701	FBgn0033889	-	-	Contributions welcome.
3.77359427729296E-62	1.14966462149424	0.694	0.354	4.2905766932821E-58	NPCs	Ran	FBgn0020255	Ran	-	Contributions welcome.
4.30379404041281E-62	0.921257127859719	0.679	0.319	4.89341382394936E-58	NPCs	SmD3	FBgn0023167	Small ribonucleoprotein particle protein SmD3	20190314	Small ribonucleoprotein particle protein SmD3 (SmD3) encodes an RNA binding protein that forms a heterodimeric sub-complex with the product of SmB. They function as part of the heteroheptameric ring complex Sm core, which is involved in the formation of spliceosomal small nuclear RNPs (U1, U2, U4 and U5), which together catalyze pre-mRNA splicing. The product of SmD3 also has a function in germli…
4.40849342891906E-61	1.1376241107598	0.547	0.181	5.01245702868097E-57	NPCs	baf	FBgn0031977	barrier to autointegration factor	-	Contributions welcome.
9.91820066199062E-61	1.43095580455599	0.33	0.041	1.12769941526833E-56	NPCs	mira	FBgn0021776	miranda	20190314	miranda (mira) encodes a cytoplasmic and cortical scaffolding protein that binds the products of pros, stau and brat. It is asymmetrically localized to the basal cortex during neuroblast asymmetric cell division, resulting in its partioning into GMC daughter cells, where it is degraded and releases its cargo proteins.
1.07958419415041E-60	1.03853653583637	0.695	0.287	1.22748722874902E-56	NPCs	ogre	FBgn0004646	optic ganglion reduced	20190314	optic ganglion reduced (ogre) encodes one of the innexin subunits spanning the membrane 4 times. Together with the products of Inx2 and Inx3, it forms homo or hetero oligomers forming gap junctions, which allow the transfer of small solute between cells.
6.16433839058769E-59	1.10722052135544	0.333	0.046	7.00885275009821E-55	NPCs	CBP	FBgn0026144	sarcoplasmic calcium-binding protein	-	Contributions welcome.
7.91435600774683E-58	0.549465821173015	0.973	0.86	8.99862278080814E-54	NPCs	RpL36A	FBgn0031980	Ribosomal protein L36A	-	Contributions welcome.
9.94732563956583E-57	1.36814342552447	0.548	0.239	1.13101092521863E-52	NPCs	HnRNP-K	FBgn0267791	Heterogeneous nuclear ribonucleoprotein K	20190321	Heterogeneous nuclear ribonucleoprotein K (HnRNP-K) encodes a member of the hnRNP family of DNA/RNA binding proteins. It localizes, along with other hnRNPs, in nucleoplasmic omega speckles. It is involved in gene regulation, post-transcriptional RNA processing and RNA transport.
1.3399757648932E-56	0.622470351744252	0.966	0.843	1.52355244468357E-52	NPCs	RpL26	FBgn0036825	Ribosomal protein L26	20181025	Ribosomal protein L26 (RpL26) encodes a protein component of large ribosomal subunits.
1.18250402414806E-55	0.972767311131552	0.739	0.388	1.34450707545634E-51	NPCs	SmF	FBgn0000426	Small ribonucleoprotein particle protein SmF	20190314	Small ribonucleoprotein particle protein SmF (SmF) encodes an RNA binding protein that functions as part of a heteroheptameric ring structure called the Sm core. This complex binds to spliceosomal small nuclear RNAs (e.g. U1, U2, U4 and U5) and helps to carry out pre-mRNA splicing. It also forms a heterotrimeric sub-complex with the products of SmE and SNRPG.
1.39353254150005E-55	1.1816295196907	0.261	0.027	1.58444649968555E-51	NPCs	klu	FBgn0013469	klumpfuss	-	Contributions welcome.
1.83920019929614E-55	1.30505584249383	0.312	0.039	2.09117062659971E-51	NPCs	E(spl)m7-HLH	FBgn0002633	Enhancer of split m7, helix-loop-helix	-	Contributions welcome.
2.70451498733257E-55	0.666382404809244	0.917	0.709	3.07503354059714E-51	NPCs	RpL34b	FBgn0037686	Ribosomal protein L34b	20190711	Ribosomal protein L34b (RpL34b) encodes a ribosomal structural constituent.
4.65028384853399E-55	0.895469695957717	0.71	0.366	5.28737273578315E-51	NPCs	D1	FBgn0000412	D1 chromosomal protein	20180906	D1 chromosomal protein (D1) encodes a multi-AT-hook chromosomal protein that associates with AT-rich satellites, including the SAT-III repeats of the X-chromosome. The product of D1 binds to the minor-groove of the DNA and favors heterochromatin-mediated gene repression involving its interaction with topoisomerase II.
1.39690542525155E-54	0.998279208523391	0.288	0.038	1.58828146851101E-50	NPCs	ken	FBgn0011236	ken and barbie	20190314	ken and barbie (ken) encodes a transcription factor involved in genital formation.
2.6642468669956E-54	1.26828104347263	0.571	0.194	3.029248687774E-50	NPCs	dUTPase	FBgn0250837	Deoxyuridine triphosphatase	-	Contributions welcome.
4.52513947612445E-54	0.871769000873359	0.768	0.464	5.1450835843535E-50	NPCs	Hsc70-4	FBgn0266599	Heat shock protein cognate 4	20190912	Heat shock protein cognate 4 (Hsc70-4) encodes a protein involved in protein folding. It contributes to clathrin-mediated endocytosis, neurotransmitter exocytosis and RNAi response.
1.18880085249632E-53	0.566622006663223	0.958	0.824	1.35166656928831E-49	NPCs	RpS30	FBgn0038834	Ribosomal protein S30	-	Contributions welcome.
1.35838275136662E-53	0.629545508214613	0.944	0.78	1.54448118830385E-49	NPCs	RpL11	FBgn0013325	Ribosomal protein L11	-	Contributions welcome.
1.54428664466235E-53	0.675938806596219	0.948	0.777	1.75585391498109E-49	NPCs	Df31	FBgn0022893	Decondensation factor 31	20190912	Decondensation factor 31 (Df31) encodes a histone binding protein involved in nucleosome assembly.
2.03290779553855E-53	0.657206623509369	0.928	0.746	2.31141616352733E-49	NPCs	RpL35	FBgn0029785	Ribosomal protein L35	-	Contributions welcome.
4.35830923954057E-53	0.520867006093735	0.969	0.855	4.95539760535763E-49	NPCs	RpL14	FBgn0017579	Ribosomal protein L14	20190314	Ribosomal protein L14 (RpL14) encodes a component of the large subunit of cytoplasmic ribosomes, which translate mRNAs encoded by the nuclear genome. RpL14 is haploinsufficient - heterozygous mutants display the 'Minute' phenotype, characterized by a slower developmental rate and small adult bristles.
5.30844641384486E-52	0.84387536107551	0.53	0.22	6.0357035725416E-48	NPCs	Lam	FBgn0002525	Lamin	-	Contributions welcome.
7.33175958554361E-52	1.07993766195278	0.315	0.041	8.33621064876309E-48	NPCs	Dl	FBgn0000463	Delta	20190307	Delta (Dl) encodes a single pass transmembrane EGF family protein and one of two ligands of the Notch signaling pathway. It regulates cell fate decisions and cell proliferation. Post transcriptional modification (such as by fucosylation, ubiquitination and proteolysis) of the product of Dl is key for its functions.
2.00626408991152E-51	0.901044282804334	0.335	0.072	2.2811222702294E-47	NPCs	CG14434	FBgn0029915	-	-	Contributions welcome.
3.90205268447109E-51	0.59520429350224	0.958	0.826	4.43663390224363E-47	NPCs	RpS17	FBgn0005533	Ribosomal protein S17	20190314	Ribosomal protein S17 (RpS17) encodes an essential component of the ribosomal 40S subunit. RpS17 mutants have dominant, haploinsufficient effects on cellular and organismal growth rate, and on bristle size.
6.0407999850086E-51	0.900416999887691	0.517	0.177	6.86838958295477E-47	NPCs	wds	FBgn0040066	will die slowly	-	Contributions welcome.
4.78423359642774E-50	0.932446373096513	0.65	0.326	5.43967359913834E-46	NPCs	Nap1	FBgn0015268	Nucleosome assembly protein 1	20190314	Nucleosome assembly protein 1 (Nap1) encodes a core histone chaperone involved in histone nuclear transfer and chromatin assembly.
8.42281434246913E-50	0.597377168451144	0.943	0.799	9.5767399073874E-46	NPCs	RpL17	FBgn0029897	Ribosomal protein L17	-	Contributions welcome.
9.4495066255181E-50	0.865792545112089	0.864	0.592	1.07440890332141E-45	NPCs	lola	FBgn0283521	longitudinals lacking	20190321	longitudinals lacking (lola) encodes a protein involved in Notch signaling, cell death, regulation of retrotransposons and expression of axon and dendrite patterning genes. It contributes to oogenesis, spermatogenesis, neural wiring, eye development and a variety of behaviors.
9.50759971727648E-50	0.579533560636441	0.954	0.827	1.08101408785434E-45	NPCs	awd	FBgn0000150	abnormal wing discs	20190307	abnormal wing discs (awd) encodes a nucleotide diphosphate kinase that regulates with the product of shi the endocytosis of different surface proteins (e.g. those encoded by N, btl, Pvr, and shg). During development, it regulates morphogenesis of trachea, follicular epithelium, and imaginal discs and contributes to neurotransmission and border cell migration.
2.1421580407952E-49	0.752603307563432	0.934	0.741	2.43563369238415E-45	NPCs	msi	FBgn0011666	musashi	20190314	musashi (msi) encodes an RNA binding protein that binds to the 3' UTR region of target mRNAs, including ttk and sima, thus it positively regulates neural differentiation and negatively regulates the HIF pathway. It contributes to cell fate determination, as well as cellular response to normoxic/hypoxic conditions.
5.6702046134283E-49	0.872652792542563	0.774	0.496	6.44702264546798E-45	NPCs	p23	FBgn0037728	p23	-	Contributions welcome.
6.68039434587549E-49	1.03854313510249	0.298	0.038	7.59560837126043E-45	NPCs	dpa	FBgn0015929	disc proliferation abnormal	-	Contributions welcome.
1.64698371961774E-48	2.2160291268718	0.948	0.807	1.87262048920537E-44	NPCs	lncRNA:cherub
1.96627080926318E-48	1.31929834751576	0.236	0.037	2.23564991013223E-44	NPCs	CG4250	FBgn0034761	-	-	Contributions welcome.
7.8432296728413E-48	0.49726324384175	0.969	0.86	8.91775213802056E-44	NPCs	RpL27A	FBgn0285948	Ribosomal protein L27A	20190711	Ribosomal protein L27A (RpL27A) encodes a ribosomal structural constituent.
8.18197147527693E-48	0.503698135832785	0.938	0.788	9.30290156738987E-44	NPCs	RpS16	FBgn0034743	Ribosomal protein S16	-	Contributions welcome.
9.7627634436591E-48	0.60258479148445	0.946	0.793	1.11002620354404E-43	NPCs	RpS23	FBgn0033912	Ribosomal protein S23	-	Contributions welcome.
1.06514109657653E-47	0.831184276194465	0.84	0.555	1.21106542680751E-43	NPCs	eIF2beta	FBgn0004926	eukaryotic translation initiation factor 2 subunit beta	-	Contributions welcome.
2.0687760284752E-47	0.5511150822979	0.951	0.82	2.3521983443763E-43	NPCs	RpL21	FBgn0032987	Ribosomal protein L21	-	Contributions welcome.
4.00187299236947E-47	0.927803329791498	0.29	0.046	4.55012959232408E-43	NPCs	CycA	FBgn0000404	Cyclin A	20190307	Cyclin A (CycA) encodes a protein that binds to the product of Cdk1, thereby promoting Cdk1's protein kinase activity. The CycA-Cdk1 complex controls important aspects of progression through the cell cycle, including entry into mitosis. During the G2 phase, this complex is important for prevention of premature DNA re-replication. During mitosis and G1, the product of CycA is rapidly degraded (inv…
6.13690785165783E-47	0.542851334800536	0.935	0.792	6.97766422733495E-43	NPCs	RpL30	FBgn0086710	Ribosomal protein L30	-	Contributions welcome.
8.09599914712298E-47	0.890696274116231	0.408	0.141	9.20515103027883E-43	NPCs	lncRNA:CR46006
1.71503925515709E-46	0.841029007989845	0.223	0.019	1.94999963311361E-42	NPCs	CG13690	FBgn0031252	-	-	Contributions welcome.
2.16543615225168E-46	0.929592918796157	0.586	0.265	2.46210090511017E-42	NPCs	Set	FBgn0014879	Set	20190314	Set (Set) encodes a subunit of the inhibitor of histone acetyltransferase (INHAT) complex, which controls histone acetylation. It is involved in transcriptional regulation, which ultimately controls different processes such as p53-mediated apoptosis and neuronal development.
3.08060961208398E-46	0.854616618282052	0.333	0.082	3.50265312893948E-42	NPCs	asf1	FBgn0029094	anti-silencing factor 1	-	Contributions welcome.
5.74306418774102E-46	1.00944357962451	0.412	0.116	6.52986398146154E-42	NPCs	Tis11	FBgn0011837	Tis11 zinc finger protein	20190314	Tis11 zinc finger protein (Tis11) encodes a protein with three splice isoforms, all of which have the major attributes of members of the tristetraprolin (TTP) family of RNA binding and destabilizing proteins. Tis11 knockout and knock-down flies exhibit relatively minor delays in eclosion associated with accumulation of many putative mRNA targets.
8.17806239034826E-45	0.535851477387824	0.975	0.841	9.29845693782597E-41	NPCs	eEF1alpha1	FBgn0284245	eukaryotic translation elongation factor 1 alpha 1	-	Contributions welcome.
2.05276717851274E-44	0.745683641198026	0.695	0.355	2.33399628196899E-40	NPCs	RpII215
2.87348199359078E-44	0.869918772373465	0.359	0.087	3.26714902671272E-40	NPCs	barr	FBgn0014127	barren	20190711	barren (barr) encodes a chromatin binding protein involved in chromatin condensation. It regulates Malpighian tubule development and epithelial morphogenesis.
5.75158709791549E-44	0.529562999845292	0.978	0.877	6.53955453032991E-40	NPCs	RpL28	FBgn0035422	Ribosomal protein L28	-	Contributions welcome.
6.36283953030361E-44	1.72202365105215	0.335	0.094	7.23454854595521E-40	NPCs	lncRNA:CR33938
6.60925949760331E-44	0.589636151141726	0.963	0.846	7.51472804877497E-40	NPCs	RpL19	FBgn0285950	Ribosomal protein L19	20190711	Ribosomal protein L19 (RpL19) encodes a ribosomal structural constituent.
7.83077736518261E-44	0.700631721711389	0.739	0.42	8.90359386421263E-40	NPCs	Cpsf6	FBgn0035872	Cleavage and polyadenylation specific factor 6	-	Contributions welcome.
8.50651048648101E-44	0.763159615344371	0.551	0.251	9.67190242312891E-40	NPCs	Ref1	FBgn0010774	RNA and export factor binding protein 1	-	Contributions welcome.
1.49202961521574E-43	0.550652815874237	0.975	0.87	1.6964376725003E-39	NPCs	RpS20	FBgn0019936	Ribosomal protein S20	-	Contributions welcome.
2.39676388497045E-43	0.937601633091786	0.294	0.068	2.72512053721141E-39	NPCs	Phs	FBgn0036522	Phaser	-	Contributions welcome.
3.45982280209043E-43	0.673453524601309	0.637	0.344	3.93381852597682E-39	NPCs	SmD2	FBgn0261789	Small ribonucleoprotein particle protein SmD2	20190314	Small ribonucleoprotein particle protein SmD2 (SmD2) encodes an RNA binding protein that forms a heterodimeric sub-complex with the product of SmD1. They function as part of the heteroheptameric ring complex Sm core, which is involved in the formation of spliceosomal small nuclear RNPs (U1, U2, U4 and U5), which together catalyze pre-mRNA splicing.
3.57200456468686E-43	0.863617959925531	0.648	0.322	4.06136919004896E-39	NPCs	Su(var)205	FBgn0003607	Suppressor of variegation 205	-	Contributions welcome.
1.29024081544181E-42	0.518221452387559	0.962	0.832	1.46700380715734E-38	NPCs	RpL27	FBgn0039359	Ribosomal protein L27	-	Contributions welcome.
1.83452095047063E-42	0.72573936764316	0.537	0.251	2.0858503206851E-38	NPCs	SmB	FBgn0262601	Small ribonucleoprotein particle protein SmB	20190314	Small ribonucleoprotein particle protein SmB (SmB) encodes an RNA binding protein that forms a heterodimeric sub-complex with the product of SmD3. They function as part of the heteroheptameric ring complex Sm core, which is involved in the formation of spliceosomal small nuclear RNPs (U1, U2, U4 and U5), which together catalyze pre-mRNA splicing.
5.94212203478644E-42	0.731345183443909	0.223	0.026	6.75619275355219E-38	NPCs	msd1	FBgn0035209	mitotic spindle density 1	20190314	mitotic spindle density 1 (msd1) encodes a subunit of the hetero-octameric Augmin complex. The complex binds and localises to microtubules, where it recruits gamma tubulin, facilitating new microtubule nucleation. It has a crucial role in ensuring enough microtubules are generated within the mitotic spindle to facilitate chromosome segregation.
6.53483683944217E-42	0.772849702459136	0.574	0.281	7.43010948644575E-38	NPCs	SmE	FBgn0261790	Small ribonucleoprotein particle protein SmE	20190314	Small ribonucleoprotein particle protein SmE (SmE) encodes an RNA binding protein that functions as part of a heteroheptameric ring structure called the Sm core. This complex binds to spliceosomal small nuclear RNAs (e.g. U1, U2, U4 and U5) and helps to carry out pre-mRNA splicing. It also forms a heterotrimeric sub-complex with the products of SmF and SNRPG.
8.43945203035132E-42	0.876715621226936	0.31	0.066	9.59565695850945E-38	NPCs	shg	FBgn0003391	shotgun	-	Contributions welcome.
1.51016670453822E-41	0.792800631236885	0.459	0.175	1.71705954305996E-37	NPCs	SmD1	FBgn0261933	Small ribonucleoprotein particle protein SmD1	20190314	Small ribonucleoprotein particle protein SmD1 (SmD1) encodes an RNA binding protein that forms a heterodimeric sub-complex with the product of SmD2. They function as part of the heteroheptameric ring complex Sm core, which is involved in the formation of spliceosomal small nuclear RNPs (U1, U2, U4 and U5), which together catalyze pre-mRNA splicing.
2.35205374421827E-41	0.635670288438943	0.814	0.566	2.67428510717618E-37	NPCs	Sem1	FBgn0266666	Suppressor of exocyst mutations 1	-	Contributions welcome.
2.76737076828289E-41	0.706587963449127	0.676	0.365	3.14650056353765E-37	NPCs	B52	FBgn0004587	B52	-	Contributions welcome.
5.77810242411307E-41	1.07669345009049	0.205	0.028	6.56970245621656E-37	NPCs	insb	FBgn0034224	insensible	-	Contributions welcome.
7.7012050951502E-41	0.638908807612737	0.881	0.627	8.75627019318578E-37	NPCs	CtBP	FBgn0020496	C-terminal Binding Protein	-	Contributions welcome.
9.82441536290942E-41	0.731333211078878	0.244	0.04	1.1170360267628E-36	NPCs	aurB	FBgn0024227	aurora B	20190307	aurora B (aurB) encodes a serine-threonine kinase and member of the chromosomal passenger complex. It plays multiple roles in mitosis including the correction of erroneous chromosome-spindle interactions, chromosome condensation, kinetochore assembly, spindle assembly checkpoint and cytokinesis.
1.0563259840666E-40	0.96574374442951	0.268	0.063	1.20104264388373E-36	NPCs	lncRNA:CR45919
1.66093524602258E-40	0.618345823069533	0.447	0.189	1.88848337472767E-36	NPCs	Pabp2	FBgn0005648	Pabp2	20180913	Pabp2 (Pabp2) encodes a nuclear poly(A) binding protein that is involved in both the cleavage and polyadenylation steps of the nuclear cleavage/polyadenylation reaction. Cytoplasmic protein encoded by Pabp2 acts to shorten the poly(A) tails of specific mRNAs in oocytes and syncytial blastoderm embryos.
1.89562308051891E-40	0.696534149799459	0.282	0.073	2.15532344255E-36	NPCs	mxc	FBgn0260789	multi sex combs	20190314	multi sex combs (mxc) encodes a Cylin E/Cdk2 substrate and molecular scaffold that is necessary for assembly of the histone locus body, which is a nuclear body associated with replication dependent histone gene clusters that contains factors necessary for the transcription and processing of histone mRNA.
2.40047894273396E-40	1.08778633144	0.223	0.029	2.72934455788852E-36	NPCs	ft	FBgn0001075	fat	20190307	fat (ft) is a tumor suppressor gene that encodes a large cadherin family transmembrane protein. It functions in the Hippo signaling pathway (as a receptor) and the Dachsous-Fat planar cell polarity pathway (as a transmembrane component).
3.66768859394049E-40	0.610012572214482	0.768	0.479	4.17016193131034E-36	NPCs	Hrb87F	FBgn0004237	Heterogeneous nuclear ribonucleoprotein at 87F	20180906	Heterogeneous nuclear ribonucleoprotein at 87F (Hrb87F) encodes a hnRNP-A family RNA-binding protein, involved in gene expression and RNA processing. It is an essential component of the nucleoplasmic omega speckles and necessary for telomere maintenance. Hrb87F null mutants show defects in development, female fertility and stress tolerance.
4.70903990172213E-40	0.573953383270275	0.945	0.811	5.35417836825807E-36	NPCs	RpS9	FBgn0010408	Ribosomal protein S9	20190711	Ribosomal protein S9 (RpS9) encodes a structural constituent of ribosomes.
5.28772485092418E-40	0.708343818868522	0.356	0.111	6.0121431555008E-36	NPCs	Aos1	FBgn0029512	Activator of SUMO 1	20190307	Activator of SUMO 1 (Aos1) encodes one of two subunits (along with the product of Uba2) of the heterodimeric SUMO activating enzyme.
6.98762766034359E-40	0.715876348388036	0.35	0.118	7.94493264981066E-36	NPCs	nop5	FBgn0026196	nop5	-	Contributions welcome.
1.2816212973307E-39	0.711654242784432	0.353	0.11	1.457203415065E-35	NPCs	Uch-L5	FBgn0011327	Ubiquitin carboxy-terminal hydrolase L5	20190801	Ubiquitin carboxy-terminal hydrolase L5 (Uch-L5) encodes a component of the 26S proteasome, which degrades polyubiquitinated proteins in the cytoplasm and nucleus.
1.63320201471625E-39	0.585338072130102	0.463	0.208	1.85695069073238E-35	NPCs	AGO2	FBgn0087035	Argonaute 2	20190307	Argonaute 2 (AGO2) encodes an Argonaute/Piwi family protein, which interacts with small interfering RNAs (siRNAs) to form RNA-induced silencing complexes (RISCs). RISCs are guided to target and cleave transcripts (mostly from transposons and viruses).
2.3472058660357E-39	0.802114457071182	0.271	0.047	2.6687730696826E-35	NPCs	Cdk1	FBgn0004106	Cyclin-dependent kinase 1	20190926	Cyclin-dependent kinase 1 (Cdk1) encodes a catalytic protein kinase subunit that can only become active after association with either CycA, CycB or CycB3 products. The protein kinase activities of these complexes (CycA-Cdk1, CycB-Cdk1, CycB3-Cdk1) control important aspects of progression through the cell cycle. Functionally, the different Cdk1 complexes are partially redundant. They phosphorylate…
4.04967056007368E-39	1.05438022319912	0.33	0.071	4.60447542680377E-35	NPCs	Tollo	FBgn0029114	Tollo	20190314	Tollo (Tollo) encodes a member of the Toll-like receptor family. It contributes to the innate immune response, regulation of glucose metabolism and protein glycosylation, as well as peripheral nervous system development. Genetic interaction with 18w and Toll-6 suggests a Tollo role in convergent extension during early embryogenesis.
4.39565162203106E-39	0.901794828335898	0.167	0.014	4.99785589424931E-35	NPCs	Pex7	FBgn0035922	Peroxin 7	-	Contributions welcome.
5.6785142051031E-39	0.687483096608754	0.201	0.027	6.45647065120222E-35	NPCs	mud	FBgn0002873	mushroom body defect	20190314	mushroom body defect (mud) encodes regulates spindle orientation via interactions with the dynein complex.
6.48283658396954E-39	0.748421208255323	0.491	0.217	7.37098519597336E-35	NPCs	Hel25E	FBgn0014189	Helicase at 25E	20190307	Helicase at 25E (Hel25E) encodes the UAP56 RNA helicase in the DECD subfamily of DEAD-box helicases. It is an enhancer of position-effect variegation, and contributes to mRNA splicing, nuclear export, and piRNA biosynthesis. The product of Hel25E binds heterochromatic cluster transcripts, along with the product of vas, to organize a piRNA-processing compartment that spans the nuclear envelope to …
6.71957666400375E-39	1.38095787914969	0.7	0.424	7.64015866697227E-35	NPCs	Syp	FBgn0038826	Syncrip	20181108	Syncrip (Syp) encodes an RNA-binding protein that regulates the localization and translation of mRNAs involved in multiple processes. It is required for synapse morphology and synaptic transmission at the neuromuscular junction as well as being involved in oocyte axis specification and control of neuronal cell fates in the mushroom body.
7.47829414884048E-39	1.22609356766999	0.445	0.157	8.50282044723163E-35	NPCs	fru	FBgn0004652	fruitless	20190307	fruitless (fru) encodes a BTB zinc finger transcription factor that contributes to sexual differentiation of the neural circuits underlying male sexual behavior.
7.6092169927005E-39	0.706983643433237	0.523	0.251	8.65167972070046E-35	NPCs	Ssb-c31a	FBgn0015299	Single stranded-binding protein c31A	-	Contributions welcome.
7.99726935510591E-39	0.766418164973622	0.253	0.045	9.09289525675542E-35	NPCs	RanGAP	FBgn0003346	Ran GTPase activating protein	-	Contributions welcome.
8.63030167749854E-39	0.890682747793824	0.309	0.075	9.81265300731584E-35	NPCs	ytr	FBgn0021895	yantar	20181004	yantar (ytr) encodes a conserved arginine-rich protein involved in alternative splicing and hemocyte differentiation.
9.24269741316881E-39	0.495749791049626	0.971	0.86	1.05089469587729E-34	NPCs	RpL18A	FBgn0010409	Ribosomal protein L18A	-	Contributions welcome.
1.00168935371785E-38	0.661981584642604	0.782	0.496	1.13892079517719E-34	NPCs	Nlp	FBgn0016685	Nucleoplasmin	-	Contributions welcome.
1.82571001608803E-38	0.64630280164783	0.28	0.076	2.07583228829209E-34	NPCs	geminin	FBgn0033081	geminin	20190307	geminin (geminin) encodes a protein that interacts with the replication factor encoded by dup and regulates the Egfr pathway, DNA replication and chromosome ploidy.
1.86300220467097E-38	0.479526396084413	0.977	0.875	2.11823350671089E-34	NPCs	RpL37A	FBgn0261608	Ribosomal protein L37A	-	Contributions welcome.
2.55703443537859E-38	0.775849941005097	0.171	0.016	2.90734815302546E-34	NPCs	ase	FBgn0000137	asense	20180906	asense (ase) encodes a transcription factor in the achaete-scute complex. It acts together with other proneural genes in nervous system development, which involves N-mediated lateral inhibition. ase is expressed in the CNS type-I neuroblasts and the PNS sensory organ precursors (SOPs) but not in the proneural clusters that give rise to the SOP via lateral inhibition.
3.46290238122618E-38	0.85881363194204	0.503	0.214	3.93732000745417E-34	NPCs	Nop60B	FBgn0259937	Nucleolar protein at 60B	20190228	Nucleolar protein at 60B (Nop60B) encodes a pseudouridine synthase that is a core component of H/ACA small nucleolar ribonucleoproteins (snoRNPs) and small Cajal body-specific ribonucleoproteins (scaRNPs). It is involved in pseudouridylation of cellular RNA, ribosome biogenesis, translation efficiency, cell proliferation, stress response and stem cell maintenance.
3.66340781376846E-38	0.729117200803196	0.576	0.276	4.16529468425474E-34	NPCs	Dp	FBgn0011763	DP transcription factor	20190307	DP transcription factor (Dp) encodes a member of the DREAM complex and the common subunit of the two Drosophila heterodimeric E2F transcription factors. It is regulated by the product of Rbf and the Cyclin dependent kinases and controls the transcription of genes necessary for cell cycle progression.
4.00964031162396E-38	0.689133855369526	0.776	0.506	4.55896103431644E-34	NPCs	eEF1beta	FBgn0028737	eukaryotic translation elongation factor 1 beta	-	Contributions welcome.
5.58896622435108E-38	0.589891127977609	0.334	0.119	6.35465459708718E-34	NPCs	CG1737	FBgn0030293	-	-	Contributions welcome.
1.10190032944166E-37	0.574399233202547	0.918	0.752	1.25286067457516E-33	NPCs	RpL13	FBgn0011272	Ribosomal protein L13	20190711	Ribosomal protein L13 (RpL13) encodes a ribosomal structural constituent.
1.27129014697763E-37	0.706131153116224	0.533	0.247	1.44545689711356E-33	NPCs	tsu	FBgn0033378	tsunagi	-	Contributions welcome.
1.96380451695596E-37	0.520763648687796	0.964	0.846	2.23284573577892E-33	NPCs	RpL13A	FBgn0037351	Ribosomal protein L13A	20190314	Ribosomal protein L13A (RpL13A) encodes a component of the large ribosomal subunit, and thus involved in mRNA translation. Mutations in genes encoding ribosomal proteins affect fertility, viability and other Drosophila phenotypes, described as Minute.
2.90409092151305E-37	0.68842679602798	0.463	0.196	3.30195137776034E-33	NPCs	Amun	FBgn0030328	Amun	-	Contributions welcome.
3.89049561384345E-37	0.857692411220453	0.392	0.119	4.42349351294E-33	NPCs	Ssrp	FBgn0010278	Structure specific recognition protein	-	Contributions welcome.
4.33686776390901E-37	0.699355051813365	0.409	0.17	4.93101864756454E-33	NPCs	NHP2	FBgn0029148	NHP2	-	Contributions welcome.
5.03450603342146E-37	0.782668542971382	0.351	0.099	5.7242333600002E-33	NPCs	RPA3	FBgn0266421	Replication protein A3	20190919	Replication protein A3 (RPA3) encodes a protein involved in the maintenance of the neuronal stem cell population.
6.65143542841807E-37	0.747011528094664	0.259	0.05	7.56268208211135E-33	NPCs	Chrac-16	FBgn0043001	Chromatin accessibility complex 16kD protein	20190321	Chromatin accessibility complex 16kD protein (Chrac-16) encodes a subunit of the chromatin accessibility complex, which is an evolutionary conserved nucleosome sliding enzyme.
8.84320152111449E-37	0.74180469786747	0.259	0.048	1.00547201295072E-32	NPCs	RPA2	FBgn0032906	Replication protein A2	-	Contributions welcome.
9.15682607695788E-37	0.709649296002607	0.305	0.085	1.04113112495011E-32	NPCs	Chrac-14	FBgn0043002	Chromatin accessibility complex 14kD protein	20190321	Chromatin accessibility complex 14kD protein (Chrac-14) encodes a subunit of the chromatin accessibility complex, which is an evolutionary conserved nucleosome sliding enzyme. It is also important for DNA damage response.
1.00819201151203E-36	0.56674471905715	0.956	0.828	1.14631431708918E-32	NPCs	RpS2	FBgn0004867	Ribosomal protein S2	20180906	Ribosomal protein S2 (RpS2) encodes a highly conserved component of the 40S ribolomal comlex. RpS2 product controls the assembly and nuclear export of the pre-ribosome and appears to have a specific function during oogenesis.
1.89743835394294E-36	0.768574751037345	0.44	0.16	2.15738740843312E-32	NPCs	woc	FBgn0010328	without children	20190321	without children (woc) encodes a chromatin-binding factor related to the mammalian MYM-type family of transcription factors. It is involved in telomere capping, regulation of transcription, ecdysone biosynthesis and germline stem cell differentiation.
2.3822576878368E-36	0.704760364890523	0.438	0.193	2.70862699107044E-32	NPCs	mod	FBgn0002780	modulo	20180920	modulo (mod) encodes a nucleolar protein that is required for growth of proliferative cells through its association with the proto-oncogene Myc. The mod protein is essential for transcription of spermatid-differentiation genes and for high expression of meiotic arrest genes. The product of mod is phosphorylated, which in turn regulates its localization.
2.57232973785147E-36	0.667318074649372	0.386	0.141	2.92473891193712E-32	NPCs	ncm	FBgn0086707	nucampholin	20190516	nucampholin (ncm) encodes a protein that is predicted to be an essential component of the spliceosome, implicated in regulation of pre-mRNA splicing and assembly of the exon junction complex.
3.61654106435642E-36	0.446899664578224	0.942	0.813	4.11200719017325E-32	NPCs	RpL12	FBgn0034968	Ribosomal protein L12	20181018	Ribosomal protein L12 (RpL12) encodes a protein of the large subunit of the ribosome. It regulates transcription of ribosomal proteins and ribosome biogenesis genes as well as interacting with the Enhancer of Trithorax and Polycomb protein encoded by corto.
7.11731499227629E-36	0.708572502634278	0.209	0.023	8.09238714621814E-32	NPCs	Caf1-180	FBgn0030054	Chromatin assembly factor 1, p180 subunit	20190801	Chromatin assembly factor 1, p180 subunit (Caf1-180) encodes a component of the chromatin assembly factor-1, which couples DNA replication to histone deposition. The product of Caf1-180 is involved in nucleosome organization, DNA endoduplication and double-strand DNA break repair.
9.14331405119959E-36	0.561834997743872	0.59	0.339	1.03959480762139E-31	NPCs	RpL34a	FBgn0039406	Ribosomal protein L34a	-	Contributions welcome.
9.41631273153031E-36	0.658825412441808	0.345	0.118	1.070634757575E-31	NPCs	CG6712	FBgn0032408	-	-	Contributions welcome.
1.02099497834557E-35	0.733450544101576	0.198	0.023	1.16087129037891E-31	NPCs	CG10939	FBgn0010620	-	20190926	CG10939 encodes a protein that functions as a scaffold linking the plasma membrane and cytoskeletal linker proteins encoded by Mer and Moe. Via interaction with the products of Slik and flw, it regulates the activity of the products of Mer and Moe in epithelial cell adhesion.
1.12307187819744E-35	0.551676995424215	0.886	0.691	1.27693272551049E-31	NPCs	RpS15Aa	FBgn0010198	Ribosomal protein S15Aa	-	Contributions welcome.
1.49955797642588E-35	0.465199177065976	0.937	0.791	1.70499741919623E-31	NPCs	RpS18	FBgn0010411	Ribosomal protein S18	20180913	Ribosomal protein S18 (RpS18) encodes a ribosomal protein located at the top of the head of the 40S subunit and contacts several helices of the 18S rRNA.
1.96048606561875E-35	0.408044431081281	0.956	0.847	2.22907265660852E-31	NPCs	RpS28b	FBgn0030136	Ribosomal protein S28b	-	Contributions welcome.
2.24247946747492E-35	0.536177167147651	0.946	0.804	2.54969915451899E-31	NPCs	RpL10Ab	FBgn0036213	Ribosomal protein L10Ab	20181025	Ribosomal protein L10Ab (RpL10Ab) is an essential gene during oogenesis that encodes a ribosomal protein of the large ribosome subunit.
2.4725581859492E-35	0.74847308722136	0.335	0.094	2.81129865742425E-31	NPCs	MTA1-like	FBgn0027951	Metastasis associated 1-like	-	Contributions welcome.
2.49378811861311E-35	1.17911840938211	0.175	0.023	2.8354370908631E-31	NPCs	sprt	FBgn0082585	sprite	-	Contributions welcome.
3.70857980560829E-35	0.602724429898045	0.21	0.041	4.21665523897662E-31	NPCs	LBR	FBgn0034657	Lamin B receptor	-	Contributions welcome.
3.75379293941374E-35	0.593918927330668	0.815	0.571	4.26806257211342E-31	NPCs	sqd	FBgn0263396	squid	20190314	squid (sqd) encodes a member of the hnRNPA family of RNA binding proteins. It is involved in the localization and translational regulation of grk mRNA in oogenesis.
3.86551814090087E-35	0.498996634743214	0.935	0.789	4.39509412620429E-31	NPCs	RpL7	FBgn0005593	Ribosomal protein L7	-	Contributions welcome.
4.02708571892559E-35	0.706730886728184	0.232	0.052	4.57879646241839E-31	NPCs	Rcc1	FBgn0002638	Regulator of chromosome condensation 1	20190314	Regulator of chromosome condensation 1 (Rcc1) encodes the guanine-nucleotide exchange factor for the product of Ran. It promotes the nucleo-cytoplasmic shuttling of specific proteins and regulates chromatin condensation. The roles of Rcc1 product include cell proliferation, cell survival, apoptosis, epigenetic regulation, and neuronal specification.
7.17977864285283E-35	0.683529179906953	0.189	0.02	8.16340831692367E-31	NPCs	WRNexo	FBgn0038608	WRN exonuclease	20190321	WRN exonuclease (WRNexo) encodes a 3'-5' exonuclease that cleaves 3' ends of both single-stranded and duplex DNA substrates that resemble DNA structures present during DNA replication. It may act in concert with RecQ family helicases to resolve Holliday junctions or other unusual DNA structures. It is likely to be involved in DNA replication, recombination and repair, and is essential for early e…
2.64866469140925E-34	0.628824839255995	0.194	0.022	3.01153175413232E-30	NPCs	polo	FBgn0003124	polo	-	Contributions welcome.
2.70159401214729E-34	1.15803407006733	0.773	0.525	3.07171239181147E-30	NPCs	trn	FBgn0010452	tartan	20190314	tartan (trn) encodes a transmembrane leucine-rich repeat protein. It is closely related to caps and genetically interacts with it. Together they regulate embryonic motor axon guidance and innervation of antennal lobe glomeruli by olfactory sensory axons. The product of trn is a substrate for the product of Ptp52F and genetically interacts with it to regulate guidance of SNa motor axons.
3.49336890890529E-34	0.457444005142101	0.961	0.848	3.97196044942531E-30	NPCs	sta	FBgn0003517	stubarista	-	Contributions welcome.
3.82212438813301E-34	1.19761880162184	0.234	0.048	4.34575542930723E-30	NPCs	slp1	FBgn0003430	sloppy paired 1	20180920	sloppy paired 1 (slp1) encodes a transcription factor of the fork-head family that functions by interacting with the corepressor encoded by gro. The product of slp1 regulates a wide variety of developmental processes including embryonic segmentation, ventral fate specification in the retina, and temporal patterning of the neuroblasts that produce medulla neurons.
4.32189635013861E-34	0.68779194050925	0.486	0.219	4.9139961501076E-30	NPCs	SC35	FBgn0265298	SR family splicing factor SC35	20190919	SR family splicing factor SC35 (SC35) encodes a mRNA binding protein that regulates mRNA alternative splicing, the processing of the mRNA 3'-end and the selection of the transcriptional start site.
9.11963288302973E-34	0.699250837913199	0.389	0.144	1.03690225880048E-29	NPCs	Uba2	FBgn0029113	Ubiquitin-like activating enzyme 2	20190926	Ubiquitin-like activating enzyme 2 (Uba2) encodes one of two subunits (along with the product of Aos1) of the heterodimeric SUMO activating enzyme. It contains the catalytic cysteine residue that first becomes adenylated using ATP and that then forms a thioester linkage to the C-terminal end of SUMO.
9.18756469941835E-34	0.555259617458544	0.777	0.504	1.04462610632387E-29	NPCs	tral	FBgn0041775	trailer hitch	20181108	trailer hitch (tral) encodes a protein required for oocyte dorsoventral patterning via actin and microtubule cytoskeleton organization.
9.97813649274227E-34	0.776703013443095	0.417	0.159	1.1345141192248E-29	NPCs	CG1910	FBgn0022349	-	-	Contributions welcome.
1.5016582824338E-33	0.609768632696654	0.728	0.468	1.70738546712723E-29	NPCs	Tctp	FBgn0037874	Translationally controlled tumor protein	20190314	Translationally controlled tumor protein (Tctp) encodes a protein that belongs to the TCTP family. It interacts with the GTPase encoded by Rheb to regulate organ growth. It is required for DNA damage response and genome stability.
1.94234700887479E-33	0.610794760887661	0.198	0.028	2.20844854909063E-29	NPCs	Incenp	FBgn0260991	Inner centromere protein	20190228	Inner centromere protein (Incenp) encodes a component of the chromosomal passenger complex, acting as a subunit that targets and activates the product of aurB. It controls different processes during cell division, including regulation of chromosome structure, kinetochore-microtubule error correction, chromosome segregation and cytokinesis.
2.61985740164585E-33	0.400316427397695	0.94	0.811	2.97877786567133E-29	NPCs	RpL24	FBgn0032518	Ribosomal protein L24	-	Contributions welcome.
3.19887271096939E-33	0.677568291400731	0.258	0.067	3.6371182723722E-29	NPCs	Hat1	FBgn0037376	Histone acetyltransferase 1	20190321	Histone acetyltransferase 1 (Hat1) encodes a B-type histone acetyltransferase that localizes to both the cytoplasm and the nucleus. It is involved in the escort machinery of newly synthesized histones encoded by His3 and His4 to chromatin and acetylates the product of His4 at lysines 5 and 12. It also forms a complex with centromeric histone encoded by cid and is involved in cid chromatin assembl…
4.29513564856371E-33	0.744312218207293	0.237	0.05	4.88356923241694E-29	NPCs	neur	FBgn0002932	neuralized	20190314	neuralized (neur) encodes an E3 ubiquitin ligase of the RING family. It is part of the Notch signaling pathway, where it is thought to contribute to the endocytosis-dependent activation of the ligand. It also has Notch-independent functions in epithelial morphogenesis.
4.37805206523839E-33	0.67053685718542	0.207	0.025	4.97784519817605E-29	NPCs	CG4570	FBgn0037844	-	-	Contributions welcome.
4.83382872941951E-33	0.698026970049837	0.657	0.378	5.49606326534999E-29	NPCs	eEF1gamma	FBgn0029176	eukaryotic translation elongation factor 1 gamma	20190307	eukaryotic translation elongation factor 1 gamma (eEF1gamma) encodes a protein that associates with other EF1 subunits (alpha/beta/delta). It regulates organelle movement along microtubules. It binds tubulin and the protein kinase encoded by Doa, which in turns phosphorylates the product of eEF1gamma.
5.71965553279897E-33	0.648059444876835	0.457	0.21	6.50324834079243E-29	NPCs	eEF1delta	FBgn0032198	eukaryotic translation elongation factor 1 delta	-	Contributions welcome.
7.80394454967884E-33	0.687578615491687	0.225	0.03	8.87308495298484E-29	NPCs	RnrL	FBgn0011703	Ribonucleoside diphosphate reductase large subunit	-	Contributions welcome.
8.87475366712826E-33	0.662377588311989	0.32	0.096	1.00905949195248E-28	NPCs	Cse1	FBgn0022213	Chromosome segregation 1	-	Contributions welcome.
1.14824986361286E-32	1.06870660054432	0.174	0.022	1.30556009492783E-28	NPCs	cas	FBgn0004878	castor	20180913	castor (cas) encodes a transcription factor expressed in the latest stage of embryonic neuroblast lineages. It represses the prior redundant genes, pdm2 nub, and precedes the expression of grh.
1.60612641368938E-32	0.588030214861548	0.818	0.578	1.82616573236482E-28	NPCs	RpL4	FBgn0003279	Ribosomal protein L4	-	Contributions welcome.
2.02728832413554E-32	0.550369112769181	0.827	0.62	2.30502682454211E-28	NPCs	Mapmodulin	FBgn0034282	Mapmodulin	-	Contributions welcome.
3.29423391486748E-32	0.502326655589941	0.958	0.845	3.74554396120433E-28	NPCs	RpL15	FBgn0028697	Ribosomal protein L15	-	Contributions welcome.
3.51694311311661E-32	0.538285775576942	0.329	0.122	3.99876431961358E-28	NPCs	CG13096	FBgn0032050	-	-	Contributions welcome.
3.59297077856948E-32	0.766631592620527	0.145	0.009	4.0852077752335E-28	NPCs	CG13305	FBgn0035921	-	-	Contributions welcome.
4.33577006191792E-32	0.48777518749658	0.895	0.709	4.92977056040067E-28	NPCs	RpL23A	FBgn0026372	Ribosomal protein L23A	20181018	Ribosomal protein L23A (RpL23A) encodes an essential ribosomal RNA binding protein of the large ribosomal subunit involved in protein synthesis.
4.54240039248678E-32	0.583478167139736	0.206	0.037	5.16470924625747E-28	NPCs	Naa40	FBgn0039687	N(alpha)-acetyltransferase 40	-	Contributions welcome.
5.56833399835562E-32	0.656954277546141	0.24	0.045	6.33119575613033E-28	NPCs	kst	FBgn0004167	karst	20190314	karst (kst) encodes a protein that, together with the product of alpha-Spec, crosslinks F-actin and acts as a molecular scaffold. It is recruited to the apical membrane of epithelial cells by the apical determinant encoded by crb. The roles of the product of kst include endosomal trafficking, cell adhesion, cell signaling and growth control.
5.59082561576024E-32	0.67688444786895	0.763	0.479	6.35676872511939E-28	NPCs	Nrt	FBgn0004108	Neurotactin	-	Contributions welcome.
6.08783773302687E-32	0.400625527533435	0.947	0.834	6.92187150245155E-28	NPCs	RpS8	FBgn0039713	Ribosomal protein S8	20190711	Ribosomal protein S8 (RpS8) encodes a structural constituent of ribosomes that is involved in larval lymph gland hemopoiesis.
6.15745619414029E-32	0.439823108168223	0.951	0.826	7.00102769273751E-28	NPCs	RpL31	FBgn0285949	Ribosomal protein L31	-	Contributions welcome.
7.44593890052732E-32	0.547301607267133	0.767	0.488	8.46603252989956E-28	NPCs	crol	FBgn0020309	crooked legs	20190307	crooked legs (crol) encodes a zinc finger transcription factor induced by 20-hydroxyecdysone at the onset of metamorphosis. It regulates wg transcription and cell cycle progression in the wing. Its over-expression in the eye accelerates the cell cycle and de-represses silenced genes.
7.86679781201686E-32	0.53610005496721	0.33	0.127	8.94454911226317E-28	NPCs	msk	FBgn0026252	moleskin	20190926	moleskin (msk) encodes an importin that contributes to protein import into the nucleus. It is involved in eye development, muscle attachment and wing cell fate specification.
8.41740688891538E-32	0.590457331884066	0.364	0.135	9.57059163269679E-28	NPCs	LSm3	FBgn0051184	Like Sm 3	-	Contributions welcome.
8.74555400954548E-32	0.790716258354619	0.166	0.013	9.94369490885321E-28	NPCs	CG12708	FBgn0030666	-	-	Contributions welcome.
1.27097053589847E-31	0.489134443355492	0.905	0.717	1.44509349931657E-27	NPCs	lncRNA:CR40469
1.32081217111624E-31	0.60130029776516	0.951	0.814	1.50176343855916E-27	NPCs	Bacc	FBgn0031453	Bacchus	20190919	Bacchus (Bacc) encodes a tyramine-dependent nuclear regulator involved in ethanol sensitivity.
2.71421158484145E-31	0.551099657477828	0.324	0.116	3.08605857196473E-27	NPCs	CCT6	FBgn0027329	Chaperonin containing TCP1 subunit 6	-	Contributions welcome.
2.90092940218059E-31	0.497193758282117	0.869	0.678	3.29835673027934E-27	NPCs	RpL9	FBgn0015756	Ribosomal protein L9	20190711	Ribosomal protein L9 (RpL9) encodes a ribosomal structural constituent.
3.16519923391459E-31	0.630322128286513	0.464	0.204	3.59883152896089E-27	NPCs	Bap55	FBgn0025716	Brahma associated protein 55kD	20181018	Brahma associated protein 55kD (Bap55) encodes a member of two chromatin remodeling complexes. As part of the Brahma complex, it is needed for cell growth and survival in the wing imaginal disc; as a member of the TIP60 complex, it is thought to regulate dendrite wiring specificity in olfactory projection neurons.
4.50394574785134E-31	0.844221950622142	0.221	0.027	5.12098631530697E-27	NPCs	lncRNA:CR31044
5.26037483546319E-31	0.566359461488291	0.171	0.021	5.98104618792165E-27	NPCs	Claspin	FBgn0052251	Claspin	20190307	Claspin (Claspin) encodes a nuclear protein that is involved in the ATR-Chk1 checkpoint pathway. It is required for the cell cycle checkpoint induced at midblastula transition.
8.16654945017247E-31	0.456838937421508	0.941	0.819	9.28536672484609E-27	NPCs	RpL8	FBgn0261602	Ribosomal protein L8	20190711	Ribosomal protein L8 (RpL8) encodes a ribosomal structural constituent.
8.36411699487953E-31	0.5935301189055	0.182	0.02	9.51000102317803E-27	NPCs	msb1l	FBgn0027949	msb1l	-	Contributions welcome.
8.43405677784335E-31	0.66579362676508	0.148	0.019	9.58952255640789E-27	NPCs	wb	FBgn0261563	wing blister	20190321	wing blister (wb) encodes one of 2 laminin alpha chains which assembles into a Laminin molecule. Laminin is an extracellular matrix component that interacts with integrins and mediates cell adhesion, guidance, signalling and basement membrane integrity.
9.00552921858753E-31	0.507312454726888	0.264	0.082	1.0239286721534E-26	NPCs	CG8441	FBgn0034086	-	-	Contributions welcome.
1.41512606801147E-30	0.560059555093002	0.577	0.317	1.60899833932904E-26	NPCs	yps	FBgn0022959	ypsilon schachtel	-	Contributions welcome.
1.43081461758266E-30	1.19896762673863	0.533	0.32	1.62683622019149E-26	NPCs	mamo	FBgn0267033	maternal gene required for meiosis	20190613	maternal gene required for meiosis (mamo) encodes a zinc finger C2H2 transcription factor enriched in embryonic primordial germ cells. It is required for functional gamete production.
1.60905941976865E-30	0.556722778687306	0.485	0.252	1.82950056027696E-26	NPCs	Nedd8	FBgn0032725	Nedd8	20181011	Nedd8 (Nedd8) encodes a ubiquitin-like polypeptide involved in protein ubiquitination and degradation, via Cullin neddylation. Nedd8-mediated modification has been implicated in signal transduction, cell proliferation and differentiation.
2.04963995520445E-30	0.636639359379485	0.727	0.465	2.33044062906746E-26	NPCs	Drat	FBgn0033188	Death resistor Adh domain containing target	20190307	Death resistor Adh domain containing target (Drat) encodes a member of the zinc-dependent ADH-like family that is an effector of ethanol-induced apoptosis.
2.22842454170664E-30	0.656222973926021	0.913	0.76	2.53371870392044E-26	NPCs	Hsp27	FBgn0001226	Heat shock protein 27	20190307	Heat shock protein 27 (Hsp27) encodes a member of the ATP-independent, small heat shock protein family. It contributes to regulation of eye morphology, polyglutamine toxicity, lifespan and starvation tolerance.
2.23399380137741E-30	0.772369423382877	0.309	0.089	2.54005095216612E-26	NPCs	CG8223	FBgn0037624	-	-	Contributions welcome.
2.37879530277946E-30	0.633727442894305	0.468	0.206	2.70469025926025E-26	NPCs	klar	FBgn0001316	klarsicht	20190314	klarsicht (klar) encodes a member of the Nesprin family that links microtubule motors and various cellular structures. It controls the migration and positioning of nuclei in photoreceptors and muscles. It also regulates the motion of RNP granules in oocytes and lipid droplets in embryos.
2.64323317616778E-30	0.404955672080947	0.929	0.787	3.00535612130277E-26	NPCs	RpL18	FBgn0035753	Ribosomal protein L18	-	Contributions welcome.
3.66775179445296E-30	0.603126213203999	0.196	0.032	4.17023379029301E-26	NPCs	mad2	FBgn0035640	mad2	20190314	mad2 (mad2) encodes a conserved component of the spindle checkpoint. During mitosis, it is recruited to unattached kinetochores, where it binds the products of Mad1 and fzy, promoting the assembly of the mitotic checkpoint complex. During interphase, the product of mad2 is intranuclear, bound to the product of Mad1, and associated primarily with the nuclear pore complex.
4.94201475694824E-30	0.621183815720539	0.319	0.104	5.61907077865015E-26	NPCs	CG10576	FBgn0035630	-	-	Contributions welcome.
5.80389043422105E-30	0.53231033883802	0.169	0.022	6.59902342370934E-26	NPCs	RnrS	FBgn0011704	Ribonucleoside diphosphate reductase small subunit	-	Contributions welcome.
6.19705502598648E-30	0.550311787143309	0.281	0.086	7.04605156454663E-26	NPCs	Rok	FBgn0026181	Rho kinase	20190314	Rho kinase (Rok) encodes a kinase that, when activated by the GTP form of the product of Rho1, phosphorylates and modulates cytoskeletal proteins, particularly myosin II. Dynamic regulation of this kinase in subcellular locales influences cell polarization, movement, and shape during interphase and mitosis.
6.75313813524863E-30	0.512093717790099	0.896	0.718	7.67831805977769E-26	NPCs	RpS3	FBgn0002622	Ribosomal protein S3	20190314	Ribosomal protein S3 (RpS3) encodes a component of the small subunit of cytoplasmic ribosomes, which translate mRNAs encoded by the nuclear genome. RpS3 is haploinsufficient - heterozygous mutants display the 'Minute' phenotype, characterized by a slower developmental rate and small adult bristles. The product of RpS3 also contains a DNA lyase activity and functions in DNA repair.
1.17292706168747E-29	0.527804722027381	0.321	0.124	1.33361806913865E-25	NPCs	Surf6	FBgn0038746	Surfeit 6	-	Contributions welcome.
1.4306515074834E-29	0.52598827325506	0.159	0.018	1.62665076400862E-25	NPCs	Cks30A	FBgn0010314	Cyclin-dependent kinase subunit 30A	20190321	Cyclin-dependent kinase subunit 30A (Cks30A) encodes a protein that promotes progression through female meiosis and the mitotic divisions of the early embryo. It interacts with the product of Cdk1 and is required in prometaphase for spindle assembly, and at the metaphase to anaphase transition for the destruction of the cyclin encoded by CycA.
1.46012666854216E-29	0.541450761242071	0.716	0.478	1.66016402213243E-25	NPCs	CG8860	FBgn0033691	-	-	Contributions welcome.
1.48144337540997E-29	0.538003106250485	0.369	0.147	1.68440111784114E-25	NPCs	CG6610	FBgn0035675	-	-	Contributions welcome.
1.95376975049177E-29	0.526468166938527	0.92	0.752	2.22143620630914E-25	NPCs	Cyp1	FBgn0004432	Cyclophilin 1	-	Contributions welcome.
2.00674247374986E-29	0.537450007486494	0.192	0.035	2.28166619265359E-25	NPCs	SMC2	FBgn0027783	Structural maintenance of chromosomes 2	20190314	Structural maintenance of chromosomes 2 (SMC2) encodes a condensin subunit involved in chromosome condensation and cell division. It contributes to neurogenesis and stem cell differentiation.
2.31975186861606E-29	0.57560173013535	0.38	0.157	2.63755787461647E-25	NPCs	CG10418	FBgn0036277	-	-	Contributions welcome.
2.62557176271407E-29	0.545298307669009	0.142	0.011	2.9852750942059E-25	NPCs	dpn	FBgn0010109	deadpan	-	Contributions welcome.
3.32380466149456E-29	0.431054975845202	0.965	0.859	3.77916590011932E-25	NPCs	RpS7	FBgn0039757	Ribosomal protein S7	-	Contributions welcome.
4.54245167009708E-29	0.571749545148299	0.535	0.286	5.16476754890038E-25	NPCs	Pep	FBgn0004401	Protein on ecdysone puffs	-	Contributions welcome.
5.11481537791464E-29	0.568176210320656	0.588	0.324	5.81554508468895E-25	NPCs	RpII18
6.51086001269835E-29	0.476072221617414	0.303	0.124	7.40284783443803E-25	NPCs	Rpn2	FBgn0028692	Regulatory particle non-ATPase 2	-	Contributions welcome.
6.63640148621949E-29	0.548236326782257	0.457	0.225	7.54558848983156E-25	NPCs	Prosalpha5	FBgn0016697	Proteasome alpha5 subunit	-	Contributions welcome.
9.64298884063357E-29	0.558981558689336	0.848	0.63	1.09640783118004E-24	NPCs	eEF5	FBgn0285952	eukaryotic translation elongation factor 5	-	Contributions welcome.
1.37495459612967E-28	0.662454546297447	0.281	0.097	1.56332337579944E-24	NPCs	Chro	FBgn0044324	Chromator	20181108	Chromator (Chro) encodes a chromodomain protein that is required for proper microtubule spindle formation. It is important for normal cell cycle progression, functioning as a spatial regulator of cell cycle factors.
1.38728401891991E-28	0.620870303338467	0.339	0.117	1.57734192951194E-24	NPCs	CG4038	FBgn0011824	-	-	Contributions welcome.
1.86209345644665E-28	0.581472024710354	0.256	0.075	2.11720025997984E-24	NPCs	pzg	FBgn0259785	putzig	20190314	putzig (pzg) encodes a nuclear protein that is involved in chromatin activation of replication related genes and signalling pathways including Notch, Ecdysone and JAK/STAT. It regulates growth, cell death and various developmental processes.
1.91076564408373E-28	0.514447399817314	0.316	0.113	2.1725405373232E-24	NPCs	pyr	FBgn0033649	pyramus	20190314	pyramus (pyr) encodes a Fibroblast growth factor (FGF) and ligand for the FGF receptor encoded by htl. It regulates the development of somatic and visceral muscle in the mesoderm, cardioblasts and glial cells. Its roles include acting as a chemoattractant in directional cell migration, and regulating adhesion, differentiation, and cell survival.
2.05188012442624E-28	0.797685360508374	0.625	0.339	2.33298770147264E-24	NPCs	CG7637	FBgn0033548	-	-	Contributions welcome.
2.14782497467689E-28	0.586164289750968	0.437	0.2	2.44207699620763E-24	NPCs	Phf5a	FBgn0031822	PHD finger protein 5a	-	Contributions welcome.
2.16467225212175E-28	0.554779779001392	0.318	0.119	2.46123235066243E-24	NPCs	icln	FBgn0029079	icln	20190307	icln (icln) encodes a cytosolic protein that functions as an assembly chaperone in the biogenesis of pre-mRNA processing small nuclear ribonucleoproteins (snRNPs) via interaction with Sm proteins. It is required in the motor system for viability and motor behaviour.
2.26468726858199E-28	0.578634079680552	0.346	0.121	2.57494942437772E-24	NPCs	CG13625	FBgn0039210	-	-	Contributions welcome.
2.89041886923967E-28	0.697512392603657	0.357	0.145	3.28640625432551E-24	NPCs	lncRNA:CR43334
3.0538165824554E-28	0.8850745996877	0.152	0.015	3.47218945425179E-24	NPCs	E(spl)m4-BFM	FBgn0002629	Enhancer of split m4, Bearded family member	-	Contributions welcome.
4.13076869649974E-28	0.570198506360802	0.823	0.608	4.6966840079202E-24	NPCs	RpS6	FBgn0261592	Ribosomal protein S6	20190228	Ribosomal protein S6 (RpS6) encodes a key component of the small (40S) ribosomal subunit.
4.56065269000308E-28	0.600098447675274	0.384	0.154	5.18546210853351E-24	NPCs	CCT8	FBgn0284436	Chaperonin containing TCP1 subunit 8	-	Contributions welcome.
6.17658317408297E-28	0.49771898051414	0.438	0.199	7.02277506893234E-24	NPCs	CG7154
7.0439394637142E-28	1.16669223701248	0.203	0.03	8.00895917024305E-24	NPCs	hid	FBgn0003997	head involution defective	-	Contributions welcome.
8.1520267088811E-28	0.537289234744009	0.148	0.012	9.26885436799781E-24	NPCs	CG3788	FBgn0034800	-	-	Contributions welcome.
1.00289266171108E-27	0.472760003808283	0.145	0.015	1.14028895636549E-23	NPCs	BthD	FBgn0030501	BthD selenoprotein	20190919	BthD selenoprotein (BthD) encodes a protein involved in salivary gland development and lifespan determination.
1.0332373554927E-27	0.495279125553664	0.25	0.084	1.17479087319519E-23	NPCs	Dph5	FBgn0024558	Diphthamide methyltransferase	-	Contributions welcome.
1.11140889472999E-27	0.587899914416288	0.43	0.195	1.263671913308E-23	NPCs	vig2	FBgn0046214	vig2	20190919	vig2 (vig2) encodes a protein involved in heterochromatin organization, histone H3-K9 methylation and chromatin silencing regulation.
1.21137509708E-27	0.411957694254513	0.522	0.256	1.37733348537996E-23	NPCs	mnd	FBgn0002778	minidiscs	20190314	minidiscs (mnd) encodes the putative amino acid/polyamine transporter involved in leucine import. It is expressed in the larval fat body and is required for the differentiation of the wing imaginal disc cells.
1.27044240668352E-27	0.604791160673811	0.126	0.008	1.44449301639916E-23	NPCs	wor	FBgn0001983	worniu	20190613	worniu (wor) encodes a zinc finger C2H2 transcription factor involved in nervous system development. It contributes to neuroblast asymmetric cell division and brain development.
1.80231093907789E-27	0.52816923658612	0.807	0.598	2.04922753773157E-23	NPCs	Hsc70Cb	FBgn0026418	Hsc70Cb	20190307	Hsc70Cb (Hsc70Cb) encodes an HSP110 family protein that interacts physically with the product of DnaJ-1 as a chaperone of misfolded proteins. It functions together with the product of DnaJ-1 to prevent the toxicity of aggregation-prone proteins.
1.93375608906182E-27	0.59937285980824	0.368	0.14	2.19868067326328E-23	NPCs	mago	FBgn0002736	mago nashi	20190314	mago nashi (mago) encodes a protein that is part of the exon junction complex, which is required for post-transcriptional processes such as pre-mRNA splicing, RNA localization and nonsense-mediated decay. It is involved in germline development, germplasm assembly and photoreceptor differentiation.
2.94666859484846E-27	0.453431447021801	0.502	0.267	3.35036219234269E-23	NPCs	tws	FBgn0004889	twins	20180913	twins (tws) encodes a regulatory subunit of protein phosphatase 2A (PP2A) and is involved in many developmental processes and signaling pathways.
3.21861429949095E-27	0.623791995073758	0.439	0.193	3.65956445852121E-23	NPCs	CG42806	FBgn0261975	-	-	Contributions welcome.
3.38148695534563E-27	0.575506159137644	0.187	0.026	3.84475066822798E-23	NPCs	borr	FBgn0032105	borealin-related	20190307	borealin-related (borr) encodes one of the three targeting subunits for the product of aurB in the chromosomal passenger complex. It helps to target the complex to the centromere region of chromosomes and the cleavage furrow during cytokinesis. At centromeres the complex is involved both in pausing mitotic progression when there are chromosome mis-attachments and in correcting those mis-attachmen…
4.54502083538276E-27	0.490574882767909	0.148	0.015	5.1676886898302E-23	NPCs	RhoGEF4	FBgn0035761	Rho guanine nucleotide exchange factor 4	-	Contributions welcome.
5.92095916397305E-27	0.534140108465529	0.232	0.065	6.73213056943735E-23	NPCs	CG32409	FBgn0052409	-	-	Contributions welcome.
7.95646339677042E-27	0.467386904206867	0.171	0.031	9.04649888212796E-23	NPCs	CG30159	FBgn0050159	-	-	Contributions welcome.
9.04610548258988E-27	0.353554823460225	0.135	0.027	1.02854219337047E-22	NPCs	Nup43	FBgn0038609	Nucleoporin 43kD	-	Contributions welcome.
1.01641510662094E-26	0.579729727547462	0.21	0.042	1.15566397622801E-22	NPCs	Ibf2	FBgn0037669	Insulator binding factor 2	-	Contributions welcome.
1.32846809576642E-26	0.603087796649178	0.563	0.289	1.51046822488642E-22	NPCs	Rpb10
1.47934844636892E-26	0.520332802906106	0.155	0.015	1.68201918352147E-22	NPCs	CG18190	FBgn0034403	-	-	Contributions welcome.
1.48570986181891E-26	0.610231030875787	0.422	0.2	1.6892521128881E-22	NPCs	hoip	FBgn0286786	hoi-polloi	-	Contributions welcome.
1.48953427860123E-26	0.516029604700352	0.426	0.197	1.6936004747696E-22	NPCs	UbcE2M	FBgn0035853	NEDD8-conjugating enzyme UbcE2M	-	Contributions welcome.
1.96341229751216E-26	0.524760260453955	0.127	0.014	2.23239978227133E-22	NPCs	Myo10A	FBgn0263705	Myosin 10A	20190314	Myosin 10A (Myo10A) encodes an unconventional myosin of the MyTH-FERM superclass that traffics sensory, cytoskeletal, and adhesion cargos. It is required during dorsal closure for proper epithelial alignment and for zippering and fusion of the two epithelial sheets.
1.96449171791213E-26	0.561899176402753	0.409	0.18	2.2336270832661E-22	NPCs	Prosalpha6	FBgn0250843	Proteasome alpha6 subunit	-	Contributions welcome.
2.02162505027901E-26	0.550412901189019	0.35	0.134	2.29858768216723E-22	NPCs	Capr	FBgn0042134	Caprin	20190307	Caprin (Capr) encodes an RNA-binding translational regulator that is present in cytoplasmic RNA granules (neuronal granules and stress granules). It modulates diverse cellular processes including neuronal function, cell proliferation and differentiation through post-transcriptional regulation of target RNAs.
2.47790511526134E-26	0.666882012940918	0.592	0.303	2.81737811605214E-22	NPCs	GstZ2	FBgn0037697	Glutathione S transferase Z2	-	Contributions welcome.
2.99428520049065E-26	0.610944327651796	0.142	0.011	3.40450227295787E-22	NPCs	lncRNA:CR45242
3.0890476875026E-26	0.492565727859401	0.165	0.022	3.51224722069046E-22	NPCs	Dhfr	FBgn0004087	Dihydrofolate reductase	20180906	Dihydrofolate reductase (Dhfr) encodes an NADPH-dependent enzyme used to convert folic acid and dihydrofolate to tetrahydrofolate, which is used as a cofactor for the biosynthesis of purines, thymidylate, and several amino acids. Dhfr product contributes to cell proliferation and cell growth.
3.17886168594769E-26	0.562113221219241	0.202	0.041	3.61436573692252E-22	NPCs	IntS11	FBgn0039691	Integrator 11	-	Contributions welcome.
3.43921531585431E-26	0.550334347309087	0.109	0.008	3.91038781412635E-22	NPCs	E(spl)m2-BFM	FBgn0002592	Enhancer of split m2, Bearded family member	-	Contributions welcome.
5.0728592364081E-26	0.527857373656235	0.333	0.126	5.76784095179601E-22	NPCs	Sf3b2	FBgn0031493	Splicing factor 3b subunit 2	-	Contributions welcome.
5.16479191958715E-26	0.381879849322727	0.172	0.039	5.87236841257059E-22	NPCs	CG4069	FBgn0036301	-	-	Contributions welcome.
5.67721450037721E-26	0.532342248711839	0.461	0.233	6.45499288692889E-22	NPCs	SF2	FBgn0283477	Splicing factor 2	20190912	Splicing factor 2 (SF2) encodes a protein involved in alternative mRNA splicing, RNA export from the nucleus and the regulation of the RNA metabolism.
7.47158510587639E-26	0.636329727774721	0.804	0.581	8.49519226538145E-22	NPCs	Jafrac1	FBgn0040309	thioredoxin peroxidase 1	-	Contributions welcome.
8.36562340979508E-26	0.401847977324538	0.133	0.02	9.511713816937E-22	NPCs	HipHop	FBgn0036815	HP1-HOAP-interacting protein	20190919	HP1-HOAP-interacting protein (HipHop) encodes a protein that interacts with the products of cav and Su(var)205. It is involved in telomere capping.
9.73948453206432E-26	0.541138127504793	0.788	0.504	1.10737939129571E-21	NPCs	gro	FBgn0001139	groucho	20190307	groucho (gro) encodes a global developmental co-repressor in conjunction with manifold DNA-binding repressor partner proteins, which tether it to target promoters. It functions downstream of key signaling pathways such as Wg/Wnt and Dpp/TGF-beta. Notably, phosphorylation of the product of gro in response to MAPK activation weakens its repressor capacity.
1.06986067771771E-25	0.527287485431824	0.295	0.108	1.21643159056504E-21	NPCs	Rrp1	FBgn0004584	Recombination repair protein 1	-	Contributions welcome.
1.25371765538954E-25	0.487869091917325	0.197	0.043	1.4254769741779E-21	NPCs	RfC4	FBgn0260985	Replication factor C subunit 4	-	Contributions welcome.
1.2790935271569E-25	0.471075081533794	0.37	0.16	1.4543293403774E-21	NPCs	eIF3c	FBgn0034258	eukaryotic translation initiation factor 3 subunit c	-	Contributions welcome.
1.43687687681485E-25	0.480046890095287	0.356	0.156	1.63372900893848E-21	NPCs	CCT3	FBgn0015019	Chaperonin containing TCP1 subunit 3	-	Contributions welcome.
1.76571207573836E-25	0.675417129930374	0.394	0.158	2.00761463011452E-21	NPCs	Nop56	FBgn0038964	Nop56	-	Contributions welcome.
1.81332432724869E-25	0.5748497685831	0.221	0.049	2.06174976008177E-21	NPCs	how	FBgn0264491	held out wings	20190307	held out wings (how) encodes an RNA-binding protein highly expressed in the mesoderm and tendon cells. It is spliced into two isoforms: how(L) and how(S). how(L) induces RNA destabilization, whereas How(S) stabilizes the RNA targets.
2.27553712662927E-25	0.480247594640089	0.28	0.109	2.58728571297748E-21	NPCs	CG9135	FBgn0031769	-	-	Contributions welcome.
2.80231860563529E-25	0.699752986617968	0.168	0.031	3.18623625460733E-21	NPCs	Oaz	FBgn0284250	O/E-associated zinc finger protein	-	Contributions welcome.
2.83043349988206E-25	0.734486695547985	0.155	0.018	3.2182028893659E-21	NPCs	jbug	FBgn0028371	jitterbug	20181011	jitterbug (jbug) encodes a Filamin-type protein. Filamins are actin crosslinkers that organize actin filaments into networks and connect them to membrane receptors. The product of jbug is required in photoreceptor cells for axon targeting and in notum tendon cells to maintain its shape during muscle-tendon interaction.
3.71326603610533E-25	0.573940738582424	0.323	0.111	4.22198348305176E-21	NPCs	CG3226	FBgn0029882	-	-	Contributions welcome.
3.92591921707975E-25	0.585388805847826	0.186	0.026	4.46377014981968E-21	NPCs	Inx3	FBgn0265274	Innexin 3	20190307	Innexin 3 (Inx3) encodes a gap junction protein that can form heteromeric gap junction channels via interaction with the product of Inx2. Loss of Inx3 leads to the destabilization of the products of ogre, Inx2 and shg at the plasma membrane, suggesting that these four proteins form a complex.
4.31125321498316E-25	0.423233070044736	0.194	0.05	4.90189490543585E-21	NPCs	dre4	FBgn0002183	dre4	20190307	dre4 (dre4) encodes a chromatin regulator that, along with the product of Ssrp, forms the facilitates chromatin transcription (FACT) protein complex. FACT facilitates GAGA factor-directed chromatin remodeling.
7.36738872256018E-25	0.869813217869628	0.188	0.032	8.37672097755092E-21	NPCs	bowl	FBgn0004893	brother of odd with entrails limited	20190307	brother of odd with entrails limited (bowl) encodes a member of the Odd-skipped (Odd) family of zinc finger proteins involved in developmental patterning and cell fate specification. Its localization in the nucleus is regulated by the nuclear protein encoded by lin and the the product of drm with opposing roles.
7.44934149473479E-25	0.444064424880548	0.298	0.119	8.46990127951346E-21	NPCs	LSm7	FBgn0261068	Like Sm 7	-	Contributions welcome.
1.51533173297204E-24	0.541142462757301	0.462	0.232	1.7229321803892E-20	NPCs	Pp1-87B	FBgn0004103	Protein phosphatase 1 at 87B	-	Contributions welcome.
1.57407018201731E-24	0.831621513428296	0.275	0.102	1.78971779695369E-20	NPCs	CG43658	FBgn0263706	-	-	Contributions welcome.
1.91073855881778E-24	0.456316123316424	0.202	0.057	2.17250974137581E-20	NPCs	Caf1-55	FBgn0263979	Chromatin assembly factor 1, p55 subunit	20190321	Chromatin assembly factor 1, p55 subunit (Caf1-55) encodes a subunit of the MuvB core complex. The MuvB core binds to the oncoprotein encoded by Myb and the Rbf-E2f2-Dp tumor suppressor complex, thereby controlling the expression of many genes, including critical regulators of the cell cycle.
2.19367208017604E-24	0.564562799690099	0.133	0.011	2.49420515516015E-20	NPCs	Ccdc85	FBgn0031488	-	-	Contributions welcome.
2.28721294836941E-24	0.431694656386351	0.539	0.305	2.60056112229602E-20	NPCs	kud	FBgn0036667	kuduk	-	Contributions welcome.
2.3186118979157E-24	0.456038673261491	0.908	0.731	2.63626172793015E-20	NPCs	RpS19a	FBgn0010412	Ribosomal protein S19a	20190711	Ribosomal protein S19a (RpS19a) encodes a structural constituent of ribosomes.
2.6461357359092E-24	0.375551527168741	0.343	0.164	3.00865633172876E-20	NPCs	lark	FBgn0011640	lark	20190314	lark (lark) encodes an essential RNA-binding protein of the RNA recognition motif (RRM) class. It is implicated in both RNA splicing and translational control. It contributes to oogenesis, tissue development and circadian behavior.
2.6558811900756E-24	0.425780238387292	0.329	0.153	3.01973691311596E-20	NPCs	Rpt3	FBgn0028686	Regulatory particle triple-A ATPase 3	-	Contributions welcome.
3.17117364567572E-24	0.550240759205551	0.381	0.167	3.6056244351333E-20	NPCs	CCT5	FBgn0010621	Chaperonin containing TCP1 subunit 5	20190912	Chaperonin containing TCP1 subunit 5 (CCT5) encodes a component of the TCP-1 ring complex (TRiC) chaperonin. It is involved in myofibril organization maintenance, cardiac physiological rhythm and lifespan determination.
3.58118788943526E-24	0.293984005868567	0.214	0.081	4.07181063028789E-20	NPCs	CG7332	FBgn0030973	-	-	Contributions welcome.
4.93453798872958E-24	0.394483317376936	0.152	0.031	5.61056969318553E-20	NPCs	Nup58	FBgn0038722	Nucleoporin 58kD	-	Contributions welcome.
5.16105260678081E-24	0.674356014569017	0.239	0.054	5.86811681390978E-20	NPCs	glu	FBgn0015391	gluon	20190307	gluon (glu) encodes a subunit of the multiprotein complex condensin that is required for chromosome condensation and sister chromatid segregation. It contributes to nervous system development and glucose metabolism.
5.17051502087039E-24	0.884650357438029	0.19	0.03	5.87887557872964E-20	NPCs	Traf4	FBgn0026319	TNF-receptor-associated factor 4	20190314	TNF-receptor-associated factor 4 (Traf4) encodes an adapter protein thought to bind the TNF receptor and activate downstream signaling. However, it also has TNF independent roles, especially with respect to morphogenesis. The product of Traf4 interacts with and localizes polarity and adherens junction proteins such as the products of baz and arm respectively. It is required for normal embryonic d…
7.23971625823036E-24	0.425524544938339	0.277	0.111	8.23155738560792E-20	NPCs	La	FBgn0011638	La autoantigen-like	-	Contributions welcome.
7.91107232476949E-24	0.342930013127846	0.346	0.162	8.99488923326291E-20	NPCs	sds22	FBgn0028992	sds22	-	Contributions welcome.
8.44414113880596E-24	0.468372224111413	0.394	0.187	9.60098847482238E-20	NPCs	janA	FBgn0001280	janus A	-	Contributions welcome.
9.53084388283506E-24	0.456685507113908	0.145	0.02	1.08365694947835E-19	NPCs	pav	FBgn0011692	pavarotti	20190613	pavarotti (pav) encodes a microtubule motor protein from the Kinesin superfamily. It plays important roles during the mitotic cycle including spindle formation, cortical cytoskeleton reorganization and cytokinesis. It also negatively regulates Wnt activity.
9.67465031696806E-24	0.427008680166193	0.915	0.761	1.10000774103927E-19	NPCs	RpS3A	FBgn0017545	Ribosomal protein S3A	20190314	Ribosomal protein S3A (RpS3A) encodes an essential component of the small ribosomal subunit that functions in protein synthesis. It is classified as a 'Minute' gene as heterozygous mutants exhibit a slower developmental rate and small adult bristles.
1.13278127447457E-23	0.446678332147025	0.147	0.02	1.28797230907758E-19	NPCs	CycB	FBgn0000405	Cyclin B	20190307	Cyclin B (CycB) encodes a protein that binds to Cdk1, thereby promoting Cdk1's protein kinase activity. The complex CycB-Cdk1 complex induces the start of mitosis. During late metaphase of mitosis and continuing in G1, the product of CycB is rapidly degraded (involving APC/C and the proteasome), resulting in inactivation of Cdk1 protein kinase activity, and allowing termination of mitosis.
1.25993020420247E-23	0.458184040251767	0.142	0.02	1.43254064217821E-19	NPCs	dgt2	FBgn0032390	dim gamma-tubulin 2	-	Contributions welcome.
1.39446123839445E-23	0.508999197452914	0.178	0.044	1.58550242805449E-19	NPCs	Cap-G	FBgn0259876	Chromosome associated protein G	20190307	Chromosome associated protein G (Cap-G) encodes a component of the condensin I complex, necessary for accurate mitotic and meiotic chromosome segregation.
1.43260671926952E-23	0.513210708412493	0.115	0.008	1.62887383980944E-19	NPCs	spdo	FBgn0260440	sanpodo	20190314	sanpodo (spdo) encodes a four-pass transmembrane domain containing protein that interacts with both the product of numb and the Notch signaling pathway to enable precursor cells to divide asymmetrically to produce daughter cells of distinct fates. Its roles include cell fate specification in the nervous system, mesoderm, and endoderm.
1.58572245029908E-23	0.402723640068659	0.906	0.742	1.80296642599005E-19	NPCs	RpS10b	FBgn0285947	Ribosomal protein S10b	20190711	Ribosomal protein S10b (RpS10b) encodes a structural constituent of ribosomes.
1.6010488197602E-23	0.525911376300055	0.359	0.142	1.82039250806735E-19	NPCs	Nxt1	FBgn0028411	NTF2-related export protein 1	-	Contributions welcome.
1.69082247702005E-23	0.579263860660186	0.271	0.098	1.9224651563718E-19	NPCs	CG8289	FBgn0030854	-	-	Contributions welcome.
1.69598415802569E-23	0.384708921059083	0.423	0.212	1.92833398767521E-19	NPCs	CG10555	FBgn0030034	-	-	Contributions welcome.
1.74118373758971E-23	0.345183873910524	0.282	0.122	1.9797259096395E-19	NPCs	CG8635	FBgn0033317	-	-	Contributions welcome.
1.86171648277445E-23	0.499407195804133	0.153	0.023	2.11677164091455E-19	NPCs	lncRNA:CR43650
2.07700188023092E-23	0.60143103048832	0.274	0.096	2.36155113782256E-19	NPCs	Alh	FBgn0261238	Alhambra	20190307	Alhambra (Alh) encodes a zinc finger/leucine zipper nuclear protein. It is required in the nervous system for maintaining eve expression and normal growth. It is also involved in muscle development and male courtship behavior.
2.77545828745952E-23	0.440174320960351	0.837	0.64	3.15569607284147E-19	NPCs	Rack1	FBgn0020618	Receptor of activated protein kinase C 1	20190314	Receptor of activated protein kinase C 1 (Rack1) encodes a cytosolic adaptor protein that is essential during development, particularly oogenesis.
3.00116492053021E-23	0.588314359887203	0.221	0.047	3.41232451464285E-19	NPCs	pch2	FBgn0051453	pachytene checkpoint 2	20190314	pachytene checkpoint 2 (pch2) encodes a protein involved in a checkpoint pathway that monitors the synaptonemal complex assembly and recombination during female meiosis.
3.10485754653707E-23	0.374185954385662	0.155	0.03	3.53022303041265E-19	NPCs	CG9752	FBgn0034614	-	-	Contributions welcome.
3.2023351248645E-23	0.50666757336647	0.692	0.444	3.64105503697094E-19	NPCs	eEF2	FBgn0000559	eukaryotic translation elongation factor 2	-	Contributions welcome.
3.44741562290815E-23	0.44940488024749	0.289	0.107	3.91971156324656E-19	NPCs	Ripalpha	FBgn0032189	RPA-interacting protein alpha	-	Contributions welcome.
3.95103793211503E-23	0.547556408466421	0.342	0.128	4.49233012881478E-19	NPCs	RpS15Ab	FBgn0033555	Ribosomal protein S15Ab	-	Contributions welcome.
5.00395885650765E-23	0.445946090583318	0.232	0.077	5.6895012198492E-19	NPCs	RhoGEF2	FBgn0023172	Rho guanine nucleotide exchange factor 2	20190801	Rho guanine nucleotide exchange factor 2 (RhoGEF2) encodes a protein involved in actin organization and contractility. It contributes to multiple actin-based processes including wound healing, cell shape and cell contraction.
5.39778944908677E-23	0.34789752263338	0.155	0.035	6.13728660361166E-19	NPCs	CG1218	FBgn0037377	-	-	Contributions welcome.
5.46597446558099E-23	0.358374748830244	0.671	0.424	6.21481296736559E-19	NPCs	Tet	FBgn0263392	Ten-Eleven Translocation (TET) family protein	-	Contributions welcome.
7.4985198840502E-23	0.365262664727176	0.825	0.634	8.52581710816508E-19	NPCs	Usp7	FBgn0030366	Ubiquitin-specific protease 7	-	Contributions welcome.
7.5183316655332E-23	0.462628406868104	0.331	0.152	8.54834310371125E-19	NPCs	Hers	FBgn0052529	Histone gene-specific Epigenetic Repressor in late S phase	-	Contributions welcome.
7.57736800999638E-23	0.781545624461687	0.135	0.015	8.61546742736589E-19	NPCs	Brd	FBgn0000216	Bearded	20190912	Bearded (Brd) encodes a member of the Bearded family, which are small proteins containing predicted basic amphipathic alpha-helical domains in their N-terminal regions. The product of Brd is involved in Notch signaling pathway regulation and cell fate specification.
7.8921394678801E-23	0.50164478338581	0.477	0.255	8.97336257497967E-19	NPCs	Ntf-2	FBgn0031145	Nuclear transport factor-2	20190314	Nuclear transport factor-2 (Ntf-2) is an essential gene regulating nuclear import. It encodes a protein that binds to the nuclear pore protein encoded by DCTN4-p62 and to the product of Ran and regulates the nuclear import of nuclear localization signal containing proteins.
8.00840855027094E-23	0.432790172507045	0.265	0.095	9.10556052165806E-19	NPCs	Ubc4	FBgn0015321	Ubiquitin conjugating enzyme 4	-	Contributions welcome.
8.899099092875E-23	0.491626483102677	0.413	0.202	1.01182756685989E-18	NPCs	Prosalpha7	FBgn0023175	Proteasome alpha7 subunit	-	Contributions welcome.
1.07280199661943E-22	0.386660211991747	0.149	0.035	1.2197758701563E-18	NPCs	Rrp4	FBgn0034879	Rrp4	20190711	Rrp4 (Rrp4) encodes a protein involved in gene expression regulation.
1.07982078927749E-22	0.405091403630252	0.305	0.13	1.2277562374085E-18	NPCs	eIF2alpha	FBgn0261609	eukaryotic translation initiation factor 2 subunit alpha	20190307	eukaryotic translation initiation factor 2 subunit alpha (eIF2alpha) encodes one of three subunits of the eIF-2 complex required for the initiation of translation. eIF2alpha is classified as a 'Minute' gene as heterozygous mutants exhibit a slower developmental rate and small adult bristles.
1.16838163373959E-22	0.71059471018326	0.134	0.016	1.32844991756191E-18	NPCs	VepD	FBgn0053200	Ventrally-expressed protein D	-	Contributions welcome.
1.31741067252977E-22	0.459175071503075	0.86	0.662	1.49789593466635E-18	NPCs	HmgZ	FBgn0010228	HMG protein Z	-	Contributions welcome.
1.55034802569168E-22	0.431854652357688	0.327	0.146	1.76274570521144E-18	NPCs	Rbp1	FBgn0260944	RNA-binding protein 1	-	Contributions welcome.
1.71773856106924E-22	0.506776309908964	0.259	0.079	1.95306874393572E-18	NPCs	Syb	FBgn0003660	Synaptobrevin	-	Contributions welcome.
2.03876914124145E-22	0.403435279817188	0.897	0.745	2.31808051359153E-18	NPCs	RpL5	FBgn0064225	Ribosomal protein L5	20190314	Ribosomal protein L5 (RpL5) encodes a component of the large subunit of cytoplasmic ribosomes, which translate mRNAs encoded by the nuclear genome. RpL5 is haploinsufficient - heterozygous mutants display the 'Minute' phenotype, characterized by a slower developmental rate and small adult bristles.
2.09447945518068E-22	0.339628575528151	0.295	0.133	2.38142314054043E-18	NPCs	CG1703	FBgn0030321	-	-	Contributions welcome.
2.37848772211492E-22	0.489834600833459	0.163	0.031	2.70434054004467E-18	NPCs	Nnf1a	FBgn0034523	Nnf1a	20190314	Nnf1a (Nnf1a) encodes a component of the Mis12 complex, which is an essential constituent of the kinetochore.
2.45815362106917E-22	0.433429505936649	0.312	0.126	2.79492066715564E-18	NPCs	Klp10A	FBgn0030268	Kinesin-like protein at 10A	20181011	Kinesin-like protein at 10A (Klp10A) encodes a member of the kinesin superfamily of motor proteins (KIF) and of the kinesin-13 family of microtubule depolymerases. It induces microtubule depolymerization to regulate the length and dynamics of microtubules in a variety of cell processes and structures such as the mitotic and meiotic spindles, the centriole and interphase microtubules.
2.62746602948387E-22	0.489865826684588	0.23	0.065	2.98742887552316E-18	NPCs	CG30349	FBgn0050349	-	-	Contributions welcome.
2.63227522107876E-22	0.383106151234271	0.936	0.799	2.99289692636655E-18	NPCs	Dsp1	FBgn0278608	Dorsal switch protein 1	-	Contributions welcome.
2.76073981370984E-22	0.689133047578657	0.134	0.011	3.13896116818809E-18	NPCs	E(spl)malpha-BFM	FBgn0002732	Enhancer of split malpha, Bearded family member	20190926	Enhancer of split malpha, Bearded family member (E(spl)malpha-BFM) encodes one of the basic helix-loop-helix (bHLH) transcription factors that are responsive to Notch signaling. It is involved in cellular processes downstream of Notch signaling such as cell fate specification and sensory organ development.
2.83037932713975E-22	0.522723685168563	0.206	0.047	3.21814129495789E-18	NPCs	wac	FBgn0035120	wee Augmin	20181018	wee Augmin (wac) encodes a subunit of the hetero-octomeric Augmin complex, which functions to recruit the gamma-tubulin ring complex to pre-existing microtubules, facilitating microtubule-dependent microtubule nucleation.
3.03490826529479E-22	1.73116143174779	0.231	0.068	3.45069069764018E-18	NPCs	lncRNA:CR31386
3.19249646175874E-22	0.381160771730413	0.22	0.079	3.62986847701968E-18	NPCs	corn	FBgn0259173	cornetto	20190912	cornetto (corn) encodes a microtubule binding protein involved in exocytosis regulation.
3.26048530491281E-22	0.451135597416473	0.3	0.113	3.70717179168587E-18	NPCs	CG16903	FBgn0040394	-	-	Contributions welcome.
3.27928584054279E-22	0.423792554261965	0.135	0.022	3.72854800069716E-18	NPCs	Det	FBgn0264291	Deterin	20190711	Deterin (Det) encodes a component of the chromosomal passenger complex involved in regulation of apoptosis and cytokinesis.
3.52261682184155E-22	0.541655765170785	0.196	0.059	4.00521532643385E-18	NPCs	M1BP	FBgn0037621	Motif 1 Binding Protein	20190613	Motif 1 Binding Protein (M1BP) encodes a transcription pausing factor. It regulates gene transcription via interaction with the Hox proteins encoded by abd-A and Ubx. It contributes to the development of ovarian follicle cells.
3.88715778410672E-22	0.405090977332634	0.125	0.018	4.41969840052934E-18	NPCs	sti	FBgn0002466	sticky	20190314	sticky (sti) encodes a member of the AGC family of kinases that functions to regulate both actin-myosin-mediated cytokinesis and epigenetic gene silencing.
4.13229235977421E-22	0.345259963267571	0.331	0.164	4.69841641306327E-18	NPCs	Rpn11	FBgn0028694	Regulatory particle non-ATPase 11	-	Contributions welcome.
5.99890608202908E-22	0.702211075934208	0.142	0.022	6.82075621526706E-18	NPCs	E(spl)m3-HLH	FBgn0002609	Enhancer of split m3, helix-loop-helix	20190926	Enhancer of split m3, helix-loop-helix (E(spl)m3-HLH) is a member the enhancer of split gene (E(spl)) complex. E(spl)m3-HLH encodes a transcriptional repressor executing Notch-mediated cellular differentiation.
6.0806911223708E-22	0.350518841037078	0.124	0.024	6.91374580613559E-18	NPCs	Mes4
6.60082990934421E-22	0.407001564860607	0.234	0.081	7.50514360692437E-18	NPCs	Ahcy	FBgn0014455	Adenosylhomocysteinase	20180913	Adenosylhomocysteinase (Ahcy) encodes S-adenosyl-L-homocysteine hydrolase, the rate-limiting enzyme in methionine metabolism. This tetrameric enzyme catalyzes the reversible hydrolysis of S-Adenosylhomocysteine (SAH) to adenosine and L-homocysteine. The function of Ahcy product is required to maintain proper concentrations of SAH, which serves as an inhibitor of S-adenosylmethionine-dependent met…
6.73249388911827E-22	0.344020049331124	0.226	0.085	7.65484555192748E-18	NPCs	Fib	FBgn0003062	Fibrillarin	20190307	Fibrillarin (Fib) encodes an rRNA 2'-O-methyltransferase required for pre-rRNA processing.
6.75461580586525E-22	0.472667593114749	0.229	0.069	7.67999817126879E-18	NPCs	PR-Set7	FBgn0011474	PR/SET domain containing protein 7	20190314	PR/SET domain containing protein 7 (PR-Set7) encodes the histone methyltransferase that controls lysine20 monomethylation of the product of His4. This histone mark is essential for normal progression through the cell cycle.
7.55312666169887E-22	0.401115225355508	0.36	0.165	8.58790501435162E-18	NPCs	XNP	FBgn0039338	XNP	20181108	XNP (XNP) encodes two protein isoforms that participate in the maintenance of heterochromatin and chromosomal stability. They interact with heterochromatin proteins such as those encoded by Su(var)205 and ADD1.
7.63372238193391E-22	0.449519982220377	0.336	0.149	8.67954234825886E-18	NPCs	Rpn9	FBgn0028691	Regulatory particle non-ATPase 9	-	Contributions welcome.
1.02044179188604E-21	0.402601136874755	0.556	0.335	1.16024231737443E-17	NPCs	Roc1a	FBgn0025638	Regulator of cullins 1a	20190314	Regulator of cullins 1a (Roc1a) encodes a C2H2 type zinc finger protein and component of several Cullin-Ring E3 ubiquitin ligase complexes. It binds directly to the Cullin subunit within the CRL complex and functions to recruit ubiquitin-charged E2 proteins.
1.04243957390116E-21	0.584990138314116	0.14	0.019	1.18525379552562E-17	NPCs	tll	FBgn0003720	tailless	-	Contributions welcome.
1.07875856428906E-21	0.473522639957793	0.745	0.508	1.22654848759666E-17	NPCs	lncRNA:roX1
1.71506526758909E-21	0.284430682880351	0.376	0.19	1.9500292092488E-17	NPCs	ZAP3	FBgn0052685	ZAP3	-	Contributions welcome.
2.03736225327138E-21	0.35152163402599	0.279	0.115	2.31648088196956E-17	NPCs	CG2246	FBgn0039790	-	-	Contributions welcome.
2.23159190614407E-21	0.469382879368651	0.274	0.094	2.53731999728581E-17	NPCs	HIP-R	FBgn0029676	Hsc/Hsp70-interacting protein related	20181011	Hsc/Hsp70-interacting protein related (HIP-R) encodes an ortholog of the human Hsp70 interacting protein (HIP), which is a co-chaperone that stabilizes the ADP-bound conformation of Hsp70.
2.26908416534825E-21	0.396466971984379	0.346	0.168	2.57994869600096E-17	NPCs	dod	FBgn0015379	dodo	-	Contributions welcome.
2.65267603142167E-21	0.310837427943301	0.224	0.092	3.01609264772644E-17	NPCs	e(y)2	FBgn0000618	enhancer of yellow 2	20190926	enhancer of yellow 2 (e(y)2) encodes a subunit of TREX2 mRNA nuclear export complex. It is also a subunit of histone deubiquitination module of SAGA complex. The product of e(y)2 is essential for general nuclear export of mRNA, transcription activation and gene positioning in the nuclei.
3.56798067969317E-21	0.955619649429236	0.238	0.097	4.05679403281113E-17	NPCs	Sp1	FBgn0020378	Sp1	20181004	Sp1 (Sp1) encodes a member of the Sp-family of Cys2His2-type zinc finger transcription factors. It is involved in ventral thoracic appendage specification, leg growth and in the development of type-II neuroblasts.
3.97776925333333E-21	0.343819995958489	0.217	0.079	4.52272364103999E-17	NPCs	Uhg2
4.86194748634675E-21	0.36393209810276	0.923	0.781	5.52803429197626E-17	NPCs	RpS24	FBgn0261596	Ribosomal protein S24	20190314	Ribosomal protein S24 (RpS24) encodes an essential component of the small ribosomal subunit that functions in protein synthesis. It is classified as a 'Minute' gene as heterozygous mutants exhibit a slower developmental rate and small adult bristles.
4.95335622599081E-21	0.561316557560488	0.164	0.025	5.63196602895155E-17	NPCs	CycB3	FBgn0015625	Cyclin B3	20190321	Cyclin B3 (CycB3) encodes a protein that binds to the product of Cdk1, presumably promoting Cdk1's protein kinase activity. The complex CycB3-Cdk1 cooperates with other Cdk1 complexes (CycA-Cdk1 and CycB-Cdk1) to promote the G2/M transition. Like the products of CycA and CycB, the product of CycB3 is also rapidly degraded during exit from mitosis and during G1. It appears to have a specific role …
5.15762842846353E-21	0.399698849773582	0.301	0.122	5.86422352316304E-17	NPCs	Npl4	FBgn0039348	Nuclear protein localization 4	-	Contributions welcome.
5.91773043631915E-21	0.333323050088672	0.281	0.112	6.72845950609487E-17	NPCs	Aldh	FBgn0012036	Aldehyde dehydrogenase	20190307	Aldehyde dehydrogenase (Aldh) encodes an NAD[+] dependent mitochondrial aldehyde dehydrogenase. Its functions include detoxifying endogenous aldehydes generated by lipid peroxidation, and detoxifying acetaldehyde derived from dietary ethanol.
6.29023687031844E-21	0.640695239369655	0.426	0.188	7.15199932155207E-17	NPCs	HP4	FBgn0035829	Heterochromatin protein 4	20181004	Heterochromatin protein 4 (HP4) encodes a component of classical heterochromatin that is involved in gene silencing by heterochromatin.
7.04097678755672E-21	0.507373161633273	0.287	0.106	8.005590607452E-17	NPCs	mtSSB	FBgn0010438	mitochondrial single stranded DNA-binding protein	-	Contributions welcome.
8.06181314574862E-21	0.48721619730797	0.151	0.033	9.16628154671618E-17	NPCs	apt	FBgn0015903	apontic	20190307	apontic (apt) encodes a DNA-binding protein that acts as a transcriptional regulator and can function in translational repression. It plays roles in cell migration, cell fate specification, and morphogenesis via STAT signaling pathway inhibition.
8.87681757574885E-21	0.41379480702678	0.14	0.021	1.00929415836264E-16	NPCs	dup	FBgn0000996	double parked	20190307	double parked (dup) encodes an essential protein for the initiation of DNA replication due to its recruitment of the MCM helicase to replication origins.
9.1446763571523E-21	0.332670755000658	0.247	0.109	1.03974970180822E-16	NPCs	U2af50	FBgn0005411	U2 small nuclear riboprotein auxiliary factor 50	20180913	U2 small nuclear riboprotein auxiliary factor 50 (U2af50) encodes the large subunit of the heterodimeric complex U2AF. U2AF binds to the intron pyrimidine tract between the branchpoint and the 3' splice site and targets U2 snRNP to the branch site early in spliceosome assembly.
1.01897878934584E-20	0.408317521792513	0.472	0.251	1.15857888348622E-16	NPCs	Ip259	FBgn0025366	Intronic Protein 259	-	Contributions welcome.
1.05972367872293E-20	0.38078977714945	0.328	0.156	1.20490582270797E-16	NPCs	Uev1A	FBgn0035601	Ubiquitin-conjugating enzyme variant 1A	20191219	Ubiquitin-conjugating enzyme variant 1A (Uev1A) encodes a conserved protein that contributes to ubiquitin conjugating enzyme activity, but not catalytically, since it lacks the conserved cysteine residue essential for ubiquitin conjugation. It regulates genomic integrity, IMD pathway-mediated innate immunity, JNK-pathway mediated cell death and tumor invasion.
1.07299199016303E-20	0.342425011117648	0.375	0.199	1.21999189281537E-16	NPCs	Prosbeta6	FBgn0002284	Proteasome beta6 subunit	-	Contributions welcome.
1.64363610421216E-20	0.442541451751004	0.16	0.032	1.86881425048923E-16	NPCs	Cdk2	FBgn0004107	Cyclin-dependent kinase 2	20190307	Cyclin-dependent kinase 2 (Cdk2) encodes a catalytic protein kinase subunit that can only become active after association with the product of CycE. The protein kinase activity of the CycE-Cdk2 complex controls important aspects of progression through the G1 and S phases of the cell cycle. In addition, periodic CycE-Cdk2 activity regulates progression through endoreduplication cycles.
1.64765961553582E-20	0.472987667010781	0.163	0.036	1.87338898286422E-16	NPCs	Kmn2	FBgn0266598	kinetochore Mis12-Ndc80 network component 2	20190314	kinetochore Mis12-Ndc80 network component 2 (Kmn2) encodes a component of the Ndc80 complex, an essential kinetochore constituent.
1.67013908446261E-20	0.376884106447775	0.305	0.142	1.89894813903399E-16	NPCs	Bin1	FBgn0024491	Bicoid interacting protein 1	20190307	Bicoid interacting protein 1 (Bin1) interacts with sequence-specific transcription factors (e.g. the product of bcd, Kr, Trl) to help recruit the Sin3A-HDAC1 histone deacetylase co-repressor complex to target genes. The product of Bin1 contributes to axis patterning and embryonic segmentation via transcription regulation.
1.77648066272796E-20	0.461493463870483	0.333	0.136	2.01985851352169E-16	NPCs	CG3198	FBgn0029887	-	-	Contributions welcome.
1.85438020394655E-20	0.430344118432259	0.392	0.19	2.10843029188722E-16	NPCs	Prosbeta2	FBgn0023174	Proteasome beta2 subunit	20190801	Proteasome beta2 subunit (Prosbeta2) encodes a component of the 26S proteasome, which degrades polyubiquitinated proteins in the cytoplasm and nucleus.
1.87509536622338E-20	0.351903104995759	0.188	0.058	2.13198343139598E-16	NPCs	rept	FBgn0040075	reptin	-	Contributions welcome.
1.99207839671008E-20	0.516395489517552	0.145	0.017	2.26499313705936E-16	NPCs	Mink	FBgn0039250	Mitotic spindle and nuclear protein	-	Contributions welcome.
2.00761902669017E-20	0.392495115585967	0.462	0.251	2.28266283334673E-16	NPCs	eIF3k	FBgn0034654	eukaryotic translation initiation factor 3 subunit k	-	Contributions welcome.
2.08864973803888E-20	0.461837514546317	0.739	0.496	2.3747947521502E-16	NPCs	CG9705	FBgn0036661	-	-	Contributions welcome.
2.41906214798311E-20	0.595166357263117	0.289	0.109	2.75047366225679E-16	NPCs	Top2	FBgn0284220	Topoisomerase 2	20190314	Topoisomerase 2 (Top2) encodes an enzyme that alters the topology of DNA by creating a transient DNA double strand breakage. It is essential for removing supercoils generated via DNA replication and transcription, and decatenating replicated sister chromosomes during cell division.
3.66846789521548E-20	0.351174201094566	0.121	0.016	4.17104799686E-16	NPCs	CG8142	FBgn0030871	-	-	Contributions welcome.
3.85476163908792E-20	0.288819581950547	0.136	0.033	4.38286398364297E-16	NPCs	CG11123	FBgn0033169	-	-	Contributions welcome.
4.73637562760524E-20	0.362518644711235	0.139	0.027	5.38525908858716E-16	NPCs	NELF-B	FBgn0027553	NELF-B	-	Contributions welcome.
5.04467856502954E-20	0.496261509804196	0.262	0.096	5.73579952843858E-16	NPCs	Nup358	FBgn0039302	Nucleoporin 358kD	-	Contributions welcome.
5.28275671658734E-20	0.358626359137272	0.159	0.043	6.0064943867598E-16	NPCs	Tab2	FBgn0086358	TAK1-associated binding protein 2	20190314	TAK1-associated binding protein 2 (Tab2) encodes a protein with an ubiquitin binding domain. It interacts with the product of Tak1, a MAP kinase kinase kinase involved the activation of the immune deficiency, JNK and Grindelwald-Eiger pathways.
5.34853943241584E-20	0.311933988038067	0.343	0.173	6.08128933465681E-16	NPCs	x16	FBgn0028554	x16 splicing factor	20190919	x16 splicing factor (x16) encodes a protein involved in RNA splicing and RNA metabolism regulation.
5.89716830981446E-20	0.323015516116303	0.183	0.058	6.70508036825904E-16	NPCs	Xpc	FBgn0004698	Xeroderma pigmentosum, complementation group C	20190321	Xeroderma pigmentosum, complementation group C (Xpc) encodes a protein involved in recognition of DNA damage and recruitment of nucleotide excision repair proteins.
5.95076505653484E-20	0.553062505257014	0.432	0.196	6.76601986928011E-16	NPCs	Aps	FBgn0036111	Aps	20190912	Aps (Aps) encodes a diphosphoinositol-polyphosphate diphosphatase that hydrolyses a range of (di)nucleoside polyphosphates. It is involved in glucose and lipid homeostasis.
6.02571661303501E-20	0.383029036905541	0.872	0.704	6.85123978902081E-16	NPCs	RpL35A	FBgn0037328	Ribosomal protein L35A	-	Contributions welcome.
6.60201956982403E-20	0.445852839582052	0.911	0.76	7.50649625088992E-16	NPCs	RpL3	FBgn0020910	Ribosomal protein L3	-	Contributions welcome.
8.56472937864983E-20	0.304930441621223	0.2	0.08	9.73809730352486E-16	NPCs	HP5	FBgn0030301	Heterochromatin protein 5	20181004	Heterochromatin protein 5 (HP5) encodes a component of classical heterochromatin that is involved in gene silencing by heterochromatin.
9.27560940549598E-20	0.523681930123675	0.423	0.2	1.05463678940489E-15	NPCs	CG2021	FBgn0035271	-	-	Contributions welcome.
1.05041423778792E-19	0.354499974950946	0.164	0.047	1.19432098836487E-15	NPCs	Brd8	FBgn0039654	Bromodomain containing 8	-	Contributions welcome.
1.12410829626364E-19	0.399711111254924	0.209	0.062	1.27811113285176E-15	NPCs	Cwc25	FBgn0031452	Cwc25	-	Contributions welcome.
1.5186604756879E-19	0.325029084407859	0.444	0.254	1.72671696085715E-15	NPCs	lwr	FBgn0010602	lesswright	20190314	lesswright (lwr) encodes Ubc9, a SUMO conjugating enzyme that accepts SUMO from the SUMO activating enzyme and hands it off to the SUMO conjugation target. It has documented biological functions in innate immunity, meiosis, and anterior patterning of the embryo.
1.53882983531936E-19	0.402022470548455	0.296	0.128	1.74964952275811E-15	NPCs	REG	FBgn0029133	Proteasome regulator gamma	20190919	REG (REG) encodes an endopeptidase regulator involved in the regulation of the mitotic G1/S transition and proteasomal protein catabolism.
1.55939594439033E-19	0.388964152182787	0.343	0.162	1.7730331887718E-15	NPCs	ckn	FBgn0033987	caskin	20190307	caskin (ckn) encodes a cytoplasmic adaptor protein that intreacts with the products of Lar and dock. It is required for axon growth and guidance.
1.71367758398187E-19	0.455754538659029	0.303	0.126	1.94845141298739E-15	NPCs	Ars2	FBgn0033062	Arsenic resistance protein 2	20190321	Arsenic resistance protein 2 (Ars2) encodes a protein that binds the cap binding complex and plays roles in small RNA biogenesis. It facilitates miRNA processing from primary miRNAs to pre-miRNAs. In addition, it interacts with the product of Dcr-2, modulates its activity and is required for siRNA-mediated silencing and antiviral defense.
2.00746723981678E-19	0.498643596826062	0.631	0.381	2.28249025167168E-15	NPCs	Rpt2	FBgn0015282	Regulatory particle triple-A ATPase 2	20180920	Regulatory particle triple-A ATPase 2 (Rpt2) encodes one of six ATPases that form the base of the regulatory 19S cap of the proteasome. The Rpt2 product is involved in the recognition of specific substrates destined for degradation, such as those involved in Notch signalling pathway.
3.84585941655934E-19	0.332464543827181	0.179	0.061	4.37274215662797E-15	NPCs	sle	FBgn0037810	slender lobes	20190314	slender lobes (sle) encodes a component of the nucleolus. sle depletion alters the aggregation of nucleolar components and results in retardation of proliferation of Kenyon cells.
4.0092965937517E-19	0.290206355955514	0.159	0.055	4.55857022709568E-15	NPCs	Pgam5	FBgn0023517	Phosphoglycerate mutase 5	-	Contributions welcome.
4.23613657258986E-19	0.352381172303121	0.197	0.066	4.81648728303467E-15	NPCs	RpII15
5.1711381571968E-19	0.504919663672029	0.177	0.034	5.87958408473277E-15	NPCs	ncd	FBgn0002924	non-claret disjunctional	20190314	non-claret disjunctional (ncd) encodes a minus-end-directed kinesin microtubule motor protein and the sole member of the kinesin-14 motor family. It is required for spindle assembly in oocytes and chromosome attachment to spindles in early embryos.
6.81767440783869E-19	0.362387157223	0.155	0.035	7.75169580171259E-15	NPCs	Ote	FBgn0266420	Otefin	20190314	Otefin (Ote) encodes a nuclear membrane-associated protein that acts in concert with BMP/Dpp signaling to mediate bam transcriptional silencing. Its roles include oogenesis and germline stem cell self-renewal and differentiation.
7.38740896728212E-19	0.334642494207768	0.284	0.125	8.39948399579977E-15	NPCs	CCT2	FBgn0030086	Chaperonin containing TCP1 subunit 2	-	Contributions welcome.
7.54024869830676E-19	0.312009365543816	0.242	0.103	8.57326276997478E-15	NPCs	eIF3d1	FBgn0040227	eukaryotic translation initiation factor 3 subunit d1	-	Contributions welcome.
7.70084861286845E-19	0.36754194640921	0.215	0.077	8.75586487283143E-15	NPCs	trsn	FBgn0033528	translin	20190314	translin (trsn) encodes a protein that, together with the product of Trax, forms the Trsn/Trax complex, a ribonuclease that facilitates RNA-induced silencing complex (RISC) activation and has been implicated in many different processes, including starvation-induced sleep suppression.
8.60227592820199E-19	0.467913331997929	0.333	0.139	9.78078773036566E-15	NPCs	Glo1	FBgn0283450	Glyoxalase 1	-	Contributions welcome.
1.02602526458849E-18	0.433656503345833	0.217	0.072	1.166591E-14	NPCs	htk	FBgn0085451	hat-trick	-	Contributions welcome.
1.38994508068788E-18	0.361641117333051	0.112	0.012	1.580368E-14	NPCs	DNApol-alpha60
1.56282625443664E-18	0.45513598099711	0.263	0.088	1.776933E-14	NPCs	Sps1	FBgn0261270	Selenophosphate synthetase 1	20190725	Selenophosphate synthetase 1 (Sps1) encodes a protein that inhibits Gs1 and dmGlut expression, which in turn regulates the intracellular levels of glutamine.
1.64918110187744E-18	0.215142275368903	0.192	0.078	1.875119E-14	NPCs	Trax	FBgn0038327	Translin associated factor X	20190314	Translin associated factor X (Trax) encodes a protein that, together with the product of trsn, forms the trsn/Trax complex, a ribonuclease that facilitates RNA-induced silencing complex (RISC) activation and has been implicated in many different processes, including starvation-induced sleep suppression.
1.65688617644333E-18	0.411029487934678	0.222	0.073	1.88388E-14	NPCs	Rs1	FBgn0021995	Rs1	-	Contributions welcome.
1.7042539924082E-18	0.317231669094467	0.142	0.038	1.937737E-14	NPCs	CG11417	FBgn0024364	-	-	Contributions welcome.
1.71588485445844E-18	0.422485773074892	0.468	0.252	1.950961E-14	NPCs	Mi-2	FBgn0262519	Mi-2	20190314	Mi-2 (Mi-2) encodes a nuclear ATP-dependent nucleosome remodeler of the CHD family. It associates with active chromatin and utilizes the energy of ATP hydrolysis to move nucleosomes along DNA. It is required for repression of cell type-specific genes, full activation of heat shock genes and regulates higher order chromatin structure of polytene chromosomes.
1.7258863504241E-18	0.286070549792093	0.275	0.127	1.962333E-14	NPCs	Non1	FBgn0028473	Novel nucleolar protein 1	-	Contributions welcome.
1.85351873552842E-18	0.33922250383163	0.157	0.048	2.107451E-14	NPCs	CG13366	FBgn0025633	-	-	Contributions welcome.
1.88965789575539E-18	0.256174462361171	0.369	0.208	2.148541E-14	NPCs	Nurf-38	FBgn0016687	Nucleosome remodeling factor - 38kD	-	Contributions welcome.
2.04001823108261E-18	0.399654194979101	0.298	0.121	2.319501E-14	NPCs	snRNP-U1-70K	FBgn0016978	small ribonucleoprotein particle U1 subunit 70K	20190314	small ribonucleoprotein particle U1 subunit 70K (snRNP-U1-70K) encodes a protein component of the U1 snRNP. The U1 snRNP combines with other snRNPs on the pre-mRNA to assemble a spliceosome.
2.09058119569945E-18	0.445347100311374	0.238	0.092	2.376991E-14	NPCs	Optix	FBgn0025360	Optix	20190314	Optix (Optix) encodes a homeobox containing DNA binding protein and a member of the SIX class of proteins. It functions as a repressor via interaction with the transcriptional co-repressor encoded by gro. It is involved in eye formation and morphogenetic furrow movement.
2.28495985358563E-18	0.437002252168678	0.293	0.122	2.597999E-14	NPCs	Art1	FBgn0037834	Arginine methyltransferase 1	-	Contributions welcome.
2.31989593334293E-18	0.443632565260843	0.134	0.023	2.637722E-14	NPCs	CG4455	FBgn0028506	-	-	Contributions welcome.
2.37078999039504E-18	0.442885766737049	0.469	0.258	2.695588E-14	NPCs	Sf3b5	FBgn0040534	Splicing factor 3b subunit 5	20190321	Splicing factor 3b subunit 5 (Sf3b5) encodes a subunit of the histone modifying complex SAGA and the SF3B complex. The latter forms part of the larger U2 snRNP and is required for mRNA splicing.
3.30489760400607E-18	0.408838131696459	0.221	0.079	3.757669E-14	NPCs	Iswi	FBgn0011604	Imitation SWI	-	Contributions welcome.
3.31235623061925E-18	0.348891726085318	0.147	0.037	3.766149E-14	NPCs	CG30105	FBgn0050105	-	-	Contributions welcome.
3.57451059725858E-18	0.331878649833738	0.491	0.277	4.064219E-14	NPCs	GstD1	FBgn0001149	Glutathione S transferase D1	-	Contributions welcome.
3.61762430993006E-18	0.409855049509678	0.165	0.035	4.113239E-14	NPCs	CG5757	FBgn0034299	-	-	Contributions welcome.
3.71820258701557E-18	0.445809593247971	0.485	0.266	4.227596E-14	NPCs	Prosbeta1	FBgn0010590	Proteasome beta1 subunit	-	Contributions welcome.
3.7531891260673E-18	0.43422601140458	0.278	0.115	4.267376E-14	NPCs	Rpb8
3.77273734315452E-18	0.776235952555636	0.689	0.523	4.289602E-14	NPCs	Hsp26	FBgn0001225	Heat shock protein 26	20190912	Heat shock protein 26 (Hsp26) encodes a protein involved in protein folding. It contributes to lifespan determination and the response to cold and heat.
3.98244399890807E-18	0.318049116510521	0.579	0.359	4.528039E-14	NPCs	endos	FBgn0061515	endosulfine	20191003	endosulfine (endos) encodes a protein that, after its phosphorylation by the kinase encoded by gwl, inhibits the phosphatase encoded by tws. This inhibition is important for the entry of cells into M phase during the cell cycle.
4.33713754135485E-18	0.424777109737705	0.147	0.024	4.931325E-14	NPCs	dnk	FBgn0022338	deoxyribonucleoside kinase	-	Contributions welcome.
4.75997414360516E-18	0.409522034717513	0.136	0.028	5.412091E-14	NPCs	Kmn1	FBgn0027259	kinetochore Mis12-Ndc80 network component 1	20190919	kinetochore Mis12-Ndc80 network component 1 (Kmn1) encodes a protein involved in the movement of chromosomes during mitosis.
5.0728899153337E-18	0.280877759031101	0.248	0.112	5.767876E-14	NPCs	CG42336	FBgn0259238	-	-	Contributions welcome.
5.16996626621197E-18	0.445239174509743	0.424	0.228	5.878252E-14	NPCs	Rpb12
5.4269192842798E-18	0.37765072547076	0.336	0.167	6.170407E-14	NPCs	Prps	FBgn0036030	Phosphoribosyl pyrophosphate synthetase	-	Contributions welcome.
6.48327989728357E-18	0.423891375990131	0.267	0.1	7.371489E-14	NPCs	BEAF-32	FBgn0015602	Boundary element-associated factor of 32kD	20190307	Boundary element-associated factor of 32kD (BEAF-32) encodes a DNA-binding protein with binding sites near transcription start sites. Its roles include chromatin domain insulator function, gene regulation and genome organization.
6.52372785601834E-18	0.382749694162634	0.2	0.064	7.417479E-14	NPCs	BCAS2	FBgn0039558	BCAS2	20181108	BCAS2 (BCAS2) encodes an essential protein that regulates wing development via Delta-Notch signaling.
6.61676670664505E-18	0.483207801116743	0.535	0.304	7.523264E-14	NPCs	Prosbeta3	FBgn0026380	Proteasome beta3 subunit	-	Contributions welcome.
7.4976633745435E-18	0.308811623884314	0.148	0.039	8.524843E-14	NPCs	CG17266	FBgn0033089	-	-	Contributions welcome.
7.67899765447129E-18	0.36666547678805	0.22	0.077	8.73102E-14	NPCs	Fip1	FBgn0037255	Factor interacting with poly(A) polymerase 1	-	Contributions welcome.
8.13421940469843E-18	0.253685142589384	0.261	0.096	9.248607E-14	NPCs	for	FBgn0000721	foraging	20190307	foraging (for) encodes a serine/threonine kinase and a member of the protein kinase G family. For roles include feeding, locomotion, metabolism, development, olfactory habituation, learning and memory, stress, social behavior, as well as Malpighian tubule, heart, muscle and synaptic function.
8.21509542230574E-18	0.218849054978895	0.281	0.144	9.340563E-14	NPCs	ksh	FBgn0040890	kish	-	Contributions welcome.
8.24552057225329E-18	0.30666169672309	0.183	0.063	9.375157E-14	NPCs	Bub3	FBgn0025457	Bub3	20190307	Bub3 (Bub3) encodes a protein that functions in the spindle assembly checkpoint (SAC) pathway. This mitotic checkpoint pathway inhibits the APC/C complex and hence the transition from metaphase to anaphase, as long as there are free kinetochores that are not yet attached to the mitotic spindle in the cell. The product of Bub3 is localized at the kinetochore during mitosis with maximal levels obse…
9.74390650425003E-18	0.392677535742518	0.194	0.063	1.1078822E-13	NPCs	Bug22	FBgn0032248	Basal body up regulated gene 22	20190307	Basal body up regulated gene 22 (Bug22) encodes a ciliary protein involved in cilium organization and assembly. It contributes to multiple processes during spermatogenesis including tubulin polyglycylation, axoneme assembly, sperm individualization and motility. It also contributes to locomotion, dendrite morphogenesis and neuron and muscle development.
1.00821343571696E-17	0.522231412638896	0.174	0.043	1.1463387E-13	NPCs	wake	FBgn0266418	wide awake	20190321	wide awake (wake) encodes a clock output molecule that regulates the timing of sleep onset. It upregulates the GABA receptor encoded by Rdl in the arousal-promoting large ventrolateral neurons, thus suppressing activity of the these cells at dusk and facilitating sleep onset at that time.
1.11566806303693E-17	0.441660866660724	0.554	0.323	1.2685146E-13	NPCs	CG33129	FBgn0053129	-	-	Contributions welcome.
1.21613361471523E-17	0.313169578498306	0.149	0.041	1.3827439E-13	NPCs	CG6066	FBgn0039488	-	-	Contributions welcome.
1.29298561171734E-17	0.399499269088542	0.711	0.469	1.4701246E-13	NPCs	Rm62	FBgn0003261	Rm62	-	Contributions welcome.
1.37157317263646E-17	0.438578839904848	0.141	0.034	1.5594787E-13	NPCs	Dref	FBgn0015664	DNA replication-related element factor	20180920	DNA replication-related element factor (Dref) encodes a BED finger-type transcription factor that binds to the DRE sequence (TATCGATA). The Dref product is involved in tumor suppressor, TOR, JNK and EGFR signalling pathways. It also plays a role in chromatin organization including insulator function, chromatin remodeling, and telomere maintenance.
1.49819284286396E-17	0.464706004709375	0.14	0.038	1.7034453E-13	NPCs	dap	FBgn0010316	dacapo	20190307	dacapo (dap) encodes a Cyclin-dependent kinase inhibitor in the CIP/KIP family. It binds to CycE-Cdk2 complexes and thereby inhibits their protein kinase activity. Upregulation of dap is required after the last mitosis for arresting cells in G1/G0 before terminal differentiation in many post-mitotic cell types.
1.57931704071526E-17	0.303083625419051	0.29	0.134	1.7956835E-13	NPCs	CG15715	FBgn0036538	-	-	Contributions welcome.
1.58341691863292E-17	0.400099383473035	0.255	0.1	1.800345E-13	NPCs	Lsm12a	FBgn0030364	LSM12 homolog a	-	Contributions welcome.
1.5929451385428E-17	0.39113104434153	0.914	0.769	1.8111786E-13	NPCs	RpL6	FBgn0039857	Ribosomal protein L6	-	Contributions welcome.
1.62016019795969E-17	0.383373988209692	0.141	0.022	1.8421221E-13	NPCs	Mcm6	FBgn0025815	Minichromosome maintenance 6	20190314	Minichromosome maintenance 6 (Mcm6) encodes a subunit of the hetero-hexameric mini-chromosome maintenance (MCM) Complex, which is the eukaryotic replicative DNA helicase. MCM complex requires association with CDC45L and the GINS complex for full helicase activity.
1.70296446614142E-17	0.283366064151789	0.154	0.05	1.9362706E-13	NPCs	Rrp40	FBgn0260648	Ribosomal RNA processing 40	20190711	Ribosomal RNA processing 40 (Rrp40) encodes a protein involved in gene expression regulation.
1.88757965273861E-17	0.212225841068729	0.255	0.135	2.1461781E-13	NPCs	Rpn10	FBgn0015283	Regulatory particle non-ATPase 10	20190314	Regulatory particle non-ATPase 10 (Rpn10) encodes one of the polyubiquitin receptor subunits of the 26S proteasome. It recognizes and binds the polyubiquitin moiety of proteins intended for proteasomal degradation or the ubiquitin-like domain of extraproteasomal ubiquitin receptors.
2.2348447928834E-17	0.228441108745757	0.406	0.223	2.5410185E-13	NPCs	Atg13	FBgn0261108	Autophagy-related 13	20190307	Autophagy-related 13 (Atg13) encodes a subunit of the evolutionarily conserved Atg1 kinase complex, which controls the initiation of autophagosome formation.
2.37077639628174E-17	0.419107673891004	0.312	0.149	2.6955728E-13	NPCs	CG15019	FBgn0035541	-	-	Contributions welcome.
2.7694368965888E-17	0.303476492264467	0.287	0.135	3.1488498E-13	NPCs	DnaJ-1	FBgn0263106	DnaJ-like-1	20190516	DnaJ-like-1 (DnaJ-1) encodes a heat-shock protein co-factor that regulates and interacts with larger heat shock proteins providing client specificity. It regulates the folding of proteins whose misfolding leads to age-dependent neurodegeneration.
3.04174845057673E-17	0.336003027206474	0.163	0.062	3.458468E-13	NPCs	Su(H)	FBgn0004837	Suppressor of Hairless	-	Contributions welcome.
3.6831319333611E-17	0.398208763116187	0.724	0.494	4.187721E-13	NPCs	lolal	FBgn0022238	lola like	20190926	lola like (lolal) encodes a small BTB-domain protein related to the Trithorax group of chromatin regulators. lolal transcripts are found in oocytes and the protein translocates to embryonic nuclei after the maternal to zygotic transition. lolal homozygous germline clone embryos show reduced dpp expression during dorsal-ventral patterning.
3.80889772095918E-17	0.443853874395834	0.46	0.243	4.3307167E-13	NPCs	akirin	FBgn0082598	akirin	-	Contributions welcome.
4.34042494326663E-17	0.349899739805293	0.394	0.205	4.9350632E-13	NPCs	CG42724	FBgn0261641	-	-	Contributions welcome.
4.55211421092227E-17	0.316979327638823	0.152	0.038	5.1757539E-13	NPCs	Nsun2	FBgn0026079	NOP2-Sun domain family, member 2	-	Contributions welcome.
4.95109882868672E-17	0.586361456253254	0.161	0.049	5.6293994E-13	NPCs	pnt	FBgn0003118	pointed	-	Contributions welcome.
5.92393625213908E-17	0.273633610773958	0.148	0.046	6.7355155E-13	NPCs	Nup50	FBgn0033264	Nucleoporin 50kD	20190627	Nucleoporin 50kD (Nup50) encodes an important protein for TGF-beta signal transduction by mediating the nuclear translocation of the product of Mad.
6.19402289271493E-17	0.371981990639343	0.228	0.089	7.042604E-13	NPCs	CG18081	FBgn0036537	-	-	Contributions welcome.
6.41547581228555E-17	0.266825928562361	0.182	0.07	7.294396E-13	NPCs	AIMP1	FBgn0033351	aaRS-interacting multifunctional protein 1	20190307	aaRS-interacting multifunctional protein 1 (AIMP1) is predicted to encode one of 3 non-enzymatic factors that combine with eight aminoacyl-tRNA synthetases to form a 'multi-synthetase complex' (MSC). The functional significance of the MSC is unclear, but the non-enzymatic factors are thought to be responsive to diverse signal transduction pathways.
7.07786337983287E-17	0.420999591492881	0.448	0.244	8.0475307E-13	NPCs	lost	FBgn0263594	lost	20190314	lost (lost) encodes a protein that interacts with the RNA-binding protein encoded by rump for posterior localization of mRNAs by diffusion/entrapment during late stages of oogenesis. The identification of the product of lost in various RNP complexes suggests a broad role in RNA metabolism.
7.17310069885788E-17	0.489676269611329	0.233	0.081	8.1558155E-13	NPCs	Map60	FBgn0010342	Microtubule-associated protein 60	20190314	Microtubule-associated protein 60 (Map60) encodes a microtubule binding protein that, together with gamma-tubulin and the product of Cp190, is a component of a centrosomal complex that can interact with microtubules.
8.8921077309181E-17	0.316533809620436	0.407	0.224	1.01103265E-12	NPCs	CG9344	FBgn0034564	-	-	Contributions welcome.
9.14014526240086E-17	0.219511624290285	0.236	0.112	1.03923452E-12	NPCs	mRpL36	FBgn0042112	mitochondrial ribosomal protein L36	-	Contributions welcome.
1.01185450057244E-16	0.491918395100616	0.311	0.141	1.15047857E-12	NPCs	kuk	FBgn0038476	kugelkern	20181115	kugelkern (kuk) encodes a nuclear envelope protein required for nuclear elongation during cellularization. It shares structural and functional similarities to lamins.
1.18027442774285E-16	0.247208453470834	0.188	0.081	1.34197202E-12	NPCs	FRG1	FBgn0036964	FSHD region gene 1	-	Contributions welcome.
1.23040558534719E-16	0.273259409204657	0.149	0.042	1.39897115E-12	NPCs	CG32344	FBgn0052344	-	-	Contributions welcome.
1.49655936189972E-16	0.286092530666576	0.911	0.786	1.70158799E-12	NPCs	RpS14a	FBgn0004403	Ribosomal protein S14a	-	Contributions welcome.
1.63630235685819E-16	0.413995410567185	0.254	0.091	1.86047578E-12	NPCs	GCS2beta	FBgn0032643	Glucosidase 2 beta subunit	-	Contributions welcome.
2.34148780851545E-16	0.277116532720437	0.529	0.322	2.66227164E-12	NPCs	CG44774	FBgn0266000	-	-	Contributions welcome.
2.35010596509161E-16	0.240909583498782	0.24	0.11	2.67207048E-12	NPCs	Rpn6	FBgn0028689	Regulatory particle non-ATPase 6	20181011	Regulatory particle non-ATPase 6 (Rpn6) encodes a structural subunit of the 26S proteasome, located in the lid section of the 19S regulatory particle. In the 26S proteasome, it forms a bridge between the 19S regulatory and 20S core particles.
2.75856977415451E-16	0.42102547619412	0.245	0.099	3.13649383E-12	NPCs	CG7879	FBgn0035235	-	-	Contributions welcome.
3.03012293988913E-16	0.346133578503894	0.185	0.06	3.44524978E-12	NPCs	Psn	FBgn0284421	Presenilin	-	Contributions welcome.
3.07848431585515E-16	0.322369035441023	0.297	0.142	3.50023667E-12	NPCs	CCT4	FBgn0032444	Chaperonin containing TCP1 subunit 4	-	Contributions welcome.
3.10965323876244E-16	0.287565025373698	0.172	0.062	3.53567573E-12	NPCs	CG7006	FBgn0039233	-	-	Contributions welcome.
3.72258025233271E-16	0.266345544808648	0.196	0.077	4.23257375E-12	NPCs	Stip1	FBgn0024352	Stress induced phosphoprotein 1	-	Contributions welcome.
4.02760303061731E-16	0.321458962214468	0.251	0.101	4.57938465E-12	NPCs	und	FBgn0283478	uninitiated	20190321	uninitiated (und) encodes encodes a predicted metalloexopeptidase, which contributes to omatidial polarity and tissue growth control.
4.1285846352603E-16	0.344365194495575	0.916	0.786	4.69420073E-12	NPCs	RpL7A	FBgn0014026	Ribosomal protein L7A	20190711	Ribosomal protein L7A (RpL7A) encodes a ribosomal structural constituent.
4.43160782608657E-16	0.369399564827786	0.16	0.048	5.0387381E-12	NPCs	U2A	FBgn0033210	U2A	20190314	U2A (U2A) encodes a protein component of the U2 snRNP, which combines with other snRNPs on the pre-mRNA to assemble a spliceosome.
5.15385929213659E-16	0.397445195359323	0.357	0.155	5.85993802E-12	NPCs	CG9776	FBgn0027866	-	-	Contributions welcome.
5.16050650915635E-16	0.396300982176812	0.35	0.171	5.8674959E-12	NPCs	Prosalpha4	FBgn0004066	Proteasome alpha4 subunit	-	Contributions welcome.
5.2381126832847E-16	0.401403974561074	0.207	0.066	5.95573412E-12	NPCs	eIF6	FBgn0034915	eukaryotic translation initiation factor 6	-	Contributions welcome.
5.43344869945916E-16	0.434723785938408	0.418	0.22	6.17783117E-12	NPCs	Prosalpha3	FBgn0261394	Proteasome alpha3 subunit	-	Contributions welcome.
6.38113331037597E-16	0.269459943335022	0.221	0.092	7.25534857E-12	NPCs	eIF2gamma	FBgn0263740	eukaryotic translation initiation factor 2 subunit gamma	-	Contributions welcome.
6.76224734523944E-16	0.332287821445446	0.31	0.151	7.68867523E-12	NPCs	me31B	FBgn0004419	maternal expression at 31B	-	Contributions welcome.
7.04729114086201E-16	0.517924318619133	0.124	0.024	8.01277003E-12	NPCs	18w	FBgn0287775	18 wheeler	20190307	18 wheeler (18w) encodes a member of the Toll-like receptor family. It contributes to multiple processes including ovarian follicle cell migration, antibacterial humoral response and ventral cord development. A role in convergent extension during early embryogenesis is suggested by the genetic interaction of 18w with Toll-6 and Tollo.
7.83363220412523E-16	0.356677787395079	0.379	0.184	8.90683982E-12	NPCs	pyd	FBgn0262614	polychaetoid	20190314	polychaetoid (pyd) encodes a broadly acting protein that is associated with multiple proteins at the surface and within the cytoskeleton, connecting events between the two.
8.27269280227233E-16	0.348784983014252	0.554	0.333	9.40605172E-12	NPCs	Rho1	FBgn0014020	Rho1	20190314	Rho1 (Rho1) encodes a GTPase signaling protein that acts as a molecular switch and functions as key regulator of the actin cytoskeleton. It plays a central role in diverse biological processes including actin cytoskeleton organization, microtubule dynamics, mophogenesis, border cell migration, cytokinesis, and wound repair.
8.32864194131771E-16	0.313289169635863	0.373	0.185	9.46966589E-12	NPCs	tth	FBgn0030502	toothrin	-	Contributions welcome.
8.72969435326432E-16	0.214987889709209	0.245	0.129	9.92566248E-12	NPCs	Nup153	FBgn0061200	Nucleoporin 153kD	-	Contributions welcome.
9.76820855751638E-16	0.303351387468862	0.399	0.213	1.110645313E-11	NPCs	CG12391	FBgn0033581	-	-	Contributions welcome.
1.00121922838343E-15	0.233237197365665	0.344	0.193	1.138386263E-11	NPCs	Rpt6	FBgn0020369	Regulatory particle triple-A ATPase 6	20181004	Regulatory particle triple-A ATPase 6 (Rpt6) encodes a subunit of the proteasome, which is responsible for the ATP-dependent degradation of obsolete or damaged proteins. Rpt6 product belongs to the heterohexameric ring formed by triple-A ATPases that unfolds ubiquitinated target proteins before their degradation.
1.01941411402375E-15	0.290733676651924	0.492	0.302	1.159073848E-11	NPCs	eIF1A	FBgn0026250	eukaryotic translation initiation factor 1A	20181018	eukaryotic translation initiation factor 1A (eIF1A) encodes a protein required for mRNA translation. It is involved in 43S pre-initiation complex assembly, ensuring correct AUG start codon selection, and its dissociation from the 40S ribosome subunit is considered crucial for start codon recognition.
1.08062095774092E-15	0.326156362795381	0.859	0.705	1.228666029E-11	NPCs	rin	FBgn0015778	rasputin	20190926	rasputin (rin) encodes an RNA-binding protein that regulates gene expression. It is involved in eye development and the dorsal/ventral axis specification of the ovary.
1.08104675524691E-15	0.278272176430852	0.284	0.138	1.229150161E-11	NPCs	CSN7	FBgn0028836	COP9 signalosome subunit 7	20190307	COP9 signalosome subunit 7 (CSN7) encodes the subunit 7 of the COP9 signalosome (CSN) and is essential for the stability of the complex. The CSN plays a central role in the regulation of E3-cullin RING ubiquitin ligases.
1.38718183990002E-15	0.27137013350411	0.237	0.112	1.577225752E-11	NPCs	Haspin	FBgn0046706	Haspin	-	Contributions welcome.
1.65651019289559E-15	0.357876031385172	0.777	0.559	1.883452089E-11	NPCs	smog	FBgn0051660	smog	20190801	smog (smog) encodes a G-protein-coupled receptor with a key role in gastrulation. It contributes to cell intercalation and apical constriction via myosin II activation.
1.78986565946534E-15	0.278471883679684	0.223	0.102	2.035077255E-11	NPCs	nudC	FBgn0021768	nudC	20190926	nudC (nudC) encodes a component of a specialized dynein complex involved in nucleus localization and positive regulation of dendrite morphogenesis.
1.94239968330202E-15	0.28999209116779	0.149	0.045	2.20850844E-11	NPCs	CG7137	FBgn0034422	-	-	Contributions welcome.
1.97485230205227E-15	0.376341972150154	0.138	0.027	2.245407067E-11	NPCs	ball	FBgn0027889	ballchen	20190307	ballchen (ball) encodes a nuclear serine/threonine kinase that regulates chromatin organization through phosphorylation of the product of baf. It contributes to stem cell maintenance in various tissues, as well as chromosome condensation and segregation in meiosis.
2.02120243879546E-15	0.288859937459796	0.278	0.136	2.298107173E-11	NPCs	Spase25	FBgn0030306	Spase 25-subunit	-	Contributions welcome.
2.07726495674004E-15	0.383558628118177	0.484	0.281	2.361850256E-11	NPCs	RpL22	FBgn0015288	Ribosomal protein L22	20180920	Ribosomal protein L22 (RpL22) encodes a member of the eukaryotic ribosomal protein eL22 family. It is ubiquitously expressed, forms part of the large ribosomal subunit and is involved in protein synthesis.
2.08911004209973E-15	0.314628756681779	0.207	0.08	2.375318118E-11	NPCs	Jasper	FBgn0039743	JIL-1 anchoring and stabilizing protein	-	Contributions welcome.
2.14232546774241E-15	0.38302590941754	0.206	0.071	2.435824057E-11	NPCs	Cypl	FBgn0035141	Cyclophilin-like	-	Contributions welcome.
2.70506071692171E-15	0.43723148230624	0.745	0.543	3.075654035E-11	NPCs	bic	FBgn0000181	bicaudal	20190613	bicaudal (bic) encodes the beta subunit of the nascent polypeptide-associated complex. It regulates osk mRNA localization, which in turn specifies the anterior/posterior axis of the egg.
2.72182117511855E-15	0.155690040027364	0.245	0.121	3.094710676E-11	NPCs	qkr58E-2	FBgn0022985	quaking related 58E-2	-	Contributions welcome.
2.80523306306475E-15	0.301574337149842	0.137	0.036	3.189549993E-11	NPCs	CG3847	FBgn0029867	-	-	Contributions welcome.
2.8374383317476E-15	0.306294039370889	0.159	0.052	3.226167383E-11	NPCs	CDK2AP1	FBgn0030269	CDK2-associated protein 1	-	Contributions welcome.
2.89214615890848E-15	0.272266680288894	0.168	0.061	3.288370183E-11	NPCs	udd	FBgn0033261	under-developed	20190314	under-developed (udd) encodes a protein that interacts with the products of TAF1B and TAF1C-like, and helps to regulate RNA Polymerase I dependent rRNA transcription.
3.66588131224373E-15	0.374756714392289	0.523	0.311	4.168107052E-11	NPCs	Pomp	FBgn0032884	Pomp	-	Contributions welcome.
3.66704099470068E-15	0.86701228229234	0.193	0.078	4.169425611E-11	NPCs	D	FBgn0000411	Dichaete	20190307	Dichaete (D) encodes an HMG-domain protein and member of the Sox family of transcription factors. Its roles include hindgut development, embryonic segmentation, and nervous system development.
4.12242446275883E-15	0.285842392761851	0.263	0.135	4.687196614E-11	NPCs	sty	FBgn0014388	sprouty	-	Contributions welcome.
4.20293986428871E-15	0.248813769116908	0.199	0.088	4.778742626E-11	NPCs	CG5986	FBgn0043455	-	-	Contributions welcome.
4.46416440534414E-15	0.21975322602436	0.183	0.08	5.075754929E-11	NPCs	pit	FBgn0266581	pitchoune	-	Contributions welcome.
4.69102843117272E-15	0.265151743919466	0.155	0.054	5.333699326E-11	NPCs	e(y)1
4.70935900955774E-15	0.246558058326299	0.158	0.054	5.354541194E-11	NPCs	TFAM	FBgn0038805	mitochondrial transcription factor A	20190314	mitochondrial transcription factor A (TFAM) encodes a protein essential for mtDNA transcription and replication. It also binds to mtDNA nonspecifically, and plays a role in mtDNA maintenance by packaging mtDNA.
4.88259952476559E-15	0.182289930438213	0.203	0.093	5.55151566E-11	NPCs	CG32856	FBgn0052856	-	-	Contributions welcome.
4.89925186035136E-15	0.28665979428718	0.297	0.149	5.570449365E-11	NPCs	CG5885	FBgn0025700	-	-	Contributions welcome.
5.77799038175066E-15	0.239628204941217	0.264	0.127	6.569575064E-11	NPCs	mbf1	FBgn0262732	multiprotein bridging factor 1	20190314	multiprotein bridging factor 1 (mbf1) encodes a transcriptional co-activator that bridges between sequence-specific transcriptional regulators and the product of Tbp. Under stress, the product of mbf1 in the cytoplasm can translocate into the nucleus and serve as a co-activator to induce stress-reponse genes.
5.80293502737329E-15	0.234391856559127	0.663	0.456	6.597937126E-11	NPCs	PIG-T	FBgn0030035	Phosphatidylinositol glycan anchor biosynthesis class T	-	Contributions welcome.
5.94970205183845E-15	0.435292601116793	0.35	0.163	6.764811233E-11	NPCs	Dek	FBgn0026533	Dek	20180927	Dek (Dek) encodes a DNA binding protein involved in DNA repair and heterochromatin integrity.
6.31124408739985E-15	0.473129351180997	0.23	0.068	7.175884527E-11	NPCs	MRG15	FBgn0027378	MORF-related gene 15	20190801	MORF-related gene 15 (MRG15) encodes a protein that contributes to histone acetylation. It is involved in chromatin organization and chromosome separation.
6.60743602257522E-15	0.257887271589446	0.275	0.137	7.512654758E-11	NPCs	CG7414	FBgn0037135	-	-	Contributions welcome.
6.80101651356574E-15	0.237318426446487	0.177	0.075	7.732755776E-11	NPCs	HDAC1	FBgn0015805	Histone deacetylase 1	-	Contributions welcome.
6.9061893162732E-15	0.356574820450992	0.555	0.341	7.852337253E-11	NPCs	eIF4H1	FBgn0262734	eukaryotic translation initiation factor 4H1	-	Contributions welcome.
7.01777013961383E-15	0.298571300083869	0.177	0.064	7.979204649E-11	NPCs	CG1142	FBgn0037504	-	-	Contributions welcome.
7.77608267701989E-15	0.348990295489709	0.19	0.059	8.841406004E-11	NPCs	mRpS30	FBgn0030692	mitochondrial ribosomal protein S30	-	Contributions welcome.
8.71301412432225E-15	0.299210720839034	0.238	0.103	9.906697059E-11	NPCs	Taf10	FBgn0028398	TBP-associated factor 10	-	Contributions welcome.
9.54841590848187E-15	0.392812253880327	0.276	0.113	1.0856548888E-10	NPCs	TfIIFalpha	FBgn0010282	Transcription factor IIFalpha	-	Contributions welcome.
9.98375992262834E-15	0.341090449359672	0.171	0.054	1.1351535032E-10	NPCs	Acf	FBgn0027620	ATP-dependent chromatin assembly factor large subunit	20190321	ATP-dependent chromatin assembly factor large subunit (Acf) encodes a common subunit of two ATP-dependent nucleosome remodeling complexes: the ATP-dependent chromatin assembly and remodeling factor (ACF) and the chromatin accessibility omplex. In these complexes the product of Acf interacts with the ATPase encoded by Iswi and modulates its nucleosome sliding activity, which affects the regularity…
1.028276E-14	0.338890696435587	0.153	0.045	1.1691502493E-10	NPCs	Ankle2	FBgn0028343	Ankle2	20190307	Ankle2 (Ankle2) encodes an important protein for proper development of the third instar larval CNS. Ankle2 loss causes a small brain phenotype, defects in proliferation and excessive apoptosis.
1.033476E-14	0.329150528480932	0.191	0.065	1.1750627112E-10	NPCs	CG1622	FBgn0030468	-	-	Contributions welcome.
1.036232E-14	0.289209416588629	0.171	0.061	1.1781961826E-10	NPCs	Srp54	FBgn0024285	Splicing regulatory protein 54	20190919	Srp54 (Srp54) encodes a protein that regulates mRNA alternative splicing, the processing of the mRNA 3'-end and the selection of the transcriptional start site.
1.051517E-14	0.618523796859086	0.257	0.107	1.1955749893E-10	NPCs	hdly	FBgn0038842	hadley	-	Contributions welcome.
1.173398E-14	0.219603436417708	0.489	0.299	1.3341539718E-10	NPCs	E(Pc)	FBgn0000581	Enhancer of Polycomb	20190926	Enhancer of Polycomb (E(Pc)) encodes a chromatin protein that functions as a suppressor of position-effect variegation. An unusual member of the Polycomb group; it does not exhibit homeotic transformations on its own, but rather enhances mutations in other Polycomb group genes. It forms part of the TIP60 histone acetyltransferase complex, which has been involved in many processes, including both …
1.212127E-14	0.304534891048665	0.164	0.054	1.3781879102E-10	NPCs	Nup62	FBgn0034118	Nucleoporin 62kD	-	Contributions welcome.
1.219482E-14	0.197474215406164	0.217	0.108	1.3865504744E-10	NPCs	Rpn1	FBgn0028695	Regulatory particle non-ATPase 1	20190801	Regulatory particle non-ATPase 1 (Rpn1) encodes a component of the 26S proteasome, which degrades polyubiquitinated proteins in the cytoplasm and nucleus.
1.255518E-14	0.360510441146468	0.3	0.137	1.4275235486E-10	NPCs	CG17202	FBgn0038043	-	-	Contributions welcome.
1.369205E-14	0.370948278890293	0.205	0.084	1.5567859003E-10	NPCs	CG42232	FBgn0250754	-	-	Contributions welcome.
1.38145E-14	0.183767487848439	0.271	0.148	1.5707090747E-10	NPCs	mRpL27	FBgn0053002	mitochondrial ribosomal protein L27	-	Contributions welcome.
1.452549E-14	0.238479644085714	0.271	0.131	1.6515478312E-10	NPCs	CG4360	FBgn0038787	-	-	Contributions welcome.
1.661295E-14	0.360365906472367	0.137	0.034	1.8888922791E-10	NPCs	Myd88	FBgn0033402	Myd88	20190314	Myd88 (Myd88) encodes an adaptor protein involved in in the Toll pathway functioning downstream of the product of Tl and upstream of the product of tub. Toll pathway is a signaling cascade that plays a key role in various developmental and immune processes, notably embryonic dorsoventral patterning and regulation of antimicrobial peptides.
1.929419E-14	0.25493153414794	0.464	0.292	2.193749096E-10	NPCs	Non2	FBgn0035370	Novel nucleolar protein 2	-	Contributions welcome.
1.949913E-14	0.267087400985918	0.161	0.055	2.2170508464E-10	NPCs	TfIIA-L	FBgn0011289	Transcription factor IIA L	20180913	Transcription factor IIA L (TfIIA-L) encodes a precursor protein that, after proteolysis, produces the two larger subunits of TFIIA. TFIIA is a general transcription factor that is required for initiation by RNA polymerase II and is a component of the pre-initiation complex.
2.002839E-14	0.331360622035649	0.374	0.193	2.2772277417E-10	NPCs	ubl	FBgn0022224	ubiquitin like	-	Contributions welcome.
2.041436E-14	0.329228926308432	0.144	0.036	2.3211125464E-10	NPCs	CG10463	FBgn0032819	-	-	Contributions welcome.
2.16667E-14	0.358452795455625	0.168	0.045	2.4635033843E-10	NPCs	Tango4	FBgn0030365	Transport and Golgi organization 4	-	Contributions welcome.
2.563886E-14	0.327662630781375	0.254	0.111	2.9151388801E-10	NPCs	Snr1	FBgn0011715	Snf5-related 1	20180913	Snf5-related 1 (Snr1) encodes a core component of the ATP-dependent SWI/SNF chromatin-remodeling complex (Brahma complex). It functions as a tumor suppressor and is required for maintaining normal endosomal trafficking-mediated signaling cascades.
2.835394E-14	0.281943780332857	0.166	0.063	3.2238430511E-10	NPCs	CG31301	FBgn0051301	-	-	Contributions welcome.
2.845775E-14	0.302178739187478	0.14	0.039	3.2356460067E-10	NPCs	CstF64	FBgn0027841	Cleavage stimulation factor 64 kD subunit	20180927	Cleavage stimulation factor 64 kD subunit (CstF64) encodes an RNA-binding protein that is part of the cleavage stimulation factor (CstF) complex. As part of the CstF complex, it interacts with the polyadenylation protein encoded bysu(f). The product of CstF64 is necessary for the cleavage and polyadenylation of most mRNAs and for 3' end processing of mRNAs that encode the replication-dependent hi…
2.891754E-14	0.273184353860372	0.149	0.041	3.2879240033E-10	NPCs	sdk	FBgn0021764	sidekick	-	Contributions welcome.
3.233984E-14	0.36068885449788	0.292	0.132	3.677039731E-10	NPCs	spt4	FBgn0028683	spt4	-	Contributions welcome.
3.59619E-14	0.241108780011986	0.158	0.058	4.0888684449E-10	NPCs	Prp8	FBgn0033688	pre-mRNA processing factor 8	20190314	pre-mRNA processing factor 8 (Prp8) is an essential gene that encodes the largest and most highly conserved splicing factor. It is a core component of the U5 snRNP, with a key function in pre-mRNA processing catalyzed by the spliceosome.
3.732333E-14	0.28620328301701	0.275	0.129	4.2436625123E-10	NPCs	eIF3j	FBgn0027619	eukaryotic translation initiation factor 3 subunit j	-	Contributions welcome.
4.241957E-14	0.202315434831682	0.57	0.372	4.8231054281E-10	NPCs	Paf-AHalpha	FBgn0025809	Platelet-activating factor acetylhydrolase alpha	-	Contributions welcome.
4.458446E-14	0.257404953888891	0.198	0.084	5.0692532755E-10	NPCs	CG5355	FBgn0032242	-	-	Contributions welcome.
4.73267E-14	0.253683896793159	0.239	0.111	5.3810453461E-10	NPCs	CG11791	FBgn0039266	-	-	Contributions welcome.
5.108744E-14	0.364317721143687	0.177	0.053	5.808642248E-10	NPCs	Atu	FBgn0019637	Another transcription unit	-	Contributions welcome.
5.224755E-14	0.259185940833052	0.217	0.091	5.940546971E-10	NPCs	Zcchc7	FBgn0036668	Zinc finger CCHC-type containing 7	-	Contributions welcome.
5.694291E-14	0.247766933781076	0.191	0.078	6.4744093597E-10	NPCs	CG1416	FBgn0032961	-	-	Contributions welcome.
5.800743E-14	0.267612751450317	0.362	0.195	6.5954450947E-10	NPCs	e(r)	FBgn0011586	enhancer of rudimentary	-	Contributions welcome.
7.184237E-14	0.220780235936803	0.381	0.222	8.1684773207E-10	NPCs	eIF3f1	FBgn0037270	eukaryotic translation initiation factor 3 subunit f1	-	Contributions welcome.
7.530757E-14	0.330503513188338	0.23	0.089	8.5624703683E-10	NPCs	CG9281	FBgn0030672	-	-	Contributions welcome.
7.553991E-14	0.21484238733247	0.223	0.105	8.5888875931E-10	NPCs	RnpS1	FBgn0037707	RNA-binding protein S1	20190919	RNA-binding protein S1 (RnpS1) encodes a protein involved in RNA splicing and regulation of DNA transposition.
7.946746E-14	0.155425500029022	0.222	0.122	9.0354501014E-10	NPCs	CHOp24	FBgn0029709	CHOp24	20190912	CHOp24 (CHOp24) encodes a p24 transporter that contributes to the intracellular trafficking between the ER and Golgi. It is required for secretion of Wnt ligands.
8.013084E-14	0.309234356587333	0.551	0.348	9.1108763294E-10	NPCs	HINT1	FBgn0031459	histidine triad nucleotide binding protein 1	-	Contributions welcome.
8.365472E-14	0.350635912266111	0.166	0.046	9.5115417533E-10	NPCs	Slbp	FBgn0041186	Stem-loop binding protein	20181108	Stem-loop binding protein (Slbp) encodes a protein that plays an essential role in 3' end processing of histone pre-mRNAs into mature histone mRNAs by recruiting the product of snRNA:U7 to the pre-mRNA.
8.460277E-14	0.328545623969501	0.17	0.063	9.6193350146E-10	NPCs	U2af38	FBgn0017457	U2 small nuclear riboprotein auxiliary factor 38	20180920	U2 small nuclear riboprotein auxiliary factor 38 (U2af38) encodes the small subunit of the pre-mRNA splicing factor complex U2AF. This heterodimeric complex binds to the intron pyrimidine tract and targets the product of snf to the branch site early in spliceosome assembly. The U2af38 product binds to the AG dinucleotide at the 3' splice site.
8.872418E-14	0.197687785678429	0.435	0.256	1.00879387239E-09	NPCs	Atx2	FBgn0041188	Ataxin-2	20190307	Ataxin-2 (Atx2) encodes the ortholog of human gene ATXN2, which is implicated in spinocerebellar ataxia 2. It contributes to eye development, circadian behaviour, and microRNA function.
9.959112E-14	0.409104806362255	0.312	0.134	1.13235103944E-09	NPCs	eIF3e	FBgn0025582	eukaryotic translation initiation factor 3 subunit e	20181018	eukaryotic translation initiation factor 3 subunit e (eIF3e) encodes a component of the translation initiation complex and is a positive regulator of cullin neddylation, which is required for Cullin-ring ubiquitin ligase activity. It also regulates spindle assembly, microtubule dynamics and mitotic progression.
1.1235825E-13	0.301607269154151	0.441	0.254	1.2775132884E-09	NPCs	Tapdelta	FBgn0021795	Translocon-associated protein delta	-	Contributions welcome.
1.1534051E-13	0.127944203683354	0.25	0.131	1.31142158722E-09	NPCs	CG11279	FBgn0036342	-	-	Contributions welcome.
1.1889981E-13	0.380189012971431	0.421	0.224	1.35189088607E-09	NPCs	twr	FBgn0262801	twisted bristles roughened eye	-	Contributions welcome.
1.3932798E-13	0.195537029544693	0.208	0.097	1.58415917229E-09	NPCs	CSN6	FBgn0028837	COP9 signalosome subunit 6	20190307	COP9 signalosome subunit 6 (CSN6) encodes the subunit 6 of the COP9 signalosome (CSN). The CSN plays a central role in the regulation of E3-cullin RING ubiquitin ligases.
1.4723942E-13	0.335823256850926	0.221	0.089	1.67411220887E-09	NPCs	mod(mdg4)	FBgn0002781	modifier of mdg4	20190926	modifier of mdg4 (mod(mdg4)) encodes a nuclear protein that specifically interacts with various DNA binding proteins. It is involved in processes including chromosome condensation and segregation, regulation of transcription and enhancer blocking.
1.4822884E-13	0.216653242049354	0.244	0.108	1.68536194177E-09	NPCs	Taldo	FBgn0023477	Transaldolase	-	Contributions welcome.
1.5527168E-13	0.270691743300987	0.265	0.133	1.76543905121E-09	NPCs	glo	FBgn0259139	glorund	20190307	glorund (glo) encodes a hnRNP F/H family RNA-binding protein that binds directly to nos mRNA and regulates its translation during late stages of oogenesis. The functions of the product of glo include nurse cell nuclear chromatin organization, axis patterning as well as being required for viability to adulthood.
1.9622064E-13	0.239498796929295	0.205	0.084	2.23102872332E-09	NPCs	Spt5	FBgn0040273	Spt5	-	Contributions welcome.
2.2223146E-13	0.289898982363087	0.207	0.082	2.52677166948E-09	NPCs	snRNP-U1-C	FBgn0261792	small ribonucleoprotein particle U1 subunit C	20190228	small ribonucleoprotein particle U1 subunit C (snRNP-U1-C) encodes a U1 snRNA-containing protein that initiates spliceosome assembly by binding to the 5' splice site in pre-mRNA.
2.3507886E-13	0.346138640327102	0.196	0.072	2.67284669364E-09	NPCs	Nf-YC	FBgn0029905	Nuclear factor Y-box C	20190912	Nuclear factor Y-box C (Nf-YC) encodes a transcription factor involved in axon guidance.
2.6694317E-13	0.207423179437077	0.29	0.16	3.03514386571E-09	NPCs	CG9328	FBgn0032886	-	-	Contributions welcome.
2.7476945E-13	0.346118521804853	0.196	0.07	3.12412869407E-09	NPCs	RpLP0-like	FBgn0033485	Ribosomal protein LP0-like	-	Contributions welcome.
3.0274815E-13	0.297302880060744	0.365	0.204	3.44224641207E-09	NPCs	Prosalpha2	FBgn0086134	Proteasome alpha2 subunit	-	Contributions welcome.
3.1676205E-13	0.304641159491798	0.444	0.252	3.60158453335E-09	NPCs	Pp2A-29B	FBgn0260439	Protein phosphatase 2A at 29B	20190228	Protein phosphatase 2A at 29B (Pp2A-29B) encodes the structural A subunit of the trimeric PP2A phosphatase enzyme. It links the catalytic C subunit encoded by mts and a variable regulatory B family subunit, which directs the enzyme to distinct substrates. The roles of Pp2A-29B product include centriole duplication, chromosome segregation, autophagy, axonal transport, growth regulation, and active…
3.1758514E-13	0.300194871513028	0.169	0.068	3.61094300996E-09	NPCs	Prp40	FBgn0031492	pre-mRNA processing factor 40	-	Contributions welcome.
3.1888349E-13	0.344929588593752	0.288	0.124	3.62570526703E-09	NPCs	Inx2	FBgn0027108	Innexin 2	20190307	Innexin 2 (Inx2) encodes a gap junction protein that can form heteromeric gap junction channels via interaction with the products of ogre or Inx3. It can also interact with cell adhesion forming components encoded by shg and arm. It contributes to epithelial organization and polarity of the embryonic epidermis, regulation of morphogen-dependent organ size and stem cell behavior.
3.2229715E-13	0.246196536578045	0.214	0.092	3.66451859398E-09	NPCs	smid	FBgn0016983	smallminded	-	Contributions welcome.
3.6246042E-13	0.366601588910599	0.886	0.723	4.12117502063E-09	NPCs	RpLP0	FBgn0000100	Ribosomal protein LP0	-	Contributions welcome.
4.0391903E-13	0.287610041398681	0.179	0.063	4.59255936597E-09	NPCs	CG17982	FBgn0030006	-	-	Contributions welcome.
4.4863572E-13	0.436980214996536	0.306	0.124	5.10098810276E-09	NPCs	CCT7	FBgn0037632	Chaperonin containing TCP1 subunit 7	-	Contributions welcome.
4.7651916E-13	0.334660018224098	0.306	0.153	5.41802285773E-09	NPCs	Rpn5	FBgn0028690	Regulatory particle non-ATPase 5	-	Contributions welcome.
4.8777391E-13	0.212469162255574	0.397	0.22	5.54598936789E-09	NPCs	Psi	FBgn0014870	P-element somatic inhibitor	20190314	P-element somatic inhibitor (Psi) encodes a protein that has dual roles in RNA processing and transcriptional regulation. It is required for activating Myc transcription.
4.9527245E-13	0.417170435679327	0.165	0.039	5.63124779549E-09	NPCs	Nup107	FBgn0027868	Nucleoporin 107kD	-	Contributions welcome.
5.0269317E-13	0.279450969669438	0.211	0.102	5.71562133082E-09	NPCs	PRAS40	FBgn0267824	Proline-rich Akt substrate 40 kDa	20190314	Proline-rich Akt substrate 40 kDa (PRAS40) encodes a protein that functions to link Insulin/IGF signaling and the activation of the product of Tor in a tissue-specific manner, affecting the activity of the product of Tor in the ovary but not in other fly tissues.
5.027494E-13	0.273410170368857	0.22	0.091	5.71626063339E-09	NPCs	CSN8	FBgn0261437	COP9 signalosome subunit 8	20190307	COP9 signalosome subunit 8 (CSN8) encodes the subunit 8 of the COP9 signalosome (CSN) and is essential for the stability of the complex. The CSN plays a central role in the regulation of E3-cullin RING ubiquitin ligases.
5.0926586E-13	0.27084322727972	0.318	0.154	5.79035285527E-09	NPCs	rb	FBgn0003210	ruby	20190314	ruby (rb) encodes the beta3-adaptin subunit of the Adaptor protein-3 (AP-3) complex involved in biogenesis of lysosome-related organelles. It is required for regulation of lipid storage, eye pigment biogenesis and the processing of the receptor encoded by N.
6.3733767E-13	0.334195047325471	0.137	0.029	7.24652935167E-09	NPCs	Nup205	FBgn0031078	Nucleoporin 205kD	-	Contributions welcome.
7.162322E-13	0.232873741003462	0.507	0.301	8.14356010398E-09	NPCs	Pp2C1	FBgn0022768	Protein phosphatase 2C	-	Contributions welcome.
7.170715E-13	0.287231482433975	0.362	0.201	8.15310294876E-09	NPCs	Prosbeta4	FBgn0032596	Proteasome beta4 subunit	20190711	Proteasome beta4 subunit (Prosbeta4) encodes a protein involved in proteasomal degradation.
7.3020178E-13	0.216931703552342	0.269	0.14	8.30239418822E-09	NPCs	Fkbp59	FBgn0029174	FK506-binding protein 59kD	20190919	FK506-binding protein 59kD (Fkbp59) encodes a peptidylprolyl isomerase involved in the regulation of calcium transport and phototransduction.
7.7344801E-13	0.125206144174152	0.425	0.275	8.79410389796E-09	NPCs	corto	FBgn0010313	corto	20190321	corto (corto) encodes an Enhancer of Trithorax and Polycomb (ETP) protein that physically interacts with several Polycomb proteins (encoded by Pc, ph-d, ph-p, esc, E(z)) and ETP (encoded by Trl, Dsp1). It also interacts with the product of CycG, with the methylated product of RpL12 (RPL12K3me3), and co-regulates the transcription of genes involved in ribosome biogenesis.
8.2997698E-13	0.257636282728743	0.231	0.109	9.43683829896E-09	NPCs	Cbp20	FBgn0022943	cap binding protein 20	-	Contributions welcome.
8.3253764E-13	0.423910980770242	0.668	0.467	9.4659530229E-09	NPCs	psq	FBgn0263102	pipsqueak	20190613	pipsqueak (psq) encodes a transcription factor that regulates chromatin silencing. It mediates the interaction of Polycomb group (Pc-G) members with Pc-G response elements.
8.3620627E-13	0.288917467991851	0.167	0.064	9.50766527535E-09	NPCs	row	FBgn0033998	relative of woc	20190314	relative of woc (row) encodes a zinc-finger protein involved in transcription regulation that is required for the factor encoded by HP1c to bind chromatin.
8.6288276E-13	0.351513486454128	0.217	0.074	9.81097694892E-09	NPCs	Sf3a2	FBgn0036314	Splicing factor 3a subunit 2	-	Contributions welcome.
8.6544944E-13	0.215023114277756	0.195	0.081	9.84016014842E-09	NPCs	TfIIFbeta	FBgn0010421	Transcription factor TFIIFbeta	-	Contributions welcome.
9.7125384E-13	0.200179764696075	0.463	0.287	1.104315610815E-08	NPCs	pcs	FBgn0033988	parcas	-	Contributions welcome.
9.9410393E-13	0.231864711475786	0.173	0.063	1.130296171791E-08	NPCs	Rnp4F	FBgn0014024	RNA-binding protein 4F	20180913	RNA-binding protein 4F (Rnp4F) encodes an essential evolutionarily-conserved RNA-binding protein. Rnp4F gene expression is post-transcriptionally regulated by interaction with a stable stem-loop structure in the 5'-UTR of the mRNA with trans-acting factors.
1.08451819E-12	0.258077554372107	0.156	0.054	1.233097179805E-08	NPCs	CG11180	FBgn0034528	-	-	Contributions welcome.
1.20026398E-12	0.232002687317884	0.173	0.07	1.364700141556E-08	NPCs	ReepA	FBgn0261564	Receptor expression enhancing protein A	20190314	Receptor expression enhancing protein A (ReepA) encodes a member of the DP1/Yop1p family. It localizes to the endoplasmic reticulum (ER) and is involved in the prevention of ER-stress.
1.31549607E-12	0.325522759939994	0.461	0.271	1.495719034282E-08	NPCs	Moe	FBgn0011661	Moesin	20190314	Moesin (Moe) encodes an Ezrin, Radixin, Moesin (ERM) protein involved in cortical cytoskeleton stability. It regulates the products of crb and Rho1. The product of Moe contributes to apical-basal polarity, mitotic spindle organisation and epithelial integrity.
1.44001884E-12	0.366793668401542	0.312	0.148	1.637301421665E-08	NPCs	Clic	FBgn0030529	Chloride intracellular channel	20190801	Chloride intracellular channel (Clic) encodes a protein involved in chloride transport and alcohol-related behavior.
1.51192597E-12	0.269893693908361	0.268	0.133	1.719059830177E-08	NPCs	CG6523	FBgn0032509	-	-	Contributions welcome.
1.54171204E-12	0.223914337372768	0.477	0.295	1.752926594432E-08	NPCs	Map205	FBgn0002645	Microtubule-associated protein 205	20190314	Microtubule-associated protein 205 (Map205) encodes a protein that binds and stabilizes microtubules. It also binds, inhibits and stabilizes the product of polo on microtubules during interphase.
1.79112568E-12	0.26590984688635	0.279	0.143	2.036509900061E-08	NPCs	eIF5B	FBgn0026259	eukaryotic translation initiation factor 5B	-	Contributions welcome.
1.80680496E-12	0.256169987856464	0.163	0.059	2.054337236307E-08	NPCs	CG9253	FBgn0032919	-	-	Contributions welcome.
1.84465481E-12	0.392496035085915	0.472	0.267	2.097372519905E-08	NPCs	eIF3i	FBgn0015834	eukaryotic translation initiation factor 3 subunit i	-	Contributions welcome.
1.84658893E-12	0.243354872600532	0.153	0.053	2.099571611235E-08	NPCs	CG3436	FBgn0031229	-	-	Contributions welcome.
2.01344595E-12	0.277008128660657	0.66	0.483	2.289288049316E-08	NPCs	Nacalpha	FBgn0086904	Nascent polypeptide associated complex protein alpha subunit	-	Contributions welcome.
2.12205898E-12	0.286176571169357	0.282	0.137	2.412781061911E-08	NPCs	Gp93	FBgn0039562	Glycoprotein 93	20190307	Glycoprotein 93 (Gp93) encodes a heat shock protein Hsp90 family member that is involved in midgut development.
2.21834627E-12	0.336790565575467	0.226	0.103	2.522259711754E-08	NPCs	S	FBgn0003310	Star	20190314	Star (S) encodes a type II transmembrane protein that facilitates trafficking of transmembrane Egfr ligands from the endoplasmic reticulum to the late secretory compartment. It is involved in growth regulation, cell survival and developmental patterning.
2.30472293E-12	0.312117826372826	0.223	0.092	2.620469972298E-08	NPCs	CG4364	FBgn0032138	-	-	Contributions welcome.
2.31093635E-12	0.227028999524372	0.235	0.109	2.627534634989E-08	NPCs	alph	FBgn0086361	alphabet	20190801	alphabet (alph) encodes a Ser/Thr phosphatase that regulates RAS/MAPK signaling.
2.53984359E-12	0.414709408031924	0.181	0.057	2.887802161541E-08	NPCs	Dpit47	FBgn0266518	DNA polymerase interacting tpr containing protein of 47kD	20190321	DNA polymerase interacting tpr containing protein of 47kD (Dpit47) encodes a TPR motif containing protein that appears to act as a co-chaperone protein in the Hsp90 pathway.
2.54289056E-12	0.19286570092767	0.756	0.593	2.891266565598E-08	NPCs	chic	FBgn0000308	chickadee	20190307	chickadee (chic) encodes an actin monomer binding protein that provides the major cellular pool of readily polymerizing ATP-actin monomers. It is involved in oogenesis, spermatogenesis, cell division, bristle formation, cellular morphogenesis, axon growth, filopodia formation, dorsal closure, wound healing and stem cell maintenance.
2.60516528E-12	0.20255689623769	0.212	0.107	2.96207292234E-08	NPCs	Usp14	FBgn0032216	Ubiquitin specific protease 14	20190321	Ubiquitin specific protease 14 (Usp14) encodes a deubiquitinase that associates with the 19S component of the proteasome in a reversible manner. Its functions include ubiquitin chain disassemblance for mono-ubiquitin recycling, control of protein degradation by the proteasome and regulation of proteasome subtrate interactions.
2.70060086E-12	0.351354400791125	0.7	0.512	3.07058317232E-08	NPCs	E2f1	FBgn0011766	E2F transcription factor 1	-	Contributions welcome.
3.14639403E-12	0.337261001329624	0.23	0.093	3.577450010064E-08	NPCs	Rpb5
3.20427715E-12	0.124273199799167	0.553	0.361	3.643263115891E-08	NPCs	mt:tRNA:Ser-GCT
3.33620812E-12	0.344150180825688	0.505	0.317	3.79326862886E-08	NPCs	Prosbeta5	FBgn0029134	Proteasome beta5 subunit	20190926	Proteasome beta5 subunit (Prosbeta5) encodes an endopeptidase subunit of the of the 26S proteasome.
3.53630099E-12	0.285998352356467	0.285	0.14	4.020774221202E-08	NPCs	CG2926	FBgn0037344	-	-	Contributions welcome.
3.75141862E-12	0.272106326008152	0.38	0.209	4.265362976343E-08	NPCs	eIF3g1	FBgn0029629	eukaryotic translation initiation factor 3 subunit g1	-	Contributions welcome.
3.79066245E-12	0.295130053035197	0.238	0.096	4.309983200488E-08	NPCs	mbt	FBgn0025743	mushroom bodies tiny	-	Contributions welcome.
3.87463478E-12	0.217682638792258	0.16	0.059	4.405459746458E-08	NPCs	Drp1	FBgn0026479	Dynamin related protein 1	20180927	Dynamin related protein 1 (Drp1) encodes a dynamin-like GTPase that mediates mitochondrial fission through a process that involves translocation to the mitochondrial outer membrane and oligomerization. It is required for normal neuronal development and maintenance of postmitotic neuronal function and viability.
3.90375067E-12	0.127890139944161	0.438	0.281	4.438564513937E-08	NPCs	cg	FBgn0000289	combgap	20190307	combgap (cg) encodes a DNA binding protein that can act as a repressor or activator of gene expression depending on context. It binds to Polycomb Response Elements and is necessary to recruit Polycomb protein complexes to some of them.
3.92909532E-12	0.261297529362579	0.783	0.619	4.46738137399E-08	NPCs	mts	FBgn0004177	microtubule star	20180906	microtubule star (mts) encodes the catalytic subunit of protein phosphatase 2A. It is involved in various developmental processes and signaling pathways, such as Hh signaling and Wingless signaling.
4.41510201E-12	0.2321236085552	0.494	0.3	5.019970990965E-08	NPCs	CkIIbeta	FBgn0000259	Casein kinase II beta subunit	20190307	Casein kinase II beta subunit (CkIIbeta) encodes the regulatory subunit of the CKII holoenzyme, a protein serine/threonine kinase composed of a and b subunits. Interactions have been reported with other kinases (e.g., the products of PIP4K and S6kII), the RNA-binding protein encoded by orb , the Hedgehog signaling pathway and clock proteins such as the products of tim and per. The product of CkII…
4.61048001E-12	0.19800544368898	0.373	0.215	5.242115773795E-08	NPCs	east	FBgn0261954	enhanced adult sensory threshold	20190228	enhanced adult sensory threshold (east) encodes a ubiquitous protein localized to an extrachromosomal domain of the nucleus. It is involved in chemosensory behavior, chromosome segregation during cell division, cell survival and muscle development.
4.8548946E-12	0.221107062255444	0.312	0.168	5.52001516163E-08	NPCs	Ubc2	FBgn0015320	Ubiquitin conjugating enzyme 2	-	Contributions welcome.
5.37269999E-12	0.163530903204409	0.257	0.147	6.108759886947E-08	NPCs	CG3408	FBgn0036008	-	-	Contributions welcome.
5.46704858E-12	0.285788024448451	0.501	0.321	6.216034239697E-08	NPCs	mRpL33	FBgn0040907	mitochondrial ribosomal protein L33	-	Contributions welcome.
5.63156349E-12	0.342341998447	0.264	0.114	6.403087683033E-08	NPCs	GlyRS	FBgn0027088	Glycyl-tRNA synthetase	20190801	Glycyl-tRNA synthetase (GlyRS) encodes a protein involved in dendrite morphogenesis and larval lymph gland hemopoiesis.
5.74464592E-12	0.222110115439429	0.158	0.054	6.531662409286E-08	NPCs	eIF2Bbeta	FBgn0024996	eukaryotic translation initiation factor 2B subunit beta	-	Contributions welcome.
6.04131023E-12	0.40634927633569	0.839	0.636	6.868969729092E-08	NPCs	fs(1)h	FBgn0004656	female sterile (1) homeotic	20210121	female sterile (1) homeotic (fs(1)h) encodes a Bromodomain and Extra-Terminal domain (BET) family of protein, characterized by the presence of two tandem bromodomains and an extra-terminal (ET) domain. BET proteins can bind acetylated lysine residues in histones and regulate transcription. The proteins encoded by fs(1)h and human BRD2 possess protein kinase activity.
6.46508784E-12	0.312697932066982	0.233	0.101	7.350804871737E-08	NPCs	CG17343	FBgn0032751	-	-	Contributions welcome.
6.68372714E-12	0.185333662400667	0.253	0.131	7.599397756941E-08	NPCs	Uhg5
7.17554851E-12	0.263931557630302	0.331	0.175	8.158598658669E-08	NPCs	wech	FBgn0259745	wech	20190321	wech (wech) encodes a member of the RBCC/TRIM family of cytoplasmic multidomain proteins. It is a regulator of integrin-mediated adhesion. It interacts with the products of rhea and Ilk, which are components of the integrin-cytoskeleton link.
7.42507893E-12	0.31208969725442	0.167	0.054	8.442314741103E-08	NPCs	Prp19	FBgn0261119	Pre-RNA processing factor 19	20190711	Pre-RNA processing factor 19 (Prp19) encodes a protein involved in chromatin organization and alternative mRNA splicing regulation.
7.81824502E-12	0.293231995987176	0.508	0.305	8.88934458688E-08	NPCs	path	FBgn0036007	pathetic	-	Contributions welcome.
8.13733567E-12	0.241359328995154	0.239	0.109	9.252150656847E-08	NPCs	CG3939	FBgn0040396	-	-	Contributions welcome.
8.44866242E-12	0.25798196089977	0.258	0.125	9.606129168622E-08	NPCs	CG3760	FBgn0022343	-	-	Contributions welcome.
9.4560045E-12	0.346337590403855	0.502	0.306	1.0751477113881E-07	NPCs	alphaTub84D	FBgn0003885	alpha-Tubulin at 84D	20190321	alpha-Tubulin at 84D (alphaTub84D) encodes a protein involved in major cellular mechanisms such as formation of spindle apparatus or microtubular threads for transport of proteins or organelles.
9.69810991E-12	0.199590504043528	0.535	0.339	1.1026750969407E-07	NPCs	tara	FBgn0040071	taranis	20190314	taranis (tara) encodes a transcriptional co-regulator that interacts with chromatin remodeling complexes, cell cycle proteins, and the JNK signaling pathway. It contributes to sleep, neural progenitor proliferation, and cell fate maintenance.
9.79888017E-12	0.21402454906848	0.237	0.123	1.1141326749619E-07	NPCs	Sc2	FBgn0035471	Sc2	-	Contributions welcome.
1.010649339E-11	0.245421899539341	0.323	0.175	1.1491082983199E-07	NPCs	Tim9a	FBgn0030480	Tim9a	20210121	Tim9a (Tim9a) encodes a subunit of the soluble mitochondrial intermembrane space protein transporter complex that acts as a chaperone for the import and insertion of proteins into the mitochondrial inner membrane.
1.077843292E-11	0.175756673766794	0.241	0.127	1.2255078235117E-07	NPCs	Uba1	FBgn0023143	Ubiquitin activating enzyme 1	20190711	Ubiquitin activating enzyme 1 (Uba1) encodes an E1 enzyme involved in protein ubiquitylation. It contributes to multiple processes including regulation of Ras-ERK signaling, autophagy, apoptosis and tissue growth.
1.084326318E-11	0.261402880712432	0.233	0.106	1.2328790239305E-07	NPCs	noc	FBgn0005771	no ocelli	-	Contributions welcome.
1.385916375E-11	0.252308751798467	0.231	0.109	1.5757869180664E-07	NPCs	l(3)psg2	FBgn0035617	lethal (3) persistent salivary gland 2	-	Contributions welcome.
1.509751769E-11	0.245645503826008	0.23	0.104	1.7165877610165E-07	NPCs	lig	FBgn0020279	lingerer	20190314	lingerer (lig) encodes a putative RNA binding protein that forms a complex with the products of orb and orb2. Loss of lig results in defects in copulation and short-term memory.
1.685805857E-11	0.204593367099296	0.275	0.147	1.916761259624E-07	NPCs	Rox8	FBgn0005649	Rox8	20190919	Rox8 (Rox8) encodes a protein involved in the regulation of alternative mRNA splicing.
1.761327656E-11	0.213345412054304	0.283	0.145	2.0026295443275E-07	NPCs	CG11858	FBgn0039305	-	-	Contributions welcome.
1.762242909E-11	0.32235944363597	0.18	0.063	2.0036701877303E-07	NPCs	CG7483	FBgn0037573	-	-	Contributions welcome.
1.815416721E-11	0.218683227270317	0.385	0.232	2.0641288117321E-07	NPCs	CG8108
2.186768528E-11	0.250958849150588	0.428	0.253	2.4863558168852E-07	NPCs	Hrb98DE	FBgn0001215	Heterogeneous nuclear ribonucleoprotein at 98DE	20190307	Heterogeneous nuclear ribonucleoprotein at 98DE (Hrb98DE) encodes a nuclear RNA-binding protein. It controls hnRNA stability, splicing, IRES-dependent translation, and translational repression. It represents one of the main targets of the poly(ADP-ribosyl)ation pathway. It also regulates tissue polarity patterning and germ-line stem cell fate.
2.376544132E-11	0.180237922944523	0.189	0.087	2.702130678302E-07	NPCs	CG4968	FBgn0032214	-	-	Contributions welcome.
2.379637807E-11	0.198481963574003	0.228	0.11	2.7056481867315E-07	NPCs	CG5641	FBgn0038046	-	-	Contributions welcome.
2.412027243E-11	0.134854256433774	0.232	0.113	2.7424749747731E-07	NPCs	CG7834	FBgn0039697	-	-	Contributions welcome.
2.749638107E-11	0.296198989519594	0.213	0.088	3.1263385279011E-07	NPCs	CSN5	FBgn0027053	COP9 signalosome subunit 5	20190307	COP9 signalosome subunit 5 (CSN5) encodes the subunit 5 of the COP9 signalosome (CSN). The CSN plays a central role in the regulation of E3-cullin RING ubiquitin ligases. The product of CSN5 is an isopeptidase that deNEDDylates the cullin subunit of E3-cullin RING ubiquitin ligases.
2.846853839E-11	0.175417008392395	0.241	0.119	3.2368728147774E-07	NPCs	Fdh	FBgn0011768	Formaldehyde dehydrogenase	20190307	Formaldehyde dehydrogenase (Fdh) encodes a medium-chain alcohol dehydrogenase. This enzyme also functions as S-nitrosoglutathione reductase during the nitric oxide metabolism, contributing to visual memory.
2.946095664E-11	0.238012176770796	0.225	0.101	3.3497107701012E-07	NPCs	Srp19	FBgn0015298	Signal recognition particle 19	-	Contributions welcome.
3.173356527E-11	0.234981966482351	0.165	0.064	3.6081063717431E-07	NPCs	bou	FBgn0261284	boudin	20190307	boudin (bou) encodes a membrane glycoprotein of the Ly6 superfamily that is required for the formation of septate junctions in epithelial tissues.
3.21004431E-11	0.316406948297876	0.204	0.084	3.6498203804351E-07	NPCs	Bap60	FBgn0025463	Brahma associated protein 60kD	20190801	Brahma associated protein 60kD (Bap60) encodes a protein required for Brahma complex function. It represses neuroblast proliferation and regulates heterochromatin assembly.
3.46247496E-11	0.235467309629444	0.206	0.094	3.9368340293071E-07	NPCs	Mtor	FBgn0013756	Megator	20180913	Megator (Mtor) encodes a nuclear pore protein that is found in the nuclear matrix surrounding the chromosomes at interphase. During mitosis Mtor product dynamically reorganizes, together with other nuclear and cytoplasmic proteins (such as those encoded by Skeletor, Chro, east, and Asator), to form a gel-like spindle matrix embedding the microtubule spindle apparatus. Mtor product is important fo…
3.648620266E-11	0.353054146348838	0.236	0.095	4.1484812429865E-07	NPCs	SP1173	FBgn0035710	SP1173	-	Contributions welcome.
4.144075875E-11	0.191569343649314	0.306	0.177	4.7118142698993E-07	NPCs	zip	FBgn0287873	zipper	-	Contributions welcome.
4.184423705E-11	0.288147352787764	0.177	0.067	4.7576897526997E-07	NPCs	Pp4-19C	FBgn0023177	Protein phosphatase 19C	-	Contributions welcome.
5.63694342E-11	0.184338969909827	0.345	0.201	6.4092046682829E-07	NPCs	CG8188	FBgn0030863	-	-	Contributions welcome.
6.596497075E-11	0.299275486598818	0.285	0.139	7.5002171740902E-07	NPCs	spi	FBgn0005672	spitz	20190314	spitz (spi) encodes the cardinal Egfr ligand that is produced as a transmembrane precursor and processed by the products of S and rho. Its roles include growth regulation, cell survival and developmental patterning.
6.90194066E-11	0.310232153354836	0.187	0.066	7.8475065306721E-07	NPCs	CG8545	FBgn0033741	-	-	Contributions welcome.
7.309626242E-11	0.175807122791079	0.214	0.101	8.3110450369598E-07	NPCs	CG15432	FBgn0031603	-	-	Contributions welcome.
7.354655429E-11	0.270856272842223	0.177	0.071	8.3622432229806E-07	NPCs	wdp	FBgn0034718	windpipe	20190926	windpipe (wdp) encodes a regulator of the JAK/STAT pathway. It is involved in intestinal homeostasis, trachea development and synaptic target recognition.
7.854528732E-11	0.104626825950686	0.251	0.144	8.9305991685764E-07	NPCs	Prp4k	FBgn0027587	Pre-mRNA processing factor 4 kinase	-	Contributions welcome.
7.999774135E-11	0.274346116186424	0.431	0.23	9.0957431917604E-07	NPCs	mt:tRNA:Arg-TCG
8.640009973E-11	0.23337259422043	0.201	0.082	9.8236913390114E-07	NPCs	CG12288	FBgn0032620	-	-	Contributions welcome.
9.058191564E-11	0.347772220246008	0.404	0.218	1.02991638079886E-06	NPCs	CG1943	FBgn0037468	-	-	Contributions welcome.
9.174083371E-11	0.278088829438276	0.407	0.228	1.04309327925839E-06	NPCs	wcy	FBgn0030812	wacky	20190919	wacky (wcy) encodes a protein involved in habituation, autophagy regulation and TORC1 signaling.
9.744471994E-11	0.141261631410511	0.358	0.219	1.1079464657725E-06	NPCs	CG9922	FBgn0038196	-	-	Contributions welcome.
1.0439872287E-10	0.368400853667723	0.396	0.201	1.18701347900193E-06	NPCs	eIF3h	FBgn0022023	eukaryotic translation initiation factor 3 subunit h	-	Contributions welcome.
1.0670156252E-10	0.119421543549973	0.233	0.126	1.21319676579824E-06	NPCs	zda	FBgn0034368	zonda	20181018	zonda (zda) encodes an immunophillin of the FKBP family that localizes at the endosomal reticulum. It physically interacts with the products of Atg1 and Pi3K59F and is required for omegasome biogenesis and for starvation-induced autophagy.
1.1073682561E-10	0.252290933995743	0.281	0.144	1.25907770722654E-06	NPCs	Rpt4	FBgn0028685	Regulatory particle triple-A ATPase 4	20190314	Regulatory particle triple-A ATPase 4 (Rpt4) encodes the 19S proteasomal ATPase, which is a component of the 26S proteosome complex. It localizes to the nucleolus and participates in regulating rRNA transcription. It physically interacts with the tumor suppressor encoded by BHD.
1.1082553439E-10	0.165881087789391	0.271	0.155	1.26008632600103E-06	NPCs	Rpt1	FBgn0028687	Regulatory particle triple-A ATPase 1	20190314	Regulatory particle triple-A ATPase 1 (Rpt1) encodes an AAA-type ATPase protein that forms part of the heterohexameric ATPase ring of the regulatory complex of the 26S proteasome.
1.1674991239E-10	0.329511687839756	0.179	0.058	1.3274465038395E-06	NPCs	Chpf	FBgn0263005	Chondroitin polymerizing factor	-	Contributions welcome.
1.3351658523E-10	0.175851166196008	0.248	0.124	1.51808357405504E-06	NPCs	mRpS16	FBgn0033907	mitochondrial ribosomal protein S16	-	Contributions welcome.
1.4669867852E-10	0.224000176904014	0.243	0.116	1.66796397478983E-06	NPCs	BuGZ	FBgn0032600	Bub3 interacting GLEBS and Zinc finger domain protein	20190711	Bub3 interacting GLEBS and Zinc finger domain protein (BuGZ) encodes a protein involved in dendrite morphogenesis.
1.5900671024E-10	0.246706460728295	0.343	0.185	1.80790629539916E-06	NPCs	KdelR	FBgn0267330	KDEL receptor	20190314	KDEL receptor (KdelR) encodes a protein required for retrieval of ER proteins from the Golgi. Loss of function is lethal and results in larval cuticle defects. It is essential for the ER retention of some but not all KDEL-containing proteins in the salivary gland ER.
1.621099357E-10	0.203047068318842	0.217	0.105	1.84318996893136E-06	NPCs	CG10638	FBgn0036290	-	-	Contributions welcome.
1.9785686145E-10	0.109911014334175	0.254	0.141	2.24963251463214E-06	NPCs	CG34117	FBgn0083953	-	-	Contributions welcome.
2.1109695235E-10	0.300467033930708	0.288	0.143	2.40017234820168E-06	NPCs	Adf1	FBgn0284249	Adh transcription factor 1	-	Contributions welcome.
2.3307044506E-10	0.214411215358661	0.19	0.087	2.65001096028548E-06	NPCs	CG1890	FBgn0039869	-	-	Contributions welcome.
2.4248597955E-10	0.229500901057039	0.316	0.16	2.75706558744139E-06	NPCs	TfIIS	FBgn0010422	RNA polymerase II elongation factor	-	Contributions welcome.
2.5487180103E-10	0.184217679973302	0.275	0.161	2.89789237767887E-06	NPCs	Arl6IP1	FBgn0038453	ADP-ribosylation factor-like 6 interacting protein 1	-	Contributions welcome.
2.5921107762E-10	0.262879965665544	0.196	0.08	2.94722995256039E-06	NPCs	CG14210	FBgn0031040	-	-	Contributions welcome.
2.6423383824E-10	0.206688226818345	0.19	0.082	3.00433874074369E-06	NPCs	Smn	FBgn0036641	survival motor neuron	20190314	survival motor neuron (Smn) encodes the eponymous member of the SMN complex, which functions as an assembly chaperone for Sm-class small nuclear ribonucleoproteins. The SMN complex contains three other 'Gemin' proteins encoded by Gem2, Gem3 and rig. Smn is essential for viability but higher levels of the protein are required for proper neuromuscular development and function.
2.7007907883E-10	0.164305468581199	0.223	0.119	3.07079912634793E-06	NPCs	nsl1	FBgn0262527	non-specific lethal 1	20201105	non-specific lethal 1 (nsl1) encodes a non-catalytic subunit of the NSL histone H4 acetyltransferase complex, and is involved in muscle development, oogenesis and regulation of endocytosis.
3.3199357781E-10	0.157139411689638	0.549	0.37	3.77476697966892E-06	NPCs	Not1	FBgn0085436	Not1	20190801	Not1 (Not1) encodes a poly(A)-specific ribonuclease involved in translation inhibition and ovarian follicle cell development.
3.3404440267E-10	0.346602665980855	0.155	0.044	3.79808485834775E-06	NPCs	Prx6005	FBgn0031479	Peroxiredoxin 6005	-	Contributions welcome.
3.4671178027E-10	0.223114554586398	0.237	0.113	3.94211294167311E-06	NPCs	vsg	FBgn0045823	visgun	20190919	visgun (vsg) encodes a protein involved in cell proliferation regulation, response to ethanol and long-term memory.
3.5356785487E-10	0.262618822107938	0.654	0.462	4.02006650982672E-06	NPCs	CG13551	FBgn0040660	-	-	Contributions welcome.
3.7689823253E-10	0.308710190407594	0.403	0.239	4.28533290382079E-06	NPCs	CG33170	FBgn0053170	-	-	Contributions welcome.
3.9177155564E-10	0.251832887410373	0.209	0.092	4.45444258766845E-06	NPCs	Vps29	FBgn0031310	Vacuolar protein sorting 29	20190321	Vacuolar protein sorting 29 (Vps29) encodes a subunit of the retromer complex involved in cargo recognition and recycling from endosomes to the trans-Golgi network or plasma membrane.
4.2298814467E-10	0.244640423848677	0.44	0.264	4.80937520494436E-06	NPCs	TfIIA-S	FBgn0013347	Transcription-factor-IIA-S	20190314	Transcription-factor-IIA-S (TfIIA-S) encodes one of the basal transcription factors required for the formation of the pre-initiation complex (PIC) at Pol II-transcribed genes. It stabilizes the product of Tbp-TATA box interaction, thus promoting PIC formation.
4.3084921935E-10	0.194887948077487	0.261	0.136	4.89875562396691E-06	NPCs	Ccdc58	FBgn0036909	Coiled-coil domain-containing 58	-	Contributions welcome.
4.3602340444E-10	0.125990872886713	0.362	0.227	4.95758610849493E-06	NPCs	Spase12	FBgn0040623	Spase 12-subunit	-	Contributions welcome.
4.4540850695E-10	0.146550993581802	0.274	0.168	5.06429472400859E-06	NPCs	Not3	FBgn0033029	CCR4-NOT transcription complex subunit 3	20190801	CCR4-NOT transcription complex subunit 3 (Not3) encodes a poly(A)-specific ribonuclease involved in translation inhibition.
4.5400318734E-10	0.185350948544147	0.23	0.116	5.16201624000568E-06	NPCs	CycT	FBgn0025455	Cyclin T	-	Contributions welcome.
4.595731581E-10	0.137929340285373	0.257	0.149	5.22534680758593E-06	NPCs	pnut	FBgn0013726	peanut	20190314	peanut (pnut) encodes a protein that belongs to the septin family of polymerizing GTPases. Together with the products of Septin1 and Septin2, it forms the septin complex. It participates in cytokinesis and other processes that involve organization of the cell cortex.
4.6689125806E-10	0.344961817538372	0.357	0.192	5.30855360418147E-06	NPCs	Fs(2)Ket	FBgn0262743	Female sterile (2) Ketel	20190926	Female sterile (2) Ketel (Fs(2)Ket) encodes a protein that functions in nuclear protein import, formation of the spindle apparatus and nuclear envelope assembly. It is also involved in biogenesis of the mitochondria.
4.7799291723E-10	0.317251025110679	0.243	0.109	5.43477946888104E-06	NPCs	Ppa	FBgn0020257	Partner of paired	20190314	Partner of paired (Ppa) encodes a protein involved in response to oxidative stress.
5.3239248683E-10	0.224234920755285	0.228	0.109	6.05330257530901E-06	NPCs	dom	FBgn0020306	domino	20181004	domino (dom) encodes a protein of the SWI2/SNF2 class of DNA-dependent ATPases. It is a component of the Tip60 acetyltransferase complex and functions in the exchange of histone His2Av. dom product contributes to Notch signaling and cell death regulation, as well as numerous other processes.
6.819735886E-10	0.26051162939949	0.555	0.348	7.75403970240941E-06	NPCs	osa	FBgn0261885	osa	20190314	osa (osa) encodes a subunit of the BAP chromatin remodeling complex. It antagonizes Wnt target gene expression and limits the self-renewal of neural and intestinal stem cells.
7.0660054192E-10	0.173815838701637	0.358	0.222	8.03404816165247E-06	NPCs	Caper	FBgn0031883	Caper	20190919	Caper (Caper) encodes an RNA-binding protein involved in regulation of alternative mRNA splicing.
7.1085390057E-10	0.276844392723971	0.154	0.053	8.08240884949861E-06	NPCs	CG3817	FBgn0038275	-	-	Contributions welcome.
9.3841661832E-10	0.324096177469947	0.306	0.152	1.06697969502454E-05	NPCs	Dlc90F	FBgn0024432	Dynein light chain 90F	20190307	Dynein light chain 90F (Dlc90F) encodes a light chain subunit of the cytoplasmic dynein complex. The product of Dlc90F forms a dimer that assembles into the cytoplasmic dynein complex and is thought to link dynein to cargos and to adapter proteins that regulate dynein motor function. It contributes to male fertility.
9.4022556632E-10	0.195220753702824	0.214	0.101	1.06903646891025E-05	NPCs	Psa	FBgn0261243	Puromycin sensitive aminopeptidase	-	Contributions welcome.
1.03954724149E-09	0.150333030762093	0.22	0.117	1.18196521357386E-05	NPCs	MED31	FBgn0037262	Mediator complex subunit 31	-	Contributions welcome.
1.15716319708E-09	0.146952078271612	0.242	0.132	1.31569455508419E-05	NPCs	Sgt	FBgn0032640	small glutamine-rich tetratricopeptide containing protein	20190919	small glutamine-rich tetratricopeptide containing protein (Sgt) encodes a protein involved in the regulation of the protein folding mediated by chaperones.
1.17027718733E-09	0.123821559426262	0.291	0.183	1.33060516199126E-05	NPCs	Ost48	FBgn0014868	Oligosaccharyltransferase 48kD subunit	-	Contributions welcome.
1.21776307882E-09	0.145543937188663	0.278	0.153	1.38459662061694E-05	NPCs	milt	FBgn0262872	milton	-	Contributions welcome.
1.30671164187E-09	0.213568392399938	0.198	0.09	1.48573113680765E-05	NPCs	SerRS	FBgn0031497	Seryl-tRNA synthetase	20190801	Seryl-tRNA synthetase (SerRS) encodes a protein that aminoacylates transfer RNAs (tRNA) for their use by the ribosome during protein synthesis.
1.33630264992E-09	0.130733076588479	0.38	0.243	1.51937611296101E-05	NPCs	RpL24-like	FBgn0037899	Ribosomal protein L24-like	-	Contributions welcome.
1.55469422853E-09	0.114816397731341	0.245	0.133	1.76768733783482E-05	NPCs	slpr	FBgn0030018	slipper	-	Contributions welcome.
1.64237532401E-09	0.234861805603467	0.634	0.41	1.86738074339967E-05	NPCs	dsh	FBgn0000499	dishevelled	-	Contributions welcome.
1.65588349874E-09	0.129794875660974	0.365	0.232	1.88273953806773E-05	NPCs	Rad23	FBgn0026777	Rad23	20180927	Rad23 (Rad23) encodes an evolutionarily conserved member of the proteasome-associated proteins. It acts as a shuttle -or bridge- protein helping ubiquitinated proteins to interact with the proteasome, which in turn regulates their turnover.
1.69711211733E-09	0.291642224811185	0.199	0.083	1.92961647740004E-05	NPCs	brm	FBgn0000212	brahma	20190307	brahma (brm) encodes the ATPase subunit of the Brahma chromatin-remodeling complex, which is involved in transcription regulation. It regulates Egfr signalling, stem cell proliferation, and innate immune response. It contributes to multiple processes including neurogenesis, muscle development, phagocytosis, His3-K27 acetylation and leg and wing morphogenesis.
2.01656823022E-09	0.128210044414071	0.248	0.141	2.29283807776557E-05	NPCs	inc	FBgn0025394	insomniac	20181018	insomniac (inc) encodes a BTB domain-containing protein that is essential in neurons for normal sleep-wake cycles.
2.11294023916E-09	0.114271524840947	0.346	0.218	2.40241305192411E-05	NPCs	ND-SGDH	FBgn0011455	NADH dehydrogenase (ubiquinone) SGDH subunit	20190926	NADH dehydrogenase (ubiquinone) SGDH subunit (ND-SGDH) encodes a protein required for proper mitochondrial electron transport chain function. It is involved in longevity and redox response.
2.28366021402E-09	0.196512565952654	0.174	0.073	2.59652166334557E-05	NPCs	LysRS	FBgn0027084	Lysyl-tRNA synthetase	-	Contributions welcome.
2.28914152329E-09	0.150495128246938	0.253	0.135	2.60275391197979E-05	NPCs	spoon	FBgn0263987	spoonbill	-	Contributions welcome.
2.38103435873E-09	0.175407040842887	0.294	0.165	2.70723606587441E-05	NPCs	Phb2	FBgn0010551	Prohibitin 2	-	Contributions welcome.
2.44694170993E-09	0.155730412044562	0.816	0.662	2.7821727241855E-05	NPCs	Unr	FBgn0263352	Upstream of N-ras	20190321	Upstream of N-ras (Unr) encodes an RNA binding protein that functions as an RNA chaperone and translation regulator. It performs opposing, sex-specific, roles in X-chromosome dosage compensation by regulating lncRNA:roX2 RNA conformation in males and msl-2 mRNA translation in females.
2.54870380238E-09	0.120531909737465	0.233	0.13	2.89787622330967E-05	NPCs	TER94	FBgn0286784	Transitional endoplasmic reticulum 94	20190926	Transitional endoplasmic reticulum 94 (TER94) encodes a protein that operates as a hexamere, functioning as a ubiquitin-dependent molecular chaperone. The hexamere associates with different co-factors to process nuclear and cytoplasmic substrates marked by ubiquitin.
2.6442601743E-09	0.116890553677953	0.267	0.146	3.00652381817935E-05	NPCs	CG12848	FBgn0040666	-	-	Contributions welcome.
2.78347202444E-09	0.136529073288095	0.384	0.237	3.16480769179101E-05	NPCs	JIL-1	FBgn0020412	JIL-1 kinase	20190307	JIL-1 kinase (JIL-1) encodes a Serine/Threonine tandem kinase that phosphorylates the Serine 10 residue of the product of His3. A key function of the product of JIL-1 is to antagonize heterochromatization and to regulate levels of gene expression by controlling the distribution of the Lysine 9 dimethylation mark of the epigenetic histone encoded by His3.
2.81934707536E-09	0.228167394617615	0.36	0.211	3.20559762468441E-05	NPCs	dj-1beta	FBgn0039802	dj-1beta	-	Contributions welcome.
2.92842984951E-09	0.252300753055198	0.246	0.116	3.32962473889558E-05	NPCs	CCT1	FBgn0003676	Chaperonin containing TCP1 subunit 1	-	Contributions welcome.
3.24689555176E-09	0.206444502875184	0.2	0.091	3.69172024235441E-05	NPCs	Txl	FBgn0035631	Thioredoxin-like	20190926	Thioredoxin-like (Txl) encodes a protein predicted to be involved in the cell redox homeostasis.
3.33075480422E-09	0.185726556840167	0.388	0.242	3.7870682123946E-05	NPCs	Cyt-b5	FBgn0264294	Cytochrome b5	20210121	Cytochrome b5 (Cyt-b5) encodes a microsomal cytochrome b5 which is a small hemoprotein that participates in electron transfer in multiple biochemical reactions and pathways, including the metabolism of endogenous and xenobiotic compounds.
3.43965222319E-09	0.194940845693988	0.231	0.121	3.91088457777148E-05	NPCs	Cpsf5	FBgn0035987	Cleavage and polyadenylation specific factor 5	-	Contributions welcome.
3.79146619345E-09	0.191713797691789	0.224	0.112	4.31089706195589E-05	NPCs	Rpn3	FBgn0261396	Regulatory particle non-ATPase 3	-	Contributions welcome.
3.9629328866E-09	0.178034239914584	0.189	0.084	4.50585469206234E-05	NPCs	NC2alpha	FBgn0034650	Negative Cofactor 2alpha	20190314	Negative Cofactor 2alpha (NC2alpha) encodes a protein that, together with the product of NC2beta forms the negative cofactor 2 complex (NC2), which represses transcription from TATA box-dependent core promoters and activates transcription from DPE-dependent core promoters.
4.23405320763E-09	0.284822976043482	0.284	0.136	4.81411849707152E-05	NPCs	CG3224	FBgn0029885	-	-	Contributions welcome.
4.48577818032E-09	0.159171518008352	0.223	0.11	5.10032979102859E-05	NPCs	CG8036	FBgn0037607	-	-	Contributions welcome.
4.53698698042E-09	0.182319225190629	0.222	0.11	5.15855419673873E-05	NPCs	rump	FBgn0267790	rumpelstiltskin	20190314	rumpelstiltskin (rump) encodes the Drosophila hnRNP M homolog. It binds to nos and osk mRNAs and plays a role in mRNA localization to the germ plasm by diffusion/entrapment during late stages of oogenesis. It also binds to exonic splicing enhancers on pre-mRNA targets, implicating it as a splicing factor.
4.65507915837E-09	0.24339231991662	0.179	0.075	5.29282500306833E-05	NPCs	CG17233	FBgn0036958	-	-	Contributions welcome.
5.04930082098E-09	0.247835358916782	0.175	0.068	5.74105503345613E-05	NPCs	pont	FBgn0040078	pontin	20190321	pontin (pont) encodes a member of the AAA+ (ATPases Associated with various cellular Activities) family. It is found in different complexes involved in transcriptional regulation, chromatin remodelling, DNA repair or ribonucleoprotein assembly, and participates in the control of cell proliferation and survival.
6.42909435917E-09	0.26691072955868	0.231	0.103	7.30988028638135E-05	NPCs	Manf	FBgn0027095	Mesencephalic astrocyte-derived neurotrophic factor	20180927	Mesencephalic astrocyte-derived neurotrophic factor (Manf) encodes an evolutionarily conserved neurotrophic factor. It contributes to dopamine neuron survival, regulation of unfolded protein response and retinal repair.
6.74122488167E-09	0.115796713830173	0.45	0.304	7.66477269045802E-05	NPCs	RpS14b	FBgn0004404	Ribosomal protein S14b	-	Contributions welcome.
7.25986546086E-09	0.260628841955577	0.268	0.13	8.25446702899877E-05	NPCs	CG30122	FBgn0050122	-	-	Contributions welcome.
7.98267404539E-09	0.302648478081132	0.295	0.151	9.07630038961072E-05	NPCs	Prosbeta7	FBgn0250746	Proteasome beta7 subunit	-	Contributions welcome.
8.28095747627E-09	0.19874705405695	0.198	0.088	9.41544865051848E-05	NPCs	CG32069	FBgn0052069	-	-	Contributions welcome.
8.83462555087E-09	0.129018070293496	0.276	0.163	0.000100449692513	NPCs	eIF4B	FBgn0020660	eukaryotic translation initiation factor 4B	20190711	eukaryotic translation initiation factor 4B (eIF4B) encodes a protein involved in cap-dependent translation, cell survival, and proliferation.
9.38997233385E-09	0.206261367758736	0.415	0.255	0.000106763985436	NPCs	Sec61beta	FBgn0010638	Sec61 beta subunit	20190919	Sec61 beta subunit (Sec61beta) encodes a protein involved in the regulation of autophagy.
9.5567971762E-09	0.245303103309403	0.338	0.189	0.000108660783893	NPCs	Eb1	FBgn0027066	Eb1	20190926	Eb1 (Eb1) encodes a microtubule end-binding protein that contributes to organization of the microtubule cytoskeleton. It is involved in chromosome segregation, wound healing and flight behavior.
9.85670378561E-09	0.236403867343663	0.459	0.284	0.000112070722042	NPCs	Dad1	FBgn0263852	Defender against apoptotic cell death 1	-	Contributions welcome.
1.077355887025E-08	0.18636054966694	0.583	0.405	0.000122495364355	NPCs	scyl	FBgn0041094	scylla	-	Contributions welcome.
1.117462217682E-08	0.154517437183679	0.294	0.169	0.00012705545415	NPCs	SRPK	FBgn0286813	SR Protein Kinase	20190801	SR Protein Kinase (SRPK) encodes a protein involved in spindle microtubule assembly and karyosome formation in oocytes.
1.348533796907E-08	0.177113554092991	0.226	0.121	0.000153328292708	NPCs	snf	FBgn0003449	sans fille	20190314	sans fille (snf) encodes a protein component of U1 and U2 small nuclear ribonucleoproteins (snRNPs). U1 and U2 snRNPs combine with other snRNPs on the pre-mRNA to assemble a spliceosome. It contributes to alternative splicing regulation.
1.551695492613E-08	0.345149550841071	0.497	0.301	0.00017642777751	NPCs	mRpL34	FBgn0083983	mitochondrial ribosomal protein L34	-	Contributions welcome.
1.818689230741E-08	0.292883680763377	0.291	0.19	0.000206784965535	NPCs	Hsp68	FBgn0001230	Heat shock protein 68	20190801	Heat shock protein 68 (Hsp68) encodes a protein involved in lifespan determination and response to heat shock and starvation.
2.619482258212E-08	0.298299367718039	0.245	0.108	0.000297835132759	NPCs	MED22	FBgn0040339	Mediator complex subunit 22	-	Contributions welcome.
2.895506870802E-08	0.103924741621068	0.229	0.128	0.00032921913121	NPCs	wap	FBgn0266848	wings apart	20190321	wings apart (wap) encodes a protein required for growth, viability, muscle development, and proper wing venation. It physically interacts with the product of ds, and functions in the Hippo pathway to regulate growth.
3.537034335028E-08	0.231339176853601	0.652	0.478	0.000402160803893	NPCs	CG13751	FBgn0033340	-	-	Contributions welcome.
3.967582701105E-08	0.332564314605103	0.207	0.091	0.000451114153116	NPCs	CG32428	FBgn0052428	-	-	Contributions welcome.
4.884067028646E-08	0.224319769750064	0.775	0.611	0.000555318421157	NPCs	eIF4A	FBgn0001942	eukaryotic translation initiation factor 4A	20190307	eukaryotic translation initiation factor 4A (eIF4A) encodes an essential DEAD-box RNA helicase protein and a canonical translation initiation factor. It is a component of the eIF4F cap-binding complex that is essential for cap-dependent translation of mRNA.
6.045976919665E-08	0.199120677964299	0.258	0.146	0.000687427575766	NPCs	CG8677	FBgn0026577	-	20190307	CG8677 encodes a protein that dimerizes with the product of Iswi to form a chromatin remodeling factor RSF (remodeling and spacing factor). RSF is involved in silent chromatin formation via replacement of the product of His2Av.
7.066490301247E-08	0.211531310362321	0.281	0.147	0.000803459947252	NPCs	eIF3b	FBgn0034237	eukaryotic translation initiation factor 3 subunit b	-	Contributions welcome.
8.420270362949E-08	0.185824884836235	0.244	0.122	0.000957384740267	NPCs	ThrRS	FBgn0027081	Threonyl-tRNA synthetase	-	Contributions welcome.
1.0555418671108E-07	0.144054585602961	0.538	0.368	0.001200151102905	NPCs	RhoGAP71E	FBgn0036518	Rho GTPase activating protein at 71E	20190801	Rho GTPase activating protein at 71E (RhoGAP71E) encodes a Rho GTPase activating protein that is involved in the regulation of actin dynamics during epithelial morphogenesis.
1.1322913967394E-07	0.213282751180501	0.27	0.14	0.001287415318093	NPCs	Trxr-1	FBgn0020653	Thioredoxin reductase-1	-	Contributions welcome.
1.1928341358135E-07	0.116476769174814	0.395	0.243	0.00135625241242	NPCs	Roc2	FBgn0044020	Regulator of cullins 2	20190314	Regulator of cullins 2 (Roc2) encodes a C2H2 type zinc finger protein that binds specifically to the product of Cul5 and recruits ubiquitin-charged E2 to the CRL5 E3 ubiquitin ligase complex, which functions during oogenesis.
1.7584005206283E-07	0.207428565141538	0.194	0.091	0.001999301391954	NPCs	p47	FBgn0033179	p47	20190919	p47 (p47) encodes a protein involved in nuclear envelope reassembly and rhabdomere development.
2.9835700554339E-07	0.165149846330117	0.215	0.107	0.003392319153028	NPCs	mRpL19	FBgn0037608	mitochondrial ribosomal protein L19	-	Contributions welcome.
3.53320955499E-07	0.133240677630088	0.478	0.343	0.004017259264024	NPCs	CG17776	FBgn0040899	-	-	Contributions welcome.
4.1561090574505E-07	0.215271087258727	0.184	0.079	0.004725495998321	NPCs	MED11	FBgn0036811	Mediator complex subunit 11	-	Contributions welcome.
4.2223439466294E-07	0.198065257257042	0.292	0.169	0.004800805067318	NPCs	Rpb11
5.0795766926103E-07	0.120124021028367	0.557	0.399	0.005775478699498	NPCs	eIF1	FBgn0035423	eukaryotic translation initiation factor 1	-	Contributions welcome.
6.0231794144186E-07	0.10464334383916	0.496	0.347	0.006848354994194	NPCs	Sin3A	FBgn0022764	Sin3A	20190912	Sin3A (Sin3A) encodes a chromatin regulator with roles during muscle development, cell migration and Wnt signalling regulation.
7.3597338688986E-07	0.220336953555493	0.223	0.11	0.008368017408938	NPCs	CG5554	FBgn0034914	-	-	Contributions welcome.
7.7267311409875E-07	0.185478365085973	0.23	0.112	0.008785293307303	NPCs	CG4390	FBgn0038771	-	-	Contributions welcome.
1.00005545986206E-06	0.203801569082689	0.341	0.196	0.011370630578632	NPCs	Cdc37	FBgn0011573	Cdc37	20180913	Cdc37 (Cdc37) encodes a putative chaperone that inhibits Wnt and Hh signaling pathways.
1.17750834641738E-06	0.120686290532881	0.596	0.424	0.013388269898766	NPCs	CG14478	FBgn0028953	-	-	Contributions welcome.
1.89055185490601E-06	0.119504106334653	0.362	0.239	0.021495574590281	NPCs	emc	FBgn0000575	extra macrochaetae	-	Contributions welcome.
2.00624061257499E-06	0.107347316781931	0.269	0.151	0.022810955764978	NPCs	MED10	FBgn0036581	Mediator complex subunit 10	-	Contributions welcome.
2.23132950345678E-06	0.103011775253762	0.332	0.192	0.025370216454304	NPCs	mRpS14	FBgn0044030	mitochondrial ribosomal protein S14	-	Contributions welcome.
2.81948266435745E-06	0.158020256969646	0.32	0.187	0.032057517893744	NPCs	Alg-2	FBgn0086378	Apoptosis-linked gene-2	-	Contributions welcome.
3.02231892952793E-06	0.144358942010412	0.298	0.179	0.034363766228733	NPCs	PH4alphaEFB	FBgn0039776	prolyl-4-hydroxylase-alpha EFB	-	Contributions welcome.
3.23879957663848E-06	0.152157242485406	0.278	0.178	0.03682515118638	NPCs	REPTOR-BP	FBgn0032202	REPTOR-binding partner	20190314	REPTOR-binding partner (REPTOR-BP) encodes a transcription factor constitutively localized in the nucleus. Together with its binding partner encoded by REPTOR, it mediates much of the transcriptional response observed upon Tor complex 1 inhibition.
3.34607090631209E-06	0.188046012024141	0.218	0.11	0.038044826204769	NPCs	Rpn13	FBgn0033886	Regulatory particle non-ATPase 13	-	Contributions welcome.
3.37388945302073E-06	0.198762859281815	0.537	0.376	0.038361123080846	NPCs	crc	FBgn0000370	cryptocephal	20190307	cryptocephal (crc) encodes a protein that belongs to a member of the CREB/ATF family of basic-leucine zipper transcription factors. It serves as an coactivator of the product EcR of to promote expression the molting peptide hormone encoded by ETH. It also acts as an unfolded protein response transcription factor to regulate glycolytic genes in response to ER stress.
3.6518814700904E-06	0.177497468130897	0.802	0.625	0.041521892314928	NPCs	cdi	FBgn0004876	center divider	20180913	center divider (cdi) encodes a serine/threonine kinase that stimulates the formation of actin fibers and focal adhesions through phosphorylation of the F-actin depolimerization factor tsr.
4.16211186344468E-06	0.15738209536424	0.3	0.177	0.047323211887366	NPCs	Cnx99A	FBgn0015622	Calnexin 99A	20180920	Calnexin 99A (Cnx99A) encodes an endoplasmic reticulum chaperone that colocalizes and genetically interacts with the sodium channel subunit encoded by para.
4.19224834356948E-06	0.211842957290327	0.715	0.547	0.047665863666385	NPCs	CG13364	FBgn0026879	-	-	Contributions welcome.
5.57276993526083E-06	0.155029604447935	0.201	0.1	0.063362394163916	NPCs	mRpL22	FBgn0030786	mitochondrial ribosomal protein L22	-	Contributions welcome.
5.63847494908711E-06	0.149325289824934	0.779	0.588	0.064109460171121	NPCs	Akap200	FBgn0027932	A kinase anchor protein 200	20190912	A kinase anchor protein 200 (Akap200) encodes a scaffolding protein that contributes to the spatial and temporal regulation of the Protein Kinase A holoenzyme. It regulates the Notch signaling and the organization of the actin cytoskeleton.
5.64561543989977E-06	0.164306097605181	0.638	0.47	0.06419064755166	NPCs	CG33774	FBgn0053774	-	-	Contributions welcome.
9.16559953122726E-06	0.163950227679111	0.651	0.508	0.104212866670054	NPCs	kra	FBgn0250753	krasavietz	20190314	krasavietz (kra) encodes a translational regulator that is able to interact with the translation initiation factor encoded by eIF2beta. It is involved in axon guidance, long-term memory, and alcohol addiction.
9.61712781109272E-06	0.19801929687259	0.25	0.126	0.109346743212124	NPCs	CG5174	FBgn0034345	-	-	Contributions welcome.
1.27800104884965E-05	0.136669021916743	0.25	0.14	0.145308719254205	NPCs	PDCD-5	FBgn0036580	Programmed Cell Death 5	-	Contributions welcome.
1.71738964375401E-05	0.18416410107838	0.34	0.21	0.195267202494831	NPCs	Pfdn2	FBgn0010741	Prefoldin 2	-	Contributions welcome.
1.78120010712683E-05	0.154597035820974	0.218	0.114	0.202522452180321	NPCs	mRpL14	FBgn0040389	mitochondrial ribosomal protein L14	-	Contributions welcome.
1.99332272772408E-05	0.112741901799372	0.786	0.637	0.226640794142227	NPCs	Lk6	FBgn0017581	Lk6 kinase	20180920	Lk6 kinase (Lk6) encodes the single ortholog of MAPK signal integrating kinases, which are phosphorylated and activated by ERK. Lk6 product phosphorylates the protein encoded by eIF4E1 to influence translation initiation via formation of the eIF4F complex.
6.5754176222326E-05	0.126877154032784	0.412	0.268	0.747624983647847	NPCs	sd	FBgn0003345	scalloped	20190314	scalloped (sd) encodes a DNA binding protein of the TEAD class. It requires co-factor proteins ,such as the products of vg and yki, to act as a transcription factor, and is modified by Hippo and Wingless signalling. It is involved in wing and neuronal specification.
0.000107081116169	0.154817568865464	0.215	0.111	1	NPCs	Rpn8	FBgn0002787	Regulatory particle non-ATPase 8	-	Contributions welcome.
0.000143183978525	0.110428816011228	0.325	0.203	1	NPCs	CG32267	FBgn0052267	-	-	Contributions welcome.
0.000149992474443	0.132774934530262	0.438	0.292	1	NPCs	Tim17b	FBgn0263977	Translocase of the inner mitochondrial membrane 17b	20190314	Translocase of the inner mitochondrial membrane 17b (Tim17b) encodes a small subunit of the mitochondrial inner membrane translocase complex. It is strictly required for the delivery of proteins to the mitochondrial matrix.
0.000312193621782	0.107801634393172	0.325	0.196	1	NPCs	Rip11	FBgn0027335	Rab11 interacting protein	20190321	Rab11 interacting protein (Rip11) encodes a protein that belongs to Rab11 family interacting proteins (FIP family). It binds only to the GTP bound form of the product of Rab11, thus acting as its effector. It regulates Rhodopsin transport and cytokinesis.
0.001868913524984	0.151650704134104	0.533	0.362	1	NPCs	Gug	FBgn0010825	Grunge	20190307	Grunge (Gug) encodes a nuclear repressor protein that likely responds to Egfr signaling to control cell behavior for normal developmental patterning.

## Sheet: GABA N
p_val	avg_log2FC	pct.1	pct.2	p_val_adj	cluster	gene	FBgn_ID	GeneName	datestamp	gene_snapshot_text
2.53506316305115E-230	3.70771497468969	0.918	0.433	2.88236681638916E-226	GABA N	CG14989	FBgn0035495	-	-	Contributions welcome.
3.25166927152868E-113	2.30547373327561	0.516	0.065	3.69714796172811E-109	GABA N	Gad1	FBgn0004516	Glutamic acid decarboxylase 1	20190307	Glutamic acid decarboxylase 1 (Gad1) encodes an essential, nervous system-specific glutamic acid decarboxylase, which is the synthetic enzyme for the major inhibitory neurotransmitter gamma-Aminobutyric acid (GABA). It is required for a multitude of physiological functions and adult behaviors dependent on GABA, including sleep, memory, circadian rhythms and egg hatching.
2.11512841308349E-103	1.32652234822715	0.971	0.719	2.40490100567593E-99	GABA N	Hex-A	FBgn0001186	Hexokinase A	20190912	Hexokinase A (Hex-A) encodes a hexokinase involved in glucose homeostasis.
6.05246622835491E-100	1.51602128250049	0.849	0.395	6.88165410163953E-96	GABA N	sif	FBgn0085447	still life	20190314	still life (sif) encodes a guanine nucleotide exchange factor for Rho family GTPases. It is specifically localized to presynaptic terminals in both the central nervous system and neuromuscular junctions (NMJs), and regulates synaptic growth at NMJs.
2.16183951668225E-87	1.18372426085481	0.938	0.713	2.45801153046772E-83	GABA N	myr-GFP-p10
1.04534529506264E-86	0.988810600802938	0.954	0.805	1.18855760048622E-82	GABA N	nrv3	FBgn0032946	nervana 3	20190314	nervana 3 (nrv3) encodes one of three beta subunits of the sodium-potassium pump (ATPalpha). nrv3 is expressed in the nervous system, including subsets of the CNS and Johnston's organ neurons, and is required for hearing.
7.07397514457198E-85	1.08574955734876	0.905	0.737	8.04310973937834E-81	GABA N	Ald1	FBgn0000064	Aldolase 1	-	Contributions welcome.
2.26128844742236E-84	1.171051973855	0.96	0.753	2.57108496471923E-80	GABA N	Rbp6	FBgn0260943	RNA-binding protein 6	20190314	RNA-binding protein 6 (Rbp6) encodes a paralog of the RNA-binding protein encoded by msi. In contrast to msi, Rbp6 mutants are viable and fertile, with only a slight delay in eclosion. The product of Rbp6 may have roles in response to fungal infection and aggressive behavior.
5.67087294262744E-83	1.03682399265708	0.908	0.564	6.4477825357674E-79	GABA N	Rdl	FBgn0004244	Resistant to dieldrin	20190314	Resistant to dieldrin (Rdl) encodes a widely-expressed ligand-gated chloride channel which mediates the fast inhibitory effects of GABA. It has been shown to have roles in the circuits underlying visual processing, odor coding, learning and memory, sleep and courtship behavior.
2.24804158105963E-80	1.76578097743729	0.52	0.129	2.5560232776648E-76	GABA N	CG10804	FBgn0029663	-	-	Contributions welcome.
6.15305643362417E-78	0.934320286996568	0.942	0.702	6.99602516503068E-74	GABA N	futsch	FBgn0259108	futsch	20190228	futsch (futsch) encodes a microtubule binding protein involved in the formation of synaptic buttons at the neuromuscular junctions. Its expression levels are regulated by the product of TBPH to prevent synaptic defects.
1.92769693067801E-74	0.882929981131858	0.978	0.829	2.19179141018089E-70	GABA N	Sap47	FBgn0013334	Synapse-associated protein 47kD	20190314	Synapse-associated protein 47kD (Sap47) encodes a conserved protein associated with synaptic vesicles. It is required for intact synaptic and behavioural plasticity.
4.51587886721685E-73	1.22892034620078	0.643	0.306	5.13455427202556E-69	GABA N	Snap25	FBgn0011288	Synaptosomal-associated protein 25kDa	20190314	Synaptosomal-associated protein 25kDa (Snap25) encodes a synaptic target SNARE protein and a component of SNARE protein complexes known to function in neurotransmitter release. It functions in synaptic transmission in larvae and is essential in adults.
2.59707592265573E-70	1.09632724582293	0.887	0.635	2.95287532405956E-66	GABA N	Syx1A	FBgn0013343	Syntaxin 1A	-	Contributions welcome.
2.767988659736E-67	0.826679640608918	0.929	0.761	3.14720310611983E-63	GABA N	Atpalpha	FBgn0002921	Na pump alpha subunit	20190307	Na pump alpha subunit (Atpalpha) encodes an integral membrane cation antiporter protein that utilizes ATP to shuttle Na[+] and K[+] across the plasma membrane to maintain ion homeostasis.
2.42889373168805E-66	0.945756517204867	0.829	0.485	2.76165217292931E-62	GABA N	para	FBgn0285944	paralytic	20190314	paralytic (para) is an essential gene required for locomotor activity. It encodes an alpha-subunit of voltage-gated sodium channels. It is required for generation of sodium-dependent action potentials.
2.01533207525598E-61	1.22642766199564	0.798	0.536	2.29143256956605E-57	GABA N	cpx	FBgn0041605	complexin	20190307	complexin (cpx) encodes a presynaptic cytosolic protein that regulates SNARE complex assembly and fuction. It has both positive and negative roles in synaptic transmission, serving as the synaptic vesicle fusion clamp and as an activator of evoked release.
3.35854037399856E-61	1.33613915099378	0.764	0.488	3.81866040523636E-57	GABA N	Pglym78	FBgn0014869	Phosphoglyceromutase 78	20190912	Phosphoglyceromutase 78 (Pglym78) encodes an enzyme involved in myoblast fusion and somatic muscle development.
9.73024582995667E-57	0.77787917162305	0.898	0.76	1.10632895086607E-52	GABA N	Eno	FBgn0000579	Enolase	20190912	Enolase (Eno) encodes a phosphopyruvate hydratase involved in glucose homeostasis.
6.66689158207364E-56	0.883832425303752	0.886	0.615	7.58025572881772E-52	GABA N	ps	FBgn0261552	pasilla	20190314	pasilla (ps) encodes a nuclear RNA binding protein implicated in splicing. It is expressed at high levels in the embryonic salivary gland and other tissues. Loss of function results in a significant reduction in secretory volume and secretory vesicles in the salivary gland and irregular gland morphology.
8.38849698698064E-56	1.2922119222252	0.612	0.307	9.53772107419698E-52	GABA N	Dscam2	FBgn0265296	Down syndrome cell adhesion molecule 2	20190307	Down syndrome cell adhesion molecule 2 (Dscam2) encodes a transmembrane protein. Its alternative splicing produces two biochemically distinct homophilic binding proteins expressed in different cells. It can mediate both repulsion and adhesion between neurons and contributes to boundary formation, neurite targeting and synapse formation in the brain.
6.42684236456618E-55	0.957225421220879	0.936	0.707	7.30731976851174E-51	GABA N	nAChRalpha6	FBgn0032151	nicotinic Acetylcholine Receptor alpha6	20190314	nicotinic Acetylcholine Receptor alpha6 (nAChRalpha6) encodes a postsynaptic receptor involved in cation transport, synaptic transmission, muscle homeostasis and sensitivity to insecticides.
1.74099639749155E-54	1.07158240104507	0.794	0.497	1.97951290394789E-50	GABA N	Drep2	FBgn0028408	DNA fragmentation factor-related protein 2	20190912	DNA fragmentation factor-related protein 2 (Drep2) encodes a protein involved in neuron death regulation.
2.53711509511395E-54	1.00960210076531	0.814	0.545	2.88469986314456E-50	GABA N	CG30172	FBgn0050172	-	-	Contributions welcome.
1.14824266919313E-52	1.01482232708594	0.771	0.467	1.30555191487259E-48	GABA N	Pdp1	FBgn0016694	PAR-domain protein 1	20190314	PAR-domain protein 1 (Pdp1) encodes a member of the PAR domain bZip family of sequence-specific transcription factors. it regulates gene expression in muscles and in circadian clock neurons.
1.3520986175303E-51	1.22790065753926	0.708	0.331	1.53733612813195E-47	GABA N	Frq1	FBgn0030897	Frequenin 1	-	Contributions welcome.
2.81280702161652E-51	0.967022882727623	0.843	0.546	3.19816158357798E-47	GABA N	Dhit	FBgn0028743	Double hit	20190307	Double hit (Dhit) encodes a protein that negatively regulates Galpha signaling and is involved in several GPCR-mediated signaling and developmental programs, such as asymmetric cell division in the sensory organ lineage.
3.60344030180337E-51	1.23353868976078	0.779	0.428	4.09711162315043E-47	GABA N	Cngl	FBgn0263257	Cyclic nucleotide-gated ion channel-like	-	Contributions welcome.
1.41065234867618E-50	1.20173371493292	0.758	0.525	1.60391172044481E-46	GABA N	Tpi	FBgn0086355	Triose phosphate isomerase	20190314	Triose phosphate isomerase (Tpi) encodes a soluble metabolic protein dimer that functions in glycolysis catalyzing the isomerization between dihydroxyacetone phosphate and glyceraldehyde 3-phosphate, which is essential for efficient ATP production.
8.29360921182662E-50	0.907784426091995	0.761	0.468	9.42983367384686E-46	GABA N	Ih	FBgn0263397	I[[h]] channel	20190926	I[[h]] channel (Ih) encodes a low-threshold, voltage-gated ion channel. It may influence excitatory postsynaptic potential kinetics and integration.
1.23102534804269E-49	1.00377093219721	0.779	0.518	1.39967582072454E-45	GABA N	CG42613	FBgn0261262	-	-	Contributions welcome.
2.01274617868347E-49	0.887761317914292	0.896	0.772	2.28849240516311E-45	GABA N	CG7630	FBgn0040793	-	-	Contributions welcome.
7.41722236252031E-49	0.825684205445409	0.824	0.552	8.43338182618559E-45	GABA N	nSyb	FBgn0013342	neuronal Synaptobrevin	20190711	neuronal Synaptobrevin (nSyb) encodes a SNAP receptor involved in vesicle fusion.
1.56721536298714E-47	1.17430742082034	0.554	0.242	1.78192386771637E-43	GABA N	CG11000	FBgn0263353	-	-	Contributions welcome.
8.32534218716724E-46	1.03064988012196	0.707	0.404	9.46591406680915E-42	GABA N	Syt1	FBgn0004242	Synaptotagmin 1	20190314	Synaptotagmin 1 (Syt1) encodes a synaptic vesicle calcium binding protein that functions as the fast calcium sensor for neurotransmitter release at synapses.
2.92631284392942E-44	0.800811701902214	0.693	0.429	3.32721770354775E-40	GABA N	Sh	FBgn0003380	Shaker	20190314	Shaker (Sh) encodes the structural alpha subunit of a voltage-gated potassium channel. It plays a key role in maintaining electrical excitability in neurons and muscle cells, as well as regulating neurotransmitter release at the synapse.
2.10088563650044E-42	1.03776485395843	0.805	0.629	2.388706968701E-38	GABA N	Gapdh1	FBgn0001091	Glyceraldehyde 3 phosphate dehydrogenase 1	20190919	Glyceraldehyde 3 phosphate dehydrogenase 1 (Gapdh1) encodes a glyceraldehyde-3-phosphate dehydrogenase involved in glycolysis, myoblast fusion and the development of somatic muscle.
6.56035888863829E-41	1.17329424361423	0.531	0.252	7.45912805638173E-37	GABA N	dpr13	FBgn0034286	defective proboscis extension response 13	-	Contributions welcome.
4.48271848750461E-40	1.0421918558951	0.854	0.718	5.09685092029274E-36	GABA N	Gapdh2	FBgn0001092	Glyceraldehyde 3 phosphate dehydrogenase 2	20190919	Glyceraldehyde 3 phosphate dehydrogenase 2 (Gapdh2) encodes a glyceraldehyde-3-phosphate dehydrogenase involved in glucose homeostasis.
4.20249676988855E-37	1.20041468403596	0.359	0.152	4.77823882736328E-33	GABA N	beat-Ic	FBgn0028644	beaten path Ic	20190912	beaten path Ic (beat-Ic) encodes a protein involved in axon guidance.
1.91642395526877E-36	0.639271009342893	0.887	0.672	2.1789740371406E-32	GABA N	Alk	FBgn0040505	Anaplastic lymphoma kinase	20190307	Anaplastic lymphoma kinase (Alk) encodes a protein that employs Ras/ERK and PI3K signalling pathways to function in multiple contexts including embryonic visceral muscle development, growth and organ size regulation, retinal axon targeting, modulation of neuromuscular transmission as well as sleep regulation and olfactory learning. Its ligand is the secreted protein encoded by jeb.
5.31962716358709E-36	0.785606435464576	0.702	0.477	6.04841608499852E-32	GABA N	Cbp53E	FBgn0004580	Calbindin 53E	20190307	Calbindin 53E (Cbp53E) encodes a 6 EF-hand domain-containing protein that regulates neuronal development.
1.37679091161638E-35	0.83923267144558	0.841	0.708	1.56541126650782E-31	GABA N	ATPsynF	FBgn0035032	ATP synthase, subunit F	-	Contributions welcome.
3.96179232003032E-35	0.770950521835973	0.832	0.683	4.50455786787448E-31	GABA N	IA-2	FBgn0031294	IA-2 protein tyrosine phosphatase	20190801	IA-2 protein tyrosine phosphatase (IA-2) encodes a protein involved in gut development and insulin-like peptide secretion.
9.48073506570981E-35	0.758023192206617	0.878	0.753	1.07795957697121E-30	GABA N	ox	FBgn0011227	oxen	-	Contributions welcome.
9.55192076732201E-35	0.687028522063227	0.799	0.634	1.08605339124451E-30	GABA N	Bsg	FBgn0261822	Basigin	20190307	Basigin (Bsg) encodes an IgG family glycoprotein that promotes cytoskeletal rearrangements and lamellipodia formation in cultured insect cells. It contributes to photoreceptor cell morphogenesis, sarcomere organization and spermatid development.
2.23930954460656E-34	0.956786833127288	0.548	0.283	2.54609495221765E-30	GABA N	kcc	FBgn0261794	kazachoc	20190912	kazachoc (kcc) encodes a potassium:chloride symporter that contributes to seizure susceptibility.
8.30822288996277E-34	0.838998797801368	0.776	0.579	9.44644942588767E-30	GABA N	shi	FBgn0003392	shibire	-	Contributions welcome.
3.02564171858263E-33	0.746968043019193	0.784	0.622	3.44015463402845E-29	GABA N	CG6329	FBgn0033872	-	-	Contributions welcome.
1.11058026080585E-32	1.05062681160653	0.562	0.266	1.26272975653625E-28	GABA N	Hasp	FBgn0032797	Hig-anchoring scaffold protein	-	Contributions welcome.
1.39164133722005E-32	1.04483152659809	0.454	0.21	1.58229620041919E-28	GABA N	Pde6	FBgn0038237	Phosphodiesterase 6	-	Contributions welcome.
2.29086232211589E-32	1.33429123526689	0.36	0.147	2.60471046024577E-28	GABA N	CG32017	FBgn0052017	-	-	Contributions welcome.
3.21086826486555E-31	0.96751669239588	0.609	0.387	3.65075721715213E-27	GABA N	Pgk	FBgn0250906	Phosphoglycerate kinase	20190926	Phosphoglycerate kinase (Pgk) encodes an enzyme involved in myoblast fusion.
6.86631541310216E-31	0.900323159071869	0.172	0.029	7.80700062469716E-27	GABA N	VGAT	FBgn0033911	Vesicular GABA Transporter	20190321	Vesicular GABA Transporter (VGAT) encodes an essential transporter that is responsible for packaging the neurotransmitter GABA into synaptic vesicles.
9.80630191876761E-31	0.794931346381222	0.666	0.468	1.11497652816388E-26	GABA N	scrt	FBgn0004880	scratch	20190711	scratch (scrt) encodes a zinc finger C2H2 transcription factor involved in the negative regulation of genes promoting non-neuronal cell fates.
1.37776442244469E-30	1.13734919787962	0.445	0.19	1.56651814831961E-26	GABA N	CG4587
3.8843811278942E-30	0.613340293701161	0.801	0.647	4.4165413424157E-26	GABA N	Ggamma30A	FBgn0267252	G protein subunit gamma at 30A	20190307	G protein subunit gamma at 30A (Ggamma30A) encodes the gamma subunit of a heterotrimeric G protein complex. It functions in rhodopsin-mediated signaling in photoreceptor cells. Post-translational farnesylation of the product of Ggamma30A facilitates membrane attachment of the visual Gbeta/gamma complex.
1.26033006395238E-29	0.637877572111468	0.821	0.707	1.43299528271385E-25	GABA N	UQCR-Q	FBgn0036728	Ubiquinol-cytochrome c reductase ubiquinone-binding protein	-	Contributions welcome.
3.10824785273355E-29	0.827872330935711	0.559	0.365	3.53407780855805E-25	GABA N	CG32264	FBgn0052264	-	-	Contributions welcome.
4.89772563469796E-29	0.885918299623864	0.388	0.164	5.56871404665158E-25	GABA N	TM4SF	FBgn0020372	Transmembrane 4 superfamily	-	Contributions welcome.
8.04729139421013E-29	1.11360182790764	0.489	0.23	9.14977031521692E-25	GABA N	VhaM9.7-a	FBgn0035521	Vacuolar H[+] ATPase M9.7 subunit a	-	Contributions welcome.
1.73920844921944E-28	1.08540806753738	0.333	0.133	1.9774800067625E-24	GABA N	Corin	FBgn0033192	Corin	-	Contributions welcome.
1.92983003371989E-28	1.0288625013654	0.516	0.249	2.19421674833951E-24	GABA N	Tsp66E	FBgn0035936	Tetraspanin 66E	20190314	Tetraspanin 66E (Tsp66E) encodes a tetraspanin, which spans the membrane four times. When the products of both Tsp66E and Tsp74F are removed, this results in defects in actin polarization, endocytosis, and distribution of the integrin subunit encoded by if during oogenesis.
2.48230166847807E-28	0.512015020055047	0.865	0.756	2.82237699705957E-24	GABA N	Galphao	FBgn0001122	G protein alpha o subunit	20190307	G protein alpha o subunit (Galphao) encodes the most abundant G protein in the nervous tissue and is involved in signaling by a variety of GPCRs. It contributes to heart development, axonogenesis, neuro-muscular junction formation, asymmetric cell division, planar cell polarity, blood-brain barrier establishment, Wnt signaling, and gustatory and olfactory sensory perception.
2.69366646624256E-28	0.587518136678137	0.753	0.506	3.06269877211779E-24	GABA N	dysc	FBgn0264006	dyschronic	20190307	dyschronic (dysc) encodes a protein that regulates the localization of the calcium-activated potassium channel encoded by slo. The product of dysc impacts circadian locomotor patterns, synaptic morphology, active zone structure, and both spontaneous and evoked neurotransmitter release.
2.76580586885815E-28	1.4133238051958	0.268	0.091	3.14472127289172E-24	GABA N	CG13739	FBgn0033403	-	-	Contributions welcome.
3.57518951232143E-28	0.669319602275467	0.555	0.312	4.06499047550947E-24	GABA N	Pkc53E	FBgn0003091	Protein C kinase 53E	-	Contributions welcome.
4.4069027493092E-28	0.532538308902468	0.918	0.769	5.01064842596456E-24	GABA N	Liprin-gamma	FBgn0034720	Liprin-gamma	20190314	Liprin-gamma (Liprin-gamma) encodes an adaptor protein that counteracts the functions of the product of Liprin-alpha in photoreceptor axon targeting and the product of Liprin-beta in neuromuscular junction development, potentially through competition for binding partners.
4.65756978838364E-28	0.908482714777406	0.695	0.474	5.2956568493922E-24	GABA N	Vha13	FBgn0283536	Vacuolar H[+] ATPase 13kD subunit	-	Contributions welcome.
1.47841770292937E-27	0.927545871620793	0.406	0.209	1.68096092823069E-23	GABA N	Syn1	FBgn0037130	Syntrophin-like 1	20190321	Syntrophin-like 1 (Syn1) encodes an adaptor protein associated with the Dystrophin glycoprotein complex that recruits different signaling components, including the product of Nos in neurons. Dystrophin-Syn1-neuronal Nos signaling via histone modifications regulates gene expression, including expression of miRNAs, and adapts cellular homeostasis, which is compromised under stress and dystrophic co…
1.60547757155426E-27	0.977576812982731	0.342	0.143	1.8254279988572E-23	GABA N	Tsp42Ej	FBgn0033132	Tetraspanin 42Ej	20190314	Tetraspanin 42Ej (Tsp42Ej) encodes a lysosomal member protein required for the degradation of endocytosed rhodopsin. It prevents light-induced retinal degeneration.
1.88752580728179E-27	0.576411133494335	0.733	0.597	2.1461168428794E-23	GABA N	Vha16-1	FBgn0262736	Vacuolar H[+] ATPase 16kD subunit 1	20190926	Vacuolar H[+] ATPase 16kD subunit 1 (Vha16-1) encodes the proteolipid component of V-ATPase, which is a multi-functional channel protein. It contributes to vesicle-membrane fusion, hydrophilic molecule transport and intercellular communication.
4.14003637863195E-27	0.762774164233164	0.781	0.648	4.70722136250453E-23	GABA N	levy	FBgn0034877	levy	-	Contributions welcome.
7.75061922971956E-27	0.597899931784693	0.858	0.756	8.81245406419114E-23	GABA N	UQCR-6.4	FBgn0034245	Ubiquinol-cytochrome c reductase 6.4 kDa subunit	-	Contributions welcome.
9.44626809436705E-27	0.769175885389592	0.601	0.372	1.07404068232953E-22	GABA N	CG43222
4.00933770843125E-26	0.835984263878521	0.49	0.268	4.55861697448633E-22	GABA N	qvr	FBgn0260499	quiver	20190314	quiver (qvr) encodes a Ly-6 protein. Ly-6 proteins are GPI-linked or secreted proteins that modulate the trafficking and/or activity of membrane protein targets, including the potassium channel encoded by Sh and nicotinic acetylcholine receptors.
4.09691356445176E-26	0.3568516181952	0.952	0.792	4.65819072278166E-22	GABA N	Ldh	FBgn0001258	Lactate dehydrogenase	20190919	Lactate dehydrogenase (Ldh) encodes a protein involved in myoblast fusion and somatic muscle development.
7.09995830831238E-26	0.825303062950848	0.61	0.402	8.07265259655117E-22	GABA N	Vha55	FBgn0005671	Vacuolar H[+]-ATPase 55kD subunit	-	Contributions welcome.
1.24850081348945E-25	0.726884504159111	0.439	0.235	1.4195454249375E-21	GABA N	nAChRbeta1	FBgn0000038	nicotinic Acetylcholine Receptor beta1	20180906	nicotinic Acetylcholine Receptor beta1 (nAChRbeta1) encodes a subunit of the nicotinic acetylcholine receptor, a pentameric neurotransmitter-gated ion channel.
1.82275227048161E-25	0.749801073377824	0.569	0.331	2.07246933153759E-21	GABA N	7B2	FBgn0041707	7B2	20190321	7B2 (7B2) encodes a peptidase required for the zymogen conversion and secretion of the prohormone convertase 2 encoded by amon.
2.01810857838262E-25	1.11323174792533	0.382	0.19	2.29458945362103E-21	GABA N	dpr1	FBgn0040726	defective proboscis extension response 1	-	Contributions welcome.
2.99472093633286E-25	0.851483166165427	0.358	0.201	3.40499770461046E-21	GABA N	CG9674	FBgn0036663	-	-	Contributions welcome.
4.03044058963123E-25	0.780673655263798	0.349	0.167	4.58261095041071E-21	GABA N	Hk	FBgn0263220	Hyperkinetic	20190307	Hyperkinetic (Hk) encodes a beta-subunit of Sh K[+] channels and modulates its channel function. It is important in regulating action potentials in neurons and muscles, and transmitter release.
4.18442173168664E-25	0.734879643686885	0.602	0.405	4.75768750892771E-21	GABA N	sdt	FBgn0261873	stardust	20190314	stardust (sdt) encodes membrane-associated guanylate kinase (MAGUK) protein involved in the maintenance of apico-basal cell polarity and the organization of zonula adherens.
6.11487247546613E-25	0.776995242873677	0.722	0.557	6.95261000460499E-21	GABA N	RNASEK	FBgn0262116	Ribonuclease kappa	20190516	Ribonuclease kappa (RNASEK) encodes a protein involved in clathrin-mediated endocytosis of large cargo, such as viruses.
8.72082832134651E-25	0.643340822153531	0.779	0.6	9.91558180137099E-21	GABA N	CASK	FBgn0013759	CASK	20190307	CASK (CASK) encodes a member of the MAGUK family of scaffolding proteins. In epithelial tissues, the product of CASK functions as an adhesion molecule involved in cell proliferation, cytoskeletal remodeling and cell migration. In neurons, the product of CASK serves as a scaffold for a number of signaling and transmembrane molecules and is involved in synaptic development and plasticity.
1.06468808365266E-24	0.596476509712061	0.78	0.675	1.21055035111308E-20	GABA N	ATPsynG	FBgn0010612	ATP synthase, subunit G	20180913	ATP synthase, subunit G (ATPsynG) encodes a subunit in the F0 portion of mitochondrial ATP synthase (Complex V). ATP synthase catalyzes the formation of ATP using energy from a proton gradient across the inner mitochondrial membrane after electron transport.
1.6047396392995E-24	0.670909608659004	0.534	0.344	1.82458896988353E-20	GABA N	CG7781	FBgn0032021	-	-	Contributions welcome.
1.67068251457409E-24	0.800972310283643	0.499	0.285	1.89956601907075E-20	GABA N	CG42450	FBgn0259927	-	-	Contributions welcome.
2.63069373816618E-24	0.703053708787833	0.603	0.369	2.99109878029495E-20	GABA N	dpr14	FBgn0029974	defective proboscis extension response 14	-	Contributions welcome.
4.7981702626728E-24	0.910418293161586	0.558	0.341	5.45551958865897E-20	GABA N	wry	FBgn0051665	weary	20190912	weary (wry) encodes a ligand for the receptor encoded by N. It is involved in the Notch signaling pathway and normal heart function.
6.63683544814054E-24	0.727497307349623	0.504	0.3	7.5460819045358E-20	GABA N	nAChRalpha5	FBgn0028875	nicotinic Acetylcholine Receptor alpha5	20181011	nicotinic Acetylcholine Receptor alpha5 (nAChRalpha5) encodes a subunit of the nicotinic acetylcholine receptor, which is a pentameric neurotransmitter-gated ion channel.
1.16685514811573E-23	0.925607182590294	0.173	0.019	1.32671430340758E-19	GABA N	CG32225	FBgn0052225	-	-	Contributions welcome.
1.36532030069141E-23	0.686439139023372	0.456	0.295	1.55236918188613E-19	GABA N	mtd	FBgn0013576	mustard	20190314	mustard (mtd) encodes an ecdysone-regulated late puff protein. A isoform including only the C-terminal with a TLDc domain enters the nucleus. This isoform increases intestinal stem cell division and suppresses expression of the antimicrobial peptide encoded by DptA at the transcriptional level, independent of IMD pathway signaling.
3.52160190680411E-23	0.845168018904322	0.484	0.293	4.00406136803628E-19	GABA N	cdc14	FBgn0031952	cell division cycle 14	-	Contributions welcome.
3.54844640378109E-23	0.918383552393916	0.425	0.198	4.0345835610991E-19	GABA N	DopEcR	FBgn0035538	Dopamine/Ecdysteroid receptor	20190307	Dopamine/Ecdysteroid receptor (DopEcR) encodes a GPCR that shows ligand-biased activation. It can be activated by dopamine to increase cyclic AMP levels and by the insect steroid ecdysone to activate the MAPKinase pathway. It is widely expressed in the nervous system and can modulate a wide variety of complex behaviors including male courtship, locomotion, the response to stressful social interac…
4.00941602891501E-23	0.60506453104481	0.815	0.71	4.55870602487636E-19	GABA N	COX7C	FBgn0040773	Cytochrome c oxidase subunit 7C	20190919	Cytochrome c oxidase subunit 7C (COX7C) encodes a negative regulator of neuroblast proliferation.
5.05801769144878E-23	0.895235818279448	0.501	0.297	5.75096611517726E-19	GABA N	CG43737	FBgn0263994	-	-	Contributions welcome.
6.84169639368586E-23	0.766335237740953	0.647	0.471	7.77900879962082E-19	GABA N	dlg1	FBgn0001624	discs large 1	-	Contributions welcome.
1.36550506383608E-22	0.618795421556066	0.459	0.305	1.55257925758162E-18	GABA N	Lar	FBgn0000464	Leukocyte-antigen-related-like	20190314	Leukocyte-antigen-related-like (Lar) encodes a transmembrane receptor tyrosine phosphatase with a extracellular domain that binds to the product of Sdc. It regulates signaling through the product of Abl. While the product of Lar has many functions, it is best known for its roles in embryonic motor axon guidance and in target recognition by axons of R7 photoreceptors.
2.05689662051971E-22	0.836853156252788	0.451	0.249	2.33869145753091E-18	GABA N	Nlg2	FBgn0031866	Neuroligin 2	20190314	Neuroligin 2 (Nlg2) encodes a transmembrane protein that interacts with the product of Nrx-1, and recruits scaffolding proteins for organization of postsynaptic neurotransmitter receptors. The product of Nlg2 functions in synaptic growth and regulation, and is involved in the modulation of social and courtship behavior.
2.16330262208037E-22	0.814524493151278	0.333	0.176	2.45967508130538E-18	GABA N	Cmpk	FBgn0028833	Cytidine/uridine monophosphate kinase 1	20190919	Dak1 (Dak1) encodes a mitochondrial pyrimidine nucleoside monophosphate kinase with cytidylate kinase and uridylate kinase activity.
2.34169292622584E-22	0.670976284698884	0.578	0.367	2.66250485711878E-18	GABA N	SK	FBgn0029761	small conductance calcium-activated potassium channel	-	Contributions welcome.
3.3270872385748E-22	0.60224169999609	0.814	0.708	3.78289819025954E-18	GABA N	Neb-cGP	FBgn0083167	Neb-cGP	-	Contributions welcome.
4.4000127765152E-22	0.973047159586906	0.501	0.298	5.00281452689778E-18	GABA N	Cyt-c-p	FBgn0284248	Cytochrome c proximal	-	Contributions welcome.
5.64112701208202E-22	0.983002906023023	0.41	0.218	6.41396141273725E-18	GABA N	CG14312	FBgn0038596	-	-	Contributions welcome.
7.33795691270723E-22	0.77397920535051	0.699	0.539	8.34325700974812E-18	GABA N	COX5B	FBgn0031830	Cytochrome c oxidase subunit 5B	-	Contributions welcome.
8.0087702019289E-22	0.604538428625025	0.718	0.61	9.10597171959316E-18	GABA N	COX7A	FBgn0040529	Cytochrome c oxidase subunit 7A	-	Contributions welcome.
1.01634622904074E-21	0.813608167257664	0.372	0.186	1.15558566241933E-17	GABA N	NaCP60E	FBgn0085434	Na channel protein 60E	20190228	Na channel protein 60E (NaCP60E) encodes a voltage-gated calcium-selective cation channel that likely modulates the stability of neural circuits, particularly under environmental stresses.
1.03027106094769E-21	0.903227687013068	0.208	0.074	1.17141819629752E-17	GABA N	CG8861	FBgn0037676	-	-	Contributions welcome.
1.10942508479518E-21	0.818929101034261	0.406	0.201	1.26141632141212E-17	GABA N	bol	FBgn0011206	boule	20190307	boule (bol) encodes a translational regulator required in spermatogenesis for entry into meiosis and spermatid differentiation. It has an additional role in mushroom body gamma neurons as a negative regulator of axon pruning.
3.4583429938795E-21	0.795972059082497	0.415	0.212	3.93213598404099E-17	GABA N	GABA-B-R1	FBgn0260446	metabotropic GABA-B receptor subtype 1	20190711	metabotropic GABA-B receptor subtype 1 (GABA-B-R1) encodes a receptor involved in G protein-coupled receptor and gamma-aminobutyric acid signaling pathways.
3.79088193831066E-21	0.783627890108704	0.415	0.225	4.31023276385922E-17	GABA N	CG31030	FBgn0051030	-	-	Contributions welcome.
4.3244199151713E-21	0.627766225000978	0.616	0.416	4.91686544354977E-17	GABA N	nls-tdTomato
7.48134527542602E-21	0.751806496728277	0.257	0.127	8.50628957815939E-17	GABA N	CG1695	FBgn0031116	-	-	Contributions welcome.
8.91380784202924E-21	0.653545516790096	0.54	0.338	1.01349995163872E-16	GABA N	GluRIB	FBgn0264000	Glutamate receptor IB	-	Contributions welcome.
9.87543787131769E-21	0.559334433510037	0.755	0.637	1.12283728596882E-16	GABA N	UQCR-14	FBgn0030733	Ubiquinol-cytochrome c reductase 14 kDa subunit	-	Contributions welcome.
1.05541933448525E-20	0.809785266523293	0.367	0.181	1.20001178330973E-16	GABA N	gprs	FBgn0024232	gprs	-	Contributions welcome.
1.3378279974045E-20	0.765353061734022	0.195	0.062	1.52111043304891E-16	GABA N	CG31808	FBgn0062978	-	-	Contributions welcome.
1.6751397988485E-20	1.11251105811167	0.397	0.183	1.90463395129075E-16	GABA N	5-HT1A	FBgn0004168	5-hydroxytryptamine (serotonin) receptor 1A	20190926	5-hydroxytryptamine (serotonin) receptor 1A (5-HT1A) encodes a 5-hydroxytryptamine (serotonin) GPCR that belongs to the Class A GPCR family. They bind and transmit the signal from the neurotransmitter 5-HT (serotonin). The family can be subdivided into several subclasses based on pharmacology, signal transduction and structure. There are 5 genes encoding serotonin receptors in the Drosophila mela…
3.18035348313096E-20	0.41566172017986	0.931	0.813	3.6160619103199E-16	GABA N	fne	FBgn0086675	found in neurons	20190307	found in neurons (fne) encodes an RNA binding protein that works as a post-transcriptional regulator. It is present in the cytoplasm of all neurons. Lack of fne produces fusion of the mushroom body beta-lobes and altered male courtship behaviour.
4.47904821450087E-20	0.959114684626209	0.327	0.157	5.09267781988749E-16	GABA N	CG42750	FBgn0261804	-	-	Contributions welcome.
5.20807518785403E-20	1.03615426017336	0.309	0.135	5.92158148859003E-16	GABA N	shakB	FBgn0085387	shaking B	-	Contributions welcome.
9.89516101403067E-20	0.534399206311829	0.796	0.694	1.12507980729529E-15	GABA N	trv	FBgn0085391	trivet	-	Contributions welcome.
1.1679095659614E-19	0.817641811902357	0.524	0.341	1.32791317649811E-15	GABA N	Vha14-1	FBgn0262512	Vacuolar H[+] ATPase 14kD subunit 1	-	Contributions welcome.
3.48468072414572E-19	0.206962114802216	0.748	0.522	3.96208198335368E-15	GABA N	jeb	FBgn0086677	jelly belly	20190307	jelly belly (jeb) encodes a secreted, low-density lipoprotein (LDL) repeat containing protein that functions as signalling ligand for the product of Alk. Binding of the ligand to its receptor activates intracellular Ras/ERK and PI3K signalling pathways. The roles of the product of jeb include embryonic visceral muscle development, growth and organ size regulation, retinal axon targeting, modulati…
3.65943500416716E-19	0.589241617831618	0.742	0.626	4.16077759973806E-15	GABA N	roh	FBgn0250838	reduction of Rh1	-	Contributions welcome.
5.70322588922858E-19	0.751920815808405	0.434	0.25	6.48456783605289E-15	GABA N	GluRIA	FBgn0004619	Glutamate receptor IA	-	Contributions welcome.
6.64497098428223E-19	0.60198925418215	0.702	0.54	7.5553320091289E-15	GABA N	Toll-6	FBgn0036494	Toll-6	20190314	Toll-6 (Toll-6) encodes a member of the Toll-like receptor family. It has neurotrophin receptor activity and contributes to dendrite guidance. Genetic interaction with 18w and Tollo suggests a Toll-6 role in convergent extension during early embryogenesis.
6.98005602335662E-19	0.789210948444306	0.336	0.174	7.93632369855648E-15	GABA N	nAChRalpha7	FBgn0086778	nicotinic Acetylcholine Receptor alpha7	20190228	nicotinic Acetylcholine Receptor alpha7 (nAChRalpha7) encodes a subunit of the nicotinic acetylcholine receptor, a pentameric neurotransmitter-gated ion channel.
9.33734153000007E-19	0.798683135576046	0.538	0.341	1.061656E-14	GABA N	beat-IIa	FBgn0038498	beaten path IIa	-	Contributions welcome.
3.5238398861063E-18	0.615649588665585	0.368	0.199	4.006606E-14	GABA N	slo	FBgn0003429	slowpoke	20190314	slowpoke (slo) encodes the structural alpha subunit of a BK ('maxi K') calcium-activated potassium channel. It regulates neurotransmitter release at the synapse and maintain electrical excitability in neurons and muscle cells.
3.64216450320873E-18	0.767430429282014	0.419	0.28	4.141141E-14	GABA N	kek1	FBgn0015399	kekkon 1	20190314	kekkon 1 (kek1) encodes a transmembrane protein that acts in a negative feedback loop to modulate the activity of the product of Egfr in a number of tissues, including follicle cells and imaginal discs. It also plays a role in axonal outgrowth in the central nervous system.
3.64668469728204E-18	0.786384214030092	0.295	0.14	4.146281E-14	GABA N	Dop2R	FBgn0053517	Dopamine 2-like receptor	20190307	Dopamine 2-like receptor (Dop2R) encodes a G protein-coupled receptor that is activated by dopamine. Postulated Dop2R-mediated functions include regulation of: aggression, cardiac function, feeding, levels of juvenile hormone and 20-hydroxyecdysone, lifespan, locomotor activity, nocturnal activity, olfactory associative learning, response to stress, sleep and sucrose acceptance.
3.68550066401638E-18	0.738151931284512	0.425	0.242	4.190414E-14	GABA N	Mid1	FBgn0053988	Mid1	-	Contributions welcome.
3.73981673753035E-18	0.713625424057256	0.366	0.19	4.252172E-14	GABA N	Frq2	FBgn0083228	Frequenin 2	20190307	Frequenin 2 (Frq2) encodes s protein that binds calcium and interacts with the guanyl exchange factor encoded by ric8a to regulate the number of synapses and the probability of neurotransmitter release per synapse.
3.92819148872802E-18	0.705906364190901	0.739	0.606	4.466354E-14	GABA N	COX5A	FBgn0019624	Cytochrome c oxidase subunit 5A	-	Contributions welcome.
4.06455366947155E-18	0.64444127267744	0.725	0.613	4.621398E-14	GABA N	UQCR-11	FBgn0260008	Ubiquinol-cytochrome c reductase 11 kDa subunit	-	Contributions welcome.
5.27708113491548E-18	0.891173181485474	0.472	0.299	6.000041E-14	GABA N	klg	FBgn0017590	klingon	20190912	klingon (klg) encodes a homophilic cell adhesion molecule that is regulated by Notch signalling. It is involved in long term memory formation and photoreceptor cell commitment.
7.89423764356412E-18	0.638365410999984	0.716	0.59	8.975748E-14	GABA N	ND-MLRQ	FBgn0052230	NADH dehydrogenase (ubiquinone) MLRQ subunit	-	Contributions welcome.
1.11157009205667E-17	0.545192121631729	0.605	0.451	1.2638552E-13	GABA N	PyK	FBgn0267385	Pyruvate kinase	20190926	Pyruvate kinase (PyK) encodes an enzyme involved in muscle development, glycolysis and glucose homeostasis.
1.89960323845471E-17	0.747710234870165	0.511	0.333	2.1598489E-13	GABA N	slgA	FBgn0003423	sluggish A	-	Contributions welcome.
2.41616109004303E-17	0.641394711256111	0.159	0.053	2.7471752E-13	GABA N	CG2680	FBgn0024995	-	-	Contributions welcome.
2.89926530672147E-17	0.724203101780099	0.228	0.106	3.2964647E-13	GABA N	cmpy	FBgn0037015	crimpy	-	Contributions welcome.
3.98737899034053E-17	0.670945344167394	0.451	0.283	4.5336499E-13	GABA N	Lcch3	FBgn0010240	Ligand-gated chloride channel homolog 3	-	Contributions welcome.
8.56457034680494E-17	0.834372581970452	0.33	0.161	9.7379165E-13	GABA N	CG3961	FBgn0036821	-	-	Contributions welcome.
9.06662028352478E-17	0.692698137445827	0.225	0.105	1.03087473E-12	GABA N	CG42594	FBgn0260971	-	-	Contributions welcome.
1.21255208239476E-16	0.62914844173799	0.511	0.347	1.37867172E-12	GABA N	CG44422	FBgn0265595	-	-	Contributions welcome.
1.44277089002992E-16	0.663445700533749	0.646	0.511	1.6404305E-12	GABA N	COX4	FBgn0032833	Cytochrome c oxidase subunit 4	20190912	Cytochrome c oxidase subunit 4 (COX4) encodes a subunit of the cytochrome-c oxidase. It is involved in cell proliferation and golgi structural organisation.
3.51143599121971E-16	0.715102083174515	0.488	0.335	3.99250272E-12	GABA N	RFeSP	FBgn0021906	Rieske iron-sulfur protein	-	Contributions welcome.
3.72448698077923E-16	0.595838640751829	0.724	0.609	4.2347417E-12	GABA N	ND-MWFE	FBgn0085468	NADH dehydrogenase (ubiquinone) MWFE subunit	-	Contributions welcome.
5.2058587397087E-16	1.14603610963444	0.325	0.158	5.91906139E-12	GABA N	Pvf3	FBgn0085407	PDGF- and VEGF-related factor 3	20190228	PDGF- and VEGF-related factor 3 (Pvf3) encodes a ligand for the receptor tyrosine kinase encoded by Pvr. It has roles in embryonic plasmatocyte survival and migration, and in the proliferation of adult midgut intestinal stem cells.
5.73185058288271E-16	0.529742596933131	0.214	0.103	6.51711411E-12	GABA N	CG7378	FBgn0030976	-	-	Contributions welcome.
1.01744160827518E-15	0.697635002599344	0.347	0.192	1.156831109E-11	GABA N	Nckx30C	FBgn0028704	Nckx30C	-	Contributions welcome.
1.05998411025912E-15	0.702495638068811	0.196	0.082	1.205201933E-11	GABA N	beat-Ib	FBgn0028645	beaten path Ib	-	Contributions welcome.
1.20105003088248E-15	0.830491414060015	0.427	0.253	1.365593885E-11	GABA N	Rdh	FBgn0064227	Red herring	-	Contributions welcome.
1.27474586733268E-15	0.791571715032012	0.464	0.298	1.449386051E-11	GABA N	flw	FBgn0000711	flapwing	-	Contributions welcome.
1.3703783242436E-15	0.493621867769431	0.46	0.316	1.558120155E-11	GABA N	Pgi	FBgn0003074	Phosphoglucose isomerase	20190912	Phosphoglucose isomerase (Pgi) encodes an enzyme involved in glucose homeostasis.
1.43271854765024E-15	0.694820108071011	0.287	0.15	1.629000989E-11	GABA N	CG42337	FBgn0259239	-	-	Contributions welcome.
1.7419245364935E-15	0.632429011075088	0.238	0.119	1.980568198E-11	GABA N	dpr21	FBgn0260995	defective proboscis extension response 21	-	Contributions welcome.
2.45567079887537E-15	0.706032497289732	0.212	0.094	2.792097698E-11	GABA N	Mp	FBgn0260660	Multiplexin	20190314	Multiplexin (Mp) encodes a Collagen XV/XVIII type protein that functions in motor axon pathfinding. It is required for normal calcium channel abundance, presynaptic calcium influx, and neurotransmitter release.
2.53972644904373E-15	0.459866265350932	0.354	0.233	2.887668973E-11	GABA N	cac	FBgn0263111	cacophony	20190307	cacophony (cac) encodes the primary structural subunit of a voltage-gated calcium channel, which is located at presynaptic active zones. It functions in evoked neurotransmitter release at neuromuscular synapses. It contributes to male courtship behavior and a wide range of neurophysiological processes.
3.10588773670041E-15	0.549539428275547	0.531	0.36	3.531394357E-11	GABA N	RSG7	FBgn0024941	Regulator of G-protein signaling 7	-	Contributions welcome.
4.12584448187451E-15	0.815099906153939	0.336	0.176	4.691085176E-11	GABA N	Nlg3	FBgn0083963	Neuroligin 3	20190314	Neuroligin 3 (Nlg3) encodes a synaptic adhesion molecule involved in synapse formation and synaptic transmission.
4.6354941597338E-15	0.993658394990127	0.219	0.099	5.27055686E-11	GABA N	CG34155	FBgn0083991	-	-	Contributions welcome.
6.28353929568263E-15	0.777947469487094	0.253	0.111	7.144384179E-11	GABA N	Octbeta2R	FBgn0038063	Octopamine beta2 receptor	-	Contributions welcome.
1.001013E-14	0.539755396493701	0.747	0.576	1.1381520611E-10	GABA N	CG17124	FBgn0032297	-	-	Contributions welcome.
1.505635E-14	0.773303538450185	0.483	0.303	1.7119070857E-10	GABA N	Vha36-1	FBgn0022097	Vacuolar H[+] ATPase 36kD subunit 1	-	Contributions welcome.
1.942364E-14	0.530122860380312	0.336	0.212	2.2084675386E-10	GABA N	CG42260	FBgn0259145	-	20190307	CG42260 encodes a protein predicted to form the beta subunit of a cyclic nucleotide-gated ion channel. It could form a functional channel as a heterodimer with either the products of CngA or Cngl.
2.435995E-14	0.668425280455442	0.631	0.488	2.7697259726E-10	GABA N	Eip75B	FBgn0000568	Ecdysone-induced protein 75B	20180913	Ecdysone-induced protein 75B (Eip75B) encodes a nuclear receptor that interacts with the receptor encoded by Hr3. The product of Eip75B regulates feeding behavior, fat deposition, and developmental timing in response to nitric oxide (NO) signaling. It also acts downstream from NO in the nervous system, where it controls neuronal remodeling.
2.565886E-14	0.551037131567429	0.212	0.108	2.9174127751E-10	GABA N	CG5890	FBgn0039380	-	-	Contributions welcome.
3.010108E-14	0.610756763610138	0.588	0.412	3.4224922692E-10	GABA N	miple1	FBgn0027111	midkine and pleiotrophin 1	20190314	midkine and pleiotrophin 1 (miple1) encodes a small secreted protein that binds Heparin and is closely related at the amino acid sequence to the product of miple2. It is mainly expressed in the developing CNS.
3.140019E-14	0.605125417287099	0.362	0.215	3.5702016258E-10	GABA N	tipE	FBgn0003710	temperature-induced paralytic E	-	Contributions welcome.
3.64428E-14	0.629829910458301	0.198	0.095	4.1435464684E-10	GABA N	CG31324	FBgn0051324	-	-	Contributions welcome.
4.305031E-14	0.533368296960502	0.417	0.283	4.8948205068E-10	GABA N	CG5065	FBgn0034145	-	-	Contributions welcome.
4.383832E-14	0.855156842011924	0.333	0.18	4.9844174589E-10	GABA N	eys	FBgn0031414	eyes shut	-	Contributions welcome.
4.538944E-14	0.424087080860698	0.63	0.497	5.1607794047E-10	GABA N	CG12991	FBgn0030847	-	-	Contributions welcome.
4.814032E-14	0.489210301985834	0.613	0.451	5.473554501E-10	GABA N	lncRNA:CR31451
5.151593E-14	0.661981145473171	0.682	0.541	5.8573613216E-10	GABA N	ATPsynCF6	FBgn0016119	ATP synthase, coupling factor 6	-	Contributions welcome.
5.908044E-14	0.804240068307871	0.366	0.205	6.7174454963E-10	GABA N	dpr10	FBgn0052057	defective proboscis extension response 10	-	Contributions welcome.
8.90398E-14	0.878134481414566	0.267	0.134	1.01238254165E-09	GABA N	side	FBgn0016061	sidestep	20190314	sidestep (side) encodes a transmembrane protein of the immunoglobulin superfamily that is expressed in a defined spatiotemporal pattern in glial cells, sensory neurons and muscles. It functions as an attractive guidance cue to guide motor axons to their target regions.
1.148789E-13	0.646671378321745	0.582	0.398	1.30617310322E-09	GABA N	Mkp3	FBgn0036844	Mitogen-activated protein kinase phosphatase 3	20190314	Mitogen-activated protein kinase phosphatase 3 (Mkp3) encodes a member of the mitogen-activated protein kinase phosphatases that inactivate MAPKs. It dephosphorylates the phosphorylated active forms of the products of p38a and rl.
1.1948262E-13	0.635900404606037	0.349	0.197	1.35851740196E-09	GABA N	Syn	FBgn0004575	Synapsin	20190314	Synapsin (Syn) encodes a phosphoprotein associated with synaptic vesicles. It interacts with the endocytic scaffolding protein encoded by Dap160. Phosphorylation of synapsin at serine 6 is required for associative short-term learning/memory and short-term olfactory habituation. It is important for outgrowth of synaptic boutons at the larval neuromuscular junction.
1.3050771E-13	0.695804662995149	0.208	0.098	1.48387260745E-09	GABA N	Calx	FBgn0013995	Na/Ca-exchange protein	20190912	Na/Ca-exchange protein (Calx) encodes a Na-Ca exchanger involved in phototransduction and response to endoplasmic reticulum stress.
1.6966655E-13	0.506083789386794	0.434	0.282	1.92910864055E-09	GABA N	Rim	FBgn0053547	Rab3 interacting molecule	20181115	Rab3 interacting molecule (Rim) encodes a scaffolding protein at the synaptic active zone, with important roles in promoting neurotransmitter release.
1.8731809E-13	0.75517945620203	0.199	0.086	2.1298067033E-09	GABA N	Eip78C	FBgn0004865	Ecdysone-induced protein 78C	-	Contributions welcome.
2.2625058E-13	0.710575388169465	0.327	0.19	2.57246906236E-09	GABA N	dpr17	FBgn0051361	defective proboscis extension response 17	-	Contributions welcome.
2.8190609E-13	0.574185986776728	0.291	0.166	3.20527223326E-09	GABA N	Pgm1	FBgn0003076	Phosphoglucose mutase 1	-	Contributions welcome.
4.1197186E-13	0.960213771629767	0.187	0.077	4.68412010303E-09	GABA N	abd-A	FBgn0000014	abdominal A	20190307	abdominal A (abd-A) encodes a homeobox-containing transcription factor component of the bithorax complex. It contributes to the developmental fate of embryonic segments.
4.2675872E-13	0.525728473457165	0.795	0.679	4.85224660381E-09	GABA N	Ten-a	FBgn0267001	Tenascin accessory	20190321	Tenascin accessory (Ten-a) encodes a type II dimeric transmembrane protein with a extracellular domain that mediates homophilic interactions with itself and with the product of Ten-m. It also interacts intracellularly with cytoskeleton regulatory proteins. It regulates axon guidance in embryonic nervous system, synaptic partner matching as well as synaptic organization in olfactory and neuromuscu…
5.0104712E-13	0.741590426447248	0.541	0.378	5.69690570198E-09	GABA N	ND-B14	FBgn0033570	NADH dehydrogenase (ubiquinone) B14 subunit	-	Contributions welcome.
7.2131247E-13	0.625364380177883	0.312	0.165	8.20132282073E-09	GABA N	CG16779	FBgn0037698	-	-	Contributions welcome.
7.4991078E-13	0.566254354028561	0.659	0.547	8.52648552362E-09	GABA N	ATPsynE	FBgn0038224	ATP synthase, subunit E	-	Contributions welcome.
8.1376227E-13	0.619146700729319	0.49	0.32	9.2524770623E-09	GABA N	CG13954	FBgn0033405	-	-	Contributions welcome.
9.3619459E-13	0.65357077739578	0.224	0.107	1.064453246378E-08	GABA N	Dic1	FBgn0027610	Dicarboxylate carrier 1	20190307	Dicarboxylate carrier 1 (Dic1) encodes a protein of the inner mitochondrial membrane that catalyzes an electroneutral exchange across the inner mitochondrial membrane of dicarboxylates (e.g. malonate, malate, succinate) for inorganic phosphate and certain sulfur-containing compounds (e.g. sulfite, sulfate, thiosulfate). The main role of the product of is in gluconeogenesis. The carrier protein ha…
1.32573948E-12	0.612849292279822	0.482	0.311	1.507365783777E-08	GABA N	Pfk	FBgn0003071	Phosphofructokinase	-	Contributions welcome.
1.3292678E-12	0.51538450528667	0.227	0.12	1.511377494154E-08	GABA N	CG42540	FBgn0260657	-	-	Contributions welcome.
1.91608655E-12	0.629777393959257	0.309	0.169	2.178590403815E-08	GABA N	Vha68-1	FBgn0265262	Vacuolar H[+] ATPase 68kD subunit 1	-	Contributions welcome.
2.23107255E-12	0.514525308275351	0.473	0.35	2.536729485342E-08	GABA N	EndoA	FBgn0038659	Endophilin A	20190307	Endophilin A (EndoA) encodes an essential protein for synaptic vesicle endocytosis. It recruits or stabilizes the product of Synj (required for vesicle uncoating) to endocytic membranes.
2.27905204E-12	0.599604196879788	0.317	0.18	2.591282167704E-08	GABA N	CG3662	FBgn0031285	-	-	Contributions welcome.
2.65041951E-12	0.583448542481332	0.309	0.195	3.013526982177E-08	GABA N	kek3	FBgn0028370	kekkon 3	-	Contributions welcome.
2.81360967E-12	0.462994667822543	0.237	0.133	3.199074189114E-08	GABA N	Ssadh	FBgn0039349	Succinic semialdehyde dehydrogenase	-	Contributions welcome.
4.28269153E-12	0.725084063367845	0.226	0.108	4.869420264906E-08	GABA N	Ca-alpha1T	FBgn0264386	Ca[2+]-channel protein alpha[[1]] subunit T	20190926	Ca[2+]-channel protein alpha[[1]] subunit T (Ca-alpha1T) encodes an alpha 1 subunit of a T-type like voltage gated calcium channel. It mediates a low voltage activated transient calcium current in antennal lobe projection neurons and wing motoneurons that is sensitive to amiloride.
4.56063505E-12	0.663519373966885	0.482	0.318	5.185442051686E-08	GABA N	CG16711	FBgn0036032	-	-	Contributions welcome.
6.97210158E-12	0.64667553193731	0.33	0.212	7.927279499132E-08	GABA N	SPR	FBgn0029768	Sex peptide receptor	-	Contributions welcome.
7.15378303E-12	0.407975497256834	0.349	0.205	8.133851301509E-08	GABA N	Hr38	FBgn0014859	Hormone receptor-like in 38	20190307	Hormone receptor-like in 38 (Hr38) encodes a protein that can heterodimerize with the U adult cuticle and for the proper uptake and storage of glycogen in larvae.
7.86512345E-12	0.851772807154423	0.38	0.227	8.942645361244E-08	GABA N	CG11319	FBgn0031835	-	-	Contributions welcome.
1.14253812E-11	0.614724484188106	0.565	0.405	1.2990658422533E-07	GABA N	dpr9	FBgn0038282	defective proboscis extension response 9	-	Contributions welcome.
1.250343054E-11	0.566927347942002	0.579	0.414	1.4216400528417E-07	GABA N	CaMKII	FBgn0264607	Calcium/calmodulin-dependent protein kinase II	20190307	Calcium/calmodulin-dependent protein kinase II (CaMKII) encodes an abundant Ca[2+]-calmodulin-regulated serine/threonine protein kinase. In neurons it has a wide range of substrates in multiple subcellular compartments, regulating synaptic plasticity, excitability and cytoskeletal interactions.
2.745020355E-11	0.548516380534879	0.233	0.127	3.1210881438062E-07	GABA N	Tomosyn	FBgn0030412	Tomosyn	20190919	Tomosyn (Tomosyn) encodes a protein involved in long-term memory and neuromuscular synaptic transmission.
4.612661272E-11	0.556238834032705	0.469	0.301	5.2445958658448E-07	GABA N	Nrx-1	FBgn0038975	Neurexin 1	20190314	Neurexin 1 (Nrx-1) encodes a transmembrane synaptic adhesive molecule that regulates the synaptic architecture and function in the brain and neuromuscular junction. It contributes to synaptic growth, transmission, synaptic formation and also regulation of learning and memory, locomotion and visual function.
5.682730389E-11	0.446933011400651	0.47	0.347	6.4612644519139E-07	GABA N	tutl	FBgn0010473	turtle	20190314	turtle (tutl) encodes an Ig-superfamily transmembrane protein. Its roles include axonal tiling, dendrite self-avoidance, axonal pathfinding and coordinated motor control.
7.087246496E-11	0.526429705055979	0.549	0.401	8.0581992661936E-07	GABA N	OtopLa	FBgn0259994	Otopetrin-like a	-	Contributions welcome.
7.853736531E-11	0.528011176342432	0.454	0.305	8.9296984351865E-07	GABA N	brp	FBgn0259246	bruchpilot	20190307	bruchpilot (brp) encodes a cytoskeletal protein critical for structural integrity of electron-dense projection (T-bar) at pre-active zones. It contributes to Ca[2+] channel clustering, size regulation of the synaptic vesicle readily releaseable pool and anesthesia-resistant memory formation.
8.036907017E-11	0.594091613387761	0.362	0.23	9.1379632784131E-07	GABA N	Mdh2	FBgn0262559	Malate dehydrogenase 2	20190314	Malate dehydrogenase 2 (Mdh2) encodes one of the enzymes in the tricarboxylic acid cycle in mitochondria.
8.102259887E-11	0.443135567211914	0.479	0.371	9.2122694913733E-07	GABA N	Prosap	FBgn0040752	Prosap	20190321	Prosap (Prosap) encodes a member of SH3 and multiple ankyrin repeat domain (SHANK) family of genes that encode synaptic scaffolding proteins. It regulates synaptic growth and development, including the structure of the neuromuscular junction and synapses of the calyx, and olfactory acuity.
1.0533610747E-10	0.520513210415248	0.57	0.455	1.19767154188106E-06	GABA N	Sdc	FBgn0010415	Syndecan	20190314	Syndecan (Sdc) encodes a transmembrane heparan sulfate proteoglycan. It binds to the products of sli and robo1 to regulate axon guidance at the CNS midline, and it cooperates with the product of Lar to promote synapse growth at the larval neuromuscular junction.
1.5310957221E-10	0.46728195513604	0.59	0.45	1.74085583603969E-06	GABA N	MESK2	FBgn0043070	Misexpression suppressor of KSR 2	-	Contributions welcome.
1.8176824362E-10	0.324076559036395	0.577	0.456	2.06670492999732E-06	GABA N	CG7646	FBgn0036926	-	-	Contributions welcome.
1.8530191859E-10	0.523892948900239	0.525	0.353	2.10688281435423E-06	GABA N	Pal2	FBgn0262728	Peptidyl-alpha-hydroxyglycine-alpha-amidating lyase 2	20190926	Peptidyl-alpha-hydroxyglycine-alpha-amidating lyase 2 (Pal2) encodes one of two related lyases (the other is encoded by Pal1) involved in alpha-amidation of neuropeptides, thereby promoting neuropeptide potency and stability.
2.0622613268E-10	0.481337711611739	0.449	0.332	2.34479112852545E-06	GABA N	pan	FBgn0085432	pangolin	20190314	pangolin (pan) encodes an HMG-domain transcription factor that is a key component of the canonical Wingless signaling pathway. It toggles between acting as a transcriptional repressor (when bound to the product of gro) and activator (when bound to the product of arm) to promote cell fate specification.
2.6476720486E-10	0.525625260572134	0.569	0.468	3.01040311921605E-06	GABA N	ATPsynB	FBgn0019644	ATP synthase, subunit B	20180920	ATP synthase, subunit B (ATPsynB) encodes a protein proposed to act in ATP synthesis and phagocytosis. Ubiquitous knockdown of ATPsynB results in larval growth defects, while knockdown in testes causes male infertility.
2.6545451827E-10	0.670837603498907	0.405	0.261	3.01821787271004E-06	GABA N	AP-2sigma	FBgn0043012	Adaptor Protein complex 2, sigma subunit	20190307	Adaptor Protein complex 2, sigma subunit (AP-2sigma) encodes a component of the AP-2 adaptor complex, which recruits certain transmembrane proteins into clathrin-coated pits for endocytic internalization.
3.4795665863E-10	0.56674018543061	0.334	0.212	3.95626720862314E-06	GABA N	igl	FBgn0013467	igloo	20190919	igloo (igl) encodes a calmodulin binding protein.
5.7117154669E-10	0.463409250579085	0.368	0.259	6.49422048582449E-06	GABA N	RhoGAP100F	FBgn0039883	Rho GTPase activating protein at 100F	-	Contributions welcome.
5.8391648294E-10	0.566205693133025	0.23	0.115	6.63913041102586E-06	GABA N	Sfxn1-3	FBgn0037239	Sideroflexin 1/3	-	Contributions welcome.
6.0566202337E-10	0.574627433486891	0.255	0.146	6.8863772057326E-06	GABA N	Gs1l	FBgn0019982	GS1-like	-	Contributions welcome.
9.3944596819E-10	0.513441566747498	0.433	0.295	1.06815006583484E-05	GABA N	CanB	FBgn0010014	Calcineurin B	-	Contributions welcome.
1.0691989835E-09	0.638736821742955	0.371	0.236	1.21567924423601E-05	GABA N	nAChRalpha1	FBgn0000036	nicotinic Acetylcholine Receptor alpha1	20180906	nicotinic Acetylcholine Receptor alpha1 (nAChRalpha1) encodes a subunit of the nicotinic acetylcholine receptor, a pentameric neurotransmitter-gated ion channel.
1.44798683822E-09	0.605050817536835	0.241	0.14	1.64636103506062E-05	GABA N	Octalpha2R	FBgn0038653	alpha2-adrenergic-like octopamine receptor	-	Contributions welcome.
2.47771500557E-09	0.617792516685486	0.264	0.153	2.81716196133491E-05	GABA N	CG13920	FBgn0025712	-	-	Contributions welcome.
2.80622070748E-09	0.363665606460932	0.459	0.353	3.19067294440064E-05	GABA N	Pde9	FBgn0259171	Phosphodiesterase 9	20190314	Phosphodiesterase 9 (Pde9) encodes a putative phosphodiesterase expressed in Malpighian tubules and involved in neurogenesis.
3.14933551066E-09	0.355531198995776	0.487	0.38	3.58079447561698E-05	GABA N	CG31140	FBgn0051140	-	-	Contributions welcome.
3.75703634801E-09	0.535719553695489	0.399	0.29	4.27175032768927E-05	GABA N	ND-B17.2	FBgn0031436	NADH dehydrogenase (ubiquinone) B17.2 subunit	-	Contributions welcome.
3.82203389197E-09	0.771576402547848	0.201	0.097	4.34565253517326E-05	GABA N	CCAP-R	FBgn0039396	Crustacean cardioactive peptide receptor	-	Contributions welcome.
4.22247274029E-09	0.431899869382804	0.305	0.198	4.80095150571185E-05	GABA N	Hsp67Bc	FBgn0001229	Heat shock gene 67Bc	20180913	Heat shock gene 67Bc (Hsp67Bc) encodes a small heat shock protein (hsp) that binds to the product encoded by stv to regulate protein lipidation. The product of Hsp67Bc also induces the phosphorylation of eIF2alpha protein and stimulates autophagy, thereby facilitating the clearance of misfolded proteins. Hsp67Bc expression can be regulated by the product of pcm.
6.48847199081E-09	0.521391312515289	0.309	0.181	7.37739265354828E-05	GABA N	Glut4EF	FBgn0267336	Glucose transporter 4 enhancer factor	20190307	Glucose transporter 4 enhancer factor (Glut4EF) encodes a transcription factor important for developmental patterning and morphogenesis events.
7.68618140353E-09	0.352990536758584	0.396	0.29	8.73918825581409E-05	GABA N	GluClalpha	FBgn0024963	GluClalpha	-	Contributions welcome.
1.091630606589E-08	0.503391122282068	0.383	0.264	0.000124118399969	GABA N	eIF4EHP	FBgn0053100	eukaryotic translation initiation factor 4E homologous protein	20190307	eukaryotic translation initiation factor 4E homologous protein (eIF4EHP) encodes a protein that binds the 7-methyl-guanosine cap structure of mRNA and functions as a negative regulator of translation. The product of eIF4EHP contributes to embryonic patterning by negatively regulating translation of the products of cad and hb, and is also implicated in regulating ecdysone biosynthesis.
1.351680297141E-08	0.584664705271517	0.338	0.234	0.000153686049785	GABA N	ND-13A	FBgn0031684	NADH dehydrogenase (ubiquinone) 13 kDa A subunit	-	Contributions welcome.
1.921467821324E-08	0.343974629433234	0.622	0.514	0.000218470891285	GABA N	Appl	FBgn0000108	beta amyloid protein precursor-like	-	Contributions welcome.
2.11785124417E-08	0.553303782796827	0.468	0.347	0.000240799686462	GABA N	Fis1	FBgn0039969	Fission, mitochondrial 1	-	Contributions welcome.
2.213521532676E-08	0.847841659582277	0.272	0.149	0.000251677398265	GABA N	AstC-R2	FBgn0036789	Allatostatin C receptor 2	20190801	Allatostatin C receptor 2 (AstC-R2) encodes G-protein coupled receptor for the neuropeptide encoded by AstC.
2.233760063835E-08	0.541347139884344	0.381	0.269	0.000253978519258	GABA N	DOR	FBgn0035542	Diabetes and obesity regulated	20190307	Diabetes and obesity regulated (DOR) encodes a transcriptional coactivator of ecdysone receptor signaling required during metamorphosis. It is antagonized by insulin signaling via the product of foxo in the fat body and forms part of a feed-forward mechanism whereby ecdysone potentiates its own signaling. The product of DOR also regulates autophagosome formation and protein degradation via ecdyso…
2.977841521346E-08	0.563175680860712	0.244	0.139	0.000338580580977	GABA N	mAChR-A	FBgn0000037	muscarinic Acetylcholine Receptor, A-type	-	Contributions welcome.
3.705454561416E-08	0.630043776559727	0.445	0.314	0.000421310183633	GABA N	CG44242	FBgn0265177	-	-	Contributions welcome.
4.285675980208E-08	0.585689896927306	0.425	0.313	0.00048728135895	GABA N	SdhC	FBgn0037873	Succinate dehydrogenase, subunit C	20190919	Succinate dehydrogenase, subunit C (SdhC) encodes a protein involved in mitochondrial electron transport and oxidative stress response.
5.612825530328E-08	0.631913863075118	0.43	0.3	0.000638178262798	GABA N	ND-B14.5B	FBgn0031505	NADH dehydrogenase (ubiquinone) B14.5 B subunit	-	Contributions welcome.
5.963313783112E-08	0.405801788189865	0.695	0.551	0.00067802877714	GABA N	dnc	FBgn0000479	dunce	20190321	dunce (dnc) encodes a cAMP-specific phosphodiesterase, responsible for cAMP degradation. dnc product plays a pivotal role in neurological and behavioral plasticity including synaptic development and function, learning and courtship. The product of dnc is also known to affect regulation of several developmental processes such as oogenesis.
9.027023557198E-08	0.396843424631793	0.359	0.245	0.001026372578453	GABA N	CG30116	FBgn0028496	-	-	Contributions welcome.
1.4608742736661E-07	0.416595182847107	0.363	0.226	0.001661014049158	GABA N	sr	FBgn0003499	stripe	20190314	stripe (sr) encodes a transcription factor that induces the fate of tendon cells in the embryo as well as in the adult fly. It works upstream of tendon specific genes including Tsp, slow and Lrt.
3.3571068065414E-07	0.505874825659758	0.266	0.16	0.003817030439038	GABA N	Syt7	FBgn0039900	Synaptotagmin 7	-	Contributions welcome.
4.4176189941038E-07	0.703283782477073	0.207	0.102	0.005022832796296	GABA N	CG43795	FBgn0264339	-	-	Contributions welcome.
4.9012074679282E-07	0.569606763625157	0.329	0.225	0.005572672891034	GABA N	CG11752	FBgn0030292	-	-	Contributions welcome.
7.0845067317647E-07	0.142705735780448	0.4	0.257	0.008055084154016	GABA N	Rgk1	FBgn0264753	Rad, Gem/Kir family member 1	20190801	Rad, Gem/Kir family member 1 (Rgk1) encodes a small GTPase involved in anesthesia-resistant and medium-term memory.
8.0025542698135E-07	0.418452842646548	0.625	0.511	0.009098904204778	GABA N	egh	FBgn0001404	egghead	-	Contributions welcome.
9.1694017597703E-07	0.413214359077177	0.289	0.188	0.010425609800859	GABA N	Stacl	FBgn0263980	Stac-like	-	Contributions welcome.
1.3055046231988E-06	0.521015753930605	0.219	0.117	0.01484358756577	GABA N	Tob	FBgn0028397	Transducer of ERBB2	20190919	Tob (Tob) encodes a protein involved in long-term memory.
1.72629847074825E-06	0.55555880840473	0.196	0.096	0.019628013612408	GABA N	gammaSnap1	FBgn0028552	gamma Soluble NSF attachment protein 1	20190711	gamma Soluble NSF attachment protein 1 (gammaSnap1) encodes a protein involved in the dorsal/ventral pattern formation of the wing disc.
1.85371118264917E-06	0.4385538690075	0.369	0.266	0.021076696146721	GABA N	Pp1alpha-96A	FBgn0003134	Protein phosphatase 1alpha at 96A	20190912	Protein phosphatase 1alpha at 96A (Pp1alpha-96A) encodes a phosphatase involved in the regulation of Hedgehog and Wnt signaling pathways.
2.09213684255889E-06	0.402265010667979	0.498	0.389	0.023787595899895	GABA N	Chchd2	FBgn0260747	Coiled-coil-helix-coiled-coil-helix domain containing 2	-	Contributions welcome.
2.28353249029938E-06	0.205295796931685	0.449	0.316	0.025963764414704	GABA N	CG2269	FBgn0033484	-	-	Contributions welcome.
3.29480117387862E-06	0.496769622209526	0.604	0.475	0.037461889347	GABA N	CG6770	FBgn0032400	-	-	Contributions welcome.
7.48510427371389E-06	0.273411628976638	0.704	0.584	0.085105635592127	GABA N	Ank2	FBgn0261788	Ankyrin 2	20190307	Ankyrin 2 (Ank2) encodes a cytoskeletal binding protein required for proper function of the product of beta-Spec via direct interaction. It contributes to the regulation of short-term memory, sound perception, microtubule cytoskeleton and neuromuscular junction development and synapsis.
1.08072334540307E-05	0.641319711849498	0.33	0.211	0.12287824437233	GABA N	CG45263	FBgn0266801	-	-	Contributions welcome.
2.270689594221E-05	0.436760730971107	0.673	0.562	0.258177406862928	GABA N	mspo	FBgn0020269	M-spondin	-	Contributions welcome.
0.000111733854777	0.615573645501177	0.445	0.322	1	GABA N	ND-B15	FBgn0033961	NADH dehydrogenase (ubiquinone) B15 subunit	-	Contributions welcome.
0.002968042871354	0.361217382655774	0.496	0.391	1	GABA N	fok	FBgn0263773	fledgling of Klp38B	-	Contributions welcome.

## Sheet: Glut N
p_val	avg_log2FC	pct.1	pct.2	p_val_adj	cluster	gene	FBgn_ID	GeneName	datestamp	gene_snapshot_text
1.42699947928086E-235	3.89979682819159	0.849	0.154	1.62249840794234E-231	Glut N	CG46448	FBgn0287218	-	-	Contributions welcome.
2.25553434064905E-134	2.67417422886526	0.605	0.1	2.56454254531797E-130	Glut N	VGlut	FBgn0031424	Vesicular glutamate transporter	20181004	Vesicular glutamate transporter (VGlut) encodes a glutamate transporter belonging to SLC family of transporters. It localizes to synaptic vesicles in either glutamatergic or dopaminergic nerve terminals. It has been associated with neurodegenerative processes, regulation of basal and stimulant-induced locomotion, as well as the loading of glutamate and dopamine neurotransmitters into synaptic ves…
3.2986762125371E-81	0.968266061933351	0.987	0.835	3.75059485365469E-77	Glut N	Sap47	FBgn0013334	Synapse-associated protein 47kD	20190314	Synapse-associated protein 47kD (Sap47) encodes a conserved protein associated with synaptic vesicles. It is required for intact synaptic and behavioural plasticity.
1.14046258695199E-73	1.04482261042232	0.963	0.73	1.29670596136441E-69	Glut N	Hex-A	FBgn0001186	Hexokinase A	20190912	Hexokinase A (Hex-A) encodes a hexokinase involved in glucose homeostasis.
6.86849080591829E-70	1.36279292192723	0.892	0.686	7.8094740463291E-66	Glut N	IA-2	FBgn0031294	IA-2 protein tyrosine phosphatase	20190801	IA-2 protein tyrosine phosphatase (IA-2) encodes a protein involved in gut development and insulin-like peptide secretion.
2.396330192028E-66	0.901979088216344	0.901	0.579	2.72462742833584E-62	Glut N	Rdl	FBgn0004244	Resistant to dieldrin	20190314	Resistant to dieldrin (Rdl) encodes a widely-expressed ligand-gated chloride channel which mediates the fast inhibitory effects of GABA. It has been shown to have roles in the circuits underlying visual processing, odor coding, learning and memory, sleep and courtship behavior.
1.8574397882441E-60	0.824072554073542	0.946	0.711	2.11190903923354E-56	Glut N	futsch	FBgn0259108	futsch	20190228	futsch (futsch) encodes a microtubule binding protein involved in the formation of synaptic buttons at the neuromuscular junctions. Its expression levels are regulated by the product of TBPH to prevent synaptic defects.
5.76336272505264E-60	0.884509365427133	0.917	0.679	6.55294341838485E-56	Glut N	Alk	FBgn0040505	Anaplastic lymphoma kinase	20190307	Anaplastic lymphoma kinase (Alk) encodes a protein that employs Ras/ERK and PI3K signalling pathways to function in multiple contexts including embryonic visceral muscle development, growth and organ size regulation, retinal axon targeting, modulation of neuromuscular transmission as well as sleep regulation and olfactory learning. Its ligand is the secreted protein encoded by jeb.
4.7008052928872E-59	0.819028178129475	0.96	0.715	5.34481561801275E-55	Glut N	nAChRalpha6	FBgn0032151	nicotinic Acetylcholine Receptor alpha6	20190314	nicotinic Acetylcholine Receptor alpha6 (nAChRalpha6) encodes a postsynaptic receptor involved in cation transport, synaptic transmission, muscle homeostasis and sensitivity to insecticides.
6.50033044786731E-57	1.19204688304172	0.781	0.518	7.39087571922513E-53	Glut N	bru3	FBgn0264001	bruno 3	20190919	bruno 3 (bru3) encodes an RNA binding protein that binds to the EDEN element and mediates maternal mRNA translational repression.
1.86940734137601E-54	0.894370900823408	0.919	0.723	2.12551614714453E-50	Glut N	myr-GFP-p10
8.50265921046115E-53	0.893241173010748	0.953	0.762	9.66752352229432E-49	Glut N	Rbp6	FBgn0260943	RNA-binding protein 6	20190314	RNA-binding protein 6 (Rbp6) encodes a paralog of the RNA-binding protein encoded by msi. In contrast to msi, Rbp6 mutants are viable and fertile, with only a slight delay in eclosion. The product of Rbp6 may have roles in response to fungal infection and aggressive behavior.
1.71042787214587E-51	0.702155425656882	0.952	0.811	1.94475649062986E-47	Glut N	nrv3	FBgn0032946	nervana 3	20190314	nervana 3 (nrv3) encodes one of three beta subunits of the sodium-potassium pump (ATPalpha). nrv3 is expressed in the nervous system, including subsets of the CNS and Johnston's organ neurons, and is required for hearing.
2.13969396610712E-49	1.02258983275963	0.754	0.418	2.43283203946379E-45	Glut N	sif	FBgn0085447	still life	20190314	still life (sif) encodes a guanine nucleotide exchange factor for Rho family GTPases. It is specifically localized to presynaptic terminals in both the central nervous system and neuromuscular junctions (NMJs), and regulates synaptic growth at NMJs.
3.73216120188435E-49	0.80390220108338	0.907	0.744	4.24346728654251E-45	Glut N	Ald1	FBgn0000064	Aldolase 1	-	Contributions welcome.
2.18254861421204E-48	0.655414628692444	0.914	0.769	2.48155777435909E-44	Glut N	Atpalpha	FBgn0002921	Na pump alpha subunit	20190307	Na pump alpha subunit (Atpalpha) encodes an integral membrane cation antiporter protein that utilizes ATP to shuttle Na[+] and K[+] across the plasma membrane to maintain ion homeostasis.
6.59450978948055E-48	1.00183326739198	0.755	0.443	7.49795763063939E-44	Glut N	Cngl	FBgn0263257	Cyclic nucleotide-gated ion channel-like	-	Contributions welcome.
2.17132298383834E-47	1.19479934184989	0.758	0.483	2.46879423262419E-43	Glut N	Cbp53E	FBgn0004580	Calbindin 53E	20190307	Calbindin 53E (Cbp53E) encodes a 6 EF-hand domain-containing protein that regulates neuronal development.
1.50540458337304E-46	1.14117283335691	0.555	0.254	1.71164501129515E-42	Glut N	CG11000	FBgn0263353	-	-	Contributions welcome.
2.16426343109105E-46	0.80162577992357	0.826	0.563	2.46076752115053E-42	Glut N	nSyb	FBgn0013342	neuronal Synaptobrevin	20190711	neuronal Synaptobrevin (nSyb) encodes a SNAP receptor involved in vesicle fusion.
1.11338433470819E-45	0.739627012147158	0.869	0.627	1.26591798856321E-41	Glut N	ps	FBgn0261552	pasilla	20190314	pasilla (ps) encodes a nuclear RNA binding protein implicated in splicing. It is expressed at high levels in the embryonic salivary gland and other tissues. Loss of function results in a significant reduction in secretory volume and secretory vesicles in the salivary gland and irregular gland morphology.
3.90247099706405E-44	1.35137152499611	0.454	0.148	4.43710952366182E-40	Glut N	CG10804	FBgn0029663	-	-	Contributions welcome.
1.18230368261116E-43	1.32202847391611	0.649	0.343	1.34427928712888E-39	Glut N	beat-IIa	FBgn0038498	beaten path IIa	-	Contributions welcome.
5.47906503317293E-43	0.853198151988708	0.797	0.557	6.22969694271763E-39	Glut N	CG30172	FBgn0050172	-	-	Contributions welcome.
7.1026797579772E-43	0.944743011695131	0.706	0.416	8.07574688482008E-39	Glut N	Syt1	FBgn0004242	Synaptotagmin 1	20190314	Synaptotagmin 1 (Syt1) encodes a synaptic vesicle calcium binding protein that functions as the fast calcium sensor for neurotransmitter release at synapses.
9.69251254539722E-43	0.824527621712422	0.82	0.559	1.10203867641166E-38	Glut N	Dhit	FBgn0028743	Double hit	20190307	Double hit (Dhit) encodes a protein that negatively regulates Galpha signaling and is involved in several GPCR-mediated signaling and developmental programs, such as asymmetric cell division in the sensory organ lineage.
3.64483309331934E-40	0.738465629324123	0.829	0.648	4.14417522710409E-36	Glut N	Syx1A	FBgn0013343	Syntaxin 1A	-	Contributions welcome.
3.84815794641463E-40	0.843096773021956	0.815	0.528	4.37535558507344E-36	Glut N	jeb	FBgn0086677	jelly belly	20190307	jelly belly (jeb) encodes a secreted, low-density lipoprotein (LDL) repeat containing protein that functions as signalling ligand for the product of Alk. Binding of the ligand to its receptor activates intracellular Ras/ERK and PI3K signalling pathways. The roles of the product of jeb include embryonic visceral muscle development, growth and organ size regulation, retinal axon targeting, modulati…
5.4443693808251E-37	1.2767952510335	0.594	0.314	6.19024798599814E-33	Glut N	CG2269	FBgn0033484	-	-	Contributions welcome.
1.29977253426563E-36	1.01960910785534	0.54	0.303	1.47784137146002E-32	Glut N	CG43737	FBgn0263994	-	-	Contributions welcome.
1.96354018502147E-34	1.00607560279076	0.641	0.402	2.23254519036941E-30	Glut N	Mkp3	FBgn0036844	Mitogen-activated protein kinase phosphatase 3	20190314	Mitogen-activated protein kinase phosphatase 3 (Mkp3) encodes a member of the mitogen-activated protein kinase phosphatases that inactivate MAPKs. It dephosphorylates the phosphorylated active forms of the products of p38a and rl.
3.10844089437991E-34	0.70324314058156	0.89	0.759	3.53429729690996E-30	Glut N	Galphao	FBgn0001122	G protein alpha o subunit	20190307	G protein alpha o subunit (Galphao) encodes the most abundant G protein in the nervous tissue and is involved in signaling by a variety of GPCRs. It contributes to heart development, axonogenesis, neuro-muscular junction formation, asymmetric cell division, planar cell polarity, blood-brain barrier establishment, Wnt signaling, and gustatory and olfactory sensory perception.
1.14555588766528E-32	0.672714669783568	0.797	0.5	1.30249704427543E-28	Glut N	para	FBgn0285944	paralytic	20190314	paralytic (para) is an essential gene required for locomotor activity. It encodes an alpha-subunit of voltage-gated sodium channels. It is required for generation of sodium-dependent action potentials.
1.95780261510112E-31	0.991595180133841	0.585	0.322	2.22602157336997E-27	Glut N	CG13954	FBgn0033405	-	-	Contributions welcome.
6.70716374744854E-31	0.840682374607298	0.756	0.511	7.62604518084899E-27	Glut N	Drep2	FBgn0028408	DNA fragmentation factor-related protein 2	20190912	DNA fragmentation factor-related protein 2 (Drep2) encodes a protein involved in neuron death regulation.
6.88634113327514E-31	0.754002810869772	0.628	0.377	7.82976986853383E-27	Glut N	dpr14	FBgn0029974	defective proboscis extension response 14	-	Contributions welcome.
3.51900488465326E-30	0.999071669485409	0.61	0.356	4.00110855385075E-26	Glut N	Pal2	FBgn0262728	Peptidyl-alpha-hydroxyglycine-alpha-amidating lyase 2	20190926	Peptidyl-alpha-hydroxyglycine-alpha-amidating lyase 2 (Pal2) encodes one of two related lyases (the other is encoded by Pal1) involved in alpha-amidation of neuropeptides, thereby promoting neuropeptide potency and stability.
6.01996007504997E-30	0.577039638257361	0.934	0.774	6.84469460533181E-26	Glut N	Liprin-gamma	FBgn0034720	Liprin-gamma	20190314	Liprin-gamma (Liprin-gamma) encodes an adaptor protein that counteracts the functions of the product of Liprin-alpha in photoreceptor axon targeting and the product of Liprin-beta in neuromuscular junction development, potentially through competition for binding partners.
6.32593343569849E-30	0.541644798379595	0.884	0.767	7.19258631638919E-26	Glut N	Eno	FBgn0000579	Enolase	20190912	Enolase (Eno) encodes a phosphopyruvate hydratase involved in glucose homeostasis.
4.81434740292188E-29	1.38096980582465	0.376	0.155	5.47391299712218E-25	Glut N	CG32017	FBgn0052017	-	-	Contributions welcome.
1.94835595870135E-28	0.842846942820421	0.591	0.35	2.21528072504344E-24	Glut N	CG44422	FBgn0265595	-	-	Contributions welcome.
6.30363728335371E-28	0.681666171108741	0.583	0.353	7.16723559117317E-24	Glut N	Frq1	FBgn0030897	Frequenin 1	-	Contributions welcome.
2.36759010579725E-27	0.869864731921504	0.704	0.502	2.69194995029148E-23	Glut N	Pglym78	FBgn0014869	Phosphoglyceromutase 78	20190912	Phosphoglyceromutase 78 (Pglym78) encodes an enzyme involved in myoblast fusion and somatic muscle development.
2.68563313665625E-27	0.976415540225038	0.602	0.343	3.05356487637816E-23	Glut N	GluRIB	FBgn0264000	Glutamate receptor IB	-	Contributions welcome.
1.36179950143184E-26	1.02632245752424	0.411	0.186	1.548366033128E-22	Glut N	gprs	FBgn0024232	gprs	-	Contributions welcome.
1.93502760088575E-26	1.02725835298461	0.358	0.181	2.20012638220709E-22	Glut N	Nlg3	FBgn0083963	Neuroligin 3	20190314	Neuroligin 3 (Nlg3) encodes a synaptic adhesion molecule involved in synapse formation and synaptic transmission.
3.20087007600407E-26	0.732863320361409	0.799	0.607	3.63938927641663E-22	Glut N	CASK	FBgn0013759	CASK	20190307	CASK (CASK) encodes a member of the MAGUK family of scaffolding proteins. In epithelial tissues, the product of CASK functions as an adhesion molecule involved in cell proliferation, cytoskeletal remodeling and cell migration. In neurons, the product of CASK serves as a scaffold for a number of signaling and transmembrane molecules and is involved in synaptic development and plasticity.
5.92297559021762E-26	0.823553394654059	0.539	0.325	6.73442324607743E-22	Glut N	Snap25	FBgn0011288	Synaptosomal-associated protein 25kDa	20190314	Synaptosomal-associated protein 25kDa (Snap25) encodes a synaptic target SNARE protein and a component of SNARE protein complexes known to function in neurotransmitter release. It functions in synaptic transmission in larvae and is essential in adults.
7.43618181035609E-26	1.21673988179195	0.348	0.14	8.45493871837487E-22	Glut N	Corin	FBgn0033192	Corin	-	Contributions welcome.
1.73127727409634E-25	1.04972731932392	0.491	0.254	1.96846226064754E-21	Glut N	GluRIA	FBgn0004619	Glutamate receptor IA	-	Contributions welcome.
2.57602075995347E-25	0.643496631244147	0.766	0.587	2.92893560406709E-21	Glut N	shi	FBgn0003392	shibire	-	Contributions welcome.
4.18785613922966E-25	0.86993520089625	0.589	0.34	4.76159243030412E-21	Glut N	7B2	FBgn0041707	7B2	20190321	7B2 (7B2) encodes a peptidase required for the zymogen conversion and secretion of the prohormone convertase 2 encoded by amon.
4.75671652314835E-25	1.02587977052657	0.214	0.061	5.40838668681968E-21	Glut N	CG34355	FBgn0085384	-	-	Contributions welcome.
4.86641710318188E-25	0.906153541081756	0.483	0.261	5.5331162463178E-21	Glut N	Tsp66E	FBgn0035936	Tetraspanin 66E	20190314	Tetraspanin 66E (Tsp66E) encodes a tetraspanin, which spans the membrane four times. When the products of both Tsp66E and Tsp74F are removed, this results in defects in actin polarization, endocytosis, and distribution of the integrin subunit encoded by if during oogenesis.
3.31167861319005E-24	1.10683986672439	0.475	0.226	3.76537858319709E-20	Glut N	sr	FBgn0003499	stripe	20190314	stripe (sr) encodes a transcription factor that induces the fate of tendon cells in the embryo as well as in the adult fly. It works upstream of tendon specific genes including Tsp, slow and Lrt.
3.81498942231529E-24	0.733984588928165	0.708	0.482	4.33764297317248E-20	Glut N	Pdp1	FBgn0016694	PAR-domain protein 1	20190314	PAR-domain protein 1 (Pdp1) encodes a member of the PAR domain bZip family of sequence-specific transcription factors. it regulates gene expression in muscles and in circadian clock neurons.
5.0962405542883E-24	0.700935703109539	0.738	0.531	5.79442551022579E-20	Glut N	CG42613	FBgn0261262	-	-	Contributions welcome.
1.10264856857151E-23	0.88319217596144	0.464	0.256	1.2537114224658E-19	Glut N	Nlg2	FBgn0031866	Neuroligin 2	20190314	Neuroligin 2 (Nlg2) encodes a transmembrane protein that interacts with the product of Nrx-1, and recruits scaffolding proteins for organization of postsynaptic neurotransmitter receptors. The product of Nlg2 functions in synaptic growth and regulation, and is involved in the modulation of social and courtship behavior.
2.81717437652229E-23	0.819824082694673	0.706	0.537	3.20312726610585E-19	Glut N	Tpi	FBgn0086355	Triose phosphate isomerase	20190314	Triose phosphate isomerase (Tpi) encodes a soluble metabolic protein dimer that functions in glycolysis catalyzing the isomerization between dihydroxyacetone phosphate and glyceraldehyde 3-phosphate, which is essential for efficient ATP production.
1.14168764213134E-22	0.833520181839313	0.518	0.324	1.29809884910333E-18	Glut N	Dscam2	FBgn0265296	Down syndrome cell adhesion molecule 2	20190307	Down syndrome cell adhesion molecule 2 (Dscam2) encodes a transmembrane protein. Its alternative splicing produces two biochemically distinct homophilic binding proteins expressed in different cells. It can mediate both repulsion and adhesion between neurons and contributes to boundary formation, neurite targeting and synapse formation in the brain.
1.18798961259874E-22	0.42587458965028	0.925	0.818	1.35074418952477E-18	Glut N	fne	FBgn0086675	found in neurons	20190307	found in neurons (fne) encodes an RNA binding protein that works as a post-transcriptional regulator. It is present in the cytoplasm of all neurons. Lack of fne produces fusion of the mushroom body beta-lobes and altered male courtship behaviour.
2.91719065799749E-22	0.641788929023063	0.378	0.222	3.31684577814314E-18	Glut N	GABA-B-R1	FBgn0260446	metabotropic GABA-B receptor subtype 1	20190711	metabotropic GABA-B receptor subtype 1 (GABA-B-R1) encodes a receptor involved in G protein-coupled receptor and gamma-aminobutyric acid signaling pathways.
9.30205710372893E-22	0.460891810254841	0.946	0.799	1.05764389269398E-17	Glut N	Ldh	FBgn0001258	Lactate dehydrogenase	20190919	Lactate dehydrogenase (Ldh) encodes a protein involved in myoblast fusion and somatic muscle development.
1.05111196306066E-21	0.630852643992192	0.708	0.483	1.19511430199997E-17	Glut N	Ih	FBgn0263397	I[[h]] channel	20190926	I[[h]] channel (Ih) encodes a low-threshold, voltage-gated ion channel. It may influence excitatory postsynaptic potential kinetics and integration.
2.39545716236913E-21	0.64135899665852	0.487	0.296	2.7236347936137E-17	Glut N	kcc	FBgn0261794	kazachoc	20190912	kazachoc (kcc) encodes a potassium:chloride symporter that contributes to seizure susceptibility.
9.64103054512431E-21	0.920424416898959	0.369	0.193	1.09618517298063E-16	Glut N	5-HT1A	FBgn0004168	5-hydroxytryptamine (serotonin) receptor 1A	20190926	5-hydroxytryptamine (serotonin) receptor 1A (5-HT1A) encodes a 5-hydroxytryptamine (serotonin) GPCR that belongs to the Class A GPCR family. They bind and transmit the signal from the neurotransmitter 5-HT (serotonin). The family can be subdivided into several subclasses based on pharmacology, signal transduction and structure. There are 5 genes encoding serotonin receptors in the Drosophila mela…
1.12346355326756E-20	0.722130260768188	0.593	0.411	1.27737806006521E-16	Glut N	Vha55	FBgn0005671	Vacuolar H[+]-ATPase 55kD subunit	-	Contributions welcome.
1.21249306929602E-20	1.05110564548157	0.405	0.212	1.37860461978957E-16	Glut N	SPR	FBgn0029768	Sex peptide receptor	-	Contributions welcome.
2.11653048033644E-20	0.782760633436118	0.485	0.288	2.40649515614254E-16	Glut N	Lcch3	FBgn0010240	Ligand-gated chloride channel homolog 3	-	Contributions welcome.
2.96245877839884E-20	0.713455813155358	0.666	0.441	3.36831563103949E-16	Glut N	Sh	FBgn0003380	Shaker	20190314	Shaker (Sh) encodes the structural alpha subunit of a voltage-gated potassium channel. It plays a key role in maintaining electrical excitability in neurons and muscle cells, as well as regulating neurotransmitter release at the synapse.
4.0880460312213E-20	0.760515305687406	0.595	0.382	4.64810833749861E-16	Glut N	CG43222
4.92891119937873E-20	0.696653863094097	0.494	0.281	5.60417203369361E-16	Glut N	Hasp	FBgn0032797	Hig-anchoring scaffold protein	-	Contributions welcome.
5.29389582893349E-20	0.782453819757469	0.514	0.34	6.01915955749738E-16	Glut N	slgA	FBgn0003423	sluggish A	-	Contributions welcome.
1.81633157915905E-19	0.721561728988837	0.475	0.295	2.06516900550384E-15	Glut N	CG42450	FBgn0259927	-	-	Contributions welcome.
2.1852248076011E-19	0.670732172800243	0.556	0.366	2.48460060624245E-15	Glut N	RSG7	FBgn0024941	Regulator of G-protein signaling 7	-	Contributions welcome.
2.97283519981933E-19	0.893975599594835	0.46	0.267	3.38011362219458E-15	Glut N	dpr13	FBgn0034286	defective proboscis extension response 13	-	Contributions welcome.
4.65173573143761E-19	0.946247289251639	0.432	0.206	5.28902352664456E-15	Glut N	Hr38	FBgn0014859	Hormone receptor-like in 38	20190307	Hormone receptor-like in 38 (Hr38) encodes a protein that can heterodimerize with the U adult cuticle and for the proper uptake and storage of glycogen in larvae.
6.38538089483295E-19	0.780990433342337	0.425	0.244	7.26017807742506E-15	Glut N	VhaM9.7-a	FBgn0035521	Vacuolar H[+] ATPase M9.7 subunit a	-	Contributions welcome.
1.38722226833174E-18	0.659561906845315	0.651	0.485	1.577272E-14	Glut N	Vha13	FBgn0283536	Vacuolar H[+] ATPase 13kD subunit	-	Contributions welcome.
2.3103423212611E-18	0.489078503106692	0.709	0.603	2.626859E-14	Glut N	Vha16-1	FBgn0262736	Vacuolar H[+] ATPase 16kD subunit 1	20190926	Vacuolar H[+] ATPase 16kD subunit 1 (Vha16-1) encodes the proteolipid component of V-ATPase, which is a multi-functional channel protein. It contributes to vesicle-membrane fusion, hydrophilic molecule transport and intercellular communication.
3.98897917094967E-18	0.848262611912653	0.564	0.349	4.535469E-14	Glut N	wry	FBgn0051665	weary	20190912	weary (wry) encodes a ligand for the receptor encoded by N. It is involved in the Notch signaling pathway and normal heart function.
6.02760116078497E-18	0.73058206834996	0.379	0.209	6.853383E-14	Glut N	DopEcR	FBgn0035538	Dopamine/Ecdysteroid receptor	20190307	Dopamine/Ecdysteroid receptor (DopEcR) encodes a GPCR that shows ligand-biased activation. It can be activated by dopamine to increase cyclic AMP levels and by the insect steroid ecdysone to activate the MAPKinase pathway. It is widely expressed in the nervous system and can modulate a wide variety of complex behaviors including male courtship, locomotion, the response to stressful social interac…
6.31329491296379E-18	0.710238871714319	0.326	0.174	7.178216E-14	Glut N	Vha68-1	FBgn0265262	Vacuolar H[+] ATPase 68kD subunit 1	-	Contributions welcome.
7.04771867736528E-18	0.696658368983485	0.452	0.302	8.013256E-14	Glut N	cdc14	FBgn0031952	cell division cycle 14	-	Contributions welcome.
1.07743714932548E-17	0.794745870232675	0.39	0.223	1.225046E-13	Glut N	Pde6	FBgn0038237	Phosphodiesterase 6	-	Contributions welcome.
2.53435930324974E-17	0.689809969107669	0.499	0.306	2.8815665E-13	Glut N	Nrx-1	FBgn0038975	Neurexin 1	20190314	Neurexin 1 (Nrx-1) encodes a transmembrane synaptic adhesive molecule that regulates the synaptic architecture and function in the brain and neuromuscular junction. It contributes to synaptic growth, transmission, synaptic formation and also regulation of learning and memory, locomotion and visual function.
4.49535770597423E-17	0.867890453942781	0.256	0.141	5.1112217E-13	Glut N	mirr	FBgn0014343	mirror	20190314	mirror (mirr) encodes an iroquois homeobox transcription factor involved in dorso-ventral axis formation during oogenesis and eye formation. It also contributes to embryonic segmentation, peripheral nervous system development and growth regulation.
[truncated: 118 more rows]

## Sheet: KCs N
p_val	avg_log2FC	pct.1	pct.2	p_val_adj	cluster	gene	FBgn_ID	GeneName	datestamp	gene_snapshot_text
[truncated: 112 more rows]

[truncated: 8 more sheets: Undet N, Motor N, Glia, Hemos, Ep NPs, Mamin N, Pept N, RGL]
