# Supplementary material for: A single-cell transcriptomic atlas of complete insect nervous systems across multiple life stages
Source: Neural Dev. 2022 Aug 24;17:8. doi: 10.1186/s13064-022-00164-6 (PMC9404646; doi:10.1186/s13064-022-00164-6)
Supplement: Supplementary file 1 — Additional file 1: Supplementary Spreadsheets and Figures. All spreadsheets for marker genes contain the following columns: p-value (pval), average log2 fold-change (avg_log2FC), percent of cells in the cluster expressing the marker (pct.1), percent of cells outside the cluster expressing the marker (pct.2), the multiple test corrected p-value (p_val_adj), the cluster number (cluster), the gene name (gene), the flybase id (Fbgn_ID), gene long name (GeneName), datestamp of flybase snapshot inclusion (datestamp) and the Flybase gene snapshot for the gene in question, when available.(gene_snapshot_text). Supplementary_spreadsheet_1_Time_and_tissue_breakdown.ods. Spreadsheet detailing the number of cells per cluster and sample of origin, a stage by cell number breakdown and sequencing quality control metrics for each sequenced sample. Supplementary_spreadsheet_2_Ncells_and_gene_markers_per_cluster.xlsx. Spreadsheet containing one sheet per detected cluster with all the cluster defining markers resulting from running the FindAllMarkers algorithm as detailed in the methods. An additional sheet contains the number of cells per cluster. Supplementary_spreadsheet_3_Ncells_and_gene_markers_per_cluster_and_stage.xlsx. Spreadsheet containing one sheet per detected cluster with all the cluster defining markers at each stage, ie. 1h, 24h and 48h resulting from running the FindAllMarkers algorithm as detailed in the methods for the temporal analysis. An additional sheet contains the number of cells per cluster at each stage. Supplementary_spreadsheet_4_Ncells_and_gene_markers_per_cluster_and_tissue.xlsx. Spreadsheet containing one sheet per detected cluster with all the cluster defining markers for each tissue, ie. brain, CNS and VNC, resulting from running the FindAllMarkers algorithm as detailed in the methods for the temporal analysis. An additional sheet contains the number of cells per cluster detected in each tissue dissection. Supplementary_spreadsheet_5_Differential_expres [file 13064_2022_164_MOESM1_ESM.zip › Supplementary/Supplementary_Spreadsheets_and_table/Supplementary_spreadsheet_8_Immature_neuron_markers_among.xlsx]

## Sheet: 0 Immature N
p_val	avg_log2FC	pct.1	pct.2	p_val_adj	cluster	gene	FBgn_ID	GeneName	datestamp	gene_snapshot_text
1.00191e-154	1.13499	0.442	0.275	1.13917e-150	0 Immature N	CG42394	FBgn0259740	-	-	Contributions welcome.
7.593e-115	0.913863	0.275	0.152	8.63324e-111	0 Immature N	Antp	FBgn0260642	Antennapedia	20190307	Antennapedia (Antp) is the distal-most member of the Antennapedia complex; one of two Hox gene complexes. Antp encodes a sequence-specific homeodomain transcription factor, which is part of a developmental regulatory system that specifies segmental identity in the pro- and mesothorax. In adults Antp loss of function is associated with a transformation of leg into antenna while ectopic expression …
7.20858e-156	0.730167	0.296	0.153	8.19616e-152	0 Immature N	Myo81F	FBgn0267431	Myosin 81F	-	Contributions welcome.
8.25774e-112	0.721892	0.634	0.515	9.38906e-108	0 Immature N	myr-GFP-p10
2.5039e-145	0.697125	0.408	0.249	2.84694e-141	0 Immature N	Rim	FBgn0053547	Rab3 interacting molecule	20181115	Rab3 interacting molecule (Rim) encodes a scaffolding protein at the synaptic active zone, with important roles in promoting neurotransmitter release.
2.49717e-126	0.683345	0.324	0.187	2.83928e-122	0 Immature N	Nlg2	FBgn0031866	Neuroligin 2	20190314	Neuroligin 2 (Nlg2) encodes a transmembrane protein that interacts with the product of Nrx-1, and recruits scaffolding proteins for organization of postsynaptic neurotransmitter receptors. The product of Nlg2 functions in synaptic growth and regulation, and is involved in the modulation of social and courtship behavior.
7.36507e-139	0.670303	0.278	0.145	8.37408e-135	0 Immature N	tinc	FBgn0261649	tincar	20190314	tincar (tinc) encodes a transmembrane protein involved in the regulation of the development of ommatidial cells. tinc mRNA expression is negatively regulated by the product of svp in a cardioblast subpopulation.
2.57251e-120	0.651015	0.814	0.683	2.92494e-116	0 Immature N	nAChRalpha6	FBgn0032151	nicotinic Acetylcholine Receptor alpha6	20190314	nicotinic Acetylcholine Receptor alpha6 (nAChRalpha6) encodes a postsynaptic receptor involved in cation transport, synaptic transmission, muscle homeostasis and sensitivity to insecticides.
3.16061e-144	0.603731	0.596	0.442	3.59362e-140	0 Immature N	miple1	FBgn0027111	midkine and pleiotrophin 1	20190314	midkine and pleiotrophin 1 (miple1) encodes a small secreted protein that binds Heparin and is closely related at the amino acid sequence to the product of miple2. It is mainly expressed in the developing CNS.
4.28995e-114	0.599021	0.466	0.317	4.87767e-110	0 Immature N	lncRNA:roX2
7.03384e-203	0.598232	0.822	0.71	7.99748e-199	0 Immature N	Ggamma30A	FBgn0267252	G protein subunit gamma at 30A	20190307	G protein subunit gamma at 30A (Ggamma30A) encodes the gamma subunit of a heterotrimeric G protein complex. It functions in rhodopsin-mediated signaling in photoreceptor cells. Post-translational farnesylation of the product of Ggamma30A facilitates membrane attachment of the visual Gbeta/gamma complex.
1.42186e-77	0.589259	0.343	0.23	1.61666e-73	0 Immature N	CG43737	FBgn0263994	-	-	Contributions welcome.
1.595e-84	0.575116	0.404	0.283	1.81352e-80	0 Immature N	GluClalpha	FBgn0024963	GluClalpha	-	Contributions welcome.
1.50948e-81	0.569337	0.325	0.211	1.71628e-77	0 Immature N	nAChRalpha5	FBgn0028875	nicotinic Acetylcholine Receptor alpha5	20181011	nicotinic Acetylcholine Receptor alpha5 (nAChRalpha5) encodes a subunit of the nicotinic acetylcholine receptor, which is a pentameric neurotransmitter-gated ion channel.
1.12791e-51	0.550279	0.602	0.497	1.28243e-47	0 Immature N	CG14989	FBgn0035495	-	-	Contributions welcome.
6.81204e-75	0.541055	0.345	0.236	7.74529e-71	0 Immature N	CG42450	FBgn0259927	-	-	Contributions welcome.
2.03986e-87	0.523653	0.47	0.339	2.31932e-83	0 Immature N	Rdl	FBgn0004244	Resistant to dieldrin	20190314	Resistant to dieldrin (Rdl) encodes a widely-expressed ligand-gated chloride channel which mediates the fast inhibitory effects of GABA. It has been shown to have roles in the circuits underlying visual processing, odor coding, learning and memory, sleep and courtship behavior.
3.9276e-86	0.492357	0.503	0.381	4.46568e-82	0 Immature N	sn	FBgn0003447	singed	20190314	singed (sn) encodes a member of the fascin family of actin-binding proteins. Fascin proteins organize F-actin into parallel bundles, and are required for the formation of actin-based cellular protrusions. The bundling activity of the product of sn is regulated by phosphorylation.
2.59554e-93	0.487379	0.567	0.441	2.95113e-89	0 Immature N	cpx	FBgn0041605	complexin	20190307	complexin (cpx) encodes a presynaptic cytosolic protein that regulates SNARE complex assembly and fuction. It has both positive and negative roles in synaptic transmission, serving as the synaptic vesicle fusion clamp and as an activator of evoked release.
1.02348e-88	0.47404	0.499	0.368	1.1637e-84	0 Immature N	CG43222
2.2476e-216	0.473267	0.977	0.833	2.55552e-212	0 Immature N	Imp	FBgn0285926	IGF-II mRNA-binding protein	20190307	IGF-II mRNA-binding protein (Imp) encodes a protein that regulates the stability, translation and/or transport of its associated mRNAs, a large number of them encoding F-actin regulators. It is an essential protein required for neural and germline stem cell maturation, neuronal remodeling, as well as the expression modulation of asymmetrically localized maternal mRNAs.
1.48533e-86	0.470502	0.54	0.399	1.68882e-82	0 Immature N	dysc	FBgn0264006	dyschronic	20190307	dyschronic (dysc) encodes a protein that regulates the localization of the calcium-activated potassium channel encoded by slo. The product of dysc impacts circadian locomotor patterns, synaptic morphology, active zone structure, and both spontaneous and evoked neurotransmitter release.
4.67004e-77	0.465097	0.432	0.313	5.30983e-73	0 Immature N	PMCA	FBgn0259214	plasma membrane calcium ATPase	20190314	plasma membrane calcium ATPase (PMCA) encodes a P-type ion pump found in the plasma membrane. It functions as a low-capacity, high-affinity Ca[2+]-extrusion mechanism, which is required for maintaining resting Ca[2+] levels in all cells. In the larval neuromuscular junction it plays an important role in restoring resting Ca[2+] levels after pre- or post-synaptic Ca[2+] influx.
1.48996e-69	0.452712	0.347	0.238	1.69409e-65	0 Immature N	qvr	FBgn0260499	quiver	20190314	quiver (qvr) encodes a Ly-6 protein. Ly-6 proteins are GPI-linked or secreted proteins that modulate the trafficking and/or activity of membrane protein targets, including the potassium channel encoded by Sh and nicotinic acetylcholine receptors.
8.2922e-55	0.41018	0.415	0.312	9.42823e-51	0 Immature N	Sh	FBgn0003380	Shaker	20190314	Shaker (Sh) encodes the structural alpha subunit of a voltage-gated potassium channel. It plays a key role in maintaining electrical excitability in neurons and muscle cells, as well as regulating neurotransmitter release at the synapse.
7.7585e-49	0.392044	0.597	0.495	8.82142e-45	0 Immature N	Syx1A	FBgn0013343	Syntaxin 1A	-	Contributions welcome.
3.36767e-61	0.36451	0.547	0.445	3.82904e-57	0 Immature N	eEF1alpha2	FBgn0000557	eukaryotic translation elongation factor 1 alpha 2	-	Contributions welcome.
1.24494e-52	0.358702	0.48	0.374	1.41549e-48	0 Immature N	jeb	FBgn0086677	jelly belly	20190307	jelly belly (jeb) encodes a secreted, low-density lipoprotein (LDL) repeat containing protein that functions as signalling ligand for the product of Alk. Binding of the ligand to its receptor activates intracellular Ras/ERK and PI3K signalling pathways. The roles of the product of jeb include embryonic visceral muscle development, growth and organ size regulation, retinal axon targeting, modulati…
5.87528e-49	0.309714	0.675	0.575	6.68019e-45	0 Immature N	futsch	FBgn0259108	futsch	20190228	futsch (futsch) encodes a microtubule binding protein involved in the formation of synaptic buttons at the neuromuscular junctions. Its expression levels are regulated by the product of TBPH to prevent synaptic defects.
2.37686e-47	0.164511	0.702	0.575	2.70249e-43	0 Immature N	CG46301	FBgn0283651	-	-	Contributions welcome.

## Sheet: 9 Immature N
p_val	avg_log2FC	pct.1	pct.2	p_val_adj	cluster	gene	FBgn_ID	GeneName	datestamp	gene_snapshot_text
1.53088e-268	0.783017	0.31	0.1	1.74061e-264	9 Immature N	Fas3	FBgn0000636	Fasciclin 3	20190307	Fasciclin 3 (Fas3) encodes a cell adhesion molecule expressed by subsets of motoneurons and muscle cells in the embryonic/larval motor system.
0	0.764856	0.432	0.144	0	9 Immature N	Myo81F	FBgn0267431	Myosin 81F	-	Contributions welcome.
2.38747e-291	0.713581	0.71	0.36	2.71455e-287	9 Immature N	sn	FBgn0003447	singed	20190314	singed (sn) encodes a member of the fascin family of actin-binding proteins. Fascin proteins organize F-actin into parallel bundles, and are required for the formation of actin-based cellular protrusions. The bundling activity of the product of sn is regulated by phosphorylation.
2.23705e-275	0.665508	0.848	0.5	2.54352e-271	9 Immature N	CG13928	FBgn0035246	-	-	Contributions welcome.
2.59375e-298	0.625122	0.8	0.411	2.94909e-294	9 Immature N	kis	FBgn0266557	kismet	20190314	kismet (kis) encodes a chromodomain containing ATP-dependent transcription factor that controls gene expression through epigenetic mechanisms. The roles of the product of kis include developmental patterning of the embryo, cell proliferation, eye development, synaptic transmission, axonal pruning, and memory.
1.63062e-232	0.583604	0.767	0.428	1.85402e-228	9 Immature N	miple1	FBgn0027111	midkine and pleiotrophin 1	20190314	midkine and pleiotrophin 1 (miple1) encodes a small secreted protein that binds Heparin and is closely related at the amino acid sequence to the product of miple2. It is mainly expressed in the developing CNS.
0	0.564063	0.41	0.136	0	9 Immature N	tinc	FBgn0261649	tincar	20190314	tincar (tinc) encodes a transmembrane protein involved in the regulation of the development of ommatidial cells. tinc mRNA expression is negatively regulated by the product of svp in a cardioblast subpopulation.
0	0.55374	0.507	0.184	0	9 Immature N	Cadps	FBgn0053653	Calcium-dependent secretion activator	-	Contributions welcome.
1.41438e-212	0.54514	0.749	0.424	1.60815e-208	9 Immature N	eEF1alpha2	FBgn0000557	eukaryotic translation elongation factor 1 alpha 2	-	Contributions welcome.
1.76625e-205	0.544576	0.921	0.636	2.00823e-201	9 Immature N	Act42A	FBgn0000043	Actin 42A	-	Contributions welcome.
0	0.539241	0.504	0.183	0	9 Immature N	Nipped-A	FBgn0053554	Nipped-A	-	Contributions welcome.
1.25345e-221	0.538622	0.859	0.514	1.42517e-217	9 Immature N	Ank2	FBgn0261788	Ankyrin 2	20190307	Ankyrin 2 (Ank2) encodes a cytoskeletal binding protein required for proper function of the product of beta-Spec via direct interaction. It contributes to the regulation of short-term memory, sound perception, microtubule cytoskeleton and neuromuscular junction development and synapsis.
2.94214e-252	0.522738	0.588	0.264	3.34522e-248	9 Immature N	Hsp67Ba	FBgn0001227	Heat shock gene 67Ba	-	Contributions welcome.
1.27478e-111	0.521606	0.897	0.707	1.44943e-107	9 Immature N	Ggamma30A	FBgn0267252	G protein subunit gamma at 30A	20190307	G protein subunit gamma at 30A (Ggamma30A) encodes the gamma subunit of a heterotrimeric G protein complex. It functions in rhodopsin-mediated signaling in photoreceptor cells. Post-translational farnesylation of the product of Ggamma30A facilitates membrane attachment of the visual Gbeta/gamma complex.
3.66272e-211	0.511397	0.334	0.125	4.16451e-207	9 Immature N	nAChRalpha7	FBgn0086778	nicotinic Acetylcholine Receptor alpha7	20190228	nicotinic Acetylcholine Receptor alpha7 (nAChRalpha7) encodes a subunit of the nicotinic acetylcholine receptor, a pentameric neurotransmitter-gated ion channel.
7.34809e-264	0.50932	0.636	0.288	8.35478e-260	9 Immature N	Gprk1	FBgn0260798	G protein-coupled receptor kinase 1	-	Contributions welcome.
1.08643e-289	0.498702	0.658	0.288	1.23528e-285	9 Immature N	Dscam1	FBgn0033159	Down syndrome cell adhesion molecule 1	-	Contributions welcome.
0	0.492221	0.506	0.18	0	9 Immature N	E(bx)	FBgn0000541	Enhancer of bithorax	-	Contributions welcome.
9.31377e-256	0.474396	0.809	0.405	1.05898e-251	9 Immature N	elav	FBgn0260400	embryonic lethal abnormal vision	20200820	embryonic lethal abnormal vision (elav) encodes the founding member of a family of prototype RNA binding proteins homologous to human Hu proteins, and acting as gene-specific regulators of many aspects of mRNA processing. Drosophila has three members in this family, elav, fne and Rbp9, which are predominantly pan-neuronal. elav has roles in axon guidance, synapse formation and photoreceptor diffe…
5.09339e-146	0.472501	0.872	0.606	5.79118e-142	9 Immature N	Msp300	FBgn0261836	Muscle-specific protein 300 kDa	20190314	Muscle-specific protein 300 kDa (Msp300) encodes a Nesprin-like protein that is required for proper positioning of muscle nuclei, mitochondria, and neuromuscular junction.
1.16329e-154	0.47245	0.351	0.155	1.32266e-150	9 Immature N	zfh2	FBgn0004607	Zn finger homeodomain 2	20190321	Zn finger homeodomain 2 (zfh2) encodes a putative transcription factor. Its roles include specification of cell fates and promotion of apoptosis during CNS development, and proximal-distal patterning during wing and leg imaginal disc development.
6.90519e-306	0.467889	0.433	0.149	7.8512e-302	9 Immature N	Ptp69D	FBgn0014007	Protein tyrosine phosphatase 69D	20190314	Protein tyrosine phosphatase 69D (Ptp69D) encodes a transmembrane receptor tyrosine phosphatase (RPTP). It genetically interacts with the other RPTP genes and its mutants have embryonic motor axon guidance phenotypes. In particular, Ptp10D-Ptp69D double mutants have a strong phenotype in which embryonic CNS axons abnormally cross the ventral midline. The product of Ptp69D physically and genetical…
5.68005e-88	0.46356	0.866	0.647	6.45821e-84	9 Immature N	Hsp23	FBgn0001224	Heat shock protein 23	20190912	Heat shock protein 23 (Hsp23) encodes a protein involved in protein folding. It contributes to the response to cold, heat and hypoxia.
1.56136e-248	0.463308	0.64	0.292	1.77527e-244	9 Immature N	PMCA	FBgn0259214	plasma membrane calcium ATPase	20190314	plasma membrane calcium ATPase (PMCA) encodes a P-type ion pump found in the plasma membrane. It functions as a low-capacity, high-affinity Ca[2+]-extrusion mechanism, which is required for maintaining resting Ca[2+] levels in all cells. In the larval neuromuscular junction it plays an important role in restoring resting Ca[2+] levels after pre- or post-synaptic Ca[2+] influx.
4.33295e-205	0.454965	0.386	0.155	4.92656e-201	9 Immature N	CG2269	FBgn0033484	-	-	Contributions welcome.
2.64296e-282	0.447719	0.525	0.206	3.00504e-278	9 Immature N	PlexA	FBgn0025741	Plexin A	20190314	Plexin A (PlexA) encodes a transmembrane receptor for Semaphorin ligands encoded by Sema1a and Sema1b. The intracellular region of this receptor has GTPase activating protein (GAP) activity on Ras/Rap small GTPases. The signaling by the product of PlexA alters actin, microtubules and cell adhesion in developmental processes such as axon guidance.
1.6736e-217	0.447716	0.738	0.373	1.90288e-213	9 Immature N	Sf3b6	FBgn0035692	Splicing factor 3b subunit 6	-	Contributions welcome.
4.28159e-232	0.445387	0.691	0.334	4.86817e-228	9 Immature N	mahe	FBgn0029979	maheshvara	20200305	maheshvara (mahe) encodes an RNA helicase.
4.15418e-264	0.437535	0.647	0.282	4.72331e-260	9 Immature N	CG15012	FBgn0035528	-	-	Contributions welcome.
8.37136e-302	0.437116	0.47	0.169	9.51824e-298	9 Immature N	Thd1
2.21228e-233	0.432813	0.695	0.329	2.51537e-229	9 Immature N	Non2	FBgn0035370	Novel nucleolar protein 2	-	Contributions welcome.
3.9579e-162	0.430539	0.878	0.571	4.50013e-158	9 Immature N	eff	FBgn0011217	effete	20190307	effete (eff) encodes a conserved class I E2 ubiquitin-conjugating enzyme that contributes to the protein ubiquitination and degradation pathway. The roles of the product of eff include female germline stem cell maintenance, eye development, apoptosis regulation and chromatin organization.
1.50553e-291	0.427048	0.407	0.139	1.71179e-287	9 Immature N	pho	FBgn0002521	pleiohomeotic	20190314	pleiohomeotic (pho) encodes a zinc-finger protein that binds to Polycomb response elements and is required for recruitment of Polycomb group protein complexes to chromatin. It is primarily a transcriptional repressor.
1.74741e-221	0.425849	0.433	0.175	1.98681e-217	9 Immature N	NetB	FBgn0015774	Netrin-B	-	Contributions welcome.
3.82115e-218	0.42584	0.704	0.351	4.34464e-214	9 Immature N	OtopLa	FBgn0259994	Otopetrin-like a	-	Contributions welcome.
1.42238e-176	0.425236	0.982	0.844	1.61725e-172	9 Immature N	Act5C	FBgn0000042	Actin 5C	-	Contributions welcome.
1.20482e-205	0.422749	0.991	0.883	1.36988e-201	9 Immature N	14-3-3epsilon	FBgn0020238	14-3-3epsilon	20190307	14-3-3epsilon (14-3-3epsilon) encodes an acidic protein that preferentially heterodimerizes with other members of the family but also can homodimerize. It functions in multiple signaling pathways, most prominently in the Ras/MAPK cascade. It is involved in embryonic hatching, germ cell migration, gonad formation, wing venation and eye development.
1.48583e-216	0.417849	0.658	0.316	1.68938e-212	9 Immature N	CaMKII	FBgn0264607	Calcium/calmodulin-dependent protein kinase II	20190307	Calcium/calmodulin-dependent protein kinase II (CaMKII) encodes an abundant Ca[2+]-calmodulin-regulated serine/threonine protein kinase. In neurons it has a wide range of substrates in multiple subcellular compartments, regulating synaptic plasticity, excitability and cytoskeletal interactions.
1.00096e-279	0.414412	0.516	0.2	1.13809e-275	9 Immature N	Not3	FBgn0033029	CCR4-NOT transcription complex subunit 3	20190801	CCR4-NOT transcription complex subunit 3 (Not3) encodes a poly(A)-specific ribonuclease involved in translation inhibition.
0	0.414068	0.319	0.091	0	9 Immature N	CG42232	FBgn0250754	-	-	Contributions welcome.
5.73329e-152	0.41368	0.903	0.603	6.51875e-148	9 Immature N	Argk	FBgn0000116	Arginine kinase	-	Contributions welcome.
0	0.409619	0.336	0.099	0	9 Immature N	CG10417	FBgn0033021	-	-	Contributions welcome.
1.56799e-131	0.407515	0.554	0.315	1.7828e-127	9 Immature N	lncRNA:roX2
2.08772e-145	0.406719	0.942	0.711	2.37374e-141	9 Immature N	HmgD	FBgn0004362	High mobility group protein D	20180906	High mobility group protein D (HmgD) encodes a highly abundant chromosomal protein involved in DNA bending and chromatin organization.
1.64646e-268	0.405584	0.514	0.202	1.87203e-264	9 Immature N	CG14321	FBgn0038540	-	-	Contributions welcome.
5.73402e-274	0.401939	0.382	0.131	6.51958e-270	9 Immature N	PlexB	FBgn0025740	Plexin B	20190314	Plexin B (PlexB) encodes a transmembrane receptor for ligands including semaphorins, which signals via RhoGTPases. It can signal both attractive and repulsive axon guidance.
2.0667e-233	0.401067	0.603	0.271	2.34984e-229	9 Immature N	l(3)80Fg	FBgn0287183	lethal (3) 80Fg	-	Contributions welcome.
4.68521e-267	0.394271	0.495	0.192	5.32708e-263	9 Immature N	Cals	FBgn0039928	Calsyntenin-1	-	Contributions welcome.
0	0.39247	0.466	0.16	0	9 Immature N	CG8677	FBgn0026577	-	20190307	CG8677 encodes a protein that dimerizes with the product of Iswi to form a chromatin remodeling factor RSF (remodeling and spacing factor). RSF is involved in silent chromatin formation via replacement of the product of His2Av.
2.1691e-225	0.392326	0.684	0.323	2.46626e-221	9 Immature N	Abl	FBgn0000017	Abl tyrosine kinase	20190307	Abl tyrosine kinase (Abl) encodes a non-receptor tyrosine kinase best known for its ortholog's role in human leukemia. It phosphorylates cell adhesion and cytoskeletal proteins and acts as a scaffold in a signaling complex to regulate both epithelial and nervous system morphogenesis.
8.18175e-228	0.390713	0.404	0.157	9.30265e-224	9 Immature N	CG12643	FBgn0040942	-	-	Contributions welcome.
6.90276e-230	0.386214	0.489	0.203	7.84844e-226	9 Immature N	fend	FBgn0030090	forked end	20190307	forked end (fend) encodes a transmembrane protein that contributes to selective target selection in the neuromuscular system.
1.44799e-207	0.385704	0.779	0.401	1.64637e-203	9 Immature N	yps	FBgn0022959	ypsilon schachtel	-	Contributions welcome.
9.64785e-233	0.384706	0.725	0.342	1.09696e-228	9 Immature N	Pep	FBgn0004401	Protein on ecdysone puffs	-	Contributions welcome.
6.95456e-255	0.382966	0.443	0.168	7.90734e-251	9 Immature N	Parp	FBgn0010247	Poly-(ADP-ribose) polymerase	20190926	Poly-(ADP-ribose) polymerase (Parp) encodes a nuclear enzyme associated with chromatin. It modifies acceptor proteins through assembly of poly(ADP-ribose) polymers. The poly(ADP-ribosyl)ating pathway regulates many nuclear functions, including DNA-repair, chromatin structure, and transcription initiation, as well as pre-mRNA fate via alternative splicing and translation.
9.25028e-230	0.382427	0.709	0.33	1.05176e-225	9 Immature N	Set	FBgn0014879	Set	20190314	Set (Set) encodes a subunit of the inhibitor of histone acetyltransferase (INHAT) complex, which controls histone acetylation. It is involved in transcriptional regulation, which ultimately controls different processes such as p53-mediated apoptosis and neuronal development.
5.1396e-289	0.381547	0.432	0.151	5.84372e-285	9 Immature N	Dyrk3	FBgn0027101	Dual-specificity tyrosine phosphorylation-regulated kinase 3	-	Contributions welcome.
3.92379e-171	0.379917	0.757	0.41	4.46135e-167	9 Immature N	Sod1	FBgn0003462	Superoxide dismutase 1	-	Contributions welcome.
4.24031e-215	0.377935	0.692	0.329	4.82123e-211	9 Immature N	Prosbeta3	FBgn0026380	Proteasome beta3 subunit	-	Contributions welcome.
1.47051e-295	0.374926	0.344	0.106	1.67197e-291	9 Immature N	onecut	FBgn0028996	onecut	20190314	onecut (onecut) encodes a transcription factor that binds two different DNA motifs (Cut and Hox). It is mainly expressed in mature neurons and maintains neuronal identity.
4.3662e-287	0.372339	0.405	0.137	4.96437e-283	9 Immature N	Acn	FBgn0263198	Acinus	20190516	Acinus (Acn) encodes nuclear protein that, together with the products of a Bin1 and RnpS1, forms the ASAP complex that contributes to the regulation of alternative splicing. The Acn protein also functions in basal, starvation-independent autophagy.
1.53451e-273	0.37194	0.36	0.119	1.74474e-269	9 Immature N	Aplip1	FBgn0040281	APP-like protein interacting protein 1	20190307	APP-like protein interacting protein 1 (Aplip1) encodes APP-like protein interacting protein 1 (Aplip1) is a scaffolding protein that can bind to several proteins such as Klc, Appl, and hep. Aplip1 can link Khc to vesicles and has roles in fast axonal transport that are important for neuron structure and function.
3.44572e-234	0.368933	0.582	0.254	3.91778e-230	9 Immature N	CG3408	FBgn0036008	-	-	Contributions welcome.
1.25145e-277	0.368118	0.504	0.191	1.42289e-273	9 Immature N	kuk	FBgn0038476	kugelkern	20181115	kugelkern (kuk) encodes a nuclear envelope protein required for nuclear elongation during cellularization. It shares structural and functional similarities to lamins.
5.64217e-220	0.366094	0.625	0.285	6.41514e-216	9 Immature N	Arf79F	FBgn0010348	ADP ribosylation factor at 79F	-	Contributions welcome.
1.21411e-249	0.365775	0.536	0.22	1.38045e-245	9 Immature N	eIF4G1	FBgn0023213	eukaryotic translation initiation factor 4G1	20190711	eukaryotic translation initiation factor 4G1 (eIF4G1) encodes a protein that contributes to translation and spermatogenesis.
9.9632e-155	0.365169	0.271	0.106	1.13282e-150	9 Immature N	CG34355	FBgn0085384	-	-	Contributions welcome.
3.95968e-224	0.364258	0.666	0.308	4.50215e-220	9 Immature N	SkpA	FBgn0025637	SKP1-related A	20190314	SKP1-related A (SkpA) encodes a subunit of Skp, Cullin, F-box (SCF)-containing ubiquitin ligase complexes. It regulates centrosome duplication, chromatin condensation, cell cycle progression, cell polarity, dendrite pruning and endoreduplication.
9.14279e-257	0.363806	0.621	0.264	1.03954e-252	9 Immature N	SF2	FBgn0283477	Splicing factor 2	20190912	Splicing factor 2 (SF2) encodes a protein involved in alternative mRNA splicing, RNA export from the nucleus and the regulation of the RNA metabolism.
9.79988e-295	0.359617	0.468	0.167	1.11425e-290	9 Immature N	wde	FBgn0027499	windei	20180927	windei (wde) encodes a chromatin-associated protein that functions as an essential cofactor and binding partner for the methyl transferase encoded by egg. It also binds to the chromosome 4-specific protein encoded by Pof. wde product is required for survival of female germ line cells.
3.02192e-175	0.359046	0.991	0.889	3.43593e-171	9 Immature N	Df31	FBgn0022893	Decondensation factor 31	20190912	Decondensation factor 31 (Df31) encodes a histone binding protein involved in nucleosome assembly.
2.37762e-299	0.358954	0.416	0.14	2.70335e-295	9 Immature N	Tsp97E	FBgn0039465	Tetraspanin 97E	-	Contributions welcome.
7.42902e-263	0.357719	0.636	0.27	8.44679e-259	9 Immature N	HP4	FBgn0035829	Heterochromatin protein 4	20181004	Heterochromatin protein 4 (HP4) encodes a component of classical heterochromatin that is involved in gene silencing by heterochromatin.
9.36792e-118	0.355519	0.946	0.736	1.06513e-113	9 Immature N	Cyp1	FBgn0004432	Cyclophilin 1	-	Contributions welcome.
1.15741e-262	0.355029	0.322	0.102	1.31598e-258	9 Immature N	CG31998	FBgn0051998	-	-	Contributions welcome.
2.14207e-246	0.354753	0.649	0.286	2.43554e-242	9 Immature N	gish	FBgn0250823	gilgamesh	20190801	gilgamesh (gish) encodes a plasma membrane-associated kinase that regulates Hedgehog and Wingless signaling activity. It is involved in planar cell polarity via regulation of Rab11-mediated vesicle trafficking
8.26811e-235	0.354725	0.415	0.158	9.40084e-231	9 Immature N	CG32017	FBgn0052017	-	-	Contributions welcome.
1.35029e-251	0.354369	0.655	0.285	1.53527e-247	9 Immature N	Srrm234	FBgn0035253	Serine-arginine repetitive matrix 2/3/4	-	Contributions welcome.
6.49907e-238	0.354269	0.279	0.087	7.38944e-234	9 Immature N	dpr21	FBgn0260995	defective proboscis extension response 21	-	Contributions welcome.
4.11751e-268	0.352056	0.575	0.233	4.68161e-264	9 Immature N	upSET	FBgn0036398	upSET	20190321	upSET (upSET) encodes a Polycomb/Trithorax-type global transcriptional regulator. It is recruited to active and inducible genes where it restricts chromatin accessibility and histone acetylation to promoter regions. upSET loss produces female sterility.
8.83398e-175	0.347532	0.743	0.394	1.00442e-170	9 Immature N	CG34401	FBgn0085430	-	-	Contributions welcome.
1.19827e-244	0.346729	0.604	0.259	1.36243e-240	9 Immature N	CG8108
2.45893e-263	0.3465	0.447	0.165	2.7958e-259	9 Immature N	CG4502	FBgn0031896	-	-	Contributions welcome.
1.09608e-136	0.345647	0.912	0.607	1.24624e-132	9 Immature N	spen	FBgn0016977	split ends	-	Contributions welcome.
1.8695e-268	0.345508	0.299	0.09	2.12562e-264	9 Immature N	Sema2a	FBgn0011260	Semaphorin 2a	20190314	Semaphorin 2a (Sema2a) encodes a secreted member of the semaphorin protein family. It utilizes the receptor encoded by PlexB to mediate both repulsive and attractive axon guidance. It also utilizes the transmembrane semaphorin encoded by Sema1a as a receptor for dendrite process guidance.
2.79188e-146	0.34471	0.831	0.489	3.17437e-142	9 Immature N	Calr	FBgn0005585	Calreticulin	20180913	Calreticulin (Calr) encodes a protein that contributes to olfactory behavior, central nervous system development and sleep. It also works as a marker for phagocytosis of apoptotic cells by phagocytes in embryonic stages.
8.27768e-222	0.341603	0.344	0.124	9.41172e-218	9 Immature N	Ten-m	FBgn0004449	Tenascin major	20180906	Tenascin major (Ten-m) encodes a type II dimeric transmembrane protein whose extracellular domain mediates interactions with itself and with its paralogous protein encoded by Ten-a. It also interacts intracellularly with cytoskeleton regulatory proteins. Ten-m product regulates synaptic partner matching and axon guidance in the embryonic nervous system, as well as synaptic organization in olfacto…
1.2725e-259	0.340529	0.334	0.108	1.44683e-255	9 Immature N	CG30389	FBgn0050389	-	-	Contributions welcome.
1.05709e-263	0.340199	0.273	0.079	1.20191e-259	9 Immature N	DIP2	FBgn0024806	DISCO Interacting Protein 2	20190321	DISCO Interacting Protein 2 (DIP2) encodes a member of DIP2 family. It interacts physically with the product of disco in vitro and participates in axonal bifurcation and guidance downstream of the JNK pathway.
7.12776e-148	0.340055	0.976	0.787	8.10427e-144	9 Immature N	brat	FBgn0010300	brain tumor	20190307	brain tumor (brat) encodes a tumor suppressor that regulates proliferation in the brain. During neural stem cell division, it segregates into one daughter cell where it inhibits protein translation, preventing self-renewal and inducing differentiation. It also acts during oogenesis where it interacts with the products of nos and pum to suppress hb translation.
1.62064e-268	0.338977	0.319	0.099	1.84266e-264	9 Immature N	SP2353	FBgn0034070	SP2353	20190314	SP2353 (SP2353) encodes a EGF-like- and LamininG-domain-containing protein. It interacts genetically with Dg, which encodes a extracellular matrix receptor. It regulates muscle homeostasis, rhabdomere differentiation and innate immune response.
4.78847e-163	0.338219	0.261	0.098	5.4445e-159	9 Immature N	CG15765	FBgn0029814	-	-	Contributions welcome.
1.33075e-201	0.336534	0.595	0.277	1.51307e-197	9 Immature N	hwt	FBgn0264542	heavyweight	-	Contributions welcome.
5.47479e-229	0.336268	0.62	0.275	6.22483e-225	9 Immature N	alphaTub84D	FBgn0003885	alpha-Tubulin at 84D	20190321	alpha-Tubulin at 84D (alphaTub84D) encodes a protein involved in major cellular mechanisms such as formation of spindle apparatus or microtubular threads for transport of proteins or organelles.
1.74081e-267	0.335707	0.478	0.18	1.9793e-263	9 Immature N	Atg8a	FBgn0052672	Autophagy-related 8a	20190307	Autophagy-related 8a (Atg8a) encodes a ubiquitin-like protein that is conjugated to phosphatidylethanolamine, and this lipid modification anchors it into the membrane of forming and completed autophagosomes. Atg8a product has roles in autophagosome formation, maintaining neuromuscular function and normal lifespan.
8.76529e-180	0.334999	0.738	0.378	9.96614e-176	9 Immature N	Roc1a	FBgn0025638	Regulator of cullins 1a	20190314	Regulator of cullins 1a (Roc1a) encodes a C2H2 type zinc finger protein and component of several Cullin-Ring E3 ubiquitin ligase complexes. It binds directly to the Cullin subunit within the CRL complex and functions to recruit ubiquitin-charged E2 proteins.
2.85696e-148	0.334708	0.988	0.809	3.24836e-144	9 Immature N	CNBP	FBgn0034802	CCHC-type zinc finger nucleic acid binding protein	-	Contributions welcome.
4.64132e-240	0.334491	0.325	0.109	5.27718e-236	9 Immature N	VAChT	FBgn0270928	Vesicular acetylcholine transporter	20190321	Vesicular acetylcholine transporter (VAChT) encodes a vesicular transport protein necessary for packaging the neurotransmitter acetylcholine into synaptic vesicles.
1.23572e-241	0.331233	0.288	0.091	1.40502e-237	9 Immature N	Cow	FBgn0039054	Carrier of Wingless	20190307	Carrier of Wingless (Cow) encodes a secreted heparan sulfate proteoglycan that binds the product of wg and increases its extracellular mobility. The binding with the ligand encoded by wg is dependent on heparan sulfate modification of the product of Cow.
7.85761e-184	0.329433	0.7	0.351	8.93411e-180	9 Immature N	Rho1	FBgn0014020	Rho1	20190314	Rho1 (Rho1) encodes a GTPase signaling protein that acts as a molecular switch and functions as key regulator of the actin cytoskeleton. It plays a central role in diverse biological processes including actin cytoskeleton organization, microtubule dynamics, mophogenesis, border cell migration, cytokinesis, and wound repair.
6.81027e-272	0.329409	0.381	0.129	7.74328e-268	9 Immature N	Top2	FBgn0284220	Topoisomerase 2	20190314	Topoisomerase 2 (Top2) encodes an enzyme that alters the topology of DNA by creating a transient DNA double strand breakage. It is essential for removing supercoils generated via DNA replication and transcription, and decatenating replicated sister chromosomes during cell division.
7.89545e-187	0.329051	0.432	0.186	8.97713e-183	9 Immature N	otk	FBgn0004839	off-track	20190314	off-track (otk) encodes a protein that associates with the product of PlexA to receive a repulsive signal from the product of Sema1a contributing to axon guidance in the central nervous system and motor neurons. The product of otk is also associated with non-canonical Wnt signaling, opposing canonical Wnt signaling activation.
2.1078e-279	0.327843	0.305	0.09	2.39657e-275	9 Immature N	Dab	FBgn0000414	Disabled	20190307	Disabled (Dab) encodes an adaptor protein that is a core component of the Abl tyrosine kinase signaling pathway. It associates with transmembrane receptors including those encoded by N and Appl. It is involved in axon patterning, embryo morphogenesis and trafficking in endocytosis, exocytosis and Golgi organization.
3.28139e-170	0.327646	0.552	0.271	3.73094e-166	9 Immature N	GluClalpha	FBgn0024963	GluClalpha	-	Contributions welcome.
4.50815e-155	0.326463	0.795	0.444	5.12577e-151	9 Immature N	Ssdp	FBgn0011481	Sequence-specific single-stranded DNA-binding protein	20190314	Sequence-specific single-stranded DNA-binding protein (Ssdp) encodes a DNA binding protein. It has been proposed to be an additional component of ap/Chi transcriptional complexes because it interacts with the product of Chi and lack of Ssdp produces defects similar to ap or Chi mutant phenotypes.
1.64583e-254	0.322933	0.556	0.225	1.87131e-250	9 Immature N	Prosalpha2	FBgn0086134	Proteasome alpha2 subunit	-	Contributions welcome.
3.17627e-249	0.322602	0.598	0.25	3.61142e-245	9 Immature N	Pp1-87B	FBgn0004103	Protein phosphatase 1 at 87B	-	Contributions welcome.
8.88833e-252	0.321672	0.368	0.127	1.0106e-247	9 Immature N	26-29-p	FBgn0250848	26-29kD-proteinase	-	Contributions welcome.
2.73717e-210	0.320849	0.683	0.324	3.11216e-206	9 Immature N	hts	FBgn0263391	hu li tai shao	20190307	hu li tai shao (hts) encodes an adducin homolog that is associated with the plasma membrane cytoskeleton, fusome and oocyte ring canals. It has essential functions in muscle, nerve and other tissues, and is required for fertility in males and females.
8.06535e-202	0.319249	0.691	0.333	9.17031e-198	9 Immature N	mnb	FBgn0259168	minibrain	20190314	minibrain (mnb) encodes a Ser/Thr protein kinase of the DYRK subfamily. It interacts with several signaling pathways and it is involved in behavior, cell cycle, cytoskeleton dynamics, neural proliferation, neurogenesis, neuronal differentiation, synaptic plasticity, and tissue growth.
1.18349e-118	0.31857	0.954	0.69	1.34563e-114	9 Immature N	chic	FBgn0000308	chickadee	20190307	chickadee (chic) encodes an actin monomer binding protein that provides the major cellular pool of readily polymerizing ATP-actin monomers. It is involved in oogenesis, spermatogenesis, cell division, bristle formation, cellular morphogenesis, axon growth, filopodia formation, dorsal closure, wound healing and stem cell maintenance.
5.62384e-262	0.316547	0.303	0.093	6.39431e-258	9 Immature N	Hcf	FBgn0039904	Host cell factor	-	Contributions welcome.
1.0731e-258	0.316258	0.583	0.237	1.22011e-254	9 Immature N	Prosalpha3	FBgn0261394	Proteasome alpha3 subunit	-	Contributions welcome.
7.31243e-204	0.316054	0.665	0.312	8.31424e-200	9 Immature N	vig	FBgn0024183	vasa intronic gene	20190919	vasa intronic gene (vig) encodes a protein involved in RNA interference and heterochromatin organization.
9.90703e-251	0.315808	0.355	0.12	1.12643e-246	9 Immature N	CG10098	FBgn0037472	-	-	Contributions welcome.
4.40263e-236	0.315769	0.556	0.233	5.00579e-232	9 Immature N	p120ctn	FBgn0260799	Adherens junction protein p120	20190314	Adherens junction protein p120 (p120ctn) encodes an important modulator of cell adhesion. It binds to and stabilizes classic cadherin cell adhesion receptors at the cell surface. Unlike its mammalian homologs, it is non-essential but becomes essential if the levels of the product of shg are reduced.
3.90491e-267	0.315736	0.383	0.131	4.43988e-263	9 Immature N	Fmr1	FBgn0028734	Fmr1	20190307	Fmr1 (Fmr1) encodes an RNA and channel binding protein. It acts as a neural growth brake regulating RNA trafficking, RNA translation and neuronal excitability. Fmr1 loss causes Fragile X syndrome.
7.88483e-136	0.315736	0.744	0.425	8.96505e-132	9 Immature N	cpx	FBgn0041605	complexin	20190307	complexin (cpx) encodes a presynaptic cytosolic protein that regulates SNARE complex assembly and fuction. It has both positive and negative roles in synaptic transmission, serving as the synaptic vesicle fusion clamp and as an activator of evoked release.
1.746e-227	0.313803	0.519	0.216	1.9852e-223	9 Immature N	CG14207	FBgn0031037	-	-	Contributions welcome.
2.52694e-239	0.313526	0.325	0.109	2.87313e-235	9 Immature N	Nup358	FBgn0039302	Nucleoporin 358kD	-	Contributions welcome.
1.23522e-257	0.312511	0.471	0.179	1.40444e-253	9 Immature N	zip	FBgn0287873	zipper	-	Contributions welcome.
1.78595e-276	0.312202	0.315	0.095	2.03063e-272	9 Immature N	Su(var)2-HP2	FBgn0026427	Su(var)2-HP2	20190926	Su(var)2-HP2 (Su(var)2-HP2) encodes a chromosomal protein that interacts with the product of Su(var)205 and is found most closely associated with centromeric heterochromatin, telomeres and the fourth chromosome. Lack of Su(var)2-HP2 can cause mitotic abnormalities and suppress position-effect variegation.
3.37094e-131	0.312136	0.863	0.534	3.83276e-127	9 Immature N	Appl	FBgn0000108	beta amyloid protein precursor-like	-	Contributions welcome.
3.07548e-263	0.311986	0.493	0.189	3.49682e-259	9 Immature N	CG1910	FBgn0022349	-	-	Contributions welcome.
3.79746e-179	0.310667	0.628	0.309	4.31771e-175	9 Immature N	pan	FBgn0085432	pangolin	20190314	pangolin (pan) encodes an HMG-domain transcription factor that is a key component of the canonical Wingless signaling pathway. It toggles between acting as a transcriptional repressor (when bound to the product of gro) and activator (when bound to the product of arm) to promote cell fate specification.
1.79942e-244	0.310081	0.315	0.102	2.04595e-240	9 Immature N	B4	FBgn0023407	B4	20190919	B4 (B4) encodes a protein involved in imaginal disc development.
3.55319e-265	0.308357	0.342	0.111	4.03998e-261	9 Immature N	ctrip	FBgn0260794	circadian trip	20190307	circadian trip (ctrip) encodes a HECT ubiquitin ligase that regulates the levels and circadian oscillations of the transcriptional activator encoded by Clk. It plays a role in the control of rest-activity rhythms.
2.48232e-227	0.307317	0.57	0.244	2.8224e-223	9 Immature N	l(3)80Fj	FBgn0287182	lethal (3) 80Fj	-	Contributions welcome.
3.71722e-191	0.306923	0.73	0.358	4.22648e-187	9 Immature N	Rsf1	FBgn0011305	Repressor splicing factor 1	-	Contributions welcome.
1.08559e-246	0.306188	0.372	0.13	1.23432e-242	9 Immature N	tud	FBgn0003891	tudor	-	Contributions welcome.
1.32786e-121	0.305141	0.831	0.505	1.50978e-117	9 Immature N	Jupiter	FBgn0051363	Jupiter	-	Contributions welcome.
6.85798e-246	0.305099	0.292	0.091	7.79753e-242	9 Immature N	PRL-1	FBgn0024734	PRL-1 phosphatase	20190314	PRL-1 phosphatase (PRL-1) encodes a growth inhibitor that counteracts the function of the product of the Src42A oncogene.
2.46382e-257	0.304807	0.397	0.14	2.80136e-253	9 Immature N	Ythdf	FBgn0039261	YTH N6-methyladenosine RNA binding protein	-	Contributions welcome.
1.31152e-285	0.304431	0.382	0.124	1.49119e-281	9 Immature N	Alh	FBgn0261238	Alhambra	20190307	Alhambra (Alh) encodes a zinc finger/leucine zipper nuclear protein. It is required in the nervous system for maintaining eve expression and normal growth. It is also involved in muscle development and male courtship behavior.
2.7929e-222	0.304212	0.65	0.292	3.17553e-218	9 Immature N	Tapdelta	FBgn0021795	Translocon-associated protein delta	-	Contributions welcome.
6.78119e-220	0.303195	0.632	0.282	7.71021e-216	9 Immature N	lwr	FBgn0010602	lesswright	20190314	lesswright (lwr) encodes Ubc9, a SUMO conjugating enzyme that accepts SUMO from the SUMO activating enzyme and hands it off to the SUMO conjugation target. It has documented biological functions in innate immunity, meiosis, and anterior patterning of the embryo.
4.70794e-201	0.301389	0.422	0.172	5.35293e-197	9 Immature N	tau	FBgn0266579	tau	-	Contributions welcome.
1.30412e-252	0.300808	0.393	0.14	1.48278e-248	9 Immature N	NUCB1	FBgn0052190	NUCB1	20190926	NUCB1 (NUCB1) encodes a protein involved in the defense response to Gram-negative bacteria.
4.93315e-253	0.300029	0.523	0.207	5.60899e-249	9 Immature N	nej	FBgn0261617	nejire	20190314	nejire (nej) encodes the transcriptional co-activator CBP. It acetylates several nuclear proteins, including the histone encoded by His3 on K18, K27, and H4 on K8. By regulating gene expression, the product of nej has roles in cell proliferation, cell signaling and differentiation, and in developmental patterning.
5.66652e-221	0.299897	0.595	0.26	6.44283e-217	9 Immature N	Smox	FBgn0025800	Smad on X	20181018	Smad on X (Smox) encodes the primary transcription factor that mediates Activin signalling. Upon phosphorylation by the receptor encoded by babo, it forms a complex with the co-Smad protein encoded by Med. This complex translocates to the nucleus where it regulates expression of target genes.
3.40375e-253	0.299416	0.376	0.13	3.87007e-249	9 Immature N	Rab6	FBgn0015797	Rab6	20180920	Rab6 (Rab6) encodes a member of the Rab family, which are small Ras-like GTPases involved in vesicle trafficking. The Rab6 product localizes on late Golgi, and regulates vesicle trafficking within Golgi, post-Golgi, and endosome to Golgi.
7.43385e-208	0.298806	0.555	0.244	8.45229e-204	9 Immature N	eIF4E1	FBgn0015218	eukaryotic translation initiation factor 4E1	20190307	eukaryotic translation initiation factor 4E1 (eIF4E1) encodes a component of the eIF4F cap-binding complex that is essential for cap-dependent translation of mRNA. The product of eIF4E1 binds the 7-methyl-guanosine cap structure of mRNA.
3.12772e-223	0.298008	0.6	0.263	3.55621e-219	9 Immature N	Lam	FBgn0002525	Lamin	-	Contributions welcome.
4.68962e-198	0.297178	0.511	0.224	5.3321e-194	9 Immature N	CG17816	FBgn0037525	-	-	Contributions welcome.
4.54038e-192	0.296188	0.327	0.124	5.16241e-188	9 Immature N	kek2	FBgn0015400	kekkon 2	-	Contributions welcome.
4.57357e-193	0.29606	0.673	0.321	5.20015e-189	9 Immature N	ATPsyngamma	FBgn0020235	ATP synthase, gamma subunit	-	Contributions welcome.
5.65394e-206	0.295065	0.316	0.113	6.42853e-202	9 Immature N	mAChR-A	FBgn0000037	muscarinic Acetylcholine Receptor, A-type	-	Contributions welcome.
8.30047e-244	0.294755	0.258	0.075	9.43763e-240	9 Immature N	Moca-cyp	FBgn0039581	Moca-cyp	20190919	Moca-cyp (Moca-cyp) encodes a peptidyl-prolyl cis-trans isomerase.
7.6783e-196	0.293187	0.675	0.321	8.73023e-192	9 Immature N	crp	FBgn0001994	cropped	20190307	cropped (crp) encodes a transcription factor that controls cellular branching of the terminal cells at the ends of tracheal tubes. As a downstream target gene of the product of Myc, it affects cell growth, organ size and survival.
2.42493e-117	0.293146	0.915	0.613	2.75715e-113	9 Immature N	eIF4A	FBgn0001942	eukaryotic translation initiation factor 4A	20190307	eukaryotic translation initiation factor 4A (eIF4A) encodes an essential DEAD-box RNA helicase protein and a canonical translation initiation factor. It is a component of the eIF4F cap-binding complex that is essential for cap-dependent translation of mRNA.
1.96455e-258	0.291799	0.418	0.15	2.23369e-254	9 Immature N	Jarid2	FBgn0036004	Jumonji, AT rich interactive domain 2	20181018	Jumonji, AT rich interactive domain 2 (Jarid2) encodes a nuclear protein that functions as a DNA-binding transcriptional repressor. It functions as a scaffold for the recruitment of various complexes, including Polycomb repressive complex 2. It is involved in intestinal stem proliferation and differentiation.
4.94053e-214	0.291767	0.2	0.054	5.61738e-210	9 Immature N	pigs	FBgn0029881	pickled eggs	-	Contributions welcome.
8.43849e-274	0.290559	0.342	0.108	9.59457e-270	9 Immature N	Mtor	FBgn0013756	Megator	20180913	Megator (Mtor) encodes a nuclear pore protein that is found in the nuclear matrix surrounding the chromosomes at interphase. During mitosis Mtor product dynamically reorganizes, together with other nuclear and cytoplasmic proteins (such as those encoded by Skeletor, Chro, east, and Asator), to form a gel-like spindle matrix embedding the microtubule spindle apparatus. Mtor product is important fo…
2.40293e-180	0.289951	0.779	0.399	2.73213e-176	9 Immature N	GstZ2	FBgn0037697	Glutathione S transferase Z2	-	Contributions welcome.
1.65212e-240	0.288907	0.315	0.103	1.87846e-236	9 Immature N	CG7029	FBgn0039026	-	-	Contributions welcome.
6.7398e-231	0.287455	0.505	0.206	7.66316e-227	9 Immature N	CG9919	FBgn0030742	-	-	Contributions welcome.
1.96757e-205	0.287022	0.247	0.078	2.23713e-201	9 Immature N	nAChRalpha4	FBgn0266347	nicotinic Acetylcholine Receptor alpha4	20190314	nicotinic Acetylcholine Receptor alpha4 (nAChRalpha4) encodes a four-pass transmembrane channel that is part of a nicotinic acetycholine receptor complex. It promotes sleep and its expression level peaks when sleep need is high. Its activity is inhibited by the product of qvr.
1.98458e-153	0.286349	0.783	0.424	2.25647e-149	9 Immature N	wdb	FBgn0027492	widerborst	20190912	widerborst (wdb) encodes a B' regulatory subunit of the serine/threonine phosphatase complex PP2A. It regulates Hedgehog, protein kinase B and insulin receptor signaling pathways.
4.0695e-195	0.285623	0.356	0.137	4.62702e-191	9 Immature N	CG11030	FBgn0031736	-	-	Contributions welcome.
1.51973e-266	0.284555	0.43	0.153	1.72793e-262	9 Immature N	Mob4	FBgn0259483	MOB kinase activator 4	20190912	MOB kinase activator 4 (Mob4) encodes a protein that contributes to microtubule organization, axonal transport, mitotic spindle assembly and regulation of Hippo signaling.
6.8489e-236	0.283178	0.297	0.095	7.7872e-232	9 Immature N	vtd	FBgn0260987	verthandi	20190321	verthandi (vtd) encodes a subunit of the cohesin complex, which encircles sister chromatids after DNA replication and has multiple roles in the regulation of gene expression and DNA repair.
1.90733e-254	0.283127	0.401	0.142	2.16864e-250	9 Immature N	CG9135	FBgn0031769	-	-	Contributions welcome.
1.75354e-88	0.282618	0.882	0.61	1.99378e-84	9 Immature N	CG2852	FBgn0034753	-	-	Contributions welcome.
2.51733e-103	0.282438	0.926	0.634	2.8622e-99	9 Immature N	Nlp	FBgn0016685	Nucleoplasmin	-	Contributions welcome.
3.66951e-234	0.282001	0.545	0.226	4.17223e-230	9 Immature N	RhoGAP100F	FBgn0039883	Rho GTPase activating protein at 100F	-	Contributions welcome.
6.6979e-231	0.281848	0.494	0.199	7.61552e-227	9 Immature N	CG16791	FBgn0038881	-	-	Contributions welcome.
1.64174e-130	0.281183	0.837	0.491	1.86666e-126	9 Immature N	blw	FBgn0011211	bellwether	20180913	bellwether (blw) encodes the alpha subunit of the mitochondrial F1F0 ATP synthase complex (complex V), the final enzyme of the oxidative phosphorylation pathway. Complex V catalyzes the synthesis of ATP from ADP and inorganic phosphate using the electrochemical proton gradient across the inner mitochondrial membrane.
6.33835e-254	0.281031	0.404	0.144	7.2067e-250	9 Immature N	CG30122	FBgn0050122	-	-	Contributions welcome.
3.05305e-239	0.279999	0.588	0.248	3.47132e-235	9 Immature N	ena	FBgn0000578	enabled	20190307	enabled (ena) encodes the sole Drosophila member of the Ena/VASP family. It acts as a processive actin polymerase, stimulating actin addition at the barbed end. It has roles in both epithelial morphogenesis and CNS pathfinding.
1.405e-234	0.279923	0.4	0.148	1.59748e-230	9 Immature N	anne	FBgn0052000	anne boleyn	-	Contributions welcome.
7.86607e-233	0.279152	0.544	0.226	8.94372e-229	9 Immature N	bip2
8.49517e-249	0.27886	0.282	0.085	9.659e-245	9 Immature N	sov	FBgn0287725	small ovary	-	Contributions welcome.
3.25054e-239	0.278812	0.305	0.099	3.69586e-235	9 Immature N	Lpin	FBgn0263593	Lipin	20190314	Lipin (Lpin) encodes a protein that plays a central role in fat body function and energy metabolism. It works as a phosphatidate phosphatase required for normal insulin pathway signaling.
1.4247e-249	0.278201	0.444	0.166	1.61988e-245	9 Immature N	lgs	FBgn0039907	legless	20190314	legless (lgs) encodes a conserved transcriptional cofactor of the product of arm that is essential for the transcription of Wingless target genes. It contributes to growth regulation, cell survival and developmental patterning.
1.33953e-238	0.278164	0.536	0.219	1.52304e-234	9 Immature N	CG11873
2.50005e-208	0.276986	0.584	0.26	2.84256e-204	9 Immature N	Nipped-B	FBgn0026401	Nipped-B	20190314	Nipped-B (Nipped-B) encodes a protein that interacts with the product of Mau2 to form the kollerin complex, which topologically loads the cohesin ring complex onto chromosomes. The product of Nipped-B and cohesin participate in transcriptional regulation and DNA repair.
5.06387e-248	0.276823	0.435	0.161	5.75762e-244	9 Immature N	pnut	FBgn0013726	peanut	20190314	peanut (pnut) encodes a protein that belongs to the septin family of polymerizing GTPases. Together with the products of Septin1 and Septin2, it forms the septin complex. It participates in cytokinesis and other processes that involve organization of the cell cortex.
9.60421e-140	0.276617	0.75	0.41	1.092e-135	9 Immature N	ATPsynO	FBgn0016691	ATP synthase, oligomycin sensitivity conferring protein	-	Contributions welcome.
3.09401e-217	0.276203	0.457	0.184	3.51788e-213	9 Immature N	Fs(2)Ket	FBgn0262743	Female sterile (2) Ketel	20190926	Female sterile (2) Ketel (Fs(2)Ket) encodes a protein that functions in nuclear protein import, formation of the spindle apparatus and nuclear envelope assembly. It is also involved in biogenesis of the mitochondria.
7.9696e-187	0.275585	0.627	0.297	9.06143e-183	9 Immature N	Lar	FBgn0000464	Leukocyte-antigen-related-like	20190314	Leukocyte-antigen-related-like (Lar) encodes a transmembrane receptor tyrosine phosphatase with a extracellular domain that binds to the product of Sdc. It regulates signaling through the product of Abl. While the product of Lar has many functions, it is best known for its roles in embryonic motor axon guidance and in target recognition by axons of R7 photoreceptors.
1.48089e-197	0.275537	0.262	0.088	1.68377e-193	9 Immature N	CG2993	FBgn0037521	-	-	Contributions welcome.
4.27279e-243	0.275482	0.564	0.232	4.85816e-239	9 Immature N	SC35	FBgn0265298	SR family splicing factor SC35	20190919	SR family splicing factor SC35 (SC35) encodes a mRNA binding protein that regulates mRNA alternative splicing, the processing of the mRNA 3'-end and the selection of the transcriptional start site.
7.57985e-244	0.27511	0.432	0.161	8.61829e-240	9 Immature N	drk	FBgn0004638	downstream of receptor kinase	20180906	downstream of receptor kinase (drk) encodes an adaptor protein that recognizes phosphorylated tyrosine residues of membrane receptors and triggers the Ras/Raf/MAPK pathway. drk product contributes to the regulation of cytoskeletal organization and participates in developmental and cognitive processes (associative learning, anesthesia resistant memory).
3.17806e-94	0.274695	0.985	0.872	3.61345e-90	9 Immature N	shep	FBgn0052423	alan shepard	20190314	alan shepard (shep) encodes an evolutionarily conserved RNA/DNA binding protein that regulates alternative splicing and gypsy insulator activities. It regulates neural development during the embryonic and larval stages, and neuronal remodeling during metamorphosis.
1.96565e-271	0.274012	0.426	0.15	2.23495e-267	9 Immature N	CSN7	FBgn0028836	COP9 signalosome subunit 7	20190307	COP9 signalosome subunit 7 (CSN7) encodes the subunit 7 of the COP9 signalosome (CSN) and is essential for the stability of the complex. The CSN plays a central role in the regulation of E3-cullin RING ubiquitin ligases.
2.49733e-82	0.273797	0.817	0.566	2.83947e-78	9 Immature N	zld	FBgn0259789	zelda	20190321	zelda (zld) encodes a zinc finger transcription factor that functions in early blastoderm development. It works as a zygotic genome activator because it has a global role in regulating early expressed genes, such as genes essential for cellularization, sex determination and pattern formation. It is also required at later times in development.
5.23666e-233	0.273158	0.366	0.13	5.95409e-229	9 Immature N	Syt7	FBgn0039900	Synaptotagmin 7	-	Contributions welcome.
9.78528e-226	0.272079	0.281	0.09	1.11259e-221	9 Immature N	Phs	FBgn0036522	Phaser	-	Contributions welcome.
6.98381e-234	0.272026	0.517	0.21	7.94059e-230	9 Immature N	Rab35	FBgn0031090	Rab35	20181004	Rab35 (Rab35) encodes a protein that regulates proximal versus distal growth of seamless tubes in the terminal cells of the tracheal system.
2.30306e-211	0.271947	0.46	0.188	2.61858e-207	9 Immature N	CG6024	FBgn0036202	-	-	Contributions welcome.
5.35184e-194	0.271745	0.276	0.095	6.08504e-190	9 Immature N	Corin	FBgn0033192	Corin	-	Contributions welcome.
2.77135e-271	0.271207	0.419	0.147	3.15103e-267	9 Immature N	Cnx99A	FBgn0015622	Calnexin 99A	20180920	Calnexin 99A (Cnx99A) encodes an endoplasmic reticulum chaperone that colocalizes and genetically interacts with the sodium channel subunit encoded by para.
8.24252e-235	0.271107	0.367	0.131	9.37175e-231	9 Immature N	Patronin	FBgn0263197	Patronin	20190516	Patronin (Patronin) encodes a microtubule minus-end binding protein that can promote acentrosomal nucleation of microtubules. Apical localisation of the Patronin product orients microtubules in polarised epithelial cells and in oocytes.
2.50952e-188	0.27091	0.66	0.31	2.85332e-184	9 Immature N	Prosbeta1	FBgn0010590	Proteasome beta1 subunit	-	Contributions welcome.
7.11554e-250	0.270285	0.382	0.134	8.09037e-246	9 Immature N	CG8929	FBgn0034504	-	-	Contributions welcome.
1.35711e-229	0.269559	0.362	0.129	1.54303e-225	9 Immature N	flfl	FBgn0024555	falafel	20190307	falafel (flfl) encodes the regulatory 3 subunit of protein phosphatase 4 (PP4). It targets PP4 to the centromere to regulate kinetochore integrity in mitosis. It is also a key mediator for the localization of the product of mira and associated cell fate determinants during cell cycle.
2.34801e-233	0.26883	0.572	0.24	2.66968e-229	9 Immature N	Spn	FBgn0010905	Spinophilin	20190919	Spinophilin (Spn) encodes a scaffold protein protein that regulates the neurexin/neuroligin signalling at the presynaptic active zone.
2.51954e-230	0.268676	0.298	0.097	2.86472e-226	9 Immature N	Dp1	FBgn0027835	Dodeca-satellite-binding protein 1	20180927	Dodeca-satellite-binding protein 1 (Dp1) encodes a single-stranded nucleic acid binding protein that belongs to the vigilin protein family. It binds to target mRNAs and enhances their translation.
3.69911e-255	0.266945	0.297	0.091	4.20589e-251	9 Immature N	CG4022	FBgn0035986	-	-	Contributions welcome.
9.88558e-240	0.266788	0.285	0.088	1.12399e-235	9 Immature N	dikar	FBgn0261934	dikar	20190912	dikar (dikar) encodes a protein involved in long-term memory.
1.45175e-239	0.26646	0.392	0.141	1.65064e-235	9 Immature N	Rab11	FBgn0015790	Rab11	20190314	Rab11 (Rab11) encodes a Rab type protein. Rab proteins are ubiquitously expressed family of small monomeric Ras-like GTPases that are key regulators of endomembrane traffiking, regulating exocytosis, endocytosis and membrane recycling processes essential for maintaining various cellular functions.
6.82009e-205	0.265813	0.248	0.078	7.75445e-201	9 Immature N	spri	FBgn0085443	sprint	-	Contributions welcome.
1.33164e-242	0.265585	0.37	0.13	1.51407e-238	9 Immature N	mbf1	FBgn0262732	multiprotein bridging factor 1	20190314	multiprotein bridging factor 1 (mbf1) encodes a transcriptional co-activator that bridges between sequence-specific transcriptional regulators and the product of Tbp. Under stress, the product of mbf1 in the cytoplasm can translocate into the nucleus and serve as a co-activator to induce stress-reponse genes.
2.95232e-239	0.26552	0.259	0.076	3.35679e-235	9 Immature N	Prp40	FBgn0031492	pre-mRNA processing factor 40	-	Contributions welcome.
1.54334e-226	0.265384	0.323	0.11	1.75477e-222	9 Immature N	CG17883	FBgn0040005	-	-	Contributions welcome.
3.64764e-230	0.265027	0.271	0.084	4.14736e-226	9 Immature N	CG2225	FBgn0032957	-	-	Contributions welcome.
7.91422e-244	0.264734	0.27	0.08	8.99847e-240	9 Immature N	Ack-like	FBgn0263998	Activated Cdc42 kinase-like	20190307	Activated Cdc42 kinase-like (Ack-like) encodes a non-receptor tyrosine kinase that participates in signaling by the small GTPase encoded by Cdc42. It is involved in embryonic dorsal closure, an epithelial morphogenetic event.
1.41622e-219	0.264587	0.518	0.215	1.61024e-215	9 Immature N	Prosbeta4	FBgn0032596	Proteasome beta4 subunit	20190711	Proteasome beta4 subunit (Prosbeta4) encodes a protein involved in proteasomal degradation.
1.80116e-109	0.2641	0.626	0.359	2.04792e-105	9 Immature N	CG43222
8.10539e-141	0.264008	0.793	0.437	9.21583e-137	9 Immature N	nocte	FBgn0261710	no circadian temperature entrainment	20190926	no circadian temperature entrainment (nocte) encodes a protein involved in temperature compensation of the circadian clock.
2.90407e-236	0.263516	0.266	0.08	3.30193e-232	9 Immature N	jing	FBgn0086655	jing	-	Contributions welcome.
1.6676e-265	0.262618	0.367	0.122	1.89606e-261	9 Immature N	CG43066	FBgn0262476	-	-	Contributions welcome.
5.53694e-226	0.262418	0.337	0.117	6.2955e-222	9 Immature N	Chro	FBgn0044324	Chromator	20181108	Chromator (Chro) encodes a chromodomain protein that is required for proper microtubule spindle formation. It is important for normal cell cycle progression, functioning as a spatial regulator of cell cycle factors.
2.06845e-179	0.262106	0.424	0.182	2.35182e-175	9 Immature N	Nlg2	FBgn0031866	Neuroligin 2	20190314	Neuroligin 2 (Nlg2) encodes a transmembrane protein that interacts with the product of Nrx-1, and recruits scaffolding proteins for organization of postsynaptic neurotransmitter receptors. The product of Nlg2 functions in synaptic growth and regulation, and is involved in the modulation of social and courtship behavior.
4.26748e-231	0.261558	0.284	0.09	4.85213e-227	9 Immature N	Tif-IA	FBgn0032988	Tif-IA	-	Contributions welcome.
1.60371e-219	0.261542	0.235	0.069	1.82342e-215	9 Immature N	Srrm1	FBgn0036340	Serine-arginine repetitive matrix 1	20190321	SRm160 (SRm160) encodes a conserved RNA-binding protein that participates in the exon junction complex and is involved in pre-mRNA splicing and 3' end formation. It participates in somatic sex determination, cell death, retinal development and the control of circadian rhythm. Direct targets include rl.
7.3912e-122	0.261388	0.782	0.451	8.4038e-118	9 Immature N	Vha16-1	FBgn0262736	Vacuolar H[+] ATPase 16kD subunit 1	20190926	Vacuolar H[+] ATPase 16kD subunit 1 (Vha16-1) encodes the proteolipid component of V-ATPase, which is a multi-functional channel protein. It contributes to vesicle-membrane fusion, hydrophilic molecule transport and intercellular communication.
7.31486e-190	0.261255	0.455	0.196	8.317e-186	9 Immature N	Sema2b	FBgn0264273	Semaphorin 2b	20190613	Semaphorin 2b (Sema2b) encodes a member of the Semaphorins family, which are membrane and secreted short-range signaling proteins. The product of Sema2b contributes to the regulation of axon and dendrite guidance as well as cell-matrix adhesion.
3.61006e-172	0.260381	0.62	0.303	4.10463e-168	9 Immature N	Ptp10D	FBgn0004370	Protein tyrosine phosphatase 10D	20190314	Protein tyrosine phosphatase 10D (Ptp10D) encodes a transmembrane receptor tyrosine phosphatase closely related to the product of Ptp4E. Ptp4E-Ptp10D double mutants have lethal respiratory defects. Ptp10D-Ptp69D double mutants have a strong phenotype in which embryonic CNS axons abnormally cross the ventral midline. The product of Ptp10D regulates signaling through the receptor tyrosine kinases e…
3.48121e-218	0.260175	0.272	0.087	3.95813e-214	9 Immature N	Asator	FBgn0039908	Asator	20190516	Asator (Asator) encodes a tau-tubulin kinase homolog that is localized to the cytoplasm at interphase. It directly interacts with the spindle matrix protein encoded by Mtor and localizes to the spindle region during mitosis.
7.50016e-107	0.259496	0.822	0.509	8.52768e-103	9 Immature N	unc-13	FBgn0025726	unc-13	20190919	unc-13 (unc-13) encodes a protein involved in synaptic vesicle exocytosis.
2.05921e-225	0.258408	0.216	0.059	2.34132e-221	9 Immature N	Cyfip	FBgn0038320	Cytoplasmic FMR1 interacting protein	20200709	Cytoplasmic FMR1 interacting protein (Cyfip) encodes an essential protein that is a component of the WAVE actin nucleator complex. It controls actin cytoskeleton remodeling and interacts with the products of Fmr1 and Rac1. It controls morphogenesis and synapse organization.
1.30984e-237	0.258397	0.344	0.118	1.48929e-233	9 Immature N	jvl	FBgn0263929	javelin-like	20190606	javelin-like (jvl) encodes a microtubule associated protein whose roles include actin and microtubule organization during oocyte development and bristle growth.
1.088e-134	0.257916	0.767	0.426	1.23705e-130	9 Immature N	CadN	FBgn0015609	Cadherin-N	-	Contributions welcome.
9.63246e-171	0.25764	0.519	0.244	1.09521e-166	9 Immature N	Rim	FBgn0053547	Rab3 interacting molecule	20181115	Rab3 interacting molecule (Rim) encodes a scaffolding protein at the synaptic active zone, with important roles in promoting neurotransmitter release.
1.23906e-258	0.257402	0.422	0.151	1.40881e-254	9 Immature N	Rpn9	FBgn0028691	Regulatory particle non-ATPase 9	-	Contributions welcome.
7.58727e-106	0.256891	0.813	0.49	8.62672e-102	9 Immature N	CG7646	FBgn0036926	-	-	Contributions welcome.
2.36619e-267	0.256239	0.309	0.093	2.69036e-263	9 Immature N	Jasper	FBgn0039743	JIL-1 anchoring and stabilizing protein	-	Contributions welcome.
2.27586e-254	0.256163	0.432	0.157	2.58766e-250	9 Immature N	gpp	FBgn0264495	grappa	-	Contributions welcome.
5.65748e-225	0.255962	0.571	0.242	6.43256e-221	9 Immature N	CG13917	FBgn0035237	-	-	Contributions welcome.
1.54562e-227	0.255947	0.43	0.165	1.75738e-223	9 Immature N	Dbp80	FBgn0024804	Dead box protein 80	20180920	Dead box protein 80 (Dbp80) encodes a putative ATP-dependent RNA helicase (DEAD box helicase), based on sequence similarity to other Dead box proteins, which are involved in mRNA export from the nucleus.
2.67084e-229	0.255509	0.264	0.08	3.03675e-225	9 Immature N	CG6686	FBgn0032388	-	-	Contributions welcome.
2.25314e-206	0.255319	0.526	0.225	2.56182e-202	9 Immature N	Prosbeta6	FBgn0002284	Proteasome beta6 subunit	-	Contributions welcome.
6.38632e-213	0.255103	0.447	0.181	7.26125e-209	9 Immature N	CG42260	FBgn0259145	-	20190307	CG42260 encodes a protein predicted to form the beta subunit of a cyclic nucleotide-gated ion channel. It could form a functional channel as a heterodimer with either the products of CngA or Cngl.
4.06998e-256	0.254951	0.471	0.176	4.62756e-252	9 Immature N	Cka	FBgn0044323	Connector of kinase to AP-1	-	Contributions welcome.
5.16237e-250	0.254769	0.411	0.148	5.86962e-246	9 Immature N	SRPK	FBgn0286813	SR Protein Kinase	20190801	SR Protein Kinase (SRPK) encodes a protein involved in spindle microtubule assembly and karyosome formation in oocytes.
1.35785e-204	0.253755	0.318	0.114	1.54387e-200	9 Immature N	caps	FBgn0023095	capricious	20180920	capricious (caps) encodes a transmembrane receptor with leucine-rich repeats that mediates cell interaction in a homophilic or heterophilic manner. caps product contributes to cellular interaction critical for synapse formation and axon guidance, as well as mediating morphogenesis of multiple tissues, including wings, legs and the tracheal system.
5.27081e-225	0.253729	0.267	0.083	5.99291e-221	9 Immature N	PMP34	FBgn0052250	Peroxisomal Membrane Protein 34	-	Contributions welcome.
1.96977e-203	0.253266	0.211	0.061	2.23963e-199	9 Immature N	CG13148	FBgn0033767	-	-	Contributions welcome.
2.69133e-230	0.252677	0.324	0.109	3.06004e-226	9 Immature N	Pka-R1	FBgn0259243	Protein kinase, cAMP-dependent, regulatory subunit type 1	20190926	Protein kinase, cAMP-dependent, regulatory subunit type 1 (Pka-R1) encodes a cAMP-dependent protein kinase regulator that contributes to actin filament and microtubule organization. It is involved in neuromuscular synaptic transmission, molting and response to ethanol.
8.06449e-240	0.252324	0.456	0.174	9.16933e-236	9 Immature N	Rox8	FBgn0005649	Rox8	20190919	Rox8 (Rox8) encodes a protein involved in the regulation of alternative mRNA splicing.
1.64937e-108	0.251858	0.844	0.522	1.87533e-104	9 Immature N	Eip75B	FBgn0000568	Ecdysone-induced protein 75B	20180913	Ecdysone-induced protein 75B (Eip75B) encodes a nuclear receptor that interacts with the receptor encoded by Hr3. The product of Eip75B regulates feeding behavior, fat deposition, and developmental timing in response to nitric oxide (NO) signaling. It also acts downstream from NO in the nervous system, where it controls neuronal remodeling.
4.58347e-159	0.251598	0.753	0.393	5.21141e-155	9 Immature N	pod1	FBgn0029903	pod1 coronin	20190919	pod1 (pod1) encodes a microtubule and actin filament binding protein involved in actin cytoskeleton reorganization and axon guidance.
1.28996e-100	0.250079	0.865	0.531	1.46668e-96	9 Immature N	COX5A	FBgn0019624	Cytochrome c oxidase subunit 5A	-	Contributions welcome.
1.32049e-75	0.250021	0.971	0.809	1.5014e-71	9 Immature N	ATPsynC	FBgn0039830	ATP synthase, subunit C	-	Contributions welcome.
2.99883e-209	0.249642	0.335	0.121	3.40967e-205	9 Immature N	CG8223	FBgn0037624	-	-	Contributions welcome.
1.86723e-161	0.24955	0.255	0.094	2.12304e-157	9 Immature N	hig	FBgn0010114	hikaru genki	20190307	hikaru genki (hig) encodes a secretory matrix protein localized to the synaptic clefts of cholinergic synapses. It is required for the accumulation of acetylcholine receptor subunits on the postsynaptic membranes.
1.78825e-258	0.249548	0.364	0.122	2.03324e-254	9 Immature N	eIF5B	FBgn0026259	eukaryotic translation initiation factor 5B	-	Contributions welcome.
8.61042e-216	0.249005	0.44	0.175	9.79005e-212	9 Immature N	sqh	FBgn0003514	spaghetti squash	20190314	spaghetti squash (sqh) encodes the regulatory light chain of the nonmuscle type 2 myosin. Its phosphorylation through the Rho-Rho Kinase pathway is predicted to activate myosin motor activity. The product of sqh and myosin function in cellular processes such as cytokinesis, and also contribute to tissue morphogenesis.
2.69341e-231	0.248476	0.296	0.096	3.0624e-227	9 Immature N	HP5	FBgn0030301	Heterochromatin protein 5	20181004	Heterochromatin protein 5 (HP5) encodes a component of classical heterochromatin that is involved in gene silencing by heterochromatin.
4.78445e-203	0.248073	0.561	0.245	5.43992e-199	9 Immature N	Pfdn6	FBgn0036918	Prefoldin 6	-	Contributions welcome.
4.63238e-229	0.247676	0.307	0.101	5.26702e-225	9 Immature N	bif	FBgn0014133	bifocal	20190919	bifocal (bif) encodes an actin and microtubule binding protein involved in axon guidance and regulation of axon extension.
3.85939e-247	0.247572	0.296	0.092	4.38813e-243	9 Immature N	CG12025	FBgn0035285	-	-	Contributions welcome.
7.31968e-235	0.246017	0.367	0.129	8.32248e-231	9 Immature N	Crk	FBgn0024811	Crk oncogene	-	Contributions welcome.
7.06786e-205	0.245628	0.612	0.273	8.03615e-201	9 Immature N	klar	FBgn0001316	klarsicht	20190314	klarsicht (klar) encodes a member of the Nesprin family that links microtubule motors and various cellular structures. It controls the migration and positioning of nuclei in photoreceptors and muscles. It also regulates the motion of RNP granules in oocytes and lipid droplets in embryos.
1.01849e-239	0.245471	0.43	0.16	1.15802e-235	9 Immature N	NaPi-III	FBgn0260795	Na[+]-dependent inorganic phosphate cotransporter type III	20190926	Na[+]-dependent inorganic phosphate cotransporter type III (NaPi-III) encodes a transporter involved in sodium-dependent phosphate transmembrane transport.
5.50679e-153	0.245013	0.295	0.118	6.26122e-149	9 Immature N	Drl-2	FBgn0033791	Derailed 2	20181011	Derailed 2 (Drl-2) is a member of the RYK gene family encoding a receptor tyrosine kinase that transduces Wnt5 signaling. It regulates salivary gland positioning, muscle attachment site selection and olfactory system development. The products of Drl-2 and drl can play both cooperative and opposing roles, depending on the cells where they are differentially expressed.
2.46349e-248	0.244854	0.344	0.114	2.80098e-244	9 Immature N	CG8289	FBgn0030854	-	-	Contributions welcome.
1.6844e-86	0.244844	0.975	0.794	1.91517e-82	9 Immature N	RpS3A	FBgn0017545	Ribosomal protein S3A	20190314	Ribosomal protein S3A (RpS3A) encodes an essential component of the small ribosomal subunit that functions in protein synthesis. It is classified as a 'Minute' gene as heterozygous mutants exhibit a slower developmental rate and small adult bristles.
9.37884e-239	0.244793	0.306	0.099	1.06637e-234	9 Immature N	OstDelta	FBgn0034277	Oligosaccharide transferase Delta subunit	20190926	Oligosaccharide transferase Delta subunit (OstDelta) encodes a protein involved in the cellular encapsulation response.
9.03521e-223	0.244611	0.315	0.107	1.0273e-218	9 Immature N	Smn	FBgn0036641	survival motor neuron	20190314	survival motor neuron (Smn) encodes the eponymous member of the SMN complex, which functions as an assembly chaperone for Sm-class small nuclear ribonucleoproteins. The SMN complex contains three other 'Gemin' proteins encoded by Gem2, Gem3 and rig. Smn is essential for viability but higher levels of the protein are required for proper neuromuscular development and function.
2.42222e-218	0.244374	0.267	0.084	2.75406e-214	9 Immature N	Zir	FBgn0031216	Zizimin-related	20190711	Zizimin-related (Zir) encodes a Rho guanine nucleotide exchange factor involved in the cellular immune response.
4.208e-216	0.244128	0.475	0.193	4.7845e-212	9 Immature N	Pfdn2	FBgn0010741	Prefoldin 2	-	Contributions welcome.
1.32862e-229	0.243828	0.553	0.23	1.51064e-225	9 Immature N	Rab2	FBgn0014009	Rab2	20180913	Rab2 (Rab2) encodes a protein that belongs to the Rab family of small Ras-like GTPases that regulate vesicle trafficking. Rab2 product contributes to the maturation and fusion of endosomes and autophagosomes with lysosomes.
1.09132e-105	0.243632	0.815	0.489	1.24083e-101	9 Immature N	porin	FBgn0004363	porin	20190314	porin (porin) encodes a beta-barrel channel protein localized in the outer membrane of mitochondria that conducts translocation of various ions and metabolites between cytoplasm and mitochondria. It plays roles in mitochondria dynamics and mitophagy, and is ubiquitinated by the E3 ligases encoded by park and Mul1.
3.27507e-174	0.243384	0.21	0.067	3.72376e-170	9 Immature N	CG17698	FBgn0040056	-	-	Contributions welcome.
4.31382e-222	0.242691	0.485	0.196	4.90481e-218	9 Immature N	CG14442	FBgn0029893	-	-	Contributions welcome.
5.49574e-225	0.242332	0.234	0.067	6.24866e-221	9 Immature N	hiw	FBgn0030600	highwire	-	Contributions welcome.
6.03003e-257	0.241781	0.429	0.154	6.85614e-253	9 Immature N	CG2926	FBgn0037344	-	-	Contributions welcome.
6.04252e-223	0.241445	0.508	0.208	6.87034e-219	9 Immature N	CG17272	FBgn0038830	-	-	Contributions welcome.
1.53614e-231	0.241125	0.468	0.183	1.74659e-227	9 Immature N	Ost48	FBgn0014868	Oligosaccharyltransferase 48kD subunit	-	Contributions welcome.
6.0311e-223	0.241068	0.315	0.107	6.85736e-219	9 Immature N	Spt6	FBgn0028982	Spt6	-	Contributions welcome.
1.27945e-231	0.239989	0.371	0.132	1.45473e-227	9 Immature N	CG6523	FBgn0032509	-	-	Contributions welcome.
4.02826e-191	0.239916	0.312	0.114	4.58013e-187	9 Immature N	Nckx30C	FBgn0028704	Nckx30C	-	Contributions welcome.
1.49667e-151	0.239424	0.725	0.376	1.70171e-147	9 Immature N	Ran	FBgn0020255	Ran	-	Contributions welcome.
3.522e-226	0.238846	0.536	0.221	4.00452e-222	9 Immature N	alt	FBgn0038535	aluminum tubes	-	Contributions welcome.
1.40057e-217	0.238745	0.242	0.072	1.59245e-213	9 Immature N	TBCB	FBgn0034451	tubulin-binding cofactor B	20190314	tubulin-binding cofactor B (TBCB) encodes one of the cofactors required for the assembly of functional alpha/beta-Tubulin dimers needed for microtubule assembly. It is essential for microtubule-associated transport and cell polarity, but not for cell division.
2.22977e-226	0.238317	0.401	0.15	2.53525e-222	9 Immature N	Rpn5	FBgn0028690	Regulatory particle non-ATPase 5	-	Contributions welcome.
4.92146e-220	0.237013	0.297	0.098	5.5957e-216	9 Immature N	Iswi	FBgn0011604	Imitation SWI	-	Contributions welcome.
3.05214e-225	0.236975	0.296	0.096	3.47028e-221	9 Immature N	Map60	FBgn0010342	Microtubule-associated protein 60	20190314	Microtubule-associated protein 60 (Map60) encodes a microtubule binding protein that, together with gamma-tubulin and the product of Cp190, is a component of a centrosomal complex that can interact with microtubules.
4.18766e-195	0.236645	0.474	0.201	4.76137e-191	9 Immature N	CG43324	FBgn0263029	-	-	Contributions welcome.
4.06595e-231	0.236101	0.335	0.114	4.62298e-227	9 Immature N	X11Lbeta	FBgn0052677	X11Lbeta	-	Contributions welcome.
8.83203e-196	0.235921	0.52	0.225	1.0042e-191	9 Immature N	janA	FBgn0001280	janus A	-	Contributions welcome.
3.42344e-134	0.235621	0.768	0.417	3.89245e-130	9 Immature N	Su(var)205	FBgn0003607	Suppressor of variegation 205	-	Contributions welcome.
1.89505e-220	0.23559	0.399	0.151	2.15468e-216	9 Immature N	Fkbp59	FBgn0029174	FK506-binding protein 59kD	20190919	FK506-binding protein 59kD (Fkbp59) encodes a peptidylprolyl isomerase involved in the regulation of calcium transport and phototransduction.
1.31846e-227	0.235546	0.303	0.099	1.49909e-223	9 Immature N	CG17385	FBgn0033934	-	-	Contributions welcome.
6.60295e-206	0.235445	0.565	0.247	7.50756e-202	9 Immature N	Hel25E	FBgn0014189	Helicase at 25E	20190307	Helicase at 25E (Hel25E) encodes the UAP56 RNA helicase in the DECD subfamily of DEAD-box helicases. It is an enhancer of position-effect variegation, and contributes to mRNA splicing, nuclear export, and piRNA biosynthesis. The product of Hel25E binds heterochromatic cluster transcripts, along with the product of vas, to organize a piRNA-processing compartment that spans the nuclear envelope to …
9.5984e-179	0.23404	0.625	0.294	1.09134e-174	9 Immature N	CG40045	FBgn0058045	-	-	Contributions welcome.
5.86179e-216	0.233452	0.4	0.152	6.66485e-212	9 Immature N	lncRNA:CR42862
4.37159e-191	0.232012	0.213	0.064	4.9705e-187	9 Immature N	su(w[a])	FBgn0003638	suppressor of white-apricot	-	Contributions welcome.
1.74842e-217	0.23194	0.333	0.117	1.98795e-213	9 Immature N	CG42663	FBgn0261545	-	20190307	CG42663 encodes a Nck-associated protein 5-like protein involved in determination of lifespan.
2.48482e-154	0.231848	0.702	0.358	2.82524e-150	9 Immature N	Reph	FBgn0021800	Regulator of eph expression	20190314	Regulator of eph expression (Reph) encodes a putative nuclear protein involved in visual system development via the regulation of the product of Eph.
1.72989e-149	0.231581	0.212	0.074	1.96689e-145	9 Immature N	CG15236	FBgn0033108	-	-	Contributions welcome.
4.09545e-80	0.231564	0.988	0.854	4.65652e-76	9 Immature N	Bacc	FBgn0031453	Bacchus	20190919	Bacchus (Bacc) encodes a tyramine-dependent nuclear regulator involved in ethanol sensitivity.
9.90292e-218	0.230986	0.525	0.219	1.12596e-213	9 Immature N	CG12071	FBgn0039808	-	-	Contributions welcome.
8.92355e-212	0.230147	0.413	0.16	1.01461e-207	9 Immature N	Khc-73	FBgn0019968	Kinesin heavy chain 73	20181004	Kinesin heavy chain 73 (Khc-73) encodes a member of the Kinesin-3 family of microtubule-based transport motors. It facilitates endosomal transport during interphase and modulates cortical polarity during asymmetric neuroblast cell division.
1.06091e-180	0.229964	0.263	0.092	1.20625e-176	9 Immature N	NfI	FBgn0042696	Nuclear factor I	-	Contributions welcome.
3.12551e-221	0.229816	0.468	0.187	3.55371e-217	9 Immature N	Rab1	FBgn0285937	Rab1	20190328	Rab1 (Rab1) encodes a small GTPase which regulates endoplasmic reticulum to Golgi and intra Golgi trafficking through different effectors. It has been involved in Notch signaling, cell migration, autophagy and cytokinesis.
1.21395e-172	0.229106	0.665	0.321	1.38026e-168	9 Immature N	Prosbeta5	FBgn0029134	Proteasome beta5 subunit	20190926	Proteasome beta5 subunit (Prosbeta5) encodes an endopeptidase subunit of the of the 26S proteasome.
9.33256e-187	0.228966	0.209	0.063	1.06111e-182	9 Immature N	CG13868	FBgn0034501	-	-	Contributions welcome.
6.54048e-196	0.228871	0.567	0.25	7.43652e-192	9 Immature N	lost	FBgn0263594	lost	20190314	lost (lost) encodes a protein that interacts with the RNA-binding protein encoded by rump for posterior localization of mRNAs by diffusion/entrapment during late stages of oogenesis. The identification of the product of lost in various RNP complexes suggests a broad role in RNA metabolism.
1.05529e-220	0.228569	0.302	0.1	1.19986e-216	9 Immature N	CG2182	FBgn0037360	-	-	Contributions welcome.
4.17171e-153	0.228406	0.629	0.315	4.74323e-149	9 Immature N	CG32264	FBgn0052264	-	-	Contributions welcome.
2.14792e-98	0.228355	0.85	0.527	2.44219e-94	9 Immature N	kra	FBgn0250753	krasavietz	20190314	krasavietz (kra) encodes a translational regulator that is able to interact with the translation initiation factor encoded by eIF2beta. It is involved in axon guidance, long-term memory, and alcohol addiction.
9.32952e-215	0.228313	0.265	0.084	1.06077e-210	9 Immature N	Set1	FBgn0040022	SET domain containing 1	20190314	SET domain containing 1 (Set1) encodes an enzyme that methylates histone H3 on lysine 4 at promoter-proximal regions of most RNA Polymerase II transcribed genes. It is the catalytic subunit of the COMPASS complex.
2.73021e-230	0.227941	0.337	0.115	3.10425e-226	9 Immature N	Csk	FBgn0262081	C-terminal Src kinase	20190307	C-terminal Src kinase (Csk) encodes a cytoplasmic tyrosine kinase that acts as a tumor suppressor through Src pathway inibition as well as a mediator of the activity of the product of Egfr.
8.28436e-208	0.227819	0.247	0.077	9.41931e-204	9 Immature N	babo	FBgn0011300	baboon	20190307	baboon (babo) encodes the type I receptor for the activin-like ligands encoded by daw, Actbeta and myo. There are three isoforms of the product of babo that differ only in their extracellular domain likely resulting in different ligand binding specificity. It can form a complex with the type II receptors put or wit in the presence of an activin like ligand. This results in the transcriptional reg…
1.29429e-217	0.227657	0.354	0.128	1.47161e-213	9 Immature N	norpA	FBgn0262738	no receptor potential A	-	Contributions welcome.
1.32322e-188	0.227389	0.242	0.079	1.5045e-184	9 Immature N	Zyx	FBgn0011642	Zyxin	20190321	Zyxin (Zyx) encodes an actin cytoskeleton regulator found at cell-matrix junctions and cell-cell adherens junctions. Its roles include mechanotransduction and regulation of the Hippo signaling pathway.
3.43694e-185	0.227247	0.6	0.276	3.9078e-181	9 Immature N	CG30423	FBgn0050423	-	-	Contributions welcome.
1.36866e-103	0.226636	0.828	0.488	1.55616e-99	9 Immature N	CG13551	FBgn0040660	-	-	Contributions welcome.
8.92025e-225	0.226265	0.307	0.102	1.01423e-220	9 Immature N	Rheb	FBgn0041191	Ras homolog enriched in brain	20181108	Ras homolog enriched in brain (Rheb) encodes a Ras homolog that is the target of the product of gig. It activates the protein kinase encoded by Tor, leading to enlarged cell size.
1.80657e-69	0.225888	0.945	0.71	2.05407e-65	9 Immature N	HmgZ	FBgn0010228	HMG protein Z	-	Contributions welcome.
2.38976e-230	0.225848	0.351	0.122	2.71715e-226	9 Immature N	Xe7	FBgn0010772	Xe7	20190321	Xe7 (Xe7) encodes a protein that contributes to axon guidance and lateral inhibition.
3.11466e-237	0.225736	0.355	0.122	3.54137e-233	9 Immature N	CG3638	FBgn0261444	-	-	Contributions welcome.
2.02028e-136	0.225492	0.689	0.368	2.29705e-132	9 Immature N	CG31140	FBgn0051140	-	-	Contributions welcome.
9.8358e-192	0.225482	0.493	0.211	1.11833e-187	9 Immature N	Sec61gamma	FBgn0031049	Sec61 gamma subunit	-	Contributions welcome.
1.37444e-201	0.225274	0.467	0.194	1.56274e-197	9 Immature N	Sod2	FBgn0010213	Superoxide dismutase 2 (Mn)	20190926	Superoxide dismutase 2 (Mn) (Sod2) encodes an enzyme that detoxifies superoxide radicals in mitochondria. The loss of Sod2 generates endogenous oxidative stress that results in reduced activity of critical mitochondrial enzymes, hypersensitivity to oxidative stress and neonatal lethality. A muscle restricted p38Kinase-Mef2-Sod2 signaling module influences life span and stress.
1.41673e-184	0.224663	0.239	0.078	1.61082e-180	9 Immature N	Ephrin	FBgn0040324	Ephrin	20190613	Ephrin (Ephrin) encodes the ligand of the product of Eph. It is involved in nervous system development.
3.23435e-236	0.224564	0.388	0.14	3.67746e-232	9 Immature N	Ars2	FBgn0033062	Arsenic resistance protein 2	20190321	Arsenic resistance protein 2 (Ars2) encodes a protein that binds the cap binding complex and plays roles in small RNA biogenesis. It facilitates miRNA processing from primary miRNAs to pre-miRNAs. In addition, it interacts with the product of Dcr-2, modulates its activity and is required for siRNA-mediated silencing and antiviral defense.
4.93608e-216	0.224531	0.327	0.114	5.61232e-212	9 Immature N	Uhg1
1.49458e-222	0.223578	0.396	0.148	1.69934e-218	9 Immature N	Nup153	FBgn0061200	Nucleoporin 153kD	-	Contributions welcome.
1.9393e-233	0.223431	0.471	0.183	2.20499e-229	9 Immature N	NAT1	FBgn0010488	NAT1	20190919	NAT1 (NAT1) encodes a protein involved in chaeta development.
2.37142e-136	0.222691	0.708	0.371	2.6963e-132	9 Immature N	ATPsynB	FBgn0019644	ATP synthase, subunit B	20180920	ATP synthase, subunit B (ATPsynB) encodes a protein proposed to act in ATP synthesis and phagocytosis. Ubiquitous knockdown of ATPsynB results in larval growth defects, while knockdown in testes causes male infertility.
1.76807e-184	0.222653	0.54	0.242	2.0103e-180	9 Immature N	Sec61beta	FBgn0010638	Sec61 beta subunit	20190919	Sec61 beta subunit (Sec61beta) encodes a protein involved in the regulation of autophagy.
3.55005e-201	0.222561	0.219	0.065	4.03641e-197	9 Immature N	sle	FBgn0037810	slender lobes	20190314	slender lobes (sle) encodes a component of the nucleolus. sle depletion alters the aggregation of nucleolar components and results in retardation of proliferation of Kenyon cells.
4.25792e-233	0.222344	0.45	0.173	4.84125e-229	9 Immature N	inc	FBgn0025394	insomniac	20181018	insomniac (inc) encodes a BTB domain-containing protein that is essential in neurons for normal sleep-wake cycles.
1.80382e-211	0.222187	0.452	0.181	2.05094e-207	9 Immature N	Hipk	FBgn0035142	Homeodomain interacting protein kinase	20190307	Homeodomain interacting protein kinase (Hipk) encodes a protein that belongs to the DYRK family kinases. It can modulate signaling pathways including Wingless, Notch, Hippo, Hedgehog, JNK, and cell death. It plays roles in development, proliferation and patterning of many tissues, including the eye, wing, and the embryo.
3.79797e-227	0.222171	0.525	0.214	4.31829e-223	9 Immature N	CG8188	FBgn0030863	-	-	Contributions welcome.
2.28981e-88	0.221018	0.992	0.88	2.60352e-84	9 Immature N	tsr	FBgn0011726	twinstar	-	Contributions welcome.
6.26302e-214	0.220832	0.323	0.113	7.12105e-210	9 Immature N	bai	FBgn0045866	baiser	-	Contributions welcome.
9.113e-210	0.220827	0.427	0.168	1.03615e-205	9 Immature N	dod	FBgn0015379	dodo	-	Contributions welcome.
9.66902e-201	0.219973	0.572	0.25	1.09937e-196	9 Immature N	Pfdn5	FBgn0038976	Prefoldin 5	20210121	Prefoldin 5 (Pfdn5) encodes a member of the alpha subunit of the heterohexameric prefoldin complex, which acts as chaperone protein. It is involved in the inhibition of the formation of ectopic neuroblasts.
1.56936e-200	0.219955	0.232	0.071	1.78436e-196	9 Immature N	H	FBgn0001169	Hairless	20190307	Hairless (H) encodes the major antagonist of Notch signaling activity during imaginal development. It silences target genes of the product of N by assembling a transcriptional repressor complex, which includes the transcription factor encoded by Su(H) and general co-repressors like those encoded by gro and CtBP.
5.35279e-216	0.219632	0.254	0.078	6.08612e-212	9 Immature N	Tat	FBgn0030558	Tyrosine aminotransferase	-	Contributions welcome.
1.21637e-201	0.219059	0.256	0.082	1.38302e-197	9 Immature N	Tao	FBgn0031030	Tao	20190314	Tao (Tao) encodes a Ser/Thr kinase belonging to the Mst/Ste20 family. It is implicated in the Hippo and PAR-1 pathways. It contributes to restriction of tissue growth during development, regulation of microtubule dynamics, neuronal polarity, neural development, ethanol-stimulated behavioral response, and apoptosis.
1.13554e-194	0.218599	0.574	0.254	1.29111e-190	9 Immature N	Ssb-c31a	FBgn0015299	Single stranded-binding protein c31A	-	Contributions welcome.
5.56622e-214	0.218397	0.454	0.181	6.32879e-210	9 Immature N	uex	FBgn0262124	unextended	-	Contributions welcome.
1.8618e-86	0.21815	0.841	0.528	2.11686e-82	9 Immature N	COX6B	FBgn0031066	Cytochrome c oxidase subunit 6B	-	Contributions welcome.
3.67359e-179	0.21789	0.496	0.22	4.17687e-175	9 Immature N	CG1943	FBgn0037468	-	-	Contributions welcome.
2.40061e-205	0.217825	0.423	0.167	2.7295e-201	9 Immature N	glo	FBgn0259139	glorund	20190307	glorund (glo) encodes a hnRNP F/H family RNA-binding protein that binds directly to nos mRNA and regulates its translation during late stages of oogenesis. The functions of the product of glo include nurse cell nuclear chromatin organization, axis patterning as well as being required for viability to adulthood.
2.90237e-201	0.217433	0.22	0.065	3.3e-197	9 Immature N	glu	FBgn0015391	gluon	20190307	gluon (glu) encodes a subunit of the multiprotein complex condensin that is required for chromosome condensation and sister chromatid segregation. It contributes to nervous system development and glucose metabolism.
3.33889e-179	0.217304	0.597	0.276	3.79632e-175	9 Immature N	CkIIalpha	FBgn0264492	casein kinase IIalpha	-	Contributions welcome.
3.3209e-203	0.217248	0.545	0.234	3.77586e-199	9 Immature N	Ntf-2	FBgn0031145	Nuclear transport factor-2	20190314	Nuclear transport factor-2 (Ntf-2) is an essential gene regulating nuclear import. It encodes a protein that binds to the nuclear pore protein encoded by DCTN4-p62 and to the product of Ran and regulates the nuclear import of nuclear localization signal containing proteins.
5.64471e-160	0.21715	0.666	0.332	6.41803e-156	9 Immature N	Rac1	FBgn0010333	Rac1	-	Contributions welcome.
1.00662e-72	0.216721	0.915	0.647	1.14452e-68	9 Immature N	Tet	FBgn0263392	Ten-Eleven Translocation (TET) family protein	-	Contributions welcome.
6.14842e-218	0.216652	0.263	0.082	6.99076e-214	9 Immature N	CG2918	FBgn0023529	-	-	Contributions welcome.
1.02976e-200	0.216636	0.342	0.126	1.17083e-196	9 Immature N	CG17528	FBgn0261387	-	-	Contributions welcome.
9.59705e-221	0.216232	0.423	0.162	1.09118e-216	9 Immature N	gw	FBgn0051992	gawky	-	Contributions welcome.
1.81875e-122	0.216078	0.283	0.123	2.06792e-118	9 Immature N	toy	FBgn0019650	twin of eyeless	20190314	twin of eyeless (toy) encodes a transcription factor that is involved in eye development as part of the retinal determination gene network, and contributes to formation of the central nervous system.
1.56259e-132	0.216009	0.57	0.297	1.77667e-128	9 Immature N	Sh	FBgn0003380	Shaker	20190314	Shaker (Sh) encodes the structural alpha subunit of a voltage-gated potassium channel. It plays a key role in maintaining electrical excitability in neurons and muscle cells, as well as regulating neurotransmitter release at the synapse.
1.16086e-179	0.21583	0.66	0.314	1.3199e-175	9 Immature N	Mi-2	FBgn0262519	Mi-2	20190314	Mi-2 (Mi-2) encodes a nuclear ATP-dependent nucleosome remodeler of the CHD family. It associates with active chromatin and utilizes the energy of ATP hydrolysis to move nucleosomes along DNA. It is required for repression of cell type-specific genes, full activation of heat shock genes and regulates higher order chromatin structure of polytene chromosomes.
2.71974e-83	0.21575	0.91	0.608	3.09234e-79	9 Immature N	sqd	FBgn0263396	squid	20190314	squid (sqd) encodes a member of the hnRNPA family of RNA binding proteins. It is involved in the localization and translational regulation of grk mRNA in oogenesis.
1.70688e-227	0.215639	0.44	0.169	1.94072e-223	9 Immature N	CCT5	FBgn0010621	Chaperonin containing TCP1 subunit 5	20190912	Chaperonin containing TCP1 subunit 5 (CCT5) encodes a component of the TCP-1 ring complex (TRiC) chaperonin. It is involved in myofibril organization maintenance, cardiac physiological rhythm and lifespan determination.
2.7073e-212	0.215203	0.568	0.243	3.0782e-208	9 Immature N	eIF3i	FBgn0015834	eukaryotic translation initiation factor 3 subunit i	-	Contributions welcome.
2.51358e-165	0.214858	0.619	0.298	2.85794e-161	9 Immature N	ATPsyndelta	FBgn0028342	ATP synthase, delta subunit	-	Contributions welcome.
7.78902e-214	0.214644	0.34	0.122	8.85612e-210	9 Immature N	Rrp1	FBgn0004584	Recombination repair protein 1	-	Contributions welcome.
1.0519e-152	0.214239	0.675	0.343	1.19601e-148	9 Immature N	CG15628	FBgn0031632	-	-	Contributions welcome.
1.38603e-141	0.213985	0.751	0.397	1.57592e-137	9 Immature N	eIF4H1	FBgn0262734	eukaryotic translation initiation factor 4H1	-	Contributions welcome.
5.37687e-85	0.213459	0.781	0.495	6.11351e-81	9 Immature N	br	FBgn0283451	broad	-	Contributions welcome.
6.4586e-205	0.213307	0.243	0.075	7.34343e-201	9 Immature N	Sep1
1.42847e-144	0.212826	0.705	0.362	1.62417e-140	9 Immature N	Pomp	FBgn0032884	Pomp	-	Contributions welcome.
6.35495e-198	0.212502	0.334	0.123	7.22558e-194	9 Immature N	RhoGDI	FBgn0036921	RhoGDI	-	Contributions welcome.
1.50113e-228	0.21204	0.443	0.17	1.70679e-224	9 Immature N	eIF3m	FBgn0033902	eukaryotic translation initiation factor 3 subunit m	20190307	eukaryotic translation initiation factor 3 subunit m (eIF3m) encodes a non core component of the EIF3 translation initiation factor. The product of eIF3m functions during caspase mediated remodeling of the syncytial testis, where it interacts with the apoptosome.
7.08038e-214	0.211959	0.405	0.154	8.05039e-210	9 Immature N	Uba1	FBgn0023143	Ubiquitin activating enzyme 1	20190711	Ubiquitin activating enzyme 1 (Uba1) encodes an E1 enzyme involved in protein ubiquitylation. It contributes to multiple processes including regulation of Ras-ERK signaling, autophagy, apoptosis and tissue growth.
1.03321e-227	0.211473	0.452	0.175	1.17476e-223	9 Immature N	lark	FBgn0011640	lark	20190314	lark (lark) encodes an essential RNA-binding protein of the RNA recognition motif (RRM) class. It is implicated in both RNA splicing and translational control. It contributes to oogenesis, tissue development and circadian behavior.
3.38795e-199	0.210738	0.524	0.226	3.85209e-195	9 Immature N	DCP2	FBgn0036534	Decapping protein 2	20190912	Decapping protein 2 (DCP2) encodes a m7G(5')pppN diphosphatase involved in gene silencing by miRNA and the regulation of cytoplasmic mRNA processing body assembly.
1.18452e-194	0.210327	0.53	0.229	1.3468e-190	9 Immature N	Prosalpha5	FBgn0016697	Proteasome alpha5 subunit	-	Contributions welcome.
3.22338e-134	0.209394	0.739	0.393	3.66499e-130	9 Immature N	eEF1gamma	FBgn0029176	eukaryotic translation elongation factor 1 gamma	20190307	eukaryotic translation elongation factor 1 gamma (eEF1gamma) encodes a protein that associates with other EF1 subunits (alpha/beta/delta). It regulates organelle movement along microtubules. It binds tubulin and the protein kinase encoded by Doa, which in turns phosphorylates the product of eEF1gamma.
8.37786e-189	0.209094	0.218	0.067	9.52562e-185	9 Immature N	Lrch	FBgn0032633	Leucine-rich-repeats and calponin homology domain protein	20190314	Leucine-rich-repeats and calponin homology domain protein (Lrch) encodes a scaffold protein well conserved across animals that associates with actin-rich structures during cell division. Lack of Lrch results in a reduction of fertility and fitness.
1.15939e-221	0.207952	0.282	0.09	1.31823e-217	9 Immature N	CG1646
5.21977e-193	0.207615	0.425	0.174	5.93488e-189	9 Immature N	Eb1	FBgn0027066	Eb1	20190926	Eb1 (Eb1) encodes a microtubule end-binding protein that contributes to organization of the microtubule cytoskeleton. It is involved in chromosome segregation, wound healing and flight behavior.
3.28404e-199	0.207342	0.487	0.205	3.73395e-195	9 Immature N	shrb	FBgn0086656	shrub	20190314	shrub (shrb) encodes Shrub encodes Vps32/Snf7, a filament-forming subunit of the ESCRT-III complex involved in inward membrane budding. It regulates multiple cellular processes involving ESCRTs activity including multivesicular body biogenesis, cytokinesis, membrane repair and regulation of membrane associated signaling.
3.37721e-36	0.207065	0.745	0.508	3.83988e-32	9 Immature N	myr-GFP-p10
1.19751e-207	0.205921	0.382	0.145	1.36157e-203	9 Immature N	mgr	FBgn0264694	merry-go-round	-	Contributions welcome.
5.03741e-191	0.20563	0.206	0.061	5.72753e-187	9 Immature N	Bruce	FBgn0266717	BIR repeat containing ubiquitin-conjugating enzyme	20190321	BIR repeat containing ubiquitin-conjugating enzyme (Bruce) encodes a BIR domain containing anti-apoptotic protein of the inhibitor of apoptosis (IAP) protein family. It blocks apoptosis in part by binding to and ubiquitylating pro-apoptotic proteins such as the product of rpr. Bruce mutants are viable, but are vulnerable to apoptosis and show defects in spermatid differentiation.
1.19189e-160	0.205582	0.614	0.296	1.35517e-156	9 Immature N	Tim17b	FBgn0263977	Translocase of the inner mitochondrial membrane 17b	20190314	Translocase of the inner mitochondrial membrane 17b (Tim17b) encodes a small subunit of the mitochondrial inner membrane translocase complex. It is strictly required for the delivery of proteins to the mitochondrial matrix.
3.19878e-163	0.20492	0.488	0.223	3.63701e-159	9 Immature N	CG42450	FBgn0259927	-	-	Contributions welcome.
2.57116e-210	0.204836	0.463	0.188	2.92341e-206	9 Immature N	wech	FBgn0259745	wech	20190321	wech (wech) encodes a member of the RBCC/TRIM family of cytoplasmic multidomain proteins. It is a regulator of integrin-mediated adhesion. It interacts with the products of rhea and Ilk, which are components of the integrin-cytoskeleton link.
6.35423e-155	0.204774	0.587	0.286	7.22477e-151	9 Immature N	CanB	FBgn0010014	Calcineurin B	-	Contributions welcome.
3.69798e-217	0.204636	0.408	0.155	4.20461e-213	9 Immature N	icln	FBgn0029079	icln	20190307	icln (icln) encodes a cytosolic protein that functions as an assembly chaperone in the biogenesis of pre-mRNA processing small nuclear ribonucleoproteins (snRNPs) via interaction with Sm proteins. It is required in the motor system for viability and motor behaviour.
8.21007e-212	0.204435	0.45	0.179	9.33485e-208	9 Immature N	dpr7	FBgn0053481	defective proboscis extension response 7	-	Contributions welcome.
1.84284e-190	0.204314	0.243	0.079	2.09531e-186	9 Immature N	UbcE2H	FBgn0029996	Ubiquitin conjugating enzyme E2H	20190711	Ubiquitin conjugating enzyme E2H (UbcE2H)encodes an E2 enzyme involved in protein ubiquitylation. It is involved in response to viral infection.
9.92507e-210	0.204207	0.413	0.16	1.12848e-205	9 Immature N	SelT	FBgn0031670	Selenoprotein T	-	Contributions welcome.
1.04748e-179	0.203905	0.477	0.208	1.19098e-175	9 Immature N	nAChRalpha1	FBgn0000036	nicotinic Acetylcholine Receptor alpha1	20180906	nicotinic Acetylcholine Receptor alpha1 (nAChRalpha1) encodes a subunit of the nicotinic acetylcholine receptor, a pentameric neurotransmitter-gated ion channel.
4.13383e-208	0.203904	0.37	0.138	4.70017e-204	9 Immature N	exd	FBgn0000611	extradenticle	20190321	extradenticle (exd) encodes a homeodomain transcription factor that is imported to the nuclueus upon binding the product of hth. The protein complex hth-exd are Hox cofactors but also have additional Hox-independent functions such as in antennal development, proximal appendages patterning, and cell division promotion of the undifferentiated eye field.
2.21675e-205	0.203282	0.477	0.195	2.52044e-201	9 Immature N	Pdi	FBgn0286818	Protein disulfide isomerase	-	Contributions welcome.
7.90596e-187	0.203266	0.518	0.227	8.98907e-183	9 Immature N	Rad23	FBgn0026777	Rad23	20180927	Rad23 (Rad23) encodes an evolutionarily conserved member of the proteasome-associated proteins. It acts as a shuttle -or bridge- protein helping ubiquitinated proteins to interact with the proteasome, which in turn regulates their turnover.
2.68183e-207	0.202662	0.487	0.201	3.04924e-203	9 Immature N	CG11360	FBgn0039920	-	-	Contributions welcome.
5.21024e-174	0.202632	0.455	0.201	5.92405e-170	9 Immature N	nAChRalpha5	FBgn0028875	nicotinic Acetylcholine Receptor alpha5	20181011	nicotinic Acetylcholine Receptor alpha5 (nAChRalpha5) encodes a subunit of the nicotinic acetylcholine receptor, which is a pentameric neurotransmitter-gated ion channel.
9.96634e-64	0.202493	0.921	0.668	1.13317e-59	9 Immature N	mei-P26	FBgn0026206	meiotic P26	20190711	meiotic P26 (mei-P26) encodes a protein involved in meiosis, germline differentiation and spermatogenesis.
6.24681e-215	0.202349	0.345	0.123	7.10262e-211	9 Immature N	dom	FBgn0020306	domino	20181004	domino (dom) encodes a protein of the SWI2/SNF2 class of DNA-dependent ATPases. It is a component of the Tip60 acetyltransferase complex and functions in the exchange of histone His2Av. dom product contributes to Notch signaling and cell death regulation, as well as numerous other processes.
3.48658e-186	0.201556	0.225	0.071	3.96425e-182	9 Immature N	ova	FBgn0032197	ovaries absent	-	Contributions welcome.
1.57699e-216	0.201534	0.311	0.105	1.79303e-212	9 Immature N	tay	FBgn0260938	tay bridge	20190314	tay bridge (tay) encodes a nuclear protein acting in the MAP kinase pathway by preventing the product of rl activation. It is present in most cell types, and accumulates strongly in differentiated neurons.
2.12715e-194	0.200873	0.528	0.227	2.41857e-190	9 Immature N	Aps	FBgn0036111	Aps	20190912	Aps (Aps) encodes a diphosphoinositol-polyphosphate diphosphatase that hydrolyses a range of (di)nucleoside polyphosphates. It is involved in glucose and lipid homeostasis.
1.66557e-73	0.200307	0.967	0.752	1.89375e-69	9 Immature N	Pdcd4	FBgn0030520	Programmed cell death 4	-	Contributions welcome.
5.97511e-202	0.200149	0.346	0.128	6.7937e-198	9 Immature N	Rpn10	FBgn0015283	Regulatory particle non-ATPase 10	20190314	Regulatory particle non-ATPase 10 (Rpn10) encodes one of the polyubiquitin receptor subunits of the 26S proteasome. It recognizes and binds the polyubiquitin moiety of proteins intended for proteasomal degradation or the ubiquitin-like domain of extraproteasomal ubiquitin receptors.
2.61513e-116	0.199783	0.565	0.302	2.9734e-112	9 Immature N	Sidpn	FBgn0032741	similar to Deadpan	-	Contributions welcome.
6.63702e-190	0.199325	0.222	0.069	7.54629e-186	9 Immature N	dock	FBgn0010583	dreadlocks	-	Contributions welcome.
2.64259e-206	0.19883	0.412	0.16	3.00462e-202	9 Immature N	Arl6IP1	FBgn0038453	ADP-ribosylation factor-like 6 interacting protein 1	-	Contributions welcome.
1.69082e-225	0.198532	0.285	0.09	1.92246e-221	9 Immature N	SMC1	FBgn0040283	Structural maintenance of chromosomes 1	20190314	Structural maintenance of chromosomes 1 (SMC1) encodes an ATPase that heterodimerizes with the product of SMC3 to interact with the products of vtd and SA to form the cohesin ring complex. Cohesin encircles sister chromatids after DNA replication and has multiple roles in the regulation of gene expression and DNA repair.
1.06877e-213	0.198318	0.335	0.119	1.21519e-209	9 Immature N	dtn	FBgn0262730	detonator	-	Contributions welcome.
1.6386e-194	0.198214	0.412	0.165	1.86309e-190	9 Immature N	Rbp1	FBgn0260944	RNA-binding protein 1	-	Contributions welcome.
9.63066e-219	0.198165	0.403	0.152	1.09501e-214	9 Immature N	Rpt1	FBgn0028687	Regulatory particle triple-A ATPase 1	20190314	Regulatory particle triple-A ATPase 1 (Rpt1) encodes an AAA-type ATPase protein that forms part of the heterohexameric ATPase ring of the regulatory complex of the 26S proteasome.
1.07522e-218	0.198108	0.439	0.171	1.22253e-214	9 Immature N	Ubi-p63E	FBgn0003943	Ubiquitin-63E	20180906	Ubiquitin-63E (Ubi-p63E) encodes a polyubiquitin precursor: once processed by deubiquitinating enzymes, it produces ten ubiquitin molecules, which are predominantly conjugated to target proteins. Ubiquitin conjugation is involved in a wide range of biological processes, such as protein degradation, endocytosis of plasma membrane proteins, protein trafficking, DNA-damage response and inflammation …
6.10295e-189	0.198105	0.292	0.104	6.93906e-185	9 Immature N	promL	FBgn0026189	prominin-like	-	Contributions welcome.
6.63566e-101	0.197881	0.809	0.475	7.54475e-97	9 Immature N	ATPsynbeta	FBgn0010217	ATP synthase, beta subunit	-	Contributions welcome.
1.53836e-74	0.197469	0.919	0.64	1.74912e-70	9 Immature N	nmo	FBgn0011817	nemo	20190314	nemo (nmo) encodes an atypical proline-directed serine/threonine kinase with roles in numerous developmental processes, including ommatidial rotation/planar cell polarity, retinal specification and neuronal function, and circadian clock speed. It regulates the activity of several signal transduction pathways, including BMP, Wnt, and Notch, and is implicated in fly models of neurodegenerative dise…
1.44912e-206	0.197372	0.425	0.167	1.64765e-202	9 Immature N	eIF4B	FBgn0020660	eukaryotic translation initiation factor 4B	20190711	eukaryotic translation initiation factor 4B (eIF4B) encodes a protein involved in cap-dependent translation, cell survival, and proliferation.
3.96562e-206	0.197343	0.326	0.116	4.50891e-202	9 Immature N	CG5746	FBgn0039186	-	-	Contributions welcome.
1.84735e-129	0.19707	0.219	0.083	2.10043e-125	9 Immature N	nolo	FBgn0051619	no long nerve cord	20190912	no long nerve cord (nolo) encodes a protein involved in ventral cord development.
2.8241e-171	0.196669	0.209	0.066	3.211e-167	9 Immature N	dpr12	FBgn0085414	defective proboscis extension response 12	-	Contributions welcome.
3.2739e-235	0.196449	0.329	0.11	3.72242e-231	9 Immature N	lilli	FBgn0041111	lilliputian	-	Contributions welcome.
3.7618e-200	0.196047	0.372	0.141	4.27717e-196	9 Immature N	Haspin	FBgn0046706	Haspin	-	Contributions welcome.
6.01457e-192	0.195926	0.39	0.154	6.83856e-188	9 Immature N	Uev1A	FBgn0035601	Ubiquitin-conjugating enzyme variant 1A	20191219	Ubiquitin-conjugating enzyme variant 1A (Uev1A) encodes a conserved protein that contributes to ubiquitin conjugating enzyme activity, but not catalytically, since it lacks the conserved cysteine residue essential for ubiquitin conjugation. It regulates genomic integrity, IMD pathway-mediated innate immunity, JNK-pathway mediated cell death and tumor invasion.
1.83188e-204	0.195567	0.341	0.124	2.08284e-200	9 Immature N	CG31712	FBgn0051712	-	-	Contributions welcome.
4.02584e-207	0.195441	0.316	0.111	4.57738e-203	9 Immature N	nudC	FBgn0021768	nudC	20190926	nudC (nudC) encodes a component of a specialized dynein complex involved in nucleus localization and positive regulation of dendrite morphogenesis.
3.51004e-184	0.195349	0.446	0.189	3.99092e-180	9 Immature N	Lis-1	FBgn0015754	Lissencephaly-1	20180920	Lissencephaly-1 (Lis-1) encodes a regulator of the cytoplasmic dynein-1 motor complex, binding to Dynein heavy chain and regulating dynein force production, microtubule affinity and velocity. It is involved in the transport of many of dynein's cargoes, including mRNPs, mitochondria and nuclei. The Lis-1 product is also a non-catalytic subunit of platelet-activating factor acetylhydrolase.
7.24577e-199	0.195201	0.302	0.106	8.23844e-195	9 Immature N	CG5554	FBgn0034914	-	-	Contributions welcome.
2.50147e-181	0.195108	0.609	0.279	2.84417e-177	9 Immature N	SmB	FBgn0262601	Small ribonucleoprotein particle protein SmB	20190314	Small ribonucleoprotein particle protein SmB (SmB) encodes an RNA binding protein that forms a heterodimeric sub-complex with the product of SmD3. They function as part of the heteroheptameric ring complex Sm core, which is involved in the formation of spliceosomal small nuclear RNPs (U1, U2, U4 and U5), which together catalyze pre-mRNA splicing.
2.89812e-179	0.194734	0.633	0.296	3.29516e-175	9 Immature N	Hrb98DE	FBgn0001215	Heterogeneous nuclear ribonucleoprotein at 98DE	20190307	Heterogeneous nuclear ribonucleoprotein at 98DE (Hrb98DE) encodes a nuclear RNA-binding protein. It controls hnRNA stability, splicing, IRES-dependent translation, and translational repression. It represents one of the main targets of the poly(ADP-ribosyl)ation pathway. It also regulates tissue polarity patterning and germ-line stem cell fate.
1.26469e-210	0.194666	0.332	0.118	1.43796e-206	9 Immature N	Rcd-1	FBgn0031047	Required for cell differentiation 1	-	Contributions welcome.
3.9476e-214	0.194653	0.361	0.132	4.48843e-210	9 Immature N	Cpsf5	FBgn0035987	Cleavage and polyadenylation specific factor 5	-	Contributions welcome.
1.53438e-204	0.19427	0.448	0.18	1.74459e-200	9 Immature N	Prosalpha4	FBgn0004066	Proteasome alpha4 subunit	-	Contributions welcome.
1.3517e-211	0.193528	0.42	0.163	1.53689e-207	9 Immature N	mago	FBgn0002736	mago nashi	20190314	mago nashi (mago) encodes a protein that is part of the exon junction complex, which is required for post-transcriptional processes such as pre-mRNA splicing, RNA localization and nonsense-mediated decay. It is involved in germline development, germplasm assembly and photoreceptor differentiation.
1.12186e-178	0.19337	0.267	0.094	1.27555e-174	9 Immature N	CG11134	FBgn0030518	-	-	Contributions welcome.
8.1868e-155	0.192647	0.439	0.199	9.30839e-151	9 Immature N	ed	FBgn0000547	echinoid	20190307	echinoid (ed) encodes a cell adhesion molecule of adherens junctions that mediate cell adhesion/recognition. It participates in multiple signaling pathways including Egfr, Notch and Hippo during organogenesis. It is also required in multiple steps of dorsal closure during embryogenesis.
1.71886e-147	0.192536	0.64	0.321	1.95434e-143	9 Immature N	Pka-C1	FBgn0000273	Protein kinase, cAMP-dependent, catalytic subunit 1	20190314	Protein kinase, cAMP-dependent, catalytic subunit 1 (Pka-C1) encodes a serine/threonine kinase that contributes to axis specification, rhythmic behavior and synaptic transmission.
3.3974e-204	0.192266	0.371	0.14	3.86284e-200	9 Immature N	Ras85D	FBgn0003205	Ras oncogene at 85D	20190314	Ras oncogene at 85D (Ras85D) encodes a protein that acts downstream of several cell signals, most notably from Receptor Tyrosine Kinases, to regulate tissue growth and development. When abnormally activated it can direct developmental defects and tissue hyperplasia, mimicking aspects of human disease including Rasopathies and cancer, respectively.
6.75773e-229	0.192183	0.322	0.107	7.68354e-225	9 Immature N	Bap60	FBgn0025463	Brahma associated protein 60kD	20190801	Brahma associated protein 60kD (Bap60) encodes a protein required for Brahma complex function. It represses neuroblast proliferation and regulates heterochromatin assembly.
1.88345e-67	0.192006	0.823	0.538	2.14148e-63	9 Immature N	COX7A	FBgn0040529	Cytochrome c oxidase subunit 7A	-	Contributions welcome.
7.51998e-192	0.191492	0.511	0.22	8.55022e-188	9 Immature N	CG5676	FBgn0032200	-	-	Contributions welcome.
3.73563e-167	0.191388	0.622	0.297	4.24742e-163	9 Immature N	akirin	FBgn0082598	akirin	-	Contributions welcome.
3.0658e-178	0.190985	0.253	0.087	3.48581e-174	9 Immature N	CG42361	FBgn0259707	-	-	Contributions welcome.
8.03032e-223	0.190721	0.386	0.142	9.13048e-219	9 Immature N	Rpt4	FBgn0028685	Regulatory particle triple-A ATPase 4	20190314	Regulatory particle triple-A ATPase 4 (Rpt4) encodes the 19S proteasomal ATPase, which is a component of the 26S proteosome complex. It localizes to the nucleolus and participates in regulating rRNA transcription. It physically interacts with the tumor suppressor encoded by BHD.
3.56548e-196	0.190663	0.229	0.07	4.05395e-192	9 Immature N	CG7656	FBgn0036516	-	-	Contributions welcome.
6.02044e-175	0.190205	0.227	0.074	6.84524e-171	9 Immature N	CG43901	FBgn0264502	-	-	Contributions welcome.
2.13998e-123	0.190181	0.788	0.433	2.43316e-119	9 Immature N	D1	FBgn0000412	D1 chromosomal protein	20180906	D1 chromosomal protein (D1) encodes a multi-AT-hook chromosomal protein that associates with AT-rich satellites, including the SAT-III repeats of the X-chromosome. The product of D1 binds to the minor-groove of the DNA and favors heterochromatin-mediated gene repression involving its interaction with topoisomerase II.
1.1071e-201	0.189451	0.307	0.108	1.25878e-197	9 Immature N	snf	FBgn0003449	sans fille	20190314	sans fille (snf) encodes a protein component of U1 and U2 small nuclear ribonucleoproteins (snRNPs). U1 and U2 snRNPs combine with other snRNPs on the pre-mRNA to assemble a spliceosome. It contributes to alternative splicing regulation.
2.74633e-206	0.189362	0.368	0.137	3.12258e-202	9 Immature N	CaBP1	FBgn0025678	calcium-binding protein 1	20190307	calcium-binding protein 1 (CaBP1) encodes a protein that resides in the lumen of the endoplasmic reticulum. It seems to be relocated outside cells during apoptosis and involved in the phagocytosis of apoptotic cells.
1.97558e-196	0.18924	0.299	0.105	2.24623e-192	9 Immature N	eIF3a	FBgn0037249	eukaryotic translation initiation factor 3 subunit a	-	Contributions welcome.
2.13859e-181	0.18872	0.226	0.072	2.43158e-177	9 Immature N	Utx	FBgn0260749	Utx histone demethylase	20190321	Utx histone demethylase (Utx) encodes a Jumonji C containing protein that catalyzes the removal of methyl groups from Histone H3 lysine 27. Together with the products of trr and Lpt, it is thought to regulate chromatin structure at transcriptional enhancers.
1.38089e-147	0.188567	0.508	0.243	1.57008e-143	9 Immature N	Syt1	FBgn0004242	Synaptotagmin 1	20190314	Synaptotagmin 1 (Syt1) encodes a synaptic vesicle calcium binding protein that functions as the fast calcium sensor for neurotransmitter release at synapses.
3.76871e-196	0.188438	0.293	0.102	4.28502e-192	9 Immature N	sff	FBgn0036544	sugar-free frosting	20190801	sugar-free frosting (sff) encodes a protein involved in neuromuscular junction development and protein N-linked glycosylation.
9.21539e-210	0.188064	0.385	0.145	1.04779e-205	9 Immature N	Rpt3	FBgn0028686	Regulatory particle triple-A ATPase 3	-	Contributions welcome.
5.3397e-205	0.18772	0.261	0.084	6.07123e-201	9 Immature N	CG18081	FBgn0036537	-	-	Contributions welcome.
3.01778e-126	0.187719	0.212	0.08	3.43122e-122	9 Immature N	rdgA	FBgn0261549	retinal degeneration A	20190314	retinal degeneration A (rdgA) encodes a diacylglycerol kinase that mediates the conversion of diacylglycerol to phosphatidic acid. It contributes to phospholipase C based signalling reactions, controlling ion channel activity and protein transport.
8.61399e-210	0.187584	0.317	0.111	9.79411e-206	9 Immature N	S	FBgn0003310	Star	20190314	Star (S) encodes a type II transmembrane protein that facilitates trafficking of transmembrane Egfr ligands from the endoplasmic reticulum to the late secretory compartment. It is involved in growth regulation, cell survival and developmental patterning.
1.02867e-173	0.187069	0.469	0.206	1.16959e-169	9 Immature N	mtd	FBgn0013576	mustard	20190314	mustard (mtd) encodes an ecdysone-regulated late puff protein. A isoform including only the C-terminal with a TLDc domain enters the nucleus. This isoform increases intestinal stem cell division and suppresses expression of the antimicrobial peptide encoded by DptA at the transcriptional level, independent of IMD pathway signaling.
7.47181e-188	0.186603	0.53	0.232	8.49544e-184	9 Immature N	Task6	FBgn0038165	TWIK-related acid-sensitive K[+] channel 6	20190926	TWIK-related acid-sensitive K[+] channel 6 (Task6) encodes an ion channel involved in the transmembrane transport of potassium.
5.79514e-211	0.186602	0.416	0.161	6.58908e-207	9 Immature N	CCT4	FBgn0032444	Chaperonin containing TCP1 subunit 4	-	Contributions welcome.
6.1462e-116	0.186574	0.747	0.415	6.98822e-112	9 Immature N	mub	FBgn0262737	mushroom-body expressed	20190926	mushroom-body expressed (mub) encodes a protein involved in thermosensory behavior and regulation of alternative mRNA splicing.
2.94142e-216	0.186347	0.378	0.139	3.34439e-212	9 Immature N	Gp93	FBgn0039562	Glycoprotein 93	20190307	Glycoprotein 93 (Gp93) encodes a heat shock protein Hsp90 family member that is involved in midgut development.
2.15086e-192	0.186335	0.478	0.202	2.44553e-188	9 Immature N	RFeSP	FBgn0021906	Rieske iron-sulfur protein	-	Contributions welcome.
4.61721e-184	0.186096	0.247	0.082	5.24976e-180	9 Immature N	Atf6	FBgn0033010	Atf6	-	Contributions welcome.
5.52276e-164	0.185179	0.218	0.073	6.27938e-160	9 Immature N	lncRNA:CR45919
1.54506e-185	0.185042	0.241	0.079	1.75673e-181	9 Immature N	Stt3A	FBgn0031149	Catalytic subunit 3A of the oligosaccharyltransferase complex	-	Contributions welcome.
8.25886e-50	0.184828	0.76	0.565	9.39032e-46	9 Immature N	lncRNA:roX1
1.42577e-194	0.184619	0.518	0.223	1.6211e-190	9 Immature N	sima	FBgn0266411	similar	-	Contributions welcome.
2.20976e-184	0.184556	0.238	0.077	2.5125e-180	9 Immature N	pont	FBgn0040078	pontin	20190321	pontin (pont) encodes a member of the AAA+ (ATPases Associated with various cellular Activities) family. It is found in different complexes involved in transcriptional regulation, chromatin remodelling, DNA repair or ribonucleoprotein assembly, and participates in the control of cell proliferation and survival.
8.89914e-195	0.184546	0.297	0.104	1.01183e-190	9 Immature N	CSN5	FBgn0027053	COP9 signalosome subunit 5	20190307	COP9 signalosome subunit 5 (CSN5) encodes the subunit 5 of the COP9 signalosome (CSN). The CSN plays a central role in the regulation of E3-cullin RING ubiquitin ligases. The product of CSN5 is an isopeptidase that deNEDDylates the cullin subunit of E3-cullin RING ubiquitin ligases.
1.18699e-175	0.183449	0.284	0.103	1.34961e-171	9 Immature N	Ank	FBgn0011747	Ankyrin	20190307	Ankyrin (Ank) encodes protein that is recruited to the plasma membrane by its association with the product of beta-Spec. It also binds to the adhesion protein encoded by Nrg leading to accumulation of the products of Ank and beta-Spec at sites of cell-cell adhesion.
1.17312e-178	0.183423	0.267	0.094	1.33384e-174	9 Immature N	sol	FBgn0003464	small optic lobes	-	Contributions welcome.
4.05034e-191	0.183315	0.318	0.116	4.60523e-187	9 Immature N	CCT1	FBgn0003676	Chaperonin containing TCP1 subunit 1	-	Contributions welcome.
1.31797e-193	0.182972	0.365	0.14	1.49853e-189	9 Immature N	CG1307	FBgn0026566	-	-	Contributions welcome.
4.06897e-167	0.182922	0.207	0.066	4.62641e-163	9 Immature N	Adk3	FBgn0026602	Adenosine kinase 3	-	Contributions welcome.
2.04796e-187	0.182541	0.357	0.139	2.32853e-183	9 Immature N	LRR	FBgn0033212	Leucine-rich repeat	20190912	Leucine-rich repeat (LRR) encodes a protein that contributes to the response to insecticides. It regulates the immune response and NIK/NF-kappaB signaling.
2.14264e-202	0.182467	0.338	0.123	2.43618e-198	9 Immature N	PDCD-5	FBgn0036580	Programmed Cell Death 5	-	Contributions welcome.
8.2146e-207	0.18211	0.432	0.171	9.34e-203	9 Immature N	me31B	FBgn0004419	maternal expression at 31B	-	Contributions welcome.
6.22367e-177	0.18202	0.251	0.086	7.07631e-173	9 Immature N	SPoCk	FBgn0052451	Secretory Pathway Calcium atpase	20190912	Secretory Pathway Calcium atpase (SPoCk) encodes a transporting ATPase with roles in the maintenance of cellular Ca2+ homeostasis.
4.69921e-145	0.181565	0.655	0.327	5.34301e-141	9 Immature N	Yeti	FBgn0267398	Yeti	20190321	Yeti (Yeti) encodes an essential chromatin protein that interacts with subunits of the Tip60 chromatin remodeling complex. Yeti loss results in lethality at the larval stage and in chromosome organization defects.
3.03043e-188	0.180983	0.244	0.079	3.4456e-184	9 Immature N	cta	FBgn0000384	concertina	-	Contributions welcome.
1.20842e-88	0.180736	0.807	0.529	1.37397e-84	9 Immature N	ct	FBgn0004198	cut	20190307	cut (ct) encodes a homeoprotein that functions as a transcriptional factor in many different cells such as wing disc, muscle, oocyte and sense organ cells. It is a regulator of type-specific neuronal identity in the peripheral nervous system. ct is expressed at variable levels in the dendritic arborization (DA) neurons and these levels control the different dendritic morphologies specific for eac…
1.06187e-207	0.1807	0.322	0.113	1.20735e-203	9 Immature N	Opa1	FBgn0261276	Optic atrophy 1	20190314	Optic atrophy 1 (Opa1) encodes a dynamin-related GTPase that mediates fusion of the inner membrane of mitochondria. It usually works with the product of Marf to coordinately fuse both mitochondrial membranes. The product of Opa1 activity is regulated by proteolytic processing.
4.56711e-196	0.180665	0.371	0.142	5.1928e-192	9 Immature N	grp	FBgn0261278	grapes	20190307	grapes (grp) encodes a protein that functions in a cell cycle checkpoint pathway that responds to DNA damage.
2.75649e-199	0.180479	0.368	0.14	3.13413e-195	9 Immature N	Apt1	FBgn0042138	Acyl-protein thioesterase 1	-	Contributions welcome.
3.00131e-200	0.180476	0.409	0.161	3.41249e-196	9 Immature N	UQCR-C1	FBgn0038271	Ubiquinol-cytochrome c reductase core protein 1	-	Contributions welcome.
2.21343e-205	0.180471	0.394	0.151	2.51667e-201	9 Immature N	wap	FBgn0266848	wings apart	20190321	wings apart (wap) encodes a protein required for growth, viability, muscle development, and proper wing venation. It physically interacts with the product of ds, and functions in the Hippo pathway to regulate growth.
2.62365e-196	0.180434	0.377	0.146	2.98309e-192	9 Immature N	msn	FBgn0010909	misshapen	20190314	misshapen (msn) encodes a Sterile 20 MAP kinase kinase kinase.
4.67926e-138	0.180059	0.208	0.074	5.32032e-134	9 Immature N	side-VI	FBgn0083950	sidestep VI	-	Contributions welcome.
1.25572e-210	0.179898	0.523	0.218	1.42776e-206	9 Immature N	pico	FBgn0261811	pico	20190314	pico (pico) encodes an intracellular adapter protein belonging to the MRL family of proteins, which transduce signals from growth factor receptors to changes in the actin cytoskeleton. Its roles include the regulation of growth and cell migration.
7.23872e-193	0.179865	0.362	0.139	8.23043e-189	9 Immature N	cac	FBgn0263111	cacophony	20190307	cacophony (cac) encodes the primary structural subunit of a voltage-gated calcium channel, which is located at presynaptic active zones. It functions in evoked neurotransmitter release at neuromuscular synapses. It contributes to male courtship behavior and a wide range of neurophysiological processes.
2.74542e-196	0.179696	0.474	0.197	3.12154e-192	9 Immature N	Dek	FBgn0026533	Dek	20180927	Dek (Dek) encodes a DNA binding protein involved in DNA repair and heterochromatin integrity.
4.82778e-169	0.179481	0.249	0.087	5.48918e-165	9 Immature N	CG9953	FBgn0035726	-	-	Contributions welcome.
3.1472e-193	0.179206	0.234	0.073	3.57837e-189	9 Immature N	CG3732	FBgn0034750	-	-	Contributions welcome.
3.98131e-190	0.178888	0.292	0.103	4.52675e-186	9 Immature N	CG1890	FBgn0039869	-	-	Contributions welcome.
4.08414e-164	0.178697	0.605	0.285	4.64367e-160	9 Immature N	cl	FBgn0000318	clot	20180906	clot (cl) encodes a protein with thioredoxin reductase and glutathione peroxidase enzymatic activity. cl is required for drosopterin biosynthesis and its product contributes to redox homeostasis and signaling and defence against oxidative stress.
1.3945e-157	0.1785	0.638	0.31	1.58555e-153	9 Immature N	MED26	FBgn0039923	Mediator complex subunit 26	-	Contributions welcome.
1.30226e-188	0.17846	0.224	0.07	1.48067e-184	9 Immature N	Nup35	FBgn0030943	Nucleoporin 35kDa	-	Contributions welcome.
1.59332e-184	0.178365	0.227	0.072	1.8116e-180	9 Immature N	Slmap	FBgn0040011	Sarcolemma associated protein	-	Contributions welcome.
2.31399e-172	0.178176	0.535	0.241	2.631e-168	9 Immature N	Pfdn1	FBgn0031776	Prefoldin 1	-	Contributions welcome.
2.12136e-185	0.178175	0.565	0.252	2.41199e-181	9 Immature N	CG10077	FBgn0035720	-	-	Contributions welcome.
5.64114e-86	0.178115	0.874	0.54	6.41398e-82	9 Immature N	His3.3A	FBgn0014857	Histone H3.3A	-	Contributions welcome.
2.25987e-190	0.17798	0.275	0.094	2.56947e-186	9 Immature N	GMF	FBgn0028894	Glia maturation factor	20190307	Glia maturation factor (GMF) encodes a protein belonging to the ADF-H domain family of proteins, which promote dissambly of actin networks. It specifically binds to and promotes disassembly of Arp2/3-nucleated lamellipodial actin networks. It plays a role in promoting protrusion dynamics during cell migration.
3.51606e-187	0.177884	0.248	0.082	3.99777e-183	9 Immature N	Usp14	FBgn0032216	Ubiquitin specific protease 14	20190321	Ubiquitin specific protease 14 (Usp14) encodes a deubiquitinase that associates with the 19S component of the proteasome in a reversible manner. Its functions include ubiquitin chain disassemblance for mono-ubiquitin recycling, control of protein degradation by the proteasome and regulation of proteasome subtrate interactions.
7.01667e-174	0.177816	0.22	0.071	7.97795e-170	9 Immature N	tapas	FBgn0027529	tapas	-	Contributions welcome.
1.72732e-165	0.177706	0.21	0.068	1.96397e-161	9 Immature N	CG8209	FBgn0035830	-	-	Contributions welcome.
2.11499e-174	0.1777	0.246	0.084	2.40474e-170	9 Immature N	GCS2alpha	FBgn0027588	Glucosidase 2 alpha subunit	-	Contributions welcome.
1.23084e-205	0.177568	0.305	0.105	1.39946e-201	9 Immature N	BI-1	FBgn0035871	Bax Inhibitor-1	-	Contributions welcome.
2.84363e-186	0.177435	0.242	0.079	3.2332e-182	9 Immature N	CG10600	FBgn0032717	-	-	Contributions welcome.
5.05146e-201	0.177352	0.431	0.172	5.74352e-197	9 Immature N	dj-1beta	FBgn0039802	dj-1beta	-	Contributions welcome.
1.61864e-198	0.177141	0.3	0.105	1.84039e-194	9 Immature N	Srp9	FBgn0035827	Signal recognition particle 9	-	Contributions welcome.
6.82455e-67	0.17704	0.985	0.859	7.75951e-63	9 Immature N	RpL10Ab	FBgn0036213	Ribosomal protein L10Ab	20181025	Ribosomal protein L10Ab (RpL10Ab) is an essential gene during oogenesis that encodes a ribosomal protein of the large ribosome subunit.
1.96776e-205	0.177016	0.3	0.103	2.23735e-201	9 Immature N	Rpn1	FBgn0028695	Regulatory particle non-ATPase 1	20190801	Regulatory particle non-ATPase 1 (Rpn1) encodes a component of the 26S proteasome, which degrades polyubiquitinated proteins in the cytoplasm and nucleus.
2.83065e-196	0.176807	0.427	0.172	3.21845e-192	9 Immature N	hfp	FBgn0028577	half pint	20190307	half pint (hfp) encodes a single stranded nucleic acid binding protein with roles in transcription and RNA splicing. It functions in Myc transcriptional repression and cell growth control, via interaction with the transcription factor encoded by hay.
1.06644e-186	0.176651	0.288	0.102	1.21255e-182	9 Immature N	Fas1	FBgn0285925	Fasciclin 1	-	Contributions welcome.
2.21539e-165	0.176485	0.273	0.101	2.5189e-161	9 Immature N	Svil	FBgn0266696	Supervillin	-	Contributions welcome.
2.90724e-200	0.176195	0.308	0.108	3.30553e-196	9 Immature N	qkr58E-3	FBgn0022984	quaking related 58E-3	20190912	quaking related 58E-3 (qkr58E-3) encodes an RNA binding protein that contributes to mRNA splicing and apoptosis.
6.89013e-177	0.175452	0.202	0.061	7.83408e-173	9 Immature N	Chd1	FBgn0250786	Chromodomain-helicase-DNA-binding protein 1	20190307	Chromodomain-helicase-DNA-binding protein 1 (Chd1) encodes an ATPase involved in the remodeling and assembly of chromatin. Its biological functions include regulation of gene transcription, incorporation of the histone variant H3.3 into paternal chromatin at fertilization and regulation of intestinal immunity and microbiota.
1.10671e-62	0.175145	0.906	0.635	1.25833e-58	9 Immature N	Nrt	FBgn0004108	Neurotactin	-	Contributions welcome.
6.11236e-201	0.174874	0.357	0.133	6.94976e-197	9 Immature N	Akt1
2.54932e-184	0.174438	0.349	0.134	2.89858e-180	9 Immature N	sau	FBgn0267378	sauron	-	Contributions welcome.
3.30957e-184	0.17438	0.239	0.078	3.76298e-180	9 Immature N	Stt3B	FBgn0011336	Catalytic subunit 3B of the oligosaccharyltransferase complex	-	Contributions welcome.
1.1625e-147	0.174257	0.217	0.076	1.32176e-143	9 Immature N	CG30428	FBgn0050428	-	-	Contributions welcome.
2.82373e-181	0.174204	0.35	0.136	3.21058e-177	9 Immature N	ewg	FBgn0005427	erect wing	20180913	erect wing (ewg) encodes a transcription factor that is essential for synaptic growth at neuromuscular junctions, specification of photoreceptor subtypes, and formation of indirect flight muscles. ewg product has also been linked to the Hippo and Wingless pathways and serves as a major target of the RNA-binding protein encoded by elav.
1.69076e-106	0.173305	0.212	0.087	1.92239e-102	9 Immature N	beat-Ic	FBgn0028644	beaten path Ic	20190912	beaten path Ic (beat-Ic) encodes a protein involved in axon guidance.
6.56927e-185	0.173287	0.219	0.068	7.46926e-181	9 Immature N	z	FBgn0004050	zeste	20190321	zeste (z) encodes a sequence-specific DNA-binding protein. It is often found in the proximal promoter region of many genes where it helps to recruit the BRM nucleosome remodeling complex. It is best known for the pairing-dependent repressive effects produced by some of its mutants on target genes, especially the w gene.
7.20709e-187	0.173272	0.533	0.233	8.19446e-183	9 Immature N	eEF1delta	FBgn0032198	eukaryotic translation elongation factor 1 delta	-	Contributions welcome.
4.16824e-185	0.173162	0.307	0.112	4.73928e-181	9 Immature N	rl	FBgn0003256	rolled	20190314	rolled (rl) encodes the mitogen activated protein (MAP) kinase, core component of the RAS/MAPK pathway. It is inactivated by the phosphatases encoded by PTP-ER and Mkp3. It phosphorylates a diverse set of downstream cytoplasmic and nuclear effectors, which impact cell fate decisions in a wide array of tissues.
2.2513e-78	0.173074	0.229	0.11	2.55973e-74	9 Immature N	VGlut	FBgn0031424	Vesicular glutamate transporter	20181004	Vesicular glutamate transporter (VGlut) encodes a glutamate transporter belonging to SLC family of transporters. It localizes to synaptic vesicles in either glutamatergic or dopaminergic nerve terminals. It has been associated with neurodegenerative processes, regulation of basal and stimulant-induced locomotion, as well as the loading of glutamate and dopamine neurotransmitters into synaptic ves…
2.7604e-183	0.172855	0.378	0.151	3.13858e-179	9 Immature N	Clic	FBgn0030529	Chloride intracellular channel	20190801	Chloride intracellular channel (Clic) encodes a protein involved in chloride transport and alcohol-related behavior.
5.73677e-42	0.172489	0.719	0.521	6.52271e-38	9 Immature N	mamo	FBgn0267033	maternal gene required for meiosis	20190613	maternal gene required for meiosis (mamo) encodes a zinc finger C2H2 transcription factor enriched in embryonic primordial germ cells. It is required for functional gamete production.
5.51875e-103	0.172386	0.647	0.368	6.27482e-99	9 Immature N	CG17716
2.21298e-193	0.172233	0.43	0.174	2.51616e-189	9 Immature N	Bin1	FBgn0024491	Bicoid interacting protein 1	20190307	Bicoid interacting protein 1 (Bin1) interacts with sequence-specific transcription factors (e.g. the product of bcd, Kr, Trl) to help recruit the Sin3A-HDAC1 histone deacetylase co-repressor complex to target genes. The product of Bin1 contributes to axis patterning and embryonic segmentation via transcription regulation.
5.89287e-148	0.172185	0.202	0.069	6.7002e-144	9 Immature N	Dad	FBgn0020493	Daughters against dpp	20181004	Daughters against dpp (Dad) encodes the inhibitory SMAD in the BMP/Dpp pathway. It is involved in growth regulation and developmental patterning.
2.94506e-171	0.172159	0.434	0.187	3.34853e-167	9 Immature N	fra	FBgn0011592	frazzled	20190307	frazzled (fra) encodes a DCC-like Netrin receptor that mediates axon guidance. It also contributes to dendrite guidance, development and morphogenesis.
1.65573e-179	0.171797	0.231	0.075	1.88257e-175	9 Immature N	CoRest	FBgn0261573	CoRest	20190228	CoRest (CoRest) encodes a DNA binding factor that controls transcription in cooperation with other transcriptional regulators. It positively modulates Notch signaling as well as showing co-repressor activity via histone modification regulation.
3.27624e-174	0.171735	0.394	0.162	3.72509e-170	9 Immature N	CG13220	FBgn0033608	-	-	Contributions welcome.
4.11517e-187	0.171573	0.327	0.122	4.67895e-183	9 Immature N	Vps60	FBgn0036740	Vacuolar protein sorting 60	20190321	Vacuolar protein sorting 60 (Vps60) encodes a member of the Vps4 complex. It contributes to the formation of intraluminal vesicles and multi-vesicular bodies by supporting the dissociation of the ESCRT complex from the invaginating membranes on endosomes.
7.73532e-202	0.171156	0.399	0.155	8.79506e-198	9 Immature N	Ccdc58	FBgn0036909	Coiled-coil domain-containing 58	-	Contributions welcome.
1.51322e-176	0.170663	0.265	0.093	1.72053e-172	9 Immature N	Tudor-SN	FBgn0035121	Tudor staphylococcal nuclease	-	Contributions welcome.
2.69578e-178	0.170564	0.228	0.074	3.0651e-174	9 Immature N	Cdc27	FBgn0012058	Cell division cycle 27	20190307	Cell division cycle 27 (Cdc27) encodes a component of the anaphase-promoting complex/cyclosome (APC/C). It is important for substrate recruitment and interacts with its co-activators, encoded by fzy and fzr, as well as the mitotic checkpoint proteins, encoded by mad2 and BubR1.
9.33952e-47	0.170556	0.979	0.849	1.0619e-42	9 Immature N	alphaTub84B	FBgn0003884	alpha-Tubulin at 84B	-	Contributions welcome.
3.24917e-196	0.170082	0.524	0.224	3.69431e-192	9 Immature N	enc	FBgn0004875	encore	20190307	encore (enc) encodes a protein involved in the regulation of germline mitoses. It promotes the upregulation of grk mRNA translation in the dorsal anterior corner of the oocyte, allowing normal dorso-ventral pattern formation.
3.59696e-158	0.169907	0.602	0.288	4.08974e-154	9 Immature N	Diap1	FBgn0260635	Death-associated inhibitor of apoptosis 1	20190307	Death-associated inhibitor of apoptosis 1 (Diap1) encodes an E3 ubiquitin ligase with a caspase inhibitor activity that is involved in the control of apoptosis.
7.9051e-193	0.169838	0.439	0.18	8.9881e-189	9 Immature N	CG3556	FBgn0029708	-	-	Contributions welcome.
9.88794e-188	0.169747	0.324	0.12	1.12426e-183	9 Immature N	MCTS1	FBgn0029833	Malignant T cell amplified sequence 1	20190314	Malignant T cell amplified sequence 1 (MCTS1) encodes a protein that, together with its binding partner encoded by DENR, is a non-canonical translation initiation factor. It associates with ribosomes and it promotes translation reinitiation.
1.25657e-198	0.169701	0.3	0.105	1.42872e-194	9 Immature N	MED7	FBgn0051390	Mediator complex subunit 7	-	Contributions welcome.
6.43001e-178	0.169577	0.322	0.122	7.31092e-174	9 Immature N	Arl4	FBgn0039889	ADP ribosylation factor-like 4	-	Contributions welcome.
5.0254e-170	0.169467	0.207	0.066	5.71388e-166	9 Immature N	poe	FBgn0011230	purity of essence	20190314	purity of essence (poe) encodes a Calmodulin-binding, E3 ubiquitin ligase. It functions in glial growth in peripheral nerves, motor neuron excitability, synaptic vesicle release and sperm individuation.
6.59964e-189	0.169069	0.279	0.097	7.50379e-185	9 Immature N	CG5515	FBgn0039163	-	-	Contributions welcome.
2.05397e-195	0.168705	0.458	0.188	2.33537e-191	9 Immature N	x16	FBgn0028554	x16 splicing factor	20190919	x16 splicing factor (x16) encodes a protein involved in RNA splicing and RNA metabolism regulation.
1.06552e-188	0.168655	0.382	0.15	1.2115e-184	9 Immature N	Flo1	FBgn0024754	Flotillin 1	-	Contributions welcome.
2.38605e-191	0.168507	0.352	0.134	2.71294e-187	9 Immature N	CG34159	FBgn0085188	-	-	Contributions welcome.
2.90661e-167	0.167819	0.241	0.083	3.30482e-163	9 Immature N	CG5516	FBgn0038389	-	-	Contributions welcome.
2.03342e-191	0.167716	0.351	0.133	2.312e-187	9 Immature N	bin3	FBgn0263144	bicoid-interacting protein 3	20190516	bicoid-interacting protein 3 (bin3) encodes an RNA methyltransferase that adds a 5'-methyl cap to the product of snRNA:7SK preventing its degradation. It contributes to inhibition of cad mRNA translation in the anterior of the embryo.
2.38557e-192	0.167019	0.358	0.137	2.71239e-188	9 Immature N	Src64B	FBgn0262733	Src oncogene at 64B	20190314	Src oncogene at 64B (Src64B) encodes a Src family nonreceptor tyrosine kinase. It has many biological roles, including ring canal morphogenesis in oogenesis and the male germline, microfilament ring constriction during cellularization, and modulation of growth and apoptosis. Some of its roles overlap with those of the product of Src42A.
2.40991e-118	0.16698	0.779	0.428	2.74006e-114	9 Immature N	B52	FBgn0004587	B52	-	Contributions welcome.
3.51563e-181	0.166975	0.454	0.191	3.99728e-177	9 Immature N	EloC	FBgn0266711	Elongin C	20190307	Elongin C (EloC) encodes an essential protein for development that participates in the control of wing cell identity. EloB, EloC and EloA encode for subunits of the Elongin complex, which interacts in vivo with the chromatin factor encoded by corto.
1.05777e-187	0.166968	0.319	0.117	1.20268e-183	9 Immature N	CG11247	FBgn0037120	-	-	Contributions welcome.
9.3005e-208	0.166579	0.312	0.108	1.05747e-203	9 Immature N	vih	FBgn0264848	vihar	20190926	vihar (vih) encodes a protein that belongs to the ubiquitin-conjugating (E2) enzyme family with a direct role in protein ubiquitylation. The product of vih accepts activated ubiquitin from the ubiquitin-activating (E1) enzyme via thioester bond with a conserved catalytic cysteine, then interacts with the APC/C ubiquitin ligase (E3) to directly ubiquitinate target proteins.
7.86434e-185	0.166192	0.462	0.195	8.94175e-181	9 Immature N	Rbp1-like	FBgn0030479	Rbp1-like	20190912	Rbp1-like (Rbp1-like) encodes a mRNA binding protein involved in RNA splicing and RNA metabolism.
4.63974e-179	0.166182	0.287	0.104	5.27539e-175	9 Immature N	Sec63	FBgn0035771	Secretory 63	-	Contributions welcome.
7.29898e-158	0.166089	0.647	0.314	8.29894e-154	9 Immature N	cg	FBgn0000289	combgap	20190307	combgap (cg) encodes a DNA binding protein that can act as a repressor or activator of gene expression depending on context. It binds to Polycomb Response Elements and is necessary to recruit Polycomb protein complexes to some of them.
2.46055e-172	0.165646	0.278	0.101	2.79764e-168	9 Immature N	Zip102B	FBgn0039902	Zinc/iron regulated transporter-related protein 102B	-	Contributions welcome.
5.01314e-191	0.165335	0.477	0.202	5.69994e-187	9 Immature N	Idh3a	FBgn0027291	Isocitrate dehydrogenase 3a	-	Contributions welcome.
7.86652e-199	0.164969	0.422	0.168	8.94423e-195	9 Immature N	Uba2	FBgn0029113	Ubiquitin-like activating enzyme 2	20190926	Ubiquitin-like activating enzyme 2 (Uba2) encodes one of two subunits (along with the product of Aos1) of the heterodimeric SUMO activating enzyme. It contains the catalytic cysteine residue that first becomes adenylated using ATP and that then forms a thioester linkage to the C-terminal end of SUMO.
1.52207e-66	0.164137	0.86	0.561	1.7306e-62	9 Immature N	CG43736	FBgn0263993	-	-	Contributions welcome.
3.45958e-202	0.163803	0.38	0.145	3.93354e-198	9 Immature N	CG7414	FBgn0037135	-	-	Contributions welcome.
6.18855e-194	0.163794	0.33	0.121	7.03638e-190	9 Immature N	GlyRS	FBgn0027088	Glycyl-tRNA synthetase	20190801	Glycyl-tRNA synthetase (GlyRS) encodes a protein involved in dendrite morphogenesis and larval lymph gland hemopoiesis.
8.86363e-174	0.163643	0.363	0.146	1.00779e-169	9 Immature N	CG41099	FBgn0039955	-	-	Contributions welcome.
3.37225e-197	0.163472	0.31	0.11	3.83425e-193	9 Immature N	lig	FBgn0020279	lingerer	20190314	lingerer (lig) encodes a putative RNA binding protein that forms a complex with the products of orb and orb2. Loss of lig results in defects in copulation and short-term memory.
3.522e-201	0.163356	0.284	0.095	4.00451e-197	9 Immature N	brm	FBgn0000212	brahma	20190307	brahma (brm) encodes the ATPase subunit of the Brahma chromatin-remodeling complex, which is involved in transcription regulation. It regulates Egfr signalling, stem cell proliferation, and innate immune response. It contributes to multiple processes including neurogenesis, muscle development, phagocytosis, His3-K27 acetylation and leg and wing morphogenesis.
1.48082e-147	0.16331	0.608	0.297	1.68369e-143	9 Immature N	His2Av	FBgn0001197	Histone H2A variant	20190307	Histone H2A variant (His2Av) encodes a protein that is present in about 25% of nucleosomes. It influences chromatin structure and gene regulation and is also phosphorylated in response to DNA damage in the less conserved C-terminal tail.
2.34251e-214	0.163302	0.422	0.162	2.66343e-210	9 Immature N	CCT3	FBgn0015019	Chaperonin containing TCP1 subunit 3	-	Contributions welcome.
9.68154e-139	0.163276	0.659	0.331	1.10079e-134	9 Immature N	robl	FBgn0024196	roadblock	20190314	roadblock (robl) encodes a dynein-associated protein involved in intracellular transport mediated by Dynein. It contributes to dendrite morphogenesis and mushroom body development.
4.43028e-170	0.163044	0.266	0.095	5.03723e-166	9 Immature N	CG4133	FBgn0031257	-	-	Contributions welcome.
9.5301e-195	0.162895	0.269	0.09	1.08357e-190	9 Immature N	MED19	FBgn0036761	Mediator complex subunit 19	20190314	Mediator complex subunit 19 (MED19) encodes a conserved nuclear protein that acts as a hinge in the flexible mediator transcription complex associated with RNA polymerase II.
2.2433e-189	0.162799	0.282	0.098	2.55063e-185	9 Immature N	RnpS1	FBgn0037707	RNA-binding protein S1	20190919	RNA-binding protein S1 (RnpS1) encodes a protein involved in RNA splicing and regulation of DNA transposition.
6.07065e-49	0.162646	0.93	0.694	6.90233e-45	9 Immature N	Fkbp12	FBgn0013954	FK506-binding protein 12kD	20190321	FK506-binding protein 12kD (Fkbp12) encodes a protein that binds the intracellular calcium channel encoded by RyR in an oxidation dependent manner. Loss of the binding between the products of Fkbp12 and RyR results in increased calcium leak and reduced muscle function.
1.89504e-183	0.162288	0.417	0.171	2.15466e-179	9 Immature N	Vha26	FBgn0283535	Vacuolar H[+]-ATPase 26kD subunit	20190926	Vacuolar H[+]-ATPase 26kD subunit (Vha26) encodes the E subunit of the V1 domain of the vacuolar ATPase that is required for the morphology of tracheal cells.
4.83375e-198	0.162147	0.357	0.134	5.49597e-194	9 Immature N	Cbl	FBgn0020224	Cbl proto-oncogene	20190307	Cbl proto-oncogene (Cbl) encodes an E3 protein-ubiquitin ligase for protein post-translational modification in RTK signaling (EGFR, VEGFR, FGF, and RET families) and non-RTK signaling (Src family). After the ubiquitination mediated by the product of Cbl, the substrates will be targeted to protein degradation for controlling cell growth, survival, migration and inflammation.
2.47628e-55	0.162039	0.947	0.71	2.81553e-51	9 Immature N	chinmo	FBgn0086758	Chronologically inappropriate morphogenesis	20190307	Chronologically inappropriate morphogenesis (chinmo) encodes a putative BTB-zinc finger transcription factor. It is essential for neuronal temporal patterning. It also plays a role in the regulation of eye development, tumor formation, and the self-renewal and/or sexual identity of male somatic cyst stem cells by acting downstream of JAK-STAT signaling.
4.18017e-138	0.161305	0.68	0.346	4.75285e-134	9 Immature N	RpL34a	FBgn0039406	Ribosomal protein L34a	-	Contributions welcome.
3.27093e-146	0.161245	0.238	0.088	3.71904e-142	9 Immature N	Hs3st-A	FBgn0053147	Heparan sulfate 3-O sulfotransferase-A	20190307	Heparan sulfate 3-O sulfotransferase-A (Hs3st-A) encodes a heparan sulfate modifying enzyme that transfers a sulfate group to the 3-O position of glucosamine residues of heparan sulfate. It regulates adult midgut homeostasis by repressing EGFR signaling.
1.4024e-182	0.16085	0.291	0.104	1.59453e-178	9 Immature N	boca	FBgn0004132	boca	20190321	boca (boca) encodes an endoplasmic reticulum protein that is evolutionarily conserved. It is required for the intracellular trafficking of members of the low-density lipoprotein family of receptors, including the one encoded by arr. As such, boca mutants are compromised for a number of pathways including Wingless signaling.
6.0717e-200	0.160814	0.474	0.195	6.90352e-196	9 Immature N	Prosalpha7	FBgn0023175	Proteasome alpha7 subunit	-	Contributions welcome.
6.82901e-174	0.160329	0.228	0.075	7.76459e-170	9 Immature N	stan	FBgn0024836	starry night	20190314	starry night (stan) encodes the seven-pass transmembrane cadherin that controls planar cell polarity, neuronal dendrite morphogenesis, and axon guidance.
1.13126e-187	0.159738	0.462	0.193	1.28624e-183	9 Immature N	Kap-alpha3	FBgn0027338	karyopherin alpha3	20190912	karyopherin alpha3 (Kap-alpha3) encodes a protein required for the nuclear import of the product of N.
1.29042e-173	0.159291	0.304	0.114	1.46721e-169	9 Immature N	ttv	FBgn0265974	tout-velu	-	Contributions welcome.
3.19505e-194	0.159117	0.262	0.087	3.63277e-190	9 Immature N	e(y)3	FBgn0087008	enhancer of yellow 3	20190926	enhancer of yellow 3 (e(y)3) encodes a nuclear protein required for embryogenesis and oogenesis. It participates in gene activation in euchromatin as a component of both the SWI/SNF chromatin remodeling complex and the TFIID transcription coactivator. It also contributes to gene silencing in pericentric heterochromatin and is also a coactivator in the JAK/STAT pathway.
9.21133e-169	0.15883	0.238	0.081	1.04733e-164	9 Immature N	CG17493	FBgn0040010	-	-	Contributions welcome.
3.27448e-168	0.158806	0.226	0.075	3.72308e-164	9 Immature N	CaMKI	FBgn0016126	Calcium/calmodulin-dependent protein kinase I	-	Contributions welcome.
1.00204e-152	0.158717	0.247	0.09	1.13932e-148	9 Immature N	nerfin-1	FBgn0028999	nervous fingers 1	20181011	nervous fingers 1 (nerfin-1) encodes a zinc finger transcription factor that regulates early axon guidance at the embryonic stage and is required for the maintenance of larval neuron differentiation. In the larval medulla cortex, nerfin-1 is expressed in medulla neurons at the early stage and protects them from dedifferentiation via the repression of Notch signaling pathway.
1.66547e-173	0.158428	0.385	0.158	1.89364e-169	9 Immature N	px	FBgn0003175	plexus	20190314	plexus (px) encodes a ubiquitously expressed nuclear matrix protein required to restrict excess wing vein development by repressing transcription of the pro-vein gene rho.
2.32715e-170	0.158285	0.326	0.127	2.64597e-166	9 Immature N	Unc-76	FBgn0040395	Uncoordinated 76	20190919	Unc-76 (Unc-76) encodes a kinesin binding protein involved in axo-dendritic transport.
1.08886e-192	0.158179	0.288	0.1	1.23804e-188	9 Immature N	fmt	FBgn0035688	fiery mountain	-	Contributions welcome.
3.39522e-191	0.158173	0.32	0.117	3.86036e-187	9 Immature N	Rpn2	FBgn0028692	Regulatory particle non-ATPase 2	-	Contributions welcome.
2.07401e-153	0.157845	0.607	0.292	2.35815e-149	9 Immature N	ND-ACP	FBgn0011361	NADH dehydrogenase (ubiquinone) acyl carrier protein	-	Contributions welcome.
3.99414e-185	0.157792	0.439	0.182	4.54134e-181	9 Immature N	Rpt6	FBgn0020369	Regulatory particle triple-A ATPase 6	20181004	Regulatory particle triple-A ATPase 6 (Rpt6) encodes a subunit of the proteasome, which is responsible for the ATP-dependent degradation of obsolete or damaged proteins. Rpt6 product belongs to the heterohexameric ring formed by triple-A ATPases that unfolds ubiquitinated target proteins before their degradation.
8.69481e-165	0.157674	0.2	0.063	9.88599e-161	9 Immature N	nAChRalpha2	FBgn0000039	nicotinic Acetylcholine Receptor alpha2	-	Contributions welcome.
6.73575e-204	0.157669	0.356	0.131	7.65855e-200	9 Immature N	l(3)psg2	FBgn0035617	lethal (3) persistent salivary gland 2	-	Contributions welcome.
3.52557e-58	0.157352	0.978	0.801	4.00857e-54	9 Immature N	RpL6	FBgn0039857	Ribosomal protein L6	-	Contributions welcome.
6.88065e-206	0.156848	0.318	0.111	7.8233e-202	9 Immature N	HIP-R	FBgn0029676	Hsc/Hsp70-interacting protein related	20181011	Hsc/Hsp70-interacting protein related (HIP-R) encodes an ortholog of the human Hsp70 interacting protein (HIP), which is a co-chaperone that stabilizes the ADP-bound conformation of Hsp70.
3.81314e-114	0.156333	0.734	0.394	4.33554e-110	9 Immature N	HINT1	FBgn0031459	histidine triad nucleotide binding protein 1	-	Contributions welcome.
6.72697e-195	0.15614	0.354	0.133	7.64856e-191	9 Immature N	rump	FBgn0267790	rumpelstiltskin	20190314	rumpelstiltskin (rump) encodes the Drosophila hnRNP M homolog. It binds to nos and osk mRNAs and plays a role in mRNA localization to the germ plasm by diffusion/entrapment during late stages of oogenesis. It also binds to exonic splicing enhancers on pre-mRNA targets, implicating it as a splicing factor.
2.50692e-196	0.156101	0.34	0.125	2.85036e-192	9 Immature N	stau	FBgn0003520	staufen	20190314	staufen (stau) encodes a double-stranded RNA binding protein involved in mRNA localization. It contributes to anterior and posterior patterning, nervous system development and long term memory.
1.2707e-169	0.155805	0.262	0.093	1.44479e-165	9 Immature N	Atg3	FBgn0036813	Autophagy-related 3	20190627	Autophagy-related 3 (Atg3) encodes a protein involved in multiple autophagy processes such as autophagosome assembly, cellular response to starvation, and glycophagy.
6.15968e-173	0.15527	0.26	0.091	7.00355e-169	9 Immature N	Cypl	FBgn0035141	Cyclophilin-like	-	Contributions welcome.
3.62584e-174	0.155181	0.584	0.267	4.12258e-170	9 Immature N	Ref1	FBgn0010774	RNA and export factor binding protein 1	-	Contributions welcome.
1.5709e-173	0.154889	0.221	0.072	1.78612e-169	9 Immature N	Su(z)2	FBgn0265623	Suppressor of zeste 2	20190926	Suppressor of zeste 2 (Su(z)2) encodes a protein that regulates gene expression by modifying epigenetic marks. The gene is related to Psc and was orginally identified due to its ability to suppress transvection at z.
2.18015e-154	0.154736	0.626	0.301	2.47883e-150	9 Immature N	ben	FBgn0000173	bendless	20190307	bendless (ben) encodes an E2 ubiquitin-conjugating enzyme. It plays essential roles in multiple processes such as synaptic growth and maturation, axon guidance, innate immunity, genomic integrity, tumor growth, cell invasion, apoptosis, long-term memory and escape response.
4.39527e-166	0.154574	0.65	0.314	4.99742e-162	9 Immature N	rudhira	FBgn0266019	rudhira	20190926	rudhira (rudhira) is expressed in nephrocytes and encodes a protein that regulates macromolecular uptake and clearance by nephrocytes to maintain tissue homeostasis.
9.38259e-175	0.154524	0.255	0.088	1.0668e-170	9 Immature N	Sec61alpha	FBgn0086357	Sec61 alpha subunit	20190314	Sec61 alpha subunit (Sec61alpha) encodes a subunit of the the translocon, a protein-conducting channel that mediates the co-translational transport of nascent polypeptides into the endoplasmic reticulum. It is a subunit of the Sec61 heterotrimer that forms the core of translocon channel.
1.06618e-147	0.154501	0.608	0.293	1.21225e-143	9 Immature N	Uch	FBgn0010288	Ubiquitin carboxy-terminal hydrolase	-	Contributions welcome.
2.28219e-156	0.154444	0.206	0.068	2.59485e-152	9 Immature N	Tomosyn	FBgn0030412	Tomosyn	20190919	Tomosyn (Tomosyn) encodes a protein involved in long-term memory and neuromuscular synaptic transmission.
4.35404e-170	0.154435	0.271	0.098	4.95054e-166	9 Immature N	Mlf	FBgn0034051	Myelodysplasia/myeloid leukemia factor	-	Contributions welcome.
2.88102e-178	0.15443	0.471	0.202	3.27572e-174	9 Immature N	da	FBgn0267821	daughterless	20190307	daughterless (da) encodes a class I bHLH protein important for sex determination and dosage compensation by controlling the feminizing switch gene Sxl. It participates in transcriptional regulation of a wide variety processes, including oogenesis, neurogenesis, myogenesis and cell proliferation.
3.74304e-170	0.15419	0.347	0.138	4.25584e-166	9 Immature N	mmd	FBgn0259110	mind-meld	-	Contributions welcome.
1.28997e-180	0.153583	0.411	0.168	1.46669e-176	9 Immature N	Rpn11	FBgn0028694	Regulatory particle non-ATPase 11	-	Contributions welcome.
7.29031e-59	0.153549	0.985	0.828	8.28908e-55	9 Immature N	RpL7	FBgn0005593	Ribosomal protein L7	-	Contributions welcome.
4.41177e-155	0.153401	0.219	0.075	5.01618e-151	9 Immature N	fwd	FBgn0004373	four wheel drive	20190307	four wheel drive (fwd) encodes a Golgi-localized lipid kinase that synthesizes phosphatidylinositol 4-phosphate from phosphatidylinositol. It is involved in spermatocyte cytokinesis and male fertility.
2.23996e-184	0.153347	0.315	0.116	2.54683e-180	9 Immature N	CG15237	FBgn0033104	-	-	Contributions welcome.
1.13404e-164	0.153346	0.214	0.07	1.2894e-160	9 Immature N	rno	FBgn0035106	rhinoceros	20190314	rhinoceros (rno) encodes a nuclear protein that functions in the Egfr signaling pathway, downstream of MAP kinase activation, and regulates transcription of Egfr targets. It is involved in cell differentiation and developmental patterning.
1.03702e-156	0.153305	0.207	0.068	1.17909e-152	9 Immature N	prtp	FBgn0030329	pretaporter	20190314	pretaporter (prtp) encodes a ligand for the engulfment receptor encoded by drpr. It resides in the endoplasmic reticulum. During apoptosis it is exposed at the cell surface where it binds the product of drpr to induce phagocytosis.
1.87469e-177	0.153104	0.25	0.085	2.13152e-173	9 Immature N	Pp4-19C	FBgn0023177	Protein phosphatase 19C	-	Contributions welcome.
5.00104e-134	0.152981	0.206	0.074	5.68619e-130	9 Immature N	cmpy	FBgn0037015	crimpy	-	Contributions welcome.
4.38444e-167	0.15277	0.229	0.077	4.98511e-163	9 Immature N	CG5355	FBgn0032242	-	-	Contributions welcome.
8.90215e-153	0.152623	0.267	0.101	1.01217e-148	9 Immature N	dlp	FBgn0041604	dally-like	20190912	dally-like (dlp) encodes a glypican that regulates the signaling strength and range of the morphogens encoded by hh and wg.
7.252e-203	0.152141	0.359	0.133	8.24553e-199	9 Immature N	MBD-like	FBgn0027950	Methyl-CpG binding domain protein-like	20190801	Methyl-CpG binding domain protein-like (MBD-like) encodes a protein involved in chromosome condensation and transcription repression.
3.22695e-197	0.151529	0.392	0.152	3.66905e-193	9 Immature N	Galphaq	FBgn0004435	G protein alpha q subunit	20190307	G protein alpha q subunit (Galphaq) encodes an alpha subunit of a heterotrimeric G-protein that functions downstream of GPCR signaling. It contributes to neuronal development, olfaction, flight, learning and memory.
6.06735e-180	0.151248	0.279	0.099	6.89858e-176	9 Immature N	mge	FBgn0035473	maggie	20190314	maggie (mge) encodes a protein predicted to act as a receptor of the TOM (translocase of outer membrane) complex, which is involved in protein import into mitochondria. The product of mge modulates cell death induced by the expression of the mouse Bax protein.
3.36852e-138	0.150855	0.257	0.101	3.83001e-134	9 Immature N	igl	FBgn0013467	igloo	20190919	igloo (igl) encodes a calmodulin binding protein.
1.30018e-191	0.15075	0.379	0.148	1.4783e-187	9 Immature N	zetaCOP	FBgn0040512	Coat Protein (coatomer) zeta	-	Contributions welcome.
1.02949e-161	0.150567	0.503	0.227	1.17053e-157	9 Immature N	SdhC	FBgn0037873	Succinate dehydrogenase, subunit C	20190919	Succinate dehydrogenase, subunit C (SdhC) encodes a protein involved in mitochondrial electron transport and oxidative stress response.
8.45249e-174	0.15027	0.498	0.218	9.61049e-170	9 Immature N	UbcE2M	FBgn0035853	NEDD8-conjugating enzyme UbcE2M	-	Contributions welcome.
4.33287e-85	0.150161	0.653	0.393	4.92648e-81	9 Immature N	dysc	FBgn0264006	dyschronic	20190307	dyschronic (dysc) encodes a protein that regulates the localization of the calcium-activated potassium channel encoded by slo. The product of dysc impacts circadian locomotor patterns, synaptic morphology, active zone structure, and both spontaneous and evoked neurotransmitter release.
1.84255e-159	0.149811	0.244	0.087	2.09498e-155	9 Immature N	Rpn7	FBgn0028688	Regulatory particle non-ATPase 7	-	Contributions welcome.
3.37251e-183	0.149672	0.387	0.154	3.83454e-179	9 Immature N	spt4	FBgn0028683	spt4	-	Contributions welcome.
1.95548e-59	0.149617	0.99	0.86	2.22338e-55	9 Immature N	aqz	FBgn0286516	aaquetzalli	-	Contributions welcome.
6.19388e-189	0.149437	0.443	0.182	7.04244e-185	9 Immature N	Sam-S	FBgn0005278	S-adenosylmethionine Synthetase	-	Contributions welcome.
2.77116e-190	0.149284	0.36	0.138	3.15081e-186	9 Immature N	Sms	FBgn0036272	Spermine synthase	-	Contributions welcome.
3.68844e-177	0.149163	0.338	0.131	4.19375e-173	9 Immature N	smal	FBgn0085409	smoke alarm	20190926	smoke alarm (smal) encodes a protein involved in thermal nociception.
1.19114e-161	0.149075	0.217	0.072	1.35432e-157	9 Immature N	cnn	FBgn0013765	centrosomin	20190523	centrosomin (cnn) encodes an essential mitotic centrosome component. During early embryogenesis it is required to organize the mitotic spindle, the actin cytoskeleton and centriole replication. It is also required for mitotic and meiotic divisions during spermatogenesis, as well as organization of the sperm axoneme. The product of cnn can interact with microtubules, actin and the kinase encoded b…
4.18609e-169	0.148935	0.215	0.069	4.75959e-165	9 Immature N	Bx42	FBgn0004856	Bx42	20190307	Bx42 (Bx42) encodes a nuclear protein that acts as a cofactor in Notch signalling pathway.
1.70654e-112	0.148911	0.719	0.39	1.94034e-108	9 Immature N	Sdc	FBgn0010415	Syndecan	20190314	Syndecan (Sdc) encodes a transmembrane heparan sulfate proteoglycan. It binds to the products of sli and robo1 to regulate axon guidance at the CNS midline, and it cooperates with the product of Lar to promote synapse growth at the larval neuromuscular junction.
1.42976e-105	0.148838	0.702	0.388	1.62564e-101	9 Immature N	mam	FBgn0002643	mastermind	20190314	mastermind (mam) encodes a transcriptional coactivator that functions in the Notch signaling pathway. It regulates gene expression by interacting with the intracellular domain of the product of N, which is produced upon receptor activation.
8.81713e-166	0.148661	0.262	0.094	1.00251e-161	9 Immature N	Ehbp1	FBgn0034180	Eps15 homology domain containing protein-binding protein 1	20190912	Eps15 homology domain containing protein-binding protein 1 (Ehbp1) encodes a protein that mediates asymmetric protein secretion. It regulates the trafficking and secretion of distinct Notch signaling components and extracellular membrane proteins.
6.95575e-167	0.14856	0.242	0.084	7.90869e-163	9 Immature N	ths	FBgn0033652	thisbe	20190314	thisbe (ths) encodes is a Fibroblast growth factor (FGF) and ligand for the FGF receptor encoded by htl. It regulates the development of somatic and visceral muscle in the mesoderm, cardioblasts and glial cells. Its roles include acting as a chemoattractant in directional cell migration, and regulating adhesion, differentiation, and cell survival.
2.12223e-84	0.148415	0.805	0.484	2.41297e-80	9 Immature N	Sema1a	FBgn0011259	Semaphorin 1a	20190314	Semaphorin 1a (Sema1a) encodes a transmembrane protein belonging to the semaphorin protein family. It is a repulsive axon guidance cue, signaling through direct interactions with the receptor encoded by PlexA, and also functions as a receptor to regulate dendrite targeting and axon guidance. Secreted semaphorins encoded by Sema2a and Sema2b can act as the product of Sema1a ligands.
9.19712e-174	0.148377	0.278	0.1	1.04571e-169	9 Immature N	CG44838	FBgn0266101	-	-	Contributions welcome.
9.62157e-158	0.148068	0.205	0.067	1.09397e-153	9 Immature N	e(y)1
7.75357e-192	0.147976	0.35	0.132	8.81581e-188	9 Immature N	ND-20	FBgn0030718	NADH dehydrogenase (ubiquinone) 20 kDa subunit	20190926	NADH dehydrogenase (ubiquinone) 20 kDa subunit (ND-20) encodes a component of the mitochondrial electron transport chain and is involved in determination of life span.
9.80014e-209	0.147847	0.361	0.132	1.11428e-204	9 Immature N	Dlic	FBgn0030276	Dynein light intermediate chain	20190926	Dynein light intermediate chain (Dlic) encodes a dynein subunit that contributes to microtubule-based movement. It is involved in axogenesis, dendrite morphogenesis, mRNA transport, oogenesis and mitosis.
6.41546e-178	0.14765	0.421	0.175	7.29438e-174	9 Immature N	Xbp1	FBgn0021872	X box binding protein-1	20190321	X box binding protein-1 (Xbp1) encodes a transcription factor that mediates the unfolded protein response. Xbp1 mRNA undergoes splicing after being cleaved by the product of Ire1, inducing the expression of ER quality control transcripts. Xbp1 mutants fail to develop beyond the 2nd instar larval stage, indicative of a requirement to resolve inherent ER stress during normal development.
1.40537e-168	0.147526	0.247	0.086	1.5979e-164	9 Immature N	CG2519	FBgn0037336	-	-	Contributions welcome.
3.39375e-181	0.147405	0.268	0.093	3.8587e-177	9 Immature N	Maf1	FBgn0267861	Maf1	-	Contributions welcome.
2.03866e-162	0.147392	0.226	0.077	2.31796e-158	9 Immature N	C3G	FBgn0259228	C3G guanyl-nucleotide exchange factor	20190307	C3G guanyl-nucleotide exchange factor (C3G) is expressed in the developing embryonic muscles and its product plays a role in body wall muscle development during larval stages.
2.39773e-190	0.147172	0.293	0.103	2.72622e-186	9 Immature N	Gyf	FBgn0039936	Gigyf	20190321	Gigyf (Gyf) encodes a protein that is necessary for maintenance of neuromuscular homeostasis. It regulates protein translation, insulin/IGF signaling pathway and autophagy.
4.09309e-191	0.146887	0.342	0.129	4.65385e-187	9 Immature N	Aos1	FBgn0029512	Activator of SUMO 1	20190307	Activator of SUMO 1 (Aos1) encodes one of two subunits (along with the product of Uba2) of the heterodimeric SUMO activating enzyme.
1.23548e-169	0.146768	0.549	0.249	1.40474e-165	9 Immature N	FBXO11	FBgn0037760	F-box protein 11	20190307	F-box protein 11 (FBXO11) encodes a subunit of a SCF-like E3 ubiquitin ligase involved in gene silencing mediated by both siRNAs and miRNAs.s
4.68752e-177	0.146646	0.269	0.094	5.32971e-173	9 Immature N	Ubc10	FBgn0026316	Ubiquitin conjugating enzyme 10	20190314	Ubiquitin conjugating enzyme 10 (Ubc10) encodes an E2 ubiquitin conjugating enzyme that interacts with the E3 ubiquitin ligase encoded by ari-1. Both jointly ubiquitylate isoform A of the ecdysone receptor encoded by EcR.
2.72851e-185	0.14657	0.468	0.198	3.10232e-181	9 Immature N	mod	FBgn0002780	modulo	20180920	modulo (mod) encodes a nucleolar protein that is required for growth of proliferative cells through its association with the proto-oncogene Myc. The mod protein is essential for transcription of spermatid-differentiation genes and for high expression of meiotic arrest genes. The product of mod is phosphorylated, which in turn regulates its localization.
1.01559e-191	0.146251	0.351	0.133	1.15472e-187	9 Immature N	Baldspot	FBgn0260960	Baldspot	20190919	Baldspot (Baldspot) encodes a protein involved in spermatogenesis.
1.65775e-116	0.146163	0.473	0.244	1.88486e-112	9 Immature N	robo2	FBgn0002543	roundabout 2	20190321	roundabout 2 (robo2) encodes a member of the Robo receptor family that responds to the ligand encoded by sli as a repulsive cue in axons, dendrites, muscles, trachea and heart development. It can also inhibit robo1 signaling, likely explaining why the product of robo2 can appear to be an attractive receptor in certain contexts.
5.0723e-180	0.14584	0.327	0.124	5.76721e-176	9 Immature N	CG17202	FBgn0038043	-	-	Contributions welcome.
1.91106e-71	0.145798	0.751	0.474	2.17288e-67	9 Immature N	bru3	FBgn0264001	bruno 3	20190919	bruno 3 (bru3) encodes an RNA binding protein that binds to the EDEN element and mediates maternal mRNA translational repression.
1.03719e-61	0.145741	0.895	0.605	1.17928e-57	9 Immature N	Hsp83	FBgn0001233	Heat shock protein 83	-	Contributions welcome.
1.41182e-65	0.145579	0.204	0.101	1.60523e-61	9 Immature N	disco	FBgn0000459	disconnected	20180913	disconnected (disco) encodes a C2H2 zinc finger transcription factor involved in development of ventral appendages (e.g. legs and some mouthparts) during embryogenesis and metamorphosis.
4.81842e-166	0.145409	0.449	0.196	5.47854e-162	9 Immature N	Arpc4	FBgn0284255	Actin-related protein 2/3 complex, subunit 4	20190926	Actin-related protein 2/3 complex, subunit 4 (Arpc4) encodes a subunit of the actin-related protein 2/3 complex with roles in cortical actin cytoskeleton organization. It is involved in cell adhesion, regulation of cell shape and wound healing.
1.90508e-176	0.145229	0.419	0.174	2.16607e-172	9 Immature N	ND-B18	FBgn0030605	NADH dehydrogenase (ubiquinone) B18 subunit	-	Contributions welcome.
1.42234e-171	0.145131	0.238	0.08	1.6172e-167	9 Immature N	eRF1	FBgn0036974	eukaryotic translation release factor 1	-	Contributions welcome.
2.56714e-181	0.145054	0.279	0.098	2.91883e-177	9 Immature N	Rpn13	FBgn0033886	Regulatory particle non-ATPase 13	-	Contributions welcome.
1.10671e-135	0.144682	0.662	0.333	1.25833e-131	9 Immature N	SmE	FBgn0261790	Small ribonucleoprotein particle protein SmE	20190314	Small ribonucleoprotein particle protein SmE (SmE) encodes an RNA binding protein that functions as part of a heteroheptameric ring structure called the Sm core. This complex binds to spliceosomal small nuclear RNAs (e.g. U1, U2, U4 and U5) and helps to carry out pre-mRNA splicing. It also forms a heterotrimeric sub-complex with the products of SmF and SNRPG.
5.54328e-206	0.144441	0.376	0.141	6.30271e-202	9 Immature N	Sf3b2	FBgn0031493	Splicing factor 3b subunit 2	-	Contributions welcome.
2.77223e-138	0.144233	0.201	0.07	3.15202e-134	9 Immature N	lncRNA:CR46064
1.44897e-48	0.144096	0.93	0.674	1.64748e-44	9 Immature N	sesB	FBgn0003360	stress-sensitive B	-	Contributions welcome.
6.68599e-209	0.144045	0.48	0.194	7.60197e-205	9 Immature N	eIF3h	FBgn0022023	eukaryotic translation initiation factor 3 subunit h	-	Contributions welcome.
3.84615e-186	0.144018	0.358	0.137	4.37307e-182	9 Immature N	CG31460	FBgn0051460	-	-	Contributions welcome.
5.27908e-202	0.143922	0.387	0.148	6.00232e-198	9 Immature N	Spase22-23	FBgn0039172	Spase 22/23-subunit	-	Contributions welcome.
5.42997e-196	0.143672	0.363	0.138	6.17388e-192	9 Immature N	CG6617
1.31015e-179	0.143657	0.262	0.09	1.48964e-175	9 Immature N	CSN8	FBgn0261437	COP9 signalosome subunit 8	20190307	COP9 signalosome subunit 8 (CSN8) encodes the subunit 8 of the COP9 signalosome (CSN) and is essential for the stability of the complex. The CSN plays a central role in the regulation of E3-cullin RING ubiquitin ligases.
2.30996e-171	0.143625	0.351	0.139	2.62642e-167	9 Immature N	DENR	FBgn0030802	Density regulated protein	20190307	Density regulated protein (DENR) encodes a non-canonical translation initiation factor together with its binding partner encoded by MCTS1. It associates with ribosomes and it promotes translation reinitiation.
9.24546e-158	0.143601	0.233	0.081	1.05121e-153	9 Immature N	caz	FBgn0285954	cabeza	20190328	cabeza (caz) encodes a chromatin binding protein involved in locomotion, synaptic growth at the neuromuscular junction and eye development.
3.85404e-169	0.143411	0.293	0.109	4.38204e-165	9 Immature N	CG10139	FBgn0033951	-	-	Contributions welcome.
7.08358e-170	0.143107	0.235	0.079	8.05404e-166	9 Immature N	MESR4	FBgn0034240	Misexpression suppressor of ras 4	20190314	Misexpression suppressor of ras 4 (MESR4) encodes a plant homeodomain finger protein required for proper activation of the EGFR signaling pathway. It contributes to innate immunity, cellular response to hypoxia, regulation of fat storage, and embryonic development.
6.07601e-171	0.142982	0.322	0.124	6.90843e-167	9 Immature N	Snoo	FBgn0085450	Sno oncogene	20190314	Sno oncogene (Snoo) encodes a protein that belongs to the highly conserved Sno/Ski family of Smad binding proteins. It specifically binds the product of Med and switches its affinity from the products of Mad to Smox, resulting in antagonism of the product of dpp and facilitation of Activin signaling. Snoo overexpression antagonizes both pathways.
2.5858e-170	0.142967	0.255	0.089	2.94005e-166	9 Immature N	cni	FBgn0000339	cornichon	-	Contributions welcome.
2.30034e-157	0.142668	0.209	0.069	2.61548e-153	9 Immature N	mRpL22	FBgn0030786	mitochondrial ribosomal protein L22	-	Contributions welcome.
1.5907e-154	0.142644	0.615	0.292	1.80862e-150	9 Immature N	Dad1	FBgn0263852	Defender against apoptotic cell death 1	-	Contributions welcome.
1.44412e-184	0.142546	0.448	0.187	1.64196e-180	9 Immature N	ND-B16.6	FBgn0029868	NADH dehydrogenase (ubiquinone) B16.6 subunit	-	Contributions welcome.
6.39711e-167	0.142518	0.268	0.097	7.27351e-163	9 Immature N	Arpc3A	FBgn0038369	Actin-related protein 2/3 complex, subunit 3A	-	Contributions welcome.
2.59558e-188	0.142343	0.343	0.129	2.95117e-184	9 Immature N	Trxr-1	FBgn0020653	Thioredoxin reductase-1	-	Contributions welcome.
2.45844e-174	0.142134	0.377	0.152	2.79525e-170	9 Immature N	CG5446	FBgn0032429	-	-	Contributions welcome.
2.39998e-157	0.141989	0.246	0.088	2.72878e-153	9 Immature N	Kul	FBgn0039688	Kuzbanian-like	20190711	Kuzbanian-like (Kul) encodes an ADAM metalloprotease involved in regulation of the Notch signaling pathway by cleaving the product of Dl.
3.15877e-170	0.141846	0.525	0.235	3.59152e-166	9 Immature N	ERp60	FBgn0033663	Endoplasmic reticulum p60	-	Contributions welcome.
7.20363e-109	0.141653	0.725	0.392	8.19053e-105	9 Immature N	eIF1	FBgn0035423	eukaryotic translation initiation factor 1	-	Contributions welcome.
1.36677e-142	0.141593	0.422	0.193	1.55401e-138	9 Immature N	lncRNA:CR46006
1.21363e-191	0.141187	0.369	0.142	1.3799e-187	9 Immature N	ND-ASHI	FBgn0029888	NADH dehydrogenase (ubiquinone) ASHI subunit	-	Contributions welcome.
2.97975e-146	0.141145	0.444	0.203	3.38797e-142	9 Immature N	pyd	FBgn0262614	polychaetoid	20190314	polychaetoid (pyd) encodes a broadly acting protein that is associated with multiple proteins at the surface and within the cytoskeleton, connecting events between the two.
2.0769e-169	0.141123	0.307	0.117	2.36144e-165	9 Immature N	BNIP3	FBgn0037007	-	-	Contributions welcome.
7.92925e-179	0.140872	0.262	0.091	9.01556e-175	9 Immature N	Csp	FBgn0004179	Cysteine string protein	20190307	Cysteine string protein (Csp) encodes a synaptic vesicle-associated co-chaperone of Hsc70 that is vital for presynaptic proteostasis and maintenance of synaptic function. The substartes of the product of Csp include SNARE proteins and the product of shi, which mediate synaptic vesicle exo- and endocytosis respectively.
9.03775e-172	0.140432	0.204	0.063	1.02759e-167	9 Immature N	ph-p	FBgn0004861	polyhomeotic proximal	20190314	polyhomeotic proximal (ph-p) encodes a stoichiometric subunit of the Polycomb repressive complex 1. The complex silences a variety of genes involved in developmental patterning, regulation of cell proliferation, differentiation and polarity. Together with its paralog ph-d, ph-p functions as a tumor suppressor gene.
2.59279e-48	0.140201	0.974	0.779	2.948e-44	9 Immature N	lola	FBgn0283521	longitudinals lacking	20190321	longitudinals lacking (lola) encodes a protein involved in Notch signaling, cell death, regulation of retrotransposons and expression of axon and dendrite patterning genes. It contributes to oogenesis, spermatogenesis, neural wiring, eye development and a variety of behaviors.
4.76743e-170	0.14017	0.278	0.102	5.42056e-166	9 Immature N	La	FBgn0011638	La autoantigen-like	-	Contributions welcome.
1.74845e-189	0.139806	0.338	0.126	1.98799e-185	9 Immature N	ND-18	FBgn0031021	NADH dehydrogenase (ubiquinone) 18 kDa subunit	-	Contributions welcome.
1.84171e-172	0.139781	0.213	0.068	2.09402e-168	9 Immature N	CG9646	FBgn0034184	-	-	Contributions welcome.
1.9842e-159	0.139654	0.426	0.186	2.25604e-155	9 Immature N	Snap25	FBgn0011288	Synaptosomal-associated protein 25kDa	20190314	Synaptosomal-associated protein 25kDa (Snap25) encodes a synaptic target SNARE protein and a component of SNARE protein complexes known to function in neurotransmitter release. It functions in synaptic transmission in larvae and is essential in adults.
4.69584e-178	0.139474	0.489	0.212	5.33917e-174	9 Immature N	Pp1alpha-96A	FBgn0003134	Protein phosphatase 1alpha at 96A	20190912	Protein phosphatase 1alpha at 96A (Pp1alpha-96A) encodes a phosphatase involved in the regulation of Hedgehog and Wnt signaling pathways.
1.10591e-184	0.139436	0.378	0.149	1.25742e-180	9 Immature N	QIL1	FBgn0036726	QIL1	20190314	QIL1 (QIL1) encodes a subunit of the mitochondrial contact site and cristae organizing system (MICOS) complex. It is required for MICOS stability regulating mitochondrial cristae architecture.
1.27507e-67	0.139119	0.857	0.546	1.44976e-63	9 Immature N	ATPsynD	FBgn0016120	ATP synthase, subunit D	-	Contributions welcome.
4.52559e-159	0.139005	0.214	0.071	5.1456e-155	9 Immature N	CG13920	FBgn0025712	-	-	Contributions welcome.
1.15806e-165	0.138401	0.257	0.091	1.31671e-161	9 Immature N	CG9662	FBgn0031529	-	-	Contributions welcome.
8.28193e-69	0.138286	0.847	0.523	9.41656e-65	9 Immature N	p23	FBgn0037728	p23	-	Contributions welcome.
2.91816e-163	0.138227	0.38	0.158	3.31795e-159	9 Immature N	Idh	FBgn0001248	Isocitrate dehydrogenase	20190307	Isocitrate dehydrogenase (Idh) encodes a cytosolic enzyme that catalyzes the oxidative decarboxylation of isocitrate to 2-oxoglutarate, with the concomitant reduction of NADP[+] to NADPH. It functions, along with Men, Zw, and Pgd, in a small network of NADP reducing enzymes.
6.62879e-163	0.138202	0.374	0.154	7.53694e-159	9 Immature N	Sirt1	FBgn0024291	Sirtuin 1	20180920	Sirtuin 1 (Sirt1) encodes an NAD[+]-dependent deacetylase that functions during euchromatic and heterochromatic gene silencing. Sirt1 product contributes to many biological pathways including neuronal function, apoptosis, metabolism, and development.
9.01975e-177	0.13819	0.515	0.227	1.02555e-172	9 Immature N	eIF3f1	FBgn0037270	eukaryotic translation initiation factor 3 subunit f1	-	Contributions welcome.
3.35662e-168	0.138128	0.265	0.095	3.81647e-164	9 Immature N	Sc2	FBgn0035471	Sc2	-	Contributions welcome.
1.28834e-79	0.137992	0.275	0.14	1.46484e-75	9 Immature N	CG43689	FBgn0263772	-	-	Contributions welcome.
2.03758e-169	0.137956	0.22	0.072	2.31673e-165	9 Immature N	row	FBgn0033998	relative of woc	20190314	relative of woc (row) encodes a zinc-finger protein involved in transcription regulation that is required for the factor encoded by HP1c to bind chromatin.
1.15497e-45	0.137935	0.964	0.745	1.31321e-41	9 Immature N	RpL23A	FBgn0026372	Ribosomal protein L23A	20181018	Ribosomal protein L23A (RpL23A) encodes an essential ribosomal RNA binding protein of the large ribosomal subunit involved in protein synthesis.
1.19752e-180	0.137929	0.326	0.123	1.36158e-176	9 Immature N	Snr1	FBgn0011715	Snf5-related 1	20180913	Snf5-related 1 (Snr1) encodes a core component of the ATP-dependent SWI/SNF chromatin-remodeling complex (Brahma complex). It functions as a tumor suppressor and is required for maintaining normal endosomal trafficking-mediated signaling cascades.
2.29561e-153	0.137646	0.526	0.247	2.61011e-149	9 Immature N	emc	FBgn0000575	extra macrochaetae	-	Contributions welcome.
1.56512e-179	0.137605	0.45	0.189	1.77955e-175	9 Immature N	Prosbeta2	FBgn0023174	Proteasome beta2 subunit	20190801	Proteasome beta2 subunit (Prosbeta2) encodes a component of the 26S proteasome, which degrades polyubiquitinated proteins in the cytoplasm and nucleus.
2.32135e-162	0.137592	0.213	0.07	2.63937e-158	9 Immature N	snama	FBgn0086129	something that sticks like glue	20190627	something that sticks like glue (snama) encodes a protein required for cell proliferation and survival in the developing eye. It is involved in apoptosis.
6.43603e-168	0.13755	0.278	0.102	7.31777e-164	9 Immature N	DopEcR	FBgn0035538	Dopamine/Ecdysteroid receptor	20190307	Dopamine/Ecdysteroid receptor (DopEcR) encodes a GPCR that shows ligand-biased activation. It can be activated by dopamine to increase cyclic AMP levels and by the insect steroid ecdysone to activate the MAPKinase pathway. It is widely expressed in the nervous system and can modulate a wide variety of complex behaviors including male courtship, locomotion, the response to stressful social interac…
1.40296e-74	0.137292	0.866	0.536	1.59517e-70	9 Immature N	eEF1beta	FBgn0028737	eukaryotic translation elongation factor 1 beta	-	Contributions welcome.
5.612e-40	0.137288	0.929	0.699	6.38084e-36	9 Immature N	eEF5	FBgn0285952	eukaryotic translation elongation factor 5	-	Contributions welcome.
3.03984e-174	0.13726	0.244	0.082	3.4563e-170	9 Immature N	Naa30A	FBgn0024362	N(alpha)-acetyltransferase 30 A	-	Contributions welcome.
1.60264e-185	0.137255	0.46	0.193	1.8222e-181	9 Immature N	beta-Spec	FBgn0250788	beta Spectrin	20190321	beta Spectrin (beta-Spec) encodes an essential protein that interacts with the product of alpha-Spec to form a heterotetramer. The product of beta-Spec is typically associated with the plasma membrane. It functions in a lipoprotein pathway that delivers dietary fat to the larval fat body for storage. It is also believed to function in asymmetric division of germ line stem cells via cytoplasmic st…
5.68108e-179	0.137096	0.289	0.104	6.45939e-175	9 Immature N	eca	FBgn0069242	eclair	-	Contributions welcome.
4.91463e-132	0.13697	0.202	0.073	5.58793e-128	9 Immature N	msl-1	FBgn0005617	male-specific lethal 1	20190314	male-specific lethal 1 (msl-1) encodes a protein that is thought to form a scaffold to organize the full male-specific-lethal dosage compensation complex, which increases male X chromosome transcription approximately two-fold. msl-1 homozygous mutant males die as larvae, while females are viable.
4.6082e-158	0.136489	0.2	0.064	5.23952e-154	9 Immature N	Nrk	FBgn0020391	Neurospecific receptor kinase	20190314	Neurospecific receptor kinase (Nrk) encodes a receptor tyrosine kinase that is expressed in the developing nervous system and regulates axon pathfinding and rhabdomere elongation. It interacts genetically with Dys and Dg.
4.80473e-190	0.136374	0.373	0.144	5.46298e-186	9 Immature N	tty	FBgn0015558	tweety	-	Contributions welcome.
9.44488e-197	0.136356	0.254	0.082	1.07388e-192	9 Immature N	Fip1	FBgn0037255	Factor interacting with poly(A) polymerase 1	-	Contributions welcome.
5.00766e-201	0.136206	0.341	0.124	5.69371e-197	9 Immature N	Sep2
3.76065e-159	0.135936	0.209	0.069	4.27586e-155	9 Immature N	Bug22	FBgn0032248	Basal body up regulated gene 22	20190307	Basal body up regulated gene 22 (Bug22) encodes a ciliary protein involved in cilium organization and assembly. It contributes to multiple processes during spermatogenesis including tubulin polyglycylation, axoneme assembly, sperm individualization and motility. It also contributes to locomotion, dendrite morphogenesis and neuron and muscle development.
3.30165e-192	0.135749	0.287	0.099	3.75397e-188	9 Immature N	mod(mdg4)	FBgn0002781	modifier of mdg4	20190926	modifier of mdg4 (mod(mdg4)) encodes a nuclear protein that specifically interacts with various DNA binding proteins. It is involved in processes including chromosome condensation and segregation, regulation of transcription and enhancer blocking.
2.31085e-186	0.135579	0.306	0.111	2.62744e-182	9 Immature N	ND-24	FBgn0030853	NADH dehydrogenase (ubiquinone) 24 kDa subunit	-	Contributions welcome.
1.05653e-151	0.135168	0.209	0.071	1.20128e-147	9 Immature N	HP1c	FBgn0039019	Heterochromatin Protein 1c	20190307	Heterochromatin Protein 1c (HP1c) encodes a chromatin binding protein that is involved in telomere capping and transcription regulation and interacts with the zinc-finger proteins encoded by woc and row.
7.12285e-177	0.135024	0.481	0.208	8.09868e-173	9 Immature N	twr	FBgn0262801	twisted bristles roughened eye	-	Contributions welcome.
2.1523e-190	0.134604	0.294	0.103	2.44717e-186	9 Immature N	MED11	FBgn0036811	Mediator complex subunit 11	-	Contributions welcome.
2.33408e-181	0.134566	0.396	0.159	2.65385e-177	9 Immature N	CG14715	FBgn0037930	-	-	Contributions welcome.
1.24196e-144	0.134484	0.211	0.073	1.41211e-140	9 Immature N	lawc	FBgn0262976	leg arista wing complex	-	Contributions welcome.
5.02443e-134	0.134474	0.608	0.3	5.71278e-130	9 Immature N	Acbp1	FBgn0031992	Acyl-CoA binding protein 1	-	Contributions welcome.
9.17336e-159	0.134457	0.217	0.073	1.04301e-154	9 Immature N	CycK	FBgn0025674	Cyclin K	20181018	Cyclin K (CycK) encodes a Cyclin-homologous subunit that forms a complex with the transcriptional kinase encoded by Cdk12. This complex phosphorylates the carboxy terminal domain of the large subunit of RNA polymerase II (encoded by Polr2A) and contributes to pre-mRNA processing, transcription and chromatin structure.
2.26475e-171	0.134448	0.341	0.134	2.57502e-167	9 Immature N	VhaM9.7-a	FBgn0035521	Vacuolar H[+] ATPase M9.7 subunit a	-	Contributions welcome.
2.11178e-159	0.134439	0.243	0.086	2.40109e-155	9 Immature N	Vps25	FBgn0022027	Vacuolar protein sorting 25	20190321	Vacuolar protein sorting 25 (Vps25) encodes a member of the ESCRT-II complex, which sorts certain endocytosed receptors for degradation via the multivesicular body. As part of this complex, the product of Vps25 also has a role in bcd RNA localization.
7.39993e-158	0.134424	0.598	0.283	8.41372e-154	9 Immature N	eIF1A	FBgn0026250	eukaryotic translation initiation factor 1A	20181018	eukaryotic translation initiation factor 1A (eIF1A) encodes a protein required for mRNA translation. It is involved in 43S pre-initiation complex assembly, ensuring correct AUG start codon selection, and its dissociation from the 40S ribosome subunit is considered crucial for start codon recognition.
4.20762e-105	0.134351	0.735	0.403	4.78406e-101	9 Immature N	SmD2	FBgn0261789	Small ribonucleoprotein particle protein SmD2	20190314	Small ribonucleoprotein particle protein SmD2 (SmD2) encodes an RNA binding protein that forms a heterodimeric sub-complex with the product of SmD1. They function as part of the heteroheptameric ring complex Sm core, which is involved in the formation of spliceosomal small nuclear RNPs (U1, U2, U4 and U5), which together catalyze pre-mRNA splicing.
3.71115e-178	0.134311	0.335	0.128	4.21957e-174	9 Immature N	G9a	FBgn0040372	G9a	20190307	G9a (G9a) encodes a histone-lysine methyltransferase involved in epigenetic regulation. It contributes to multiple processes including gene expression, dendrite morphogenesis, larval locomotory behavior as well as short and long-term memory.
4.06159e-185	0.134145	0.281	0.098	4.61803e-181	9 Immature N	wmd	FBgn0034876	wing morphogenesis defect	20190321	wing morphogenesis defect (wmd) encodes an essential WD-repeat protein that is required for wing development and motor behavior.
3.99023e-176	0.134093	0.283	0.102	4.53689e-172	9 Immature N	TfIIFalpha	FBgn0010282	Transcription factor IIFalpha	-	Contributions welcome.
6.65647e-176	0.133374	0.48	0.208	7.5684e-172	9 Immature N	eIF3g1	FBgn0029629	eukaryotic translation initiation factor 3 subunit g1	-	Contributions welcome.
2.92241e-116	0.133203	0.349	0.165	3.32278e-112	9 Immature N	dati	FBgn0262636	datilografo	20190307	datilografo (dati) encodes a conserved zinc finger transcription factor required for the differentiation of neurons in the ventral nerve cord and the brain. In adult brains, the product of dati is required in cholinergic neurons to generate the decisions of accepting or rejecting male courtship.
1.55119e-178	0.133136	0.346	0.134	1.7637e-174	9 Immature N	CG11699	FBgn0030311	-	-	Contributions welcome.
5.43571e-179	0.132817	0.36	0.141	6.1804e-175	9 Immature N	Cisd2	FBgn0062442	CDGSH iron sulfur domain 2	-	Contributions welcome.
1.32436e-170	0.132688	0.486	0.213	1.50579e-166	9 Immature N	Ubc2	FBgn0015320	Ubiquitin conjugating enzyme 2	-	Contributions welcome.
1.03534e-164	0.132536	0.307	0.118	1.17718e-160	9 Immature N	CG11444	FBgn0029715	-	-	Contributions welcome.
1.39136e-156	0.132458	0.249	0.09	1.58197e-152	9 Immature N	Pp2B-14D	FBgn0011826	Protein phosphatase 2B at 14D	-	Contributions welcome.
2.09049e-140	0.132422	0.205	0.072	2.37689e-136	9 Immature N	CG12084	FBgn0043458	-	-	Contributions welcome.
1.20229e-195	0.132262	0.308	0.109	1.367e-191	9 Immature N	U2af50	FBgn0005411	U2 small nuclear riboprotein auxiliary factor 50	20180913	U2 small nuclear riboprotein auxiliary factor 50 (U2af50) encodes the large subunit of the heterodimeric complex U2AF. U2AF binds to the intron pyrimidine tract between the branchpoint and the 3' splice site and targets U2 snRNP to the branch site early in spliceosome assembly.
4.16099e-151	0.132219	0.205	0.069	4.73105e-147	9 Immature N	Pur-alpha	FBgn0022361	Purine-rich binding protein-alpha	20181004	Purine-rich binding protein-alpha (Pur-alpha) encodes a DNA- and RNA-binding protein involved in the regulation of transcription and cell-cycle. In the cytoplasm it is found in motile RNPs, indicating a role in RNA localization.
4.06982e-180	0.132209	0.274	0.096	4.62739e-176	9 Immature N	spidey	FBgn0029975	spidey	20181011	spidey (spidey) encodes a member of the short chain dehydrogenase/reductase family. It regulates oenocyte growth and maturation, as well as the metabolism of ecdysteroids and cuticular hydrocarbons.
2.783e-181	0.132107	0.282	0.1	3.16427e-177	9 Immature N	Lsm12a	FBgn0030364	LSM12 homolog a	-	Contributions welcome.
7.93011e-168	0.132021	0.301	0.114	9.01654e-164	9 Immature N	CG3760	FBgn0022343	-	-	Contributions welcome.
3.11388e-154	0.131777	0.207	0.069	3.54049e-150	9 Immature N	alien	FBgn0013746	alien	20190307	alien (alien) encodes the subunit 2 of the COP9 signalosome, which plays a central role in the regulation of E3-cullin RING ubiquitin ligases.
9.90735e-163	0.131772	0.218	0.073	1.12647e-158	9 Immature N	CG1416	FBgn0032961	-	-	Contributions welcome.
9.7877e-166	0.131649	0.269	0.097	1.11286e-161	9 Immature N	HDAC1	FBgn0015805	Histone deacetylase 1	-	Contributions welcome.
2.38361e-164	0.13145	0.253	0.09	2.71016e-160	9 Immature N	CtsB1
1.7021e-175	0.131251	0.301	0.111	1.93529e-171	9 Immature N	Cbp20	FBgn0022943	cap binding protein 20	-	Contributions welcome.
4.60599e-162	0.131191	0.335	0.134	5.23702e-158	9 Immature N	CG12099	FBgn0035232	-	-	Contributions welcome.
1.15504e-168	0.131111	0.294	0.109	1.31328e-164	9 Immature N	capt	FBgn0261458	capulet	20190307	capulet (capt) encodes a conserved actin binding protein that functions across eukaryotes to negatively regulate actin filament assembly. Different types of actin filament formation are differentially affected by the loss of capt.
6.08255e-180	0.131068	0.365	0.144	6.91586e-176	9 Immature N	Glut1	FBgn0264574	Glucose transporter 1	20190926	Glucose transporter 1 (Glut1) encodes a transmembrane protein that transports glucose but not galactose.
1.6712e-192	0.131053	0.417	0.167	1.90015e-188	9 Immature N	CG3625	FBgn0031245	-	-	Contributions welcome.
9.12104e-158	0.130708	0.254	0.092	1.03706e-153	9 Immature N	CG42813	FBgn0261995	-	-	Contributions welcome.
2.69437e-181	0.130592	0.313	0.115	3.0635e-177	9 Immature N	mRpL52	FBgn0033208	mitochondrial ribosomal protein L52	-	Contributions welcome.
6.04889e-180	0.130393	0.251	0.085	6.87758e-176	9 Immature N	CG32425	FBgn0052425	-	-	Contributions welcome.
3.83226e-175	0.129707	0.346	0.135	4.35728e-171	9 Immature N	CG5885	FBgn0025700	-	-	Contributions welcome.
2.32188e-162	0.12945	0.225	0.076	2.63997e-158	9 Immature N	CG31688	FBgn0263355	-	-	Contributions welcome.
1.2733e-177	0.12912	0.379	0.152	1.44775e-173	9 Immature N	Prosbeta7	FBgn0250746	Proteasome beta7 subunit	-	Contributions welcome.
1.67547e-181	0.129008	0.306	0.112	1.90501e-177	9 Immature N	CycT	FBgn0025455	Cyclin T	-	Contributions welcome.
6.93022e-169	0.12894	0.263	0.093	7.87966e-165	9 Immature N	CG2915	FBgn0033241	-	-	Contributions welcome.
9.19788e-168	0.128762	0.224	0.074	1.0458e-163	9 Immature N	mEFTu1	FBgn0024556	mitochondrial translation elongation factor Tu 1	20190314	mitochondrial translation elongation factor Tu 1 (mEFTu1) encodes a protein predicted to function within mitochondria to bring aminoacyl-tRNA to the ribosome during the elongation phase of mRNA translation.
4.1279e-65	0.128593	0.247	0.13	4.69342e-61	9 Immature N	scro	FBgn0287186	scarecrow	20181011	scarecrow (scro) is an NK-2 homeobox gene that is expressed in specific neuronal clusters of the ventral nerve cord and in the optic lobes of the brain, as well as in the developing pharynx.
1.0694e-73	0.128112	0.834	0.511	1.21591e-69	9 Immature N	Nph	FBgn0039735	Nucleophosmin	20190912	Nucleophosmin (Nph) encodes a histone binding protein involved in chromatin remodeling and sperm chromatin decondensation.
9.99689e-172	0.127778	0.297	0.111	1.13665e-167	9 Immature N	Ufd1-like
2.64793e-62	0.127547	0.893	0.573	3.0107e-58	9 Immature N	bic	FBgn0000181	bicaudal	20190613	bicaudal (bic) encodes the beta subunit of the nascent polypeptide-associated complex. It regulates osk mRNA localization, which in turn specifies the anterior/posterior axis of the egg.
5.52987e-178	0.127272	0.34	0.13	6.28746e-174	9 Immature N	REG	FBgn0029133	Proteasome regulator gamma	20190919	REG (REG) encodes an endopeptidase regulator involved in the regulation of the mitotic G1/S transition and proteasomal protein catabolism.
8.62131e-182	0.126897	0.34	0.129	9.80243e-178	9 Immature N	Usp2	FBgn0031187	Ubiquitin specific protease 2	-	Contributions welcome.
2.56707e-29	0.126521	0.945	0.775	2.91875e-25	9 Immature N	nrv3	FBgn0032946	nervana 3	20190314	nervana 3 (nrv3) encodes one of three beta subunits of the sodium-potassium pump (ATPalpha). nrv3 is expressed in the nervous system, including subsets of the CNS and Johnston's organ neurons, and is required for hearing.
3.31277e-162	0.126382	0.259	0.093	3.76662e-158	9 Immature N	p130CAS	FBgn0035101	p130CAS	20190314	p130CAS (p130CAS) encodes an SH3 domain-containing protein phosphorylated by Src kinases. It contributes to integrin-mediated adhesion and in vertebrate cells is phosphorylated in response to mechanical stretch.
4.32181e-145	0.126331	0.218	0.077	4.91389e-141	9 Immature N	l(1)G0193	FBgn0027280	lethal (1) G0193	-	Contributions welcome.
2.91033e-154	0.126306	0.215	0.073	3.30905e-150	9 Immature N	Ahcy	FBgn0014455	Adenosylhomocysteinase	20180913	Adenosylhomocysteinase (Ahcy) encodes S-adenosyl-L-homocysteine hydrolase, the rate-limiting enzyme in methionine metabolism. This tetrameric enzyme catalyzes the reversible hydrolysis of S-Adenosylhomocysteine (SAH) to adenosine and L-homocysteine. The function of Ahcy product is required to maintain proper concentrations of SAH, which serves as an inhibitor of S-adenosylmethionine-dependent met…
1.07735e-179	0.1262	0.439	0.184	1.22494e-175	9 Immature N	UQCR-C2	FBgn0250814	Ubiquinol-cytochrome c reductase core protein 2	-	Contributions welcome.
3.79628e-160	0.12609	0.265	0.097	4.31637e-156	9 Immature N	Spf45	FBgn0086683	Spf45	20190314	Spf45 (Spf45) encodes a bi-functional protein with roles in both splicing and DNA repair.
6.81662e-178	0.126056	0.412	0.169	7.75049e-174	9 Immature N	gus	FBgn0026238	gustavus	20190307	gustavus (gus) encodes a cullin-RING ubiquitin E3 ligase specificity receptor. It interacts genetically and physically with the product of Cul5, and putatively regulates stability of target proteins including the one encoded by vas. It is involved in oogenesis and germ cell maintenance.
7.31491e-140	0.125967	0.214	0.077	8.31705e-136	9 Immature N	PDZ-GEF	FBgn0265778	PDZ domain-containing guanine nucleotide exchange factor	20190314	PDZ domain-containing guanine nucleotide exchange factor (PDZ-GEF) encodes a guanine nucleotide exchange factor for the product of Rap1. The product of PDZ-GEF contributes to ventral furrow formation, border cell migration, macrophage migration, epithelial migration and morphogenesis, eye development, ovary development, spermathecae formation, germline stem cell maintenance in the testis, adheren…
9.3111e-144	0.125903	0.218	0.077	1.05867e-139	9 Immature N	CG17321	FBgn0032719	-	-	Contributions welcome.
3.52867e-148	0.125811	0.201	0.067	4.01209e-144	9 Immature N	CG5708	FBgn0032196	-	-	Contributions welcome.
1.37647e-150	0.125638	0.55	0.26	1.56505e-146	9 Immature N	corto	FBgn0010313	corto	20190321	corto (corto) encodes an Enhancer of Trithorax and Polycomb (ETP) protein that physically interacts with several Polycomb proteins (encoded by Pc, ph-d, ph-p, esc, E(z)) and ETP (encoded by Trl, Dsp1). It also interacts with the product of CycG, with the methylated product of RpL12 (RPL12K3me3), and co-regulates the transcription of genes involved in ribosome biogenesis.
9.84792e-192	0.125342	0.31	0.111	1.11971e-187	9 Immature N	Rab4	FBgn0016701	Rab4	20180920	Rab4 (Rab4) encodes a member of the Rab family, which are small Ras-like GTPases involved in vesicle trafficking. The product of Rab4 controls endocytic recycling and regulates synapse organization and neurotransmission in the nervous system. It also contributes to the sorting of cell adhesion molecules during epithelial morphogenesis and immune-mediators during the innate immune response.
2.05403e-167	0.125211	0.239	0.082	2.33543e-163	9 Immature N	Cdk12	FBgn0037093	Cyclin-dependent kinase 12	-	Contributions welcome.
7.90302e-120	0.124583	0.689	0.365	8.98574e-116	9 Immature N	Fer1HCH	FBgn0015222	Ferritin 1 heavy chain homologue	20190307	Ferritin 1 heavy chain homologue (Fer1HCH) encodes one of two subunits of the major iron storage complex, the ferritin molecule. In insects, ferritin is assembled from 12 Fer1HCH and 12 Fer2LCH subunits and can be found in the secretory pathway of cells and in hemolymph. The product of Fer1HCH has ferroxidase activity required for iron loading into ferritin and is essential for embryogenesis.
2.53876e-149	0.124563	0.235	0.085	2.88657e-145	9 Immature N	CG4789	FBgn0030792	-	-	Contributions welcome.
5.73073e-164	0.124025	0.235	0.081	6.51584e-160	9 Immature N	CG33229	FBgn0053229	-	-	Contributions welcome.
1.10744e-134	0.12382	0.22	0.081	1.25916e-130	9 Immature N	Rpn12	FBgn0028693	Regulatory particle non-ATPase 12	-	Contributions welcome.
2.21193e-151	0.123698	0.233	0.083	2.51497e-147	9 Immature N	Hsp60A	FBgn0015245	Heat shock protein 60A	-	Contributions welcome.
8.63559e-188	0.123673	0.349	0.132	9.81866e-184	9 Immature N	vib	FBgn0267975	vibrator	20190321	vibrator (vib) is an essential gene that encodes a conserved phosphatidylinositol transfer protein. The vib protein is enriched at the cleavage furrow and it is required for cytokinesis.
9.95991e-111	0.123611	0.256	0.111	1.13244e-106	9 Immature N	CG9932	FBgn0262160	-	-	Contributions welcome.
2.75059e-109	0.12361	0.76	0.417	3.12742e-105	9 Immature N	RhoGAPp190	FBgn0026375	Rho GTPase activating protein p190	20190801	Rho GTPase activating protein p190 (RhoGAPp190) encodes a Rho GTPase activating protein that binds the semaphorin receptor and regulates axonogenesis.
9.55161e-134	0.123378	0.203	0.072	1.08602e-129	9 Immature N	Axn	FBgn0026597	Axin	20190307	Axin (Axn) encodes the key scaffolding protein for the canonical Wnt signalling pathway. In the absence of signal, it targets the product of arm for proteolysis inhibiting Wnt signalling. In the presence of signal, it forms a part of the membrane activation complex, disrupting the product of arm degradation. This pathway play roles in cell proliferation (imaginal disc), differentiation (embryonic…
1.23179e-171	0.12324	0.377	0.153	1.40055e-167	9 Immature N	Larp4B	FBgn0035424	La-related protein 4B	20210121	La-related protein 4B (Larp4B) encodes a member of the LARP family of RNA-binding proteins. It has been shown to post-transcriptionally inhibit the expression of the protein encoded by Myc and negatively regulate cell growth.
2.35756e-152	0.123043	0.213	0.073	2.68054e-148	9 Immature N	Scamp	FBgn0040285	Scamp	-	Contributions welcome.
4.44481e-168	0.122657	0.269	0.097	5.05375e-164	9 Immature N	BEAF-32	FBgn0015602	Boundary element-associated factor of 32kD	20190307	Boundary element-associated factor of 32kD (BEAF-32) encodes a DNA-binding protein with binding sites near transcription start sites. Its roles include chromatin domain insulator function, gene regulation and genome organization.
4.34282e-140	0.122403	0.205	0.072	4.93779e-136	9 Immature N	Hk	FBgn0263220	Hyperkinetic	20190307	Hyperkinetic (Hk) encodes a beta-subunit of Sh K[+] channels and modulates its channel function. It is important in regulating action potentials in neurons and muscles, and transmitter release.
8.40201e-166	0.122313	0.474	0.208	9.55309e-162	9 Immature N	vig2	FBgn0046214	vig2	20190919	vig2 (vig2) encodes a protein involved in heterochromatin organization, histone H3-K9 methylation and chromatin silencing regulation.
3.75551e-155	0.122312	0.202	0.066	4.27002e-151	9 Immature N	nmd	FBgn0005322	no mitochondrial derivative	-	Contributions welcome.
3.24181e-165	0.122119	0.398	0.166	3.68594e-161	9 Immature N	Tim23	FBgn0267976	Translocase of inner mitochondrial membrane 23	-	Contributions welcome.
3.27942e-140	0.122029	0.287	0.116	3.7287e-136	9 Immature N	CG30419	FBgn0050419	-	-	Contributions welcome.
5.92798e-164	0.12164	0.258	0.092	6.74012e-160	9 Immature N	CG8726	FBgn0033244	-	-	Contributions welcome.
1.25774e-173	0.1215	0.341	0.133	1.43005e-169	9 Immature N	mura	FBgn0037705	murashka	-	Contributions welcome.
2.87333e-145	0.121277	0.215	0.075	3.26697e-141	9 Immature N	CG31051	FBgn0051051	-	-	Contributions welcome.
2.47096e-190	0.120527	0.394	0.154	2.80948e-186	9 Immature N	Capr	FBgn0042134	Caprin	20190307	Caprin (Capr) encodes an RNA-binding translational regulator that is present in cytoplasmic RNA granules (neuronal granules and stress granules). It modulates diverse cellular processes including neuronal function, cell proliferation and differentiation through post-transcriptional regulation of target RNAs.
1.10432e-174	0.120413	0.414	0.171	1.25561e-170	9 Immature N	CG10418	FBgn0036277	-	-	Contributions welcome.
6.15126e-162	0.12037	0.357	0.145	6.99398e-158	9 Immature N	Dlc90F	FBgn0024432	Dynein light chain 90F	20190307	Dynein light chain 90F (Dlc90F) encodes a light chain subunit of the cytoplasmic dynein complex. The product of Dlc90F forms a dimer that assembles into the cytoplasmic dynein complex and is thought to link dynein to cargos and to adapter proteins that regulate dynein motor function. It contributes to male fertility.
1.13459e-165	0.120251	0.408	0.172	1.29003e-161	9 Immature N	ncm	FBgn0086707	nucampholin	20190516	nucampholin (ncm) encodes a protein that is predicted to be an essential component of the spliceosome, implicated in regulation of pre-mRNA splicing and assembly of the exon junction complex.
1.05308e-146	0.120153	0.201	0.068	1.19735e-142	9 Immature N	CG3262	FBgn0032986	-	-	Contributions welcome.
8.31774e-150	0.120149	0.222	0.078	9.45727e-146	9 Immature N	hep	FBgn0010303	hemipterous	20190307	hemipterous (hep) encodes a serine/threonine protein kinase involved in the Jun-N-terminal kinase pathway by phosphorylating the product of bsk.
6.85445e-176	0.120143	0.395	0.161	7.79351e-172	9 Immature N	Nop56	FBgn0038964	Nop56	-	Contributions welcome.
1.12393e-169	0.12012	0.342	0.134	1.27791e-165	9 Immature N	Ppa	FBgn0020257	Partner of paired	20190314	Partner of paired (Ppa) encodes a protein involved in response to oxidative stress.
8.0337e-168	0.119932	0.214	0.069	9.13431e-164	9 Immature N	Dlip3	FBgn0040465	Dorsal interacting protein 3	20190307	Dorsal interacting protein 3 (Dlip3) encodes a transcription factor whose loss of function in the eye disc results in the appearance of extra photoreceptors. Dlip3 overexpression in the early eye disc results in antennal duplication and eye-to-antennal transformation.
4.30896e-151	0.119649	0.546	0.255	4.89929e-147	9 Immature N	CG9344	FBgn0034564	-	-	Contributions welcome.
6.82228e-138	0.119593	0.201	0.07	7.75693e-134	9 Immature N	CG2147	FBgn0030025	-	-	Contributions welcome.
3.03588e-155	0.119497	0.283	0.108	3.4518e-151	9 Immature N	CG10638	FBgn0036290	-	-	Contributions welcome.
9.38298e-150	0.118984	0.219	0.076	1.06684e-145	9 Immature N	Deaf1	FBgn0013799	Deformed epidermal autoregulatory factor-1	-	Contributions welcome.
1.86286e-156	0.118982	0.548	0.255	2.11808e-152	9 Immature N	arm	FBgn0000117	armadillo	20190307	armadillo (arm) encodes the Drosophila homolog of beta-catenin. It plays separable roles in cell adhesion and Wingless signaling. It links classic cadherin cell adhesion receptors to alpha-catenin and the actin cytoskeleton, and it acts as the key regulated effector of Wingless signaling, working with TCF/LEF proteins as a transcriptional co-activator.
8.85821e-156	0.118584	0.201	0.065	1.00718e-151	9 Immature N	CG7518	FBgn0038108	-	-	Contributions welcome.
9.1942e-145	0.118206	0.217	0.077	1.04538e-140	9 Immature N	CG40498	FBgn0069969	-	-	Contributions welcome.
7.72436e-155	0.117897	0.235	0.083	8.7826e-151	9 Immature N	Ostgamma	FBgn0032015	Oligosaccharide transferase gamma subunit	20190919	Oligosaccharide transferase gamma subunit (Ostgamma) encodes a subunit of the oligosaccharyltransferase complex involved in cell migration and cellular encapsulation response.
1.30369e-166	0.117792	0.567	0.259	1.4823e-162	9 Immature N	ND-PDSW	FBgn0021967	NADH dehydrogenase (ubiquinone) PDSW subunit	-	Contributions welcome.
4.56374e-159	0.117239	0.322	0.128	5.18897e-155	9 Immature N	Scgbeta	FBgn0038042	Sarcoglycan beta	20190926	Sarcoglycan beta (Scgbeta) encodes a component of the sarcoglycan complex, which is a sub-complex of the dystrophin glycoprotein complex. The product of Scgbeta negatively regulates the EGFR signaling pathway in eye imaginal discs.
6.64071e-141	0.117182	0.202	0.07	7.55049e-137	9 Immature N	CG7546	FBgn0035793	-	-	Contributions welcome.
7.78155e-161	0.117137	0.518	0.233	8.84762e-157	9 Immature N	Evi5	FBgn0262740	Ecotropic viral integration site 5	-	Contributions welcome.
6.97871e-169	0.11675	0.432	0.183	7.93479e-165	9 Immature N	tacc	FBgn0026620	transforming acidic coiled-coil protein	20190314	transforming acidic coiled-coil protein (tacc) encodes a centrosomal protein that helps to stabilize microtubules. It seems to influence microtubules indirectly, primarily through its interaction with the product of msps. It is also phosphorylated by the product of aurA, and this activates its ability to stabilize microtubules.
3.90804e-106	0.11673	0.24	0.103	4.44345e-102	9 Immature N	CG3726	FBgn0029824	-	-	Contributions welcome.
5.07601e-144	0.116667	0.206	0.071	5.77142e-140	9 Immature N	faf	FBgn0005632	fat facets	-	Contributions welcome.
2.18405e-89	0.11658	0.586	0.331	2.48327e-85	9 Immature N	Rdl	FBgn0004244	Resistant to dieldrin	20190314	Resistant to dieldrin (Rdl) encodes a widely-expressed ligand-gated chloride channel which mediates the fast inhibitory effects of GABA. It has been shown to have roles in the circuits underlying visual processing, odor coding, learning and memory, sleep and courtship behavior.
2.28492e-157	0.116516	0.241	0.086	2.59796e-153	9 Immature N	CG8372	FBgn0032000	-	-	Contributions welcome.
1.68545e-173	0.116358	0.281	0.101	1.91635e-169	9 Immature N	CG7484	FBgn0036745	-	-	Contributions welcome.
1.59273e-34	0.116315	0.945	0.757	1.81094e-30	9 Immature N	mt:Cyt-b	FBgn0013678	mitochondrial Cytochrome b	-	Contributions welcome.
6.78755e-162	0.116211	0.482	0.214	7.71745e-158	9 Immature N	SmD1	FBgn0261933	Small ribonucleoprotein particle protein SmD1	20190314	Small ribonucleoprotein particle protein SmD1 (SmD1) encodes an RNA binding protein that forms a heterodimeric sub-complex with the product of SmD2. They function as part of the heteroheptameric ring complex Sm core, which is involved in the formation of spliceosomal small nuclear RNPs (U1, U2, U4 and U5), which together catalyze pre-mRNA splicing.
1.30721e-155	0.116065	0.207	0.069	1.4863e-151	9 Immature N	mRpL54	FBgn0034579	mitochondrial ribosomal protein L54	-	Contributions welcome.
1.32197e-160	0.115949	0.246	0.087	1.50308e-156	9 Immature N	Den1	FBgn0033716	Deneddylase 1	-	Contributions welcome.
8.56361e-147	0.115688	0.606	0.293	9.73682e-143	9 Immature N	CG33129	FBgn0053129	-	-	Contributions welcome.
9.99392e-173	0.115593	0.289	0.105	1.13631e-168	9 Immature N	MED22	FBgn0040339	Mediator complex subunit 22	-	Contributions welcome.
2.92443e-170	0.115183	0.275	0.099	3.32507e-166	9 Immature N	CSN6	FBgn0028837	COP9 signalosome subunit 6	20190307	COP9 signalosome subunit 6 (CSN6) encodes the subunit 6 of the COP9 signalosome (CSN). The CSN plays a central role in the regulation of E3-cullin RING ubiquitin ligases.
1.5137e-170	0.114977	0.454	0.195	1.72107e-166	9 Immature N	l(3)L1231	FBgn0086686	lethal (3) L1231	-	Contributions welcome.
8.78897e-157	0.114953	0.263	0.097	9.99306e-153	9 Immature N	Wdfy2	FBgn0032246	WD repeat and FYVE domain containing 2	-	Contributions welcome.
2.14228e-121	0.114904	0.643	0.329	2.43577e-117	9 Immature N	RpS14b	FBgn0004404	Ribosomal protein S14b	-	Contributions welcome.
1.33842e-161	0.114759	0.224	0.076	1.52178e-157	9 Immature N	CG10375	FBgn0039116	-	-	Contributions welcome.
6.23652e-143	0.11469	0.206	0.071	7.09092e-139	9 Immature N	Dip-B	FBgn0000454	Dipeptidase B	20190912	Dipeptidase B (Dip-B) encodes a peptidase involved in protein metabolism.
2.35921e-167	0.114633	0.335	0.131	2.68242e-163	9 Immature N	larp	FBgn0261618	La related protein	20190228	La related protein (larp) encodes a protein that associates and interacts with poly(A)-binding protein. It is required for multiple processes in male meiosis and syncytial embryo development.
1.07898e-138	0.114335	0.237	0.089	1.2268e-134	9 Immature N	MSBP	FBgn0030703	membrane steroid binding protein	-	Contributions welcome.
2.51449e-170	0.114102	0.276	0.1	2.85897e-166	9 Immature N	Oli	FBgn0032651	Olig family	-	Contributions welcome.
5.46597e-141	0.114066	0.2	0.069	6.21481e-137	9 Immature N	CG42748	FBgn0261802	-	-	Contributions welcome.
3.15355e-176	0.114027	0.436	0.183	3.58558e-172	9 Immature N	NP15.6	FBgn0027785	NP15.6	-	Contributions welcome.
2.91876e-65	0.114009	0.862	0.55	3.31863e-61	9 Immature N	crol	FBgn0020309	crooked legs	20190307	crooked legs (crol) encodes a zinc finger transcription factor induced by 20-hydroxyecdysone at the onset of metamorphosis. It regulates wg transcription and cell cycle progression in the wing. Its over-expression in the eye accelerates the cell cycle and de-represses silenced genes.
1.13401e-166	0.113157	0.406	0.171	1.28937e-162	9 Immature N	Arf102F	FBgn0013749	ADP ribosylation factor at 102F	-	Contributions welcome.
1.0427e-175	0.112434	0.331	0.126	1.18556e-171	9 Immature N	CG5641	FBgn0038046	-	-	Contributions welcome.
4.41468e-102	0.112339	0.74	0.404	5.01949e-98	9 Immature N	RpII18
9.98618e-163	0.112224	0.24	0.083	1.13543e-158	9 Immature N	Yippee	FBgn0026749	Yippee	-	Contributions welcome.
4.27809e-177	0.111886	0.34	0.131	4.86418e-173	9 Immature N	Art1	FBgn0037834	Arginine methyltransferase 1	-	Contributions welcome.
3.07727e-160	0.111306	0.386	0.163	3.49886e-156	9 Immature N	LRP1	FBgn0053087	LDL receptor protein 1	-	Contributions welcome.
6.72749e-162	0.111301	0.328	0.131	7.64915e-158	9 Immature N	PCB	FBgn0027580	Pyruvate carboxylase	20190912	Pyruvate carboxylase (PCB) encodes an enzyme that regulates D-serine levels.
2.45853e-133	0.110926	0.201	0.071	2.79535e-129	9 Immature N	CG31301	FBgn0051301	-	-	Contributions welcome.
9.81635e-153	0.110869	0.269	0.101	1.11612e-148	9 Immature N	Arpc5	FBgn0031437	Actin-related protein 2/3 complex, subunit 5	20190307	Actin-related protein 2/3 complex, subunit 5 (Arpc5) encodes one of seven components of the highly conserved Arp2/3 complex. The Arp2/3 complex is required for many cellular and developmental processes requiring F-actin polymerization, including germline ring canal growth, embryonic cellularization, myoblast fusion, and endocytosis.
3.95646e-156	0.110509	0.222	0.076	4.4985e-152	9 Immature N	BCAS2	FBgn0039558	BCAS2	20181108	BCAS2 (BCAS2) encodes an essential protein that regulates wing development via Delta-Notch signaling.
1.68495e-153	0.109878	0.22	0.076	1.91579e-149	9 Immature N	mRpL2	FBgn0036135	mitochondrial ribosomal protein L2	-	Contributions welcome.
1.2572e-146	0.109703	0.613	0.296	1.42943e-142	9 Immature N	TfIIA-S	FBgn0013347	Transcription-factor-IIA-S	20190314	Transcription-factor-IIA-S (TfIIA-S) encodes one of the basal transcription factors required for the formation of the pre-initiation complex (PIC) at Pol II-transcribed genes. It stabilizes the product of Tbp-TATA box interaction, thus promoting PIC formation.
1.65746e-37	0.109507	0.993	0.873	1.88454e-33	9 Immature N	RpS5a	FBgn0002590	Ribosomal protein S5a	20190711	Ribosomal protein S5a (RpS5a) encodes a structural constituent of ribosomes.
1.08235e-173	0.109497	0.329	0.125	1.23063e-169	9 Immature N	BuGZ	FBgn0032600	Bub3 interacting GLEBS and Zinc finger domain protein	20190711	Bub3 interacting GLEBS and Zinc finger domain protein (BuGZ) encodes a protein involved in dendrite morphogenesis.
1.61296e-144	0.109229	0.227	0.082	1.83394e-140	9 Immature N	Prpk
1.60502e-140	0.108966	0.231	0.085	1.82491e-136	9 Immature N	mRpL23	FBgn0035335	mitochondrial ribosomal protein L23	-	Contributions welcome.
1.59183e-145	0.108704	0.207	0.071	1.80992e-141	9 Immature N	CG7220	FBgn0033544	-	-	Contributions welcome.
1.45712e-157	0.108676	0.205	0.067	1.65675e-153	9 Immature N	Ythdc1	FBgn0027616	YTH domain containing 1	20190919	YTH domain containing 1 (Ythdc1) encodes a pre-mRNA binding protein involved in the regulation of mRNA alternative splicing and sex determination.
2.66965e-51	0.108675	0.857	0.573	3.03539e-47	9 Immature N	chrb	FBgn0036165	charybde	-	Contributions welcome.
8.12312e-139	0.108592	0.202	0.07	9.23599e-135	9 Immature N	tmod	FBgn0082582	tropomodulin	20190926	tropomodulin (tmod) encodes an actin/tropomyosin-associated protein involved in Notch signaling regulation.
1.29932e-158	0.108544	0.464	0.206	1.47733e-154	9 Immature N	ReepB	FBgn0033906	Receptor expression enhancing protein B	-	Contributions welcome.
2.08397e-151	0.108542	0.287	0.111	2.36948e-147	9 Immature N	mRpL30	FBgn0029718	mitochondrial ribosomal protein L30	-	Contributions welcome.
6.21888e-161	0.10819	0.506	0.228	7.07086e-157	9 Immature N	east	FBgn0261954	enhanced adult sensory threshold	20190228	enhanced adult sensory threshold (east) encodes a ubiquitous protein localized to an extrachromosomal domain of the nucleus. It is involved in chemosensory behavior, chromosome segregation during cell division, cell survival and muscle development.
9.91095e-151	0.10799	0.3	0.119	1.12688e-146	9 Immature N	chn	FBgn0015371	charlatan	20180920	charlatan (chn) encodes a C2H2 zinc-finger transcriptional factor that regulates multiple genes, including emc, h, ac and Dl. It functions in sensory neurons, photoreceptors, blood cells, muscle precursors and intestinal precursors.
2.98428e-166	0.107841	0.28	0.103	3.39313e-162	9 Immature N	fl(2)d	FBgn0000662	female lethal d	-	Contributions welcome.
3.59491e-30	0.107679	0.965	0.773	4.08742e-26	9 Immature N	rin	FBgn0015778	rasputin	20190926	rasputin (rin) encodes an RNA-binding protein that regulates gene expression. It is involved in eye development and the dorsal/ventral axis specification of the ovary.
1.44389e-154	0.107512	0.28	0.106	1.64171e-150	9 Immature N	Bgb	FBgn0013753	Big brother	20190307	Big brother (Bgb) encodes a beta-subunit of the transcription factor complex core binding factor, which is involved in transcription regulation. It regulates hemocyte proliferation and acts redundantly with the product of Bro in embryonic segmentation.
7.50992e-38	0.107406	0.861	0.598	8.53878e-34	9 Immature N	UQCR-11	FBgn0260008	Ubiquinol-cytochrome c reductase 11 kDa subunit	-	Contributions welcome.
2.88538e-153	0.107047	0.477	0.217	3.28067e-149	9 Immature N	unc-104	FBgn0267002	uncoordinated-104	-	Contributions welcome.
5.01703e-160	0.106564	0.23	0.079	5.70437e-156	9 Immature N	Dph5	FBgn0024558	Diphthamide methyltransferase	-	Contributions welcome.
1.58421e-165	0.106512	0.543	0.245	1.80125e-161	9 Immature N	eIF3k	FBgn0034654	eukaryotic translation initiation factor 3 subunit k	-	Contributions welcome.
3.59027e-160	0.10646	0.213	0.071	4.08214e-156	9 Immature N	CG12091	FBgn0035228	-	-	Contributions welcome.
8.57321e-137	0.106238	0.565	0.273	9.74774e-133	9 Immature N	CG33303	FBgn0053303	-	-	Contributions welcome.
2.49226e-156	0.105678	0.445	0.196	2.8337e-152	9 Immature N	Myc	FBgn0262656	Myc	20190314	Myc (Myc) encodes a transcription factor that is homologous to vertebrate Myc proto-oncogenes. It contributes to cell growth, cell competition and regenerative proliferation.
4.20793e-61	0.105564	0.792	0.486	4.78442e-57	9 Immature N	ATPsynE	FBgn0038224	ATP synthase, subunit E	-	Contributions welcome.
6.79087e-141	0.105217	0.595	0.288	7.72122e-137	9 Immature N	stx	FBgn0052676	stuxnet	20181115	stuxnet (stx) encodes a protein that controls the homeostasis of the product of Pc via proteasomal degradation through an ubiquitin-independent pathway.
1.5532e-176	0.104581	0.319	0.12	1.76598e-172	9 Immature N	Vps24	FBgn0037231	Vacuolar protein sorting 24	20190321	Vacuolar protein sorting 24 (Vps24) encodes an essential subunit of ESCRT-III, one of the endosomal sorting complexes required for transport (ESCRT). It is involved in membrane remodeling in diverse cellular processes, such as multi-vesicular body biogenesis, cytokinesis and virus budding.
5.02097e-139	0.104562	0.497	0.234	5.70885e-135	9 Immature N	CG6115	FBgn0040985	-	-	Contributions welcome.
1.09659e-163	0.104466	0.344	0.138	1.24683e-159	9 Immature N	slpr	FBgn0030018	slipper	-	Contributions welcome.
3.30456e-157	0.10429	0.572	0.267	3.75728e-153	9 Immature N	sina	FBgn0003410	seven in absentia	-	Contributions welcome.
5.28058e-158	0.104256	0.362	0.149	6.00402e-154	9 Immature N	ND-13A	FBgn0031684	NADH dehydrogenase (ubiquinone) 13 kDa A subunit	-	Contributions welcome.
3.19746e-169	0.104109	0.296	0.11	3.63551e-165	9 Immature N	Rpn3	FBgn0261396	Regulatory particle non-ATPase 3	-	Contributions welcome.
2.6705e-91	0.103796	0.338	0.17	3.03636e-87	9 Immature N	pdm3	FBgn0261588	pou domain motif 3	20190314	pou domain motif 3 (pdm3) encodes a POU domain transcription factor that acts in odor receptor gene expression and axon targeting of olfactory neurons.
2.72058e-156	0.103701	0.281	0.106	3.0933e-152	9 Immature N	Sgt	FBgn0032640	small glutamine-rich tetratricopeptide containing protein	20190919	small glutamine-rich tetratricopeptide containing protein (Sgt) encodes a protein involved in the regulation of the protein folding mediated by chaperones.
5.78076e-153	0.10357	0.216	0.073	6.57273e-149	9 Immature N	U2af38	FBgn0017457	U2 small nuclear riboprotein auxiliary factor 38	20180920	U2 small nuclear riboprotein auxiliary factor 38 (U2af38) encodes the small subunit of the pre-mRNA splicing factor complex U2AF. This heterodimeric complex binds to the intron pyrimidine tract and targets the product of snf to the branch site early in spliceosome assembly. The U2af38 product binds to the AG dinucleotide at the 3' splice site.
9.40784e-153	0.103234	0.33	0.134	1.06967e-148	9 Immature N	Phb2	FBgn0010551	Prohibitin 2	-	Contributions welcome.
9.64031e-156	0.103206	0.27	0.101	1.0961e-151	9 Immature N	Pkn	FBgn0020621	Protein kinase N	20190314	Protein kinase N (Pkn) encodes a serine/threonine protein kinase activated by Rho family GTPases, especially those encoded by Rho1 and Rac1. When activated, the product of Pkn regulates the actin cytoskeleton during oogenesis, wound repair, and in morphogenetic events including dorsal closure and wing development.
9.25575e-153	0.103153	0.227	0.079	1.05238e-148	9 Immature N	CG4866	FBgn0034232	-	-	Contributions welcome.
2.11365e-148	0.102675	0.269	0.103	2.40322e-144	9 Immature N	Lamp1	FBgn0032949	Lamp1	-	Contributions welcome.
1.55296e-161	0.102648	0.339	0.135	1.76572e-157	9 Immature N	CG15715	FBgn0036538	-	-	Contributions welcome.
7.33295e-142	0.102584	0.573	0.278	8.33757e-138	9 Immature N	CG12384	FBgn0033624	-	-	Contributions welcome.
1.12132e-132	0.102555	0.431	0.201	1.27494e-128	9 Immature N	olf413	FBgn0037153	olf413	-	Contributions welcome.
5.55762e-158	0.102531	0.294	0.113	6.31901e-154	9 Immature N	ND-19	FBgn0035046	NADH dehydrogenase (ubiquinone) 19 kDa subunit	-	Contributions welcome.
1.22028e-135	0.102381	0.203	0.072	1.38746e-131	9 Immature N	CG3918	FBgn0029873	-	-	Contributions welcome.
4.61605e-138	0.102026	0.219	0.079	5.24845e-134	9 Immature N	CG17715	FBgn0041004	-	-	Contributions welcome.
2.83821e-171	0.101634	0.271	0.096	3.22704e-167	9 Immature N	Zcchc7	FBgn0036668	Zinc finger CCHC-type containing 7	-	Contributions welcome.
1.59252e-142	0.101378	0.239	0.088	1.81069e-138	9 Immature N	siz	FBgn0026179	schizo	20190314	schizo (siz) encodes an Arf1 guanine nucleotide exchange factor involved in commissural axon guidance and myoblast fusion.
9.03337e-175	0.101329	0.31	0.116	1.02709e-170	9 Immature N	CG9205	FBgn0035181	-	-	Contributions welcome.
2.46482e-163	0.10128	0.316	0.123	2.8025e-159	9 Immature N	CG15432	FBgn0031603	-	-	Contributions welcome.
3.4698e-166	0.101147	0.336	0.132	3.94517e-162	9 Immature N	eIF3b	FBgn0034237	eukaryotic translation initiation factor 3 subunit b	-	Contributions welcome.
5.6471e-140	0.100992	0.247	0.093	6.42075e-136	9 Immature N	vsg	FBgn0045823	visgun	20190919	visgun (vsg) encodes a protein involved in cell proliferation regulation, response to ethanol and long-term memory.
1.49655e-127	0.100732	0.212	0.079	1.70158e-123	9 Immature N	ND-49	FBgn0039909	NADH dehydrogenase (ubiquinone) 49 kDa subunit	-	Contributions welcome.
1.47172e-138	0.100693	0.565	0.274	1.67335e-134	9 Immature N	CG5065	FBgn0034145	-	-	Contributions welcome.
2.03781e-148	0.100608	0.223	0.078	2.31699e-144	9 Immature N	Hacd2	FBgn0032524	3-hydroxyacyl-CoA dehydratase 2	-	Contributions welcome.
3.15348e-159	0.100553	0.351	0.143	3.58551e-155	9 Immature N	CG6180	FBgn0032453	-	-	Contributions welcome.
8.20593e-156	0.100314	0.244	0.087	9.33014e-152	9 Immature N	slmb	FBgn0283468	supernumerary limbs	20190314	supernumerary limbs (slmb) encodes an essential, conserved F-box protein and a component of the SCF (Skp/Cullin/F-box) E3 ubiquitin-ligase, providing substrate specificity to the SCF. It negatively regulates multiple signaling pathways and cellular processes by promoting the proteasome-mediated degradation or cleavage of its targets, including the products of arm and ci (Wg and Hh signaling), SAK…
4.28599e-137	0.100246	0.203	0.071	4.87317e-133	9 Immature N	Caf1-55	FBgn0263979	Chromatin assembly factor 1, p55 subunit	20190321	Chromatin assembly factor 1, p55 subunit (Caf1-55) encodes a subunit of the MuvB core complex. The MuvB core binds to the oncoprotein encoded by Myb and the Rbf-E2f2-Dp tumor suppressor complex, thereby controlling the expression of many genes, including critical regulators of the cell cycle.
2.80708e-148	0.10022	0.257	0.096	3.19165e-144	9 Immature N	Pi3K68D	FBgn0015278	Phosphatidylinositol 3-kinase 68D	20190919	Phosphotidylinositol 3 kinase 68D (Pi3K68D) encodes a phosphatidylinositol kinase involved in the organization of the cortical actin cytoskeleton and the regulation of the Egfr signaling pathway.
8.72233e-45	0.100141	0.91	0.624	9.91729e-41	9 Immature N	RpS6	FBgn0261592	Ribosomal protein S6	20190228	Ribosomal protein S6 (RpS6) encodes a key component of the small (40S) ribosomal subunit.

## Sheet: 14 Immature N
p_val	avg_log2FC	pct.1	pct.2	p_val_adj	cluster	gene	FBgn_ID	GeneName	datestamp	gene_snapshot_text
0	1.56858	0.94	0.782	0	14 Immature N	jim	FBgn0027339	jim	20190711	jim (jim) encodes a zinc finger C2H2 transcription factor involved in dendrite morphogenesis and regulation of chromatin silencing.
0	1.4314	0.882	0.617	0	14 Immature N	pros	FBgn0004595	prospero	20190314	prospero (pros) encodes a protein that promotes the expression of neural differentiation genes and represses neuroblast stem cell identity genes and cell cycle proliferation genes; it is also important for astrocyte development. The product of pros is asymmetrically localized to the basal cortex during neuroblast asymmetric cell division, resulting in its partioning into GMC daughter cells, where…
7.90599e-235	1.31925	0.381	0.169	8.98911e-231	14 Immature N	pdm3	FBgn0261588	pou domain motif 3	20190314	pou domain motif 3 (pdm3) encodes a POU domain transcription factor that acts in odor receptor gene expression and axon targeting of olfactory neurons.
2.03484e-194	1.21419	0.532	0.322	2.31362e-190	14 Immature N	lncRNA:roX2
4.71703e-128	1.12023	0.369	0.207	5.36327e-124	14 Immature N	bab2	FBgn0025525	bric a brac 2	20190307	bric a brac 2 (bab2) encodes a transcriptional regulator that functions partially redundantly with the product of bab1. It is part of the conserved proximal-distal gene regulatory network module. It contributes to pattern formation, ovary morphogenesis, abdominal pigmentation and olfactory receptor neuron fate diversity.
1.87373e-144	0.994308	0.327	0.157	2.13043e-140	14 Immature N	Antp	FBgn0260642	Antennapedia	20190307	Antennapedia (Antp) is the distal-most member of the Antennapedia complex; one of two Hox gene complexes. Antp encodes a sequence-specific homeodomain transcription factor, which is part of a developmental regulatory system that specifies segmental identity in the pro- and mesothorax. In adults Antp loss of function is associated with a transformation of leg into antenna while ectopic expression …
4.1987e-49	0.672598	0.382	0.281	4.77392e-45	14 Immature N	Lim1	FBgn0026411	LIM homeobox 1	20190912	LIM homeobox 1 (Lim1) encodes a transcription factor protein involved in eye development and leg morphogenesis.
2.04374e-102	0.655367	0.651	0.533	2.32373e-98	14 Immature N	Jupiter	FBgn0051363	Jupiter	-	Contributions welcome.
1.86053e-83	0.623211	0.632	0.518	2.11542e-79	14 Immature N	br	FBgn0283451	broad	-	Contributions welcome.
5.74442e-87	0.515787	0.702	0.576	6.53141e-83	14 Immature N	lncRNA:roX1
1.44344e-34	0.28258	0.688	0.586	1.64119e-30	14 Immature N	zld	FBgn0259789	zelda	20190321	zelda (zld) encodes a zinc finger transcription factor that functions in early blastoderm development. It works as a zygotic genome activator because it has a global role in regulating early expressed genes, such as genes essential for cellularization, sex determination and pattern formation. It is also required at later times in development.

## Sheet: 16 Immature N
p_val	avg_log2FC	pct.1	pct.2	p_val_adj	cluster	gene	FBgn_ID	GeneName	datestamp	gene_snapshot_text
0	1.52933	0.849	0.621	0	16 Immature N	Hsp26	FBgn0001225	Heat shock protein 26	20190912	Heat shock protein 26 (Hsp26) encodes a protein involved in protein folding. It contributes to lifespan determination and the response to cold and heat.
1.10831e-104	1.30747	0.412	0.297	1.26015e-100	16 Immature N	Hsp68	FBgn0001230	Heat shock protein 68	20190801	Heat shock protein 68 (Hsp68) encodes a protein involved in lifespan determination and response to heat shock and starvation.
0.00399072	0.714179	0.295	0.418	1	16 Immature N	Gs2	FBgn0001145	Glutamine synthetase 2	20190307	Glutamine synthetase 2 (Gs2) encodes an enzyme that converts glutamate to glutamine. It is expressed in the embryonic nervous system and regulates the size of glutamate neurotransmitter pools and synapse assembly.
0.00939346	0.678845	0.348	0.449	1	16 Immature N	mask	FBgn0043884	multiple ankyrin repeats single KH domain	-	Contributions welcome.
4.42975e-78	0.652737	0.663	0.764	5.03663e-74	16 Immature N	Mapmodulin	FBgn0034282	Mapmodulin	-	Contributions welcome.
1.5632e-24	0.651376	0.505	0.61	1.77736e-20	16 Immature N	alpha-Cat	FBgn0010215	alpha Catenin	-	Contributions welcome.
4.62345e-08	0.616119	0.432	0.554	0.000525686	16 Immature N	Cpsf6	FBgn0035872	Cleavage and polyadenylation specific factor 6	-	Contributions welcome.
3.27671e-14	0.60081	0.477	0.616	3.72562e-10	16 Immature N	CG9705	FBgn0036661	-	-	Contributions welcome.
4.55659e-40	0.600467	0.581	0.693	5.18084e-36	16 Immature N	Usp7	FBgn0030366	Ubiquitin-specific protease 7	-	Contributions welcome.
2.33053e-06	0.588543	0.414	0.523	0.0264981	16 Immature N	PIG-T	FBgn0030035	Phosphatidylinositol glycan anchor biosynthesis class T	-	Contributions welcome.
1.97152e-06	0.586481	0.431	0.558	0.0224162	16 Immature N	tow	FBgn0035719	target of wingless	20190314	target of wingless (tow) overexpression and genetic interaction studies suggest that it acts downstream of the products of fz/dsh (Planar Cell Polarity pathway) and upstream of the product of smo (Hedgehog pathway) during development.
0.0142242	0.58541	0.391	0.518	1	16 Immature N	inaE	FBgn0261244	inactivation no afterpotential E	20190307	inactivation no afterpotential E (inaE) encodes a diacylglycerol lipase involved in phototransduction and response to oxidative stress.
6.53708e-65	0.555183	0.669	0.788	7.43266e-61	16 Immature N	CtBP	FBgn0020496	C-terminal Binding Protein	-	Contributions welcome.
0.0103429	0.554902	0.411	0.562	1	16 Immature N	Gdi	FBgn0004868	GDP dissociation inhibitor	20190919	GDP dissociation inhibitor (Gdi) encodes a GDP-dissociation inhibitor.
1.33004e-05	0.553651	0.25	0.369	0.151226	16 Immature N	tws	FBgn0004889	twins	20180913	twins (tws) encodes a regulatory subunit of protein phosphatase 2A (PP2A) and is involved in many developmental processes and signaling pathways.
1.43142e-18	0.551924	0.513	0.633	1.62753e-14	16 Immature N	E2f1	FBgn0011766	E2F transcription factor 1	-	Contributions welcome.
0.0017303	0.551158	0.25	0.353	1	16 Immature N	Ndf	FBgn0043456	Nucleosome-destabilizing factor	20190314	Nucleosome-destabilizing factor (Ndf) encodes a putative H3K36me3 binding protein, which binds active gene bodies.
1.33205e-06	0.545239	0.448	0.577	0.0151454	16 Immature N	CG12605	FBgn0035481	-	-	Contributions welcome.
2.11864e-15	0.539107	0.507	0.647	2.40889e-11	16 Immature N	eIF2beta	FBgn0004926	eukaryotic translation initiation factor 2 subunit beta	-	Contributions welcome.
6.81299e-08	0.528623	0.481	0.623	0.000774637	16 Immature N	CASK	FBgn0013759	CASK	20190307	CASK (CASK) encodes a member of the MAGUK family of scaffolding proteins. In epithelial tissues, the product of CASK functions as an adhesion molecule involved in cell proliferation, cytoskeletal remodeling and cell migration. In neurons, the product of CASK serves as a scaffold for a number of signaling and transmembrane molecules and is involved in synaptic development and plasticity.
0.00224383	0.528415	0.316	0.466	1	16 Immature N	nonA	FBgn0004227	no on or off transient A	-	Contributions welcome.
9.40701e-06	0.509762	0.27	0.404	0.106958	16 Immature N	CG6700	FBgn0032305	-	-	Contributions welcome.
4.44464e-06	0.502163	0.291	0.432	0.0505355	16 Immature N	Drat	FBgn0033188	Death resistor Adh domain containing target	20190307	Death resistor Adh domain containing target (Drat) encodes a member of the zinc-dependent ADH-like family that is an effector of ethanol-induced apoptosis.
3.56453e-07	0.500855	0.212	0.313	0.00405287	16 Immature N	Ptpmeg2	FBgn0028341	Protein tyrosine phosphatase Meg2	20190801	Protein tyrosine phosphatase Meg2 (Ptpmeg2) encodes a phosphatase involved in border follicle cell migration.
1.96678e-05	0.496039	0.278	0.413	0.223622	16 Immature N	E(Pc)	FBgn0000581	Enhancer of Polycomb	20190926	Enhancer of Polycomb (E(Pc)) encodes a chromatin protein that functions as a suppressor of position-effect variegation. An unusual member of the Polycomb group; it does not exhibit homeotic transformations on its own, but rather enhances mutations in other Polycomb group genes. It forms part of the TIP60 histone acetyltransferase complex, which has been involved in many processes, including both …
0.00177384	0.494136	0.32	0.476	1	16 Immature N	shi	FBgn0003392	shibire	-	Contributions welcome.
4.53699e-07	0.489908	0.299	0.462	0.00515856	16 Immature N	endos	FBgn0061515	endosulfine	20191003	endosulfine (endos) encodes a protein that, after its phosphorylation by the kinase encoded by gwl, inhibits the phosphatase encoded by tws. This inhibition is important for the entry of cells into M phase during the cell cycle.
8.22774e-13	0.484797	0.534	0.666	9.35494e-09	16 Immature N	CG14464	FBgn0033000	-	-	Contributions welcome.
1.14852e-06	0.480941	0.275	0.416	0.0130586	16 Immature N	Eph	FBgn0025936	Eph receptor tyrosine kinase	20190613	Eph receptor tyrosine kinase (Eph) encodes an axon guidance molecule involved in the development of the nervous system. It also contributes to shaping the antero-posterior compartment boundary of the wing disc.
0.000867755	0.480387	0.302	0.442	1	16 Immature N	nSyb	FBgn0013342	neuronal Synaptobrevin	20190711	neuronal Synaptobrevin (nSyb) encodes a SNAP receptor involved in vesicle fusion.
1.04226e-09	0.469538	0.2	0.306	1.18505e-05	16 Immature N	CG12391	FBgn0033581	-	-	Contributions welcome.
8.92316e-09	0.462633	0.243	0.372	0.000101456	16 Immature N	tutl	FBgn0010473	turtle	20190314	turtle (tutl) encodes an Ig-superfamily transmembrane protein. Its roles include axonal tiling, dendrite self-avoidance, axonal pathfinding and coordinated motor control.
5.46305e-07	0.457886	0.288	0.443	0.00621149	16 Immature N	SmD3	FBgn0023167	Small ribonucleoprotein particle protein SmD3	20190314	Small ribonucleoprotein particle protein SmD3 (SmD3) encodes an RNA binding protein that forms a heterodimeric sub-complex with the product of SmB. They function as part of the heteroheptameric ring complex Sm core, which is involved in the formation of spliceosomal small nuclear RNPs (U1, U2, U4 and U5), which together catalyze pre-mRNA splicing. The product of SmD3 also has a function in germli…
0.000371526	0.455686	0.248	0.35	1	16 Immature N	Pat1	FBgn0029878	Protein interacting with APP tail-1	20190314	Protein interacting with APP tail-1 (Pat1) encodes a protein required for the product of Khc to transport cargo and to maximize its motility. In oocytes the products of Pat1 and Klc act in a redundant manner.
9.55547e-12	0.442479	0.2	0.313	1.08646e-07	16 Immature N	CG13887	FBgn0035165	-	-	Contributions welcome.
9.98995e-05	0.44083	0.468	0.621	1	16 Immature N	gro	FBgn0001139	groucho	20190307	groucho (gro) encodes a global developmental co-repressor in conjunction with manifold DNA-binding repressor partner proteins, which tether it to target promoters. It functions downstream of key signaling pathways such as Wg/Wnt and Dpp/TGF-beta. Notably, phosphorylation of the product of gro in response to MAPK activation weakens its repressor capacity.
8.38485e-30	0.437897	0.654	0.789	9.53358e-26	16 Immature N	Akap200	FBgn0027932	A kinase anchor protein 200	20190912	A kinase anchor protein 200 (Akap200) encodes a scaffolding protein that contributes to the spatial and temporal regulation of the Protein Kinase A holoenzyme. It regulates the Notch signaling and the organization of the actin cytoskeleton.
5.40716e-07	0.436397	0.252	0.369	0.00614794	16 Immature N	Pen	FBgn0287720	Pendulin	20190314	Pendulin (Pen) encodes a member of the Importin-alpha protein family, an essential adaptor in the Ran-GTP nuclear transport cycle binding a cargo protein to the nuclear import receptor encoded by Fs(2)Ket. In addition to nuclear protein import, the product of Pen is involved in centrosome duplication, mitotic spindle dynamics, nuclear envelope assembly, ring canal formation in the female germline…
2.37005e-14	0.42543	0.187	0.302	2.69475e-10	16 Immature N	EndoA	FBgn0038659	Endophilin A	20190307	Endophilin A (EndoA) encodes an essential protein for synaptic vesicle endocytosis. It recruits or stabilizes the product of Synj (required for vesicle uncoating) to endocytic membranes.
1.1791e-18	0.423413	0.14	0.242	1.34063e-14	16 Immature N	Saf-B	FBgn0039229	Scaffold attachment factor B	-	Contributions welcome.
1.0595e-15	0.4217	0.167	0.275	1.20465e-11	16 Immature N	slgA	FBgn0003423	sluggish A	-	Contributions welcome.
0.00221811	0.421199	0.463	0.635	1	16 Immature N	lqf	FBgn0028582	liquid facets	20190912	liquid facets (lqf) encodes an epsin, which is an endocytic adaptor that contributes to endocytic network stability/regulation and membrane bending. It contributes to endocytosis and regulates the BMP and Notch signaling pathways.
8.55288e-14	0.416966	0.184	0.296	9.72463e-10	16 Immature N	CG11122	FBgn0030266	-	-	Contributions welcome.
6.05944e-30	0.414364	0.734	0.864	6.88958e-26	16 Immature N	stai	FBgn0266521	stathmin	20190919	stathmin (stai) encodes a tubulin binding protein involved in axo-dendritic transport, gamete generation and synaptic growth at neuromuscular junction.
0.00158882	0.40194	0.328	0.475	1	16 Immature N	Sxl	FBgn0264270	Sex lethal	20190314	Sex lethal (Sxl) encodes an RNA-binding protein, member of the RNA recognition motif (RRM) family. It is a master-feminizing switch contributing to all aspects of sexual dimorphism.
8.69286e-29	0.395342	0.62	0.732	9.88378e-25	16 Immature N	Ptp99A	FBgn0004369	Protein tyrosine phosphatase 99A	20190314	Protein tyrosine phosphatase 99A (Ptp99A) encodes a transmembrane receptor tyrosine phosphatase. Its single mutants have no known phenotypes, but Ptp99A synergizes with Ptp69D to increase the penetrance of the Ptp69D motor axon defects. Ptp99A mutations also suppress the 'bypass' motor axon phenotype produced by Lar mutations.
9.72849e-05	0.379652	0.329	0.491	1	16 Immature N	egh	FBgn0001404	egghead	-	Contributions welcome.
5.62844e-18	0.377624	0.217	0.363	6.39954e-14	16 Immature N	tyf	FBgn0026083	twenty-four	20181018	twenty-four (tyf) encodes a protein that forms a complex together with the products of Atx2 and Lsm12. This complex binds per mRNA and activates its translation to sustain circadian rhythms. The tyf product is also involved in immune defense against Listeria monocytogenes infection.
7.59798e-16	0.369	0.169	0.275	8.63891e-12	16 Immature N	Pdp1	FBgn0016694	PAR-domain protein 1	20190314	PAR-domain protein 1 (Pdp1) encodes a member of the PAR domain bZip family of sequence-specific transcription factors. it regulates gene expression in muscles and in circadian clock neurons.
0.0302261	0.367386	0.406	0.611	1	16 Immature N	Rm62	FBgn0003261	Rm62	-	Contributions welcome.
4.09661e-15	0.364171	0.615	0.77	4.65785e-11	16 Immature N	lncRNA:Hsromega
9.1223e-20	0.360152	0.148	0.256	1.0372e-15	16 Immature N	CG2924	FBgn0023528	-	-	Contributions welcome.
5.63621e-22	0.359801	0.154	0.272	6.40837e-18	16 Immature N	sds22	FBgn0028992	sds22	-	Contributions welcome.
1.75208e-11	0.359034	0.263	0.407	1.99211e-07	16 Immature N	jeb	FBgn0086677	jelly belly	20190307	jelly belly (jeb) encodes a secreted, low-density lipoprotein (LDL) repeat containing protein that functions as signalling ligand for the product of Alk. Binding of the ligand to its receptor activates intracellular Ras/ERK and PI3K signalling pathways. The roles of the product of jeb include embryonic visceral muscle development, growth and organ size regulation, retinal axon targeting, modulati…
7.84635e-21	0.349116	0.141	0.247	8.9213e-17	16 Immature N	CanA-14F	FBgn0267912	Calcineurin A at 14F	-	Contributions welcome.
6.77486e-17	0.34799	0.216	0.345	7.70302e-13	16 Immature N	lncRNA:CR45388
5.40907e-12	0.344386	0.292	0.463	6.15011e-08	16 Immature N	CG42613	FBgn0261262	-	-	Contributions welcome.
0.014863	0.339272	0.395	0.585	1	16 Immature N	CG32767	FBgn0052767	-	-	Contributions welcome.
1.1852e-19	0.338239	0.172	0.293	1.34758e-15	16 Immature N	emc	FBgn0000575	extra macrochaetae	-	Contributions welcome.
3.04483e-19	0.322998	0.159	0.271	3.46197e-15	16 Immature N	plum	FBgn0039431	plum	20190314	plum (plum) encodes an Ig-superfamily transmembrane protein. It is required for developmental pruning of both mushroom body neurons and motor neurons via TGF-beta signaling. plum genetically interacts with myo and babo.
6.73128e-26	0.318696	0.191	0.342	7.65347e-22	16 Immature N	Cirl	FBgn0033313	Calcium-independent receptor for alpha-latrotoxin	-	Contributions welcome.
1.55584e-23	0.315069	0.145	0.261	1.76899e-19	16 Immature N	Amun	FBgn0030328	Amun	-	Contributions welcome.
3.29922e-15	0.314417	0.613	0.781	3.75121e-11	16 Immature N	CG45050	FBgn0266410	-	-	Contributions welcome.
2.05337e-22	0.314327	0.202	0.354	2.33469e-18	16 Immature N	CkIIbeta	FBgn0000259	Casein kinase II beta subunit	20190307	Casein kinase II beta subunit (CkIIbeta) encodes the regulatory subunit of the CKII holoenzyme, a protein serine/threonine kinase composed of a and b subunits. Interactions have been reported with other kinases (e.g., the products of PIP4K and S6kII), the RNA-binding protein encoded by orb , the Hedgehog signaling pathway and clock proteins such as the products of tim and per. The product of CkII…
0.0223617	0.312873	0.522	0.723	1	16 Immature N	bun	FBgn0259176	bunched	-	Contributions welcome.
1.58127e-13	0.311215	0.667	0.821	1.79791e-09	16 Immature N	sm	FBgn0003435	smooth	20190314	smooth (sm) encodes an RNA binding, heterogeneous nuclear ribonucleoprotein involved in axon guidance, mRNA processing, chemosensation, determination of lifespan and feeding behavior.
2.58652e-22	0.308877	0.129	0.232	2.94087e-18	16 Immature N	Lcch3	FBgn0010240	Ligand-gated chloride channel homolog 3	-	Contributions welcome.
2.42181e-18	0.306917	0.246	0.411	2.75359e-14	16 Immature N	CG4467	FBgn0039064	-	-	Contributions welcome.
3.01457e-13	0.305787	0.299	0.485	3.42756e-09	16 Immature N	lncRNA:CR31451
1.08516e-19	0.305358	0.197	0.334	1.23382e-15	16 Immature N	hrg	FBgn0015949	hiiragi	20180920	hiiragi (hrg) encodes the canonical poly(A) polymerase required for the nuclear poly(A) tail synthesis at the mRNA 3'-end. hrg product is also involved in cytoplasmic polyadenylation of specific mRNAs during early to mid-oogenesis, through its interaction with the CPEB (cytoplasmic polyadenylation element binding) protein encoded by orb.
6.52808e-06	0.304553	0.354	0.536	0.0742242	16 Immature N	Paf-AHalpha	FBgn0025809	Platelet-activating factor acetylhydrolase alpha	-	Contributions welcome.
1.65237e-17	0.300308	0.212	0.35	1.87874e-13	16 Immature N	Rala	FBgn0015286	Ras-like protein A	20190801	Ras-like protein A (Rala) encodes a GTPase that regulates Notch, Jak/Stat and JNK signalling pathways.
2.06627e-22	0.299417	0.135	0.24	2.34935e-18	16 Immature N	olf413	FBgn0037153	olf413	-	Contributions welcome.
1.65859e-26	0.295913	0.129	0.242	1.88581e-22	16 Immature N	mod	FBgn0002780	modulo	20180920	modulo (mod) encodes a nucleolar protein that is required for growth of proliferative cells through its association with the proto-oncogene Myc. The mod protein is essential for transcription of spermatid-differentiation genes and for high expression of meiotic arrest genes. The product of mod is phosphorylated, which in turn regulates its localization.
5.59481e-20	0.295591	0.742	0.902	6.3613e-16	16 Immature N	Dsp1	FBgn0278608	Dorsal switch protein 1	-	Contributions welcome.
3.4147e-05	0.292095	0.399	0.619	0.388251	16 Immature N	lolal	FBgn0022238	lola like	20190926	lola like (lolal) encodes a small BTB-domain protein related to the Trithorax group of chromatin regulators. lolal transcripts are found in oocytes and the protein translocates to embryonic nuclei after the maternal to zygotic transition. lolal homozygous germline clone embryos show reduced dpp expression during dorsal-ventral patterning.
1.3703e-12	0.29101	0.322	0.529	1.55804e-08	16 Immature N	CycG	FBgn0039858	Cyclin G	20190307	Cyclin G (CycG) encodes a protein that belongs to the atypical cyclins. It interacts with diverse proteins such as the product of H, beta-subunits of PP2a, the 9-1-1 complex, cyclin-dependent kinases and Enhancer of Trithorax and Polycomb proteins. The product of CycG contributes to DNA repair, cell cycle regulation, growth and metabolism, epigenetic gene regulation and developmental stability.
2.80524e-21	0.285452	0.169	0.292	3.18956e-17	16 Immature N	Psi	FBgn0014870	P-element somatic inhibitor	20190314	P-element somatic inhibitor (Psi) encodes a protein that has dual roles in RNA processing and transcriptional regulation. It is required for activating Myc transcription.
2.55992e-24	0.284235	0.149	0.267	2.91063e-20	16 Immature N	Ip259	FBgn0025366	Intronic Protein 259	-	Contributions welcome.
1.20454e-11	0.283656	0.247	0.375	1.36956e-07	16 Immature N	heph	FBgn0011224	hephaestus	20190919	hephaestus (heph) encodes a nucleo-cytoplasmic shuttling protein that regulates osk mRNA translation. It is involved in spermatid individualization and Notch signalling regulation.
3.65061e-22	0.281317	0.204	0.353	4.15074e-18	16 Immature N	CG43867	FBgn0264449	-	-	Contributions welcome.
4.07864e-29	0.280654	0.139	0.264	4.63741e-25	16 Immature N	Su(Tpl)	FBgn0014037	Suppressor of Triplolethal	20190926	Su(Tpl) (Su(Tpl)) encodes a transcription elongation factor that enhances the catalytic rate of RNA Polymerase II by suppressing its transient pausing. It interacts with the product of lilli in the super elongation complex and the product of Ice1 in the little elongation complex. It regulates Notch and Ras signaling pathways.
1.15688e-26	0.279284	0.217	0.388	1.31537e-22	16 Immature N	Ih	FBgn0263397	I[[h]] channel	20190926	I[[h]] channel (Ih) encodes a low-threshold, voltage-gated ion channel. It may influence excitatory postsynaptic potential kinetics and integration.
7.24761e-24	0.266841	0.222	0.389	8.24054e-20	16 Immature N	Rac1	FBgn0010333	Rac1	-	Contributions welcome.
8.10681e-24	0.266475	0.128	0.234	9.21744e-20	16 Immature N	Cip4	FBgn0035533	Cdc42-interacting protein 4	20190912	Cdc42-interacting protein 4 (Cip4) encodes an F-BAR protein that functions as an adaptor protein regulating membrane curvature and dynamics.
2.39859e-25	0.262084	0.219	0.386	2.7272e-21	16 Immature N	MESK2	FBgn0043070	Misexpression suppressor of KSR 2	-	Contributions welcome.
3.38665e-08	0.260869	0.679	0.825	0.000385062	16 Immature N	brat	FBgn0010300	brain tumor	20190307	brain tumor (brat) encodes a tumor suppressor that regulates proliferation in the brain. During neural stem cell division, it segregates into one daughter cell where it inhibits protein translation, preventing self-renewal and inducing differentiation. It also acts during oogenesis where it interacts with the products of nos and pum to suppress hb translation.
1.16748e-22	0.258964	0.195	0.339	1.32743e-18	16 Immature N	lid
4.41377e-21	0.258931	0.222	0.379	5.01845e-17	16 Immature N	cass	FBgn0286781	cassowary	-	Contributions welcome.
3.66397e-25	0.257226	0.125	0.233	4.16593e-21	16 Immature N	woc	FBgn0010328	without children	20190321	without children (woc) encodes a chromatin-binding factor related to the mammalian MYM-type family of transcription factors. It is involved in telomere capping, regulation of transcription, ecdysone biosynthesis and germline stem cell differentiation.
1.9182e-31	0.255308	0.16	0.304	2.181e-27	16 Immature N	ena	FBgn0000578	enabled	20190307	enabled (ena) encodes the sole Drosophila member of the Ena/VASP family. It acts as a processive actin polymerase, stimulating actin addition at the barbed end. It has roles in both epithelial morphogenesis and CNS pathfinding.
6.07174e-23	0.253355	0.288	0.473	6.90357e-19	16 Immature N	CG31221	FBgn0051221	-	-	Contributions welcome.
9.75748e-27	0.249047	0.125	0.236	1.10943e-22	16 Immature N	Pal2	FBgn0262728	Peptidyl-alpha-hydroxyglycine-alpha-amidating lyase 2	20190926	Peptidyl-alpha-hydroxyglycine-alpha-amidating lyase 2 (Pal2) encodes one of two related lyases (the other is encoded by Pal1) involved in alpha-amidation of neuropeptides, thereby promoting neuropeptide potency and stability.
3.53379e-29	0.247818	0.218	0.396	4.01792e-25	16 Immature N	Sar1	FBgn0038947	Secretion-associated Ras-related 1	20181108	Secretion-associated Ras-related 1 (Sar1) encodes a small GTPase that is recruited to the endoplasmic reticulum and initiates the recruitment of the COPII subunit complex Sec23/Sec24.
6.44812e-05	0.24778	0.456	0.64	0.733151	16 Immature N	mbl	FBgn0265487	muscleblind	20190314	muscleblind (mbl) encodes an RNA binding protein that regulates RNA metabolism at the levels of alternative splicing, transcript localization and miRNA and circRNA biogenesis. It contributes to terminal muscle, eye and neural differentiation.
1.01337e-16	0.245961	0.753	0.896	1.1522e-12	16 Immature N	Gbeta13F	FBgn0001105	G protein beta-subunit 13F	20190926	G protein beta-subunit 13F (Gbeta13F) encodes an ubiquitous, maternal product required for gastrulation movements of early embryo and regulating medial (mesoderm and ectoderm) and junctional Myosin II (ectoderm) via RhoI pathway. The product of Gbeta13F is detected apically and at adherens junctions.
3.55396e-21	0.244059	0.137	0.241	4.04085e-17	16 Immature N	Mnt	FBgn0023215	Mnt	20180920	Mnt (Mnt) encodes a protein that belongs to the basic-helic-loop-helix-zipper class of transcription factors, which form heterodimers with the protein encoded by Max. Mnt product acts as a repressor of transcription by recruiting a co-repressor complex to its genomic binding sites. It antagonizes cell growth promoting functions of the product encoded by Myc and its depletion produces flies with l…
7.42835e-32	0.240763	0.142	0.274	8.44604e-28	16 Immature N	sgg	FBgn0003371	shaggy	20190314	shaggy (sgg) encodes a glycogen synthase kinase 3, and a key component of the beta-catenin destruction complex. It functions in the canonical Wnt cascade.
5.83697e-19	0.236386	0.308	0.523	6.63663e-15	16 Immature N	Hsc70-3	FBgn0001218	Heat shock 70-kDa protein cognate 3	-	Contributions welcome.
1.4839e-35	0.236043	0.16	0.313	1.6872e-31	16 Immature N	Spred	FBgn0020767	Sprouty-related protein with EVH-1 domain	-	Contributions welcome.
9.34094e-30	0.23602	0.161	0.294	1.06206e-25	16 Immature N	RapGAP1	FBgn0264895	Rap GTPase activating protein 1	20190801	Rap GTPase activating protein 1 (RapGAP1) encodes a small G protein that mediates the activation of ERK signaling via the kinase encoded by tor.
7.89072e-28	0.235406	0.194	0.353	8.97175e-24	16 Immature N	hang	FBgn0026575	hangover	20190307	hangover (hang) encodes a nuclear zinc finger protein that is expressed in adult fly brain neurons. Lack of hang produces a reduction of Fas2 expression. Its roles include life span, bouton growth at the neuromuscular junction and regulation of cellular stress in response to ethanol, heat and paraquat.
4.70348e-30	0.231158	0.188	0.347	5.34786e-26	16 Immature N	CG33129	FBgn0053129	-	-	Contributions welcome.
2.86226e-29	0.230521	0.139	0.262	3.25439e-25	16 Immature N	CG42238	FBgn0250867	-	-	Contributions welcome.
5.89125e-29	0.229828	0.235	0.423	6.69835e-25	16 Immature N	cic	FBgn0262582	capicua	20190307	capicua (cic) encodes an HMG-box family transcriptional repressor that serves as a general sensor of RTK signaling. cic-dependent gene silencing is alleviated by phosphorylation mediated by the product of rl, which causes the translocation of the product of cic from the nucleus to the cytoplasm. It governs gene expression in diverse processes including cell proliferation and specification.
8.48897e-24	0.223562	0.287	0.502	9.65196e-20	16 Immature N	nocte	FBgn0261710	no circadian temperature entrainment	20190926	no circadian temperature entrainment (nocte) encodes a protein involved in temperature compensation of the circadian clock.
3.41592e-33	0.220767	0.109	0.224	3.8839e-29	16 Immature N	Chc	FBgn0000319	Clathrin heavy chain	20190307	Clathrin heavy chain (Chc) encodes a protein that forms part of the clathrin complex, which is the major component of coated vesicles.
4.58603e-37	0.215793	0.138	0.278	5.21432e-33	16 Immature N	HnRNP-K	FBgn0267791	Heterogeneous nuclear ribonucleoprotein K	20190321	Heterogeneous nuclear ribonucleoprotein K (HnRNP-K) encodes a member of the hnRNP family of DNA/RNA binding proteins. It localizes, along with other hnRNPs, in nucleoplasmic omega speckles. It is involved in gene regulation, post-transcriptional RNA processing and RNA transport.
3.72281e-36	0.212323	0.195	0.374	4.23284e-32	16 Immature N	Mi-2	FBgn0262519	Mi-2	20190314	Mi-2 (Mi-2) encodes a nuclear ATP-dependent nucleosome remodeler of the CHD family. It associates with active chromatin and utilizes the energy of ATP hydrolysis to move nucleosomes along DNA. It is required for repression of cell type-specific genes, full activation of heat shock genes and regulates higher order chromatin structure of polytene chromosomes.
1.56748e-33	0.212225	0.142	0.279	1.78223e-29	16 Immature N	Nop60B	FBgn0259937	Nucleolar protein at 60B	20190228	Nucleolar protein at 60B (Nop60B) encodes a pseudouridine synthase that is a core component of H/ACA small nucleolar ribonucleoproteins (snoRNPs) and small Cajal body-specific ribonucleoproteins (scaRNPs). It is involved in pseudouridylation of cellular RNA, ribosome biogenesis, translation efficiency, cell proliferation, stress response and stem cell maintenance.
4.9396e-14	0.208158	0.339	0.55	5.61632e-10	16 Immature N	psq	FBgn0263102	pipsqueak	20190613	pipsqueak (psq) encodes a transcription factor that regulates chromatin silencing. It mediates the interaction of Polycomb group (Pc-G) members with Pc-G response elements.
7.47829e-25	0.207005	0.12	0.221	8.50282e-21	16 Immature N	wry	FBgn0051665	weary	20190912	weary (wry) encodes a ligand for the receptor encoded by N. It is involved in the Notch signaling pathway and normal heart function.
2.93136e-13	0.205567	0.247	0.363	3.33296e-09	16 Immature N	Con	FBgn0005775	Connectin	20190307	Connectin (Con) encodes a transmembrane homophilic cell adhesion protein involved in axon guidance and target recognition.
1.58529e-34	0.203297	0.103	0.218	1.80247e-30	16 Immature N	inc	FBgn0025394	insomniac	20181018	insomniac (inc) encodes a BTB domain-containing protein that is essential in neurons for normal sleep-wake cycles.
2.37419e-21	0.202568	0.18	0.306	2.69945e-17	16 Immature N	kmr	FBgn0085412	kramer	-	Contributions welcome.
3.49813e-42	0.202437	0.159	0.325	3.97737e-38	16 Immature N	Atx2	FBgn0041188	Ataxin-2	20190307	Ataxin-2 (Atx2) encodes the ortholog of human gene ATXN2, which is implicated in spinocerebellar ataxia 2. It contributes to eye development, circadian behaviour, and microRNA function.
2.68137e-26	0.195019	0.18	0.319	3.04872e-22	16 Immature N	GluClalpha	FBgn0024963	GluClalpha	-	Contributions welcome.
5.22422e-36	0.193989	0.134	0.27	5.93994e-32	16 Immature N	CG12071	FBgn0039808	-	-	Contributions welcome.
6.29084e-07	0.193937	0.42	0.629	0.00715269	16 Immature N	chrb	FBgn0036165	charybde	-	Contributions welcome.
8.77642e-33	0.193685	0.128	0.254	9.97878e-29	16 Immature N	CG12054	FBgn0039831	-	-	Contributions welcome.
8.162e-30	0.193637	0.113	0.223	9.28019e-26	16 Immature N	Rab8	FBgn0262518	Rab8	20190516	Rab8 (Rab8) encodes a member of the Rab GTPase family that regulates the function of the recycling endosome, where it localizes.
3.31884e-36	0.193569	0.129	0.262	3.77352e-32	16 Immature N	Oatp74D	FBgn0036732	Organic anion transporting polypeptide 74D	-	Contributions welcome.
1.30827e-20	0.192713	0.314	0.526	1.4875e-16	16 Immature N	Dhit	FBgn0028743	Double hit	20190307	Double hit (Dhit) encodes a protein that negatively regulates Galpha signaling and is involved in several GPCR-mediated signaling and developmental programs, such as asymmetric cell division in the sensory organ lineage.
1.39002e-17	0.189492	0.348	0.566	1.58045e-13	16 Immature N	IA-2	FBgn0031294	IA-2 protein tyrosine phosphatase	20190801	IA-2 protein tyrosine phosphatase (IA-2) encodes a protein involved in gut development and insulin-like peptide secretion.
1.22656e-26	0.18939	0.279	0.499	1.39459e-22	16 Immature N	D1	FBgn0000412	D1 chromosomal protein	20180906	D1 chromosomal protein (D1) encodes a multi-AT-hook chromosomal protein that associates with AT-rich satellites, including the SAT-III repeats of the X-chromosome. The product of D1 binds to the minor-groove of the DNA and favors heterochromatin-mediated gene repression involving its interaction with topoisomerase II.
2.56837e-27	0.18659	0.171	0.306	2.92023e-23	16 Immature N	CG2865	FBgn0023526	-	-	Contributions welcome.
5.06025e-30	0.184327	0.275	0.498	5.7535e-26	16 Immature N	Sin3A	FBgn0022764	Sin3A	20190912	Sin3A (Sin3A) encodes a chromatin regulator with roles during muscle development, cell migration and Wnt signalling regulation.
4.70389e-36	0.184122	0.156	0.306	5.34832e-32	16 Immature N	Roc2	FBgn0044020	Regulator of cullins 2	20190314	Regulator of cullins 2 (Roc2) encodes a C2H2 type zinc finger protein that binds specifically to the product of Cul5 and recruits ubiquitin-charged E2 to the CRL5 E3 ubiquitin ligase complex, which functions during oogenesis.
2.17198e-32	0.182721	0.106	0.218	2.46954e-28	16 Immature N	CG1161	FBgn0037313	-	-	Contributions welcome.
2.89198e-33	0.182338	0.135	0.265	3.28818e-29	16 Immature N	SKIP	FBgn0051163	Shal K[+] channel interacting protein	-	Contributions welcome.
3.15577e-35	0.18181	0.262	0.489	3.58811e-31	16 Immature N	Ggamma1	FBgn0004921	G protein gamma 1	20190307	G protein gamma 1 (Ggamma1) encodes a protein involved in the G-protein coupled receptor signaling pathway. Ggamma1-product regulates actomyosin dynamics and contributes to heart morphogenesis, asymmetric neuroblast division and convergent extension movements during gastrulation.
0.000572954	0.181797	0.449	0.683	1	16 Immature N	RpS6	FBgn0261592	Ribosomal protein S6	20190228	Ribosomal protein S6 (RpS6) encodes a key component of the small (40S) ribosomal subunit.
3.39204e-40	0.181655	0.118	0.252	3.85675e-36	16 Immature N	mtd	FBgn0013576	mustard	20190314	mustard (mtd) encodes an ecdysone-regulated late puff protein. A isoform including only the C-terminal with a TLDc domain enters the nucleus. This isoform increases intestinal stem cell division and suppresses expression of the antimicrobial peptide encoded by DptA at the transcriptional level, independent of IMD pathway signaling.
4.1792e-30	0.180952	0.145	0.275	4.75175e-26	16 Immature N	east	FBgn0261954	enhanced adult sensory threshold	20190228	enhanced adult sensory threshold (east) encodes a ubiquitous protein localized to an extrachromosomal domain of the nucleus. It is involved in chemosensory behavior, chromosome segregation during cell division, cell survival and muscle development.
1.83665e-24	0.180617	0.277	0.48	2.08827e-20	16 Immature N	glec	FBgn0015229	gliolectin	20180913	gliolectin (glec) encodes a member of carbohydrate-binding proteins. glec product regulates glia-glia and glia-neuron interactions during neurogenesis and positively regulates Notch pathway during the specification of vein and intervein regions in wing imaginal discs.
1.64662e-29	0.174416	0.211	0.378	1.8722e-25	16 Immature N	fz	FBgn0001085	frizzled	20190307	frizzled (fz) encodes the founding member of the Fz family of receptors for Wnt ligands. It is part of Wnt signaling and planar cell polarity pathways.
1.52083e-34	0.172281	0.26	0.481	1.72919e-30	16 Immature N	RhoGAPp190	FBgn0026375	Rho GTPase activating protein p190	20190801	Rho GTPase activating protein p190 (RhoGAPp190) encodes a Rho GTPase activating protein that binds the semaphorin receptor and regulates axonogenesis.
1.18081e-33	0.170237	0.203	0.379	1.34258e-29	16 Immature N	eIF4G2	FBgn0260634	eukaryotic translation initiation factor 4G2	20190912	eukaryotic translation initiation factor 4G2 (eIF4G2) encodes an eIF4G homolog involved in regulation of translation initiation within male germ cells. It is required for spermatogenesis.
2.57095e-26	0.16986	0.124	0.232	2.92317e-22	16 Immature N	ckn	FBgn0033987	caskin	20190307	caskin (ckn) encodes a cytoplasmic adaptor protein that intreacts with the products of Lar and dock. It is required for axon growth and guidance.
9.70446e-08	0.168376	0.431	0.615	0.0011034	16 Immature N	zld	FBgn0259789	zelda	20190321	zelda (zld) encodes a zinc finger transcription factor that functions in early blastoderm development. It works as a zygotic genome activator because it has a global role in regulating early expressed genes, such as genes essential for cellularization, sex determination and pattern formation. It is also required at later times in development.
3.52679e-33	0.166908	0.114	0.231	4.00996e-29	16 Immature N	CG4080	FBgn0035983	-	-	Contributions welcome.
2.60634e-38	0.163341	0.149	0.301	2.96341e-34	16 Immature N	FBXO11	FBgn0037760	F-box protein 11	20190307	F-box protein 11 (FBXO11) encodes a subunit of a SCF-like E3 ubiquitin ligase involved in gene silencing mediated by both siRNAs and miRNAs.s
4.60416e-35	0.163075	0.108	0.227	5.23493e-31	16 Immature N	alpha-Spec	FBgn0250789	alpha Spectrin	20190321	alpha Spectrin (alpha-Spec) encodes an essential protein that interacts with the products of beta-Spec or kst to form a heterotetramer. It is typically associated with the plasma membrane. It functions in a lipoprotein pathway that delivers dietary fat to the larval fat body for storage. It is also believed to function in asymmetric division of germ line stem cells via cytoplasmic structures call…
5.59876e-32	0.162118	0.23	0.42	6.36579e-28	16 Immature N	Not1	FBgn0085436	Not1	20190801	Not1 (Not1) encodes a poly(A)-specific ribonuclease involved in translation inhibition and ovarian follicle cell development.
3.37042e-31	0.160624	0.102	0.208	3.83217e-27	16 Immature N	Crtc	FBgn0036746	CREB-regulated transcription coactivator	20190307	CREB-regulated transcription coactivator (Crtc) encodes a highly conserved transcriptional coactivator of cAMP-response element-binding protein (CREB). Its nuclear localization is regulated by several factors including intracellular cAMP or calcium levels, or calcineurin. Sik family kinases also phosphorylate to inhibit the product of Crtc and, consequently, control energy homeostais and lipid me…
2.82083e-37	0.154681	0.166	0.326	3.20728e-33	16 Immature N	CG5065	FBgn0034145	-	-	Contributions welcome.
6.08184e-34	0.154436	0.129	0.256	6.91505e-30	16 Immature N	Pdk1	FBgn0020386	Phosphoinositide-dependent kinase 1	-	Contributions welcome.
4.02537e-37	0.153907	0.098	0.213	4.57684e-33	16 Immature N	Pka-R2	FBgn0022382	Protein kinase, cAMP-dependent, regulatory subunit type 2	-	Contributions welcome.
0.00022416	0.150604	0.689	0.868	1	16 Immature N	RpS14a	FBgn0004403	Ribosomal protein S14a	-	Contributions welcome.
1.35212e-16	0.150267	0.367	0.612	1.53737e-12	16 Immature N	AGO1	FBgn0262739	Argonaute-1	20190307	Argonaute-1 (AGO1) encodes an Argonaute/Piwi family protein, which interacts with microRNAs to form miRNA-induced silencing complexes (miRISCs). miRISCs are guided to target and repress mRNAs either by transcript destabilisation, translational inhibition, or both.
3.77892e-31	0.144952	0.122	0.237	4.29663e-27	16 Immature N	aop	FBgn0000097	anterior open	20190307	anterior open (aop) encodes a transcriptional repressor of the ETS family. It acts downstream of receptor tyrosine kinase signaling to regulate cell fate transitions critical to the development of many tissues including the nervous system, heart, trachea and eye.
1.18578e-38	0.1448	0.153	0.306	1.34824e-34	16 Immature N	arm	FBgn0000117	armadillo	20190307	armadillo (arm) encodes the Drosophila homolog of beta-catenin. It plays separable roles in cell adhesion and Wingless signaling. It links classic cadherin cell adhesion receptors to alpha-catenin and the actin cytoskeleton, and it acts as the key regulated effector of Wingless signaling, working with TCF/LEF proteins as a transcriptional co-activator.
2.21846e-36	0.144509	0.112	0.234	2.52239e-32	16 Immature N	Wdr62	FBgn0031374	WD repeat domain 62	20190919	WD repeat domain 62 (Wdr62) encodes a protein involved in mitosis regulation.
4.84506e-38	0.144297	0.224	0.428	5.50884e-34	16 Immature N	CG31140	FBgn0051140	-	-	Contributions welcome.
6.95383e-45	0.141981	0.173	0.355	7.90651e-41	16 Immature N	akirin	FBgn0082598	akirin	-	Contributions welcome.
2.78308e-34	0.141708	0.1	0.212	3.16436e-30	16 Immature N	csw	FBgn0000382	corkscrew	20180906	corkscrew (csw) encodes a non receptor tyrosine phosphatase acting downstream of receptor tyrosine kinases (RTKs) such as Egfr, tor and FGF RTKs. The product of csw contributes to growth regulation, cell survival and developmental patterning.
1.62333e-14	0.138685	0.285	0.408	1.84573e-10	16 Immature N	vvl	FBgn0086680	ventral veins lacking	20190321	ventral veins lacking (vvl) encodes a transcription factor that acts together with other transcription factors in a context-dependent manner. Roles for this transcription factor include specification of cell fates, patterning and immune defense.
7.36531e-41	0.135741	0.087	0.203	8.37436e-37	16 Immature N	Khc-73	FBgn0019968	Kinesin heavy chain 73	20181004	Kinesin heavy chain 73 (Khc-73) encodes a member of the Kinesin-3 family of microtubule-based transport motors. It facilitates endosomal transport during interphase and modulates cortical polarity during asymmetric neuroblast cell division.
5.20712e-12	0.13429	0.421	0.675	5.9205e-08	16 Immature N	Smr	FBgn0265523	Smrter	-	Contributions welcome.
2.48644e-22	0.132797	0.328	0.553	2.82709e-18	16 Immature N	cpo	FBgn0263995	couch potato	20190307	couch potato (cpo) is most strongly expressed in nuclei of the central and peripheral nervous systems and the ring gland, where its product may regulate gene transcription to control complex neurological and neuroendocrine functions. It is required for normal synaptic transmission, climate adaptation, olfaction, diapause and behavioral responses.
1.18243e-41	0.132258	0.13	0.275	1.34443e-37	16 Immature N	enc	FBgn0004875	encore	20190307	encore (enc) encodes a protein involved in the regulation of germline mitoses. It promotes the upregulation of grk mRNA translation in the dorsal anterior corner of the oocyte, allowing normal dorso-ventral pattern formation.
1.2895e-46	0.127838	0.098	0.232	1.46616e-42	16 Immature N	NAT1	FBgn0010488	NAT1	20190919	NAT1 (NAT1) encodes a protein involved in chaeta development.
4.33268e-22	0.126966	0.339	0.578	4.92626e-18	16 Immature N	dnc	FBgn0000479	dunce	20190321	dunce (dnc) encodes a cAMP-specific phosphodiesterase, responsible for cAMP degradation. dnc product plays a pivotal role in neurological and behavioral plasticity including synaptic development and function, learning and courtship. The product of dnc is also known to affect regulation of several developmental processes such as oogenesis.
1.21666e-39	0.12652	0.256	0.489	1.38334e-35	16 Immature N	eEF2	FBgn0000559	eukaryotic translation elongation factor 2	-	Contributions welcome.
8.27814e-39	0.121598	0.094	0.211	9.41225e-35	16 Immature N	gus	FBgn0026238	gustavus	20190307	gustavus (gus) encodes a cullin-RING ubiquitin E3 ligase specificity receptor. It interacts genetically and physically with the product of Cul5, and putatively regulates stability of target proteins including the one encoded by vas. It is involved in oogenesis and germ cell maintenance.
2.58592e-49	0.120873	0.149	0.32	2.94019e-45	16 Immature N	tsu	FBgn0033378	tsunagi	-	Contributions welcome.
4.81803e-40	0.120011	0.111	0.241	5.4781e-36	16 Immature N	Cdc37	FBgn0011573	Cdc37	20180913	Cdc37 (Cdc37) encodes a putative chaperone that inhibits Wnt and Hh signaling pathways.
1.22973e-38	0.119762	0.129	0.266	1.3982e-34	16 Immature N	mt:ND1	FBgn0013679	mitochondrial NADH-ubiquinone oxidoreductase chain 1	-	Contributions welcome.
6.0005e-38	0.119247	0.105	0.226	6.82257e-34	16 Immature N	Dd	FBgn0029067	Dullard	20190307	Dullard (Dd) encodes a putative protein phosphatase of the Haloacid Dehalogenase family. It has a negative effect on BMP signaling-dependent wing vein formation.
2.47088e-28	0.118876	0.127	0.24	2.80939e-24	16 Immature N	ed	FBgn0000547	echinoid	20190307	echinoid (ed) encodes a cell adhesion molecule of adherens junctions that mediate cell adhesion/recognition. It participates in multiple signaling pathways including Egfr, Notch and Hippo during organogenesis. It is also required in multiple steps of dorsal closure during embryogenesis.
4.40764e-39	0.118473	0.112	0.24	5.01148e-35	16 Immature N	Nrx-1	FBgn0038975	Neurexin 1	20190314	Neurexin 1 (Nrx-1) encodes a transmembrane synaptic adhesive molecule that regulates the synaptic architecture and function in the brain and neuromuscular junction. It contributes to synaptic growth, transmission, synaptic formation and also regulation of learning and memory, locomotion and visual function.
2.9314e-42	0.117767	0.176	0.352	3.33301e-38	16 Immature N	sd	FBgn0003345	scalloped	20190314	scalloped (sd) encodes a DNA binding protein of the TEAD class. It requires co-factor proteins ,such as the products of vg and yki, to act as a transcription factor, and is modified by Hippo and Wingless signalling. It is involved in wing and neuronal specification.
7.02247e-45	0.116875	0.118	0.261	7.98455e-41	16 Immature N	Ubc2	FBgn0015320	Ubiquitin conjugating enzyme 2	-	Contributions welcome.
1.6442e-17	0.110261	0.398	0.661	1.86946e-13	16 Immature N	PAN3	FBgn0035397	Poly(A) specific ribonuclease subunit PAN3	-	Contributions welcome.
1.90008e-25	0.109872	0.169	0.297	2.16039e-21	16 Immature N	fok	FBgn0263773	fledgling of Klp38B	-	Contributions welcome.
3.44989e-39	0.109831	0.134	0.275	3.92253e-35	16 Immature N	RpL24-like	FBgn0037899	Ribosomal protein L24-like	-	Contributions welcome.
0.0205181	0.109268	0.797	0.933	1	16 Immature N	RpS4	FBgn0011284	Ribosomal protein S4	20190711	Ribosomal protein S4 (RpS4) encodes a structural constituent of ribosomes.
7.36285e-37	0.105424	0.232	0.431	8.37156e-33	16 Immature N	RhoGAP19D	FBgn0031118	Rho GTPase activating protein at 19D	-	Contributions welcome.
1.5993e-43	0.103624	0.097	0.224	1.81841e-39	16 Immature N	CG3556	FBgn0029708	-	-	Contributions welcome.
2.96281e-42	0.103442	0.135	0.283	3.36872e-38	16 Immature N	schlank	FBgn0040918	schlank	20190314	schlank (schlank) encodes a member of the Ceramide Synthases family involved in sphingolipid metabolism. It is essential for ceramide synthesis and modulates triacylglycerol levels and transcriptional expression of body fat metabolism regulators.
0.0285601	0.100847	0.572	0.801	1	16 Immature N	Pdcd4	FBgn0030520	Programmed cell death 4	-	Contributions welcome.
1.54566e-45	0.100833	0.104	0.238	1.75742e-41	16 Immature N	CG43347	FBgn0263072	-	-	Contributions welcome.
8.75738e-42	0.100153	0.154	0.313	9.95714e-38	16 Immature N	hzg	FBgn0036556	herzog	-	Contributions welcome.
6.16444e-40	0.10011	0.126	0.263	7.00897e-36	16 Immature N	mt:ND5	FBgn0013684	mitochondrial NADH-ubiquinone oxidoreductase chain 5	-	Contributions welcome.

## Sheet: 17 Immature N
p_val	avg_log2FC	pct.1	pct.2	p_val_adj	cluster	gene	FBgn_ID	GeneName	datestamp	gene_snapshot_text
0	0.982786	0.959	0.61	0	17 Immature N	Hsp26	FBgn0001225	Heat shock protein 26	20190912	Heat shock protein 26 (Hsp26) encodes a protein involved in protein folding. It contributes to lifespan determination and the response to cold and heat.
0	0.92961	0.656	0.27	0	17 Immature N	Hsp68	FBgn0001230	Heat shock protein 68	20190801	Heat shock protein 68 (Hsp68) encodes a protein involved in lifespan determination and response to heat shock and starvation.
1.25935e-90	0.858091	0.209	0.095	1.43188e-86	17 Immature N	AstC-R2	FBgn0036789	Allatostatin C receptor 2	20190801	Allatostatin C receptor 2 (AstC-R2) encodes G-protein coupled receptor for the neuropeptide encoded by AstC.
7.7575e-273	0.840112	0.785	0.491	8.82028e-269	17 Immature N	CG5151	FBgn0036576	-	-	Contributions welcome.
2.65949e-110	0.81732	0.548	0.37	3.02384e-106	17 Immature N	ab	FBgn0264442	abrupt	20190307	abrupt (ab) encodes a transcription factor that negatively regulates ecdysone signaling, as it binds to the product of tai. It regulates animal survival, organogenesis and multiple tissue morphogenesis, epithelial cell fate, cellular sexual identity, neuron differentiation and neuronal identity switch, cell migration, oncogenesis and germline differentiation. In many cell types, the product of ab…
8.0577e-259	0.746787	0.856	0.57	9.16161e-255	17 Immature N	CG46301	FBgn0283651	-	-	Contributions welcome.
6.59649e-216	0.706512	0.724	0.454	7.5002e-212	17 Immature N	Drep2	FBgn0028408	DNA fragmentation factor-related protein 2	20190912	DNA fragmentation factor-related protein 2 (Drep2) encodes a protein involved in neuron death regulation.
1.65791e-277	0.681385	0.894	0.626	1.88505e-273	17 Immature N	CG14464	FBgn0033000	-	-	Contributions welcome.
2.6685e-177	0.680526	0.275	0.098	3.03409e-173	17 Immature N	E(spl)mgamma-HLH	FBgn0002735	Enhancer of split mgamma, helix-loop-helix	-	Contributions welcome.
4.10752e-99	0.676019	0.614	0.437	4.67025e-95	17 Immature N	CG31221	FBgn0051221	-	-	Contributions welcome.
3.24277e-258	0.6685	0.759	0.388	3.68703e-254	17 Immature N	mt:tRNA:Ser-GCT
4.90985e-221	0.660067	0.775	0.49	5.5825e-217	17 Immature N	Paf-AHalpha	FBgn0025809	Platelet-activating factor acetylhydrolase alpha	-	Contributions welcome.
1.15453e-49	0.62963	0.318	0.208	1.3127e-45	17 Immature N	CG46448	FBgn0287218	-	-	Contributions welcome.
1.20582e-204	0.627997	0.785	0.524	1.37102e-200	17 Immature N	Hex-A	FBgn0001186	Hexokinase A	20190912	Hexokinase A (Hex-A) encodes a hexokinase involved in glucose homeostasis.
1.00142e-149	0.624109	0.609	0.368	1.13862e-145	17 Immature N	CG43222
5.65729e-130	0.616092	0.437	0.244	6.43234e-126	17 Immature N	SK	FBgn0029761	small conductance calcium-activated potassium channel	-	Contributions welcome.
9.75908e-98	0.613237	0.317	0.166	1.10961e-93	17 Immature N	CG44422	FBgn0265595	-	-	Contributions welcome.
8.75441e-157	0.603729	0.201	0.063	9.95376e-153	17 Immature N	Akh	FBgn0004552	Adipokinetic hormone	20190307	Adipokinetic hormone (Akh) encodes a peptide hormone secreted by the corpora cardiaca. It signals to the G-protein coupled receptor encoded by AkhR to regulate circulating hemolymph carbohydrates and stored lipid and glycogen in the fat body.
1.4049e-166	0.573935	0.73	0.479	1.59737e-162	17 Immature N	Dhit	FBgn0028743	Double hit	20190307	Double hit (Dhit) encodes a protein that negatively regulates Galpha signaling and is involved in several GPCR-mediated signaling and developmental programs, such as asymmetric cell division in the sensory organ lineage.
1.00573e-96	0.551154	0.773	0.599	1.14351e-92	17 Immature N	mspo	FBgn0020269	M-spondin	-	Contributions welcome.
3.08267e-99	0.546247	0.412	0.242	3.505e-95	17 Immature N	Pde9	FBgn0259171	Phosphodiesterase 9	20190314	Phosphodiesterase 9 (Pde9) encodes a putative phosphodiesterase expressed in Malpighian tubules and involved in neurogenesis.
8.15094e-124	0.520883	0.657	0.439	9.26762e-120	17 Immature N	Sxl	FBgn0264270	Sex lethal	20190314	Sex lethal (Sxl) encodes an RNA-binding protein, member of the RNA recognition motif (RRM) family. It is a master-feminizing switch contributing to all aspects of sexual dimorphism.
7.63562e-246	0.495007	0.983	0.832	8.6817e-242	17 Immature N	lncRNA:CR40469
1.0154e-54	0.48658	0.392	0.26	1.15451e-50	17 Immature N	CG9650	FBgn0029939	-	-	Contributions welcome.
1.48446e-98	0.473697	0.315	0.161	1.68783e-94	17 Immature N	CG13954	FBgn0033405	-	-	Contributions welcome.
6.24864e-123	0.472194	0.895	0.737	7.1047e-119	17 Immature N	trv	FBgn0085391	trivet	-	Contributions welcome.
1.30419e-126	0.470062	0.564	0.334	1.48286e-122	17 Immature N	Pen	FBgn0287720	Pendulin	20190314	Pendulin (Pen) encodes a member of the Importin-alpha protein family, an essential adaptor in the Ran-GTP nuclear transport cycle binding a cargo protein to the nuclear import receptor encoded by Fs(2)Ket. In addition to nuclear protein import, the product of Pen is involved in centrosome duplication, mitotic spindle dynamics, nuclear envelope assembly, ring canal formation in the female germline…
1.91869e-147	0.469346	0.871	0.669	2.18155e-143	17 Immature N	Dg	FBgn0034072	Dystroglycan	20190307	Dystroglycan (Dg) encodes a major non-integrin extracellular matrix (ECM) receptor that connects the ECM to the actin cytoskeleton. It regulates animal survival and temperature preference, muscle integrity, myotendinous and neuromuscular junction formation and function, nervous system development, axon pathfinding, rhabdomere differentiation, neuronal stem cell division and epithelial polarity.
1.52263e-94	0.444421	0.604	0.405	1.73123e-90	17 Immature N	dysc	FBgn0264006	dyschronic	20190307	dyschronic (dysc) encodes a protein that regulates the localization of the calcium-activated potassium channel encoded by slo. The product of dysc impacts circadian locomotor patterns, synaptic morphology, active zone structure, and both spontaneous and evoked neurotransmitter release.
7.78258e-49	0.437714	0.248	0.147	8.8488e-45	17 Immature N	CG43689	FBgn0263772	-	-	Contributions welcome.
5.37615e-119	0.432639	0.595	0.365	6.11268e-115	17 Immature N	Ubr1	FBgn0030809	Ubr1 ubiquitin ligase	-	Contributions welcome.
1.86052e-50	0.432389	0.321	0.213	2.11541e-46	17 Immature N	28SrRNA-Psi:CR40596
2.37219e-180	0.428498	0.906	0.662	2.69718e-176	17 Immature N	Alk	FBgn0040505	Anaplastic lymphoma kinase	20190307	Anaplastic lymphoma kinase (Alk) encodes a protein that employs Ras/ERK and PI3K signalling pathways to function in multiple contexts including embryonic visceral muscle development, growth and organ size regulation, retinal axon targeting, modulation of neuromuscular transmission as well as sleep regulation and olfactory learning. Its ligand is the secreted protein encoded by jeb.
4.39666e-91	0.426136	0.553	0.368	4.999e-87	17 Immature N	Map205	FBgn0002645	Microtubule-associated protein 205	20190314	Microtubule-associated protein 205 (Map205) encodes a protein that binds and stabilizes microtubules. It also binds, inhibits and stabilizes the product of polo on microtubules during interphase.
1.23767e-56	0.423891	0.349	0.229	1.40723e-52	17 Immature N	CG33170	FBgn0053170	-	-	Contributions welcome.
1.09915e-81	0.423272	0.427	0.263	1.24973e-77	17 Immature N	Psi	FBgn0014870	P-element somatic inhibitor	20190314	P-element somatic inhibitor (Psi) encodes a protein that has dual roles in RNA processing and transcriptional regulation. It is required for activating Myc transcription.
2.1e-190	0.422703	0.923	0.683	2.3877e-186	17 Immature N	nAChRalpha6	FBgn0032151	nicotinic Acetylcholine Receptor alpha6	20190314	nicotinic Acetylcholine Receptor alpha6 (nAChRalpha6) encodes a postsynaptic receptor involved in cation transport, synaptic transmission, muscle homeostasis and sensitivity to insecticides.
5.29362e-119	0.422078	0.719	0.489	6.01885e-115	17 Immature N	PIG-T	FBgn0030035	Phosphatidylinositol glycan anchor biosynthesis class T	-	Contributions welcome.
8.43742e-67	0.415552	0.341	0.209	9.59335e-63	17 Immature N	Lcch3	FBgn0010240	Ligand-gated chloride channel homolog 3	-	Contributions welcome.
3.00079e-78	0.41398	0.302	0.163	3.4119e-74	17 Immature N	DnaJ-1	FBgn0263106	DnaJ-like-1	20190516	DnaJ-like-1 (DnaJ-1) encodes a heat-shock protein co-factor that regulates and interacts with larger heat shock proteins providing client specificity. It regulates the folding of proteins whose misfolding leads to age-dependent neurodegeneration.
1.05681e-143	0.407105	0.835	0.618	1.20159e-139	17 Immature N	Hsc70Cb	FBgn0026418	Hsc70Cb	20190307	Hsc70Cb (Hsc70Cb) encodes an HSP110 family protein that interacts physically with the product of DnaJ-1 as a chaperone of misfolded proteins. It functions together with the product of DnaJ-1 to prevent the toxicity of aggregation-prone proteins.
5.13718e-88	0.401505	0.794	0.589	5.84097e-84	17 Immature N	CG30172	FBgn0050172	-	-	Contributions welcome.
3.69249e-103	0.400632	0.895	0.711	4.19836e-99	17 Immature N	Tom7	FBgn0033357	Translocase of outer membrane 7	20190314	Translocase of outer membrane 7 (Tom7) encodes a putative mitochondrial protein that may act as a channel component of the TOM complex based on orthology with the human gene TOMM7.
2.46613e-102	0.397863	0.798	0.601	2.80399e-98	17 Immature N	E2f1	FBgn0011766	E2F transcription factor 1	-	Contributions welcome.
5.8681e-75	0.396268	0.591	0.428	6.67203e-71	17 Immature N	crc	FBgn0000370	cryptocephal	20190307	cryptocephal (crc) encodes a protein that belongs to a member of the CREB/ATF family of basic-leucine zipper transcription factors. It serves as an coactivator of the product EcR of to promote expression the molting peptide hormone encoded by ETH. It also acts as an unfolded protein response transcription factor to regulate glycolytic genes in response to ER stress.
2.42991e-100	0.391908	0.705	0.494	2.7628e-96	17 Immature N	tai	FBgn0041092	taiman	20190314	taiman (tai) encodes an ecdysone receptor co-activator related to mammalian steroid receptor coactivator (SRC) proteins. It contributes to border cell migration.
9.57175e-79	0.384819	0.776	0.598	1.08831e-74	17 Immature N	CG13364	FBgn0026879	-	-	Contributions welcome.
3.16993e-91	0.383819	0.77	0.591	3.60421e-87	17 Immature N	CASK	FBgn0013759	CASK	20190307	CASK (CASK) encodes a member of the MAGUK family of scaffolding proteins. In epithelial tissues, the product of CASK functions as an adhesion molecule involved in cell proliferation, cytoskeletal remodeling and cell migration. In neurons, the product of CASK serves as a scaffold for a number of signaling and transmembrane molecules and is involved in synaptic development and plasticity.
1.42358e-99	0.379479	0.773	0.58	1.61862e-95	17 Immature N	alpha-Cat	FBgn0010215	alpha Catenin	-	Contributions welcome.
7.96975e-50	0.379157	0.387	0.269	9.06161e-46	17 Immature N	mRpL34	FBgn0083983	mitochondrial ribosomal protein L34	-	Contributions welcome.
1.11706e-115	0.378196	0.87	0.689	1.2701e-111	17 Immature N	PPP4R2r	FBgn0030208	Protein phosphatase 4 regulatory subunit 2-related protein	-	Contributions welcome.
8.77961e-133	0.37772	0.948	0.821	9.98242e-129	17 Immature N	bel	FBgn0263231	belle	20190516	belle (bel) encodes a DEAD-box RNA helicase that functions both as positive and negative translation regulator. It is essential for embryo viability and fertility, and is required for the maintenance of male germ-line stem cells.
1.64662e-116	0.376477	0.908	0.757	1.87221e-112	17 Immature N	Galphao	FBgn0001122	G protein alpha o subunit	20190307	G protein alpha o subunit (Galphao) encodes the most abundant G protein in the nervous tissue and is involved in signaling by a variety of GPCRs. It contributes to heart development, axonogenesis, neuro-muscular junction formation, asymmetric cell division, planar cell polarity, blood-brain barrier establishment, Wnt signaling, and gustatory and olfactory sensory perception.
2.02188e-57	0.375485	0.471	0.335	2.29888e-53	17 Immature N	CG11155	FBgn0039927	-	-	Contributions welcome.
2.08692e-63	0.373098	0.494	0.348	2.37283e-59	17 Immature N	CG7637	FBgn0033548	-	-	Contributions welcome.
1.293e-106	0.371829	0.894	0.709	1.47014e-102	17 Immature N	COX8	FBgn0263911	Cytochrome c oxidase subunit 8	-	Contributions welcome.
5.39753e-43	0.371601	0.318	0.217	6.13699e-39	17 Immature N	ubl	FBgn0022224	ubiquitin like	-	Contributions welcome.
5.05519e-60	0.370913	0.277	0.16	5.74775e-56	17 Immature N	Mekk1	FBgn0024329	Mekk1	20190314	Mekk1 (Mekk1) encodes a MAP kinase kinase kinase that regulates the stress response. It is required for resistance to several stresses, notably osmotic shock, and for the regulation of the activity of the product of Duox.
1.23432e-70	0.366955	0.537	0.364	1.40343e-66	17 Immature N	tnc	FBgn0039257	tenectin	-	Contributions welcome.
7.82303e-101	0.365324	0.915	0.734	8.89479e-97	17 Immature N	MtnA	FBgn0002868	Metallothionein A	20190314	Metallothionein A (MtnA) encodes a member of the Metallothionein family whose transcript level is higher than that of the other four Drosophila metallothioneins. Transcription is strongly induced by copper and cadmium ions and this induction depends on the transcription factor encoded by MTF-1.
2.32418e-51	0.364225	0.241	0.14	2.64259e-47	17 Immature N	Uhg5
1.8285e-68	0.361479	0.703	0.542	2.07901e-64	17 Immature N	CG33774	FBgn0053774	-	-	Contributions welcome.
1.17809e-87	0.358379	0.812	0.637	1.33948e-83	17 Immature N	Sem1	FBgn0266666	Suppressor of exocyst mutations 1	-	Contributions welcome.
9.72497e-75	0.356696	0.713	0.536	1.10573e-70	17 Immature N	dnc	FBgn0000479	dunce	20190321	dunce (dnc) encodes a cAMP-specific phosphodiesterase, responsible for cAMP degradation. dnc product plays a pivotal role in neurological and behavioral plasticity including synaptic development and function, learning and courtship. The product of dnc is also known to affect regulation of several developmental processes such as oogenesis.
1.38878e-59	0.350742	0.696	0.542	1.57904e-55	17 Immature N	sun	FBgn0014391	stunted	-	Contributions welcome.
1.60379e-89	0.348789	0.725	0.525	1.8235e-85	17 Immature N	tow	FBgn0035719	target of wingless	20190314	target of wingless (tow) overexpression and genetic interaction studies suggest that it acts downstream of the products of fz/dsh (Planar Cell Polarity pathway) and upstream of the product of smo (Hedgehog pathway) during development.
6.65634e-174	0.348747	0.995	0.844	7.56825e-170	17 Immature N	Imp	FBgn0285926	IGF-II mRNA-binding protein	20190307	IGF-II mRNA-binding protein (Imp) encodes a protein that regulates the stability, translation and/or transport of its associated mRNAs, a large number of them encoding F-actin regulators. It is an essential protein required for neural and germline stem cell maturation, neuronal remodeling, as well as the expression modulation of asymmetrically localized maternal mRNAs.
1.60022e-95	0.348734	0.787	0.582	1.81945e-91	17 Immature N	unc-119	FBgn0025549	unc-119	-	Contributions welcome.
4.77794e-72	0.34819	0.443	0.279	5.43252e-68	17 Immature N	pasha	FBgn0039861	partner of drosha	20190919	partner of drosha (pasha) encodes a protein involved in oogenesis and miRNA processing.
7.47022e-47	0.346723	0.462	0.341	8.49363e-43	17 Immature N	ND-AGGG	FBgn0058002	NADH dehydrogenase (ubiquinone) AGGG subunit	-	Contributions welcome.
9.46594e-62	0.342203	0.315	0.186	1.07628e-57	17 Immature N	FucTA	FBgn0036485	alpha1,3-fucosyltransferase A	20190307	alpha1,3-fucosyltransferase A (FucTA) encodes a Golgi fucosyltransferase that transfers fucose in alpha1,3-linkage to core N-acetylglucosamine residues of N-linked oligosaccharides. It is required for the synthesis of the anti-horseradish peroxidase epitope.
1.33263e-131	0.341859	0.949	0.799	1.5152e-127	17 Immature N	Sap47	FBgn0013334	Synapse-associated protein 47kD	20190314	Synapse-associated protein 47kD (Sap47) encodes a conserved protein associated with synaptic vesicles. It is required for intact synaptic and behavioural plasticity.
8.27016e-41	0.341573	0.344	0.238	9.40318e-37	17 Immature N	Oatp74D	FBgn0036732	Organic anion transporting polypeptide 74D	-	Contributions welcome.
1.11358e-53	0.331423	0.446	0.314	1.26614e-49	17 Immature N	Cirl	FBgn0033313	Calcium-independent receptor for alpha-latrotoxin	-	Contributions welcome.
5.92659e-63	0.329537	0.702	0.541	6.73853e-59	17 Immature N	CG41128	FBgn0069923	-	-	Contributions welcome.
8.73209e-52	0.328113	0.649	0.493	9.92838e-48	17 Immature N	bru3	FBgn0264001	bruno 3	20190919	bruno 3 (bru3) encodes an RNA binding protein that binds to the EDEN element and mediates maternal mRNA translational repression.
7.31407e-45	0.326145	0.404	0.285	8.3161e-41	17 Immature N	Pabp2	FBgn0005648	Pabp2	20180913	Pabp2 (Pabp2) encodes a nuclear poly(A) binding protein that is involved in both the cleavage and polyadenylation steps of the nuclear cleavage/polyadenylation reaction. Cytoplasmic protein encoded by Pabp2 acts to shorten the poly(A) tails of specific mRNAs in oocytes and syncytial blastoderm embryos.
1.33236e-49	0.325334	0.462	0.331	1.51489e-45	17 Immature N	CG5758	FBgn0032666	-	20190307	CG5758 encodes a predicted secreted protein with beta-Ig-H3/fasciclin domains. CG5758 overexpression causes lethality and wing adhesion defects.
1.92195e-67	0.325302	0.823	0.654	2.18525e-63	17 Immature N	Neb-cGP	FBgn0083167	Neb-cGP	-	Contributions welcome.
8.40543e-60	0.322463	0.441	0.295	9.55698e-56	17 Immature N	RSG7	FBgn0024941	Regulator of G-protein signaling 7	-	Contributions welcome.
1.28291e-103	0.319089	0.33	0.16	1.45867e-99	17 Immature N	E(spl)mbeta-HLH	FBgn0002733	Enhancer of split mbeta, helix-loop-helix	-	Contributions welcome.
1.05809e-61	0.318489	0.68	0.518	1.20305e-57	17 Immature N	ND-MLRQ	FBgn0052230	NADH dehydrogenase (ubiquinone) MLRQ subunit	-	Contributions welcome.
5.35435e-50	0.317208	0.653	0.513	6.0879e-46	17 Immature N	Fim	FBgn0024238	Fimbrin	20210121	Fimbrin (Fim) encodes an actin crosslinking protein involved in the remodelling and organisation of the actin cytoskeleton that occurs in processes such as cellularization and cell migration.
9.90614e-86	0.309235	0.859	0.695	1.12633e-81	17 Immature N	Tlk	FBgn0283657	Tousled-like kinase	20190314	Tousled-like kinase (Tlk) encodes a serine/threonine kinase that acts in a cell cycle-dependent manner. It contributes to cell morphogenesis, cell migration and cell death through interactions with chromatin components.
1.78759e-85	0.30416	0.864	0.707	2.03249e-81	17 Immature N	Trf2	FBgn0261793	TATA box binding protein-related factor 2	20190801	TATA box binding protein-related factor 2 (Trf2) encodes a core promoter recognition factor that mediates gene transcription. It contributes to spiracle morphogenesis, pupal development and salivary gland cell death.
1.67661e-77	0.301905	0.873	0.704	1.90631e-73	17 Immature N	CG17124	FBgn0032297	-	-	Contributions welcome.
1.75568e-66	0.301819	0.6	0.429	1.99621e-62	17 Immature N	CG42613	FBgn0261262	-	-	Contributions welcome.
1.98508e-41	0.300501	0.441	0.327	2.25704e-37	17 Immature N	CG17776	FBgn0040899	-	-	Contributions welcome.
5.88177e-74	0.299475	0.839	0.673	6.68757e-70	17 Immature N	Jafrac1	FBgn0040309	thioredoxin peroxidase 1	-	Contributions welcome.
4.23232e-103	0.297105	0.939	0.79	4.81215e-99	17 Immature N	Nrg	FBgn0264975	Neuroglian	20190926	Neuroglian (Nrg) encodes an immunoglobulin domain-containing cell adhesion molecule that mediates cell-cell adhesion by forming homo- or heterophilic interactions. The long isoform of the product of Nrg is neuron specific and plays roles in neurite outgrowth, axon guidance and synapse formation. The short isoform of the product of Nrg contributes to the formation of septate junctions in epithelia…
2.32312e-88	0.296655	0.846	0.664	2.64139e-84	17 Immature N	Usp7	FBgn0030366	Ubiquitin-specific protease 7	-	Contributions welcome.
6.49037e-73	0.295062	0.934	0.809	7.37955e-69	17 Immature N	Rbp6	FBgn0260943	RNA-binding protein 6	20190314	RNA-binding protein 6 (Rbp6) encodes a paralog of the RNA-binding protein encoded by msi. In contrast to msi, Rbp6 mutants are viable and fertile, with only a slight delay in eclosion. The product of Rbp6 may have roles in response to fungal infection and aggressive behavior.
2.10199e-39	0.294132	0.361	0.254	2.38996e-35	17 Immature N	Pdp1	FBgn0016694	PAR-domain protein 1	20190314	PAR-domain protein 1 (Pdp1) encodes a member of the PAR domain bZip family of sequence-specific transcription factors. it regulates gene expression in muscles and in circadian clock neurons.
5.64824e-50	0.291582	0.476	0.344	6.42205e-46	17 Immature N	tws	FBgn0004889	twins	20180913	twins (tws) encodes a regulatory subunit of protein phosphatase 2A (PP2A) and is involved in many developmental processes and signaling pathways.
7.98707e-32	0.288586	0.682	0.53	9.08129e-28	17 Immature N	mamo	FBgn0267033	maternal gene required for meiosis	20190613	maternal gene required for meiosis (mamo) encodes a zinc finger C2H2 transcription factor enriched in embryonic primordial germ cells. It is required for functional gamete production.
1.17975e-45	0.288255	0.405	0.283	1.34137e-41	17 Immature N	cdc14	FBgn0031952	cell division cycle 14	-	Contributions welcome.
1.58752e-84	0.287239	0.71	0.488	1.80501e-80	17 Immature N	dsh	FBgn0000499	dishevelled	-	Contributions welcome.
7.78976e-40	0.284914	0.458	0.336	8.85696e-36	17 Immature N	pan	FBgn0085432	pangolin	20190314	pangolin (pan) encodes an HMG-domain transcription factor that is a key component of the canonical Wingless signaling pathway. It toggles between acting as a transcriptional repressor (when bound to the product of gro) and activator (when bound to the product of arm) to promote cell fate specification.
4.13453e-50	0.28465	0.711	0.55	4.70096e-46	17 Immature N	CG8860	FBgn0033691	-	-	Contributions welcome.
9.00557e-57	0.28384	0.775	0.619	1.02393e-52	17 Immature N	PAN3	FBgn0035397	Poly(A) specific ribonuclease subunit PAN3	-	Contributions welcome.
2.41513e-48	0.281691	0.382	0.255	2.746e-44	17 Immature N	Marf	FBgn0029870	Mitochondrial assembly regulatory factor	20190314	Mitochondrial assembly regulatory factor (Marf) encodes a dynamin-family GTPase that mediates outer mitochondrial membrane tethering and fusion. Marf loss causes mitochondrial fragmentation and endoplasmic reticular stress that evoke skeletal muscle, retinal and heart tube dysfunction.
9.05501e-64	0.280471	0.931	0.782	1.02955e-59	17 Immature N	rin	FBgn0015778	rasputin	20190926	rasputin (rin) encodes an RNA-binding protein that regulates gene expression. It is involved in eye development and the dorsal/ventral axis specification of the ovary.
1.80772e-47	0.276848	0.715	0.57	2.05538e-43	17 Immature N	ND-MWFE	FBgn0085468	NADH dehydrogenase (ubiquinone) MWFE subunit	-	Contributions welcome.
6.85834e-60	0.27388	0.592	0.419	7.79794e-56	17 Immature N	puc	FBgn0243512	puckered	20190314	puckered (puc) encodes a serine/threonine protein phosphatase that mediates a feedback loop that regulates the Jun-N-terminal kinase pathway.
5.42197e-82	0.273789	0.75	0.537	6.16478e-78	17 Immature N	DIP1	FBgn0024807	DISCO Interacting Protein 1	20190919	DISCO Interacting Protein 1 (DIP1) encodes a protein that binds to double-stranded RNA and pre-miRNA. It is involved in the defense response to virus.
8.33825e-53	0.273309	0.797	0.612	9.48058e-49	17 Immature N	UQCR-11	FBgn0260008	Ubiquinol-cytochrome c reductase 11 kDa subunit	-	Contributions welcome.
2.29148e-47	0.273043	0.598	0.452	2.60541e-43	17 Immature N	lncRNA:CR31451
2.23336e-38	0.271544	0.476	0.36	2.53933e-34	17 Immature N	Ih	FBgn0263397	I[[h]] channel	20190926	I[[h]] channel (Ih) encodes a low-threshold, voltage-gated ion channel. It may influence excitatory postsynaptic potential kinetics and integration.
1.26487e-42	0.26896	0.699	0.561	1.43816e-38	17 Immature N	luna	FBgn0040765	luna	-	Contributions welcome.
2.11607e-42	0.267487	0.314	0.203	2.40598e-38	17 Immature N	feo	FBgn0030241	fascetto	20190307	fascetto (feo) encodes a protein that binds the central spindle microtubules and is required for proper midbody formation and cytokinesis. It also has roles in centrosome duplication and neurogenesis.
1.11076e-33	0.266755	0.43	0.327	1.26294e-29	17 Immature N	hang	FBgn0026575	hangover	20190307	hangover (hang) encodes a nuclear zinc finger protein that is expressed in adult fly brain neurons. Lack of hang produces a reduction of Fas2 expression. Its roles include life span, bouton growth at the neuromuscular junction and regulation of cellular stress in response to ethanol, heat and paraquat.
5.0257e-53	0.264658	0.575	0.424	5.71422e-49	17 Immature N	mask	FBgn0043884	multiple ankyrin repeats single KH domain	-	Contributions welcome.
6.01526e-42	0.257117	0.511	0.38	6.83935e-38	17 Immature N	jeb	FBgn0086677	jelly belly	20190307	jelly belly (jeb) encodes a secreted, low-density lipoprotein (LDL) repeat containing protein that functions as signalling ligand for the product of Alk. Binding of the ligand to its receptor activates intracellular Ras/ERK and PI3K signalling pathways. The roles of the product of jeb include embryonic visceral muscle development, growth and organ size regulation, retinal axon targeting, modulati…
1.22439e-37	0.254362	0.467	0.35	1.39213e-33	17 Immature N	eIF4G2	FBgn0260634	eukaryotic translation initiation factor 4G2	20190912	eukaryotic translation initiation factor 4G2 (eIF4G2) encodes an eIF4G homolog involved in regulation of translation initiation within male germ cells. It is required for spermatogenesis.
7.71181e-37	0.254057	0.631	0.508	8.76833e-33	17 Immature N	tou	FBgn0033636	toutatis	20190801	toutatis (tou) encodes a transcription factor that activates proneural expression via positive regulation of the product of pnr. It is involved in chromatin remodeling and nervous system development.
2.52816e-49	0.252727	0.443	0.303	2.87451e-45	17 Immature N	Paip2	FBgn0038100	polyA-binding protein interacting protein 2	-	Contributions welcome.
2.14985e-50	0.250965	0.246	0.139	2.44438e-46	17 Immature N	hoe1	FBgn0041150	hoepel1	-	Contributions welcome.
7.78145e-65	0.246913	0.693	0.508	8.8475e-61	17 Immature N	dally	FBgn0263930	division abnormally delayed	20190307	division abnormally delayed (dally) encodes a core protein of heparan sulfate proteoglycans of the glypican family. It acts as a co-receptor for growth factors and morphogens, such as the products of dpp, wg, hh, upd1 and FGFs, affecting signaling and distribution of these ligands. The roles of the product of dally include wing development and germline stem cell maintenance.
1.56663e-44	0.245847	0.727	0.576	1.78126e-40	17 Immature N	SNRPG	FBgn0261791	Small nuclear ribonucleoprotein G	20190314	Small nuclear ribonucleoprotein G (SNRPG) encodes a Sm class protein and a common component of pre-mRNA processing U snRNPs. It forms the toroidal core of U snRNPs (Sm core domain) together with 6 related Sm proteins.
2.51047e-78	0.245521	0.398	0.22	2.8544e-74	17 Immature N	mt:tRNA:Arg-TCG
2.86991e-50	0.245195	0.858	0.695	3.26309e-46	17 Immature N	CG7630	FBgn0040793	-	-	Contributions welcome.
3.75148e-53	0.241258	0.834	0.688	4.26543e-49	17 Immature N	bun	FBgn0259176	bunched	-	Contributions welcome.
4.3676e-40	0.241174	0.382	0.267	4.96596e-36	17 Immature N	CG16711	FBgn0036032	-	-	Contributions welcome.
2.20176e-38	0.24051	0.669	0.532	2.5034e-34	17 Immature N	SmF	FBgn0000426	Small ribonucleoprotein particle protein SmF	20190314	Small ribonucleoprotein particle protein SmF (SmF) encodes an RNA binding protein that functions as part of a heteroheptameric ring structure called the Sm core. This complex binds to spliceosomal small nuclear RNAs (e.g. U1, U2, U4 and U5) and helps to carry out pre-mRNA splicing. It also forms a heterotrimeric sub-complex with the products of SmE and SNRPG.
9.50469e-35	0.239368	0.349	0.247	1.08068e-30	17 Immature N	CG7059	FBgn0038957	-	-	Contributions welcome.
7.11772e-50	0.233063	0.789	0.634	8.09285e-46	17 Immature N	Smr	FBgn0265523	Smrter	-	Contributions welcome.
9.08189e-38	0.231339	0.405	0.291	1.03261e-33	17 Immature N	Ptpmeg2	FBgn0028341	Protein tyrosine phosphatase Meg2	20190801	Protein tyrosine phosphatase Meg2 (Ptpmeg2) encodes a phosphatase involved in border follicle cell migration.
8.86529e-34	0.23084	0.842	0.73	1.00798e-29	17 Immature N	Ten-a	FBgn0267001	Tenascin accessory	20190321	Tenascin accessory (Ten-a) encodes a type II dimeric transmembrane protein with a extracellular domain that mediates homophilic interactions with itself and with the product of Ten-m. It also interacts intracellularly with cytoskeleton regulatory proteins. It regulates axon guidance in embryonic nervous system, synaptic partner matching as well as synaptic organization in olfactory and neuromuscu…
4.99235e-65	0.229843	0.684	0.49	5.6763e-61	17 Immature N	AMPdeam	FBgn0052626	AMP deaminase	-	Contributions welcome.
4.63018e-68	0.227776	0.969	0.858	5.26451e-64	17 Immature N	RpL30	FBgn0086710	Ribosomal protein L30	-	Contributions welcome.
5.15463e-44	0.223971	0.54	0.396	5.86082e-40	17 Immature N	Cp110	FBgn0031191	Centriolar coiled coil protein 110kDa	20190307	Centriolar coiled coil protein 110kDa (Cp110) encodes a centriolar protein that localizes to the distal end of both mother and daughter centrioles. It seems to prevent the centriole microtubules from extending beyond the distal end of the centriole. It interacts with the product of Cep97, another protein localized to the distal end of the centrioles.
3.05283e-37	0.222116	0.848	0.682	3.47107e-33	17 Immature N	mei-P26	FBgn0026206	meiotic P26	20190711	meiotic P26 (mei-P26) encodes a protein involved in meiosis, germline differentiation and spermatogenesis.
7.2158e-39	0.221855	0.795	0.637	8.20437e-35	17 Immature N	UQCR-Q	FBgn0036728	Ubiquinol-cytochrome c reductase ubiquinone-binding protein	-	Contributions welcome.
1.65951e-30	0.218243	0.458	0.352	1.88686e-26	17 Immature N	Rdl	FBgn0004244	Resistant to dieldrin	20190314	Resistant to dieldrin (Rdl) encodes a widely-expressed ligand-gated chloride channel which mediates the fast inhibitory effects of GABA. It has been shown to have roles in the circuits underlying visual processing, odor coding, learning and memory, sleep and courtship behavior.
2.67542e-44	0.21787	0.526	0.385	3.04196e-40	17 Immature N	E(Pc)	FBgn0000581	Enhancer of Polycomb	20190926	Enhancer of Polycomb (E(Pc)) encodes a chromatin protein that functions as a suppressor of position-effect variegation. An unusual member of the Polycomb group; it does not exhibit homeotic transformations on its own, but rather enhances mutations in other Polycomb group genes. It forms part of the TIP60 histone acetyltransferase complex, which has been involved in many processes, including both …
1.35255e-35	0.217573	0.728	0.583	1.53785e-31	17 Immature N	CG43736	FBgn0263993	-	-	Contributions welcome.
6.53011e-31	0.212405	0.628	0.508	7.42474e-27	17 Immature N	CG13751	FBgn0033340	-	-	Contributions welcome.
1.08675e-23	0.211524	0.495	0.392	1.23563e-19	17 Immature N	CG17716
1.00567e-30	0.211012	0.387	0.287	1.14345e-26	17 Immature N	hzg	FBgn0036556	herzog	-	Contributions welcome.
1.40781e-38	0.209724	0.365	0.249	1.60068e-34	17 Immature N	Atg13	FBgn0261108	Autophagy-related 13	20190307	Autophagy-related 13 (Atg13) encodes a subunit of the evolutionarily conserved Atg1 kinase complex, which controls the initiation of autophagosome formation.
1.23511e-39	0.202557	0.306	0.198	1.40431e-35	17 Immature N	Swip-1	FBgn0032731	Swiprosin-1	20190314	Swiprosin-1 (Swip-1) encodes a calcium binding protein, expressed in fusion competent myoblasts and macrophages of the embryo.
4.22036e-30	0.198567	0.695	0.568	4.79855e-26	17 Immature N	CG4612	FBgn0035016	-	-	Contributions welcome.
2.46839e-46	0.198366	0.939	0.814	2.80656e-42	17 Immature N	cype	FBgn0015031	cyclope	20190307	cyclope (cype) encodes a cytochrome c oxidase subunit VIc homolog acting as an enhancer of dpp pathway phenotypes. It is involved in hair and cell growth and in ommatidia development.
3.12766e-40	0.196444	0.459	0.327	3.55615e-36	17 Immature N	Pat1	FBgn0029878	Protein interacting with APP tail-1	20190314	Protein interacting with APP tail-1 (Pat1) encodes a protein required for the product of Khc to transport cargo and to maximize its motility. In oocytes the products of Pat1 and Klc act in a redundant manner.
2.58254e-41	0.196406	0.8	0.653	2.93635e-37	17 Immature N	ox	FBgn0011227	oxen	-	Contributions welcome.
6.1783e-38	0.187995	0.573	0.44	7.02472e-34	17 Immature N	SoxN	FBgn0029123	SoxNeuro	20181011	SoxNeuro (SoxN) encodes an HMG-domain transcription factor. In early embryos it specifies neural progenitors in the central nervous system, while in later embryos it negatively regulates Wg signaling and controls expression of genes required for denticle construction with the product of ovo.
7.41926e-52	0.187567	0.58	0.406	8.43569e-48	17 Immature N	tara	FBgn0040071	taranis	20190314	taranis (tara) encodes a transcriptional co-regulator that interacts with chromatin remodeling complexes, cell cycle proteins, and the JNK signaling pathway. It contributes to sleep, neural progenitor proliferation, and cell fate maintenance.
1.02746e-38	0.18308	0.731	0.588	1.16822e-34	17 Immature N	CG9705	FBgn0036661	-	-	Contributions welcome.
6.70186e-29	0.182261	0.512	0.404	7.62002e-25	17 Immature N	CG34200	FBgn0085229	-	-	Contributions welcome.
1.78668e-32	0.178896	0.902	0.762	2.03146e-28	17 Immature N	Akap200	FBgn0027932	A kinase anchor protein 200	20190912	A kinase anchor protein 200 (Akap200) encodes a scaffolding protein that contributes to the spatial and temporal regulation of the Protein Kinase A holoenzyme. It regulates the Notch signaling and the organization of the actin cytoskeleton.
1.37859e-34	0.176477	0.765	0.627	1.56746e-30	17 Immature N	UQCR-6.4	FBgn0034245	Ubiquinol-cytochrome c reductase 6.4 kDa subunit	-	Contributions welcome.
5.61771e-26	0.175137	0.648	0.533	6.38733e-22	17 Immature N	Rap1	FBgn0004636	Rap1 GTPase	20190314	Rap1 GTPase (Rap1) encodes a small GTPase in the Ras superfamily. When GTP bound, it binds to a number of different effectors, one of which is the product of scno. Together they regulate many morphogenetic movements including mesoderm invagination and dorsal closure, help establish apical-basal polarity during cellularization, regulate macrophage migration, help define neuroblast asymmetric divis…
6.19165e-29	0.174371	0.561	0.449	7.0399e-25	17 Immature N	shi	FBgn0003392	shibire	-	Contributions welcome.
1.06084e-42	0.169893	0.584	0.438	1.20617e-38	17 Immature N	Rpt2	FBgn0015282	Regulatory particle triple-A ATPase 2	20180920	Regulatory particle triple-A ATPase 2 (Rpt2) encodes one of six ATPases that form the base of the regulatory 19S cap of the proteasome. The Rpt2 product is involved in the recognition of specific substrates destined for degradation, such as those involved in Notch signalling pathway.
1.0185e-30	0.169267	0.436	0.325	1.15804e-26	17 Immature N	Rala	FBgn0015286	Ras-like protein A	20190801	Ras-like protein A (Rala) encodes a GTPase that regulates Notch, Jak/Stat and JNK signalling pathways.
2.57986e-32	0.1677	0.399	0.289	2.9333e-28	17 Immature N	CG1440	FBgn0030038	-	-	Contributions welcome.
1.18603e-27	0.164261	0.656	0.535	1.34851e-23	17 Immature N	Bsg	FBgn0261822	Basigin	20190307	Basigin (Bsg) encodes an IgG family glycoprotein that promotes cytoskeletal rearrangements and lamellipodia formation in cultured insect cells. It contributes to photoreceptor cell morphogenesis, sarcomere organization and spermatid development.
5.505e-84	0.163185	0.531	0.328	6.25918e-80	17 Immature N	stg	FBgn0003525	string	-	Contributions welcome.
6.16709e-35	0.162659	0.867	0.741	7.01198e-31	17 Immature N	Mapmodulin	FBgn0034282	Mapmodulin	-	Contributions welcome.
3.81067e-40	0.156741	0.506	0.361	4.33273e-36	17 Immature N	wge	FBgn0051151	winged eye	20190321	winged eye (wge) encodes a protein that localizes to the histone locus body and regulates histone expression to ensure genomic stability. wge overexpression produces eye to wing transformation.
5.60462e-33	0.156056	0.534	0.409	6.37246e-29	17 Immature N	Sh3beta	FBgn0035772	Sh3beta	-	Contributions welcome.
8.85137e-24	0.153894	0.537	0.434	1.0064e-19	17 Immature N	dlg1	FBgn0001624	discs large 1	-	Contributions welcome.
9.32775e-23	0.15317	0.768	0.654	1.06057e-18	17 Immature N	mts	FBgn0004177	microtubule star	20180906	microtubule star (mts) encodes the catalytic subunit of protein phosphatase 2A. It is involved in various developmental processes and signaling pathways, such as Hh signaling and Wingless signaling.
4.12127e-27	0.152108	0.825	0.7	4.68588e-23	17 Immature N	Lk6	FBgn0017581	Lk6 kinase	20180920	Lk6 kinase (Lk6) encodes the single ortholog of MAPK signal integrating kinases, which are phosphorylated and activated by ERK. Lk6 product phosphorylates the protein encoded by eIF4E1 to influence translation initiation via formation of the eIF4F complex.
3.13362e-27	0.149745	0.393	0.291	3.56293e-23	17 Immature N	pcs	FBgn0033988	parcas	-	Contributions welcome.
1.09825e-22	0.148272	0.786	0.658	1.24871e-18	17 Immature N	COX7C	FBgn0040773	Cytochrome c oxidase subunit 7C	20190919	Cytochrome c oxidase subunit 7C (COX7C) encodes a negative regulator of neuroblast proliferation.
5.26707e-27	0.143325	0.849	0.721	5.98866e-23	17 Immature N	fs(1)h	FBgn0004656	female sterile (1) homeotic	20210121	female sterile (1) homeotic (fs(1)h) encodes a Bromodomain and Extra-Terminal domain (BET) family of protein, characterized by the presence of two tandem bromodomains and an extra-terminal (ET) domain. BET proteins can bind acetylated lysine residues in histones and regulate transcription. The proteins encoded by fs(1)h and human BRD2 possess protein kinase activity.
1.49158e-22	0.137837	0.573	0.465	1.69592e-18	17 Immature N	Sin3A	FBgn0022764	Sin3A	20190912	Sin3A (Sin3A) encodes a chromatin regulator with roles during muscle development, cell migration and Wnt signalling regulation.
9.02254e-39	0.13662	0.755	0.607	1.02586e-34	17 Immature N	smog	FBgn0051660	smog	20190801	smog (smog) encodes a G-protein-coupled receptor with a key role in gastrulation. It contributes to cell intercalation and apical constriction via myosin II activation.
4.26322e-38	0.134774	0.309	0.197	4.84728e-34	17 Immature N	osp	FBgn0003016	outspread	20190314	outspread (osp) encodes a protein that contributes to embryonic crystal cell formation and the proper morphogenesis of the adult wing.
1.38326e-22	0.133296	0.873	0.77	1.57276e-18	17 Immature N	Unr	FBgn0263352	Upstream of N-ras	20190321	Upstream of N-ras (Unr) encodes an RNA binding protein that functions as an RNA chaperone and translation regulator. It performs opposing, sex-specific, roles in X-chromosome dosage compensation by regulating lncRNA:roX2 RNA conformation in males and msl-2 mRNA translation in females.
2.29719e-28	0.127927	0.726	0.592	2.6119e-24	17 Immature N	gro	FBgn0001139	groucho	20190307	groucho (gro) encodes a global developmental co-repressor in conjunction with manifold DNA-binding repressor partner proteins, which tether it to target promoters. It functions downstream of key signaling pathways such as Wg/Wnt and Dpp/TGF-beta. Notably, phosphorylation of the product of gro in response to MAPK activation weakens its repressor capacity.
1.89529e-12	0.117312	0.782	0.661	2.15494e-08	17 Immature N	ATPsynF	FBgn0035032	ATP synthase, subunit F	-	Contributions welcome.
1.08052e-38	0.113192	0.843	0.655	1.22855e-34	17 Immature N	Hsp23	FBgn0001224	Heat shock protein 23	20190912	Heat shock protein 23 (Hsp23) encodes a protein involved in protein folding. It contributes to the response to cold, heat and hypoxia.
2.79063e-15	0.11118	0.661	0.556	3.17294e-11	17 Immature N	UQCR-14	FBgn0030733	Ubiquinol-cytochrome c reductase 14 kDa subunit	-	Contributions welcome.
1.72581e-31	0.108628	0.665	0.528	1.96224e-27	17 Immature N	CG12991	FBgn0030847	-	-	Contributions welcome.
3.33292e-14	0.108568	0.703	0.593	3.78953e-10	17 Immature N	levy	FBgn0034877	levy	-	Contributions welcome.
3.83185e-30	0.106	0.743	0.605	4.35681e-26	17 Immature N	Top1	FBgn0004924	Topoisomerase 1	20190314	Topoisomerase 1 (Top1) encodes a topoisomerase with essential functions in cell proliferation during stages of oogenesis, embryogenesis, larva, and pupa.
2.52899e-28	0.104642	0.548	0.422	2.87546e-24	17 Immature N	RpII215
1.82922e-20	0.102815	0.541	0.441	2.07982e-16	17 Immature N	nonA	FBgn0004227	no on or off transient A	-	Contributions welcome.

## Sheet: 19 Immature N
p_val	avg_log2FC	pct.1	pct.2	p_val_adj	cluster	gene	FBgn_ID	GeneName	datestamp	gene_snapshot_text
0	1.30287	0.69	0.393	0	19 Immature N	pre-rRNA:CR45845
1.41188e-230	1.15773	0.214	0.058	1.60531e-226	19 Immature N	CG13067	FBgn0036589	-	-	Contributions welcome.
0	0.89747	0.804	0.556	0	19 Immature N	Ldh	FBgn0001258	Lactate dehydrogenase	20190919	Lactate dehydrogenase (Ldh) encodes a protein involved in myoblast fusion and somatic muscle development.
5.0961e-75	0.644685	0.358	0.224	5.79427e-71	19 Immature N	mt:tRNA:Arg-TCG
2.62767e-101	0.589744	0.649	0.533	2.98766e-97	19 Immature N	IA-2	FBgn0031294	IA-2 protein tyrosine phosphatase	20190801	IA-2 protein tyrosine phosphatase (IA-2) encodes a protein involved in gut development and insulin-like peptide secretion.
2.41755e-112	0.56438	0.682	0.545	2.74876e-108	19 Immature N	DIP1	FBgn0024807	DISCO Interacting Protein 1	20190919	DISCO Interacting Protein 1 (DIP1) encodes a protein that binds to double-stranded RNA and pre-miRNA. It is involved in the defense response to virus.
1.86422e-175	0.515797	0.94	0.836	2.11962e-171	19 Immature N	lncRNA:CR40469
1.08549e-59	0.397263	0.562	0.41	1.23421e-55	19 Immature N	mt:tRNA:Ser-GCT

## Sheet: 29 Immature N
p_val	avg_log2FC	pct.1	pct.2	p_val_adj	cluster	gene	FBgn_ID	GeneName	datestamp	gene_snapshot_text
1.2289e-06	0.518665	0.478	0.604	0.0139726	29 Immature N	lolal	FBgn0022238	lola like	20190926	lola like (lolal) encodes a small BTB-domain protein related to the Trithorax group of chromatin regulators. lolal transcripts are found in oocytes and the protein translocates to embryonic nuclei after the maternal to zygotic transition. lolal homozygous germline clone embryos show reduced dpp expression during dorsal-ventral patterning.
1.73992e-24	0.510855	0.615	0.718	1.97829e-20	29 Immature N	Tlk	FBgn0283657	Tousled-like kinase	20190314	Tousled-like kinase (Tlk) encodes a serine/threonine kinase that acts in a cell cycle-dependent manner. It contributes to cell morphogenesis, cell migration and cell death through interactions with chromatin components.
0.0228435	0.442402	0.413	0.519	1	29 Immature N	PIG-T	FBgn0030035	Phosphatidylinositol glycan anchor biosynthesis class T	-	Contributions welcome.
2.38185e-05	0.43241	0.495	0.627	0.270817	29 Immature N	Top1	FBgn0004924	Topoisomerase 1	20190314	Topoisomerase 1 (Top1) encodes a topoisomerase with essential functions in cell proliferation during stages of oogenesis, embryogenesis, larva, and pupa.
8.38332e-05	0.426825	0.498	0.63	0.953184	29 Immature N	smog	FBgn0051660	smog	20190801	smog (smog) encodes a G-protein-coupled receptor with a key role in gastrulation. It contributes to cell intercalation and apical constriction via myosin II activation.
0.00218104	0.425718	0.471	0.613	1	29 Immature N	tral	FBgn0041775	trailer hitch	20181108	trailer hitch (tral) encodes a protein required for oocyte dorsoventral patterning via actin and microtubule cytoskeleton organization.
0.00576108	0.409434	0.475	0.581	1	29 Immature N	luna	FBgn0040765	luna	-	Contributions welcome.
8.27574e-06	0.403206	0.216	0.318	0.0940952	29 Immature N	wcy	FBgn0030812	wacky	20190919	wacky (wcy) encodes a protein involved in habituation, autophagy regulation and TORC1 signaling.
0.00359476	0.401524	0.478	0.627	1	29 Immature N	Fer2LCH	FBgn0015221	Ferritin 2 light chain homologue	20190307	Ferritin 2 light chain homologue (Fer2LCH) encodes one of two subunits of the major iron storage complex, the ferritin molecule. In insects, ferritin is assembled from 12 Fer1HCH and 12 Fer2LCH subunits and can be found in the secretory pathway of cells and in hemolymph. The product of Fer2LCH provides iron nucleation sites in the internal cavity of the complex required for iron mineralization an…
0.000144731	0.401291	0.483	0.609	1	29 Immature N	Eip63E	FBgn0005640	Ecdysone-induced protein 63E	20190801	Ecdysone-induced protein 63E (Eip63E) encodes a cyclin-dependent kinase that interacts with the product of CycY. It contributes to embryogenesis, larval development and metamorphosis.
0.0142937	0.39483	0.304	0.429	1	29 Immature N	Sh3beta	FBgn0035772	Sh3beta	-	Contributions welcome.
8.69072e-05	0.384536	0.561	0.694	0.988135	29 Immature N	Alk	FBgn0040505	Anaplastic lymphoma kinase	20190307	Anaplastic lymphoma kinase (Alk) encodes a protein that employs Ras/ERK and PI3K signalling pathways to function in multiple contexts including embryonic visceral muscle development, growth and organ size regulation, retinal axon targeting, modulation of neuromuscular transmission as well as sleep regulation and olfactory learning. Its ligand is the secreted protein encoded by jeb.
2.69739e-05	0.36771	0.234	0.343	0.306693	29 Immature N	Rala	FBgn0015286	Ras-like protein A	20190801	Ras-like protein A (Rala) encodes a GTPase that regulates Notch, Jak/Stat and JNK signalling pathways.
2.77779e-08	0.358486	0.213	0.332	0.000315835	29 Immature N	lid
0.000813702	0.354316	0.308	0.45	1	29 Immature N	osa	FBgn0261885	osa	20190314	osa (osa) encodes a subunit of the BAP chromatin remodeling complex. It antagonizes Wnt target gene expression and limits the self-renewal of neural and intestinal stem cells.
2.4616e-05	0.346257	0.222	0.323	0.279884	29 Immature N	Paip2	FBgn0038100	polyA-binding protein interacting protein 2	-	Contributions welcome.
2.99956e-08	0.338037	0.391	0.555	0.00034105	29 Immature N	mamo	FBgn0267033	maternal gene required for meiosis	20190613	maternal gene required for meiosis (mamo) encodes a zinc finger C2H2 transcription factor enriched in embryonic primordial germ cells. It is required for functional gamete production.
2.78034e-24	0.336341	0.763	0.879	3.16124e-20	29 Immature N	RpL8	FBgn0261602	Ribosomal protein L8	20190711	Ribosomal protein L8 (RpL8) encodes a ribosomal structural constituent.
1.18081e-13	0.33505	0.683	0.813	1.34258e-09	29 Immature N	Nrg	FBgn0264975	Neuroglian	20190926	Neuroglian (Nrg) encodes an immunoglobulin domain-containing cell adhesion molecule that mediates cell-cell adhesion by forming homo- or heterophilic interactions. The long isoform of the product of Nrg is neuron specific and plays roles in neurite outgrowth, axon guidance and synapse formation. The short isoform of the product of Nrg contributes to the formation of septate junctions in epithelia…
2.41764e-07	0.32523	0.204	0.309	0.00274886	29 Immature N	Ptpmeg2	FBgn0028341	Protein tyrosine phosphatase Meg2	20190801	Protein tyrosine phosphatase Meg2 (Ptpmeg2) encodes a phosphatase involved in border follicle cell migration.
0.00493246	0.323288	0.323	0.461	1	29 Immature N	Rpt2	FBgn0015282	Regulatory particle triple-A ATPase 2	20180920	Regulatory particle triple-A ATPase 2 (Rpt2) encodes one of six ATPases that form the base of the regulatory 19S cap of the proteasome. The Rpt2 product is involved in the recognition of specific substrates destined for degradation, such as those involved in Notch signalling pathway.
4.89779e-09	0.316479	0.181	0.285	5.56879e-05	29 Immature N	CG16711	FBgn0036032	-	-	Contributions welcome.
3.65183e-05	0.299662	0.285	0.419	0.415213	29 Immature N	Cp110	FBgn0031191	Centriolar coiled coil protein 110kDa	20190307	Centriolar coiled coil protein 110kDa (Cp110) encodes a centriolar protein that localizes to the distal end of both mother and daughter centrioles. It seems to prevent the centriole microtubules from extending beyond the distal end of the centriole. It interacts with the product of Cep97, another protein localized to the distal end of the centrioles.
1.78516e-11	0.298932	0.201	0.329	2.02973e-07	29 Immature N	cathD	FBgn0029093	cathepsin D	20190919	cathD (cathD) encodes a protein involved in apoptosis and the defense response to Gram-negative bacteria.
1.99674e-05	0.297786	0.585	0.732	0.22703	29 Immature N	Trf2	FBgn0261793	TATA box binding protein-related factor 2	20190801	TATA box binding protein-related factor 2 (Trf2) encodes a core promoter recognition factor that mediates gene transcription. It contributes to spiracle morphogenesis, pupal development and salivary gland cell death.
5.95863e-10	0.296579	0.667	0.815	6.77496e-06	29 Immature N	RpL3	FBgn0020910	Ribosomal protein L3	-	Contributions welcome.
6.1861e-07	0.289092	0.285	0.437	0.0070336	29 Immature N	nSyb	FBgn0013342	neuronal Synaptobrevin	20190711	neuronal Synaptobrevin (nSyb) encodes a SNAP receptor involved in vesicle fusion.
1.84416e-13	0.28692	0.16	0.271	2.09681e-09	29 Immature N	CG8369	FBgn0040532	-	-	Contributions welcome.
5.27014e-05	0.267467	0.376	0.579	0.599215	29 Immature N	UQCR-14	FBgn0030733	Ubiquinol-cytochrome c reductase 14 kDa subunit	-	Contributions welcome.
9.22673e-12	0.264407	0.781	0.892	1.04908e-07	29 Immature N	RpL15	FBgn0028697	Ribosomal protein L15	-	Contributions welcome.
1.01607e-06	0.256942	0.338	0.515	0.0115527	29 Immature N	Dhit	FBgn0028743	Double hit	20190307	Double hit (Dhit) encodes a protein that negatively regulates Galpha signaling and is involved in several GPCR-mediated signaling and developmental programs, such as asymmetric cell division in the sensory organ lineage.
6.03759e-15	0.252194	0.155	0.271	6.86474e-11	29 Immature N	HnRNP-K	FBgn0267791	Heterogeneous nuclear ribonucleoprotein K	20190321	Heterogeneous nuclear ribonucleoprotein K (HnRNP-K) encodes a member of the hnRNP family of DNA/RNA binding proteins. It localizes, along with other hnRNPs, in nucleoplasmic omega speckles. It is involved in gene regulation, post-transcriptional RNA processing and RNA transport.
8.95505e-12	0.24476	0.151	0.251	1.01819e-07	29 Immature N	Met	FBgn0002723	Methoprene-tolerant	20190314	Methoprene-tolerant (Met) encodes bHLH-PAS domain transcription factor paralogous to gce. It is a receptor for the sesquiterpenoid juvenile hormone.
3.40825e-08	0.244392	0.706	0.859	0.000387518	29 Immature N	RpS14a	FBgn0004403	Ribosomal protein S14a	-	Contributions welcome.
5.57195e-12	0.243751	0.184	0.302	6.33531e-08	29 Immature N	CG12391	FBgn0033581	-	-	Contributions welcome.
1.48064e-14	0.233633	0.141	0.248	1.68349e-10	29 Immature N	CG34250	FBgn0085279	-	-	Contributions welcome.
7.59257e-14	0.230154	0.232	0.388	8.63275e-10	29 Immature N	Sar1	FBgn0038947	Secretion-associated Ras-related 1	20181108	Secretion-associated Ras-related 1 (Sar1) encodes a small GTPase that is recruited to the endoplasmic reticulum and initiates the recruitment of the COPII subunit complex Sec23/Sec24.
1.99731e-08	0.226953	0.711	0.833	0.000227094	29 Immature N	tna	FBgn0026160	tonalli	20181018	tonalli (tna) is an essential gene that encodes several isoforms, including Tna-A, which physically associates with subunits of the Brahma chromatin remodeling complex and is involved in transcriptional activation.
3.33144e-12	0.226823	0.788	0.903	3.78785e-08	29 Immature N	RpL26	FBgn0036825	Ribosomal protein L26	20181025	Ribosomal protein L26 (RpL26) encodes a protein component of large ribosomal subunits.
1.60778e-13	0.225724	0.173	0.292	1.82804e-09	29 Immature N	CG11122	FBgn0030266	-	-	Contributions welcome.
5.63281e-05	0.223477	0.294	0.43	0.64045	29 Immature N	CG6770	FBgn0032400	-	-	Contributions welcome.
1.07566e-07	0.223433	0.781	0.898	0.00122303	29 Immature N	Cam	FBgn0000253	Calmodulin	20190307	Calmodulin (Cam) encodes a Calcium-binding messenger protein. It acts as a part of the calcium signal transduction pathway and interacts with various target proteins such as kinases or phosphatases. It is involved in actin filament-based movement, mitotic spinde assembly, axon guidance, DNA damage response, autophagy, cell death, sensory perception, and muscle homeostasis.
1.82789e-10	0.218015	0.287	0.456	2.07831e-06	29 Immature N	CG42613	FBgn0261262	-	-	Contributions welcome.
0.00193836	0.214742	0.402	0.596	1	29 Immature N	ATPsynD	FBgn0016120	ATP synthase, subunit D	-	Contributions welcome.
2.73866e-12	0.213087	0.25	0.402	3.11385e-08	29 Immature N	jeb	FBgn0086677	jelly belly	20190307	jelly belly (jeb) encodes a secreted, low-density lipoprotein (LDL) repeat containing protein that functions as signalling ligand for the product of Alk. Binding of the ligand to its receptor activates intracellular Ras/ERK and PI3K signalling pathways. The roles of the product of jeb include embryonic visceral muscle development, growth and organ size regulation, retinal axon targeting, modulati…
9.45602e-09	0.211198	0.304	0.471	0.000107515	29 Immature N	Sxl	FBgn0264270	Sex lethal	20190314	Sex lethal (Sxl) encodes an RNA-binding protein, member of the RNA recognition motif (RRM) family. It is a master-feminizing switch contributing to all aspects of sexual dimorphism.
2.09545e-17	0.208932	0.188	0.333	2.38253e-13	29 Immature N	path	FBgn0036007	pathetic	-	Contributions welcome.
0.00168612	0.20762	0.399	0.569	1	29 Immature N	DIP1	FBgn0024807	DISCO Interacting Protein 1	20190919	DISCO Interacting Protein 1 (DIP1) encodes a protein that binds to double-stranded RNA and pre-miRNA. It is involved in the defense response to virus.
3.19582e-19	0.206273	0.15	0.28	3.63365e-15	29 Immature N	CG42724	FBgn0261641	-	-	Contributions welcome.
1.13306e-09	0.202567	0.834	0.935	1.28828e-05	29 Immature N	RpL10	FBgn0024733	Ribosomal protein L10	-	Contributions welcome.
2.69897e-11	0.19881	0.181	0.291	3.06873e-07	29 Immature N	tun	FBgn0034046	tungus	-	Contributions welcome.
2.32284e-05	0.197113	0.707	0.856	0.264107	29 Immature N	RpL17	FBgn0029897	Ribosomal protein L17	-	Contributions welcome.
9.21111e-16	0.196331	0.138	0.248	1.0473e-11	29 Immature N	CG12054	FBgn0039831	-	-	Contributions welcome.
6.15638e-14	0.195207	0.272	0.457	6.99981e-10	29 Immature N	GstZ2	FBgn0037697	Glutathione S transferase Z2	-	Contributions welcome.
2.14748e-18	0.18831	0.165	0.299	2.44169e-14	29 Immature N	arm	FBgn0000117	armadillo	20190307	armadillo (arm) encodes the Drosophila homolog of beta-catenin. It plays separable roles in cell adhesion and Wingless signaling. It links classic cadherin cell adhesion receptors to alpha-catenin and the actin cytoskeleton, and it acts as the key regulated effector of Wingless signaling, working with TCF/LEF proteins as a transcriptional co-activator.
0.00533715	0.184039	0.461	0.679	1	29 Immature N	mts	FBgn0004177	microtubule star	20180906	microtubule star (mts) encodes the catalytic subunit of protein phosphatase 2A. It is involved in various developmental processes and signaling pathways, such as Hh signaling and Wingless signaling.
1.81987e-11	0.183262	0.257	0.413	2.0692e-07	29 Immature N	cindr	FBgn0027598	CIN85 and CD2AP related	20190307	CIN85 and CD2AP related (cindr) encodes an adaptor protein that links cell surface junctions and adhesion proteins with multiple components of the actin cytoskeleton. It regulates cytoskeletal dynamics, eye patterning and endocytosis. It also cooperates with the product of scra to promote intercellular bridge stability during cytokinesis.
0.00282804	0.181198	0.44	0.652	1	29 Immature N	RpL4	FBgn0003279	Ribosomal protein L4	-	Contributions welcome.
7.33261e-14	0.178429	0.281	0.467	8.33718e-10	29 Immature N	mub	FBgn0262737	mushroom-body expressed	20190926	mushroom-body expressed (mub) encodes a protein involved in thermosensory behavior and regulation of alternative mRNA splicing.
4.76311e-19	0.17576	0.138	0.26	5.41566e-15	29 Immature N	UbcE2M	FBgn0035853	NEDD8-conjugating enzyme UbcE2M	-	Contributions welcome.
0.00138361	0.17499	0.438	0.639	1	29 Immature N	Hrb87F	FBgn0004237	Heterogeneous nuclear ribonucleoprotein at 87F	20180906	Heterogeneous nuclear ribonucleoprotein at 87F (Hrb87F) encodes a hnRNP-A family RNA-binding protein, involved in gene expression and RNA processing. It is an essential component of the nucleoplasmic omega speckles and necessary for telomere maintenance. Hrb87F null mutants show defects in development, female fertility and stress tolerance.
0.00717201	0.173577	0.682	0.853	1	29 Immature N	RpL11	FBgn0013325	Ribosomal protein L11	-	Contributions welcome.
9.9429e-15	0.171563	0.244	0.41	1.13051e-10	29 Immature N	E(Pc)	FBgn0000581	Enhancer of Polycomb	20190926	Enhancer of Polycomb (E(Pc)) encodes a chromatin protein that functions as a suppressor of position-effect variegation. An unusual member of the Polycomb group; it does not exhibit homeotic transformations on its own, but rather enhances mutations in other Polycomb group genes. It forms part of the TIP60 histone acetyltransferase complex, which has been involved in many processes, including both …
2.23469e-09	0.16868	0.357	0.567	2.54085e-05	29 Immature N	dnc	FBgn0000479	dunce	20190321	dunce (dnc) encodes a cAMP-specific phosphodiesterase, responsible for cAMP degradation. dnc product plays a pivotal role in neurological and behavioral plasticity including synaptic development and function, learning and courtship. The product of dnc is also known to affect regulation of several developmental processes such as oogenesis.
6.07442e-10	0.167469	0.351	0.558	6.90661e-06	29 Immature N	tow	FBgn0035719	target of wingless	20190314	target of wingless (tow) overexpression and genetic interaction studies suggest that it acts downstream of the products of fz/dsh (Planar Cell Polarity pathway) and upstream of the product of smo (Hedgehog pathway) during development.
1.80938e-17	0.16704	0.258	0.449	2.05726e-13	29 Immature N	pod1	FBgn0029903	pod1 coronin	20190919	pod1 (pod1) encodes a microtubule and actin filament binding protein involved in actin cytoskeleton reorganization and axon guidance.
6.21166e-17	0.165929	0.146	0.263	7.06266e-13	29 Immature N	Ip259	FBgn0025366	Intronic Protein 259	-	Contributions welcome.
0.0184608	0.165889	0.603	0.714	1	29 Immature N	nAChRalpha6	FBgn0032151	nicotinic Acetylcholine Receptor alpha6	20190314	nicotinic Acetylcholine Receptor alpha6 (nAChRalpha6) encodes a postsynaptic receptor involved in cation transport, synaptic transmission, muscle homeostasis and sensitivity to insecticides.
3.14212e-10	0.165798	0.19	0.299	3.5726e-06	29 Immature N	CG2865	FBgn0023526	-	-	Contributions welcome.
0.000195875	0.164499	0.437	0.654	1	29 Immature N	UQCR-6.4	FBgn0034245	Ubiquinol-cytochrome c reductase 6.4 kDa subunit	-	Contributions welcome.
1.72242e-05	0.160795	0.739	0.896	0.19584	29 Immature N	Dsp1	FBgn0278608	Dorsal switch protein 1	-	Contributions welcome.
2.76065e-06	0.159468	0.744	0.853	0.0313885	29 Immature N	lncRNA:CR40469
8.25147e-13	0.158451	0.319	0.526	9.38192e-09	29 Immature N	CG14478	FBgn0028953	-	-	Contributions welcome.
5.01641e-19	0.157379	0.107	0.211	5.70366e-15	29 Immature N	KdelR	FBgn0267330	KDEL receptor	20190314	KDEL receptor (KdelR) encodes a protein required for retrieval of ER proteins from the Golgi. Loss of function is lethal and results in larval cuticle defects. It is essential for the ER retention of some but not all KDEL-containing proteins in the salivary gland ER.
3.31042e-20	0.157376	0.142	0.27	3.76395e-16	29 Immature N	east	FBgn0261954	enhanced adult sensory threshold	20190228	enhanced adult sensory threshold (east) encodes a ubiquitous protein localized to an extrachromosomal domain of the nucleus. It is involved in chemosensory behavior, chromosome segregation during cell division, cell survival and muscle development.
5.73562e-21	0.155325	0.101	0.207	6.5214e-17	29 Immature N	csw	FBgn0000382	corkscrew	20180906	corkscrew (csw) encodes a non receptor tyrosine phosphatase acting downstream of receptor tyrosine kinases (RTKs) such as Egfr, tor and FGF RTKs. The product of csw contributes to growth regulation, cell survival and developmental patterning.
3.19835e-17	0.151918	0.152	0.272	3.63652e-13	29 Immature N	Pdp1	FBgn0016694	PAR-domain protein 1	20190314	PAR-domain protein 1 (Pdp1) encodes a member of the PAR domain bZip family of sequence-specific transcription factors. it regulates gene expression in muscles and in circadian clock neurons.
0.0205959	0.151488	0.741	0.876	1	29 Immature N	RpS9	FBgn0010408	Ribosomal protein S9	20190711	Ribosomal protein S9 (RpS9) encodes a structural constituent of ribosomes.
0.0278635	0.151354	0.688	0.854	1	29 Immature N	RpS18	FBgn0010411	Ribosomal protein S18	20180913	Ribosomal protein S18 (RpS18) encodes a ribosomal protein located at the top of the head of the 40S subunit and contacts several helices of the 18S rRNA.
5.31637e-11	0.148973	0.183	0.291	6.04471e-07	29 Immature N	CG42258	FBgn0259143	-	-	Contributions welcome.
1.58265e-26	0.148652	0.146	0.298	1.79948e-22	29 Immature N	Pp2A-29B	FBgn0260439	Protein phosphatase 2A at 29B	20190228	Protein phosphatase 2A at 29B (Pp2A-29B) encodes the structural A subunit of the trimeric PP2A phosphatase enzyme. It links the catalytic C subunit encoded by mts and a variable regulatory B family subunit, which directs the enzyme to distinct substrates. The roles of Pp2A-29B product include centriole duplication, chromosome segregation, autophagy, axonal transport, growth regulation, and active…
7.532e-11	0.1484	0.326	0.517	8.56389e-07	29 Immature N	inaE	FBgn0261244	inactivation no afterpotential E	20190307	inactivation no afterpotential E (inaE) encodes a diacylglycerol lipase involved in phototransduction and response to oxidative stress.
0.0240421	0.147414	0.743	0.89	1	29 Immature N	Gbeta13F	FBgn0001105	G protein beta-subunit 13F	20190926	G protein beta-subunit 13F (Gbeta13F) encodes an ubiquitous, maternal product required for gastrulation movements of early embryo and regulating medial (mesoderm and ectoderm) and junctional Myosin II (ectoderm) via RhoI pathway. The product of Gbeta13F is detected apically and at adherens junctions.
0.00634117	0.147196	0.487	0.703	1	29 Immature N	Jafrac1	FBgn0040309	thioredoxin peroxidase 1	-	Contributions welcome.
1.96822e-21	0.145445	0.194	0.358	2.23787e-17	29 Immature N	tyf	FBgn0026083	twenty-four	20181018	twenty-four (tyf) encodes a protein that forms a complex together with the products of Atx2 and Lsm12. This complex binds per mRNA and activates its translation to sustain circadian rhythms. The tyf product is also involved in immune defense against Listeria monocytogenes infection.
0.0173722	0.144481	0.709	0.858	1	29 Immature N	RpL7A	FBgn0014026	Ribosomal protein L7A	20190711	Ribosomal protein L7A (RpL7A) encodes a ribosomal structural constituent.
1.66175e-12	0.143902	0.184	0.3	1.88941e-08	29 Immature N	kmr	FBgn0085412	kramer	-	Contributions welcome.
1.55569e-06	0.143874	0.399	0.615	0.0176881	29 Immature N	CG9705	FBgn0036661	-	-	Contributions welcome.
2.6704e-22	0.142988	0.158	0.304	3.03624e-18	29 Immature N	Fkbp39	FBgn0013269	FK506-binding protein 39kD	20180913	FK506-binding protein 39kD (Fkbp39) encodes a protein thay acts as an inhibitor of autophagy in larval fat body.
0.000308761	0.140382	0.741	0.887	1	29 Immature N	RpS30	FBgn0038834	Ribosomal protein S30	-	Contributions welcome.
7.38358e-25	0.139231	0.196	0.378	8.39513e-21	29 Immature N	RpS14b	FBgn0004404	Ribosomal protein S14b	-	Contributions welcome.
2.90275e-18	0.136576	0.106	0.207	3.30043e-14	29 Immature N	CG17765	FBgn0033529	-	-	Contributions welcome.
5.38002e-19	0.13073	0.101	0.202	6.11708e-15	29 Immature N	eIF3c	FBgn0034258	eukaryotic translation initiation factor 3 subunit c	-	Contributions welcome.
6.02394e-18	0.130652	0.179	0.318	6.84922e-14	29 Immature N	RSG7	FBgn0024941	Regulator of G-protein signaling 7	-	Contributions welcome.
6.47299e-13	0.127622	0.167	0.276	7.35979e-09	29 Immature N	CG32369	FBgn0052369	-	-	Contributions welcome.
1.09207e-10	0.127133	0.31	0.474	1.24168e-06	29 Immature N	nkd	FBgn0002945	naked cuticle	-	Contributions welcome.
3.72837e-15	0.126064	0.128	0.228	4.23916e-11	29 Immature N	CG42668	FBgn0261550	-	-	Contributions welcome.
2.43503e-16	0.121744	0.153	0.27	2.76862e-12	29 Immature N	AGO2	FBgn0087035	Argonaute 2	20190307	Argonaute 2 (AGO2) encodes an Argonaute/Piwi family protein, which interacts with small interfering RNAs (siRNAs) to form RNA-induced silencing complexes (RISCs). RISCs are guided to target and cleave transcripts (mostly from transposons and viruses).
5.47658e-20	0.119862	0.235	0.416	6.22687e-16	29 Immature N	cic	FBgn0262582	capicua	20190307	capicua (cic) encodes an HMG-box family transcriptional repressor that serves as a general sensor of RTK signaling. cic-dependent gene silencing is alleviated by phosphorylation mediated by the product of rl, which causes the translocation of the product of cic from the nucleus to the cytoplasm. It governs gene expression in diverse processes including cell proliferation and specification.
6.78958e-07	0.118997	0.438	0.669	0.00771975	29 Immature N	Sem1	FBgn0266666	Suppressor of exocyst mutations 1	-	Contributions welcome.
0.0315428	0.117159	0.823	0.925	1	29 Immature N	sta	FBgn0003517	stubarista	-	Contributions welcome.
5.71837e-20	0.113238	0.182	0.329	6.50178e-16	29 Immature N	hrg	FBgn0015949	hiiragi	20180920	hiiragi (hrg) encodes the canonical poly(A) polymerase required for the nuclear poly(A) tail synthesis at the mRNA 3'-end. hrg product is also involved in cytoplasmic polyadenylation of specific mRNAs during early to mid-oogenesis, through its interaction with the CPEB (cytoplasmic polyadenylation element binding) protein encoded by orb.
8.7147e-22	0.112374	0.158	0.3	9.90861e-18	29 Immature N	EndoA	FBgn0038659	Endophilin A	20190307	Endophilin A (EndoA) encodes an essential protein for synaptic vesicle endocytosis. It recruits or stabilizes the product of Synj (required for vesicle uncoating) to endocytic membranes.
0.000246393	0.110364	0.496	0.721	1	29 Immature N	PPP4R2r	FBgn0030208	Protein phosphatase 4 regulatory subunit 2-related protein	-	Contributions welcome.
7.63743e-24	0.109428	0.093	0.204	8.68376e-20	29 Immature N	CG3625	FBgn0031245	-	-	Contributions welcome.
3.41984e-25	0.102938	0.15	0.299	3.88836e-21	29 Immature N	ena	FBgn0000578	enabled	20190307	enabled (ena) encodes the sole Drosophila member of the Ena/VASP family. It acts as a processive actin polymerase, stimulating actin addition at the barbed end. It has roles in both epithelial morphogenesis and CNS pathfinding.
5.86713e-23	0.102199	0.136	0.269	6.67093e-19	29 Immature N	Plc21C	FBgn0004611	Phospholipase C at 21C	20180906	Phospholipase C at 21C (Plc21C) encodes a phospholipase C beta involved in olfaction and flight. It functions downstream of G-protein-coupled receptors coupled to Gq.
2.25151e-22	0.101932	0.225	0.413	2.55997e-18	29 Immature N	Not1	FBgn0085436	Not1	20190801	Not1 (Not1) encodes a poly(A)-specific ribonuclease involved in translation inhibition and ovarian follicle cell development.
1.72432e-13	0.101503	0.327	0.531	1.96056e-09	29 Immature N	Paf-AHalpha	FBgn0025809	Platelet-activating factor acetylhydrolase alpha	-	Contributions welcome.
3.03044e-21	0.100456	0.245	0.44	3.44561e-17	29 Immature N	SmD3	FBgn0023167	Small ribonucleoprotein particle protein SmD3	20190314	Small ribonucleoprotein particle protein SmD3 (SmD3) encodes an RNA binding protein that forms a heterodimeric sub-complex with the product of SmB. They function as part of the heteroheptameric ring complex Sm core, which is involved in the formation of spliceosomal small nuclear RNPs (U1, U2, U4 and U5), which together catalyze pre-mRNA splicing. The product of SmD3 also has a function in germli…
2.89222e-26	0.100208	0.133	0.274	3.28846e-22	29 Immature N	Nop60B	FBgn0259937	Nucleolar protein at 60B	20190228	Nucleolar protein at 60B (Nop60B) encodes a pseudouridine synthase that is a core component of H/ACA small nucleolar ribonucleoproteins (snoRNPs) and small Cajal body-specific ribonucleoproteins (scaRNPs). It is involved in pseudouridylation of cellular RNA, ribosome biogenesis, translation efficiency, cell proliferation, stress response and stem cell maintenance.

## Sheet: 30 Immature N
p_val	avg_log2FC	pct.1	pct.2	p_val_adj	cluster	gene	FBgn_ID	GeneName	datestamp	gene_snapshot_text
0	1.55923	0.988	0.623	0	30 Immature N	pros	FBgn0004595	prospero	20190314	prospero (pros) encodes a protein that promotes the expression of neural differentiation genes and represses neuroblast stem cell identity genes and cell cycle proliferation genes; it is also important for astrocyte development. The product of pros is asymmetrically localized to the basal cortex during neuroblast asymmetric cell division, resulting in its partioning into GMC daughter cells, where…
0	1.35369	0.997	0.786	0	30 Immature N	jim	FBgn0027339	jim	20190711	jim (jim) encodes a zinc finger C2H2 transcription factor involved in dendrite morphogenesis and regulation of chromatin silencing.
2.71193e-269	1.28551	0.531	0.204	3.08347e-265	30 Immature N	bab2	FBgn0025525	bric a brac 2	20190307	bric a brac 2 (bab2) encodes a transcriptional regulator that functions partially redundantly with the product of bab1. It is part of the conserved proximal-distal gene regulatory network module. It contributes to pattern formation, ovary morphogenesis, abdominal pigmentation and olfactory receptor neuron fate diversity.
6.61316e-86	1.08724	0.259	0.113	7.51916e-82	30 Immature N	acj6	FBgn0000028	abnormal chemosensory jump 6	20190307	abnormal chemosensory jump 6 (acj6) encodes a POU domain transcription factor that acts in odor receptor gene expression and axon targeting of olfactory neurons.
3.88878e-229	1.05519	0.919	0.742	4.42154e-225	30 Immature N	trv	FBgn0085391	trivet	-	Contributions welcome.
2.0762e-291	0.974416	0.945	0.625	2.36064e-287	30 Immature N	Hsp26	FBgn0001225	Heat shock protein 26	20190912	Heat shock protein 26 (Hsp26) encodes a protein involved in protein folding. It contributes to lifespan determination and the response to cold and heat.
3.02391e-231	0.960235	0.841	0.526	3.43818e-227	30 Immature N	mamo	FBgn0267033	maternal gene required for meiosis	20190613	maternal gene required for meiosis (mamo) encodes a zinc finger C2H2 transcription factor enriched in embryonic primordial germ cells. It is required for functional gamete production.
2.7372e-235	0.955512	0.991	0.86	3.1122e-231	30 Immature N	lncRNA:noe
5.33547e-108	0.739222	0.273	0.106	6.06643e-104	30 Immature N	E(spl)mgamma-HLH	FBgn0002735	Enhancer of split mgamma, helix-loop-helix	-	Contributions welcome.
7.78618e-217	0.662549	0.983	0.838	8.85289e-213	30 Immature N	lncRNA:CR40469
6.2469e-54	0.656005	0.498	0.342	7.10273e-50	30 Immature N	Con	FBgn0005775	Connectin	20190307	Connectin (Con) encodes a transmembrane homophilic cell adhesion protein involved in axon guidance and target recognition.
7.36139e-131	0.645083	0.574	0.292	8.3699e-127	30 Immature N	Hsp68	FBgn0001230	Heat shock protein 68	20190801	Heat shock protein 68 (Hsp68) encodes a protein involved in lifespan determination and response to heat shock and starvation.
1.37546e-88	0.617774	0.551	0.345	1.5639e-84	30 Immature N	Pen	FBgn0287720	Pendulin	20190314	Pendulin (Pen) encodes a member of the Importin-alpha protein family, an essential adaptor in the Ran-GTP nuclear transport cycle binding a cargo protein to the nuclear import receptor encoded by Fs(2)Ket. In addition to nuclear protein import, the product of Pen is involved in centrosome duplication, mitotic spindle dynamics, nuclear envelope assembly, ring canal formation in the female germline…
7.56828e-110	0.614663	0.691	0.407	8.60513e-106	30 Immature N	mt:tRNA:Ser-GCT
2.64471e-182	0.610381	0.978	0.868	3.00703e-178	30 Immature N	fne	FBgn0086675	found in neurons	20190307	found in neurons (fne) encodes an RNA binding protein that works as a post-transcriptional regulator. It is present in the cytoplasm of all neurons. Lack of fne produces fusion of the mushroom body beta-lobes and altered male courtship behaviour.
1.94973e-84	0.57874	0.696	0.503	2.21685e-80	30 Immature N	tai	FBgn0041092	taiman	20190314	taiman (tai) encodes an ecdysone receptor co-activator related to mammalian steroid receptor coactivator (SRC) proteins. It contributes to border cell migration.
9.89484e-55	0.572554	0.323	0.182	1.12504e-50	30 Immature N	pdm3	FBgn0261588	pou domain motif 3	20190314	pou domain motif 3 (pdm3) encodes a POU domain transcription factor that acts in odor receptor gene expression and axon targeting of olfactory neurons.
2.92482e-111	0.569836	0.912	0.742	3.32552e-107	30 Immature N	MtnA	FBgn0002868	Metallothionein A	20190314	Metallothionein A (MtnA) encodes a member of the Metallothionein family whose transcript level is higher than that of the other four Drosophila metallothioneins. Transcription is strongly induced by copper and cadmium ions and this induction depends on the transcription factor encoded by MTF-1.
7.64036e-30	0.555276	0.333	0.226	8.68709e-26	30 Immature N	fkh	FBgn0000659	fork head	20190307	fork head (fkh) encodes a winged-helix nuclear transcription factor most studied for its role in salivary gland formation, where it is required for salivary gland viability, invagination, and maintaining expression of other early-expressed salivary gland transcription factors. It works with the product of sage to activate expression of salivary gland specific gene products, such as secreted prote…
1.39974e-48	0.551761	0.344	0.214	1.59151e-44	30 Immature N	Lcch3	FBgn0010240	Ligand-gated chloride channel homolog 3	-	Contributions welcome.
1.29674e-105	0.541743	0.877	0.711	1.4744e-101	30 Immature N	CG17124	FBgn0032297	-	-	Contributions welcome.
4.73726e-69	0.53922	0.626	0.45	5.38627e-65	30 Immature N	Sxl	FBgn0264270	Sex lethal	20190314	Sex lethal (Sxl) encodes an RNA-binding protein, member of the RNA recognition motif (RRM) family. It is a master-feminizing switch contributing to all aspects of sexual dimorphism.
4.03761e-79	0.53879	0.695	0.507	4.59076e-75	30 Immature N	Paf-AHalpha	FBgn0025809	Platelet-activating factor acetylhydrolase alpha	-	Contributions welcome.
4.67698e-102	0.526651	0.831	0.642	5.31772e-98	30 Immature N	CG14464	FBgn0033000	-	-	Contributions welcome.
3.03913e-60	0.524697	0.636	0.468	3.4555e-56	30 Immature N	bi	FBgn0000179	bifid	20190307	bifid (bi) encodes a T-box transcription factor that controls cell proliferation, viability and cell migration. It contributes to the development of several tissues such as brain, eyes and wings. In wing development it is activated by the product of dpp and to a lesser extent by Wg signaling.
9.53438e-37	0.504441	0.401	0.29	1.08406e-32	30 Immature N	Pabp2	FBgn0005648	Pabp2	20180913	Pabp2 (Pabp2) encodes a nuclear poly(A) binding protein that is involved in both the cleavage and polyadenylation steps of the nuclear cleavage/polyadenylation reaction. Cytoplasmic protein encoded by Pabp2 acts to shorten the poly(A) tails of specific mRNAs in oocytes and syncytial blastoderm embryos.
1.73148e-32	0.498672	0.375	0.269	1.96869e-28	30 Immature N	mnd	FBgn0002778	minidiscs	20190314	minidiscs (mnd) encodes the putative amino acid/polyamine transporter involved in leucine import. It is expressed in the larval fat body and is required for the differentiation of the wing imaginal disc cells.
1.2122e-35	0.453877	0.338	0.222	1.37827e-31	30 Immature N	l(1)G0469	FBgn0040153	lethal (1) G0469	-	Contributions welcome.
3.25211e-40	0.428443	0.532	0.407	3.69765e-36	30 Immature N	CG34200	FBgn0085229	-	-	Contributions welcome.
5.61105e-64	0.423976	0.326	0.167	6.37977e-60	30 Immature N	E(spl)mbeta-HLH	FBgn0002733	Enhancer of split mbeta, helix-loop-helix	-	Contributions welcome.
8.30776e-32	0.397604	0.465	0.355	9.44592e-28	30 Immature N	eIF4G2	FBgn0260634	eukaryotic translation initiation factor 4G2	20190912	eukaryotic translation initiation factor 4G2 (eIF4G2) encodes an eIF4G homolog involved in regulation of translation initiation within male germ cells. It is required for spermatogenesis.
1.36905e-61	0.39059	0.908	0.799	1.55661e-57	30 Immature N	sm	FBgn0003435	smooth	20190314	smooth (sm) encodes an RNA binding, heterogeneous nuclear ribonucleoprotein involved in axon guidance, mRNA processing, chemosensation, determination of lifespan and feeding behavior.
8.17545e-54	0.388439	0.845	0.689	9.29548e-50	30 Immature N	Syp	FBgn0038826	Syncrip	20181108	Syncrip (Syp) encodes an RNA-binding protein that regulates the localization and translation of mRNAs involved in multiple processes. It is required for synapse morphology and synaptic transmission at the neuromuscular junction as well as being involved in oocyte axis specification and control of neuronal cell fates in the mushroom body.
3.34969e-37	0.376618	0.641	0.528	3.8086e-33	30 Immature N	ND-MLRQ	FBgn0052230	NADH dehydrogenase (ubiquinone) MLRQ subunit	-	Contributions welcome.
1.67779e-36	0.369749	0.456	0.325	1.90765e-32	30 Immature N	lncRNA:CR45388
2.28553e-45	0.366009	0.679	0.52	2.59865e-41	30 Immature N	br	FBgn0283451	broad	-	Contributions welcome.
1.61303e-40	0.34115	0.757	0.642	1.83402e-36	30 Immature N	Smr	FBgn0265523	Smrter	-	Contributions welcome.
1.05662e-47	0.324773	0.824	0.716	1.20138e-43	30 Immature N	Trf2	FBgn0261793	TATA box binding protein-related factor 2	20190801	TATA box binding protein-related factor 2 (Trf2) encodes a core promoter recognition factor that mediates gene transcription. It contributes to spiracle morphogenesis, pupal development and salivary gland cell death.
1.09278e-29	0.324491	0.519	0.404	1.24249e-25	30 Immature N	Cp110	FBgn0031191	Centriolar coiled coil protein 110kDa	20190307	Centriolar coiled coil protein 110kDa (Cp110) encodes a centriolar protein that localizes to the distal end of both mother and daughter centrioles. It seems to prevent the centriole microtubules from extending beyond the distal end of the centriole. It interacts with the product of Cep97, another protein localized to the distal end of the centrioles.
2.4028e-39	0.322904	0.831	0.721	2.73199e-35	30 Immature N	COX8	FBgn0263911	Cytochrome c oxidase subunit 8	-	Contributions welcome.
9.32762e-42	0.319324	0.703	0.549	1.06055e-37	30 Immature N	DIP1	FBgn0024807	DISCO Interacting Protein 1	20190919	DISCO Interacting Protein 1 (DIP1) encodes a protein that binds to double-stranded RNA and pre-miRNA. It is involved in the defense response to virus.
1.10846e-42	0.308315	0.834	0.727	1.26032e-38	30 Immature N	fs(1)h	FBgn0004656	female sterile (1) homeotic	20210121	female sterile (1) homeotic (fs(1)h) encodes a Bromodomain and Extra-Terminal domain (BET) family of protein, characterized by the presence of two tandem bromodomains and an extra-terminal (ET) domain. BET proteins can bind acetylated lysine residues in histones and regulate transcription. The proteins encoded by fs(1)h and human BRD2 possess protein kinase activity.
1.21404e-34	0.299404	0.641	0.504	1.38036e-30	30 Immature N	PIG-T	FBgn0030035	Phosphatidylinositol glycan anchor biosynthesis class T	-	Contributions welcome.
8.96906e-34	0.28065	0.762	0.648	1.01978e-29	30 Immature N	Sem1	FBgn0266666	Suppressor of exocyst mutations 1	-	Contributions welcome.
2.79601e-40	0.278236	0.811	0.682	3.17907e-36	30 Immature N	Dg	FBgn0034072	Dystroglycan	20190307	Dystroglycan (Dg) encodes a major non-integrin extracellular matrix (ECM) receptor that connects the ECM to the actin cytoskeleton. It regulates animal survival and temperature preference, muscle integrity, myotendinous and neuromuscular junction formation and function, nervous system development, axon pathfinding, rhabdomere differentiation, neuronal stem cell division and epithelial polarity.
6.37156e-35	0.26851	0.643	0.5	7.24446e-31	30 Immature N	AMPdeam	FBgn0052626	AMP deaminase	-	Contributions welcome.
1.02757e-24	0.263716	0.494	0.381	1.16835e-20	30 Immature N	Ubr1	FBgn0030809	Ubr1 ubiquitin ligase	-	Contributions welcome.
5.42028e-28	0.261794	0.74	0.634	6.16285e-24	30 Immature N	UQCR-6.4	FBgn0034245	Ubiquinol-cytochrome c reductase 6.4 kDa subunit	-	Contributions welcome.
2.60339e-34	0.258909	0.851	0.748	2.96006e-30	30 Immature N	Mapmodulin	FBgn0034282	Mapmodulin	-	Contributions welcome.
2.42174e-24	0.256689	0.547	0.439	2.75352e-20	30 Immature N	Trim9	FBgn0051721	Tripartite motif containing 9	20190314	Tripartite motif containing 9 (Trim9) encodes a ring finger domain-containing E3 ubiquitin ligase that contributes to neurogenesis, axon guidance, eye development and regulation of locomotive behaviour.
4.49037e-30	0.25456	0.702	0.593	5.10555e-26	30 Immature N	alpha-Cat	FBgn0010215	alpha Catenin	-	Contributions welcome.
1.44313e-28	0.245089	0.807	0.706	1.64084e-24	30 Immature N	Lk6	FBgn0017581	Lk6 kinase	20180920	Lk6 kinase (Lk6) encodes the single ortholog of MAPK signal integrating kinases, which are phosphorylated and activated by ERK. Lk6 product phosphorylates the protein encoded by eIF4E1 to influence translation initiation via formation of the eIF4F complex.
1.20127e-24	0.240105	0.65	0.543	1.36585e-20	30 Immature N	Hex-A	FBgn0001186	Hexokinase A	20190912	Hexokinase A (Hex-A) encodes a hexokinase involved in glucose homeostasis.
3.77518e-33	0.232101	0.819	0.705	4.29238e-29	30 Immature N	Tlk	FBgn0283657	Tousled-like kinase	20190314	Tousled-like kinase (Tlk) encodes a serine/threonine kinase that acts in a cell cycle-dependent manner. It contributes to cell morphogenesis, cell migration and cell death through interactions with chromatin components.
6.49398e-47	0.228501	0.503	0.339	7.38365e-43	30 Immature N	stg	FBgn0003525	string	-	Contributions welcome.
3.19427e-26	0.224492	0.841	0.734	3.63189e-22	30 Immature N	Ten-a	FBgn0267001	Tenascin accessory	20190321	Tenascin accessory (Ten-a) encodes a type II dimeric transmembrane protein with a extracellular domain that mediates homophilic interactions with itself and with the product of Ten-m. It also interacts intracellularly with cytoskeleton regulatory proteins. It regulates axon guidance in embryonic nervous system, synaptic partner matching as well as synaptic organization in olfactory and neuromuscu…
1.086e-16	0.218522	0.73	0.624	1.23478e-12	30 Immature N	UQCR-11	FBgn0260008	Ubiquinol-cytochrome c reductase 11 kDa subunit	-	Contributions welcome.
4.4926e-27	0.189739	0.956	0.842	5.10809e-23	30 Immature N	fabp	FBgn0037913	fatty acid binding protein	20190307	fatty acid binding protein (fabp) encodes a protein involved in long term memory.
1.79526e-20	0.184239	0.616	0.503	2.04121e-16	30 Immature N	dsh	FBgn0000499	dishevelled	-	Contributions welcome.
5.26374e-22	0.163104	0.779	0.676	5.98487e-18	30 Immature N	Usp7	FBgn0030366	Ubiquitin-specific protease 7	-	Contributions welcome.
4.74838e-19	0.150157	0.331	0.231	5.39891e-15	30 Immature N	mt:tRNA:Arg-TCG

## Sheet: 33 Immature N
p_val	avg_log2FC	pct.1	pct.2	p_val_adj	cluster	gene	FBgn_ID	GeneName	datestamp	gene_snapshot_text
2.04473e-204	1.98142	0.38	0.132	2.32486e-200	33 Immature N	scro	FBgn0287186	scarecrow	20181011	scarecrow (scro) is an NK-2 homeobox gene that is expressed in specific neuronal clusters of the ventral nerve cord and in the optic lobes of the brain, as well as in the developing pharynx.
4.8413e-222	1.89093	0.486	0.206	5.50456e-218	33 Immature N	Dscam2	FBgn0265296	Down syndrome cell adhesion molecule 2	20190307	Down syndrome cell adhesion molecule 2 (Dscam2) encodes a transmembrane protein. Its alternative splicing produces two biochemically distinct homophilic binding proteins expressed in different cells. It can mediate both repulsion and adhesion between neurons and contributes to boundary formation, neurite targeting and synapse formation in the brain.
6.87062e-179	1.59074	0.312	0.097	7.8119e-175	33 Immature N	E(spl)m8-HLH	FBgn0000591	Enhancer of split m8, helix-loop-helix	-	Contributions welcome.
1.21046e-118	1.58394	0.316	0.124	1.37629e-114	33 Immature N	Hmx	FBgn0264005	H6-like-homeobox	-	Contributions welcome.
7.82913e-153	1.5599	0.398	0.165	8.90172e-149	33 Immature N	E(spl)mbeta-HLH	FBgn0002733	Enhancer of split mbeta, helix-loop-helix	-	Contributions welcome.
1.22063e-151	1.42661	0.219	0.058	1.38786e-147	33 Immature N	lncRNA:CR44272
1.32371e-150	1.35219	0.442	0.209	1.50506e-146	33 Immature N	lncRNA:CR46006
4.5661e-148	1.30978	0.514	0.26	5.19166e-144	33 Immature N	CG9650	FBgn0029939	-	-	Contributions welcome.
1.48351e-32	0.994383	0.28	0.174	1.68675e-28	33 Immature N	svp	FBgn0003651	seven up	-	Contributions welcome.
2.70509e-51	0.908664	0.275	0.156	3.07568e-47	33 Immature N	ewg	FBgn0005427	erect wing	20180913	erect wing (ewg) encodes a transcription factor that is essential for synaptic growth at neuromuscular junctions, specification of photoreceptor subtypes, and formation of indirect flight muscles. ewg product has also been linked to the Hippo and Wingless pathways and serves as a major target of the RNA-binding protein encoded by elav.
3.43347e-87	0.89778	0.511	0.323	3.90386e-83	33 Immature N	lncRNA:CR45388
3.77103e-143	0.857966	0.781	0.533	4.28766e-139	33 Immature N	mamo	FBgn0267033	maternal gene required for meiosis	20190613	maternal gene required for meiosis (mamo) encodes a zinc finger C2H2 transcription factor enriched in embryonic primordial germ cells. It is required for functional gamete production.
8.01474e-85	0.853196	0.622	0.455	9.11276e-81	33 Immature N	nkd	FBgn0002945	naked cuticle	-	Contributions welcome.
2.46934e-47	0.838454	0.349	0.224	2.80764e-43	33 Immature N	Mnt	FBgn0023215	Mnt	20180920	Mnt (Mnt) encodes a protein that belongs to the basic-helic-loop-helix-zipper class of transcription factors, which form heterodimers with the protein encoded by Max. Mnt product acts as a repressor of transcription by recruiting a co-repressor complex to its genomic binding sites. It antagonizes cell growth promoting functions of the product encoded by Myc and its depletion produces flies with l…
2.24598e-48	0.799905	0.223	0.11	2.55368e-44	33 Immature N	E(spl)mgamma-HLH	FBgn0002735	Enhancer of split mgamma, helix-loop-helix	-	Contributions welcome.
2.79317e-54	0.775811	0.49	0.341	3.17584e-50	33 Immature N	stg	FBgn0003525	string	-	Contributions welcome.
0.0398346	0.745647	0.722	0.826	1	33 Immature N	Rbp6	FBgn0260943	RNA-binding protein 6	20190314	RNA-binding protein 6 (Rbp6) encodes a paralog of the RNA-binding protein encoded by msi. In contrast to msi, Rbp6 mutants are viable and fertile, with only a slight delay in eclosion. The product of Rbp6 may have roles in response to fungal infection and aggressive behavior.
1.03753e-108	0.731904	0.678	0.441	1.17967e-104	33 Immature N	SoxN	FBgn0029123	SoxNeuro	20181011	SoxNeuro (SoxN) encodes an HMG-domain transcription factor. In early embryos it specifies neural progenitors in the central nervous system, while in later embryos it negatively regulates Wg signaling and controls expression of genes required for denticle construction with the product of ovo.
4.74796e-67	0.731897	0.681	0.521	5.39843e-63	33 Immature N	br	FBgn0283451	broad	-	Contributions welcome.
2.13831e-78	0.726356	0.863	0.733	2.43126e-74	33 Immature N	HmgD	FBgn0004362	High mobility group protein D	20180906	High mobility group protein D (HmgD) encodes a highly abundant chromosomal protein involved in DNA bending and chromatin organization.
1.08816e-59	0.697186	0.571	0.429	1.23723e-55	33 Immature N	puc	FBgn0243512	puckered	20190314	puckered (puc) encodes a serine/threonine protein phosphatase that mediates a feedback loop that regulates the Jun-N-terminal kinase pathway.
5.17124e-76	0.676372	0.775	0.62	5.8797e-72	33 Immature N	trn	FBgn0010452	tartan	20190314	tartan (trn) encodes a transmembrane leucine-rich repeat protein. It is closely related to caps and genetically interacts with it. Together they regulate embryonic motor axon guidance and innervation of antennal lobe glomeruli by olfactory sensory axons. The product of trn is a substrate for the product of Ptp52F and genetically interacts with it to regulate guidance of SNa motor axons.
4.39423e-54	0.664969	0.588	0.465	4.99624e-50	33 Immature N	scyl	FBgn0041094	scylla	-	Contributions welcome.
7.43057e-46	0.640875	0.678	0.557	8.44855e-42	33 Immature N	ct	FBgn0004198	cut	20190307	cut (ct) encodes a homeoprotein that functions as a transcriptional factor in many different cells such as wing disc, muscle, oocyte and sense organ cells. It is a regulator of type-specific neuronal identity in the peripheral nervous system. ct is expressed at variable levels in the dendritic arborization (DA) neurons and these levels control the different dendritic morphologies specific for eac…
7.91867e-50	0.568001	0.699	0.592	9.00353e-46	33 Immature N	CG43736	FBgn0263993	-	-	Contributions welcome.
3.05829e-37	0.566363	0.468	0.351	3.47728e-33	33 Immature N	Pen	FBgn0287720	Pendulin	20190314	Pendulin (Pen) encodes a member of the Importin-alpha protein family, an essential adaptor in the Ran-GTP nuclear transport cycle binding a cargo protein to the nuclear import receptor encoded by Fs(2)Ket. In addition to nuclear protein import, the product of Pen is involved in centrosome duplication, mitotic spindle dynamics, nuclear envelope assembly, ring canal formation in the female germline…
1.84581e-45	0.481229	0.788	0.684	2.09869e-41	33 Immature N	Obp99a	FBgn0039678	Odorant-binding protein 99a	-	Contributions welcome.

## Sheet: 34 Immature N
p_val	avg_log2FC	pct.1	pct.2	p_val_adj	cluster	gene	FBgn_ID	GeneName	datestamp	gene_snapshot_text
0	3.35094	0.671	0.043	0	34 Immature N	ara	FBgn0015904	araucan	20180920	araucan (ara) encodes a homeodomain-containing protein of the TALE subfamily and one of the three components of the Iroquois gene complex. ara product acts as a transcriptional regulator to control territorial and cell fate specification, cell sorting behaviour and pattern formation. It also plays a transcription independent cell-autonomous role in cell proliferation control.
0	2.67193	0.599	0.016	0	34 Immature N	caup	FBgn0015919	caupolican	20180920	caupolican (caup) encodes a homeodomain-containing protein of the TALE subfamily and one of the three components of the Iroquois gene complex. caup product acts as a transcriptional regulator to control territorial and cell fate specification, cell sorting behaviour and pattern formation. It also plays a transcription independent cell-autonomous role in cell proliferation control.
0	2.08929	0.648	0.133	0	34 Immature N	mirr	FBgn0014343	mirror	20190314	mirror (mirr) encodes an iroquois homeobox transcription factor involved in dorso-ventral axis formation during oogenesis and eye formation. It also contributes to embryonic segmentation, peripheral nervous system development and growth regulation.
1.3684e-108	1.82413	0.277	0.106	1.55587e-104	34 Immature N	Sp1	FBgn0020378	Sp1	20181004	Sp1 (Sp1) encodes a member of the Sp-family of Cys2His2-type zinc finger transcription factors. It is involved in ventral thoracic appendage specification, leg growth and in the development of type-II neuroblasts.
5.24189e-148	1.12161	0.412	0.161	5.96003e-144	34 Immature N	salm	FBgn0261648	spalt major	20190314	spalt major (salm) encodes a zinc finger transcriptional repressor. It mediates most dpp functions during development of the central part of the wing through regulation of the products of kni and ara. The product of salm is required for cell specification during the development of the nervous system, muscle, eye or trachea.
4.59561e-124	1.01728	0.339	0.13	5.22521e-120	34 Immature N	salr	FBgn0000287	spalt-related	20190314	spalt-related (salr) encodes a zinc finger transcriptional repressor that, together with the product of salm, mediates most dpp functions during development of the central part of the wing. It is repressed by the product of Ubx during haltere development.
1.5048e-76	0.922855	0.675	0.507	1.71096e-72	34 Immature N	CG14989	FBgn0035495	-	-	Contributions welcome.
1.79251e-75	0.873039	0.856	0.74	2.03808e-71	34 Immature N	Fas2	FBgn0000635	Fasciclin 2	-	Contributions welcome.
3.76842e-41	0.6329	0.204	0.1	4.28469e-37	34 Immature N	CG14535	FBgn0031955	-	-	Contributions welcome.
1.1559e-36	0.52779	0.532	0.389	1.31425e-32	34 Immature N	vvl	FBgn0086680	ventral veins lacking	20190321	ventral veins lacking (vvl) encodes a transcription factor that acts together with other transcription factors in a context-dependent manner. Roles for this transcription factor include specification of cell fates, patterning and immune defense.
1.08912e-22	0.459574	0.452	0.349	1.23833e-18	34 Immature N	CG32264	FBgn0052264	-	-	Contributions welcome.
4.6564e-25	0.330011	0.705	0.591	5.29432e-21	34 Immature N	zld	FBgn0259789	zelda	20190321	zelda (zld) encodes a zinc finger transcription factor that functions in early blastoderm development. It works as a zygotic genome activator because it has a global role in regulating early expressed genes, such as genes essential for cellularization, sex determination and pattern formation. It is also required at later times in development.

[truncated: 2 more sheets: 37 Immature N, 51 Immature N]
