# Supplementary material for: A single-cell transcriptomic atlas of complete insect nervous systems across multiple life stages
Source: Neural Dev. 2022 Aug 24;17:8. doi: 10.1186/s13064-022-00164-6 (PMC9404646; doi:10.1186/s13064-022-00164-6)
Supplement: Supplementary file 1 — Additional file 1: Supplementary Spreadsheets and Figures. All spreadsheets for marker genes contain the following columns: p-value (pval), average log2 fold-change (avg_log2FC), percent of cells in the cluster expressing the marker (pct.1), percent of cells outside the cluster expressing the marker (pct.2), the multiple test corrected p-value (p_val_adj), the cluster number (cluster), the gene name (gene), the flybase id (Fbgn_ID), gene long name (GeneName), datestamp of flybase snapshot inclusion (datestamp) and the Flybase gene snapshot for the gene in question, when available.(gene_snapshot_text). Supplementary_spreadsheet_1_Time_and_tissue_breakdown.ods. Spreadsheet detailing the number of cells per cluster and sample of origin, a stage by cell number breakdown and sequencing quality control metrics for each sequenced sample. Supplementary_spreadsheet_2_Ncells_and_gene_markers_per_cluster.xlsx. Spreadsheet containing one sheet per detected cluster with all the cluster defining markers resulting from running the FindAllMarkers algorithm as detailed in the methods. An additional sheet contains the number of cells per cluster. Supplementary_spreadsheet_3_Ncells_and_gene_markers_per_cluster_and_stage.xlsx. Spreadsheet containing one sheet per detected cluster with all the cluster defining markers at each stage, ie. 1h, 24h and 48h resulting from running the FindAllMarkers algorithm as detailed in the methods for the temporal analysis. An additional sheet contains the number of cells per cluster at each stage. Supplementary_spreadsheet_4_Ncells_and_gene_markers_per_cluster_and_tissue.xlsx. Spreadsheet containing one sheet per detected cluster with all the cluster defining markers for each tissue, ie. brain, CNS and VNC, resulting from running the FindAllMarkers algorithm as detailed in the methods for the temporal analysis. An additional sheet contains the number of cells per cluster detected in each tissue dissection. Supplementary_spreadsheet_5_Differential_expres [file 13064_2022_164_MOESM1_ESM.zip › Supplementary/Supplementary_Spreadsheets_and_table/Supplementary_spreadsheet_16_Glia_markers_among.xlsx]

## Sheet: 26 Glia
p_val	avg_log2FC	pct.1	pct.2	p_val_adj	cluster	gene	FBgn_ID	GeneName	datestamp	gene_snapshot_text
0	2.0872	0.404	0.076	0	26 Glia	Ddc	FBgn0000422	Dopa decarboxylase	-	Contributions welcome.
0	2.0521	0.876	0.32	0	26 Glia	CG31869	FBgn0051869	-	-	Contributions welcome.
0	1.68487	0.911	0.446	0	26 Glia	SoxN	FBgn0029123	SoxNeuro	20181011	SoxNeuro (SoxN) encodes an HMG-domain transcription factor. In early embryos it specifies neural progenitors in the central nervous system, while in later embryos it negatively regulates Wg signaling and controls expression of genes required for denticle construction with the product of ovo.
0	1.50942	0.856	0.382	0	26 Glia	santa-maria	FBgn0025697	scavenger receptor acting in neural tissue and majority of rhodopsin is absent	20190926	scavenger receptor acting in neural tissue and majority of rhodopsin is absent (santa-maria) encodes a class B scavenger receptor that contributes to the conversion of carotenoids to vitamin A. It is involved in phototransduction and thermotaxis.
0	1.48289	0.847	0.399	0	26 Glia	wrapper	FBgn0025878	wrapper	20190919	wrapper (wrapper) encodes a protein involved in axon ensheathment and glial apoptosis.
0	1.46093	0.88	0.467	0	26 Glia	hoe1	FBgn0041150	hoepel1	-	Contributions welcome.
1.03677e-304	1.38656	0.335	0.059	1.1788e-300	26 Glia	Ork1	FBgn0017561	Open rectifier K[+] channel 1	20190926	Open rectifier K[+] channel 1 (Ork1) encodes a member of the two pore open rectifier potassium channel gene family. It contributes to the regulation of membrane resting potential. The primary gating mechanism for the product of Ork1 appears to be based on phosphorylation of multiple serine, threonine and tyrosine residues in the large intracellular C-terminal tail.
3.74486e-258	1.34301	0.614	0.275	4.2579e-254	26 Glia	osp	FBgn0003016	outspread	20190314	outspread (osp) encodes a protein that contributes to embryonic crystal cell formation and the proper morphogenesis of the adult wing.
0	1.3373	0.814	0.409	0	26 Glia	Picot	FBgn0024315	Picot	-	Contributions welcome.
1.21932e-245	1.29004	0.634	0.316	1.38636e-241	26 Glia	mtgo	FBgn0259735	miles to go	-	Contributions welcome.
2.1226e-248	1.27377	0.362	0.092	2.4134e-244	26 Glia	Ac78C	FBgn0024150	Adenylyl cyclase 78C	20180920	Adenylyl cyclase 78C (Ac78C) encodes a member of the adenyly cyclase family of proteins. It converts adenosine triphosphate (ATP) to 3',5'-cyclic AMP (cAMP) and pyrophosphate. In taste receptor neurons, Ac78C product is involved in the sugar taste transduction pathway.
9.15775e-286	1.27252	0.677	0.297	1.04124e-281	26 Glia	CG15890	FBgn0030576	-	-	Contributions welcome.
5.2959e-277	1.26991	0.721	0.357	6.02144e-273	26 Glia	zyd	FBgn0265767	zydeco	20190321	zydeco (zyd) encodes a potassium-dependent sodium/calcium exchanger found in cortex glia. It is thought to serve as a key calcium export pathway to control calcium oscillations that occur in membrane microdomains of the glial cell.
9.09568e-284	1.25067	0.651	0.259	1.03418e-279	26 Glia	CG6356	FBgn0039178	-	-	Contributions welcome.
8.80097e-258	1.24306	0.774	0.416	1.00067e-253	26 Glia	apolpp	FBgn0087002	apolipophorin	20190307	apolipophorin (apolpp) encodes an apolipoprotein of the ApoB family. It is complexed with lipids to assemble the major hemolymph lipoprotein, lipophorin. Lipophorin transports neutral lipids, phospholipids and sterols between tissues. Lipophorin also carries lipophilic hormones and signaling molecules.
7.76691e-217	1.23909	0.486	0.184	8.83097e-213	26 Glia	Slc45-1	FBgn0035968	Solute carrier family 45 member 1	20181018	Solute carrier family 45 member 1 (Slc45-1) encodes a proton/sucrose symporter occuring in apical membranes of the late embryonic hindgut as well as in vesicular membranes of ovarian follicle cells. It may either serve as an osmolyte transporter or be responsible for the resorption of sucrose.
1.37018e-220	1.22847	0.588	0.269	1.5579e-216	26 Glia	CG12290	FBgn0039419	-	-	Contributions welcome.
1.50188e-175	1.18638	0.288	0.08	1.70764e-171	26 Glia	E23	FBgn0020445	Early gene at 23	-	Contributions welcome.
1.3804e-156	1.16413	0.749	0.512	1.56952e-152	26 Glia	Drat	FBgn0033188	Death resistor Adh domain containing target	20190307	Death resistor Adh domain containing target (Drat) encodes a member of the zinc-dependent ADH-like family that is an effector of ethanol-induced apoptosis.
5.27363e-149	1.14417	0.49	0.248	5.99612e-145	26 Glia	CG9932	FBgn0262160	-	-	Contributions welcome.
2.9094e-268	1.14067	0.861	0.588	3.30799e-264	26 Glia	Lsd-2	FBgn0030608	Lipid storage droplet-2	20190314	Lipid storage droplet-2 (Lsd-2) encodes a protein associated with lipid droplets. It acts as a barrier for lipases (such as the product of bmm) and thus prevents the mobilization of lipid stores. It is involved in regulation of lipid storage amount and energy homeostasis and acts in concert with the product of Lsd-1.
1.13962e-234	1.14056	0.547	0.218	1.29575e-230	26 Glia	CG42235	FBgn0250757	-	-	Contributions welcome.
2.60498e-136	1.13407	0.596	0.372	2.96187e-132	26 Glia	pyd	FBgn0262614	polychaetoid	20190314	polychaetoid (pyd) encodes a broadly acting protein that is associated with multiple proteins at the surface and within the cytoskeleton, connecting events between the two.
3.13185e-215	1.11944	0.786	0.497	3.56091e-211	26 Glia	Ace	FBgn0000024	Acetylcholine esterase	20190307	Acetylcholine esterase (Ace) encodes an enzyme that catalyzes the hydrolysis of the neurotransmitter acetylcholine to acetate and choline, thus resetting the neurotransmission mechanism at neuromuscular junctions.
4.82662e-267	1.11375	0.866	0.544	5.48787e-263	26 Glia	CAH7	FBgn0037788	Carbonic anhydrase 7	-	Contributions welcome.
7.46571e-145	1.10127	0.436	0.186	8.48851e-141	26 Glia	CG11425	FBgn0037167	-	-	Contributions welcome.
0	1.0811	0.966	0.819	0	26 Glia	Fer2LCH	FBgn0015221	Ferritin 2 light chain homologue	20190307	Ferritin 2 light chain homologue (Fer2LCH) encodes one of two subunits of the major iron storage complex, the ferritin molecule. In insects, ferritin is assembled from 12 Fer1HCH and 12 Fer2LCH subunits and can be found in the secretory pathway of cells and in hemolymph. The product of Fer2LCH provides iron nucleation sites in the internal cavity of the complex required for iron mineralization an…
3.17053e-170	1.07738	0.426	0.168	3.60489e-166	26 Glia	Tollo	FBgn0029114	Tollo	20190314	Tollo (Tollo) encodes a member of the Toll-like receptor family. It contributes to the innate immune response, regulation of glucose metabolism and protein glycosylation, as well as peripheral nervous system development. Genetic interaction with 18w and Toll-6 suggests a Tollo role in convergent extension during early embryogenesis.
1.34523e-95	1.06098	0.366	0.176	1.52953e-91	26 Glia	rho	FBgn0004635	rhomboid	20190314	rhomboid (rho) encodes an intra-membrane serine protease that processes the membrane precursors of Egfr ligands. Its roles include growth regulation, cell survival and developmental patterning.
3.1232e-265	1.04427	0.847	0.521	3.55108e-261	26 Glia	Liprin-gamma	FBgn0034720	Liprin-gamma	20190314	Liprin-gamma (Liprin-gamma) encodes an adaptor protein that counteracts the functions of the product of Liprin-alpha in photoreceptor axon targeting and the product of Liprin-beta in neuromuscular junction development, potentially through competition for binding partners.
0	1.03404	0.993	0.84	0	26 Glia	Obp99a	FBgn0039678	Odorant-binding protein 99a	-	Contributions welcome.
0	1.02415	0.947	0.681	0	26 Glia	mnd	FBgn0002778	minidiscs	20190314	minidiscs (mnd) encodes the putative amino acid/polyamine transporter involved in leucine import. It is expressed in the larval fat body and is required for the differentiation of the wing imaginal disc cells.
2.09022e-176	1.02403	0.545	0.261	2.37658e-172	26 Glia	Invadolysin	FBgn0086359	Invadolysin	20190307	Invadolysin (Invadolysin) encodes a metalloprotease that is required for mitosis, cell migration and mitochondrial function.
1.21371e-176	1.01733	0.695	0.416	1.37999e-172	26 Glia	lbk	FBgn0034083	lambik	-	Contributions welcome.
2.04129e-184	1.00453	0.619	0.316	2.32095e-180	26 Glia	CG43759	FBgn0264090	-	-	Contributions welcome.
2.20109e-121	0.996767	0.239	0.075	2.50264e-117	26 Glia	lncRNA:CR43650
7.78022e-135	0.961647	0.414	0.183	8.84611e-131	26 Glia	Octalpha2R	FBgn0038653	alpha2-adrenergic-like octopamine receptor	-	Contributions welcome.
2.78121e-127	0.952911	0.442	0.215	3.16223e-123	26 Glia	CG16791	FBgn0038881	-	-	Contributions welcome.
1.83736e-176	0.940264	0.632	0.324	2.08908e-172	26 Glia	CG31663	FBgn0051663	-	-	Contributions welcome.
5.61823e-155	0.937701	0.374	0.136	6.38793e-151	26 Glia	CG40470	FBgn0058470	-	-	Contributions welcome.
3.49247e-171	0.933753	0.628	0.341	3.97094e-167	26 Glia	mgl	FBgn0261260	Megalin	20190926	Megalin (mgl) encodes a protein involved in cuticle development and endocytosis regulation.
1.40597e-207	0.901004	0.765	0.449	1.59859e-203	26 Glia	CG42613	FBgn0261262	-	-	Contributions welcome.
1.23606e-119	0.900754	0.431	0.212	1.40539e-115	26 Glia	Dmtn	FBgn0037443	Dementin	20190307	Dementin (Dmtn) encodes a protein that possesses an evolutionarily conserved interaction with members of the Amyloid beta A4 protein family. Co-expression of Dmtn rescues the effect of over-expressing human Amyloid beta A4 protein on development and behavior, and mutation of Dmtn causes aberrant processing of the product of Appl.
3.99696e-146	0.898826	0.491	0.234	4.54454e-142	26 Glia	CG42668	FBgn0261550	-	-	Contributions welcome.
8.26673e-94	0.892119	0.251	0.098	9.39927e-90	26 Glia	dl	FBgn0260632	dorsal	20190307	dorsal (dl) encodes a transcription factor that functions with the product of Dif, downstream of the Toll pathway. It contributes to certain functions of the Toll pathway, notably the dorsoventral patterning of early embryo.
1.16297e-233	0.883973	0.838	0.514	1.3223e-229	26 Glia	luna	FBgn0040765	luna	-	Contributions welcome.
1.39393e-227	0.883495	0.787	0.427	1.5849e-223	26 Glia	CG6218	FBgn0038321	-	-	Contributions welcome.
2.33777e-173	0.882705	0.741	0.482	2.65805e-169	26 Glia	Nrt	FBgn0004108	Neurotactin	-	Contributions welcome.
3.94158e-141	0.869697	0.402	0.164	4.48157e-137	26 Glia	Proc-R	FBgn0029723	Proctolin receptor	-	Contributions welcome.
2.34731e-133	0.865264	0.473	0.229	2.6689e-129	26 Glia	FASN1	FBgn0283427	Fatty acid synthase 1	20190912	Fatty acid synthase 1 (FASN1) encodes a fatty acid synthase involved in glycogen metabolism and triglyceride biosynthesis.
9.25118e-94	0.862139	0.252	0.097	1.05186e-89	26 Glia	CG4301	FBgn0030747	-	-	Contributions welcome.
1.39418e-103	0.850791	0.498	0.284	1.58518e-99	26 Glia	RabX1	FBgn0015372	RabX1	20190926	Rab10 (Rab10) encodes a small GTPase that contributes to vesicle trafficking regulation. It is involved in basement membrane organization.
3.52266e-254	0.841493	0.9	0.707	4.00527e-250	26 Glia	Fer1HCH	FBgn0015222	Ferritin 1 heavy chain homologue	20190307	Ferritin 1 heavy chain homologue (Fer1HCH) encodes one of two subunits of the major iron storage complex, the ferritin molecule. In insects, ferritin is assembled from 12 Fer1HCH and 12 Fer2LCH subunits and can be found in the secretory pathway of cells and in hemolymph. The product of Fer1HCH has ferroxidase activity required for iron loading into ferritin and is essential for embryogenesis.
2.91068e-85	0.836529	0.29	0.13	3.30944e-81	26 Glia	CG13868	FBgn0034501	-	-	Contributions welcome.
2.76348e-224	0.821569	0.931	0.809	3.14207e-220	26 Glia	Msp300	FBgn0261836	Muscle-specific protein 300 kDa	20190314	Muscle-specific protein 300 kDa (Msp300) encodes a Nesprin-like protein that is required for proper positioning of muscle nuclei, mitochondria, and neuromuscular junction.
1.86542e-97	0.809915	0.469	0.26	2.12098e-93	26 Glia	Sarm	FBgn0262579	Sterile alpha and Armadillo motif	20190307	Sterile alpha and Armadillo motif (Sarm) encodes an intracellular signaling molecule that is required for execution of a pro-degenerative pathway after axotomy.
4.52931e-173	0.806892	0.769	0.503	5.14982e-169	26 Glia	path	FBgn0036007	pathetic	-	Contributions welcome.
8.86097e-118	0.801675	0.233	0.071	1.00749e-113	26 Glia	Dh44-R2	FBgn0033744	Diuretic hormone 44 receptor 2	20190711	Diuretic hormone 44 receptor 2 (Dh44-R2) encodes a protein that exhibits diuretic hormone receptor activity. It is involved in G protein-coupled receptor signaling pathways, hormone-mediated signaling pathways, and response to salt stress.
2.01371e-149	0.796844	0.909	0.695	2.28959e-145	26 Glia	CG9686	FBgn0030158	-	-	Contributions welcome.
2.74261e-154	0.785081	0.733	0.476	3.11835e-150	26 Glia	CD98hc	FBgn0037533	CD98 heavy chain	20190912	CD98 heavy chain (CD98hc) encodes a transporter involved in the transmembrane import of L-leucine.
1.0127e-98	0.780772	0.647	0.446	1.15144e-94	26 Glia	shot	FBgn0013733	short stop	20190314	short stop (shot) encodes a member of the spectraplakin family of large cytoskeletal linker molecules. It binds both actin and microtubules, as well as scaffold proteins, certain signalling factors and calcium. It plays developmental and maintenance roles in the nervous system, the epidermis, at muscle attachments, the foregut, the wing, tracheae and oocytes.
1.88842e-229	0.779159	0.9	0.641	2.14714e-225	26 Glia	CG8369	FBgn0040532	-	-	Contributions welcome.
1.67334e-76	0.769584	0.474	0.288	1.90258e-72	26 Glia	puc	FBgn0243512	puckered	20190314	puckered (puc) encodes a serine/threonine protein phosphatase that mediates a feedback loop that regulates the Jun-N-terminal kinase pathway.
5.95607e-80	0.767658	0.477	0.29	6.77205e-76	26 Glia	LRP1	FBgn0053087	LDL receptor protein 1	-	Contributions welcome.
2.58127e-76	0.763177	0.392	0.219	2.9349e-72	26 Glia	CG30069	FBgn0050069	-	20190307	CG30069 encodes a large protein conserved in other insects with up to 80 copies of a tandem array of a 29 amino acid repeat. Ubiquitous CG30069 RNAi causes lethality and wing-specific RNAi causes wing adhesion defects.
9.25645e-102	0.743477	0.309	0.128	1.05246e-97	26 Glia	CG12512
9.30035e-65	0.742021	0.51	0.35	1.05745e-60	26 Glia	myo	FBgn0026199	myoglianin	20181018	myoglianin (myo) encodes a protein expressed primarily in muscle and glia cells. Mutations in myo affect neuronal remodeling during metamorphosis by failing to activate EcR expression in the remodeling neurons.
1.21957e-105	0.741678	0.419	0.204	1.38665e-101	26 Glia	CDase	FBgn0039774	Ceramidase	20190307	Ceramidase (CDase) encodes a protein that has a cell non-autonomous function in maintaining membrane homeostasis. CDase targeted over-expression suppresses retinal degeneration in certain photoreceptor degeneration mutants.
5.92081e-134	0.729762	0.844	0.637	6.73196e-130	26 Glia	ct	FBgn0004198	cut	20190307	cut (ct) encodes a homeoprotein that functions as a transcriptional factor in many different cells such as wing disc, muscle, oocyte and sense organ cells. It is a regulator of type-specific neuronal identity in the peripheral nervous system. ct is expressed at variable levels in the dendritic arborization (DA) neurons and these levels control the different dendritic morphologies specific for eac…
3.45976e-100	0.719016	0.459	0.244	3.93375e-96	26 Glia	nemy	FBgn0261673	no extended memory	20190228	no extended memory (nemy) likely encodes a human cytochrome b561 homolog and is involved in middle-term olfactory associative memory and courtship conditioning memory.
2.68323e-86	0.716685	0.454	0.259	3.05083e-82	26 Glia	wts	FBgn0011739	warts	20190321	warts (wts) encodes a tumor suppressor kinase in the Hippo pathway involved in the control of tissue growth. It also plays a post-mitotic role in R8 photoreceptor cells where it antagonizes the product of melt to control the bistable choice of Rhodospin expression.
3.92628e-177	0.704311	0.883	0.634	4.46418e-173	26 Glia	Npc2a	FBgn0031381	Niemann-Pick type C-2a	20210121	Niemann-Pick type C-2a (Npc2a) encodes a protein involved in regulating sterol homeostasis and hydroxyecdysone biosynthesis. It also plays a role in the immune signaling via interaction with bacterial lipopolysaccharides, lipid A, peptidoglycan and lipoteichoic acid.
1.96075e-230	0.704161	0.885	0.566	2.22937e-226	26 Glia	CG43085	FBgn0262531	-	-	Contributions welcome.
7.67168e-90	0.696675	0.516	0.299	8.7227e-86	26 Glia	elB	FBgn0004858	elbow B	-	Contributions welcome.
1.27885e-83	0.686376	0.555	0.348	1.45405e-79	26 Glia	Pdp1	FBgn0016694	PAR-domain protein 1	20190314	PAR-domain protein 1 (Pdp1) encodes a member of the PAR domain bZip family of sequence-specific transcription factors. it regulates gene expression in muscles and in circadian clock neurons.
4.39637e-74	0.679254	0.423	0.242	4.99868e-70	26 Glia	CG32369	FBgn0052369	-	-	Contributions welcome.
5.74346e-145	0.672355	0.723	0.434	6.53032e-141	26 Glia	sky	FBgn0032901	skywalker	20190314	skywalker (sky) encodes a RabGAP that genetically interacts with and activates GTPase activity of the product of Rab35 through an unconventional mechanism. It restricts the ability of synaptic vesicles to fuse into a synaptic endosomal compartment, thereby limiting synaptic vesicle associated protein sorting at synaptic endosomes. In line with this function, sky also genetically interacts with co…
3.21194e-73	0.668955	0.484	0.301	3.65198e-69	26 Glia	Pde9	FBgn0259171	Phosphodiesterase 9	20190314	Phosphodiesterase 9 (Pde9) encodes a putative phosphodiesterase expressed in Malpighian tubules and involved in neurogenesis.
2.32441e-130	0.667102	0.841	0.665	2.64285e-126	26 Glia	CG5758	FBgn0032666	-	20190307	CG5758 encodes a predicted secreted protein with beta-Ig-H3/fasciclin domains. CG5758 overexpression causes lethality and wing adhesion defects.
1.33035e-50	0.664019	0.479	0.333	1.51261e-46	26 Glia	CG5151	FBgn0036576	-	-	Contributions welcome.
2.95995e-115	0.663068	0.625	0.36	3.36547e-111	26 Glia	Csas	FBgn0052220	CMP-sialic acid synthase	-	Contributions welcome.
4.12062e-79	0.6621	0.468	0.27	4.68515e-75	26 Glia	nolo	FBgn0051619	no long nerve cord	20190912	no long nerve cord (nolo) encodes a protein involved in ventral cord development.
2.91429e-101	0.660556	0.479	0.253	3.31355e-97	26 Glia	CG10960
3.04828e-57	0.658912	0.289	0.154	3.4659e-53	26 Glia	CrebA	FBgn0004396	Cyclic-AMP response element binding protein A	20190307	Cyclic-AMP response element binding protein A (CrebA) encodes a leucine-zipper transcription factor that upregulates genes encoding protein components of the canonical secretory pathway and tissue-specific genes in the salivary gland and epidermis.
1.41579e-77	0.653146	0.569	0.378	1.60975e-73	26 Glia	Frl	FBgn0267795	Formin-like	-	Contributions welcome.
1.10922e-145	0.645117	0.744	0.451	1.26118e-141	26 Glia	bnb	FBgn0001090	bangles and beads	-	Contributions welcome.
4.97631e-105	0.643867	0.703	0.504	5.65806e-101	26 Glia	CG7781	FBgn0032021	-	-	Contributions welcome.
1.37833e-132	0.638919	0.873	0.707	1.56717e-128	26 Glia	sbb	FBgn0285917	scribbler	20190328	scribbler (sbb) encodes a transcriptional co-regulator that acts mainly as a co-repressor. It interacts physically and genetically with the product of Gug and is used by the repressor encoded by tll in early embryos. It regulates larval behavior, photoreceptor axon target choice, and functions downstream of Hedgehog signaling.
1.43014e-58	0.638821	0.272	0.141	1.62607e-54	26 Glia	jvl	FBgn0263929	javelin-like	20190606	javelin-like (jvl) encodes a microtubule associated protein whose roles include actin and microtubule organization during oocyte development and bristle growth.
2.34844e-77	0.638	0.311	0.147	2.67017e-73	26 Glia	CG3376	FBgn0034997	-	-	Contributions welcome.
9.25732e-93	0.637218	0.279	0.11	1.05256e-88	26 Glia	CG9451	FBgn0036876	-	-	Contributions welcome.
1.03269e-66	0.631397	0.651	0.496	1.17417e-62	26 Glia	Hsc70-3	FBgn0001218	Heat shock 70-kDa protein cognate 3	-	Contributions welcome.
1.0126e-54	0.631063	0.227	0.109	1.15132e-50	26 Glia	SCAP	FBgn0033052	SREBP cleavage activating protein	-	Contributions welcome.
3.71688e-59	0.629781	0.462	0.299	4.22609e-55	26 Glia	Xrp1	FBgn0261113	Xrp1	20190516	Xrp1 (Xrp1) encodes an AT-Hook, bZip DNA binding protein involved in genome stability maintenance. It heterodimerizes with the product of Irbp18 to bind to P element sequences contributing to transposition. It is induced by p53 following X-irradiation and by mutations or knockdown of caz or ribosomal protein (Rp) encoding genes. It contributes to the slow growth of Minute (Rp+/-) mutants cell-aut…
7.28099e-59	0.622226	0.287	0.148	8.27849e-55	26 Glia	MsrA	FBgn0000565	Methionine sulfoxide reductase A	20190307	Ecdysone-induced protein 28/29kD (Eip71CD) encodes a methionine-S-sulfoxide reductase involved in the response to oxidative stress. It contributes to determination of adult lifespan and neuron projection.
3.14945e-73	0.613184	0.254	0.111	3.58093e-69	26 Glia	ACC	FBgn0033246	Acetyl-CoA carboxylase	20190307	Acetyl-CoA carboxylase (ACC) encodes a ubiquitous metabolic enzyme. It catalyzes the carboxylation of acetyl-CoA to malonyl-CoA, the rate-limiting substrate for fatty acid synthesis. It is essential in the embryo and in the oenocytes (specialized abdominal cells) for the watertightness of the respiratory system. It is required in the fat body for triglyceride storage and in the muscles for locomo…
1.225e-102	0.603784	0.699	0.448	1.39282e-98	26 Glia	fru	FBgn0004652	fruitless	20190307	fruitless (fru) encodes a BTB zinc finger transcription factor that contributes to sexual differentiation of the neural circuits underlying male sexual behavior.
6.49207e-37	0.600967	0.383	0.261	7.38148e-33	26 Glia	rdx	FBgn0264493	roadkill	20190314	roadkill (rdx) encodes a protein that functions as a substrate recognition component of Cul3-based E3 ubiquitin ligase complexes. It regulates the Hedgehog signaling pathway by promoting the degradation of the transcription factor encoded by ci.
5.51663e-68	0.59483	0.603	0.416	6.27241e-64	26 Glia	par-1	FBgn0260934	par-1	20190613	par-1 (par-1) encodes a protein kinase involved in multiple processes, including microtubule cytoskeleton organization, axis specification and cell polarity. It regulates hippo signaling and osk mRNA localization.
3.14886e-57	0.578577	0.326	0.179	3.58026e-53	26 Glia	NT5E-2	FBgn0050104	Ecto-5'-nucleotidase 2	20190926	Ecto-5'-nucleotidase 2 (NT5E-2) encodes a glycosyl phosphatidylinositol (GPI)-linked membrane-bound glycoprotein with 5'-nucleotidase activity that converts extracellular AMP to adenosine.
2.62837e-54	0.57472	0.246	0.122	2.98845e-50	26 Glia	Hydr2	FBgn0014906	alpha/beta hydrolase2	20190919	alpha/beta hydrolase2 (Hydr2) encodes a lipase involved in lipid metabolism.
4.95275e-37	0.574242	0.298	0.185	5.63128e-33	26 Glia	be	FBgn0052594	ben	20190919	ben (be) encodes a protein involved in neuromuscular synaptic transmission and long-term memory formation.
1.73502e-62	0.569509	0.554	0.381	1.97272e-58	26 Glia	MESK2	FBgn0043070	Misexpression suppressor of KSR 2	-	Contributions welcome.
4.37501e-67	0.569286	0.519	0.32	4.97438e-63	26 Glia	E(spl)mbeta-HLH	FBgn0002733	Enhancer of split mbeta, helix-loop-helix	-	Contributions welcome.
3.70719e-57	0.567695	0.557	0.381	4.21508e-53	26 Glia	AMPdeam	FBgn0052626	AMP deaminase	-	Contributions welcome.
2.25057e-70	0.567399	0.569	0.375	2.5589e-66	26 Glia	Aldh	FBgn0012036	Aldehyde dehydrogenase	20190307	Aldehyde dehydrogenase (Aldh) encodes an NAD[+] dependent mitochondrial aldehyde dehydrogenase. Its functions include detoxifying endogenous aldehydes generated by lipid peroxidation, and detoxifying acetaldehyde derived from dietary ethanol.
1.37983e-54	0.567366	0.473	0.309	1.56886e-50	26 Glia	for	FBgn0000721	foraging	20190307	foraging (for) encodes a serine/threonine kinase and a member of the protein kinase G family. For roles include feeding, locomotion, metabolism, development, olfactory habituation, learning and memory, stress, social behavior, as well as Malpighian tubule, heart, muscle and synaptic function.
4.60373e-87	0.561556	0.653	0.427	5.23444e-83	26 Glia	Cyp4g15	FBgn0030304	Cyp4g15	-	Contributions welcome.
3.34383e-52	0.559175	0.306	0.172	3.80194e-48	26 Glia	lncRNA:CR42862
1.17634e-47	0.551146	0.517	0.364	1.3375e-43	26 Glia	hdly	FBgn0038842	hadley	-	Contributions welcome.
5.88512e-69	0.550393	0.234	0.097	6.69138e-65	26 Glia	CG43448	FBgn0263402	-	-	Contributions welcome.
2.0628e-59	0.547825	0.313	0.164	2.3454e-55	26 Glia	CG32521	FBgn0052521	-	-	Contributions welcome.
5.36543e-137	0.542885	0.926	0.818	6.1005e-133	26 Glia	Atpalpha	FBgn0002921	Na pump alpha subunit	20190307	Na pump alpha subunit (Atpalpha) encodes an integral membrane cation antiporter protein that utilizes ATP to shuttle Na[+] and K[+] across the plasma membrane to maintain ion homeostasis.
1.28552e-52	0.54122	0.432	0.278	1.46164e-48	26 Glia	Pect	FBgn0032482	Phosphoethanolamine cytidylyltransferase	-	Contributions welcome.
5.99155e-33	0.539819	0.264	0.164	6.81239e-29	26 Glia	CG6701	FBgn0033889	-	-	Contributions welcome.
1.70531e-52	0.524234	0.763	0.641	1.93894e-48	26 Glia	lncRNA:Hsromega
7.99761e-32	0.523773	0.279	0.176	9.09329e-28	26 Glia	Swip-1	FBgn0032731	Swiprosin-1	20190314	Swiprosin-1 (Swip-1) encodes a calcium binding protein, expressed in fusion competent myoblasts and macrophages of the embryo.
4.5347e-40	0.519892	0.361	0.233	5.15595e-36	26 Glia	CG13252	FBgn0037016	-	-	Contributions welcome.
3.07541e-77	0.51574	0.49	0.282	3.49674e-73	26 Glia	CG5895	FBgn0036560	-	-	Contributions welcome.
4.46318e-82	0.513995	0.25	0.098	5.07463e-78	26 Glia	CG7997	FBgn0034117	-	-	Contributions welcome.
6.29744e-31	0.507215	0.577	0.455	7.16019e-27	26 Glia	pre-rRNA:CR45845
1.32394e-82	0.50706	0.851	0.695	1.50532e-78	26 Glia	pum	FBgn0003165	pumilio	20180920	pumilio (pum) encodes a founding member of the PUF family of RNA binding proteins. It is an essential factor in the translational regulation of hb mRNA in the early embryo. pum product also contributes to multiple processes, including germline stem cell identity maintenance, primordial germ cell proliferation and migration, synaptic plasticity, as well as learning and memory.
2.14925e-49	0.503871	0.216	0.104	2.4437e-45	26 Glia	Reg-5	FBgn0015801	Rhythmically expressed gene 5	-	Contributions welcome.
2.54997e-42	0.502693	0.406	0.268	2.89931e-38	26 Glia	cindr	FBgn0027598	CIN85 and CD2AP related	20190307	CIN85 and CD2AP related (cindr) encodes an adaptor protein that links cell surface junctions and adhesion proteins with multiple components of the actin cytoskeleton. It regulates cytoskeletal dynamics, eye patterning and endocytosis. It also cooperates with the product of scra to promote intercellular bridge stability during cytokinesis.
3.54524e-65	0.501856	0.644	0.456	4.03094e-61	26 Glia	Ten-a	FBgn0267001	Tenascin accessory	20190321	Tenascin accessory (Ten-a) encodes a type II dimeric transmembrane protein with a extracellular domain that mediates homophilic interactions with itself and with the product of Ten-m. It also interacts intracellularly with cytoskeleton regulatory proteins. It regulates axon guidance in embryonic nervous system, synaptic partner matching as well as synaptic organization in olfactory and neuromuscu…
1.33528e-67	0.49493	0.362	0.188	1.51821e-63	26 Glia	CG15210	FBgn0040850	-	-	Contributions welcome.
6.89526e-98	0.489628	0.767	0.516	7.83991e-94	26 Glia	Ama	FBgn0000071	Amalgam	-	Contributions welcome.
7.73429e-59	0.484982	0.402	0.232	8.79389e-55	26 Glia	ATPCL	FBgn0020236	ATP citrate lyase	20190912	ATP citrate lyase (ATPCL) encodes a protein involved in glucose homeostasis.
2.57468e-75	0.478724	0.909	0.781	2.92741e-71	26 Glia	Ldh	FBgn0001258	Lactate dehydrogenase	20190919	Lactate dehydrogenase (Ldh) encodes a protein involved in myoblast fusion and somatic muscle development.
1.81206e-33	0.477054	0.279	0.174	2.06031e-29	26 Glia	CG17646	FBgn0264494	-	-	Contributions welcome.
7.67977e-47	0.468816	0.767	0.665	8.7319e-43	26 Glia	Oda	FBgn0014184	Ornithine decarboxylase antizyme	-	Contributions welcome.
4.70125e-48	0.466922	0.431	0.277	5.34532e-44	26 Glia	gb	FBgn0039487	genderblind	20190307	genderblind (gb) encodes an amino acid transporter involved in glutamate secretion into the extracellular space. It regulates synaptic transmission and male courtship behavior by altering glutamate receptor abundance in the nervous system.
1.98295e-39	0.463086	0.442	0.301	2.25461e-35	26 Glia	Cp110	FBgn0031191	Centriolar coiled coil protein 110kDa	20190307	Centriolar coiled coil protein 110kDa (Cp110) encodes a centriolar protein that localizes to the distal end of both mother and daughter centrioles. It seems to prevent the centriole microtubules from extending beyond the distal end of the centriole. It interacts with the product of Cep97, another protein localized to the distal end of the centrioles.
6.57739e-48	0.45734	0.647	0.493	7.47849e-44	26 Glia	Smr	FBgn0265523	Smrter	-	Contributions welcome.
6.79966e-55	0.454631	0.204	0.089	7.73121e-51	26 Glia	goe	FBgn0027528	gone early	20190307	gone early (goe) encodes a non-peptidase homolog of Neprilysin (M13) family metalloendopeptidases. It is expressed in various EGF (epidermal growth factor) ligand-producing cells and can attenuate EGFR signaling. The roles of the procut of goe include regulation of primordial germ cell differentiation and germline stem cell formation.
9.80871e-43	0.453945	0.583	0.44	1.11525e-38	26 Glia	PIG-T	FBgn0030035	Phosphatidylinositol glycan anchor biosynthesis class T	-	Contributions welcome.
2.37331e-53	0.45322	0.382	0.22	2.69845e-49	26 Glia	CG1607	FBgn0039844	-	-	Contributions welcome.
4.75203e-51	0.444113	0.28	0.147	5.40305e-47	26 Glia	Dci	FBgn0035169	Dodecenoyl-CoA delta-isomerase	20190307	Dodecenoyl-CoA delta-isomerase (Dci) encodes a protein that, when overexpressed, extends lifespan, enhances stress tolerance to oxidative and starvation stress and activates the product of foxo.
7.577e-34	0.433157	0.539	0.416	8.61505e-30	26 Glia	kuz	FBgn0259984	kuzbanian	20190926	kuzbanian (kuz) encodes an ADAM metalloendopeptidase that regulates activation of the receptors encoded by N and robo1 by cleavage.
2.05335e-32	0.427917	0.352	0.239	2.33466e-28	26 Glia	Su(Tpl)	FBgn0014037	Suppressor of Triplolethal	20190926	Su(Tpl) (Su(Tpl)) encodes a transcription elongation factor that enhances the catalytic rate of RNA Polymerase II by suppressing its transient pausing. It interacts with the product of lilli in the super elongation complex and the product of Ice1 in the little elongation complex. It regulates Notch and Ras signaling pathways.
2.2938e-37	0.426523	0.442	0.306	2.60805e-33	26 Glia	mrva	FBgn0035763	minerva	-	Contributions welcome.
2.10516e-57	0.424585	0.46	0.272	2.39357e-53	26 Glia	Idgf6	FBgn0013763	Imaginal disc growth factor 6	20180913	Imaginal disc growth factor 6 (Idgf6) is one of six genes in the IDGF family, which evolved from chitinases that lost their enzymatic activity. Idgf6 encodes a secreted protein that is highly expressed in larval fat body and adult head. Idgf6 product is involved in molting and egg chamber tube morphogenesis.
3.27528e-30	0.420898	0.298	0.192	3.72399e-26	26 Glia	CG15771	FBgn0029801	-	-	Contributions welcome.
7.31776e-40	0.420026	0.453	0.309	8.32029e-36	26 Glia	Sema1a	FBgn0011259	Semaphorin 1a	20190314	Semaphorin 1a (Sema1a) encodes a transmembrane protein belonging to the semaphorin protein family. It is a repulsive axon guidance cue, signaling through direct interactions with the receptor encoded by PlexA, and also functions as a receptor to regulate dendrite targeting and axon guidance. Secreted semaphorins encoded by Sema2a and Sema2b can act as the product of Sema1a ligands.
2.62933e-37	0.416777	0.231	0.127	2.98955e-33	26 Glia	Oatp58Dc	FBgn0034716	Organic anion transporting polypeptide 58Dc	20190314	Organic anion transporting polypeptide 58Dc (Oatp58Dc) encodes a membrane transporter implicated in renal elimination of organic compounds including ouabain and methotrexate. In the perineural glia of the blood brain barrier, the product of Oatp58Dc protects the brain from potentially toxic organic anions in the hemolymph.
2.29021e-26	0.413346	0.46	0.348	2.60397e-22	26 Glia	DIP1	FBgn0024807	DISCO Interacting Protein 1	20190919	DISCO Interacting Protein 1 (DIP1) encodes a protein that binds to double-stranded RNA and pre-miRNA. It is involved in the defense response to virus.
5.88845e-34	0.413153	0.642	0.525	6.69517e-30	26 Glia	spen	FBgn0016977	split ends	-	Contributions welcome.
9.74183e-29	0.412652	0.375	0.263	1.10765e-24	26 Glia	RhoGAP71E	FBgn0036518	Rho GTPase activating protein at 71E	20190801	Rho GTPase activating protein at 71E (RhoGAP71E) encodes a Rho GTPase activating protein that is involved in the regulation of actin dynamics during epithelial morphogenesis.
2.79576e-24	0.410952	0.424	0.318	3.17878e-20	26 Glia	CG14207	FBgn0031037	-	-	Contributions welcome.
1.41531e-72	0.408318	0.947	0.823	1.6092e-68	26 Glia	Rbfox1	FBgn0052062	RNA-binding Fox protein 1	20190314	RNA-binding Fox protein 1 (Rbfox1) encodes RNA-binding proteins that bind to (U)GCAUG elements. Nuclear isoforms of the product of Rbfox1 regulate tissue specific alternative splicing, while cytoplasmic isoforms regulate mRNA translation. It functions in a number of processes, including germline cyst development.
2.18335e-27	0.388512	0.348	0.24	2.48247e-23	26 Glia	CLIP-190	FBgn0020503	Cytoplasmic linker protein 190	-	Contributions welcome.
2.13904e-36	0.378764	0.627	0.475	2.43209e-32	26 Glia	tai	FBgn0041092	taiman	20190314	taiman (tai) encodes an ecdysone receptor co-activator related to mammalian steroid receptor coactivator (SRC) proteins. It contributes to border cell migration.
7.98985e-26	0.374398	0.525	0.412	9.08446e-22	26 Glia	psq	FBgn0263102	pipsqueak	20190613	pipsqueak (psq) encodes a transcription factor that regulates chromatin silencing. It mediates the interaction of Polycomb group (Pc-G) members with Pc-G response elements.
8.89573e-41	0.35979	0.526	0.362	1.01144e-36	26 Glia	Msr-110	FBgn0015766	Msr-110	-	Contributions welcome.
1.3145e-35	0.355729	0.369	0.238	1.49459e-31	26 Glia	Ih	FBgn0263397	I[[h]] channel	20190926	I[[h]] channel (Ih) encodes a low-threshold, voltage-gated ion channel. It may influence excitatory postsynaptic potential kinetics and integration.
4.61079e-29	0.355322	0.418	0.298	5.24247e-25	26 Glia	edl	FBgn0023214	ETS-domain lacking	20190307	ETS-domain lacking (edl) encodes a protein involved in Egfr signaling pathway regulation. It regulates the transcriptional repressor encoded by aop.
9.61316e-60	0.354615	0.583	0.386	1.09302e-55	26 Glia	Wnt4	FBgn0010453	Wnt oncogene analog 4	-	Contributions welcome.
7.06384e-26	0.350454	0.542	0.429	8.03158e-22	26 Glia	Sdc	FBgn0010415	Syndecan	20190314	Syndecan (Sdc) encodes a transmembrane heparan sulfate proteoglycan. It binds to the products of sli and robo1 to regulate axon guidance at the CNS midline, and it cooperates with the product of Lar to promote synapse growth at the larval neuromuscular junction.
4.47778e-46	0.342614	0.241	0.121	5.09123e-42	26 Glia	Irk3	FBgn0032706	Inwardly rectifying potassium channel 3	20190801	Inwardly rectifying potassium channel 3 (Irk3) encodes a protein involved in wing disc development.
1.66165e-36	0.339669	0.426	0.282	1.8893e-32	26 Glia	CG3168	FBgn0029896	-	-	Contributions welcome.
1.55052e-25	0.337699	0.652	0.549	1.76294e-21	26 Glia	Sirup	FBgn0031971	Starvation-upregulated protein	20190314	Starvation-upregulated protein (Sirup) encodes a critical assembly factor for Complex II in the electron transport chain of mitochondria. Loss of Sirup results in motility defects, neurodegeneration, and oxidative stress.
6.24799e-38	0.324825	0.783	0.64	7.10396e-34	26 Glia	CG45050	FBgn0266410	-	-	Contributions welcome.
9.73926e-27	0.320405	0.663	0.533	1.10735e-22	26 Glia	lqf	FBgn0028582	liquid facets	20190912	liquid facets (lqf) encodes an epsin, which is an endocytic adaptor that contributes to endocytic network stability/regulation and membrane bending. It contributes to endocytosis and regulates the BMP and Notch signaling pathways.
4.54356e-36	0.318377	0.266	0.151	5.16603e-32	26 Glia	CG1764	FBgn0030467	-	-	Contributions welcome.
5.62491e-27	0.315166	0.482	0.359	6.39552e-23	26 Glia	Tis11	FBgn0011837	Tis11 zinc finger protein	20190314	Tis11 zinc finger protein (Tis11) encodes a protein with three splice isoforms, all of which have the major attributes of members of the tristetraprolin (TTP) family of RNA binding and destabilizing proteins. Tis11 knockout and knock-down flies exhibit relatively minor delays in eclosion associated with accumulation of many putative mRNA targets.
5.83833e-25	0.314385	0.395	0.284	6.63818e-21	26 Glia	CG11883	FBgn0033538	-	-	Contributions welcome.
2.06888e-38	0.313899	0.339	0.208	2.35231e-34	26 Glia	Tsf1	FBgn0022355	Transferrin 1	20190314	Transferrin 1 (Tsf1) encodes an iron binding protein induced during the immune response. Iron sequestration is a classical host defense mechanism to combat bacterial infection.
2.93097e-23	0.312856	0.392	0.286	3.33251e-19	26 Glia	slgA	FBgn0003423	sluggish A	-	Contributions welcome.
3.73619e-25	0.307944	0.428	0.312	4.24805e-21	26 Glia	Desat1	FBgn0086687	Desaturase 1	20190307	Desaturase 1 (Desat1) encodes a transmembrane fatty acid desaturase that utilizes myristate and stearate (C16:0 and C18:0) to synthesize myristoleic and oleic acids (C16:1 and C18:1). It is involved in the synthesis of unsaturated fatty acids.
1.25048e-50	0.285959	0.642	0.45	1.4218e-46	26 Glia	RapGAP1	FBgn0264895	Rap GTPase activating protein 1	20190801	Rap GTPase activating protein 1 (RapGAP1) encodes a small G protein that mediates the activation of ERK signaling via the kinase encoded by tor.
1.27416e-27	0.265024	0.58	0.456	1.44872e-23	26 Glia	CG32032	FBgn0043806	-	-	Contributions welcome.
1.32699e-31	0.264232	0.336	0.214	1.50879e-27	26 Glia	CG5065	FBgn0034145	-	-	Contributions welcome.
1.40164e-20	0.25974	0.58	0.464	1.59366e-16	26 Glia	Tlk	FBgn0283657	Tousled-like kinase	20190314	Tousled-like kinase (Tlk) encodes a serine/threonine kinase that acts in a cell cycle-dependent manner. It contributes to cell morphogenesis, cell migration and cell death through interactions with chromatin components.
1.83708e-24	0.251405	0.72	0.614	2.08876e-20	26 Glia	nrv2	FBgn0015777	nervana 2	-	Contributions welcome.
8.16022e-21	0.226485	0.594	0.485	9.27817e-17	26 Glia	hth	FBgn0001235	homothorax	20190321	homothorax (hth) encodes a homeodomain transcription factor that allows the nuclear import of the protein encoded by exd by direct binding. The complex hth-exd are Hox cofactors but also have additional Hox-independent functions such as in antennal development, proximal appendages patterning, and cell division promotion of the undifferentiated eye field.
1.00017e-22	0.220476	0.451	0.331	1.1372e-18	26 Glia	CG3902	FBgn0036824	-	-	Contributions welcome.
4.45184e-68	0.216144	0.579	0.377	5.06175e-64	26 Glia	CG34417	FBgn0085446	-	-	Contributions welcome.
5.92729e-17	0.215736	0.56	0.454	6.73933e-13	26 Glia	scyl	FBgn0041094	scylla	-	Contributions welcome.
3.8441e-18	0.209413	0.553	0.448	4.37075e-14	26 Glia	fok	FBgn0263773	fledgling of Klp38B	-	Contributions welcome.
2.45144e-38	0.183949	0.57	0.397	2.78728e-34	26 Glia	aay	FBgn0023129	astray	-	Contributions welcome.
6.52153e-26	0.158715	0.444	0.309	7.41497e-22	26 Glia	CG32354	FBgn0052354	-	-	Contributions welcome.
4.00921e-18	0.15011	0.591	0.482	4.55848e-14	26 Glia	CG44325	FBgn0265413	-	-	Contributions welcome.
2.70801e-14	0.149946	0.562	0.455	3.07901e-10	26 Glia	Rac2	FBgn0014011	Rac2	-	Contributions welcome.
4.70611e-18	0.145687	0.557	0.436	5.35085e-14	26 Glia	CG5955	FBgn0036997	-	-	Contributions welcome.
1.96818e-20	0.129472	0.474	0.349	2.23782e-16	26 Glia	CG31706	FBgn0051706	-	-	Contributions welcome.
4.67293e-17	0.127248	0.524	0.414	5.31312e-13	26 Glia	cpo	FBgn0263995	couch potato	20190307	couch potato (cpo) is most strongly expressed in nuclei of the central and peripheral nervous systems and the ring gland, where its product may regulate gene transcription to control complex neurological and neuroendocrine functions. It is required for normal synaptic transmission, climate adaptation, olfaction, diapause and behavioral responses.

## Sheet: 27 Glia
p_val	avg_log2FC	pct.1	pct.2	p_val_adj	cluster	gene	FBgn_ID	GeneName	datestamp	gene_snapshot_text
0	1.92107	0.916	0.558	0	27 Glia	CG43085	FBgn0262531	-	-	Contributions welcome.
0	1.79314	0.996	0.839	0	27 Glia	Obp99a	FBgn0039678	Odorant-binding protein 99a	-	Contributions welcome.
8.54566e-223	1.23631	0.725	0.432	9.71641e-219	27 Glia	apolpp	FBgn0087002	apolipophorin	20190307	apolipophorin (apolpp) encodes an apolipoprotein of the ApoB family. It is complexed with lipids to assemble the major hemolymph lipoprotein, lipophorin. Lipophorin transports neutral lipids, phospholipids and sterols between tissues. Lipophorin also carries lipophilic hormones and signaling molecules.
1.00683e-215	1.05937	0.857	0.655	1.14477e-211	27 Glia	CG8369	FBgn0040532	-	-	Contributions welcome.
6.27234e-184	0.921102	0.859	0.643	7.13165e-180	27 Glia	Npc2a	FBgn0031381	Niemann-Pick type C-2a	20210121	Niemann-Pick type C-2a (Npc2a) encodes a protein involved in regulating sterol homeostasis and hydroxyecdysone biosynthesis. It also plays a role in the immune signaling via interaction with bacterial lipopolysaccharides, lipid A, peptidoglycan and lipoteichoic acid.
6.0259e-205	0.905831	0.885	0.713	6.85145e-201	27 Glia	Fer1HCH	FBgn0015222	Ferritin 1 heavy chain homologue	20190307	Ferritin 1 heavy chain homologue (Fer1HCH) encodes one of two subunits of the major iron storage complex, the ferritin molecule. In insects, ferritin is assembled from 12 Fer1HCH and 12 Fer2LCH subunits and can be found in the secretory pathway of cells and in hemolymph. The product of Fer1HCH has ferroxidase activity required for iron loading into ferritin and is essential for embryogenesis.
2.23715e-69	0.904048	0.426	0.283	2.54364e-65	27 Glia	Idgf6	FBgn0013763	Imaginal disc growth factor 6	20180913	Imaginal disc growth factor 6 (Idgf6) is one of six genes in the IDGF family, which evolved from chitinases that lost their enzymatic activity. Idgf6 encodes a secreted protein that is highly expressed in larval fat body and adult head. Idgf6 product is involved in molting and egg chamber tube morphogenesis.
2.68889e-51	0.898053	0.332	0.211	3.05727e-47	27 Glia	Tsf1	FBgn0022355	Transferrin 1	20190314	Transferrin 1 (Tsf1) encodes an iron binding protein induced during the immune response. Iron sequestration is a classical host defense mechanism to combat bacterial infection.
6.68708e-145	0.851659	0.706	0.454	7.60321e-141	27 Glia	CG6218	FBgn0038321	-	-	Contributions welcome.
9.84948e-44	0.819605	0.274	0.167	1.11989e-39	27 Glia	CG40470	FBgn0058470	-	-	Contributions welcome.
3.12626e-78	0.799733	0.597	0.481	3.55456e-74	27 Glia	CG44325	FBgn0265413	-	-	Contributions welcome.
2.67806e-50	0.76154	0.343	0.226	3.04496e-46	27 Glia	CG15353	FBgn0040718	-	-	Contributions welcome.
8.89535e-41	0.726695	0.259	0.157	1.0114e-36	27 Glia	euc	FBgn0038665	eucalyptus	-	Contributions welcome.
5.77002e-172	0.724133	0.919	0.693	6.56052e-168	27 Glia	CG9686	FBgn0030158	-	-	Contributions welcome.
3.79991e-76	0.702501	0.637	0.524	4.3205e-72	27 Glia	CG7781	FBgn0032021	-	-	Contributions welcome.
6.16808e-38	0.625804	0.382	0.27	7.01311e-34	27 Glia	CG42235	FBgn0250757	-	-	Contributions welcome.
7.17481e-123	0.584545	0.921	0.792	8.15776e-119	27 Glia	Acbp2	FBgn0010387	Acyl-CoA binding protein 2	-	Contributions welcome.
5.61313e-70	0.578346	0.646	0.462	6.38213e-66	27 Glia	wrapper	FBgn0025878	wrapper	20190919	wrapper (wrapper) encodes a protein involved in axon ensheathment and glial apoptosis.
2.55032e-26	0.318837	0.656	0.551	2.89971e-22	27 Glia	Ama	FBgn0000071	Amalgam	-	Contributions welcome.
3.33381e-29	0.20659	0.824	0.72	3.79054e-25	27 Glia	mnd	FBgn0002778	minidiscs	20190314	minidiscs (mnd) encodes the putative amino acid/polyamine transporter involved in leucine import. It is expressed in the larval fat body and is required for the differentiation of the wing imaginal disc cells.
1.5014e-09	0.15014	0.251	0.354	1.70709e-05	27 Glia	Cyt-c-p	FBgn0284248	Cytochrome c proximal	-	Contributions welcome.

## Sheet: 35 Glia
p_val	avg_log2FC	pct.1	pct.2	p_val_adj	cluster	gene	FBgn_ID	GeneName	datestamp	gene_snapshot_text
0	3.47079	0.464	0.072	0	35 Glia	CG34232	FBgn0085261	-	-	Contributions welcome.
0	3.31389	0.904	0.231	0	35 Glia	CG30197	FBgn0050197	-	-	Contributions welcome.
0	2.70082	0.595	0.045	0	35 Glia	CG7084	FBgn0038938	-	-	Contributions welcome.
0	2.51298	0.671	0.139	0	35 Glia	CG9691	FBgn0030160	-	-	Contributions welcome.
0	2.27894	0.988	0.544	0	35 Glia	Gs2	FBgn0001145	Glutamine synthetase 2	20190307	Glutamine synthetase 2 (Gs2) encodes an enzyme that converts glutamate to glutamine. It is expressed in the embryonic nervous system and regulates the size of glutamate neurotransmitter pools and synapse assembly.
0	2.24581	0.504	0.098	0	35 Glia	CG31075	FBgn0051075	-	-	Contributions welcome.
0	2.0866	0.693	0.182	0	35 Glia	CG9657	FBgn0029950	-	-	Contributions welcome.
0	2.08018	0.7	0.154	0	35 Glia	ImpE1	FBgn0001253	Ecdysone-inducible gene E1	20190307	Ecdysone-inducible gene E1 (ImpE1) encodes a protein similar to a low-density lipoprotein (LDL) receptor. It is hypothesized to play a role in the cell rearrangements associated with morphogenesis of the disc epithelium. ImpE1 transcription is upregulated by 20-hydroxyecdysone.
0	1.83981	0.667	0.236	0	35 Glia	CG4829	FBgn0030796	-	-	Contributions welcome.
0	1.75983	0.4	0.058	0	35 Glia	DNaseII	FBgn0000477	Deoxyribonuclease II	20190307	Deoxyribonuclease II (DNaseII) encodes an ubiquitous endonuclease that hydrolyzes DNA without sequence specificity, generating nucleotides with 3'-phosphate. It is localized in lysosomes, and essential for degrading nuclear DNA of the engulfed apoptotic cells. DNase II is also responsible to digest mitochondrial DNA during autophagy.
0	1.75735	0.939	0.65	0	35 Glia	MFS9	FBgn0038799	Major Facilitator Superfamily Transporter 9	-	Contributions welcome.
0	1.67516	0.872	0.48	0	35 Glia	CAH1	FBgn0027844	Carbonic anhydrase 1	20190912	Carbonic anhydrase 1 (CAH1) encodes an alpha-class carbonate dehydratase that catalyzes the reversible hydration/dehydration of carbon dioxide to bicarbonate and protons.
5.44613e-229	1.53196	0.309	0.056	6.19225e-225	35 Glia	Prip	FBgn0033635	Prip	-	Contributions welcome.
2.27402e-135	1.51628	0.25	0.061	2.58556e-131	35 Glia	CG12177	FBgn0030510	-	-	Contributions welcome.
2.4348e-212	1.42415	0.413	0.112	2.76837e-208	35 Glia	CG16743	FBgn0032322	-	-	Contributions welcome.
7.34785e-204	1.33617	0.334	0.076	8.35451e-200	35 Glia	Had1	FBgn0286508	beta Hydroxy acid dehydrogenase 1	-	Contributions welcome.
1.02423e-177	1.3191	0.335	0.086	1.16455e-173	35 Glia	Elal	FBgn0013949	Elastin-like	-	Contributions welcome.
3.93478e-224	1.30504	0.225	0.027	4.47385e-220	35 Glia	CG7860	FBgn0030653	-	-	Contributions welcome.
3.03586e-121	1.26415	0.328	0.115	3.45177e-117	35 Glia	Ilp6	FBgn0044047	Insulin-like peptide 6	20190627	Insulin-like peptide 6 (Ilp6) encodes a protein that promotes growth during starvation.
2.41922e-99	1.20554	0.3	0.109	2.75066e-95	35 Glia	CG6357	FBgn0033875	-	-	Contributions welcome.
2.00855e-75	1.18899	0.46	0.264	2.28372e-71	35 Glia	wdp	FBgn0034718	windpipe	20190926	windpipe (wdp) encodes a regulator of the JAK/STAT pathway. It is involved in intestinal homeostasis, trachea development and synaptic target recognition.
1.72302e-160	1.16475	0.304	0.076	1.95908e-156	35 Glia	Gel	FBgn0010225	Gelsolin	-	Contributions welcome.
6.27358e-107	1.13659	0.211	0.054	7.13306e-103	35 Glia	ana	FBgn0011746	anachronism	20190307	anachronism (ana) encodes a secreted glycoprotein that is expressed in glia and at lower levels in neuroblasts. It suppresses neuroblast proliferation.
2.63492e-170	1.13444	0.256	0.052	2.9959e-166	35 Glia	CG43341	FBgn0263046	-	-	Contributions welcome.
1.34319e-114	1.1243	0.345	0.127	1.52721e-110	35 Glia	AANATL2	FBgn0031791	Arylalkylamine N-acetyltransferase-like 2	-	Contributions welcome.
2.22303e-140	1.11888	0.733	0.499	2.52759e-136	35 Glia	CG10361	FBgn0036208	-	-	Contributions welcome.
1.40931e-153	1.10456	0.369	0.114	1.60239e-149	35 Glia	CG12926	FBgn0033437	-	-	Contributions welcome.
1.54984e-104	1.0859	0.366	0.15	1.76217e-100	35 Glia	ClC-a	FBgn0051116	Chloride channel-a	20181115	Chloride channel-a (ClC-a) encodes a plasma membrane chloride channel expressed in the stellate cells of Malpighian tubules. It is involved in transepithelial transport of ions and water.
2.01649e-102	1.04645	0.291	0.099	2.29274e-98	35 Glia	Cyp28a5	FBgn0028940	Cyp28a5	-	Contributions welcome.
4.23683e-88	1.01345	0.365	0.166	4.81728e-84	35 Glia	axo	FBgn0262870	axotactin	-	Contributions welcome.
2.07251e-79	0.995489	0.565	0.348	2.35644e-75	35 Glia	CG31706	FBgn0051706	-	-	Contributions welcome.
2.28321e-127	0.98987	0.274	0.076	2.596e-123	35 Glia	CG17029	FBgn0036551	-	-	Contributions welcome.
7.91809e-70	0.97503	0.428	0.242	9.00287e-66	35 Glia	Nop17l	FBgn0033224	Nop17 like	-	Contributions welcome.
1.83607e-114	0.968218	0.52	0.25	2.08761e-110	35 Glia	CG7888	FBgn0036116	-	-	Contributions welcome.
2.05578e-113	0.94591	0.246	0.068	2.33742e-109	35 Glia	Irk2	FBgn0039081	Inwardly rectifying potassium channel 2	20181108	Inwardly rectifying potassium channel 2 (Irk2) encodes a protein that is required in transepithelial fluid secretion and potassium transport in the Malpighian tubule. It contributes to wing patterning, through the regulation of release of the product of dpp.
1.06718e-69	0.945342	0.611	0.41	1.21339e-65	35 Glia	aay	FBgn0023129	astray	-	Contributions welcome.
2.49546e-101	0.925819	0.226	0.064	2.83734e-97	35 Glia	sgl	FBgn0261445	sugarless	-	Contributions welcome.
1.7802e-88	0.922323	0.693	0.496	2.02409e-84	35 Glia	CG42613	FBgn0261262	-	-	Contributions welcome.
1.38784e-92	0.912173	0.444	0.216	1.57798e-88	35 Glia	CG6723	FBgn0037895	-	-	Contributions welcome.
1.92655e-73	0.891068	0.74	0.536	2.19049e-69	35 Glia	hoe1	FBgn0041150	hoepel1	-	Contributions welcome.
4.45616e-70	0.859941	0.288	0.12	5.06665e-66	35 Glia	CG32195	FBgn0052195	-	-	Contributions welcome.
1.36946e-39	0.829926	0.629	0.503	1.55707e-35	35 Glia	bnb	FBgn0001090	bangles and beads	-	Contributions welcome.
9.47759e-71	0.81813	0.538	0.322	1.0776e-66	35 Glia	CG6356	FBgn0039178	-	-	Contributions welcome.
3.48698e-71	0.796245	0.234	0.084	3.96469e-67	35 Glia	kst	FBgn0004167	karst	20190314	karst (kst) encodes a protein that, together with the product of alpha-Spec, crosslinks F-actin and acts as a molecular scaffold. It is recruited to the apical membrane of epithelial cells by the apical determinant encoded by crb. The roles of the product of kst include endosomal trafficking, cell adhesion, cell signaling and growth control.
3.59095e-65	0.795428	0.421	0.226	4.08291e-61	35 Glia	Treh	FBgn0003748	Trehalase	20180920	Trehalase (Treh) encodes an enzyme that hydrolyzes the the disaccharide trehalose to two molecules of glucose in either the cytoplasm or the extracellular space.
6.25792e-68	0.789741	0.232	0.088	7.11525e-64	35 Glia	CG4592	FBgn0032162	-	-	Contributions welcome.
2.12065e-41	0.783254	0.284	0.154	2.41118e-37	35 Glia	GLaz	FBgn0033799	Glial Lazarillo	20181011	Glial Lazarillo (GLaz) encodes a lipid binding protein of the Lipocalin family, which are small extracellular proteins with a single-domain beta-barrel structure. It is expressed in subsets of central and peripheral glial cells and in hemocytes. It regulates longevity, stress resistance, and behavior.
8.95997e-73	0.771513	0.223	0.077	1.01875e-68	35 Glia	CG5404	FBgn0038354	-	-	Contributions welcome.
1.32697e-75	0.752355	0.769	0.618	1.50876e-71	35 Glia	nrv2	FBgn0015777	nervana 2	-	Contributions welcome.
8.72224e-65	0.724338	0.219	0.081	9.91719e-61	35 Glia	Cyp9f2	FBgn0038037	Cyp9f2	-	Contributions welcome.
2.77409e-103	0.695327	0.611	0.36	3.15414e-99	35 Glia	CG31705	FBgn0028490	-	-	Contributions welcome.
3.71703e-31	0.665738	0.302	0.183	4.22626e-27	35 Glia	nuf	FBgn0013718	nuclear fallout	20190314	nuclear fallout (nuf) encodes a cytoplasmic, coiled-coil protein that acts as an adaptor between the product of Rab11 and motor proteins in the recycling endosome pathway. It is required for early embryo cellularization, and for subsequent Rab11-dependent processes.
2.8516e-62	0.662519	0.208	0.075	3.24227e-58	35 Glia	Spn43Ab	FBgn0024293	Serpin 43Ab	-	Contributions welcome.
6.80944e-38	0.660997	0.261	0.14	7.74233e-34	35 Glia	CAP	FBgn0033504	CAP	20181011	CAP (CAP) encodes a protein that localizes to focal adhesions and associates with proteins that regulate cytoskeletal organization, including the product of Vinc. It regulates the assembly and function of two actin-rich structures: the larval muscle attachment site, and the fly chordotonal organs in the larval body wall and in the adult Johnston's organ.
2.26809e-40	0.639997	0.211	0.098	2.57882e-36	35 Glia	PLCXD	FBgn0032402	Phosphatidylinositol-specific phospholipase C X domain containing	-	Contributions welcome.
2.45025e-57	0.635108	0.748	0.598	2.78594e-53	35 Glia	Pglym78	FBgn0014869	Phosphoglyceromutase 78	20190912	Phosphoglyceromutase 78 (Pglym78) encodes an enzyme involved in myoblast fusion and somatic muscle development.
1.54399e-106	0.63161	0.622	0.36	1.75552e-102	35 Glia	Idgf4	FBgn0026415	Imaginal disc growth factor 4	-	Contributions welcome.
1.11518e-41	0.620461	0.216	0.099	1.26796e-37	35 Glia	CG32473	FBgn0052473	-	-	Contributions welcome.
3.755e-38	0.601613	0.389	0.245	4.26944e-34	35 Glia	Idgf3	FBgn0020414	Imaginal disc growth factor 3	20181004	Imaginal disc growth factor 3 (Idgf3) encodes a member of the chitinase-like protein family that was originally shown to facilitate insulin signalling in imaginal disc cell lines. Idgf3 product is a component of hemolymph clot, aids in wound healing and protects against certain infections.
2.46986e-43	0.590423	0.382	0.225	2.80823e-39	35 Glia	DOR	FBgn0035542	Diabetes and obesity regulated	20190307	Diabetes and obesity regulated (DOR) encodes a transcriptional coactivator of ecdysone receptor signaling required during metamorphosis. It is antagonized by insulin signaling via the product of foxo in the fat body and forms part of a feed-forward mechanism whereby ecdysone potentiates its own signaling. The product of DOR also regulates autophagosome formation and protein degradation via ecdyso…
3.74845e-31	0.58753	0.323	0.2	4.26199e-27	35 Glia	Mob2	FBgn0259481	Mob2	20190314	Mob2 (Mob2) encodes a protein that belongs to the Mob1/phocein domain protein family. Its functions include rhabdomere determination during photoreceptor development.
2.50332e-44	0.576331	0.509	0.345	2.84628e-40	35 Glia	CG10527	FBgn0034583	-	-	Contributions welcome.
5.2659e-39	0.553361	0.538	0.374	5.98733e-35	35 Glia	CG31663	FBgn0051663	-	-	Contributions welcome.
5.5307e-21	0.551738	0.374	0.268	6.28841e-17	35 Glia	CG1545	FBgn0030259	-	-	Contributions welcome.
1.26504e-22	0.54904	0.305	0.203	1.43835e-18	35 Glia	CG10863	FBgn0027552	-	-	Contributions welcome.
2.69654e-37	0.542265	0.463	0.309	3.06596e-33	35 Glia	CG5895	FBgn0036560	-	-	Contributions welcome.
9.5955e-44	0.534076	0.223	0.101	1.09101e-39	35 Glia	CG1358	FBgn0033196	-	-	Contributions welcome.
1.24267e-26	0.518998	0.44	0.314	1.41291e-22	35 Glia	CG15093	FBgn0034390	-	-	Contributions welcome.
1.71225e-27	0.512449	0.26	0.151	1.94683e-23	35 Glia	CG32512	FBgn0052512	-	-	Contributions welcome.
1.44247e-81	0.492116	0.903	0.72	1.64008e-77	35 Glia	CG9686	FBgn0030158	-	-	Contributions welcome.
9.60114e-24	0.480914	0.348	0.238	1.09165e-19	35 Glia	CG5793	FBgn0038858	-	-	Contributions welcome.
1.56131e-23	0.477225	0.366	0.252	1.77521e-19	35 Glia	Fim	FBgn0024238	Fimbrin	20210121	Fimbrin (Fim) encodes an actin crosslinking protein involved in the remodelling and organisation of the actin cytoskeleton that occurs in processes such as cellularization and cell migration.
3.37664e-36	0.449068	0.456	0.293	3.83924e-32	35 Glia	Idgf6	FBgn0013763	Imaginal disc growth factor 6	20180913	Imaginal disc growth factor 6 (Idgf6) is one of six genes in the IDGF family, which evolved from chitinases that lost their enzymatic activity. Idgf6 encodes a secreted protein that is highly expressed in larval fat body and adult head. Idgf6 product is involved in molting and egg chamber tube morphogenesis.
6.47772e-28	0.435969	0.434	0.297	7.36517e-24	35 Glia	nolo	FBgn0051619	no long nerve cord	20190912	no long nerve cord (nolo) encodes a protein involved in ventral cord development.
2.52725e-23	0.428898	0.581	0.477	2.87348e-19	35 Glia	CG7920	FBgn0039737	-	-	Contributions welcome.
5.45271e-51	0.410302	0.921	0.806	6.19973e-47	35 Glia	Acbp2	FBgn0010387	Acyl-CoA binding protein 2	-	Contributions welcome.
1.00291e-134	0.384338	0.498	0.19	1.1403e-130	35 Glia	CG1552	FBgn0030258	-	-	Contributions welcome.
7.7632e-30	0.374473	0.234	0.124	8.82676e-26	35 Glia	mfas	FBgn0260745	midline fasciclin	20190926	midline fasciclin (mfas) encodes a protein involved in axonogenesis and regulation of hemocyte proliferation.
9.24179e-40	0.363575	0.651	0.482	1.05079e-35	35 Glia	CG4409	FBgn0034128	-	-	Contributions welcome.

## Sheet: 38 Glia
p_val	avg_log2FC	pct.1	pct.2	p_val_adj	cluster	gene	FBgn_ID	GeneName	datestamp	gene_snapshot_text
5.9515e-177	2.73337	0.317	0.077	6.76686e-173	38 Glia	lncRNA:CR30009
2.82002e-291	2.0464	0.58	0.179	3.20637e-287	38 Glia	ImpE1	FBgn0001253	Ecdysone-inducible gene E1	20190307	Ecdysone-inducible gene E1 (ImpE1) encodes a protein similar to a low-density lipoprotein (LDL) receptor. It is hypothesized to play a role in the cell rearrangements associated with morphogenesis of the disc epithelium. ImpE1 transcription is upregulated by 20-hydroxyecdysone.
5.17064e-266	1.96151	0.807	0.409	5.87902e-262	38 Glia	stg	FBgn0003525	string	-	Contributions welcome.
0	1.70611	0.985	0.765	0	38 Glia	fax	FBgn0014163	failed axon connections	-	Contributions welcome.
0	1.64897	0.298	0.024	0	38 Glia	Traf4	FBgn0026319	TNF-receptor-associated factor 4	20190314	TNF-receptor-associated factor 4 (Traf4) encodes an adapter protein thought to bind the TNF receptor and activate downstream signaling. However, it also has TNF independent roles, especially with respect to morphogenesis. The product of Traf4 interacts with and localizes polarity and adherens junction proteins such as the products of baz and arm respectively. It is required for normal embryonic d…
4.25876e-146	1.636	0.549	0.26	4.84221e-142	38 Glia	bi	FBgn0000179	bifid	20190307	bifid (bi) encodes a T-box transcription factor that controls cell proliferation, viability and cell migration. It contributes to the development of several tissues such as brain, eyes and wings. In wing development it is activated by the product of dpp and to a lesser extent by Wg signaling.
0	1.62062	0.994	0.828	0	38 Glia	cib	FBgn0026084	ciboulot	20190912	ciboulot (cib) encodes an actin binding protein involved in brain development and the remodeling of the larval central nervous system.
0	1.61765	0.372	0.046	0	38 Glia	cv-c	FBgn0285955	crossveinless c	20190926	crossveinless c (cv-c) encodes a RhoGTPase activating protein required for the morphogenesis of many tissues through the regulation of actin organization and localization of basement membrane receptors. It regulates synaptic homeostasis at the neuromuscular junction and is required for sleep homeostasis.
1.23477e-208	1.59609	0.857	0.57	1.40393e-204	38 Glia	Fas2	FBgn0000635	Fasciclin 2	-	Contributions welcome.
1.66718e-218	1.57588	0.551	0.191	1.89558e-214	38 Glia	ab	FBgn0264442	abrupt	20190307	abrupt (ab) encodes a transcription factor that negatively regulates ecdysone signaling, as it binds to the product of tai. It regulates animal survival, organogenesis and multiple tissue morphogenesis, epithelial cell fate, cellular sexual identity, neuron differentiation and neuronal identity switch, cell migration, oncogenesis and germline differentiation. In many cell types, the product of ab…
1.44912e-210	1.48665	0.832	0.499	1.64765e-206	38 Glia	Pen	FBgn0287720	Pendulin	20190314	Pendulin (Pen) encodes a member of the Importin-alpha protein family, an essential adaptor in the Ran-GTP nuclear transport cycle binding a cargo protein to the nuclear import receptor encoded by Fs(2)Ket. In addition to nuclear protein import, the product of Pen is involved in centrosome duplication, mitotic spindle dynamics, nuclear envelope assembly, ring canal formation in the female germline…
4.62067e-195	1.40536	0.603	0.24	5.25371e-191	38 Glia	nkd	FBgn0002945	naked cuticle	-	Contributions welcome.
2.03148e-59	1.35814	0.233	0.095	2.30979e-55	38 Glia	LamC	FBgn0010397	Lamin C	20190314	Lamin C (LamC) encodes a type V intermediate filament that is essential for development. It contributes to the shape and structural integrity of the nucleus and plays roles in genome integrity and gene regulation, through contacts made with chromatin.
9.35794e-168	1.34921	0.625	0.281	1.064e-163	38 Glia	edl	FBgn0023214	ETS-domain lacking	20190307	ETS-domain lacking (edl) encodes a protein involved in Egfr signaling pathway regulation. It regulates the transcriptional repressor encoded by aop.
8.398e-127	1.32237	0.618	0.329	9.54852e-123	38 Glia	E(spl)mbeta-HLH	FBgn0002733	Enhancer of split mbeta, helix-loop-helix	-	Contributions welcome.
1.60271e-175	1.30761	0.625	0.273	1.82228e-171	38 Glia	sgg	FBgn0003371	shaggy	20190314	shaggy (sgg) encodes a glycogen synthase kinase 3, and a key component of the beta-catenin destruction complex. It functions in the canonical Wnt cascade.
6.0128e-47	1.30372	0.519	0.336	6.83655e-43	38 Glia	Hsp26	FBgn0001225	Heat shock protein 26	20190912	Heat shock protein 26 (Hsp26) encodes a protein involved in protein folding. It contributes to lifespan determination and the response to cold and heat.
3.22179e-201	1.29355	0.298	0.057	3.66317e-197	38 Glia	E(spl)m3-HLH	FBgn0002609	Enhancer of split m3, helix-loop-helix	20190926	Enhancer of split m3, helix-loop-helix (E(spl)m3-HLH) is a member the enhancer of split gene (E(spl)) complex. E(spl)m3-HLH encodes a transcriptional repressor executing Notch-mediated cellular differentiation.
5.82537e-262	1.27965	0.458	0.107	6.62344e-258	38 Glia	CG43658	FBgn0263706	-	-	Contributions welcome.
1.13777e-220	1.27249	0.939	0.676	1.29364e-216	38 Glia	Hsp27	FBgn0001226	Heat shock protein 27	20190307	Heat shock protein 27 (Hsp27) encodes a member of the ATP-independent, small heat shock protein family. It contributes to regulation of eye morphology, polyglutamine toxicity, lifespan and starvation tolerance.
1.01892e-35	1.25448	0.546	0.415	1.15851e-31	38 Glia	Wnt4	FBgn0010453	Wnt oncogene analog 4	-	Contributions welcome.
3.33926e-169	1.17493	0.746	0.399	3.79674e-165	38 Glia	emb	FBgn0020497	embargoed	20190307	embargoed (emb) encodes an exportin involved in protein export from the nucleus. It regulates the response to hypoxia and is involved in centriole replication.
6.40706e-166	1.11701	0.855	0.747	7.28483e-162	38 Glia	Argk	FBgn0000116	Arginine kinase	-	Contributions welcome.
2.10085e-142	1.11151	0.298	0.076	2.38867e-138	38 Glia	kst	FBgn0004167	karst	20190314	karst (kst) encodes a protein that, together with the product of alpha-Spec, crosslinks F-actin and acts as a molecular scaffold. It is recruited to the apical membrane of epithelial cells by the apical determinant encoded by crb. The roles of the product of kst include endosomal trafficking, cell adhesion, cell signaling and growth control.
2.69193e-179	1.10787	0.819	0.46	3.06072e-175	38 Glia	fru	FBgn0004652	fruitless	20190307	fruitless (fru) encodes a BTB zinc finger transcription factor that contributes to sexual differentiation of the neural circuits underlying male sexual behavior.
6.92677e-294	1.09392	0.95	0.765	7.87573e-290	38 Glia	CNBP	FBgn0034802	CCHC-type zinc finger nucleic acid binding protein	-	Contributions welcome.
1.13717e-147	1.06846	0.679	0.344	1.29296e-143	38 Glia	Tis11	FBgn0011837	Tis11 zinc finger protein	20190314	Tis11 zinc finger protein (Tis11) encodes a protein with three splice isoforms, all of which have the major attributes of members of the tristetraprolin (TTP) family of RNA binding and destabilizing proteins. Tis11 knockout and knock-down flies exhibit relatively minor delays in eclosion associated with accumulation of many putative mRNA targets.
1.7389e-126	1.06775	0.564	0.269	1.97713e-122	38 Glia	Jupiter	FBgn0051363	Jupiter	-	Contributions welcome.
2.7624e-281	1.05953	0.99	0.854	3.14084e-277	38 Glia	smt3	FBgn0264922	smt3	20190314	smt3 (smt3) encodes the only Drosophila SUMO family protein. It is required for embryonic patterning and mitosis. It may also have roles in wing patterning, Dpp signaling, and Ras/MAPK signaling. It localizes to the nucleus during interphase and to the kinetochores and midbodies during mitosis.
1.40846e-115	1.01577	0.649	0.345	1.60141e-111	38 Glia	dally	FBgn0263930	division abnormally delayed	20190307	division abnormally delayed (dally) encodes a core protein of heparan sulfate proteoglycans of the glypican family. It acts as a co-receptor for growth factors and morphogens, such as the products of dpp, wg, hh, upd1 and FGFs, affecting signaling and distribution of these ligands. The roles of the product of dally include wing development and germline stem cell maintenance.
1.01134e-134	1.01051	0.372	0.121	1.14989e-130	38 Glia	robo2	FBgn0002543	roundabout 2	20190321	roundabout 2 (robo2) encodes a member of the Robo receptor family that responds to the ligand encoded by sli as a repulsive cue in axons, dendrites, muscles, trachea and heart development. It can also inhibit robo1 signaling, likely explaining why the product of robo2 can appear to be an attractive receptor in certain contexts.
1.02219e-145	0.999333	0.443	0.156	1.16223e-141	38 Glia	klar	FBgn0001316	klarsicht	20190314	klarsicht (klar) encodes a member of the Nesprin family that links microtubule motors and various cellular structures. It controls the migration and positioning of nuclei in photoreceptors and muscles. It also regulates the motion of RNP granules in oocytes and lipid droplets in embryos.
9.82044e-118	0.991981	0.427	0.168	1.11658e-113	38 Glia	tara	FBgn0040071	taranis	20190314	taranis (tara) encodes a transcriptional co-regulator that interacts with chromatin remodeling complexes, cell cycle proteins, and the JNK signaling pathway. It contributes to sleep, neural progenitor proliferation, and cell fate maintenance.
2.97593e-161	0.985577	0.329	0.083	3.38364e-157	38 Glia	Dys	FBgn0260003	Dystrophin	20190926	Dystrophin (Dys) encodes a cytoplasmic protein that connects the actin cytoskeleton to the extracellular matrix via the receptor encoded by Dg. In addition, the product of Dys serves as a cytoplasmic scaffold for the membrane localization of different signaling factors, including nos, which regulates expression of miRNAs to adapt cellular homeostasis to changes induced by stress and dystrophy.
3.74679e-197	0.982716	0.255	0.04	4.26009e-193	38 Glia	18w	FBgn0287775	18 wheeler	20190307	18 wheeler (18w) encodes a member of the Toll-like receptor family. It contributes to multiple processes including ovarian follicle cell migration, antibacterial humoral response and ventral cord development. A role in convergent extension during early embryogenesis is suggested by the genetic interaction of 18w with Toll-6 and Tollo.
1.03581e-120	0.980839	0.423	0.16	1.17772e-116	38 Glia	feo	FBgn0030241	fascetto	20190307	fascetto (feo) encodes a protein that binds the central spindle microtubules and is required for proper midbody formation and cytokinesis. It also has roles in centrosome duplication and neurogenesis.
8.46807e-118	0.9797	0.706	0.391	9.62819e-114	38 Glia	cdi	FBgn0004876	center divider	20180913	center divider (cdi) encodes a serine/threonine kinase that stimulates the formation of actin fibers and focal adhesions through phosphorylation of the F-actin depolimerization factor tsr.
6.19571e-135	0.969168	0.485	0.193	7.04452e-131	38 Glia	aop	FBgn0000097	anterior open	20190307	anterior open (aop) encodes a transcriptional repressor of the ETS family. It acts downstream of receptor tyrosine kinase signaling to regulate cell fate transitions critical to the development of many tissues including the nervous system, heart, trachea and eye.
7.05038e-142	0.969141	0.366	0.112	8.01628e-138	38 Glia	LanB1	FBgn0261800	LanB1	20190926	LanB1 (LanB1) encodes a subunit of laminin, a heterotrimeric protein found in the extracellular matrix (ECM) and a major component of the basal lamina. Laminins interact with a variety of cell surface molecules such as integrin receptors and other secreted ECM components. It contributes to ECM organization, tissue adhesion, cell motility and developmental patterning.
1.67229e-127	0.962196	0.771	0.501	1.9014e-123	38 Glia	Hsp83	FBgn0001233	Heat shock protein 83	-	Contributions welcome.
7.21952e-131	0.954603	0.643	0.321	8.20859e-127	38 Glia	gro	FBgn0001139	groucho	20190307	groucho (gro) encodes a global developmental co-repressor in conjunction with manifold DNA-binding repressor partner proteins, which tether it to target promoters. It functions downstream of key signaling pathways such as Wg/Wnt and Dpp/TGF-beta. Notably, phosphorylation of the product of gro in response to MAPK activation weakens its repressor capacity.
6.28044e-126	0.951255	0.914	0.703	7.14086e-122	38 Glia	His3.3B	FBgn0004828	Histone H3.3B	20190321	Histone H3.3B (His3.3B) encodes one of two single copy histone H3 variants. His3.3A and His3.3B transcription is not under control of the cell cycle. His3.3B has a long 3'-UTR (> 1500 nucleotides) and can be processed at different polyadenylation sites which are tissue-specific.
7.18621e-189	0.94461	0.934	0.712	8.17072e-185	38 Glia	hdc	FBgn0010113	headcase	20190307	headcase (hdc) encodes two proteins by translational readthrough of a single mRNA. It is an esg target in the trachea and presumably also in imaginal tissues. The readthrough product is necessary for hdc function in the trachea.
2.44738e-133	0.943592	0.757	0.474	2.78268e-129	38 Glia	Nph	FBgn0039735	Nucleophosmin	20190912	Nucleophosmin (Nph) encodes a histone binding protein involved in chromatin remodeling and sperm chromatin decondensation.
1.11443e-134	0.935136	0.707	0.383	1.26711e-130	38 Glia	crol	FBgn0020309	crooked legs	20190307	crooked legs (crol) encodes a zinc finger transcription factor induced by 20-hydroxyecdysone at the onset of metamorphosis. It regulates wg transcription and cell cycle progression in the wing. Its over-expression in the eye accelerates the cell cycle and de-represses silenced genes.
2.07257e-111	0.933773	0.499	0.221	2.35651e-107	38 Glia	Dp	FBgn0011763	DP transcription factor	20190307	DP transcription factor (Dp) encodes a member of the DREAM complex and the common subunit of the two Drosophila heterodimeric E2F transcription factors. It is regulated by the product of Rbf and the Cyclin dependent kinases and controls the transcription of genes necessary for cell cycle progression.
6.19727e-117	0.920797	0.396	0.149	7.04629e-113	38 Glia	CG2865	FBgn0023526	-	-	Contributions welcome.
6.07831e-121	0.91834	0.357	0.12	6.91104e-117	38 Glia	ken	FBgn0011236	ken and barbie	20190314	ken and barbie (ken) encodes a transcription factor involved in genital formation.
5.96934e-38	0.880901	0.206	0.093	6.78714e-34	38 Glia	E(spl)mgamma-HLH	FBgn0002735	Enhancer of split mgamma, helix-loop-helix	-	Contributions welcome.
1.15951e-83	0.87688	0.333	0.133	1.31836e-79	38 Glia	Mcm7	FBgn0020633	Minichromosome maintenance 7	20181004	Minichromosome maintenance 7 (Mcm7) encodes a component of the MCM2-7 hexamer, which forms part of the CMG complex, together with CDC45L and GINS proteins. CMG complex is the main DNA helicase that functions during DNA replication.
2.97438e-116	0.864093	0.713	0.403	3.38188e-112	38 Glia	tral	FBgn0041775	trailer hitch	20181108	trailer hitch (tral) encodes a protein required for oocyte dorsoventral patterning via actin and microtubule cytoskeleton organization.
6.1593e-225	0.862702	0.233	0.027	7.00313e-221	38 Glia	CG42346	FBgn0259677	-	-	Contributions welcome.
4.68726e-84	0.861706	0.282	0.1	5.32942e-80	38 Glia	slp1	FBgn0003430	sloppy paired 1	20180920	sloppy paired 1 (slp1) encodes a transcription factor of the fork-head family that functions by interacting with the corepressor encoded by gro. The product of slp1 regulates a wide variety of developmental processes including embryonic segmentation, ventral fate specification in the retina, and temporal patterning of the neuroblasts that produce medulla neurons.
1.47704e-130	0.856181	0.78	0.481	1.67939e-126	38 Glia	Pdcd4	FBgn0030520	Programmed cell death 4	-	Contributions welcome.
7.80362e-130	0.848316	0.838	0.559	8.87272e-126	38 Glia	Mapmodulin	FBgn0034282	Mapmodulin	-	Contributions welcome.
2.57035e-104	0.847684	0.479	0.217	2.92249e-100	38 Glia	Socs36E	FBgn0041184	Suppressor of cytokine signaling at 36E	20190321	Suppressor of cytokine signaling at 36E (Socs36E) encodes a negative regulator of the JAK/STAT and EGFR pathways. It is a transcriptional target of the product of Stat92E that mediates lysosomal degradation following pathway stimulation and inhibits basal pathway activity.
3.88798e-111	0.839947	0.712	0.405	4.42063e-107	38 Glia	Hrb87F	FBgn0004237	Heterogeneous nuclear ribonucleoprotein at 87F	20180906	Heterogeneous nuclear ribonucleoprotein at 87F (Hrb87F) encodes a hnRNP-A family RNA-binding protein, involved in gene expression and RNA processing. It is an essential component of the nucleoplasmic omega speckles and necessary for telomere maintenance. Hrb87F null mutants show defects in development, female fertility and stress tolerance.
2.46427e-99	0.833414	0.591	0.323	2.80187e-95	38 Glia	His2Av	FBgn0001197	Histone H2A variant	20190307	Histone H2A variant (His2Av) encodes a protein that is present in about 25% of nucleosomes. It influences chromatin structure and gene regulation and is also phosphorylated in response to DNA damage in the less conserved C-terminal tail.
6.72555e-99	0.831439	0.693	0.413	7.64695e-95	38 Glia	CG9705	FBgn0036661	-	-	Contributions welcome.
3.43385e-96	0.830522	0.792	0.528	3.90428e-92	38 Glia	Hsc70Cb	FBgn0026418	Hsc70Cb	20190307	Hsc70Cb (Hsc70Cb) encodes an HSP110 family protein that interacts physically with the product of DnaJ-1 as a chaperone of misfolded proteins. It functions together with the product of DnaJ-1 to prevent the toxicity of aggregation-prone proteins.
4.01379e-99	0.828517	0.57	0.301	4.56368e-95	38 Glia	dUTPase	FBgn0250837	Deoxyuridine triphosphatase	-	Contributions welcome.
7.29853e-116	0.827876	0.792	0.492	8.29843e-112	38 Glia	Eip63E	FBgn0005640	Ecdysone-induced protein 63E	20190801	Ecdysone-induced protein 63E (Eip63E) encodes a cyclin-dependent kinase that interacts with the product of CycY. It contributes to embryogenesis, larval development and metamorphosis.
1.20004e-102	0.824487	0.612	0.34	1.36444e-98	38 Glia	Fkbp39	FBgn0013269	FK506-binding protein 39kD	20180913	FK506-binding protein 39kD (Fkbp39) encodes a protein thay acts as an inhibitor of autophagy in larval fat body.
6.37095e-180	0.824085	0.282	0.055	7.24377e-176	38 Glia	CG6891	FBgn0030955	-	-	Contributions welcome.
4.59722e-41	0.819002	0.297	0.155	5.22704e-37	38 Glia	Trim9	FBgn0051721	Tripartite motif containing 9	20190314	Tripartite motif containing 9 (Trim9) encodes a ring finger domain-containing E3 ubiquitin ligase that contributes to neurogenesis, axon guidance, eye development and regulation of locomotive behaviour.
1.51697e-91	0.818778	0.52	0.258	1.72479e-87	38 Glia	Dg	FBgn0034072	Dystroglycan	20190307	Dystroglycan (Dg) encodes a major non-integrin extracellular matrix (ECM) receptor that connects the ECM to the actin cytoskeleton. It regulates animal survival and temperature preference, muscle integrity, myotendinous and neuromuscular junction formation and function, nervous system development, axon pathfinding, rhabdomere differentiation, neuronal stem cell division and epithelial polarity.
8.07442e-93	0.814443	0.456	0.21	9.18062e-89	38 Glia	Paf-AHalpha	FBgn0025809	Platelet-activating factor acetylhydrolase alpha	-	Contributions welcome.
1.52415e-96	0.80202	0.676	0.399	1.73296e-92	38 Glia	E2f1	FBgn0011766	E2F transcription factor 1	-	Contributions welcome.
4.02095e-103	0.799437	0.672	0.382	4.57183e-99	38 Glia	lolal	FBgn0022238	lola like	20190926	lola like (lolal) encodes a small BTB-domain protein related to the Trithorax group of chromatin regulators. lolal transcripts are found in oocytes and the protein translocates to embryonic nuclei after the maternal to zygotic transition. lolal homozygous germline clone embryos show reduced dpp expression during dorsal-ventral patterning.
3.42416e-81	0.798845	0.493	0.255	3.89326e-77	38 Glia	dsh	FBgn0000499	dishevelled	-	Contributions welcome.
2.58858e-92	0.792236	0.545	0.281	2.94322e-88	38 Glia	Pep	FBgn0004401	Protein on ecdysone puffs	-	Contributions welcome.
4.76285e-76	0.791746	0.595	0.352	5.41536e-72	38 Glia	Rpt2	FBgn0015282	Regulatory particle triple-A ATPase 2	20180920	Regulatory particle triple-A ATPase 2 (Rpt2) encodes one of six ATPases that form the base of the regulatory 19S cap of the proteasome. The Rpt2 product is involved in the recognition of specific substrates destined for degradation, such as those involved in Notch signalling pathway.
2.17441e-42	0.790422	0.257	0.126	2.47231e-38	38 Glia	SP1173	FBgn0035710	SP1173	-	Contributions welcome.
6.55739e-103	0.785573	0.283	0.088	7.45575e-99	38 Glia	RhoGAP18B	FBgn0261461	Rho GTPase activating protein at 18B	20190801	Rho GTPase activating protein at 18B (RhoGAP18B) encodes a protein that can act as a GTPase activating protein for several Rho GTPase and is involved in the regulation of actin dynamics.
2.44722e-66	0.784925	0.433	0.226	2.78248e-62	38 Glia	mt:tRNA:Arg-TCG
1.24144e-89	0.784701	0.602	0.331	1.41152e-85	38 Glia	Cpsf6	FBgn0035872	Cleavage and polyadenylation specific factor 6	-	Contributions welcome.
4.32581e-76	0.783312	0.327	0.137	4.91845e-72	38 Glia	wds	FBgn0040066	will die slowly	-	Contributions welcome.
4.01229e-112	0.772976	0.818	0.554	4.56197e-108	38 Glia	CtBP	FBgn0020496	C-terminal Binding Protein	-	Contributions welcome.
1.89407e-66	0.771077	0.549	0.32	2.15355e-62	38 Glia	elB	FBgn0004858	elbow B	-	Contributions welcome.
2.83883e-105	0.76167	0.776	0.526	3.22775e-101	38 Glia	Nlp	FBgn0016685	Nucleoplasmin	-	Contributions welcome.
2.76347e-57	0.752482	0.567	0.36	3.14206e-53	38 Glia	mt:tRNA:Ser-GCT
4.71033e-94	0.752113	0.706	0.441	5.35565e-90	38 Glia	SNRPG	FBgn0261791	Small nuclear ribonucleoprotein G	20190314	Small nuclear ribonucleoprotein G (SNRPG) encodes a Sm class protein and a common component of pre-mRNA processing U snRNPs. It forms the toroidal core of U snRNPs (Sm core domain) together with 6 related Sm proteins.
1.53943e-127	0.750042	0.96	0.823	1.75033e-123	38 Glia	ctp	FBgn0011760	cut up	20190307	cut up (ctp) encodes the 8 kDa (LC8/DLC1) subunit of the cytoplasmic Dynein, as well as the Myosin V. It homodimerizes and binds to a variety of proteins. It is involved in both dynein-dependent and independent functions such as cell viability, axonal guidance, spermatid growth and individualization, and regulation of spermatogonial divisions.
4.6965e-78	0.749938	0.363	0.157	5.33992e-74	38 Glia	Chpf	FBgn0263005	Chondroitin polymerizing factor	-	Contributions welcome.
5.26705e-98	0.748556	0.293	0.096	5.98864e-94	38 Glia	Cse1	FBgn0022213	Chromosome segregation 1	-	Contributions welcome.
4.90257e-91	0.748013	0.838	0.597	5.57423e-87	38 Glia	eIF2beta	FBgn0004926	eukaryotic translation initiation factor 2 subunit beta	-	Contributions welcome.
5.6191e-83	0.73785	0.514	0.264	6.38891e-79	38 Glia	Nop60B	FBgn0259937	Nucleolar protein at 60B	20190228	Nucleolar protein at 60B (Nop60B) encodes a pseudouridine synthase that is a core component of H/ACA small nucleolar ribonucleoproteins (snoRNPs) and small Cajal body-specific ribonucleoproteins (scaRNPs). It is involved in pseudouridylation of cellular RNA, ribosome biogenesis, translation efficiency, cell proliferation, stress response and stem cell maintenance.
1.45077e-78	0.735592	0.71	0.459	1.64953e-74	38 Glia	Tlk	FBgn0283657	Tousled-like kinase	20190314	Tousled-like kinase (Tlk) encodes a serine/threonine kinase that acts in a cell cycle-dependent manner. It contributes to cell morphogenesis, cell migration and cell death through interactions with chromatin components.
1.09225e-84	0.731623	0.565	0.3	1.24189e-80	38 Glia	SmD3	FBgn0023167	Small ribonucleoprotein particle protein SmD3	20190314	Small ribonucleoprotein particle protein SmD3 (SmD3) encodes an RNA binding protein that forms a heterodimeric sub-complex with the product of SmB. They function as part of the heteroheptameric ring complex Sm core, which is involved in the formation of spliceosomal small nuclear RNPs (U1, U2, U4 and U5), which together catalyze pre-mRNA splicing. The product of SmD3 also has a function in germli…
2.65703e-69	0.728615	0.493	0.259	3.02104e-65	38 Glia	rdx	FBgn0264493	roadkill	20190314	roadkill (rdx) encodes a protein that functions as a substrate recognition component of Cul3-based E3 ubiquitin ligase complexes. It regulates the Hedgehog signaling pathway by promoting the degradation of the transcription factor encoded by ci.
2.75807e-110	0.727081	0.834	0.622	3.13593e-106	38 Glia	rin	FBgn0015778	rasputin	20190926	rasputin (rin) encodes an RNA-binding protein that regulates gene expression. It is involved in eye development and the dorsal/ventral axis specification of the ovary.
3.99641e-27	0.721083	0.536	0.385	4.54392e-23	38 Glia	trn	FBgn0010452	tartan	20190314	tartan (trn) encodes a transmembrane leucine-rich repeat protein. It is closely related to caps and genetically interacts with it. Together they regulate embryonic motor axon guidance and innervation of antennal lobe glomeruli by olfactory sensory axons. The product of trn is a substrate for the product of Ptp52F and genetically interacts with it to regulate guidance of SNa motor axons.
1.60993e-75	0.719767	0.398	0.183	1.83049e-71	38 Glia	Pat1	FBgn0029878	Protein interacting with APP tail-1	20190314	Protein interacting with APP tail-1 (Pat1) encodes a protein required for the product of Khc to transport cargo and to maximize its motility. In oocytes the products of Pat1 and Klc act in a redundant manner.
3.5544e-129	0.715911	0.917	0.706	4.04136e-125	38 Glia	Df31	FBgn0022893	Decondensation factor 31	20190912	Decondensation factor 31 (Df31) encodes a histone binding protein involved in nucleosome assembly.
1.1593e-71	0.709256	0.561	0.316	1.31813e-67	38 Glia	for	FBgn0000721	foraging	20190307	foraging (for) encodes a serine/threonine kinase and a member of the protein kinase G family. For roles include feeding, locomotion, metabolism, development, olfactory habituation, learning and memory, stress, social behavior, as well as Malpighian tubule, heart, muscle and synaptic function.
3.44537e-72	0.708489	0.537	0.299	3.91738e-68	38 Glia	CG14478	FBgn0028953	-	-	Contributions welcome.
2.66574e-84	0.70694	0.776	0.529	3.03094e-80	38 Glia	Sem1	FBgn0266666	Suppressor of exocyst mutations 1	-	Contributions welcome.
2.19429e-64	0.706699	0.396	0.196	2.49491e-60	38 Glia	BtbVII	FBgn0263108	BTB-protein-VII	-	Contributions welcome.
2.16016e-75	0.703875	0.525	0.28	2.4561e-71	38 Glia	Ndf	FBgn0043456	Nucleosome-destabilizing factor	20190314	Nucleosome-destabilizing factor (Ndf) encodes a putative H3K36me3 binding protein, which binds active gene bodies.
3.61255e-81	0.701142	0.653	0.39	4.10747e-77	38 Glia	Top1	FBgn0004924	Topoisomerase 1	20190314	Topoisomerase 1 (Top1) encodes a topoisomerase with essential functions in cell proliferation during stages of oogenesis, embryogenesis, larva, and pupa.
8.24593e-72	0.695104	0.686	0.464	9.37562e-68	38 Glia	shot	FBgn0013733	short stop	20190314	short stop (shot) encodes a member of the spectraplakin family of large cytoskeletal linker molecules. It binds both actin and microtubules, as well as scaffold proteins, certain signalling factors and calcium. It plays developmental and maintenance roles in the nervous system, the epidermis, at muscle attachments, the foregut, the wing, tracheae and oocytes.
4.43576e-89	0.694589	0.268	0.089	5.04346e-85	38 Glia	CG14434	FBgn0029915	-	-	Contributions welcome.
1.69381e-88	0.685956	0.284	0.098	1.92586e-84	38 Glia	brk	FBgn0024250	brinker	20190307	brinker (brk) encodes a transcriptional repressor that plays important roles in the development of many tissues, including most imaginal discs, where its expression is negatively regulated by Dpp signaling.
3.17011e-68	0.68443	0.56	0.325	3.60442e-64	38 Glia	endos	FBgn0061515	endosulfine	20191003	endosulfine (endos) encodes a protein that, after its phosphorylation by the kinase encoded by gwl, inhibits the phosphatase encoded by tws. This inhibition is important for the entry of cells into M phase during the cell cycle.
5.30996e-82	0.684245	0.763	0.512	6.03742e-78	38 Glia	Usp7	FBgn0030366	Ubiquitin-specific protease 7	-	Contributions welcome.
1.11812e-65	0.683141	0.413	0.207	1.2713e-61	38 Glia	pnt	FBgn0003118	pointed	-	Contributions welcome.
6.00714e-69	0.681456	0.427	0.212	6.83011e-65	38 Glia	AGO2	FBgn0087035	Argonaute 2	20190307	Argonaute 2 (AGO2) encodes an Argonaute/Piwi family protein, which interacts with small interfering RNAs (siRNAs) to form RNA-induced silencing complexes (RISCs). RISCs are guided to target and cleave transcripts (mostly from transposons and viruses).
2.7183e-76	0.680899	0.311	0.125	3.09071e-72	38 Glia	ttk	FBgn0003870	tramtrack	-	Contributions welcome.
9.22854e-94	0.675382	0.868	0.645	1.04929e-89	38 Glia	CG45050	FBgn0266410	-	-	Contributions welcome.
6.66466e-56	0.669418	0.746	0.546	7.57771e-52	38 Glia	bun	FBgn0259176	bunched	-	Contributions welcome.
8.91975e-95	0.669129	0.834	0.604	1.01418e-90	38 Glia	Dsp1	FBgn0278608	Dorsal switch protein 1	-	Contributions welcome.
8.22647e-46	0.668157	0.283	0.138	9.3535e-42	38 Glia	toc	FBgn0015600	toucan	20190314	toucan (toc) encodes a protein that associates with spindle microtubules being involved in mitotic spindle organization, mitotic sister chromatid segregation and ovarian follicle cell formation.
3.09011e-67	0.666686	0.376	0.176	3.51346e-63	38 Glia	clu	FBgn0034087	clueless	20190307	clueless (clu) encodes a cytoplasmic ribonucleoprotein that is required for mitochondrial function. It functions in part with protein complexes at the outer mitochondrial membrane, such as the ribosome, the translocase complex TOM and the mitophagy proteins encoded by park and Pink1. Loss of clu causes mitochondrial oxidative damage, decreased ATP and lethality.
1.32586e-70	0.662945	0.314	0.131	1.50751e-66	38 Glia	woc	FBgn0010328	without children	20190321	without children (woc) encodes a chromatin-binding factor related to the mammalian MYM-type family of transcription factors. It is involved in telomere capping, regulation of transcription, ecdysone biosynthesis and germline stem cell differentiation.
2.48809e-71	0.654826	0.569	0.326	2.82896e-67	38 Glia	Sh3beta	FBgn0035772	Sh3beta	-	Contributions welcome.
6.15971e-71	0.649251	0.27	0.103	7.00359e-67	38 Glia	pbl	FBgn0003041	pebble	20190613	pebble (pbl) encodes a Rho guanine nucleotide exchange factor that contributes to multiple processes involving actin cytoskeleton reorganization, including cytokinesis, axogenesis and wound healing as well as cell shape regulation and cell migration during gastrulation.
1.64249e-65	0.644821	0.395	0.192	1.86751e-61	38 Glia	h	FBgn0001168	hairy	20190307	hairy (h) encodes a bHLH transcriptional repressor that recruits the corepressor encoded by gro to target promoters. It is a pair-rule gene that contributes to embryonic segmentation and peripheral neurogenesis.
3.31853e-69	0.639495	0.338	0.146	3.77317e-65	38 Glia	Psc	FBgn0005624	Posterior sex combs	20190314	Posterior sex combs (Psc) was originally identified as a member of the Polycomb group of genes that regulate gene expression through epigenetic marks.
1.72627e-53	0.631677	0.31	0.146	1.96277e-49	38 Glia	inaE	FBgn0261244	inactivation no afterpotential E	20190307	inactivation no afterpotential E (inaE) encodes a diacylglycerol lipase involved in phototransduction and response to oxidative stress.
1.0187e-81	0.631181	0.889	0.715	1.15827e-77	38 Glia	Jafrac1	FBgn0040309	thioredoxin peroxidase 1	-	Contributions welcome.
1.3747e-32	0.623767	0.281	0.156	1.56303e-28	38 Glia	how	FBgn0264491	held out wings	20190307	held out wings (how) encodes an RNA-binding protein highly expressed in the mesoderm and tendon cells. It is spliced into two isoforms: how(L) and how(S). how(L) induces RNA destabilization, whereas How(S) stabilizes the RNA targets.
7.57086e-76	0.615146	0.812	0.627	8.60807e-72	38 Glia	HmgD	FBgn0004362	High mobility group protein D	20180906	High mobility group protein D (HmgD) encodes a highly abundant chromosomal protein involved in DNA bending and chromatin organization.
4.21771e-58	0.614081	0.7	0.486	4.79553e-54	38 Glia	Galphai	FBgn0001104	G protein alpha i subunit	-	Contributions welcome.
1.14969e-52	0.612826	0.357	0.182	1.3072e-48	38 Glia	Atg13	FBgn0261108	Autophagy-related 13	20190307	Autophagy-related 13 (Atg13) encodes a subunit of the evolutionarily conserved Atg1 kinase complex, which controls the initiation of autophagosome formation.
2.79343e-42	0.612082	0.337	0.184	3.17613e-38	38 Glia	wge	FBgn0051151	winged eye	20190321	winged eye (wge) encodes a protein that localizes to the histone locus body and regulates histone expression to ensure genomic stability. wge overexpression produces eye to wing transformation.
1.03347e-62	0.610989	0.734	0.5	1.17506e-58	38 Glia	Trf2	FBgn0261793	TATA box binding protein-related factor 2	20190801	TATA box binding protein-related factor 2 (Trf2) encodes a core promoter recognition factor that mediates gene transcription. It contributes to spiracle morphogenesis, pupal development and salivary gland cell death.
2.58283e-59	0.609233	0.492	0.277	2.93668e-55	38 Glia	RpII215
8.71455e-74	0.605254	0.778	0.567	9.90844e-70	38 Glia	p23	FBgn0037728	p23	-	Contributions welcome.
9.43592e-58	0.604621	0.28	0.119	1.07286e-53	38 Glia	fra	FBgn0011592	frazzled	20190307	frazzled (fra) encodes a DCC-like Netrin receptor that mediates axon guidance. It also contributes to dendrite guidance, development and morphogenesis.
1.27152e-19	0.602177	0.619	0.5	1.44572e-15	38 Glia	CG42806	FBgn0261975	-	-	Contributions welcome.
1.63574e-51	0.600774	0.463	0.265	1.85984e-47	38 Glia	dco	FBgn0002413	discs overgrown	20190307	discs overgrown (dco) encodes a Ser/Thr protein kinase that functions in the circadian rhythm pathway to phosphorylate and bind with circadian target proteins such as the product of per. It also contributes to Hedgehog and Wnt pathways, cell death, neurodegeneration, hyperplasia and planar cell polarity.
6.47862e-64	0.598686	0.663	0.438	7.3662e-60	38 Glia	Nap1	FBgn0015268	Nucleosome assembly protein 1	20190314	Nucleosome assembly protein 1 (Nap1) encodes a core histone chaperone involved in histone nuclear transfer and chromatin assembly.
9.06991e-54	0.597737	0.373	0.19	1.03125e-49	38 Glia	CCT8	FBgn0284436	Chaperonin containing TCP1 subunit 8	-	Contributions welcome.
3.33091e-61	0.597683	0.6	0.37	3.78725e-57	38 Glia	SmF	FBgn0000426	Small ribonucleoprotein particle protein SmF	20190314	Small ribonucleoprotein particle protein SmF (SmF) encodes an RNA binding protein that functions as part of a heteroheptameric ring structure called the Sm core. This complex binds to spliceosomal small nuclear RNAs (e.g. U1, U2, U4 and U5) and helps to carry out pre-mRNA splicing. It also forms a heterotrimeric sub-complex with the products of SmE and SNRPG.
3.86939e-89	0.594803	0.85	0.642	4.3995e-85	38 Glia	bel	FBgn0263231	belle	20190516	belle (bel) encodes a DEAD-box RNA helicase that functions both as positive and negative translation regulator. It is essential for embryo viability and fertility, and is required for the maintenance of male germ-line stem cells.
6.89175e-76	0.585389	0.245	0.083	7.83592e-72	38 Glia	Dcp-1	FBgn0010501	Death caspase-1	20190307	Death caspase-1 (Dcp-1) encodes an effector caspase that cleaves specific proteins during apoptosis. It typically acts downstream of the initiator caspase encoded by Dronc. It is also involved in non-apoptotic processes such as autophagy.
3.76025e-53	0.58501	0.5	0.294	4.27541e-49	38 Glia	Map205	FBgn0002645	Microtubule-associated protein 205	20190314	Microtubule-associated protein 205 (Map205) encodes a protein that binds and stabilizes microtubules. It also binds, inhibits and stabilizes the product of polo on microtubules during interphase.
2.89259e-61	0.584613	0.571	0.348	3.28887e-57	38 Glia	D1	FBgn0000412	D1 chromosomal protein	20180906	D1 chromosomal protein (D1) encodes a multi-AT-hook chromosomal protein that associates with AT-rich satellites, including the SAT-III repeats of the X-chromosome. The product of D1 binds to the minor-groove of the DNA and favors heterochromatin-mediated gene repression involving its interaction with topoisomerase II.
2.08308e-74	0.584041	0.846	0.662	2.36846e-70	38 Glia	ct	FBgn0004198	cut	20190307	cut (ct) encodes a homeoprotein that functions as a transcriptional factor in many different cells such as wing disc, muscle, oocyte and sense organ cells. It is a regulator of type-specific neuronal identity in the peripheral nervous system. ct is expressed at variable levels in the dendritic arborization (DA) neurons and these levels control the different dendritic morphologies specific for eac…
6.01156e-30	0.583217	0.527	0.373	6.83514e-26	38 Glia	Toll-7	FBgn0034476	Toll-7	20181018	Toll-7 (Toll-7) encodes a plasma membrane Toll receptor that binds to viral glycoproteins, leading to the activation of antiviral defenses including autophagy.
8.34994e-67	0.582806	0.36	0.164	9.49388e-63	38 Glia	nop5	FBgn0026196	nop5	-	Contributions welcome.
9.41526e-78	0.579789	0.812	0.592	1.07051e-73	38 Glia	Syp	FBgn0038826	Syncrip	20181108	Syncrip (Syp) encodes an RNA-binding protein that regulates the localization and translation of mRNAs involved in multiple processes. It is required for synapse morphology and synaptic transmission at the neuromuscular junction as well as being involved in oocyte axis specification and control of neuronal cell fates in the mushroom body.
6.09774e-70	0.577467	0.292	0.114	6.93314e-66	38 Glia	ckn	FBgn0033987	caskin	20190307	caskin (ckn) encodes a cytoplasmic adaptor protein that intreacts with the products of Lar and dock. It is required for axon growth and guidance.
4.02308e-62	0.576338	0.51	0.282	4.57424e-58	38 Glia	unc-119	FBgn0025549	unc-119	-	Contributions welcome.
4.97181e-59	0.576333	0.351	0.166	5.65295e-55	38 Glia	CG12391	FBgn0033581	-	-	Contributions welcome.
2.54435e-63	0.572804	0.593	0.361	2.89292e-59	38 Glia	CG7637	FBgn0033548	-	-	Contributions welcome.
5.18698e-60	0.57242	0.52	0.294	5.89759e-56	38 Glia	CG45049	FBgn0266409	-	-	Contributions welcome.
2.10901e-65	0.569701	0.632	0.392	2.39794e-61	38 Glia	Tet	FBgn0263392	Ten-Eleven Translocation (TET) family protein	-	Contributions welcome.
4.93039e-62	0.56809	0.444	0.23	5.60585e-58	38 Glia	N	FBgn0004647	Notch	-	Contributions welcome.
5.33331e-59	0.567774	0.314	0.141	6.06398e-55	38 Glia	zfh1	FBgn0004606	Zn finger homeodomain 1	-	Contributions welcome.
5.4223e-53	0.566371	0.517	0.304	6.16515e-49	38 Glia	puc	FBgn0243512	puckered	20190314	puckered (puc) encodes a serine/threonine protein phosphatase that mediates a feedback loop that regulates the Jun-N-terminal kinase pathway.
4.12933e-54	0.565	0.331	0.159	4.69505e-50	38 Glia	fz	FBgn0001085	frizzled	20190307	frizzled (fz) encodes the founding member of the Fz family of receptors for Wnt ligands. It is part of Wnt signaling and planar cell polarity pathways.
2.88212e-50	0.564524	0.717	0.513	3.27698e-46	38 Glia	tna	FBgn0026160	tonalli	20181018	tonalli (tna) is an essential gene that encodes several isoforms, including Tna-A, which physically associates with subunits of the Brahma chromatin remodeling complex and is involved in transcriptional activation.
1.05272e-53	0.564487	0.461	0.257	1.19694e-49	38 Glia	Ptp10D	FBgn0004370	Protein tyrosine phosphatase 10D	20190314	Protein tyrosine phosphatase 10D (Ptp10D) encodes a transmembrane receptor tyrosine phosphatase closely related to the product of Ptp4E. Ptp4E-Ptp10D double mutants have lethal respiratory defects. Ptp10D-Ptp69D double mutants have a strong phenotype in which embryonic CNS axons abnormally cross the ventral midline. The product of Ptp10D regulates signaling through the receptor tyrosine kinases e…
5.56174e-45	0.562588	0.37	0.2	6.3237e-41	38 Glia	Pp2C1	FBgn0022768	Protein phosphatase 2C	-	Contributions welcome.
2.10992e-52	0.551629	0.574	0.359	2.39897e-48	38 Glia	CG43759	FBgn0264090	-	-	Contributions welcome.
1.50952e-52	0.550498	0.242	0.1	1.71632e-48	38 Glia	wake	FBgn0266418	wide awake	20190321	wide awake (wake) encodes a clock output molecule that regulates the timing of sleep onset. It upregulates the GABA receptor encoded by Rdl in the arousal-promoting large ventrolateral neurons, thus suppressing activity of the these cells at dusk and facilitating sleep onset at that time.
1.3277e-52	0.550015	0.549	0.335	1.5096e-48	38 Glia	B52	FBgn0004587	B52	-	Contributions welcome.
1.51252e-56	0.548598	0.322	0.148	1.71973e-52	38 Glia	jigr1	FBgn0039350	jing interacting gene regulatory 1	20181108	jing interacting gene regulatory 1 (jigr1) encodes a nuclear protein that is differentially expressed in the embryonic central nervous system and highly expressed in neurons and glial cells in the larval nervous system. Its expression is downregulated in larval neuroblasts by the miR-92 family to maintain the neuroblast pool.
6.72918e-53	0.547654	0.332	0.159	7.65108e-49	38 Glia	e(r)	FBgn0011586	enhancer of rudimentary	-	Contributions welcome.
4.02509e-50	0.547074	0.743	0.529	4.57653e-46	38 Glia	chrb	FBgn0036165	charybde	-	Contributions welcome.
3.91238e-68	0.54661	0.498	0.261	4.44837e-64	38 Glia	wdp	FBgn0034718	windpipe	20190926	windpipe (wdp) encodes a regulator of the JAK/STAT pathway. It is involved in intestinal homeostasis, trachea development and synaptic target recognition.
3.941e-59	0.544165	0.275	0.114	4.48092e-55	38 Glia	pico	FBgn0261811	pico	20190314	pico (pico) encodes an intracellular adapter protein belonging to the MRL family of proteins, which transduce signals from growth factor receptors to changes in the actin cytoskeleton. Its roles include the regulation of growth and cell migration.
1.86825e-39	0.543404	0.457	0.286	2.1242e-35	38 Glia	mod	FBgn0002780	modulo	20180920	modulo (mod) encodes a nucleolar protein that is required for growth of proliferative cells through its association with the proto-oncogene Myc. The mod protein is essential for transcription of spermatid-differentiation genes and for high expression of meiotic arrest genes. The product of mod is phosphorylated, which in turn regulates its localization.
7.75003e-47	0.543048	0.206	0.083	8.81178e-43	38 Glia	Tsp96F	FBgn0027865	Tetraspanin 96F	-	Contributions welcome.
5.50032e-61	0.543041	0.497	0.269	6.25386e-57	38 Glia	CG12065	FBgn0030052	-	-	Contributions welcome.
1.58104e-61	0.539738	0.733	0.505	1.79764e-57	38 Glia	fs(1)h	FBgn0004656	female sterile (1) homeotic	20210121	female sterile (1) homeotic (fs(1)h) encodes a Bromodomain and Extra-Terminal domain (BET) family of protein, characterized by the presence of two tandem bromodomains and an extra-terminal (ET) domain. BET proteins can bind acetylated lysine residues in histones and regulate transcription. The proteins encoded by fs(1)h and human BRD2 possess protein kinase activity.
3.97679e-43	0.538446	0.637	0.437	4.52161e-39	38 Glia	CG14464	FBgn0033000	-	-	Contributions welcome.
2.56503e-58	0.538317	0.801	0.639	2.91644e-54	38 Glia	GstD1	FBgn0001149	Glutathione S transferase D1	-	Contributions welcome.
1.60994e-48	0.536246	0.245	0.107	1.83051e-44	38 Glia	CG6712	FBgn0032408	-	-	Contributions welcome.
7.01972e-64	0.535297	0.298	0.124	7.98142e-60	38 Glia	kek1	FBgn0015399	kekkon 1	20190314	kekkon 1 (kek1) encodes a transmembrane protein that acts in a negative feedback loop to modulate the activity of the product of Egfr in a number of tissues, including follicle cells and imaginal discs. It also plays a role in axonal outgrowth in the central nervous system.
6.01726e-30	0.535127	0.532	0.368	6.84162e-26	38 Glia	Hsp23	FBgn0001224	Heat shock protein 23	20190912	Heat shock protein 23 (Hsp23) encodes a protein involved in protein folding. It contributes to the response to cold, heat and hypoxia.
2.62661e-55	0.534966	0.623	0.398	2.98646e-51	38 Glia	His3.3A	FBgn0014857	Histone H3.3A	-	Contributions welcome.
1.21412e-38	0.534426	0.676	0.486	1.38046e-34	38 Glia	hth	FBgn0001235	homothorax	20190321	homothorax (hth) encodes a homeodomain transcription factor that allows the nuclear import of the protein encoded by exd by direct binding. The complex hth-exd are Hox cofactors but also have additional Hox-independent functions such as in antennal development, proximal appendages patterning, and cell division promotion of the undifferentiated eye field.
1.09805e-62	0.533935	0.247	0.094	1.24848e-58	38 Glia	CG8223	FBgn0037624	-	-	Contributions welcome.
7.83498e-45	0.530903	0.562	0.363	8.90837e-41	38 Glia	PPP4R2r	FBgn0030208	Protein phosphatase 4 regulatory subunit 2-related protein	-	Contributions welcome.
2.91173e-46	0.528588	0.286	0.135	3.31064e-42	38 Glia	Con	FBgn0005775	Connectin	20190307	Connectin (Con) encodes a transmembrane homophilic cell adhesion protein involved in axon guidance and target recognition.
5.36163e-53	0.527671	0.34	0.165	6.09617e-49	38 Glia	wcy	FBgn0030812	wacky	20190919	wacky (wcy) encodes a protein involved in habituation, autophagy regulation and TORC1 signaling.
3.02386e-34	0.526606	0.271	0.144	3.43813e-30	38 Glia	scro	FBgn0287186	scarecrow	20181011	scarecrow (scro) is an NK-2 homeobox gene that is expressed in specific neuronal clusters of the ventral nerve cord and in the optic lobes of the brain, as well as in the developing pharynx.
3.02052e-56	0.524174	0.389	0.195	3.43433e-52	38 Glia	NHP2	FBgn0029148	NHP2	-	Contributions welcome.
7.01591e-47	0.522424	0.686	0.485	7.97709e-43	38 Glia	tai	FBgn0041092	taiman	20190314	taiman (tai) encodes an ecdysone receptor co-activator related to mammalian steroid receptor coactivator (SRC) proteins. It contributes to border cell migration.
7.29457e-47	0.518397	0.618	0.406	8.29392e-43	38 Glia	alpha-Cat	FBgn0010215	alpha Catenin	-	Contributions welcome.
3.44556e-55	0.517435	0.663	0.439	3.9176e-51	38 Glia	Rm62	FBgn0003261	Rm62	-	Contributions welcome.
3.70192e-49	0.514411	0.697	0.513	4.20909e-45	38 Glia	kra	FBgn0250753	krasavietz	20190314	krasavietz (kra) encodes a translational regulator that is able to interact with the translation initiation factor encoded by eIF2beta. It is involved in axon guidance, long-term memory, and alcohol addiction.
3.01367e-33	0.513354	0.251	0.13	3.42654e-29	38 Glia	AhcyL1	FBgn0035371	Adenosylhomocysteinase like 1	20190321	Adenosylhomocysteinase like 1 (AhcyL1) encodes a protein that, together with the product of AhcyL2, belongs to AHCY-like proteins. AhcyL1 and AhcyL2 products have lost their canonical enzymatic functions due to critical mutations in their AHCY-domains. However, via hetero-multimerization, the products of AhcyL1 and AhcyL2 can suppress the activity of the enzyme encoded by Ahcy, which catalyzes th…
2.91145e-42	0.513214	0.464	0.278	3.31032e-38	38 Glia	mask	FBgn0043884	multiple ankyrin repeats single KH domain	-	Contributions welcome.
1.07612e-46	0.509922	0.319	0.158	1.22355e-42	38 Glia	Roc2	FBgn0044020	Regulator of cullins 2	20190314	Regulator of cullins 2 (Roc2) encodes a C2H2 type zinc finger protein that binds specifically to the product of Cul5 and recruits ubiquitin-charged E2 to the CRL5 E3 ubiquitin ligase complex, which functions during oogenesis.
9.99017e-57	0.509765	0.904	0.747	1.13588e-52	38 Glia	Imp	FBgn0285926	IGF-II mRNA-binding protein	20190307	IGF-II mRNA-binding protein (Imp) encodes a protein that regulates the stability, translation and/or transport of its associated mRNAs, a large number of them encoding F-actin regulators. It is an essential protein required for neural and germline stem cell maturation, neuronal remodeling, as well as the expression modulation of asymmetrically localized maternal mRNAs.
2.65967e-54	0.509175	0.392	0.201	3.02405e-50	38 Glia	pcs	FBgn0033988	parcas	-	Contributions welcome.
3.56095e-48	0.506448	0.507	0.309	4.0488e-44	38 Glia	Su(var)205	FBgn0003607	Suppressor of variegation 205	-	Contributions welcome.
1.8971e-42	0.504399	0.286	0.142	2.15701e-38	38 Glia	CG9776	FBgn0027866	-	-	Contributions welcome.
6.07622e-51	0.502673	0.389	0.202	6.90866e-47	38 Glia	raskol	FBgn0261570	raskol	-	Contributions welcome.
7.77596e-92	0.502503	0.941	0.833	8.84127e-88	38 Glia	tsr	FBgn0011726	twinstar	-	Contributions welcome.
6.64969e-52	0.501613	0.323	0.155	7.5607e-48	38 Glia	Nxt1	FBgn0028411	NTF2-related export protein 1	-	Contributions welcome.
7.25026e-41	0.500891	0.325	0.174	8.24355e-37	38 Glia	kuk	FBgn0038476	kugelkern	20181115	kugelkern (kuk) encodes a nuclear envelope protein required for nuclear elongation during cellularization. It shares structural and functional similarities to lamins.
1.62938e-45	0.499265	0.382	0.205	1.85261e-41	38 Glia	E(Pc)	FBgn0000581	Enhancer of Polycomb	20190926	Enhancer of Polycomb (E(Pc)) encodes a chromatin protein that functions as a suppressor of position-effect variegation. An unusual member of the Polycomb group; it does not exhibit homeotic transformations on its own, but rather enhances mutations in other Polycomb group genes. It forms part of the TIP60 histone acetyltransferase complex, which has been involved in many processes, including both …
8.52405e-68	0.499051	0.957	0.836	9.69184e-64	38 Glia	Rbfox1	FBgn0052062	RNA-binding Fox protein 1	20190314	RNA-binding Fox protein 1 (Rbfox1) encodes RNA-binding proteins that bind to (U)GCAUG elements. Nuclear isoforms of the product of Rbfox1 regulate tissue specific alternative splicing, while cytoplasmic isoforms regulate mRNA translation. It functions in a number of processes, including germline cyst development.
7.50431e-48	0.492229	0.422	0.236	8.5324e-44	38 Glia	Set	FBgn0014879	Set	20190314	Set (Set) encodes a subunit of the inhibitor of histone acetyltransferase (INHAT) complex, which controls histone acetylation. It is involved in transcriptional regulation, which ultimately controls different processes such as p53-mediated apoptosis and neuronal development.
4.0585e-51	0.491879	0.391	0.204	4.61451e-47	38 Glia	cg	FBgn0000289	combgap	20190307	combgap (cg) encodes a DNA binding protein that can act as a repressor or activator of gene expression depending on context. It binds to Polycomb Response Elements and is necessary to recruit Polycomb protein complexes to some of them.
3.40552e-43	0.489466	0.273	0.132	3.87208e-39	38 Glia	ALiX	FBgn0086346	ALG-2 interacting protein X	20190228	ALG-2 interacting protein X (ALiX) encodes an adaptor protein implicated in multiple cellular processes, including positive regulation of mitotic cytokinesis, exosomal secretion and apoptosis.
1.30774e-51	0.488258	0.542	0.33	1.4869e-47	38 Glia	SmD2	FBgn0261789	Small ribonucleoprotein particle protein SmD2	20190314	Small ribonucleoprotein particle protein SmD2 (SmD2) encodes an RNA binding protein that forms a heterodimeric sub-complex with the product of SmD1. They function as part of the heteroheptameric ring complex Sm core, which is involved in the formation of spliceosomal small nuclear RNPs (U1, U2, U4 and U5), which together catalyze pre-mRNA splicing.
1.57303e-38	0.488064	0.213	0.096	1.78854e-34	38 Glia	Npl4	FBgn0039348	Nuclear protein localization 4	-	Contributions welcome.
1.07747e-65	0.486201	0.88	0.738	1.22509e-61	38 Glia	Bacc	FBgn0031453	Bacchus	20190919	Bacchus (Bacc) encodes a tyramine-dependent nuclear regulator involved in ethanol sensitivity.
1.4473e-42	0.486156	0.453	0.267	1.64559e-38	38 Glia	tws	FBgn0004889	twins	20180913	twins (tws) encodes a regulatory subunit of protein phosphatase 2A (PP2A) and is involved in many developmental processes and signaling pathways.
3.33375e-36	0.483739	0.465	0.288	3.79047e-32	38 Glia	egh	FBgn0001404	egghead	-	Contributions welcome.
4.31641e-49	0.482496	0.318	0.153	4.90776e-45	38 Glia	sds22	FBgn0028992	sds22	-	Contributions welcome.
4.34545e-41	0.480349	0.252	0.119	4.94077e-37	38 Glia	ncm	FBgn0086707	nucampholin	20190516	nucampholin (ncm) encodes a protein that is predicted to be an essential component of the spliceosome, implicated in regulation of pre-mRNA splicing and assembly of the exon junction complex.
1.33749e-44	0.479358	0.765	0.609	1.52073e-40	38 Glia	bic	FBgn0000181	bicaudal	20190613	bicaudal (bic) encodes the beta subunit of the nascent polypeptide-associated complex. It regulates osk mRNA localization, which in turn specifies the anterior/posterior axis of the egg.
5.86455e-44	0.47899	0.322	0.165	6.66799e-40	38 Glia	Pdk1	FBgn0020386	Phosphoinositide-dependent kinase 1	-	Contributions welcome.
9.51833e-36	0.477902	0.438	0.269	1.08223e-31	38 Glia	Ubr1	FBgn0030809	Ubr1 ubiquitin ligase	-	Contributions welcome.
2.97611e-42	0.47732	0.89	0.725	3.38383e-38	38 Glia	sbb	FBgn0285917	scribbler	20190328	scribbler (sbb) encodes a transcriptional co-regulator that acts mainly as a co-repressor. It interacts physically and genetically with the product of Gug and is used by the repressor encoded by tll in early embryos. It regulates larval behavior, photoreceptor axon target choice, and functions downstream of Hedgehog signaling.
1.23301e-56	0.47693	0.454	0.24	1.40193e-52	38 Glia	Fim	FBgn0024238	Fimbrin	20210121	Fimbrin (Fim) encodes an actin crosslinking protein involved in the remodelling and organisation of the actin cytoskeleton that occurs in processes such as cellularization and cell migration.
5.02798e-44	0.475221	0.224	0.097	5.71681e-40	38 Glia	pit	FBgn0266581	pitchoune	-	Contributions welcome.
5.83013e-49	0.475004	0.385	0.202	6.62886e-45	38 Glia	Nop56	FBgn0038964	Nop56	-	Contributions welcome.
8.49683e-47	0.473427	0.532	0.33	9.6609e-43	38 Glia	lost	FBgn0263594	lost	20190314	lost (lost) encodes a protein that interacts with the RNA-binding protein encoded by rump for posterior localization of mRNAs by diffusion/entrapment during late stages of oogenesis. The identification of the product of lost in various RNP complexes suggests a broad role in RNA metabolism.
2.47751e-48	0.472042	0.219	0.09	2.81693e-44	38 Glia	asf1	FBgn0029094	anti-silencing factor 1	-	Contributions welcome.
1.87291e-41	0.467749	0.612	0.412	2.12949e-37	38 Glia	psq	FBgn0263102	pipsqueak	20190613	pipsqueak (psq) encodes a transcription factor that regulates chromatin silencing. It mediates the interaction of Polycomb group (Pc-G) members with Pc-G response elements.
7.33281e-31	0.467476	0.322	0.184	8.3374e-27	38 Glia	PCNA	FBgn0005655	Proliferating cell nuclear antigen	-	Contributions welcome.
3.16641e-41	0.466164	0.6	0.396	3.60021e-37	38 Glia	AMPdeam	FBgn0052626	AMP deaminase	-	Contributions welcome.
6.06911e-42	0.464352	0.363	0.197	6.90058e-38	38 Glia	Mnn1	FBgn0031885	Menin 1	20190314	Menin 1 (Mnn1) encodes a protein that regulates the response of several stresses including hypoxia, hyperosmolarity, heat shock, and oxidative stress. It is important during the mitotic G1 DNA damage checkpoint in a process mediated by the product of CHES-1-like.
4.55052e-45	0.463834	0.734	0.542	5.17394e-41	38 Glia	chic	FBgn0000308	chickadee	20190307	chickadee (chic) encodes an actin monomer binding protein that provides the major cellular pool of readily polymerizing ATP-actin monomers. It is involved in oogenesis, spermatogenesis, cell division, bristle formation, cellular morphogenesis, axon growth, filopodia formation, dorsal closure, wound healing and stem cell maintenance.
4.84087e-46	0.46208	0.288	0.137	5.50407e-42	38 Glia	Surf6	FBgn0038746	Surfeit 6	-	Contributions welcome.
2.49395e-45	0.460287	0.408	0.227	2.83562e-41	38 Glia	vig2	FBgn0046214	vig2	20190919	vig2 (vig2) encodes a protein involved in heterochromatin organization, histone H3-K9 methylation and chromatin silencing regulation.
3.14403e-48	0.4589	0.312	0.152	3.57476e-44	38 Glia	REG	FBgn0029133	Proteasome regulator gamma	20190919	REG (REG) encodes an endopeptidase regulator involved in the regulation of the mitotic G1/S transition and proteasomal protein catabolism.
5.36866e-45	0.458586	0.38	0.206	6.10416e-41	38 Glia	Aps	FBgn0036111	Aps	20190912	Aps (Aps) encodes a diphosphoinositol-polyphosphate diphosphatase that hydrolyses a range of (di)nucleoside polyphosphates. It is involved in glucose and lipid homeostasis.
9.02316e-38	0.457163	0.234	0.112	1.02593e-33	38 Glia	CG3198	FBgn0029887	-	-	Contributions welcome.
7.35732e-46	0.456876	0.761	0.583	8.36527e-42	38 Glia	Hsc70-4	FBgn0266599	Heat shock protein cognate 4	20190912	Heat shock protein cognate 4 (Hsc70-4) encodes a protein involved in protein folding. It contributes to clathrin-mediated endocytosis, neurotransmitter exocytosis and RNAi response.
8.4966e-39	0.453783	0.396	0.228	9.66064e-35	38 Glia	nonA	FBgn0004227	no on or off transient A	-	Contributions welcome.
4.11359e-32	0.453419	0.204	0.098	4.67716e-28	38 Glia	fend	FBgn0030090	forked end	20190307	forked end (fend) encodes a transmembrane protein that contributes to selective target selection in the neuromuscular system.
1.6225e-35	0.453096	0.228	0.109	1.84478e-31	38 Glia	tun	FBgn0034046	tungus	-	Contributions welcome.
1.37944e-35	0.451848	0.362	0.208	1.56843e-31	38 Glia	PH4alphaEFB	FBgn0039776	prolyl-4-hydroxylase-alpha EFB	-	Contributions welcome.
2.57795e-32	0.451189	0.523	0.352	2.93113e-28	38 Glia	DIP1	FBgn0024807	DISCO Interacting Protein 1	20190919	DISCO Interacting Protein 1 (DIP1) encodes a protein that binds to double-stranded RNA and pre-miRNA. It is involved in the defense response to virus.
4.72139e-39	0.450619	0.249	0.119	5.36822e-35	38 Glia	CG42238	FBgn0250867	-	-	Contributions welcome.
4.00968e-66	0.449957	0.923	0.775	4.55901e-62	38 Glia	Hrb27C	FBgn0004838	Heterogeneous nuclear ribonucleoprotein at 27C	-	Contributions welcome.
7.37307e-37	0.449927	0.539	0.355	8.38318e-33	38 Glia	CG43736	FBgn0263993	-	-	Contributions welcome.
5.56107e-47	0.44898	0.269	0.123	6.32294e-43	38 Glia	CG7154
1.18711e-45	0.448143	0.597	0.379	1.34975e-41	38 Glia	Pits	FBgn0030400	Protein interacting with Ttk69 and Sin3A	-	Contributions welcome.
3.76247e-49	0.447673	0.209	0.082	4.27793e-45	38 Glia	Rs1	FBgn0021995	Rs1	-	Contributions welcome.
1.35426e-31	0.446312	0.294	0.163	1.53979e-27	38 Glia	tth	FBgn0030502	toothrin	-	Contributions welcome.
1.04348e-45	0.443909	0.385	0.206	1.18644e-41	38 Glia	CG42674	FBgn0261556	-	-	Contributions welcome.
6.47857e-30	0.443065	0.334	0.198	7.36613e-26	38 Glia	Clic	FBgn0030529	Chloride intracellular channel	20190801	Chloride intracellular channel (Clic) encodes a protein involved in chloride transport and alcohol-related behavior.
2.45129e-32	0.441794	0.298	0.163	2.78711e-28	38 Glia	Bap55	FBgn0025716	Brahma associated protein 55kD	20181018	Brahma associated protein 55kD (Bap55) encodes a member of two chromatin remodeling complexes. As part of the Brahma complex, it is needed for cell growth and survival in the wing imaginal disc; as a member of the TIP60 complex, it is thought to regulate dendrite wiring specificity in olfactory projection neurons.
6.68127e-45	0.4402	0.282	0.134	7.59661e-41	38 Glia	pnut	FBgn0013726	peanut	20190314	peanut (pnut) encodes a protein that belongs to the septin family of polymerizing GTPases. Together with the products of Septin1 and Septin2, it forms the septin complex. It participates in cytokinesis and other processes that involve organization of the cell cortex.
1.4555e-34	0.438128	0.445	0.279	1.6549e-30	38 Glia	cindr	FBgn0027598	CIN85 and CD2AP related	20190307	CIN85 and CD2AP related (cindr) encodes an adaptor protein that links cell surface junctions and adhesion proteins with multiple components of the actin cytoskeleton. It regulates cytoskeletal dynamics, eye patterning and endocytosis. It also cooperates with the product of scra to promote intercellular bridge stability during cytokinesis.
4.12134e-34	0.438038	0.273	0.143	4.68596e-30	38 Glia	ZAP3	FBgn0052685	ZAP3	-	Contributions welcome.
1.39091e-36	0.438001	0.321	0.175	1.58146e-32	38 Glia	Paics	FBgn0020513	PAICS bifunctional enzyme	20190314	PAICS bifunctional enzyme (Paics) encodes an essential enzyme in the pathway for de novo synthesis of the purine nucleotide inosine monophosphate (IMP). IMP is the precursor for purine nucleotides required for nucleic acids, energy transfer, cell signaling, and coenzymes.
6.75286e-35	0.436707	0.679	0.481	7.678e-31	38 Glia	msi	FBgn0011666	musashi	20190314	musashi (msi) encodes an RNA binding protein that binds to the 3' UTR region of target mRNAs, including ttk and sima, thus it positively regulates neural differentiation and negatively regulates the HIF pathway. It contributes to cell fate determination, as well as cellular response to normoxic/hypoxic conditions.
1.08881e-17	0.435108	0.56	0.427	1.23798e-13	38 Glia	mamo	FBgn0267033	maternal gene required for meiosis	20190613	maternal gene required for meiosis (mamo) encodes a zinc finger C2H2 transcription factor enriched in embryonic primordial germ cells. It is required for functional gamete production.
1.53232e-41	0.434271	0.293	0.147	1.74225e-37	38 Glia	Uba2	FBgn0029113	Ubiquitin-like activating enzyme 2	20190926	Ubiquitin-like activating enzyme 2 (Uba2) encodes one of two subunits (along with the product of Aos1) of the heterodimeric SUMO activating enzyme. It contains the catalytic cysteine residue that first becomes adenylated using ATP and that then forms a thioester linkage to the C-terminal end of SUMO.
1.19778e-43	0.430736	0.312	0.157	1.36188e-39	38 Glia	NK7.1	FBgn0024321	NK7.1	-	Contributions welcome.
7.72969e-59	0.427365	0.21	0.074	8.78865e-55	38 Glia	Mmp2	FBgn0033438	Matrix metalloproteinase 2	20190314	Matrix metalloproteinase 2 (Mmp2) encodes a proteinase that cleaves proteins in the extracellular matrix. It contributes to remodeling the body plan during metamorphosis; matrix and tissue remodeling during axon fasciculation, dendritic reshaping, wound healing, and ovulation; and down-regulating follicle stem cell proliferation.
4.46881e-38	0.427094	0.453	0.272	5.08104e-34	38 Glia	osa	FBgn0261885	osa	20190314	osa (osa) encodes a subunit of the BAP chromatin remodeling complex. It antagonizes Wnt target gene expression and limits the self-renewal of neural and intestinal stem cells.
4.18924e-47	0.426946	0.217	0.089	4.76316e-43	38 Glia	CG8545	FBgn0033741	-	-	Contributions welcome.
3.86906e-39	0.426917	0.403	0.231	4.39912e-35	38 Glia	Pp2A-29B	FBgn0260439	Protein phosphatase 2A at 29B	20190228	Protein phosphatase 2A at 29B (Pp2A-29B) encodes the structural A subunit of the trimeric PP2A phosphatase enzyme. It links the catalytic C subunit encoded by mts and a variable regulatory B family subunit, which directs the enzyme to distinct substrates. The roles of Pp2A-29B product include centriole duplication, chromosome segregation, autophagy, axonal transport, growth regulation, and active…
2.06657e-43	0.426418	0.431	0.246	2.34969e-39	38 Glia	Lam	FBgn0002525	Lamin	-	Contributions welcome.
2.99698e-35	0.425356	0.458	0.288	3.40757e-31	38 Glia	tou	FBgn0033636	toutatis	20190801	toutatis (tou) encodes a transcription factor that activates proneural expression via positive regulation of the product of pnr. It is involved in chromatin remodeling and nervous system development.
2.55808e-40	0.423648	0.276	0.136	2.90854e-36	38 Glia	spi	FBgn0005672	spitz	20190314	spitz (spi) encodes the cardinal Egfr ligand that is produced as a transmembrane precursor and processed by the products of S and rho. Its roles include growth regulation, cell survival and developmental patterning.
7.12332e-43	0.421122	0.277	0.132	8.09922e-39	38 Glia	Dph5	FBgn0024558	Diphthamide methyltransferase	-	Contributions welcome.
1.87841e-38	0.420109	0.368	0.209	2.13575e-34	38 Glia	CG1910	FBgn0022349	-	-	Contributions welcome.
2.05768e-57	0.420004	0.922	0.815	2.33958e-53	38 Glia	RpS3	FBgn0002622	Ribosomal protein S3	20190314	Ribosomal protein S3 (RpS3) encodes a component of the small subunit of cytoplasmic ribosomes, which translate mRNAs encoded by the nuclear genome. RpS3 is haploinsufficient - heterozygous mutants display the 'Minute' phenotype, characterized by a slower developmental rate and small adult bristles. The product of RpS3 also contains a DNA lyase activity and functions in DNA repair.
9.87371e-35	0.41819	0.277	0.146	1.12264e-30	38 Glia	Ahcy	FBgn0014455	Adenosylhomocysteinase	20180913	Adenosylhomocysteinase (Ahcy) encodes S-adenosyl-L-homocysteine hydrolase, the rate-limiting enzyme in methionine metabolism. This tetrameric enzyme catalyzes the reversible hydrolysis of S-Adenosylhomocysteine (SAH) to adenosine and L-homocysteine. The function of Ahcy product is required to maintain proper concentrations of SAH, which serves as an inhibitor of S-adenosylmethionine-dependent met…
2.49605e-33	0.417239	0.378	0.223	2.83801e-29	38 Glia	Atx2	FBgn0041188	Ataxin-2	20190307	Ataxin-2 (Atx2) encodes the ortholog of human gene ATXN2, which is implicated in spinocerebellar ataxia 2. It contributes to eye development, circadian behaviour, and microRNA function.
1.23188e-44	0.413504	0.273	0.127	1.40065e-40	38 Glia	RPA3	FBgn0266421	Replication protein A3	20190919	Replication protein A3 (RPA3) encodes a protein involved in the maintenance of the neuronal stem cell population.
5.42606e-45	0.412976	0.828	0.667	6.16943e-41	38 Glia	eEF1beta	FBgn0028737	eukaryotic translation elongation factor 1 beta	-	Contributions welcome.
2.59605e-33	0.411315	0.224	0.11	2.95171e-29	38 Glia	Rok	FBgn0026181	Rho kinase	20190314	Rho kinase (Rok) encodes a kinase that, when activated by the GTP form of the product of Rho1, phosphorylates and modulates cytoskeletal proteins, particularly myosin II. Dynamic regulation of this kinase in subcellular locales influences cell polarization, movement, and shape during interphase and mitosis.
5.29101e-29	0.411082	0.414	0.266	6.01588e-25	38 Glia	corto	FBgn0010313	corto	20190321	corto (corto) encodes an Enhancer of Trithorax and Polycomb (ETP) protein that physically interacts with several Polycomb proteins (encoded by Pc, ph-d, ph-p, esc, E(z)) and ETP (encoded by Trl, Dsp1). It also interacts with the product of CycG, with the methylated product of RpL12 (RPL12K3me3), and co-regulates the transcription of genes involved in ribosome biogenesis.
5.42737e-35	0.411079	0.306	0.166	6.17092e-31	38 Glia	Psi	FBgn0014870	P-element somatic inhibitor	20190314	P-element somatic inhibitor (Psi) encodes a protein that has dual roles in RNA processing and transcriptional regulation. It is required for activating Myc transcription.
2.2661e-33	0.409184	0.42	0.256	2.57656e-29	38 Glia	glec	FBgn0015229	gliolectin	20180913	gliolectin (glec) encodes a member of carbohydrate-binding proteins. glec product regulates glia-glia and glia-neuron interactions during neurogenesis and positively regulates Notch pathway during the specification of vein and intervein regions in wing imaginal discs.
1.43415e-44	0.408606	0.279	0.132	1.63063e-40	38 Glia	CG15715	FBgn0036538	-	-	Contributions welcome.
3.5496e-34	0.407274	0.735	0.549	4.0359e-30	38 Glia	mts	FBgn0004177	microtubule star	20180906	microtubule star (mts) encodes the catalytic subunit of protein phosphatase 2A. It is involved in various developmental processes and signaling pathways, such as Hh signaling and Wingless signaling.
8.92745e-36	0.407055	0.435	0.262	1.01505e-31	38 Glia	gish	FBgn0250823	gilgamesh	20190801	gilgamesh (gish) encodes a plasma membrane-associated kinase that regulates Hedgehog and Wingless signaling activity. It is involved in planar cell polarity via regulation of Rab11-mediated vesicle trafficking
3.44763e-43	0.406888	0.837	0.69	3.91996e-39	38 Glia	sqd	FBgn0263396	squid	20190314	squid (sqd) encodes a member of the hnRNPA family of RNA binding proteins. It is involved in the localization and translational regulation of grk mRNA in oogenesis.
5.31223e-37	0.406817	0.714	0.518	6.04001e-33	38 Glia	lola	FBgn0283521	longitudinals lacking	20190321	longitudinals lacking (lola) encodes a protein involved in Notch signaling, cell death, regulation of retrotransposons and expression of axon and dendrite patterning genes. It contributes to oogenesis, spermatogenesis, neural wiring, eye development and a variety of behaviors.
4.27014e-40	0.406305	0.438	0.255	4.85515e-36	38 Glia	Rip11	FBgn0027335	Rab11 interacting protein	20190321	Rab11 interacting protein (Rip11) encodes a protein that belongs to Rab11 family interacting proteins (FIP family). It binds only to the GTP bound form of the product of Rab11, thus acting as its effector. It regulates Rhodopsin transport and cytokinesis.
8.58787e-33	0.404253	0.632	0.466	9.76441e-29	38 Glia	RpL34a	FBgn0039406	Ribosomal protein L34a	-	Contributions welcome.
2.00491e-34	0.402986	0.342	0.193	2.27958e-30	38 Glia	CCT3	FBgn0015019	Chaperonin containing TCP1 subunit 3	-	Contributions welcome.
1.01151e-35	0.402678	0.645	0.455	1.15009e-31	38 Glia	Rac2	FBgn0014011	Rac2	-	Contributions welcome.
1.38256e-38	0.402636	0.254	0.122	1.57197e-34	38 Glia	TfIIS	FBgn0010422	RNA polymerase II elongation factor	-	Contributions welcome.
2.83031e-18	0.400947	0.321	0.216	3.21806e-14	38 Glia	Tollo	FBgn0029114	Tollo	20190314	Tollo (Tollo) encodes a member of the Toll-like receptor family. It contributes to the innate immune response, regulation of glucose metabolism and protein glycosylation, as well as peripheral nervous system development. Genetic interaction with 18w and Toll-6 suggests a Tollo role in convergent extension during early embryogenesis.
5.97796e-34	0.400823	0.261	0.134	6.79694e-30	38 Glia	Ssrp	FBgn0010278	Structure specific recognition protein	-	Contributions welcome.
2.06387e-34	0.400321	0.341	0.192	2.34662e-30	38 Glia	be	FBgn0052594	ben	20190919	ben (be) encodes a protein involved in neuromuscular synaptic transmission and long-term memory formation.
1.92999e-31	0.400093	0.457	0.299	2.1944e-27	38 Glia	eEF1delta	FBgn0032198	eukaryotic translation elongation factor 1 delta	-	Contributions welcome.
2.46732e-30	0.395754	0.515	0.342	2.80535e-26	38 Glia	Act42A	FBgn0000043	Actin 42A	-	Contributions welcome.
3.91864e-36	0.392562	0.542	0.351	4.45549e-32	38 Glia	PAN3	FBgn0035397	Poly(A) specific ribonuclease subunit PAN3	-	Contributions welcome.
2.34615e-34	0.391983	0.28	0.147	2.66757e-30	38 Glia	CCT6	FBgn0027329	Chaperonin containing TCP1 subunit 6	-	Contributions welcome.
1.59901e-37	0.391659	0.224	0.104	1.81807e-33	38 Glia	CG4360	FBgn0038787	-	-	Contributions welcome.
1.48365e-30	0.39089	0.606	0.438	1.68691e-26	38 Glia	Ran	FBgn0020255	Ran	-	Contributions welcome.
3.60806e-32	0.390452	0.453	0.285	4.10236e-28	38 Glia	Sin3A	FBgn0022764	Sin3A	20190912	Sin3A (Sin3A) encodes a chromatin regulator with roles during muscle development, cell migration and Wnt signalling regulation.
8.3783e-47	0.389818	0.853	0.74	9.52612e-43	38 Glia	His4r	FBgn0013981	Histone H4 replacement	-	Contributions welcome.
9.73173e-26	0.388333	0.214	0.113	1.1065e-21	38 Glia	qkr58E-2	FBgn0022985	quaking related 58E-2	-	Contributions welcome.
5.38106e-28	0.38813	0.333	0.198	6.11827e-24	38 Glia	cass	FBgn0286781	cassowary	-	Contributions welcome.
2.60062e-32	0.387872	0.368	0.217	2.95691e-28	38 Glia	cic	FBgn0262582	capicua	20190307	capicua (cic) encodes an HMG-box family transcriptional repressor that serves as a general sensor of RTK signaling. cic-dependent gene silencing is alleviated by phosphorylation mediated by the product of rl, which causes the translocation of the product of cic from the nucleus to the cytoplasm. It governs gene expression in diverse processes including cell proliferation and specification.
9.62779e-31	0.385206	0.293	0.163	1.09468e-26	38 Glia	hrg	FBgn0015949	hiiragi	20180920	hiiragi (hrg) encodes the canonical poly(A) polymerase required for the nuclear poly(A) tail synthesis at the mRNA 3'-end. hrg product is also involved in cytoplasmic polyadenylation of specific mRNAs during early to mid-oogenesis, through its interaction with the CPEB (cytoplasmic polyadenylation element binding) protein encoded by orb.
1.44954e-29	0.384731	0.282	0.156	1.64812e-25	38 Glia	Ubc2	FBgn0015320	Ubiquitin conjugating enzyme 2	-	Contributions welcome.
1.53674e-28	0.383804	0.263	0.144	1.74728e-24	38 Glia	rb	FBgn0003210	ruby	20190314	ruby (rb) encodes the beta3-adaptin subunit of the Adaptor protein-3 (AP-3) complex involved in biogenesis of lysosome-related organelles. It is required for regulation of lipid storage, eye pigment biogenesis and the processing of the receptor encoded by N.
1.72499e-40	0.383665	0.271	0.132	1.96131e-36	38 Glia	spri	FBgn0085443	sprint	-	Contributions welcome.
2.15478e-31	0.383304	0.361	0.214	2.44999e-27	38 Glia	SC35	FBgn0265298	SR family splicing factor SC35	20190919	SR family splicing factor SC35 (SC35) encodes a mRNA binding protein that regulates mRNA alternative splicing, the processing of the mRNA 3'-end and the selection of the transcriptional start site.
3.00297e-36	0.380271	0.358	0.199	3.41438e-32	38 Glia	CG15019	FBgn0035541	-	-	Contributions welcome.
1.64945e-46	0.379944	0.875	0.763	1.87542e-42	38 Glia	eEF5	FBgn0285952	eukaryotic translation elongation factor 5	-	Contributions welcome.
1.23868e-30	0.378308	0.266	0.144	1.40838e-26	38 Glia	CG10576	FBgn0035630	-	-	Contributions welcome.
4.05803e-36	0.377631	0.31	0.167	4.61398e-32	38 Glia	CG13096	FBgn0032050	-	-	Contributions welcome.
1.56418e-34	0.376288	0.356	0.204	1.77847e-30	38 Glia	Phb2	FBgn0010551	Prohibitin 2	-	Contributions welcome.
6.78439e-31	0.375982	0.683	0.506	7.71385e-27	38 Glia	Smr	FBgn0265523	Smrter	-	Contributions welcome.
1.73497e-39	0.375693	0.201	0.087	1.97267e-35	38 Glia	CG12288	FBgn0032620	-	-	Contributions welcome.
5.44377e-25	0.375523	0.308	0.185	6.18956e-21	38 Glia	CG10555	FBgn0030034	-	-	Contributions welcome.
3.08889e-31	0.375375	0.299	0.167	3.51207e-27	38 Glia	CG7414	FBgn0037135	-	-	Contributions welcome.
1.18636e-33	0.375251	0.368	0.214	1.3489e-29	38 Glia	lwr	FBgn0010602	lesswright	20190314	lesswright (lwr) encodes Ubc9, a SUMO conjugating enzyme that accepts SUMO from the SUMO activating enzyme and hands it off to the SUMO conjugation target. It has documented biological functions in innate immunity, meiosis, and anterior patterning of the embryo.
1.07634e-25	0.372106	0.223	0.119	1.2238e-21	38 Glia	drongo	FBgn0020304	drongo	-	Contributions welcome.
2.39778e-35	0.372102	0.497	0.313	2.72627e-31	38 Glia	yps	FBgn0022959	ypsilon schachtel	-	Contributions welcome.
1.03235e-35	0.371652	0.811	0.652	1.17378e-31	38 Glia	eIF4A	FBgn0001942	eukaryotic translation initiation factor 4A	20190307	eukaryotic translation initiation factor 4A (eIF4A) encodes an essential DEAD-box RNA helicase protein and a canonical translation initiation factor. It is a component of the eIF4F cap-binding complex that is essential for cap-dependent translation of mRNA.
1.11975e-39	0.3706	0.382	0.213	1.27316e-35	38 Glia	CG44774	FBgn0266000	-	-	Contributions welcome.
3.08375e-22	0.370413	0.516	0.371	3.50622e-18	38 Glia	CG6770	FBgn0032400	-	-	Contributions welcome.
1.15073e-29	0.369351	0.303	0.172	1.30838e-25	38 Glia	Mnt	FBgn0023215	Mnt	20180920	Mnt (Mnt) encodes a protein that belongs to the basic-helic-loop-helix-zipper class of transcription factors, which form heterodimers with the protein encoded by Max. Mnt product acts as a repressor of transcription by recruiting a co-repressor complex to its genomic binding sites. It antagonizes cell growth promoting functions of the product encoded by Myc and its depletion produces flies with l…
4.24591e-25	0.3693	0.313	0.189	4.8276e-21	38 Glia	pod1	FBgn0029903	pod1 coronin	20190919	pod1 (pod1) encodes a microtubule and actin filament binding protein involved in actin cytoskeleton reorganization and axon guidance.
8.3185e-37	0.369216	0.294	0.153	9.45813e-33	38 Glia	CG8188	FBgn0030863	-	-	Contributions welcome.
2.66045e-42	0.368928	0.427	0.242	3.02493e-38	38 Glia	hoip	FBgn0286786	hoi-polloi	-	Contributions welcome.
2.93197e-32	0.36845	0.302	0.166	3.33365e-28	38 Glia	CG8635	FBgn0033317	-	-	Contributions welcome.
1.08556e-30	0.368233	0.296	0.165	1.23428e-26	38 Glia	CG4038	FBgn0011824	-	-	Contributions welcome.
8.45432e-34	0.367077	0.609	0.422	9.61256e-30	38 Glia	br	FBgn0283451	broad	-	Contributions welcome.
2.50688e-28	0.366971	0.651	0.505	2.85033e-24	38 Glia	CG11267	FBgn0036334	-	-	Contributions welcome.
1.43931e-33	0.365348	0.349	0.201	1.63649e-29	38 Glia	Eb1	FBgn0027066	Eb1	20190926	Eb1 (Eb1) encodes a microtubule end-binding protein that contributes to organization of the microtubule cytoskeleton. It is involved in chromosome segregation, wound healing and flight behavior.
6.45926e-31	0.36475	0.212	0.104	7.34417e-27	38 Glia	Prp4k	FBgn0027587	Pre-mRNA processing factor 4 kinase	-	Contributions welcome.
1.27085e-35	0.362839	0.557	0.363	1.44496e-31	38 Glia	AGO1	FBgn0262739	Argonaute-1	20190307	Argonaute-1 (AGO1) encodes an Argonaute/Piwi family protein, which interacts with microRNAs to form miRNA-induced silencing complexes (miRISCs). miRISCs are guided to target and repress mRNAs either by transcript destabilisation, translational inhibition, or both.
6.80239e-37	0.362652	0.241	0.115	7.73431e-33	38 Glia	XNP	FBgn0039338	XNP	20181108	XNP (XNP) encodes two protein isoforms that participate in the maintenance of heterochromatin and chromosomal stability. They interact with heterochromatin proteins such as those encoded by Su(var)205 and ADD1.
2.69214e-37	0.362279	0.844	0.69	3.06096e-33	38 Glia	aqz	FBgn0286516	aaquetzalli	-	Contributions welcome.
3.44052e-32	0.361093	0.233	0.117	3.91188e-28	38 Glia	ThrRS	FBgn0027081	Threonyl-tRNA synthetase	-	Contributions welcome.
2.99663e-29	0.360656	0.502	0.337	3.40717e-25	38 Glia	Rac1	FBgn0010333	Rac1	-	Contributions welcome.
1.92221e-20	0.35766	0.445	0.317	2.18555e-16	38 Glia	zfh2	FBgn0004607	Zn finger homeodomain 2	20190321	Zn finger homeodomain 2 (zfh2) encodes a putative transcription factor. Its roles include specification of cell fates and promotion of apoptosis during CNS development, and proximal-distal patterning during wing and leg imaginal disc development.
2.23983e-25	0.356517	0.287	0.168	2.54669e-21	38 Glia	eIF4G2	FBgn0260634	eukaryotic translation initiation factor 4G2	20190912	eukaryotic translation initiation factor 4G2 (eIF4G2) encodes an eIF4G homolog involved in regulation of translation initiation within male germ cells. It is required for spermatogenesis.
1.55187e-52	0.355164	0.95	0.847	1.76447e-48	38 Glia	RpL34b	FBgn0037686	Ribosomal protein L34b	20190711	Ribosomal protein L34b (RpL34b) encodes a ribosomal structural constituent.
4.86479e-35	0.35507	0.303	0.162	5.53127e-31	38 Glia	mtSSB	FBgn0010438	mitochondrial single stranded DNA-binding protein	-	Contributions welcome.
9.83404e-32	0.353902	0.309	0.172	1.11813e-27	38 Glia	SmD1	FBgn0261933	Small ribonucleoprotein particle protein SmD1	20190314	Small ribonucleoprotein particle protein SmD1 (SmD1) encodes an RNA binding protein that forms a heterodimeric sub-complex with the product of SmD2. They function as part of the heteroheptameric ring complex Sm core, which is involved in the formation of spliceosomal small nuclear RNPs (U1, U2, U4 and U5), which together catalyze pre-mRNA splicing.
4.45912e-24	0.352397	0.468	0.322	5.07002e-20	38 Glia	alphaTub84D	FBgn0003885	alpha-Tubulin at 84D	20190321	alpha-Tubulin at 84D (alphaTub84D) encodes a protein involved in major cellular mechanisms such as formation of spindle apparatus or microtubular threads for transport of proteins or organelles.
9.16031e-28	0.351985	0.549	0.386	1.04153e-23	38 Glia	Mkp3	FBgn0036844	Mitogen-activated protein kinase phosphatase 3	20190314	Mitogen-activated protein kinase phosphatase 3 (Mkp3) encodes a member of the mitogen-activated protein kinase phosphatases that inactivate MAPKs. It dephosphorylates the phosphorylated active forms of the products of p38a and rl.
1.92482e-28	0.351463	0.471	0.313	2.18852e-24	38 Glia	mRpL34	FBgn0083983	mitochondrial ribosomal protein L34	-	Contributions welcome.
9.23385e-31	0.348248	0.201	0.097	1.04989e-26	38 Glia	Uhg2
3.19792e-27	0.348229	0.34	0.205	3.63603e-23	38 Glia	UbcE2M	FBgn0035853	NEDD8-conjugating enzyme UbcE2M	-	Contributions welcome.
1.05882e-28	0.34768	0.29	0.163	1.20388e-24	38 Glia	east	FBgn0261954	enhanced adult sensory threshold	20190228	enhanced adult sensory threshold (east) encodes a ubiquitous protein localized to an extrachromosomal domain of the nucleus. It is involved in chemosensory behavior, chromosome segregation during cell division, cell survival and muscle development.
2.58489e-29	0.347447	0.256	0.137	2.93902e-25	38 Glia	CG11873
1.37868e-35	0.347284	0.28	0.144	1.56756e-31	38 Glia	La	FBgn0011638	La autoantigen-like	-	Contributions welcome.
6.54166e-26	0.347107	0.484	0.326	7.43786e-22	38 Glia	CG1440	FBgn0030038	-	-	Contributions welcome.
8.69864e-23	0.345646	0.242	0.139	9.89036e-19	38 Glia	g	FBgn0001087	garnet	20190307	garnet (g) encodes a protein that forms the Adaptor protein 3 (AP-3) complex together with the other subunits encoded by or, rb and cm. These complexes select cargo for inclusion into vesicles for transport within the cell. AP-3 delivers protein cargo to a number of specialized organelles including pigment granules, late endosomes, lysosomes and synaptic vesicles. AP-3 genes were first found thro…
2.11063e-31	0.345042	0.442	0.277	2.39979e-27	38 Glia	Gug	FBgn0010825	Grunge	20190307	Grunge (Gug) encodes a nuclear repressor protein that likely responds to Egfr signaling to control cell behavior for normal developmental patterning.
1.12146e-25	0.343386	0.247	0.136	1.2751e-21	38 Glia	Uhg5
6.09844e-32	0.342434	0.345	0.198	6.93393e-28	38 Glia	Pfdn2	FBgn0010741	Prefoldin 2	-	Contributions welcome.
4.38769e-30	0.342115	0.264	0.142	4.98881e-26	38 Glia	FBXO11	FBgn0037760	F-box protein 11	20190307	F-box protein 11 (FBXO11) encodes a subunit of a SCF-like E3 ubiquitin ligase involved in gene silencing mediated by both siRNAs and miRNAs.s
2.72188e-24	0.341622	0.363	0.23	3.09477e-20	38 Glia	Mi-2	FBgn0262519	Mi-2	20190314	Mi-2 (Mi-2) encodes a nuclear ATP-dependent nucleosome remodeler of the CHD family. It associates with active chromatin and utilizes the energy of ATP hydrolysis to move nucleosomes along DNA. It is required for repression of cell type-specific genes, full activation of heat shock genes and regulates higher order chromatin structure of polytene chromosomes.
3.11628e-17	0.341311	0.881	0.772	3.54321e-13	38 Glia	Nrg	FBgn0264975	Neuroglian	20190926	Neuroglian (Nrg) encodes an immunoglobulin domain-containing cell adhesion molecule that mediates cell-cell adhesion by forming homo- or heterophilic interactions. The long isoform of the product of Nrg is neuron specific and plays roles in neurite outgrowth, axon guidance and synapse formation. The short isoform of the product of Nrg contributes to the formation of septate junctions in epithelia…
2.5405e-25	0.341207	0.307	0.183	2.88855e-21	38 Glia	CG17646	FBgn0264494	-	-	Contributions welcome.
1.46728e-26	0.338832	0.408	0.262	1.6683e-22	38 Glia	CG6700	FBgn0032305	-	-	Contributions welcome.
1.19248e-31	0.338782	0.284	0.153	1.35585e-27	38 Glia	Capr	FBgn0042134	Caprin	20190307	Caprin (Capr) encodes an RNA-binding translational regulator that is present in cytoplasmic RNA granules (neuronal granules and stress granules). It modulates diverse cellular processes including neuronal function, cell proliferation and differentiation through post-transcriptional regulation of target RNAs.
2.01859e-27	0.33762	0.706	0.545	2.29514e-23	38 Glia	eEF1gamma	FBgn0029176	eukaryotic translation elongation factor 1 gamma	20190307	eukaryotic translation elongation factor 1 gamma (eEF1gamma) encodes a protein that associates with other EF1 subunits (alpha/beta/delta). It regulates organelle movement along microtubules. It binds tubulin and the protein kinase encoded by Doa, which in turns phosphorylates the product of eEF1gamma.
2.73137e-28	0.337212	0.234	0.123	3.10557e-24	38 Glia	TfIIFalpha	FBgn0010282	Transcription factor IIFalpha	-	Contributions welcome.
8.36161e-27	0.336831	0.285	0.163	9.50715e-23	38 Glia	JIL-1	FBgn0020412	JIL-1 kinase	20190307	JIL-1 kinase (JIL-1) encodes a Serine/Threonine tandem kinase that phosphorylates the Serine 10 residue of the product of His3. A key function of the product of JIL-1 is to antagonize heterochromatization and to regulate levels of gene expression by controlling the distribution of the Lysine 9 dimethylation mark of the epigenetic histone encoded by His3.
2.14454e-27	0.336652	0.208	0.106	2.43835e-23	38 Glia	Aos1	FBgn0029512	Activator of SUMO 1	20190307	Activator of SUMO 1 (Aos1) encodes one of two subunits (along with the product of Uba2) of the heterodimeric SUMO activating enzyme.
1.00932e-29	0.3365	0.301	0.169	1.1476e-25	38 Glia	Pabp2	FBgn0005648	Pabp2	20180913	Pabp2 (Pabp2) encodes a nuclear poly(A) binding protein that is involved in both the cleavage and polyadenylation steps of the nuclear cleavage/polyadenylation reaction. Cytoplasmic protein encoded by Pabp2 acts to shorten the poly(A) tails of specific mRNAs in oocytes and syncytial blastoderm embryos.
1.26709e-32	0.336349	0.365	0.212	1.44068e-28	38 Glia	Sf3b6	FBgn0035692	Splicing factor 3b subunit 6	-	Contributions welcome.
1.64596e-33	0.335878	0.437	0.267	1.87146e-29	38 Glia	RhoGAP71E	FBgn0036518	Rho GTPase activating protein at 71E	20190801	Rho GTPase activating protein at 71E (RhoGAP71E) encodes a Rho GTPase activating protein that is involved in the regulation of actin dynamics during epithelial morphogenesis.
5.41213e-30	0.335716	0.326	0.187	6.1536e-26	38 Glia	sd	FBgn0003345	scalloped	20190314	scalloped (sd) encodes a DNA binding protein of the TEAD class. It requires co-factor proteins ,such as the products of vg and yki, to act as a transcription factor, and is modified by Hippo and Wingless signalling. It is involved in wing and neuronal specification.
1.03222e-27	0.333622	0.256	0.139	1.17363e-23	38 Glia	mRpS10	FBgn0038307	mitochondrial ribosomal protein S10	-	Contributions welcome.
2.28159e-24	0.333234	0.558	0.39	2.59417e-20	38 Glia	l(3)neo38	FBgn0265276	lethal (3) neo38	20210121	lethal (3) neo38 (l(3)neo38) encodes an essential regulator of neuromuscular junction and brain development, required at post-embryonic stages.
2.55376e-19	0.332932	0.3	0.193	2.90362e-15	38 Glia	HnRNP-K	FBgn0267791	Heterogeneous nuclear ribonucleoprotein K	20190321	Heterogeneous nuclear ribonucleoprotein K (HnRNP-K) encodes a member of the hnRNP family of DNA/RNA binding proteins. It localizes, along with other hnRNPs, in nucleoplasmic omega speckles. It is involved in gene regulation, post-transcriptional RNA processing and RNA transport.
1.92646e-31	0.332567	0.215	0.104	2.19039e-27	38 Glia	CG1737	FBgn0030293	-	-	Contributions welcome.
7.51563e-32	0.332522	0.375	0.221	8.54528e-28	38 Glia	TfIIA-S	FBgn0013347	Transcription-factor-IIA-S	20190314	Transcription-factor-IIA-S (TfIIA-S) encodes one of the basal transcription factors required for the formation of the pre-initiation complex (PIC) at Pol II-transcribed genes. It stabilizes the product of Tbp-TATA box interaction, thus promoting PIC formation.
5.90462e-39	0.332348	0.398	0.224	6.71355e-35	38 Glia	sty	FBgn0014388	sprouty	-	Contributions welcome.
9.21115e-37	0.331496	0.201	0.088	1.04731e-32	38 Glia	CycA	FBgn0000404	Cyclin A	20190307	Cyclin A (CycA) encodes a protein that binds to the product of Cdk1, thereby promoting Cdk1's protein kinase activity. The CycA-Cdk1 complex controls important aspects of progression through the cell cycle, including entry into mitosis. During the G2 phase, this complex is important for prevention of premature DNA re-replication. During mitosis and G1, the product of CycA is rapidly degraded (inv…
5.21897e-22	0.330076	0.373	0.244	5.93397e-18	38 Glia	tyf	FBgn0026083	twenty-four	20181018	twenty-four (tyf) encodes a protein that forms a complex together with the products of Atx2 and Lsm12. This complex binds per mRNA and activates its translation to sustain circadian rhythms. The tyf product is also involved in immune defense against Listeria monocytogenes infection.
1.03293e-27	0.330065	0.468	0.306	1.17445e-23	38 Glia	CG4612	FBgn0035016	-	-	Contributions welcome.
4.53595e-28	0.329617	0.349	0.21	5.15738e-24	38 Glia	CG17765	FBgn0033529	-	-	Contributions welcome.
1.30508e-23	0.32956	0.338	0.212	1.48388e-19	38 Glia	REPTOR	FBgn0039209	Repressed by TOR	20190314	Repressed by TOR (REPTOR) encodes a transcription factor that shuttles between cytoplasm and nucleus depending on the state of the activity of the product of Tor. Together with its binding partner encoded by REPTOR-BP, it mediates much of the transcriptional response observed upon Tor complex 1 inhibition.
3.10132e-42	0.328867	0.922	0.811	3.5262e-38	38 Glia	RpL23A	FBgn0026372	Ribosomal protein L23A	20181018	Ribosomal protein L23A (RpL23A) encodes an essential ribosomal RNA binding protein of the large ribosomal subunit involved in protein synthesis.
3.8814e-25	0.328647	0.672	0.498	4.41315e-21	38 Glia	Bsg	FBgn0261822	Basigin	20190307	Basigin (Bsg) encodes an IgG family glycoprotein that promotes cytoskeletal rearrangements and lamellipodia formation in cultured insect cells. It contributes to photoreceptor cell morphogenesis, sarcomere organization and spermatid development.
2.66785e-30	0.327356	0.236	0.121	3.03335e-26	38 Glia	CG3224	FBgn0029885	-	-	Contributions welcome.
3.32553e-29	0.326853	0.211	0.105	3.78113e-25	38 Glia	snRNP-U1-70K	FBgn0016978	small ribonucleoprotein particle U1 subunit 70K	20190314	small ribonucleoprotein particle U1 subunit 70K (snRNP-U1-70K) encodes a protein component of the U1 snRNP. The U1 snRNP combines with other snRNPs on the pre-mRNA to assemble a spliceosome.
4.7645e-27	0.325983	0.364	0.222	5.41724e-23	38 Glia	eIF3c	FBgn0034258	eukaryotic translation initiation factor 3 subunit c	-	Contributions welcome.
3.00306e-26	0.325873	0.391	0.245	3.41448e-22	38 Glia	Prosbeta2	FBgn0023174	Proteasome beta2 subunit	20190801	Proteasome beta2 subunit (Prosbeta2) encodes a component of the 26S proteasome, which degrades polyubiquitinated proteins in the cytoplasm and nucleus.
6.59957e-39	0.325576	0.372	0.204	7.50371e-35	38 Glia	CG9344	FBgn0034564	-	-	Contributions welcome.
1.66418e-25	0.325246	0.431	0.283	1.89217e-21	38 Glia	akirin	FBgn0082598	akirin	-	Contributions welcome.
7.38971e-26	0.324826	0.458	0.303	8.40209e-22	38 Glia	CkIIbeta	FBgn0000259	Casein kinase II beta subunit	20190307	Casein kinase II beta subunit (CkIIbeta) encodes the regulatory subunit of the CKII holoenzyme, a protein serine/threonine kinase composed of a and b subunits. Interactions have been reported with other kinases (e.g., the products of PIP4K and S6kII), the RNA-binding protein encoded by orb , the Hedgehog signaling pathway and clock proteins such as the products of tim and per. The product of CkII…
9.36e-22	0.323685	0.478	0.331	1.06423e-17	38 Glia	tow	FBgn0035719	target of wingless	20190314	target of wingless (tow) overexpression and genetic interaction studies suggest that it acts downstream of the products of fz/dsh (Planar Cell Polarity pathway) and upstream of the product of smo (Hedgehog pathway) during development.
2.27333e-22	0.318958	0.24	0.138	2.58477e-18	38 Glia	Klp10A	FBgn0030268	Kinesin-like protein at 10A	20181011	Kinesin-like protein at 10A (Klp10A) encodes a member of the kinesin superfamily of motor proteins (KIF) and of the kinesin-13 family of microtubule depolymerases. It induces microtubule depolymerization to regulate the length and dynamics of microtubules in a variety of cell processes and structures such as the mitotic and meiotic spindles, the centriole and interphase microtubules.
2.36553e-23	0.317288	0.247	0.139	2.68961e-19	38 Glia	unk	FBgn0004395	unkempt	20190321	unkempt (unk) encodes a highly conserved protein with roles in mRNA binding and ubiquitination. Together with the product of hdc, it acts downstream of the product of Mtor to regulate photoreceptor differentiation during eye development.
1.04567e-21	0.316759	0.534	0.381	1.18892e-17	38 Glia	Ptp99A	FBgn0004369	Protein tyrosine phosphatase 99A	20190314	Protein tyrosine phosphatase 99A (Ptp99A) encodes a transmembrane receptor tyrosine phosphatase. Its single mutants have no known phenotypes, but Ptp99A synergizes with Ptp69D to increase the penetrance of the Ptp69D motor axon defects. Ptp99A mutations also suppress the 'bypass' motor axon phenotype produced by Lar mutations.
1.74195e-24	0.313989	0.323	0.197	1.98059e-20	38 Glia	zip	FBgn0287873	zipper	-	Contributions welcome.
1.10717e-26	0.313219	0.327	0.195	1.25886e-22	38 Glia	CG1703	FBgn0030321	-	-	Contributions welcome.
3.10639e-21	0.312737	0.266	0.16	3.53196e-17	38 Glia	SRPK	FBgn0286813	SR Protein Kinase	20190801	SR Protein Kinase (SRPK) encodes a protein involved in spindle microtubule assembly and karyosome formation in oocytes.
1.10299e-30	0.312514	0.266	0.142	1.2541e-26	38 Glia	CG1890	FBgn0039869	-	-	Contributions welcome.
1.10951e-22	0.310526	0.403	0.267	1.26151e-18	38 Glia	baf	FBgn0031977	barrier to autointegration factor	-	Contributions welcome.
2.39306e-27	0.309477	0.208	0.105	2.72091e-23	38 Glia	Sirt1	FBgn0024291	Sirtuin 1	20180920	Sirtuin 1 (Sirt1) encodes an NAD[+]-dependent deacetylase that functions during euchromatic and heterochromatic gene silencing. Sirt1 product contributes to many biological pathways including neuronal function, apoptosis, metabolism, and development.
8.75691e-28	0.307686	0.324	0.191	9.95661e-24	38 Glia	msk	FBgn0026252	moleskin	20190926	moleskin (msk) encodes an importin that contributes to protein import into the nucleus. It is involved in eye development, muscle attachment and wing cell fate specification.
5.88345e-24	0.307607	0.747	0.588	6.68949e-20	38 Glia	Nacalpha	FBgn0086904	Nascent polypeptide associated complex protein alpha subunit	-	Contributions welcome.
2.89367e-30	0.305229	0.227	0.114	3.29011e-26	38 Glia	CSN7	FBgn0028836	COP9 signalosome subunit 7	20190307	COP9 signalosome subunit 7 (CSN7) encodes the subunit 7 of the COP9 signalosome (CSN) and is essential for the stability of the complex. The CSN plays a central role in the regulation of E3-cullin RING ubiquitin ligases.
6.84945e-21	0.304839	0.249	0.148	7.78783e-17	38 Glia	CG16711	FBgn0036032	-	-	Contributions welcome.
4.92124e-23	0.304225	0.409	0.273	5.59545e-19	38 Glia	Ssb-c31a	FBgn0015299	Single stranded-binding protein c31A	-	Contributions welcome.
1.67331e-24	0.304192	0.229	0.126	1.90255e-20	38 Glia	RhoGEF2	FBgn0023172	Rho guanine nucleotide exchange factor 2	20190801	Rho guanine nucleotide exchange factor 2 (RhoGEF2) encodes a protein involved in actin organization and contractility. It contributes to multiple actin-based processes including wound healing, cell shape and cell contraction.
4.18443e-24	0.30326	0.308	0.186	4.75769e-20	38 Glia	P32	FBgn0034259	P32	20190314	P32 (P32) encodes an evolutionarily conserved mitochondrial protein that functions in presynaptic calcium signaling and neurotransmitter release as well as chromatin metabolism.
6.05132e-30	0.30325	0.211	0.104	6.88035e-26	38 Glia	sno	FBgn0265630	strawberry notch	20190926	strawberry notch (sno) encodes a nuclear protein that functions in Notch signaling pathway during imaginal disc development. In the developing eye imaginal disc, the product of sno functions downstream of RTK signaling to regulate the expression of the products of N and Dl in the specification of cone and pigment cells.
3.92276e-25	0.302591	0.514	0.356	4.46018e-21	38 Glia	Pomp	FBgn0032884	Pomp	-	Contributions welcome.
1.85948e-26	0.302487	0.462	0.306	2.11423e-22	38 Glia	Rpb10
6.88444e-24	0.301843	0.358	0.226	7.82761e-20	38 Glia	Marf	FBgn0029870	Mitochondrial assembly regulatory factor	20190314	Mitochondrial assembly regulatory factor (Marf) encodes a dynamin-family GTPase that mediates outer mitochondrial membrane tethering and fusion. Marf loss causes mitochondrial fragmentation and endoplasmic reticular stress that evoke skeletal muscle, retinal and heart tube dysfunction.
3.91615e-25	0.301252	0.28	0.162	4.45266e-21	38 Glia	Dd	FBgn0029067	Dullard	20190307	Dullard (Dd) encodes a putative protein phosphatase of the Haloacid Dehalogenase family. It has a negative effect on BMP signaling-dependent wing vein formation.
2.71081e-20	0.300716	0.306	0.194	3.08219e-16	38 Glia	Amun	FBgn0030328	Amun	-	Contributions welcome.
5.09816e-23	0.300088	0.344	0.217	5.79661e-19	38 Glia	Hel25E	FBgn0014189	Helicase at 25E	20190307	Helicase at 25E (Hel25E) encodes the UAP56 RNA helicase in the DECD subfamily of DEAD-box helicases. It is an enhancer of position-effect variegation, and contributes to mRNA splicing, nuclear export, and piRNA biosynthesis. The product of Hel25E binds heterochromatic cluster transcripts, along with the product of vas, to organize a piRNA-processing compartment that spans the nuclear envelope to …
3.2242e-19	0.299608	0.287	0.18	3.66591e-15	38 Glia	arm	FBgn0000117	armadillo	20190307	armadillo (arm) encodes the Drosophila homolog of beta-catenin. It plays separable roles in cell adhesion and Wingless signaling. It links classic cadherin cell adhesion receptors to alpha-catenin and the actin cytoskeleton, and it acts as the key regulated effector of Wingless signaling, working with TCF/LEF proteins as a transcriptional co-activator.
6.62465e-25	0.298409	0.319	0.191	7.53223e-21	38 Glia	upSET	FBgn0036398	upSET	20190321	upSET (upSET) encodes a Polycomb/Trithorax-type global transcriptional regulator. It is recruited to active and inducible genes where it restricts chromatin accessibility and histone acetylation to promoter regions. upSET loss produces female sterility.
4.28069e-20	0.298032	0.663	0.497	4.86715e-16	38 Glia	Gdi	FBgn0004868	GDP dissociation inhibitor	20190919	GDP dissociation inhibitor (Gdi) encodes a GDP-dissociation inhibitor.
5.73412e-27	0.297812	0.341	0.201	6.51969e-23	38 Glia	CadN	FBgn0015609	Cadherin-N	-	Contributions welcome.
1.23304e-20	0.297704	0.247	0.146	1.40197e-16	38 Glia	CG6610	FBgn0035675	-	-	Contributions welcome.
2.14142e-29	0.29703	0.212	0.105	2.43479e-25	38 Glia	Src64B	FBgn0262733	Src oncogene at 64B	20190314	Src oncogene at 64B (Src64B) encodes a Src family nonreceptor tyrosine kinase. It has many biological roles, including ring canal morphogenesis in oogenesis and the male germline, microfilament ring constriction during cellularization, and modulation of growth and apoptosis. Some of its roles overlap with those of the product of Src42A.
2.81618e-30	0.296401	0.294	0.161	3.202e-26	38 Glia	HP4	FBgn0035829	Heterochromatin protein 4	20181004	Heterochromatin protein 4 (HP4) encodes a component of classical heterochromatin that is involved in gene silencing by heterochromatin.
8.60678e-26	0.296207	0.309	0.183	9.78591e-22	38 Glia	CG2021	FBgn0035271	-	-	Contributions welcome.
1.74145e-31	0.295217	0.203	0.096	1.98003e-27	38 Glia	icln	FBgn0029079	icln	20190307	icln (icln) encodes a cytosolic protein that functions as an assembly chaperone in the biogenesis of pre-mRNA processing small nuclear ribonucleoproteins (snRNPs) via interaction with Sm proteins. It is required in the motor system for viability and motor behaviour.
2.49828e-21	0.295135	0.362	0.235	2.84054e-17	38 Glia	tsu	FBgn0033378	tsunagi	-	Contributions welcome.
1.03363e-21	0.294827	0.288	0.175	1.17523e-17	38 Glia	dod	FBgn0015379	dodo	-	Contributions welcome.
1.86258e-24	0.294654	0.283	0.165	2.11776e-20	38 Glia	me31B	FBgn0004419	maternal expression at 31B	-	Contributions welcome.
5.97171e-25	0.294523	0.233	0.127	6.78984e-21	38 Glia	Rrp1	FBgn0004584	Recombination repair protein 1	-	Contributions welcome.
2.11036e-29	0.293669	0.41	0.253	2.39948e-25	38 Glia	RpL24-like	FBgn0037899	Ribosomal protein L24-like	-	Contributions welcome.
5.83105e-25	0.292277	0.229	0.124	6.6299e-21	38 Glia	Jarid2	FBgn0036004	Jumonji, AT rich interactive domain 2	20181018	Jumonji, AT rich interactive domain 2 (Jarid2) encodes a nuclear protein that functions as a DNA-binding transcriptional repressor. It functions as a scaffold for the recruitment of various complexes, including Polycomb repressive complex 2. It is involved in intestinal stem proliferation and differentiation.
3.37828e-27	0.291997	0.25	0.136	3.8411e-23	38 Glia	CG10418	FBgn0036277	-	-	Contributions welcome.
1.34562e-21	0.291064	0.396	0.261	1.52997e-17	38 Glia	Eph	FBgn0025936	Eph receptor tyrosine kinase	20190613	Eph receptor tyrosine kinase (Eph) encodes an axon guidance molecule involved in the development of the nervous system. It also contributes to shaping the antero-posterior compartment boundary of the wing disc.
4.58404e-25	0.29031	0.434	0.287	5.21205e-21	38 Glia	Fum1	FBgn0286222	Fumarase 1	-	Contributions welcome.
7.46611e-21	0.289927	0.435	0.299	8.48897e-17	38 Glia	SmE	FBgn0261790	Small ribonucleoprotein particle protein SmE	20190314	Small ribonucleoprotein particle protein SmE (SmE) encodes an RNA binding protein that functions as part of a heteroheptameric ring structure called the Sm core. This complex binds to spliceosomal small nuclear RNAs (e.g. U1, U2, U4 and U5) and helps to carry out pre-mRNA splicing. It also forms a heterotrimeric sub-complex with the products of SmF and SNRPG.
6.50908e-22	0.289768	0.848	0.716	7.40082e-18	38 Glia	RpS6	FBgn0261592	Ribosomal protein S6	20190228	Ribosomal protein S6 (RpS6) encodes a key component of the small (40S) ribosomal subunit.
1.5892e-22	0.28785	0.658	0.501	1.80692e-18	38 Glia	CG13551	FBgn0040660	-	-	Contributions welcome.
3.60296e-32	0.286748	0.695	0.491	4.09656e-28	38 Glia	brat	FBgn0010300	brain tumor	20190307	brain tumor (brat) encodes a tumor suppressor that regulates proliferation in the brain. During neural stem cell division, it segregates into one daughter cell where it inhibits protein translation, preventing self-renewal and inducing differentiation. It also acts during oogenesis where it interacts with the products of nos and pum to suppress hb translation.
1.06411e-22	0.285417	0.29	0.175	1.20989e-18	38 Glia	Parp	FBgn0010247	Poly-(ADP-ribose) polymerase	20190926	Poly-(ADP-ribose) polymerase (Parp) encodes a nuclear enzyme associated with chromatin. It modifies acceptor proteins through assembly of poly(ADP-ribose) polymers. The poly(ADP-ribosyl)ating pathway regulates many nuclear functions, including DNA-repair, chromatin structure, and transcription initiation, as well as pre-mRNA fate via alternative splicing and translation.
9.30936e-22	0.28481	0.241	0.139	1.05847e-17	38 Glia	CG11858	FBgn0039305	-	-	Contributions welcome.
5.76644e-23	0.284194	0.221	0.121	6.55645e-19	38 Glia	bab2	FBgn0025525	bric a brac 2	20190307	bric a brac 2 (bab2) encodes a transcriptional regulator that functions partially redundantly with the product of bab1. It is part of the conserved proximal-distal gene regulatory network module. It contributes to pattern formation, ovary morphogenesis, abdominal pigmentation and olfactory receptor neuron fate diversity.
3.798e-24	0.283518	0.461	0.309	4.31833e-20	38 Glia	RpII18
3.06031e-22	0.28302	0.661	0.498	3.47957e-18	38 Glia	CG13751	FBgn0033340	-	-	Contributions welcome.
2.07404e-21	0.282594	0.326	0.206	2.35818e-17	38 Glia	Cdc37	FBgn0011573	Cdc37	20180913	Cdc37 (Cdc37) encodes a putative chaperone that inhibits Wnt and Hh signaling pathways.
5.67555e-25	0.281612	0.857	0.728	6.4531e-21	38 Glia	RpL4	FBgn0003279	Ribosomal protein L4	-	Contributions welcome.
2.69051e-19	0.281608	0.268	0.165	3.05911e-15	38 Glia	Rpt3	FBgn0028686	Regulatory particle triple-A ATPase 3	-	Contributions welcome.
1.20622e-20	0.279198	0.364	0.238	1.37147e-16	38 Glia	Rsf1	FBgn0011305	Repressor splicing factor 1	-	Contributions welcome.
4.01487e-21	0.27822	0.477	0.33	4.56491e-17	38 Glia	CG32767	FBgn0052767	-	-	Contributions welcome.
2.40226e-23	0.277695	0.289	0.172	2.73136e-19	38 Glia	Dek	FBgn0026533	Dek	20180927	Dek (Dek) encodes a DNA binding protein involved in DNA repair and heterochromatin integrity.
1.10148e-23	0.277682	0.442	0.296	1.25239e-19	38 Glia	SkpA	FBgn0025637	SKP1-related A	20190314	SKP1-related A (SkpA) encodes a subunit of Skp, Cullin, F-box (SCF)-containing ubiquitin ligase complexes. It regulates centrosome duplication, chromatin condensation, cell cycle progression, cell polarity, dendrite pruning and endoreduplication.
1.02684e-19	0.276714	0.272	0.167	1.16751e-15	38 Glia	Btk29A	FBgn0003502	Btk family kinase at 29A	20190307	Btk family kinase at 29A (Btk29A) encodes a non-receptor tyrosine kinase with diverse roles including cellularization, morphogenesis, patterning and germ cell proliferation.
2.37951e-13	0.276011	0.5	0.385	2.7055e-09	38 Glia	hdly	FBgn0038842	hadley	-	Contributions welcome.
5.67478e-23	0.275087	0.225	0.124	6.45222e-19	38 Glia	lig	FBgn0020279	lingerer	20190314	lingerer (lig) encodes a putative RNA binding protein that forms a complex with the products of orb and orb2. Loss of lig results in defects in copulation and short-term memory.
1.74783e-20	0.274934	0.352	0.228	1.98728e-16	38 Glia	CCT5	FBgn0010621	Chaperonin containing TCP1 subunit 5	20190912	Chaperonin containing TCP1 subunit 5 (CCT5) encodes a component of the TCP-1 ring complex (TRiC) chaperonin. It is involved in myofibril organization maintenance, cardiac physiological rhythm and lifespan determination.
2.25469e-25	0.274852	0.362	0.225	2.56359e-21	38 Glia	flw	FBgn0000711	flapwing	-	Contributions welcome.
1.26304e-34	0.274835	0.201	0.09	1.43607e-30	38 Glia	Chro	FBgn0044324	Chromator	20181108	Chromator (Chro) encodes a chromodomain protein that is required for proper microtubule spindle formation. It is important for normal cell cycle progression, functioning as a spatial regulator of cell cycle factors.
2.86765e-22	0.273769	0.227	0.127	3.26051e-18	38 Glia	Tina-1	FBgn0035083	Troponin C-akin-1	-	Contributions welcome.
1.22124e-21	0.273715	0.412	0.277	1.38855e-17	38 Glia	Pp1-87B	FBgn0004103	Protein phosphatase 1 at 87B	-	Contributions welcome.
2.48516e-19	0.273207	0.705	0.585	2.82563e-15	38 Glia	HmgZ	FBgn0010228	HMG protein Z	-	Contributions welcome.
3.89664e-23	0.272148	0.549	0.392	4.43048e-19	38 Glia	eIF4H1	FBgn0262734	eukaryotic translation initiation factor 4H1	-	Contributions welcome.
7.93706e-19	0.2719	0.347	0.23	9.02444e-15	38 Glia	RhoGAP19D	FBgn0031118	Rho GTPase activating protein at 19D	-	Contributions welcome.
7.40447e-22	0.271494	0.291	0.176	8.41889e-18	38 Glia	CG42724	FBgn0261641	-	-	Contributions welcome.
1.57956e-23	0.27135	0.332	0.206	1.79596e-19	38 Glia	RpS15Ab	FBgn0033555	Ribosomal protein S15Ab	-	Contributions welcome.
8.78531e-22	0.270162	0.249	0.146	9.9889e-18	38 Glia	GlyRS	FBgn0027088	Glycyl-tRNA synthetase	20190801	Glycyl-tRNA synthetase (GlyRS) encodes a protein involved in dendrite morphogenesis and larval lymph gland hemopoiesis.
1.14902e-23	0.269367	0.259	0.148	1.30644e-19	38 Glia	Art1	FBgn0037834	Arginine methyltransferase 1	-	Contributions welcome.
8.63467e-23	0.269152	0.254	0.146	9.81762e-19	38 Glia	eIF3j	FBgn0027619	eukaryotic translation initiation factor 3 subunit j	-	Contributions welcome.
5.96509e-20	0.268547	0.737	0.589	6.78231e-16	38 Glia	Unr	FBgn0263352	Upstream of N-ras	20190321	Upstream of N-ras (Unr) encodes an RNA binding protein that functions as an RNA chaperone and translation regulator. It performs opposing, sex-specific, roles in X-chromosome dosage compensation by regulating lncRNA:roX2 RNA conformation in males and msl-2 mRNA translation in females.
3.08261e-23	0.268292	0.256	0.145	3.50492e-19	38 Glia	x16	FBgn0028554	x16 splicing factor	20190919	x16 splicing factor (x16) encodes a protein involved in RNA splicing and RNA metabolism regulation.
4.71511e-24	0.267429	0.24	0.133	5.36108e-20	38 Glia	CG44838	FBgn0266101	-	-	Contributions welcome.
5.62483e-22	0.267261	0.653	0.495	6.39544e-18	38 Glia	CG33774	FBgn0053774	-	-	Contributions welcome.
3.19939e-18	0.267111	0.272	0.172	3.63771e-14	38 Glia	Ras85D	FBgn0003205	Ras oncogene at 85D	20190314	Ras oncogene at 85D (Ras85D) encodes a protein that acts downstream of several cell signals, most notably from Receptor Tyrosine Kinases, to regulate tissue growth and development. When abnormally activated it can direct developmental defects and tissue hyperplasia, mimicking aspects of human disease including Rasopathies and cancer, respectively.
1.70465e-19	0.266427	0.289	0.182	1.93818e-15	38 Glia	Rpn9	FBgn0028691	Regulatory particle non-ATPase 9	-	Contributions welcome.
4.82108e-23	0.265009	0.251	0.143	5.48157e-19	38 Glia	CG3226	FBgn0029882	-	-	Contributions welcome.
4.81108e-21	0.263966	0.252	0.148	5.4702e-17	38 Glia	und	FBgn0283478	uninitiated	20190321	uninitiated (und) encodes encodes a predicted metalloexopeptidase, which contributes to omatidial polarity and tissue growth control.
2.7138e-21	0.263731	0.435	0.294	3.08559e-17	38 Glia	Pfdn5	FBgn0038976	Prefoldin 5	20210121	Prefoldin 5 (Pfdn5) encodes a member of the alpha subunit of the heterohexameric prefoldin complex, which acts as chaperone protein. It is involved in the inhibition of the formation of ectopic neuroblasts.
1.39953e-21	0.263552	0.462	0.317	1.59127e-17	38 Glia	CG12384	FBgn0033624	-	-	Contributions welcome.
1.19224e-20	0.262205	0.563	0.409	1.35557e-16	38 Glia	Prosbeta5	FBgn0029134	Proteasome beta5 subunit	20190926	Proteasome beta5 subunit (Prosbeta5) encodes an endopeptidase subunit of the of the 26S proteasome.
1.02205e-23	0.26172	0.284	0.165	1.16208e-19	38 Glia	eIF4B	FBgn0020660	eukaryotic translation initiation factor 4B	20190711	eukaryotic translation initiation factor 4B (eIF4B) encodes a protein involved in cap-dependent translation, cell survival, and proliferation.
7.85119e-22	0.261595	0.668	0.506	8.92681e-18	38 Glia	Rap1	FBgn0004636	Rap1 GTPase	20190314	Rap1 GTPase (Rap1) encodes a small GTPase in the Ras superfamily. When GTP bound, it binds to a number of different effectors, one of which is the product of scno. Together they regulate many morphogenetic movements including mesoderm invagination and dorsal closure, help establish apical-basal polarity during cellularization, regulate macrophage migration, help define neuroblast asymmetric divis…
7.02217e-25	0.259643	0.276	0.158	7.98421e-21	38 Glia	Dbp80	FBgn0024804	Dead box protein 80	20180920	Dead box protein 80 (Dbp80) encodes a putative ATP-dependent RNA helicase (DEAD box helicase), based on sequence similarity to other Dead box proteins, which are involved in mRNA export from the nucleus.
8.70258e-21	0.258617	0.624	0.451	9.89483e-17	38 Glia	PIG-T	FBgn0030035	Phosphatidylinositol glycan anchor biosynthesis class T	-	Contributions welcome.
3.77913e-25	0.257171	0.257	0.144	4.29687e-21	38 Glia	Top2	FBgn0284220	Topoisomerase 2	20190314	Topoisomerase 2 (Top2) encodes an enzyme that alters the topology of DNA by creating a transient DNA double strand breakage. It is essential for removing supercoils generated via DNA replication and transcription, and decatenating replicated sister chromosomes during cell division.
3.07365e-15	0.257078	0.434	0.319	3.49474e-11	38 Glia	LRP1	FBgn0053087	LDL receptor protein 1	-	Contributions welcome.
3.35096e-27	0.255599	0.233	0.122	3.81004e-23	38 Glia	Fib	FBgn0003062	Fibrillarin	20190307	Fibrillarin (Fib) encodes an rRNA 2'-O-methyltransferase required for pre-rRNA processing.
4.52948e-28	0.254122	0.2	0.097	5.15002e-24	38 Glia	ci	FBgn0004859	cubitus interruptus	20190307	cubitus interruptus (ci) encodes a Zn-finger family of transcription factor. It contributes to Hedgehog (Hh) signaling pathway that is involved in pattern formation and growth control. The product of ci undergoes limited proteolysis to be converted into a truncated form that function as a transcription repressor in the absence of the ligand encoded by hh but is converted into a full-length transc…
4.90026e-21	0.252567	0.281	0.171	5.5716e-17	38 Glia	RhoGDI	FBgn0036921	RhoGDI	-	Contributions welcome.
2.56584e-23	0.251674	0.299	0.178	2.91737e-19	38 Glia	Dlc90F	FBgn0024432	Dynein light chain 90F	20190307	Dynein light chain 90F (Dlc90F) encodes a light chain subunit of the cytoplasmic dynein complex. The product of Dlc90F forms a dimer that assembles into the cytoplasmic dynein complex and is thought to link dynein to cargos and to adapter proteins that regulate dynein motor function. It contributes to male fertility.
2.9121e-21	0.250909	0.256	0.15	3.31106e-17	38 Glia	hang	FBgn0026575	hangover	20190307	hangover (hang) encodes a nuclear zinc finger protein that is expressed in adult fly brain neurons. Lack of hang produces a reduction of Fas2 expression. Its roles include life span, bouton growth at the neuromuscular junction and regulation of cellular stress in response to ethanol, heat and paraquat.
5.40189e-19	0.248523	0.335	0.218	6.14194e-15	38 Glia	Uch	FBgn0010288	Ubiquitin carboxy-terminal hydrolase	-	Contributions welcome.
1.34978e-20	0.248231	0.28	0.172	1.5347e-16	38 Glia	CrebA	FBgn0004396	Cyclic-AMP response element binding protein A	20190307	Cyclic-AMP response element binding protein A (CrebA) encodes a leucine-zipper transcription factor that upregulates genes encoding protein components of the canonical secretory pathway and tissue-specific genes in the salivary gland and epidermis.
1.22709e-21	0.247738	0.301	0.185	1.39521e-17	38 Glia	spoon	FBgn0263987	spoonbill	-	Contributions welcome.
4.7187e-22	0.247129	0.464	0.316	5.36516e-18	38 Glia	Prosbeta1	FBgn0010590	Proteasome beta1 subunit	-	Contributions welcome.
1.05823e-17	0.246211	0.493	0.356	1.20321e-13	38 Glia	Prosbeta3	FBgn0026380	Proteasome beta3 subunit	-	Contributions welcome.
1.81946e-20	0.245469	0.238	0.137	2.06873e-16	38 Glia	CG14442	FBgn0029893	-	-	Contributions welcome.
1.10597e-23	0.243968	0.235	0.129	1.25748e-19	38 Glia	CG2926	FBgn0037344	-	-	Contributions welcome.
1.93314e-15	0.243818	0.672	0.548	2.19798e-11	38 Glia	eff	FBgn0011217	effete	20190307	effete (eff) encodes a conserved class I E2 ubiquitin-conjugating enzyme that contributes to the protein ubiquitination and degradation pathway. The roles of the product of eff include female germline stem cell maintenance, eye development, apoptosis regulation and chromatin organization.
2.39976e-19	0.243193	0.679	0.542	2.72852e-15	38 Glia	CG8860	FBgn0033691	-	-	Contributions welcome.
1.59131e-17	0.242192	0.768	0.624	1.80932e-13	38 Glia	Vap33	FBgn0029687	VAMP-associated protein 33kDa	20190321	VAMP-associated protein 33kDa (Vap33) encodes a protein that plays a conserved role in synaptic homeostasis. It controls a number of processes which depend on phosphoinositide levels, such as synaptic growth and axonal transport. It binds to the product of Sac1 to maintain normal levels of phosphoinositides and to the product of Dscam1 to affect its localization within axonal projections.
1.9687e-20	0.241378	0.516	0.366	2.23841e-16	38 Glia	Roc1a	FBgn0025638	Regulator of cullins 1a	20190314	Regulator of cullins 1a (Roc1a) encodes a C2H2 type zinc finger protein and component of several Cullin-Ring E3 ubiquitin ligase complexes. It binds directly to the Cullin subunit within the CRL complex and functions to recruit ubiquitin-charged E2 proteins.
1.07257e-17	0.241039	0.331	0.22	1.21951e-13	38 Glia	Prosalpha2	FBgn0086134	Proteasome alpha2 subunit	-	Contributions welcome.
2.42036e-22	0.239534	0.253	0.145	2.75194e-18	38 Glia	Fkbp59	FBgn0029174	FK506-binding protein 59kD	20190919	FK506-binding protein 59kD (Fkbp59) encodes a peptidylprolyl isomerase involved in the regulation of calcium transport and phototransduction.
6.0409e-21	0.239138	0.475	0.329	6.8685e-17	38 Glia	Not1	FBgn0085436	Not1	20190801	Not1 (Not1) encodes a poly(A)-specific ribonuclease involved in translation inhibition and ovarian follicle cell development.
2.86117e-21	0.23824	0.292	0.177	3.25315e-17	38 Glia	CCT4	FBgn0032444	Chaperonin containing TCP1 subunit 4	-	Contributions welcome.
1.2641e-24	0.237514	0.377	0.235	1.43729e-20	38 Glia	SF2	FBgn0283477	Splicing factor 2	20190912	Splicing factor 2 (SF2) encodes a protein involved in alternative mRNA splicing, RNA export from the nucleus and the regulation of the RNA metabolism.
4.90411e-21	0.235391	0.31	0.192	5.57597e-17	38 Glia	sxc	FBgn0261403	super sex combs	20190912	super sex combs (sxc) is a polycomb group gene that encodes a O-GlcNAc transferase involved in epigenetic gene silencing.
4.15401e-21	0.23532	0.251	0.147	4.72311e-17	38 Glia	Sep2
3.8809e-14	0.235221	0.396	0.286	4.41259e-10	38 Glia	Sxl	FBgn0264270	Sex lethal	20190314	Sex lethal (Sxl) encodes an RNA-binding protein, member of the RNA recognition motif (RRM) family. It is a master-feminizing switch contributing to all aspects of sexual dimorphism.
1.9537e-18	0.235034	0.31	0.199	2.22136e-14	38 Glia	CG33170	FBgn0053170	-	-	Contributions welcome.
3.05874e-16	0.232937	0.68	0.533	3.47778e-12	38 Glia	spen	FBgn0016977	split ends	-	Contributions welcome.
3.29257e-16	0.231942	0.481	0.351	3.74366e-12	38 Glia	kud	FBgn0036667	kuduk	-	Contributions welcome.
1.86861e-16	0.231916	0.705	0.567	2.1246e-12	38 Glia	Lk6	FBgn0017581	Lk6 kinase	20180920	Lk6 kinase (Lk6) encodes the single ortholog of MAPK signal integrating kinases, which are phosphorylated and activated by ERK. Lk6 product phosphorylates the protein encoded by eIF4E1 to influence translation initiation via formation of the eIF4F complex.
5.03738e-18	0.231202	0.503	0.363	5.72751e-14	38 Glia	wdb	FBgn0027492	widerborst	20190912	widerborst (wdb) encodes a B' regulatory subunit of the serine/threonine phosphatase complex PP2A. It regulates Hedgehog, protein kinase B and insulin receptor signaling pathways.
2.88899e-21	0.231185	0.404	0.267	3.28479e-17	38 Glia	Non2	FBgn0035370	Novel nucleolar protein 2	-	Contributions welcome.
6.33919e-21	0.231083	0.381	0.25	7.20766e-17	38 Glia	SmB	FBgn0262601	Small ribonucleoprotein particle protein SmB	20190314	Small ribonucleoprotein particle protein SmB (SmB) encodes an RNA binding protein that forms a heterodimeric sub-complex with the product of SmD3. They function as part of the heteroheptameric ring complex Sm core, which is involved in the formation of spliceosomal small nuclear RNPs (U1, U2, U4 and U5), which together catalyze pre-mRNA splicing.
2.4715e-22	0.230066	0.259	0.15	2.81009e-18	38 Glia	lark	FBgn0011640	lark	20190314	lark (lark) encodes an essential RNA-binding protein of the RNA recognition motif (RRM) class. It is implicated in both RNA splicing and translational control. It contributes to oogenesis, tissue development and circadian behavior.
1.10736e-18	0.229853	0.358	0.236	1.25906e-14	38 Glia	CG14715	FBgn0037930	-	-	Contributions welcome.
7.4734e-09	0.229309	0.532	0.426	8.49725e-05	38 Glia	cpo	FBgn0263995	couch potato	20190307	couch potato (cpo) is most strongly expressed in nuclei of the central and peripheral nervous systems and the ring gland, where its product may regulate gene transcription to control complex neurological and neuroendocrine functions. It is required for normal synaptic transmission, climate adaptation, olfaction, diapause and behavioral responses.
3.86301e-23	0.227116	0.262	0.15	4.39224e-19	38 Glia	CCT1	FBgn0003676	Chaperonin containing TCP1 subunit 1	-	Contributions welcome.
1.64578e-17	0.225232	0.313	0.204	1.87126e-13	38 Glia	CG42239	FBgn0250868	-	-	Contributions welcome.
2.36314e-16	0.224497	0.392	0.271	2.68689e-12	38 Glia	Ref1	FBgn0010774	RNA and export factor binding protein 1	-	Contributions welcome.
1.67392e-16	0.224121	0.383	0.264	1.90325e-12	38 Glia	cl	FBgn0000318	clot	20180906	clot (cl) encodes a protein with thioredoxin reductase and glutathione peroxidase enzymatic activity. cl is required for drosopterin biosynthesis and its product contributes to redox homeostasis and signaling and defence against oxidative stress.
1.39737e-18	0.222254	0.382	0.255	1.58881e-14	38 Glia	Rad23	FBgn0026777	Rad23	20180927	Rad23 (Rad23) encodes an evolutionarily conserved member of the proteasome-associated proteins. It acts as a shuttle -or bridge- protein helping ubiquitinated proteins to interact with the proteasome, which in turn regulates their turnover.
6.43441e-15	0.22077	0.328	0.224	7.31592e-11	38 Glia	PIP4K	FBgn0039924	Phosphatidylinositol 5-phosphate 4-kinase	20190314	Phosphatidylinositol 5-phosphate 4-kinase (PIP4K) encodes an enzyme that mediates the conversion of phosphatidylinositol 4 phosphate to phosphatidylinositol 4,5 bisphosphate. It has been implicated in the regulation of mTOR signalling and control of cell size.
1.83504e-19	0.217624	0.332	0.213	2.08644e-15	38 Glia	Fs(2)Ket	FBgn0262743	Female sterile (2) Ketel	20190926	Female sterile (2) Ketel (Fs(2)Ket) encodes a protein that functions in nuclear protein import, formation of the spindle apparatus and nuclear envelope assembly. It is also involved in biogenesis of the mitochondria.
1.39665e-15	0.217339	0.362	0.251	1.58799e-11	38 Glia	rudhira	FBgn0266019	rudhira	20190926	rudhira (rudhira) is expressed in nephrocytes and encodes a protein that regulates macromolecular uptake and clearance by nephrocytes to maintain tissue homeostasis.
4.35641e-21	0.217054	0.904	0.803	4.95324e-17	38 Glia	14-3-3epsilon	FBgn0020238	14-3-3epsilon	20190307	14-3-3epsilon (14-3-3epsilon) encodes an acidic protein that preferentially heterodimerizes with other members of the family but also can homodimerize. It functions in multiple signaling pathways, most prominently in the Ras/MAPK cascade. It is involved in embryonic hatching, germ cell migration, gonad formation, wing venation and eye development.
2.38795e-19	0.215217	0.372	0.246	2.7151e-15	38 Glia	CG9922	FBgn0038196	-	-	Contributions welcome.
1.44319e-18	0.213227	0.383	0.257	1.6409e-14	38 Glia	CkIIalpha	FBgn0264492	casein kinase IIalpha	-	Contributions welcome.
4.55893e-14	0.212391	0.358	0.251	5.18351e-10	38 Glia	eIF3h	FBgn0022023	eukaryotic translation initiation factor 3 subunit h	-	Contributions welcome.
4.62123e-16	0.209469	0.394	0.275	5.25434e-12	38 Glia	robl	FBgn0024196	roadblock	20190314	roadblock (robl) encodes a dynein-associated protein involved in intracellular transport mediated by Dynein. It contributes to dendrite morphogenesis and mushroom body development.
2.25357e-19	0.209404	0.351	0.228	2.56231e-15	38 Glia	Prosalpha6	FBgn0250843	Proteasome alpha6 subunit	-	Contributions welcome.
8.35541e-21	0.208088	0.505	0.354	9.5001e-17	38 Glia	mRpL33	FBgn0040907	mitochondrial ribosomal protein L33	-	Contributions welcome.
8.87689e-20	0.206324	0.282	0.173	1.0093e-15	38 Glia	ksh	FBgn0040890	kish	-	Contributions welcome.
1.45081e-14	0.205776	0.539	0.409	1.64957e-10	38 Glia	HINT1	FBgn0031459	histidine triad nucleotide binding protein 1	-	Contributions welcome.
1.24747e-14	0.205742	0.428	0.309	1.41837e-10	38 Glia	mub	FBgn0262737	mushroom-body expressed	20190926	mushroom-body expressed (mub) encodes a protein involved in thermosensory behavior and regulation of alternative mRNA splicing.
2.70117e-13	0.203469	0.608	0.471	3.07123e-09	38 Glia	crc	FBgn0000370	cryptocephal	20190307	cryptocephal (crc) encodes a protein that belongs to a member of the CREB/ATF family of basic-leucine zipper transcription factors. It serves as an coactivator of the product EcR of to promote expression the molting peptide hormone encoded by ETH. It also acts as an unfolded protein response transcription factor to regulate glycolytic genes in response to ER stress.
2.60838e-13	0.203232	0.551	0.43	2.96572e-09	38 Glia	eIF1	FBgn0035423	eukaryotic translation initiation factor 1	-	Contributions welcome.
7.07361e-20	0.202748	0.4	0.268	8.04269e-16	38 Glia	Prps	FBgn0036030	Phosphoribosyl pyrophosphate synthetase	-	Contributions welcome.
5.25654e-16	0.201731	0.539	0.406	5.97669e-12	38 Glia	Frl	FBgn0267795	Formin-like	-	Contributions welcome.
7.58951e-21	0.200891	0.267	0.158	8.62927e-17	38 Glia	NFAT	FBgn0030505	NFAT nuclear factor	-	Contributions welcome.
8.56721e-20	0.199145	0.249	0.148	9.74092e-16	38 Glia	mago	FBgn0002736	mago nashi	20190314	mago nashi (mago) encodes a protein that is part of the exon junction complex, which is required for post-transcriptional processes such as pre-mRNA splicing, RNA localization and nonsense-mediated decay. It is involved in germline development, germplasm assembly and photoreceptor differentiation.
1.38168e-20	0.196461	0.261	0.154	1.57097e-16	38 Glia	mRpS16	FBgn0033907	mitochondrial ribosomal protein S16	-	Contributions welcome.
8.448e-18	0.193967	0.296	0.187	9.60537e-14	38 Glia	sqh	FBgn0003514	spaghetti squash	20190314	spaghetti squash (sqh) encodes the regulatory light chain of the nonmuscle type 2 myosin. Its phosphorylation through the Rho-Rho Kinase pathway is predicted to activate myosin motor activity. The product of sqh and myosin function in cellular processes such as cytokinesis, and also contribute to tissue morphogenesis.
1.21862e-13	0.193302	0.416	0.3	1.38557e-09	38 Glia	ben	FBgn0000173	bendless	20190307	bendless (ben) encodes an E2 ubiquitin-conjugating enzyme. It plays essential roles in multiple processes such as synaptic growth and maturation, axon guidance, innate immunity, genomic integrity, tumor growth, cell invasion, apoptosis, long-term memory and escape response.
4.8527e-10	0.190919	0.639	0.515	5.51752e-06	38 Glia	chinmo	FBgn0086758	Chronologically inappropriate morphogenesis	20190307	Chronologically inappropriate morphogenesis (chinmo) encodes a putative BTB-zinc finger transcription factor. It is essential for neuronal temporal patterning. It also plays a role in the regulation of eye development, tumor formation, and the self-renewal and/or sexual identity of male somatic cyst stem cells by acting downstream of JAK-STAT signaling.
2.36816e-12	0.189305	0.425	0.317	2.6926e-08	38 Glia	Dad1	FBgn0263852	Defender against apoptotic cell death 1	-	Contributions welcome.
1.51542e-11	0.188141	0.462	0.352	1.72303e-07	38 Glia	eIF1A	FBgn0026250	eukaryotic translation initiation factor 1A	20181018	eukaryotic translation initiation factor 1A (eIF1A) encodes a protein required for mRNA translation. It is involved in 43S pre-initiation complex assembly, ensuring correct AUG start codon selection, and its dissociation from the 40S ribosome subunit is considered crucial for start codon recognition.
3.39233e-13	0.187401	0.358	0.253	3.85708e-09	38 Glia	Chc	FBgn0000319	Clathrin heavy chain	20190307	Clathrin heavy chain (Chc) encodes a protein that forms part of the clathrin complex, which is the major component of coated vesicles.
2.62209e-10	0.186418	0.503	0.388	2.98132e-06	38 Glia	nmo	FBgn0011817	nemo	20190314	nemo (nmo) encodes an atypical proline-directed serine/threonine kinase with roles in numerous developmental processes, including ommatidial rotation/planar cell polarity, retinal specification and neuronal function, and circadian clock speed. It regulates the activity of several signal transduction pathways, including BMP, Wnt, and Notch, and is implicated in fly models of neurodegenerative dise…
1.90151e-13	0.181407	0.366	0.258	2.16201e-09	38 Glia	Prosalpha7	FBgn0023175	Proteasome alpha7 subunit	-	Contributions welcome.
1.47424e-15	0.179074	0.53	0.394	1.67621e-11	38 Glia	CG17776	FBgn0040899	-	-	Contributions welcome.
3.77569e-14	0.17888	0.456	0.333	4.29296e-10	38 Glia	Tom20	FBgn0036928	Translocase of outer membrane 20	-	Contributions welcome.
5.50564e-15	0.177686	0.346	0.235	6.25991e-11	38 Glia	skd	FBgn0003415	skuld	20190314	skuld (skd) encodes a subunit of the kinase module of the mediator complex. It is not required for all the transcriptional functions of mediator, but links it to a set of transcription factors that are involved in developmental signaling.
1.0926e-11	0.177001	0.423	0.316	1.24228e-07	38 Glia	Glo1	FBgn0283450	Glyoxalase 1	-	Contributions welcome.
1.41414e-12	0.176252	0.454	0.336	1.60787e-08	38 Glia	eIF3k	FBgn0034654	eukaryotic translation initiation factor 3 subunit k	-	Contributions welcome.
3.74568e-16	0.176191	0.387	0.267	4.25884e-12	38 Glia	Ssdp	FBgn0011481	Sequence-specific single-stranded DNA-binding protein	20190314	Sequence-specific single-stranded DNA-binding protein (Ssdp) encodes a DNA binding protein. It has been proposed to be an additional component of ap/Chi transcriptional complexes because it interacts with the product of Chi and lack of Ssdp produces defects similar to ap or Chi mutant phenotypes.
5.0745e-12	0.176036	0.497	0.376	5.76971e-08	38 Glia	Sar1	FBgn0038947	Secretion-associated Ras-related 1	20181108	Secretion-associated Ras-related 1 (Sar1) encodes a small GTPase that is recruited to the endoplasmic reticulum and initiates the recruitment of the COPII subunit complex Sec23/Sec24.
6.06494e-12	0.174674	0.388	0.285	6.89584e-08	38 Glia	Prosalpha3	FBgn0261394	Proteasome alpha3 subunit	-	Contributions welcome.
7.61184e-19	0.174234	0.571	0.422	8.65466e-15	38 Glia	Hex-A	FBgn0001186	Hexokinase A	20190912	Hexokinase A (Hex-A) encodes a hexokinase involved in glucose homeostasis.
3.219e-15	0.16941	0.403	0.281	3.66e-11	38 Glia	Yeti	FBgn0267398	Yeti	20190321	Yeti (Yeti) encodes an essential chromatin protein that interacts with subunits of the Tip60 chromatin remodeling complex. Yeti loss results in lethality at the larval stage and in chromosome organization defects.
2.30395e-19	0.165278	0.324	0.209	2.61959e-15	38 Glia	Atf3	FBgn0028550	Activating transcription factor 3	20190307	Activating transcription factor 3 (Atf3) encodes a transcription factor whose levels are tightly controlled during development. It forms homodimers or heterodimerizes with the product of Jra. It contributes to abdominal morphogenesis, and immune system and metabolic homeostasis.
1.96572e-14	0.16519	0.697	0.544	2.23502e-10	38 Glia	lqf	FBgn0028582	liquid facets	20190912	liquid facets (lqf) encodes an epsin, which is an endocytic adaptor that contributes to endocytic network stability/regulation and membrane bending. It contributes to endocytosis and regulates the BMP and Notch signaling pathways.
1.80042e-11	0.163733	0.453	0.345	2.04708e-07	38 Glia	vig	FBgn0024183	vasa intronic gene	20190919	vasa intronic gene (vig) encodes a protein involved in RNA interference and heterochromatin organization.
6.61743e-14	0.161671	0.439	0.319	7.52402e-10	38 Glia	Cp110	FBgn0031191	Centriolar coiled coil protein 110kDa	20190307	Centriolar coiled coil protein 110kDa (Cp110) encodes a centriolar protein that localizes to the distal end of both mother and daughter centrioles. It seems to prevent the centriole microtubules from extending beyond the distal end of the centriole. It interacts with the product of Cep97, another protein localized to the distal end of the centrioles.
6.83812e-15	0.159863	0.378	0.26	7.77494e-11	38 Glia	eIF3g1	FBgn0029629	eukaryotic translation initiation factor 3 subunit g1	-	Contributions welcome.
1.07652e-11	0.158832	0.38	0.276	1.224e-07	38 Glia	twr	FBgn0262801	twisted bristles roughened eye	-	Contributions welcome.
2.03202e-08	0.157574	0.753	0.64	0.00023104	38 Glia	Tm1	FBgn0003721	Tropomyosin 1	-	Contributions welcome.
2.7002e-10	0.157568	0.496	0.386	3.07013e-06	38 Glia	RpL22	FBgn0015288	Ribosomal protein L22	20180920	Ribosomal protein L22 (RpL22) encodes a member of the eukaryotic ribosomal protein eL22 family. It is ubiquitously expressed, forms part of the large ribosomal subunit and is involved in protein synthesis.
5.15538e-11	0.156993	0.526	0.405	5.86167e-07	38 Glia	CG13887	FBgn0035165	-	-	Contributions welcome.
8.08644e-13	0.155877	0.427	0.311	9.19428e-09	38 Glia	nocte	FBgn0261710	no circadian temperature entrainment	20190926	no circadian temperature entrainment (nocte) encodes a protein involved in temperature compensation of the circadian clock.
6.91384e-17	0.153434	0.388	0.262	7.86104e-13	38 Glia	CG5532	FBgn0034902	-	-	Contributions welcome.
8.76874e-12	0.15013	0.368	0.265	9.97006e-08	38 Glia	Dscam1	FBgn0033159	Down syndrome cell adhesion molecule 1	-	Contributions welcome.
2.66432e-17	0.148227	0.328	0.213	3.02933e-13	38 Glia	Myc	FBgn0262656	Myc	20190314	Myc (Myc) encodes a transcription factor that is homologous to vertebrate Myc proto-oncogenes. It contributes to cell growth, cell competition and regenerative proliferation.
2.7035e-13	0.146881	0.327	0.225	3.07388e-09	38 Glia	Rpb12
1.24734e-14	0.146	0.3	0.198	1.41822e-10	38 Glia	Phf5a	FBgn0031822	PHD finger protein 5a	-	Contributions welcome.
2.67984e-08	0.14195	0.793	0.662	0.000304698	38 Glia	ps	FBgn0261552	pasilla	20190314	pasilla (ps) encodes a nuclear RNA binding protein implicated in splicing. It is expressed at high levels in the embryonic salivary gland and other tissues. Loss of function results in a significant reduction in secretory volume and secretory vesicles in the salivary gland and irregular gland morphology.
5.56417e-17	0.140589	0.495	0.354	6.32646e-13	38 Glia	Rala	FBgn0015286	Ras-like protein A	20190801	Ras-like protein A (Rala) encodes a GTPase that regulates Notch, Jak/Stat and JNK signalling pathways.
7.17992e-10	0.139259	0.682	0.566	8.16356e-06	38 Glia	CG13364	FBgn0026879	-	-	Contributions welcome.
5.58231e-11	0.138698	0.407	0.3	6.34709e-07	38 Glia	Ntf-2	FBgn0031145	Nuclear transport factor-2	20190314	Nuclear transport factor-2 (Ntf-2) is an essential gene regulating nuclear import. It encodes a protein that binds to the nuclear pore protein encoded by DCTN4-p62 and to the product of Ran and regulates the nuclear import of nuclear localization signal containing proteins.
7.21744e-22	0.134716	0.311	0.191	8.20623e-18	38 Glia	lncRNA:CR43334
3.76886e-14	0.129111	0.328	0.223	4.28519e-10	38 Glia	Abl	FBgn0000017	Abl tyrosine kinase	20190307	Abl tyrosine kinase (Abl) encodes a non-receptor tyrosine kinase best known for its ortholog's role in human leukemia. It phosphorylates cell adhesion and cytoskeletal proteins and acts as a scaffold in a signaling complex to regulate both epithelial and nervous system morphogenesis.
5.23218e-11	0.125223	0.385	0.282	5.94898e-07	38 Glia	eIF3f1	FBgn0037270	eukaryotic translation initiation factor 3 subunit f1	-	Contributions welcome.
2.97273e-10	0.120996	0.855	0.73	3.38e-06	38 Glia	Akap200	FBgn0027932	A kinase anchor protein 200	20190912	A kinase anchor protein 200 (Akap200) encodes a scaffolding protein that contributes to the spatial and temporal regulation of the Protein Kinase A holoenzyme. It regulates the Notch signaling and the organization of the actin cytoskeleton.
2.36394e-13	0.120492	0.348	0.241	2.6878e-09	38 Glia	CG32267	FBgn0052267	-	-	Contributions welcome.
2.9356e-09	0.111092	0.514	0.404	3.33778e-05	38 Glia	CG9034	FBgn0040931	-	-	Contributions welcome.
2.74721e-11	0.102322	0.383	0.278	3.12358e-07	38 Glia	Nedd8	FBgn0032725	Nedd8	20181011	Nedd8 (Nedd8) encodes a ubiquitin-like polypeptide involved in protein ubiquitination and degradation, via Cullin neddylation. Nedd8-mediated modification has been implicated in signal transduction, cell proliferation and differentiation.

## Sheet: 50 Glia
p_val	avg_log2FC	pct.1	pct.2	p_val_adj	cluster	gene	FBgn_ID	GeneName	datestamp	gene_snapshot_text
0	4.48601	0.993	0.296	0	50 Glia	Gat	FBgn0039915	GABA transporter	20190307	GABA transporter (Gat) encodes a protein belonging to the SLC family that is expressed primarily in astrocytes, where it is thought to be required for uptake of GABA and other small molecules. It likely plays an important role in setting the excitatory/inhibitory balance of the CNS.
0	4.1956	0.998	0.28	0	50 Glia	alrm	FBgn0039332	astrocytic leucine-rich repeat molecule	-	Contributions welcome.
0	3.70319	0.932	0.175	0	50 Glia	CG1552	FBgn0030258	-	-	Contributions welcome.
0	3.47922	0.985	0.448	0	50 Glia	vir-1	FBgn0043841	virus-induced RNA 1	20190321	virus-induced RNA 1 (vir-1) is produced from a promoter that is induced by viral infection. It can be used as a marker of the induction of an antiviral response. Its expression is regulated by the Jak/STAT pathway.
0	3.44496	0.963	0.375	0	50 Glia	CG42342	FBgn0259244	-	-	Contributions welcome.
0	3.16162	0.735	0.123	0	50 Glia	CG42489	FBgn0259992	-	-	Contributions welcome.
0	2.96726	0.872	0.284	0	50 Glia	nkt	FBgn0036146	noktochor	-	Contributions welcome.
0	2.9468	0.925	0.351	0	50 Glia	CG31705	FBgn0028490	-	-	Contributions welcome.
0	2.82231	0.665	0.027	0	50 Glia	CG9394	FBgn0034588	-	-	Contributions welcome.
0	2.75201	0.65	0.022	0	50 Glia	Rh50	FBgn0028699	Rh50	-	Contributions welcome.
0	2.73017	0.635	0.021	0	50 Glia	Tre1	FBgn0046687	Trapped in endoderm 1	20181108	Trapped in endoderm 1 (Tre1) encodes a G protein-coupled receptor of the rhodopsin class. Its functions include primordial germ cell/pole cell migration and programmed cell death, central nervous system stem cell division orientation, and mating/courtship behavior.
0	2.7142	0.935	0.43	0	50 Glia	CG1537	FBgn0030260	-	-	Contributions welcome.
0	2.6744	0.999	0.574	0	50 Glia	Gs2	FBgn0001145	Glutamine synthetase 2	20190307	Glutamine synthetase 2 (Gs2) encodes an enzyme that converts glutamate to glutamine. It is expressed in the embryonic nervous system and regulates the size of glutamate neurotransmitter pools and synapse assembly.
0	2.61297	0.815	0.214	0	50 Glia	Eaat1	FBgn0026439	Excitatory amino acid transporter 1	20190307	Excitatory amino acid transporter 1 (Eaat1) encodes a transmembrane protein with a glutamate:sodium symporter activity. It is regulated by Notch signalling and contributes to larval locomotion and lifespan.
0	2.59673	0.677	0.061	0	50 Glia	wun2	FBgn0041087	wunen-2	20190321	wunen-2 (wun2) encodes a lipid phosphate phosphatase, an enzyme with an active site predicted to face extracellularly. It is required for germ cell migration and survival, acting partially redundantly with its paralog wun.
0	2.48725	0.671	0.074	0	50 Glia	CG43693	FBgn0263776	-	-	Contributions welcome.
0	2.35882	0.898	0.384	0	50 Glia	Prosap	FBgn0040752	Prosap	20190321	Prosap (Prosap) encodes a member of SH3 and multiple ankyrin repeat domain (SHANK) family of genes that encode synaptic scaffolding proteins. It regulates synaptic growth and development, including the structure of the neuromuscular junction and synapses of the calyx, and olfactory acuity.
5.82029e-217	2.27996	0.799	0.39	6.61767e-213	50 Glia	CG7607	FBgn0036145	-	-	Contributions welcome.
0	2.12981	0.622	0.1	0	50 Glia	CG13631	FBgn0040600	-	-	Contributions welcome.
4.116e-248	2.09524	0.879	0.475	4.67989e-244	50 Glia	CG4409	FBgn0034128	-	-	Contributions welcome.
0	2.08842	0.536	0.082	0	50 Glia	CG32982	FBgn0052982	-	-	Contributions welcome.
4.49336e-283	2.06329	0.894	0.462	5.10895e-279	50 Glia	RapGAP1	FBgn0264895	Rap GTPase activating protein 1	20190801	Rap GTPase activating protein 1 (RapGAP1) encodes a small G protein that mediates the activation of ERK signaling via the kinase encoded by tor.
0	2.05491	0.622	0.124	0	50 Glia	OtopLc	FBgn0259150	Otopetrin-like c	-	Contributions welcome.
0	1.96017	0.489	0.072	0	50 Glia	e	FBgn0000527	ebony	20190307	ebony (e) encodes a protein that links beta-alanine to biogenic amines like dopamine or histamine. It controls the amount of free biogenic amine, e.g. of dopamine in cuticle formation and of histamine in visual signal transduction of the eye. It is also involved in behavioral rhythmicity.
0	1.94993	0.57	0.104	0	50 Glia	mfas	FBgn0260745	midline fasciclin	20190926	midline fasciclin (mfas) encodes a protein involved in axonogenesis and regulation of hemocyte proliferation.
3.60655e-245	1.84878	0.844	0.347	4.10065e-241	50 Glia	dally	FBgn0263930	division abnormally delayed	20190307	division abnormally delayed (dally) encodes a core protein of heparan sulfate proteoglycans of the glypican family. It acts as a co-receptor for growth factors and morphogens, such as the products of dpp, wg, hh, upd1 and FGFs, affecting signaling and distribution of these ligands. The roles of the product of dally include wing development and germline stem cell maintenance.
6.29897e-306	1.83388	0.587	0.118	7.16193e-302	50 Glia	KrT95D	FBgn0020647	Krueppel target at 95D	-	Contributions welcome.
1.29003e-307	1.82417	0.364	0.039	1.46676e-303	50 Glia	fray	FBgn0023083	frayed	20190613	frayed (fray) encodes a serine/threonine-protein kinase required for axonal ensheathment. It is activated via phosphorylation by the kinase encoded by Wnk. The product of fray contributes to regulating ion transport, canonical Wnt signaling and asymmetric cell division.
5.36422e-224	1.80553	0.56	0.146	6.09912e-220	50 Glia	CG5273	FBgn0040382	-	-	Contributions welcome.
7.93954e-299	1.79487	0.511	0.089	9.02725e-295	50 Glia	Tsp5D	FBgn0029837	Tetraspanin 5D	-	Contributions welcome.
2.70929e-217	1.78	0.655	0.212	3.08046e-213	50 Glia	sty	FBgn0014388	sprouty	-	Contributions welcome.
9.91956e-233	1.74811	0.889	0.47	1.12785e-228	50 Glia	sky	FBgn0032901	skywalker	20190314	skywalker (sky) encodes a RabGAP that genetically interacts with and activates GTPase activity of the product of Rab35 through an unconventional mechanism. It restricts the ability of synaptic vesicles to fuse into a synaptic endosomal compartment, thereby limiting synaptic vesicle associated protein sorting at synaptic endosomes. In line with this function, sky also genetically interacts with co…
1.51531e-217	1.73016	0.883	0.51	1.72291e-213	50 Glia	Galphao	FBgn0001122	G protein alpha o subunit	20190307	G protein alpha o subunit (Galphao) encodes the most abundant G protein in the nervous tissue and is involved in signaling by a variety of GPCRs. It contributes to heart development, axonogenesis, neuro-muscular junction formation, asymmetric cell division, planar cell polarity, blood-brain barrier establishment, Wnt signaling, and gustatory and olfactory sensory perception.
4.96728e-276	1.63833	0.747	0.213	5.6478e-272	50 Glia	CG9657	FBgn0029950	-	-	Contributions welcome.
1.057e-170	1.62448	0.509	0.146	1.20181e-166	50 Glia	scf	FBgn0025682	supercoiling factor	20190314	supercoiling factor (scf) encodes two polypeptides: DCB45 and its N-teminally truncated form Scf. Scf is a nuclear protein that introduces negative supercoils into DNA in conjunction with topoisomerase II. DCB45 is an endoplasmic reticulum-resident protein.
1.05903e-202	1.60812	0.7	0.254	1.20412e-198	50 Glia	CG7888	FBgn0036116	-	-	Contributions welcome.
6.4067e-168	1.56928	0.835	0.442	7.28441e-164	50 Glia	fok	FBgn0263773	fledgling of Klp38B	-	Contributions welcome.
7.55296e-151	1.56337	0.781	0.41	8.58772e-147	50 Glia	aay	FBgn0023129	astray	-	Contributions welcome.
8.96301e-248	1.55406	0.471	0.089	1.01909e-243	50 Glia	CG1358	FBgn0033196	-	-	Contributions welcome.
1.93712e-172	1.50661	0.623	0.223	2.20251e-168	50 Glia	Treh	FBgn0003748	Trehalase	20180920	Trehalase (Treh) encodes an enzyme that hydrolyzes the the disaccharide trehalose to two molecules of glucose in either the cytoplasm or the extracellular space.
1.57959e-164	1.49517	0.446	0.114	1.796e-160	50 Glia	lncRNA:CR45018
2.36634e-123	1.47678	0.561	0.214	2.69053e-119	50 Glia	Sfxn1-3	FBgn0037239	Sideroflexin 1/3	-	Contributions welcome.
9.58665e-130	1.47168	0.693	0.346	1.09e-125	50 Glia	Rala	FBgn0015286	Ras-like protein A	20190801	Ras-like protein A (Rala) encodes a GTPase that regulates Notch, Jak/Stat and JNK signalling pathways.
4.16364e-111	1.46651	0.548	0.222	4.73406e-107	50 Glia	DOR	FBgn0035542	Diabetes and obesity regulated	20190307	Diabetes and obesity regulated (DOR) encodes a transcriptional coactivator of ecdysone receptor signaling required during metamorphosis. It is antagonized by insulin signaling via the product of foxo in the fat body and forms part of a feed-forward mechanism whereby ecdysone potentiates its own signaling. The product of DOR also regulates autophagosome formation and protein degradation via ecdyso…
1.97681e-159	1.46467	0.987	0.797	2.24764e-155	50 Glia	Ldh	FBgn0001258	Lactate dehydrogenase	20190919	Lactate dehydrogenase (Ldh) encodes a protein involved in myoblast fusion and somatic muscle development.
1.47811e-158	1.43812	0.76	0.378	1.68061e-154	50 Glia	Mkp3	FBgn0036844	Mitogen-activated protein kinase phosphatase 3	20190314	Mitogen-activated protein kinase phosphatase 3 (Mkp3) encodes a member of the mitogen-activated protein kinase phosphatases that inactivate MAPKs. It dephosphorylates the phosphorylated active forms of the products of p38a and rl.
1.09099e-161	1.43765	0.616	0.218	1.24045e-157	50 Glia	CG6723	FBgn0037895	-	-	Contributions welcome.
2.1458e-199	1.42643	0.457	0.099	2.43978e-195	50 Glia	Cyp28a5	FBgn0028940	Cyp28a5	-	Contributions welcome.
9.8698e-131	1.41749	0.634	0.284	1.1222e-126	50 Glia	CG32066	FBgn0052066	-	-	Contributions welcome.
8.0585e-174	1.40399	0.704	0.264	9.16251e-170	50 Glia	CG4829	FBgn0030796	-	-	Contributions welcome.
5.95768e-115	1.37759	0.598	0.274	6.77389e-111	50 Glia	CG12065	FBgn0030052	-	-	Contributions welcome.
7.75091e-197	1.36888	0.398	0.077	8.81278e-193	50 Glia	CG9467	FBgn0037758	-	-	Contributions welcome.
1.26252e-252	1.36557	0.395	0.058	1.43548e-248	50 Glia	capu	FBgn0000256	cappuccino	20190307	cappuccino (capu) encodes a formin family protein that nucleates actin filaments and accelerates their elongation. It works with the product of spir to build an actin mesh that fills the oocyte during mid-oogenesis. capu is necessary for polarity establishment and female fertility.
0	1.35536	0.316	0.02	0	50 Glia	Adgf-D	FBgn0038172	Adenosine deaminase-related growth factor D	20190912	Adenosine deaminase-related growth factor D (Adgf-D) encodes an adenosine deaminase involved in cell proliferation.
0	1.33681	0.27	0.01	0	50 Glia	CG34367	FBgn0085396	-	-	Contributions welcome.
2.24187e-117	1.33455	0.621	0.301	2.54901e-113	50 Glia	CG8671	FBgn0032938	-	-	Contributions welcome.
5.17354e-145	1.32204	0.227	0.033	5.88231e-141	50 Glia	ringer	FBgn0266417	ringmaker	20190919	ringmaker (ringer) encodes a protein involved in microtubule bundle formation and polymerization.
0	1.31133	0.31	0.022	0	50 Glia	AANAT1
3.77012e-169	1.28596	0.873	0.507	4.28663e-165	50 Glia	CAH1	FBgn0027844	Carbonic anhydrase 1	20190912	Carbonic anhydrase 1 (CAH1) encodes an alpha-class carbonate dehydratase that catalyzes the reversible hydration/dehydration of carbon dioxide to bicarbonate and protons.
8.40853e-130	1.2468	0.495	0.16	9.5605e-126	50 Glia	CG3376	FBgn0034997	-	-	Contributions welcome.
6.63045e-130	1.23649	0.491	0.162	7.53882e-126	50 Glia	retm	FBgn0031814	real-time	-	Contributions welcome.
1.97444e-114	1.23622	0.785	0.455	2.24494e-110	50 Glia	Rac2	FBgn0014011	Rac2	-	Contributions welcome.
2.78543e-228	1.2288	0.979	0.87	3.16704e-224	50 Glia	Eno	FBgn0000579	Enolase	20190912	Enolase (Eno) encodes a phosphopyruvate hydratase involved in glucose homeostasis.
5.83783e-196	1.22419	0.35	0.058	6.63761e-192	50 Glia	Ak1	FBgn0022709	Adenylate kinase 1	-	Contributions welcome.
1.36492e-144	1.21997	0.435	0.12	1.55191e-140	50 Glia	CG32195	FBgn0052195	-	-	Contributions welcome.
9.97399e-97	1.20125	0.339	0.099	1.13404e-92	50 Glia	Arc1	FBgn0033926	Activity-regulated cytoskeleton associated protein 1	-	Contributions welcome.
0	1.19732	0.249	0.007	0	50 Glia	CG8568	FBgn0030841	-	-	Contributions welcome.
1.94649e-90	1.1881	0.597	0.286	2.21316e-86	50 Glia	CG11883	FBgn0033538	-	-	Contributions welcome.
3.61142e-57	1.18687	0.43	0.203	4.10618e-53	50 Glia	rho	FBgn0004635	rhomboid	20190314	rhomboid (rho) encodes an intra-membrane serine protease that processes the membrane precursors of Egfr ligands. Its roles include growth regulation, cell survival and developmental patterning.
6.52474e-161	1.17614	0.359	0.075	7.41863e-157	50 Glia	naz	FBgn0286852	nazgul	-	Contributions welcome.
2.13234e-106	1.17593	0.515	0.194	2.42447e-102	50 Glia	h	FBgn0001168	hairy	20190307	hairy (h) encodes a bHLH transcriptional repressor that recruits the corepressor encoded by gro to target promoters. It is a pair-rule gene that contributes to embryonic segmentation and peripheral neurogenesis.
1.58921e-76	1.16932	0.537	0.254	1.80694e-72	50 Glia	Sod3	FBgn0033631	Superoxide dismutase 3	20190314	Superoxide dismutase 3 (Sod3) encodes an extra-cellular Cu Zn superoxide dismutase that can be produced as secreted and membrane bound forms. It converts oxygen free radicals to hydrogen peroxide and is involved in free radical defense and redox balance.
3.16429e-79	1.16835	0.545	0.261	3.59779e-75	50 Glia	CG1545	FBgn0030259	-	-	Contributions welcome.
1.73231e-67	1.1333	0.35	0.133	1.96963e-63	50 Glia	Tsp66E	FBgn0035936	Tetraspanin 66E	20190314	Tetraspanin 66E (Tsp66E) encodes a tetraspanin, which spans the membrane four times. When the products of both Tsp66E and Tsp74F are removed, this results in defects in actin polarization, endocytosis, and distribution of the integrin subunit encoded by if during oogenesis.
9.53148e-114	1.12859	0.844	0.601	1.08373e-109	50 Glia	Pglym78	FBgn0014869	Phosphoglyceromutase 78	20190912	Phosphoglyceromutase 78 (Pglym78) encodes an enzyme involved in myoblast fusion and somatic muscle development.
3.35545e-62	1.11118	0.272	0.092	3.81514e-58	50 Glia	Pde6	FBgn0038237	Phosphodiesterase 6	-	Contributions welcome.
5.50132e-62	1.08884	0.426	0.193	6.25501e-58	50 Glia	CG12991	FBgn0030847	-	-	Contributions welcome.
1.87126e-164	1.08208	0.3	0.05	2.12762e-160	50 Glia	CRMP	FBgn0023023	Collapsin Response Mediator Protein	20190307	Collapsin Response Mediator Protein (CRMP) encodes a protein that contributes to pyrimidine catabolism, beta-alanine biosynthesis, neurogenesis and behavior.
7.2109e-170	1.0798	0.328	0.058	8.19879e-166	50 Glia	wun	FBgn0016078	wunen	20190321	wunen (wun) encodes a lipid phosphate phosphatase with 6 transmembrane domains and an active site that is predicted to face extracellularly. It is required for germ cell migration and survival, septate junction function in the tracheal system and for heart formation.
4.87493e-117	1.05942	0.916	0.595	5.5428e-113	50 Glia	CAH7	FBgn0037788	Carbonic anhydrase 7	-	Contributions welcome.
2.25909e-151	1.05882	0.941	0.714	2.56859e-147	50 Glia	pum	FBgn0003165	pumilio	20180920	pumilio (pum) encodes a founding member of the PUF family of RNA binding proteins. It is an essential factor in the translational regulation of hb mRNA in the early embryo. pum product also contributes to multiple processes, including germline stem cell identity maintenance, primordial germ cell proliferation and migration, synaptic plasticity, as well as learning and memory.
1.87409e-145	1.04085	0.36	0.079	2.13084e-141	50 Glia	Cyp9f2	FBgn0038037	Cyp9f2	-	Contributions welcome.
1.08306e-137	1.04065	0.3	0.061	1.23144e-133	50 Glia	mbc	FBgn0015513	myoblast city	20190314	myoblast city (mbc) encodes an unconventional bipartite GEF that, in combination with the product of Ced-12, activates the monomeric GTPase encoded by Rac1. It contributes to myoblast fusion, border cell migration and dorsal closure.
2.29442e-79	1.03272	0.422	0.166	2.60875e-75	50 Glia	ced-6	FBgn0029092	ced-6	20190307	ced-6 (ced-6) encodes an intracellular adaptor protein involved in signal transduction. It binds the engulfment receptor encoded by drpr and transmits a signal for the induction of the phagocytosis of apoptotic cells.
3.04741e-74	1.02874	0.389	0.148	3.4649e-70	50 Glia	CG32512	FBgn0052512	-	-	Contributions welcome.
2.84974e-29	1.02772	0.201	0.086	3.24015e-25	50 Glia	Vrp1	FBgn0243516	Verprolin 1	20190321	Verprolin 1 (Vrp1) encodes the sole Drosophila homolog of the conserved Verprolin/WASp-interacting-protein family of actin regulators. It facilitates myoblast fusion in somatic muscles by recruiting the branched-actin polymerization machinery to sites of myoblast-myotube attachment and fusion.
3.60541e-84	1.02734	0.287	0.081	4.09935e-80	50 Glia	GILT3	FBgn0039098	Gamma-interferon-inducible lysosomal thiol reductase 3	-	Contributions welcome.
2.18981e-135	1.02489	0.254	0.044	2.48982e-131	50 Glia	wgn	FBgn0030941	wengen	20190321	wengen (wgn) encodes a receptor for tumor necrosis factor (TNF) ligands, such as the product of egr. Signalling by this receptor is involved in apoptosis, photoreceptor axon guidance and nutritional control of body size.
1.50547e-116	1.0231	0.397	0.115	1.71172e-112	50 Glia	NANS	FBgn0038045	N-acetylneuraminic acid synthase	-	Contributions welcome.
1.69758e-92	1.01801	0.864	0.568	1.93015e-88	50 Glia	luna	FBgn0040765	luna	-	Contributions welcome.
2.45887e-75	1.0167	0.48	0.212	2.79573e-71	50 Glia	CG9328	FBgn0032886	-	-	Contributions welcome.
2.32432e-240	1.00313	0.246	0.02	2.64276e-236	50 Glia	Dr	FBgn0000492	Drop	20190307	Drop (Dr) encodes a homeodomain transcription factor involved in patterning of the neuroectoderm and wing disc, specification of myoblasts and neuroblasts, proper development of muscle, neuronal and glial cells, male genital disc, and regulation of glucose metabolism.
1.33361e-96	1.00109	0.445	0.163	1.51631e-92	50 Glia	CG7029	FBgn0039026	-	-	Contributions welcome.
1.3607e-62	0.99574	0.697	0.441	1.54711e-58	50 Glia	CG13124	FBgn0032156	-	-	Contributions welcome.
6.61821e-92	0.983393	0.762	0.457	7.52491e-88	50 Glia	Cyp4g15	FBgn0030304	Cyp4g15	-	Contributions welcome.
2.47739e-135	0.977849	0.249	0.041	2.81679e-131	50 Glia	CG15097	FBgn0034396	-	-	Contributions welcome.
6.85867e-100	0.959434	0.298	0.076	7.7983e-96	50 Glia	Irk2	FBgn0039081	Inwardly rectifying potassium channel 2	20181108	Inwardly rectifying potassium channel 2 (Irk2) encodes a protein that is required in transepithelial fluid secretion and potassium transport in the Malpighian tubule. It contributes to wing patterning, through the regulation of release of the product of dpp.
6.00103e-83	0.941536	0.38	0.135	6.82317e-79	50 Glia	CG31145	FBgn0051145	-	-	Contributions welcome.
2.05156e-46	0.936392	0.438	0.227	2.33262e-42	50 Glia	CG5065	FBgn0034145	-	-	Contributions welcome.
8.11523e-57	0.917532	0.434	0.199	9.22702e-53	50 Glia	Mob2	FBgn0259481	Mob2	20190314	Mob2 (Mob2) encodes a protein that belongs to the Mob1/phocein domain protein family. Its functions include rhabdomere determination during photoreceptor development.
1.16978e-76	0.906177	0.788	0.582	1.33004e-72	50 Glia	PyK	FBgn0267385	Pyruvate kinase	20190926	Pyruvate kinase (PyK) encodes an enzyme involved in muscle development, glycolysis and glucose homeostasis.
2.91827e-86	0.892363	0.364	0.12	3.31808e-82	50 Glia	Synd	FBgn0053094	Syndapin	-	Contributions welcome.
2.27476e-68	0.881757	0.671	0.403	2.5864e-64	50 Glia	Tet	FBgn0263392	Ten-Eleven Translocation (TET) family protein	-	Contributions welcome.
1.04129e-32	0.871868	0.365	0.194	1.18395e-28	50 Glia	lncRNA:CR43334
1.01877e-55	0.862235	0.93	0.729	1.15834e-51	50 Glia	mnd	FBgn0002778	minidiscs	20190314	minidiscs (mnd) encodes the putative amino acid/polyamine transporter involved in leucine import. It is expressed in the larval fat body and is required for the differentiation of the wing imaginal disc cells.
1.81246e-101	0.856516	0.321	0.085	2.06077e-97	50 Glia	CG17065	FBgn0031099	-	-	Contributions welcome.
5.62744e-70	0.844483	0.785	0.51	6.3984e-66	50 Glia	Eip63E	FBgn0005640	Ecdysone-induced protein 63E	20190801	Ecdysone-induced protein 63E (Eip63E) encodes a cyclin-dependent kinase that interacts with the product of CycY. It contributes to embryogenesis, larval development and metamorphosis.
2.14411e-116	0.842944	0.216	0.037	2.43785e-112	50 Glia	Ect3	FBgn0260746	Ectoderm-expressed 3	-	Contributions welcome.
2.4633e-78	0.841184	0.238	0.061	2.80077e-74	50 Glia	CG31676	FBgn0051676	-	-	Contributions welcome.
1.25193e-81	0.822417	0.317	0.097	1.42344e-77	50 Glia	PLCXD	FBgn0032402	Phosphatidylinositol-specific phospholipase C X domain containing	-	Contributions welcome.
8.35144e-72	0.819378	0.337	0.116	9.49558e-68	50 Glia	betaggt-II
3.16762e-52	0.81137	0.373	0.163	3.60159e-48	50 Glia	GstE1	FBgn0034335	Glutathione S transferase E1	20190627	Glutathione S transferase E1 (GstE1) encodes an enzyme involved in glutathione metabolic processes and response to heat.
9.25873e-52	0.791107	0.636	0.382	1.05272e-47	50 Glia	Ptp99A	FBgn0004369	Protein tyrosine phosphatase 99A	20190314	Protein tyrosine phosphatase 99A (Ptp99A) encodes a transmembrane receptor tyrosine phosphatase. Its single mutants have no known phenotypes, but Ptp99A synergizes with Ptp69D to increase the penetrance of the Ptp69D motor axon defects. Ptp99A mutations also suppress the 'bypass' motor axon phenotype produced by Lar mutations.
1.75492e-42	0.790508	0.61	0.375	1.99535e-38	50 Glia	Toll-7	FBgn0034476	Toll-7	20181018	Toll-7 (Toll-7) encodes a plasma membrane Toll receptor that binds to viral glycoproteins, leading to the activation of antiviral defenses including autophagy.
6.51755e-48	0.78726	0.512	0.276	7.41045e-44	50 Glia	GstE2	FBgn0063498	Glutathione S transferase E2	-	Contributions welcome.
1.5642e-54	0.785343	0.706	0.498	1.77849e-50	50 Glia	Galphai	FBgn0001104	G protein alpha i subunit	-	Contributions welcome.
8.2148e-41	0.780983	0.287	0.12	9.34023e-37	50 Glia	Myd88	FBgn0033402	Myd88	20190314	Myd88 (Myd88) encodes an adaptor protein involved in in the Toll pathway functioning downstream of the product of Tl and upstream of the product of tub. Toll pathway is a signaling cascade that plays a key role in various developmental and immune processes, notably embryonic dorsoventral patterning and regulation of antimicrobial peptides.
7.95172e-51	0.770773	0.747	0.513	9.04111e-47	50 Glia	Trf2	FBgn0261793	TATA box binding protein-related factor 2	20190801	TATA box binding protein-related factor 2 (Trf2) encodes a core promoter recognition factor that mediates gene transcription. It contributes to spiracle morphogenesis, pupal development and salivary gland cell death.
2.09327e-65	0.770565	0.308	0.106	2.38005e-61	50 Glia	CG10126	FBgn0038088	-	-	Contributions welcome.
2.17944e-45	0.754501	0.478	0.252	2.47802e-41	50 Glia	alpha-Spec	FBgn0250789	alpha Spectrin	20190321	alpha Spectrin (alpha-Spec) encodes an essential protein that interacts with the products of beta-Spec or kst to form a heterotetramer. It is typically associated with the plasma membrane. It functions in a lipoprotein pathway that delivers dietary fat to the larval fat body for storage. It is also believed to function in asymmetric division of germ line stem cells via cytoplasmic structures call…
1.47425e-43	0.74495	0.424	0.226	1.67623e-39	50 Glia	CG15209	FBgn0030237	-	-	Contributions welcome.
1.37007e-75	0.738659	0.956	0.843	1.55777e-71	50 Glia	Rbfox1	FBgn0052062	RNA-binding Fox protein 1	20190314	RNA-binding Fox protein 1 (Rbfox1) encodes RNA-binding proteins that bind to (U)GCAUG elements. Nuclear isoforms of the product of Rbfox1 regulate tissue specific alternative splicing, while cytoplasmic isoforms regulate mRNA translation. It functions in a number of processes, including germline cyst development.
4.85301e-31	0.730468	0.46	0.283	5.51788e-27	50 Glia	CG42258	FBgn0259143	-	-	Contributions welcome.
8.1776e-43	0.723272	0.663	0.448	9.29793e-39	50 Glia	Syx1A	FBgn0013343	Syntaxin 1A	-	Contributions welcome.
5.3955e-84	0.712505	0.251	0.063	6.13468e-80	50 Glia	CG30015	FBgn0050015	-	-	Contributions welcome.
1.57293e-56	0.708285	0.309	0.116	1.78842e-52	50 Glia	CG10654	FBgn0036294	-	-	Contributions welcome.
1.64596e-30	0.706732	0.237	0.106	1.87146e-26	50 Glia	CG14688
1.12308e-44	0.705134	0.244	0.091	1.27694e-40	50 Glia	Sodh-2	FBgn0022359	Sorbitol dehydrogenase-2	-	Contributions welcome.
8.28388e-55	0.697716	0.234	0.075	9.41877e-51	50 Glia	CG17739	FBgn0033710	-	-	Contributions welcome.
1.76647e-29	0.697024	0.649	0.449	2.00847e-25	50 Glia	CG5955	FBgn0036997	-	-	Contributions welcome.
7.59035e-57	0.676827	0.287	0.102	8.63022e-53	50 Glia	CG10365	FBgn0039109	-	-	Contributions welcome.
2.81026e-38	0.676775	0.793	0.659	3.19527e-34	50 Glia	bel	FBgn0263231	belle	20190516	belle (bel) encodes a DEAD-box RNA helicase that functions both as positive and negative translation regulator. It is essential for embryo viability and fertility, and is required for the maintenance of male germ-line stem cells.
4.94273e-41	0.676553	0.448	0.241	5.61989e-37	50 Glia	beta-Spec	FBgn0250788	beta Spectrin	20190321	beta Spectrin (beta-Spec) encodes an essential protein that interacts with the product of alpha-Spec to form a heterotetramer. The product of beta-Spec is typically associated with the plasma membrane. It functions in a lipoprotein pathway that delivers dietary fat to the larval fat body for storage. It is also believed to function in asymmetric division of germ line stem cells via cytoplasmic st…
1.68335e-36	0.675275	0.523	0.314	1.91397e-32	50 Glia	Cyt-c-p	FBgn0284248	Cytochrome c proximal	-	Contributions welcome.
7.31284e-57	0.672885	0.205	0.058	8.3147e-53	50 Glia	temp	FBgn0027296	tempura	20190919	tempura (temp) encodes a protein-prenyltransferase subunit that regulates Notch signaling.
1.93024e-43	0.672743	0.341	0.155	2.19468e-39	50 Glia	Nep4	FBgn0038818	Neprilysin 4	20190314	Neprilysin 4 (Nep4) encodes a metallopeptidase considered to cleave and thus inactivate signaling peptides in the extracellular space. It contributes to muscle integrity and male fertility.
6.41316e-50	0.662642	0.922	0.814	7.29176e-46	50 Glia	Acbp2	FBgn0010387	Acyl-CoA binding protein 2	-	Contributions welcome.
7.55568e-36	0.659156	0.401	0.209	8.5908e-32	50 Glia	Atf3	FBgn0028550	Activating transcription factor 3	20190307	Activating transcription factor 3 (Atf3) encodes a transcription factor whose levels are tightly controlled during development. It forms homodimers or heterodimerizes with the product of Jra. It contributes to abdominal morphogenesis, and immune system and metabolic homeostasis.
1.38472e-41	0.656242	0.224	0.082	1.57442e-37	50 Glia	prage	FBgn0283741	prage	20190328	prage (prage) encodes a protein involved in maternal mRNA destabilization during the maternal/zygotic transition in embryonic development.
9.18637e-28	0.654584	0.377	0.216	1.04449e-23	50 Glia	PH4alphaEFB	FBgn0039776	prolyl-4-hydroxylase-alpha EFB	-	Contributions welcome.
2.10644e-72	0.650624	0.257	0.072	2.39503e-68	50 Glia	CG3831	FBgn0034804	-	-	Contributions welcome.
6.44355e-47	0.645573	0.837	0.666	7.32632e-43	50 Glia	ps	FBgn0261552	pasilla	20190314	pasilla (ps) encodes a nuclear RNA binding protein implicated in splicing. It is expressed at high levels in the embryonic salivary gland and other tissues. Loss of function results in a significant reduction in secretory volume and secretory vesicles in the salivary gland and irregular gland morphology.
2.77464e-36	0.643443	0.31	0.146	3.15477e-32	50 Glia	oys	FBgn0033476	oysgedart	20190314	oysgedart (oys) encodes a lysophospholipid acyltransferase that is required redundantly with the product of nes for germ cell migration and spermatid individualization.
2.81521e-34	0.640369	0.322	0.155	3.2009e-30	50 Glia	CG13868	FBgn0034501	-	-	Contributions welcome.
9.26488e-65	0.640181	0.91	0.808	1.05342e-60	50 Glia	Gapdh1	FBgn0001091	Glyceraldehyde 3 phosphate dehydrogenase 1	20190919	Glyceraldehyde 3 phosphate dehydrogenase 1 (Gapdh1) encodes a glyceraldehyde-3-phosphate dehydrogenase involved in glycolysis, myoblast fusion and the development of somatic muscle.
1.88715e-52	0.60912	0.227	0.073	2.14569e-48	50 Glia	stumps	FBgn0020299	stumps	20190613	stumps (stumps) encodes a fibroblast growth factor (FGF) scaffolding protein. Upon FGF receptor activation, it mediates the recruitment of the phosphatase encoded by csw, which is essential for the activation of the MAPK pathway.
4.75725e-30	0.60343	0.257	0.119	5.40899e-26	50 Glia	CG5888	FBgn0028523	-	-	Contributions welcome.
3.22912e-31	0.600136	0.518	0.319	3.67151e-27	50 Glia	Cp110	FBgn0031191	Centriolar coiled coil protein 110kDa	20190307	Centriolar coiled coil protein 110kDa (Cp110) encodes a centriolar protein that localizes to the distal end of both mother and daughter centrioles. It seems to prevent the centriole microtubules from extending beyond the distal end of the centriole. It interacts with the product of Cep97, another protein localized to the distal end of the centrioles.
1.94596e-32	0.599772	0.4	0.215	2.21256e-28	50 Glia	CG42674	FBgn0261556	-	-	Contributions welcome.
2.50548e-31	0.590296	0.728	0.542	2.84873e-27	50 Glia	Trx-2	FBgn0040070	thioredoxin-2	-	Contributions welcome.
4.11709e-31	0.570068	0.277	0.131	4.68114e-27	50 Glia	ifc	FBgn0001941	infertile crescent	-	Contributions welcome.
1.30073e-34	0.568901	0.801	0.693	1.47893e-30	50 Glia	Tpi	FBgn0086355	Triose phosphate isomerase	20190314	Triose phosphate isomerase (Tpi) encodes a soluble metabolic protein dimer that functions in glycolysis catalyzing the isomerization between dihydroxyacetone phosphate and glyceraldehyde 3-phosphate, which is essential for efficient ATP production.
8.114e-22	0.567769	0.473	0.315	9.22562e-18	50 Glia	Men	FBgn0002719	Malic enzyme	20190314	Malic enzyme (Men) encodes a dehydrogenase that catalyzes the oxidation of malate to pyruvate, with the concomitant reduction of NADP[+] to NADPH. It functions, along with the products of Idh, Zw, and Pgd, in a small network of NADP reducing enzymes.
1.36407e-33	0.565628	0.291	0.136	1.55095e-29	50 Glia	CG12163
6.52013e-33	0.562323	0.74	0.613	7.41339e-29	50 Glia	AnxB9	FBgn0000083	Annexin B9	-	Contributions welcome.
9.24431e-31	0.560364	0.251	0.112	1.05108e-26	50 Glia	brk	FBgn0024250	brinker	20190307	brinker (brk) encodes a transcriptional repressor that plays important roles in the development of many tissues, including most imaginal discs, where its expression is negatively regulated by Dpp signaling.
1.84815e-15	0.559273	0.643	0.516	2.10134e-11	50 Glia	GstE12	FBgn0027590	Glutathione S transferase E12	20180927	Glutathione S transferase E12 (GstE12) encodes an enzyme involved in glutathione metabolism.
1.44352e-45	0.558247	0.918	0.794	1.64128e-41	50 Glia	Gbeta13F	FBgn0001105	G protein beta-subunit 13F	20190926	G protein beta-subunit 13F (Gbeta13F) encodes an ubiquitous, maternal product required for gastrulation movements of early embryo and regulating medial (mesoderm and ectoderm) and junctional Myosin II (ectoderm) via RhoI pathway. The product of Gbeta13F is detected apically and at adherens junctions.
1.2245e-45	0.553294	0.209	0.069	1.39225e-41	50 Glia	Cyp12a4	FBgn0038681	Cyp12a4	-	Contributions welcome.
9.42853e-28	0.551753	0.273	0.133	1.07202e-23	50 Glia	CG10543	FBgn0034570	-	-	Contributions welcome.
1.89365e-45	0.54572	0.279	0.108	2.15308e-41	50 Glia	tau	FBgn0266579	tau	-	Contributions welcome.
2.46681e-32	0.538365	0.25	0.109	2.80476e-28	50 Glia	CanB2	FBgn0015614	Calcineurin B2	-	Contributions welcome.
2.15422e-24	0.536514	0.389	0.231	2.44935e-20	50 Glia	flw	FBgn0000711	flapwing	-	Contributions welcome.
6.90246e-55	0.533815	0.224	0.069	7.84809e-51	50 Glia	CG7737	FBgn0033584	-	-	Contributions welcome.
1.2762e-49	0.532422	0.205	0.063	1.45104e-45	50 Glia	CG10433	FBgn0034638	-	-	Contributions welcome.
3.65655e-34	0.531169	0.35	0.174	4.1575e-30	50 Glia	CG6701	FBgn0033889	-	-	Contributions welcome.
6.17315e-27	0.529805	0.281	0.139	7.01888e-23	50 Glia	PRAS40	FBgn0267824	Proline-rich Akt substrate 40 kDa	20190314	Proline-rich Akt substrate 40 kDa (PRAS40) encodes a protein that functions to link Insulin/IGF signaling and the activation of the product of Tor in a tissue-specific manner, affecting the activity of the product of Tor in the ovary but not in other fly tissues.
1.13879e-20	0.525509	0.655	0.516	1.29481e-16	50 Glia	Rap1	FBgn0004636	Rap1 GTPase	20190314	Rap1 GTPase (Rap1) encodes a small GTPase in the Ras superfamily. When GTP bound, it binds to a number of different effectors, one of which is the product of scno. Together they regulate many morphogenetic movements including mesoderm invagination and dorsal closure, help establish apical-basal polarity during cellularization, regulate macrophage migration, help define neuroblast asymmetric divis…
6.04721e-69	0.523475	0.219	0.056	6.87568e-65	50 Glia	CG31344	FBgn0051344	-	-	Contributions welcome.
6.61796e-22	0.520859	0.404	0.25	7.52463e-18	50 Glia	CG3566	FBgn0029854	-	-	Contributions welcome.
3.89102e-29	0.512465	0.528	0.329	4.42409e-25	50 Glia	Pde9	FBgn0259171	Phosphodiesterase 9	20190314	Phosphodiesterase 9 (Pde9) encodes a putative phosphodiesterase expressed in Malpighian tubules and involved in neurogenesis.
1.06103e-33	0.512285	0.885	0.757	1.20639e-29	50 Glia	Imp	FBgn0285926	IGF-II mRNA-binding protein	20190307	IGF-II mRNA-binding protein (Imp) encodes a protein that regulates the stability, translation and/or transport of its associated mRNAs, a large number of them encoding F-actin regulators. It is an essential protein required for neural and germline stem cell maturation, neuronal remodeling, as well as the expression modulation of asymmetrically localized maternal mRNAs.
9.73314e-20	0.505135	0.358	0.218	1.10666e-15	50 Glia	REPTOR	FBgn0039209	Repressed by TOR	20190314	Repressed by TOR (REPTOR) encodes a transcription factor that shuttles between cytoplasm and nucleus depending on the state of the activity of the product of Tor. Together with its binding partner encoded by REPTOR-BP, it mediates much of the transcriptional response observed upon Tor complex 1 inhibition.
1.49376e-15	0.502569	0.4	0.278	1.69841e-11	50 Glia	nkd	FBgn0002945	naked cuticle	-	Contributions welcome.
1.04108e-17	0.496742	0.416	0.281	1.1837e-13	50 Glia	CG9917	FBgn0030740	-	-	Contributions welcome.
8.54324e-24	0.495725	0.356	0.202	9.71367e-20	50 Glia	CG33170	FBgn0053170	-	-	Contributions welcome.
3.4213e-17	0.495593	0.483	0.339	3.89001e-13	50 Glia	tow	FBgn0035719	target of wingless	20190314	target of wingless (tow) overexpression and genetic interaction studies suggest that it acts downstream of the products of fz/dsh (Planar Cell Polarity pathway) and upstream of the product of smo (Hedgehog pathway) during development.
4.93234e-29	0.493205	0.22	0.095	5.60807e-25	50 Glia	kibra	FBgn0262127	kibra	-	Contributions welcome.
6.27525e-34	0.474107	0.224	0.09	7.13496e-30	50 Glia	htl	FBgn0010389	heartless	20190307	heartless (htl) encodes a transmembrane tyrosine kinase receptor for secreted FGF ligands that utilizes the intracellular Ras-MAP kinase pathway. It contributes to embryonic mesoderm migration and the specification of several mature mesodermal cell derivatives.
4.67489e-20	0.469737	0.382	0.232	5.31534e-16	50 Glia	Marf	FBgn0029870	Mitochondrial assembly regulatory factor	20190314	Mitochondrial assembly regulatory factor (Marf) encodes a dynamin-family GTPase that mediates outer mitochondrial membrane tethering and fusion. Marf loss causes mitochondrial fragmentation and endoplasmic reticular stress that evoke skeletal muscle, retinal and heart tube dysfunction.
1.39733e-33	0.469197	0.252	0.107	1.58877e-29	50 Glia	CG11537	FBgn0035400	-	-	Contributions welcome.
5.15972e-21	0.467881	0.391	0.24	5.86661e-17	50 Glia	CG46385	FBgn0286778	-	-	Contributions welcome.
4.35298e-24	0.464172	0.416	0.253	4.94934e-20	50 Glia	CLIP-190	FBgn0020503	Cytoplasmic linker protein 190	-	Contributions welcome.
4.19928e-17	0.461672	0.3	0.177	4.77459e-13	50 Glia	Pka-R2	FBgn0022382	Protein kinase, cAMP-dependent, regulatory subunit type 2	-	Contributions welcome.
3.19092e-41	0.459721	0.235	0.087	3.62807e-37	50 Glia	Jheh3	FBgn0034406	Juvenile hormone epoxide hydrolase 3	-	Contributions welcome.
3.77163e-20	0.458984	0.29	0.163	4.28834e-16	50 Glia	Rab6	FBgn0015797	Rab6	20180920	Rab6 (Rab6) encodes a member of the Rab family, which are small Ras-like GTPases involved in vesicle trafficking. The Rab6 product localizes on late Golgi, and regulates vesicle trafficking within Golgi, post-Golgi, and endosome to Golgi.
6.7189e-21	0.4562	0.417	0.267	7.63939e-17	50 Glia	Rip11	FBgn0027335	Rab11 interacting protein	20190321	Rab11 interacting protein (Rip11) encodes a protein that belongs to Rab11 family interacting proteins (FIP family). It binds only to the GTP bound form of the product of Rab11, thus acting as its effector. It regulates Rhodopsin transport and cytokinesis.
8.47595e-20	0.456078	0.579	0.439	9.63715e-16	50 Glia	CG9705	FBgn0036661	-	-	Contributions welcome.
2.88927e-25	0.455878	0.8	0.643	3.2851e-21	50 Glia	Tm1	FBgn0003721	Tropomyosin 1	-	Contributions welcome.
6.9094e-13	0.455309	0.501	0.389	7.85599e-09	50 Glia	heph	FBgn0011224	hephaestus	20190919	hephaestus (heph) encodes a nucleo-cytoplasmic shuttling protein that regulates osk mRNA translation. It is involved in spermatid individualization and Notch signalling regulation.
1.35594e-28	0.453377	0.239	0.107	1.5417e-24	50 Glia	pdgy	FBgn0027601	pudgy	20190314	pudgy (pdgy) encodes an acyl-CoA synthetase that activates fatty acids by conjugating them to CoA. It is a FOXO transcriptional target that preferentially activates fatty acids destined for beta-oxidation.
5.34674e-16	0.453368	0.282	0.173	6.07925e-12	50 Glia	Spn	FBgn0010905	Spinophilin	20190919	Spinophilin (Spn) encodes a scaffold protein protein that regulates the neurexin/neuroligin signalling at the presynaptic active zone.
1.44209e-22	0.449193	0.509	0.331	1.63965e-18	50 Glia	CG12290	FBgn0039419	-	-	Contributions welcome.
4.71237e-18	0.442515	0.49	0.348	5.35796e-14	50 Glia	vig	FBgn0024183	vasa intronic gene	20190919	vasa intronic gene (vig) encodes a protein involved in RNA interference and heterochromatin organization.
8.7618e-22	0.44188	0.285	0.151	9.96217e-18	50 Glia	CG16711	FBgn0036032	-	-	Contributions welcome.
4.05559e-14	0.43443	0.327	0.208	4.6112e-10	50 Glia	CG10863	FBgn0027552	-	-	Contributions welcome.
1.77397e-65	0.434093	0.924	0.672	2.017e-61	50 Glia	MFS9	FBgn0038799	Major Facilitator Superfamily Transporter 9	-	Contributions welcome.
2.53722e-18	0.431652	0.528	0.377	2.88482e-14	50 Glia	hts	FBgn0263391	hu li tai shao	20190307	hu li tai shao (hts) encodes an adducin homolog that is associated with the plasma membrane cytoskeleton, fusome and oocyte ring canals. It has essential functions in muscle, nerve and other tissues, and is required for fertility in males and females.
1.98806e-23	0.430355	0.201	0.092	2.26043e-19	50 Glia	cbt	FBgn0043364	cabut	20190307	cabut (cbt) encodes a transcription factor that controls Dpp signaling and is involved in dorsal closure and wing disc morphogenesis.
1.00842e-21	0.428254	0.377	0.222	1.14658e-17	50 Glia	pnt	FBgn0003118	pointed	-	Contributions welcome.
6.15825e-24	0.424827	0.421	0.254	7.00192e-20	50 Glia	hoip	FBgn0286786	hoi-polloi	-	Contributions welcome.
5.80154e-24	0.424324	0.273	0.139	6.59636e-20	50 Glia	CG3638	FBgn0261444	-	-	Contributions welcome.
1.76358e-16	0.422003	0.321	0.199	2.00519e-12	50 Glia	CG17508	FBgn0039970	-	-	Contributions welcome.
5.36947e-12	0.421804	0.317	0.211	6.10509e-08	50 Glia	Tnpo	FBgn0024921	Transportin	20190912	Transportin (Tnpo) encodes a protein involved in Hh signalling regulation by mediating the import of the transcription factor encoded by ci into the nucleus.
8.77608e-26	0.420171	0.273	0.135	9.97841e-22	50 Glia	EMC2A	FBgn0038462	ER membrane protein complex subunit 2A	-	Contributions welcome.
5.86047e-18	0.417991	0.663	0.498	6.66336e-14	50 Glia	tai	FBgn0041092	taiman	20190314	taiman (tai) encodes an ecdysone receptor co-activator related to mammalian steroid receptor coactivator (SRC) proteins. It contributes to border cell migration.
3.22842e-15	0.417287	0.405	0.269	3.67072e-11	50 Glia	EMC6	FBgn0039259	ER membrane protein complex subunit 6	-	Contributions welcome.
9.39196e-21	0.414412	0.463	0.298	1.06787e-16	50 Glia	egh	FBgn0001404	egghead	-	Contributions welcome.
1.91616e-23	0.412415	0.754	0.55	2.17868e-19	50 Glia	Ace	FBgn0000024	Acetylcholine esterase	20190307	Acetylcholine esterase (Ace) encodes an enzyme that catalyzes the hydrolysis of the neurotransmitter acetylcholine to acetate and choline, thus resetting the neurotransmission mechanism at neuromuscular junctions.
4.09868e-12	0.41186	0.446	0.329	4.6602e-08	50 Glia	mrva	FBgn0035763	minerva	-	Contributions welcome.
9.60218e-15	0.411306	0.409	0.276	1.09177e-10	50 Glia	dsh	FBgn0000499	dishevelled	-	Contributions welcome.
1.99921e-28	0.407864	0.22	0.095	2.2731e-24	50 Glia	CG17029	FBgn0036551	-	-	Contributions welcome.
6.10208e-26	0.40525	0.283	0.139	6.93807e-22	50 Glia	fog	FBgn0000719	folded gastrulation	20190307	folded gastrulation (fog) encodes a secreted ligand that signals via GPCRs to co-ordinate cell shape change during gastrulation; in the nervous system, it regulates motor axon guidance, glial organization and morphogenesis.
1.36542e-22	0.401086	0.281	0.146	1.55248e-18	50 Glia	Snap24	FBgn0266720	Synaptosomal-associated protein 24kDa	-	Contributions welcome.
6.92613e-15	0.393852	0.34	0.216	7.87501e-11	50 Glia	Diap1	FBgn0260635	Death-associated inhibitor of apoptosis 1	20190307	Death-associated inhibitor of apoptosis 1 (Diap1) encodes an E3 ubiquitin ligase with a caspase inhibitor activity that is involved in the control of apoptosis.
2.80377e-14	0.386309	0.332	0.212	3.18789e-10	50 Glia	EMC5	FBgn0032732	ER membrane protein complex subunit 5	-	Contributions welcome.
1.20804e-16	0.381141	0.533	0.39	1.37354e-12	50 Glia	Msr-110	FBgn0015766	Msr-110	-	Contributions welcome.
3.5668e-14	0.379435	0.329	0.218	4.05545e-10	50 Glia	Nop56	FBgn0038964	Nop56	-	Contributions welcome.
6.18038e-17	0.3773	0.284	0.164	7.02709e-13	50 Glia	EMC7	FBgn0034066	ER membrane protein complex subunit 7	-	Contributions welcome.
8.19994e-14	0.377208	0.453	0.315	9.32334e-10	50 Glia	edl	FBgn0023214	ETS-domain lacking	20190307	ETS-domain lacking (edl) encodes a protein involved in Egfr signaling pathway regulation. It regulates the transcriptional repressor encoded by aop.
8.80347e-22	0.376949	0.238	0.118	1.00095e-17	50 Glia	CG32795	FBgn0040384	-	-	Contributions welcome.
2.91466e-16	0.37472	0.271	0.158	3.31397e-12	50 Glia	CG12355	FBgn0040805	-	-	Contributions welcome.
2.91568e-21	0.372823	0.27	0.142	3.31513e-17	50 Glia	CG9471	FBgn0037749	-	-	Contributions welcome.
1.55586e-10	0.372734	0.552	0.426	1.76902e-06	50 Glia	E2f1	FBgn0011766	E2F transcription factor 1	-	Contributions welcome.
7.07627e-25	0.37271	0.839	0.673	8.04572e-21	50 Glia	ct	FBgn0004198	cut	20190307	cut (ct) encodes a homeoprotein that functions as a transcriptional factor in many different cells such as wing disc, muscle, oocyte and sense organ cells. It is a regulator of type-specific neuronal identity in the peripheral nervous system. ct is expressed at variable levels in the dendritic arborization (DA) neurons and these levels control the different dendritic morphologies specific for eac…
1.15821e-17	0.371969	0.306	0.179	1.31689e-13	50 Glia	Sgt	FBgn0032640	small glutamine-rich tetratricopeptide containing protein	20190919	small glutamine-rich tetratricopeptide containing protein (Sgt) encodes a protein involved in the regulation of the protein folding mediated by chaperones.
1.09858e-12	0.371518	0.612	0.481	1.24909e-08	50 Glia	Ggamma1	FBgn0004921	G protein gamma 1	20190307	G protein gamma 1 (Ggamma1) encodes a protein involved in the G-protein coupled receptor signaling pathway. Ggamma1-product regulates actomyosin dynamics and contributes to heart morphogenesis, asymmetric neuroblast division and convergent extension movements during gastrulation.
3.38032e-18	0.368946	0.64	0.469	3.84342e-14	50 Glia	lbk	FBgn0034083	lambik	-	Contributions welcome.
1.05632e-11	0.362483	0.388	0.276	1.20104e-07	50 Glia	CG32369	FBgn0052369	-	-	Contributions welcome.
4.04676e-13	0.360286	0.605	0.473	4.60116e-09	50 Glia	Pgk	FBgn0250906	Phosphoglycerate kinase	20190926	Phosphoglycerate kinase (Pgk) encodes an enzyme involved in myoblast fusion.
1.37051e-16	0.359889	0.249	0.14	1.55827e-12	50 Glia	CG2991	FBgn0031474	-	-	Contributions welcome.
3.78223e-13	0.359218	0.581	0.445	4.3004e-09	50 Glia	Sdc	FBgn0010415	Syndecan	20190314	Syndecan (Sdc) encodes a transmembrane heparan sulfate proteoglycan. It binds to the products of sli and robo1 to regulate axon guidance at the CNS midline, and it cooperates with the product of Lar to promote synapse growth at the larval neuromuscular junction.
3.54324e-16	0.354999	0.731	0.62	4.02867e-12	50 Glia	eIF2beta	FBgn0004926	eukaryotic translation initiation factor 2 subunit beta	-	Contributions welcome.
2.1889e-17	0.352687	0.259	0.146	2.48878e-13	50 Glia	spi	FBgn0005672	spitz	20190314	spitz (spi) encodes the cardinal Egfr ligand that is produced as a transmembrane precursor and processed by the products of S and rho. Its roles include growth regulation, cell survival and developmental patterning.
8.24575e-16	0.349651	0.39	0.252	9.37542e-12	50 Glia	CG11155	FBgn0039927	-	-	Contributions welcome.
5.0678e-12	0.349346	0.295	0.189	5.76209e-08	50 Glia	Pkc98E	FBgn0003093	Protein C kinase 98E	20180920	Protein C kinase 98E (Pkc98E) encodes a serine-threonine protein kinase activated by calcium, membrane translocation and lipids (such as diacylglycerol and phorbol ester). Pkc98E product controls cytoskeleton by negatively regulating the F-actin bundling protein encoded by sn.
4.73277e-14	0.346046	0.768	0.651	5.38116e-10	50 Glia	GstD1	FBgn0001149	Glutathione S transferase D1	-	Contributions welcome.
1.604e-15	0.343267	0.44	0.302	1.82375e-11	50 Glia	Pfdn5	FBgn0038976	Prefoldin 5	20210121	Prefoldin 5 (Pfdn5) encodes a member of the alpha subunit of the heterohexameric prefoldin complex, which acts as chaperone protein. It is involved in the inhibition of the formation of ectopic neuroblasts.
7.56454e-19	0.338272	0.27	0.147	8.60088e-15	50 Glia	Surf6	FBgn0038746	Surfeit 6	-	Contributions welcome.
3.16652e-19	0.337011	0.302	0.17	3.60033e-15	50 Glia	CG10512	FBgn0037057	-	-	Contributions welcome.
8.87159e-10	0.335284	0.565	0.449	1.0087e-05	50 Glia	CG34200	FBgn0085229	-	-	Contributions welcome.
2.63687e-19	0.333158	0.275	0.149	2.99813e-15	50 Glia	CG11279	FBgn0036342	-	-	Contributions welcome.
1.65e-17	0.329725	0.373	0.236	1.87605e-13	50 Glia	Rpt6	FBgn0020369	Regulatory particle triple-A ATPase 6	20181004	Regulatory particle triple-A ATPase 6 (Rpt6) encodes a subunit of the proteasome, which is responsible for the ATP-dependent degradation of obsolete or damaged proteins. Rpt6 product belongs to the heterohexameric ring formed by triple-A ATPases that unfolds ubiquitinated target proteins before their degradation.
5.72807e-12	0.327386	0.564	0.433	6.51282e-08	50 Glia	schlank	FBgn0040918	schlank	20190314	schlank (schlank) encodes a member of the Ceramide Synthases family involved in sphingolipid metabolism. It is essential for ceramide synthesis and modulates triacylglycerol levels and transcriptional expression of body fat metabolism regulators.
8.52113e-14	0.311411	0.246	0.146	9.68852e-10	50 Glia	pnut	FBgn0013726	peanut	20190314	peanut (pnut) encodes a protein that belongs to the septin family of polymerizing GTPases. Together with the products of Septin1 and Septin2, it forms the septin complex. It participates in cytokinesis and other processes that involve organization of the cell cortex.
3.86777e-12	0.310162	0.373	0.252	4.39766e-08	50 Glia	hzg	FBgn0036556	herzog	-	Contributions welcome.
2.46737e-19	0.308751	0.203	0.099	2.8054e-15	50 Glia	betaTub97EF	FBgn0003890	beta-Tubulin at 97EF	20180920	beta-Tubulin at 97EF (betaTub97EF) is one of five distinct paralogs that codes for a beta-tubulin protein. beta-tubulin protein can polymerize into microtubules after heterodimerization with an alpha-tubulin protein. betaTub97EF expression is tissue-specific and up-regulated at low temperature. Microtubules containing this beta-tubulin are relatively stable.
3.10571e-21	0.308232	0.202	0.095	3.5312e-17	50 Glia	tnc	FBgn0039257	tenectin	-	Contributions welcome.
2.2004e-09	0.307792	0.539	0.413	2.50185e-05	50 Glia	Frl	FBgn0267795	Formin-like	-	Contributions welcome.
4.42923e-18	0.306881	0.24	0.128	5.03604e-14	50 Glia	Fib	FBgn0003062	Fibrillarin	20190307	Fibrillarin (Fib) encodes an rRNA 2'-O-methyltransferase required for pre-rRNA processing.
2.54457e-13	0.304633	0.322	0.208	2.89318e-09	50 Glia	Chmp1	FBgn0036805	Charged multivesicular body protein 1	20181025	Charged multivesicular body protein 1 (Chmp1) encodes a component of ESCRT-III, a conserved protein complex that mediates downregulation of activated transmembrane receptors through formation of the multivesicular body from the endosome. It binds to the product of Vps4, promoting the dissociation and recycling of ESCRT-III components to the cytoplasm.
3.05473e-15	0.304492	0.301	0.183	3.47323e-11	50 Glia	Rpn2	FBgn0028692	Regulatory particle non-ATPase 2	-	Contributions welcome.
8.93076e-12	0.301611	0.639	0.505	1.01543e-07	50 Glia	CG42806	FBgn0261975	-	-	Contributions welcome.
2.59523e-17	0.300323	0.247	0.134	2.95077e-13	50 Glia	CG8891	FBgn0031663	-	-	Contributions welcome.
5.33816e-10	0.298249	0.503	0.381	6.06949e-06	50 Glia	dnc	FBgn0000479	dunce	20190321	dunce (dnc) encodes a cAMP-specific phosphodiesterase, responsible for cAMP degradation. dnc product plays a pivotal role in neurological and behavioral plasticity including synaptic development and function, learning and courtship. The product of dnc is also known to affect regulation of several developmental processes such as oogenesis.
5.69977e-14	0.292638	0.29	0.176	6.48064e-10	50 Glia	CG10674	FBgn0035592	-	-	Contributions welcome.
6.60437e-12	0.290998	0.296	0.19	7.50916e-08	50 Glia	HSPC300	FBgn0061198	Haematopoietic stem/progenitor cell protein 300	20190307	Haematopoietic stem/progenitor cell protein 300 (HSPC300) encodes a subunit of the Scar/WAVE complex, which activates the Arp2/3 complex at the plasma membrane to generate membrane protrusions that drive cell migration.
2.09914e-13	0.290688	0.656	0.495	2.38673e-09	50 Glia	fru	FBgn0004652	fruitless	20190307	fruitless (fru) encodes a BTB zinc finger transcription factor that contributes to sexual differentiation of the neural circuits underlying male sexual behavior.
9.47018e-10	0.2884	0.411	0.3	1.07676e-05	50 Glia	Xbp1	FBgn0021872	X box binding protein-1	20190321	X box binding protein-1 (Xbp1) encodes a transcription factor that mediates the unfolded protein response. Xbp1 mRNA undergoes splicing after being cleaved by the product of Ire1, inducing the expression of ER quality control transcripts. Xbp1 mutants fail to develop beyond the 2nd instar larval stage, indicative of a requirement to resolve inherent ER stress during normal development.
2.26529e-08	0.287976	0.488	0.375	0.000257564	50 Glia	Rpt2	FBgn0015282	Regulatory particle triple-A ATPase 2	20180920	Regulatory particle triple-A ATPase 2 (Rpt2) encodes one of six ATPases that form the base of the regulatory 19S cap of the proteasome. The Rpt2 product is involved in the recognition of specific substrates destined for degradation, such as those involved in Notch signalling pathway.
3.87555e-14	0.280082	0.321	0.2	4.4065e-10	50 Glia	Wdr62	FBgn0031374	WD repeat domain 62	20190919	WD repeat domain 62 (Wdr62) encodes a protein involved in mitosis regulation.
1.29325e-08	0.280002	0.428	0.319	0.000147042	50 Glia	CG4612	FBgn0035016	-	-	Contributions welcome.
6.34061e-19	0.278287	0.254	0.135	7.20927e-15	50 Glia	CG14210	FBgn0031040	-	-	Contributions welcome.
7.72292e-12	0.275761	0.341	0.228	8.78095e-08	50 Glia	Abl	FBgn0000017	Abl tyrosine kinase	20190307	Abl tyrosine kinase (Abl) encodes a non-receptor tyrosine kinase best known for its ortholog's role in human leukemia. It phosphorylates cell adhesion and cytoskeletal proteins and acts as a scaffold in a signaling complex to regulate both epithelial and nervous system morphogenesis.
7.29712e-11	0.274687	0.306	0.205	8.29682e-07	50 Glia	CCT3	FBgn0015019	Chaperonin containing TCP1 subunit 3	-	Contributions welcome.
3.10488e-10	0.273029	0.382	0.269	3.53025e-06	50 Glia	CG1161	FBgn0037313	-	-	Contributions welcome.
1.27963e-12	0.27136	0.4	0.277	1.45494e-08	50 Glia	CG10470	FBgn0032746	-	-	Contributions welcome.
5.78723e-14	0.268633	0.284	0.172	6.58008e-10	50 Glia	Pfdn4	FBgn0035603	Prefoldin 4	-	Contributions welcome.
3.17328e-10	0.268484	0.38	0.275	3.60802e-06	50 Glia	Ptp10D	FBgn0004370	Protein tyrosine phosphatase 10D	20190314	Protein tyrosine phosphatase 10D (Ptp10D) encodes a transmembrane receptor tyrosine phosphatase closely related to the product of Ptp4E. Ptp4E-Ptp10D double mutants have lethal respiratory defects. Ptp10D-Ptp69D double mutants have a strong phenotype in which embryonic CNS axons abnormally cross the ventral midline. The product of Ptp10D regulates signaling through the receptor tyrosine kinases e…
1.79862e-16	0.268333	0.276	0.158	2.04503e-12	50 Glia	mRpL49	FBgn0030433	mitochondrial ribosomal protein L49	-	Contributions welcome.
3.8903e-09	0.267519	0.463	0.35	4.42327e-05	50 Glia	Rac1	FBgn0010333	Rac1	-	Contributions welcome.
7.77663e-14	0.265493	0.241	0.141	8.84202e-10	50 Glia	AIMP3	FBgn0050185	aaRS-interacting multifunctional protein 3	20190307	aaRS-interacting multifunctional protein 3 (AIMP3) is predicted to encode one of 3 non-enzymatic factors that combine with eight aminoacyl-tRNA synthetases to form a 'multi-synthetase complex' (MSC). The functional significance of the MSC is unclear, but the non-enzymatic factors are thought to be responsive to diverse signal transduction pathways.
1.21992e-13	0.258666	0.303	0.187	1.38705e-09	50 Glia	Pkn	FBgn0020621	Protein kinase N	20190314	Protein kinase N (Pkn) encodes a serine/threonine protein kinase activated by Rho family GTPases, especially those encoded by Rho1 and Rac1. When activated, the product of Pkn regulates the actin cytoskeleton during oogenesis, wound repair, and in morphogenetic events including dorsal closure and wing development.
1.26983e-09	0.257676	0.505	0.392	1.44379e-05	50 Glia	RpL22	FBgn0015288	Ribosomal protein L22	20180920	Ribosomal protein L22 (RpL22) encodes a member of the eukaryotic ribosomal protein eL22 family. It is ubiquitously expressed, forms part of the large ribosomal subunit and is involved in protein synthesis.
2.60349e-22	0.256515	0.238	0.114	2.96016e-18	50 Glia	CG7084	FBgn0038938	-	-	Contributions welcome.
2.82583e-11	0.256222	0.342	0.229	3.21297e-07	50 Glia	PIP4K	FBgn0039924	Phosphatidylinositol 5-phosphate 4-kinase	20190314	Phosphatidylinositol 5-phosphate 4-kinase (PIP4K) encodes an enzyme that mediates the conversion of phosphatidylinositol 4 phosphate to phosphatidylinositol 4,5 bisphosphate. It has been implicated in the regulation of mTOR signalling and control of cell size.
3.91162e-15	0.250689	0.272	0.157	4.44751e-11	50 Glia	CG14762	FBgn0033250	-	-	Contributions welcome.
1.23816e-09	0.249664	0.338	0.234	1.40779e-05	50 Glia	Pfdn1	FBgn0031776	Prefoldin 1	-	Contributions welcome.
3.51925e-07	0.248421	0.567	0.451	0.00400139	50 Glia	par-1	FBgn0260934	par-1	20190613	par-1 (par-1) encodes a protein kinase involved in multiple processes, including microtubule cytoskeleton organization, axis specification and cell polarity. It regulates hippo signaling and osk mRNA localization.
7.65815e-13	0.246563	0.331	0.21	8.70732e-09	50 Glia	CG34250	FBgn0085279	-	-	Contributions welcome.
2.19751e-09	0.238843	0.65	0.546	2.49856e-05	50 Glia	CycG	FBgn0039858	Cyclin G	20190307	Cyclin G (CycG) encodes a protein that belongs to the atypical cyclins. It interacts with diverse proteins such as the product of H, beta-subunits of PP2a, the 9-1-1 complex, cyclin-dependent kinases and Enhancer of Trithorax and Polycomb proteins. The product of CycG contributes to DNA repair, cell cycle regulation, growth and metabolism, epigenetic gene regulation and developmental stability.
5.67828e-10	0.236876	0.313	0.211	6.4562e-06	50 Glia	Mnn1	FBgn0031885	Menin 1	20190314	Menin 1 (Mnn1) encodes a protein that regulates the response of several stresses including hypoxia, hyperosmolarity, heat shock, and oxidative stress. It is important during the mitotic G1 DNA damage checkpoint in a process mediated by the product of CHES-1-like.
1.84393e-10	0.228395	0.328	0.221	2.09655e-06	50 Glia	Kr-h2	FBgn0266449	Kruppel homolog 2	-	Contributions welcome.
1.77641e-13	0.226766	0.264	0.157	2.01978e-09	50 Glia	CG32448	FBgn0052448	-	-	Contributions welcome.
2.89938e-11	0.22439	0.306	0.197	3.29659e-07	50 Glia	ghi	FBgn0266124	ghiberti	20190307	ghiberti (ghi) encodes a protein homologous to the mammalian small regulatory subunit of serine palmitoyltransferase. Mutations in ghi affect the first steps of sphingolipids biosynthesis and disrupt meiotic cytokinesis of males.
9.38764e-12	0.221937	0.297	0.189	1.06737e-07	50 Glia	eIF2alpha	FBgn0261609	eukaryotic translation initiation factor 2 subunit alpha	20190307	eukaryotic translation initiation factor 2 subunit alpha (eIF2alpha) encodes one of three subunits of the eIF-2 complex required for the initiation of translation. eIF2alpha is classified as a 'Minute' gene as heterozygous mutants exhibit a slower developmental rate and small adult bristles.
3.40369e-10	0.216311	0.314	0.212	3.86999e-06	50 Glia	CG15019	FBgn0035541	-	-	Contributions welcome.
5.85638e-15	0.210294	0.231	0.128	6.6587e-11	50 Glia	Rpn8	FBgn0002787	Regulatory particle non-ATPase 8	-	Contributions welcome.
3.08975e-11	0.209088	0.278	0.176	3.51304e-07	50 Glia	CG8635	FBgn0033317	-	-	Contributions welcome.
1.51032e-09	0.208264	0.345	0.24	1.71724e-05	50 Glia	Shmt	FBgn0029823	Serine hydroxymethyl transferase	20181011	Serine hydroxymethyl transferase (Shmt) encodes a conserved pyridoxal phosphate-containing enzyme that converts serine into glycine and N5,N10-methylentetrahydrofolate. This reaction represents a major source for activated C1 units and tetrahydrofolate-mediated C1 metabolism.
1.03027e-08	0.207033	0.576	0.446	0.000117142	50 Glia	Chchd2	FBgn0260747	Coiled-coil-helix-coiled-coil-helix domain containing 2	-	Contributions welcome.
3.01756e-11	0.205989	0.283	0.182	3.43096e-07	50 Glia	nop5	FBgn0026196	nop5	-	Contributions welcome.
2.59748e-06	0.195264	0.596	0.49	0.0295334	50 Glia	mei-P26	FBgn0026206	meiotic P26	20190711	meiotic P26 (mei-P26) encodes a protein involved in meiosis, germline differentiation and spermatogenesis.
1.15742e-09	0.188546	0.363	0.254	1.31599e-05	50 Glia	Clc	FBgn0024814	Clathrin light chain	-	Contributions welcome.
4.80449e-11	0.170006	0.385	0.261	5.4627e-07	50 Glia	Mdh2	FBgn0262559	Malate dehydrogenase 2	20190314	Malate dehydrogenase 2 (Mdh2) encodes one of the enzymes in the tricarboxylic acid cycle in mitochondria.
2.19622e-17	0.156268	0.226	0.116	2.4971e-13	50 Glia	CG6712	FBgn0032408	-	-	Contributions welcome.
3.16375e-07	0.152719	0.416	0.313	0.00359718	50 Glia	Map205	FBgn0002645	Microtubule-associated protein 205	20190314	Microtubule-associated protein 205 (Map205) encodes a protein that binds and stabilizes microtubules. It also binds, inhibits and stabilizes the product of polo on microtubules during interphase.
1.06959e-07	0.140387	0.749	0.63	0.00121613	50 Glia	nrv2	FBgn0015777	nervana 2	-	Contributions welcome.

## Sheet: 52 Glia
p_val	avg_log2FC	pct.1	pct.2	p_val_adj	cluster	gene	FBgn_ID	GeneName	datestamp	gene_snapshot_text
0	1.68551	0.502	0.048	0	52 Glia	NimA	FBgn0261514	Nimrod A	-	Contributions welcome.
0	1.36422	0.381	0.034	0	52 Glia	kar	FBgn0001296	karmoisin	20190912	karmoisin (kar) encodes a protein involved in ommochrome biosynthesis.
3.34844e-259	0.969863	0.27	0.021	3.80717e-255	52 Glia	sced	FBgn0013732	scrambled	20190919	scrambled (sced) encodes a protein that localizes to the mitotic furrows and centrosomes. It is involved in actin reorganization during cell cycle and the assembly of pseudocleavage furrows in syncytial embryos.
7.23431e-235	1.25341	0.478	0.086	8.22541e-231	52 Glia	CG11594	FBgn0035484	-	-	Contributions welcome.
1.38663e-229	1.35366	0.557	0.119	1.5766e-225	52 Glia	CG9451	FBgn0036876	-	-	Contributions welcome.
2.08644e-217	1.23851	0.445	0.081	2.37228e-213	52 Glia	JhI-21	FBgn0028425	Juvenile hormone Inducible-21	-	Contributions welcome.
4.43655e-166	1.22102	0.905	0.509	5.04436e-162	52 Glia	CD98hc	FBgn0037533	CD98 heavy chain	20190912	CD98 heavy chain (CD98hc) encodes a transporter involved in the transmembrane import of L-leucine.
9.04608e-166	1.19992	0.675	0.227	1.02854e-161	52 Glia	CG1607	FBgn0039844	-	-	Contributions welcome.
2.14994e-165	1.24413	0.78	0.308	2.44448e-161	52 Glia	CG32354	FBgn0052354	-	-	Contributions welcome.
6.68661e-147	1.06899	0.876	0.42	7.60268e-143	52 Glia	CG31869	FBgn0051869	-	-	Contributions welcome.
8.98511e-146	0.844538	0.975	0.672	1.02161e-141	52 Glia	Npc2a	FBgn0031381	Niemann-Pick type C-2a	20210121	Niemann-Pick type C-2a (Npc2a) encodes a protein involved in regulating sterol homeostasis and hydroxyecdysone biosynthesis. It also plays a role in the immune signaling via interaction with bacterial lipopolysaccharides, lipid A, peptidoglycan and lipoteichoic acid.
5.65966e-144	0.815071	0.274	0.044	6.43503e-140	52 Glia	Irc	FBgn0038465	Immune-regulated catalase	20190912	Immune-regulated catalase (Irc) encodes a catalase involved in oxidant detoxification.
4.85307e-142	1.0749	0.452	0.118	5.51795e-138	52 Glia	lncRNA:CR43264
7.00462e-142	1.2062	0.654	0.243	7.96425e-138	52 Glia	ATPCL	FBgn0020236	ATP citrate lyase	20190912	ATP citrate lyase (ATPCL) encodes a protein involved in glucose homeostasis.
1.8486e-139	0.969131	0.917	0.482	2.10186e-135	52 Glia	CG6218	FBgn0038321	-	-	Contributions welcome.
6.04222e-137	1.21113	0.902	0.53	6.87001e-133	52 Glia	SoxN	FBgn0029123	SoxNeuro	20181011	SoxNeuro (SoxN) encodes an HMG-domain transcription factor. In early embryos it specifies neural progenitors in the central nervous system, while in later embryos it negatively regulates Wg signaling and controls expression of genes required for denticle construction with the product of ovo.
9.35492e-137	1.13655	0.696	0.285	1.06365e-132	52 Glia	gb	FBgn0039487	genderblind	20190307	genderblind (gb) encodes an amino acid transporter involved in glutamate secretion into the extracellular space. It regulates synaptic transmission and male courtship behavior by altering glutamate receptor abundance in the nervous system.
3.04582e-134	0.923586	0.426	0.108	3.46309e-130	52 Glia	Reg-5	FBgn0015801	Rhythmically expressed gene 5	-	Contributions welcome.
3.6989e-134	1.09048	0.704	0.276	4.20565e-130	52 Glia	CG10960
4.42179e-134	1.2479	0.78	0.358	5.02757e-130	52 Glia	CG15890	FBgn0030576	-	-	Contributions welcome.
3.97601e-129	0.915755	0.842	0.401	4.52072e-125	52 Glia	Wnt4	FBgn0010453	Wnt oncogene analog 4	-	Contributions welcome.
1.22254e-127	1.04734	0.887	0.476	1.39003e-123	52 Glia	Picot	FBgn0024315	Picot	-	Contributions welcome.
1.28768e-124	0.930468	0.505	0.154	1.4641e-120	52 Glia	CG1764	FBgn0030467	-	-	Contributions welcome.
2.45049e-124	1.11652	0.811	0.393	2.78621e-120	52 Glia	Csas	FBgn0052220	CMP-sialic acid synthase	-	Contributions welcome.
3.14782e-123	0.826442	0.263	0.048	3.57907e-119	52 Glia	Indy	FBgn0036816	I'm not dead yet	20190307	I'm not dead yet (Indy) encodes a plasma membrane transporter of Krebs cycle intermediates (citrate, succinate, fumarate, alpha-ketoglutarate) of the SLC13A family that is important in organismal intermediary metabolism. Mutations in Indy create a favorable metabolic state, similar to calorie restriction, and extend life span.
4.16912e-122	1.53716	0.275	0.054	4.74029e-118	52 Glia	Cht10	FBgn0250907	Chitinase 10	-	Contributions welcome.
1.12324e-118	1.01219	0.902	0.54	1.27712e-114	52 Glia	Ace	FBgn0000024	Acetylcholine esterase	20190307	Acetylcholine esterase (Ace) encodes an enzyme that catalyzes the hydrolysis of the neurotransmitter acetylcholine to acetate and choline, thus resetting the neurotransmission mechanism at neuromuscular junctions.
1.54187e-114	0.962537	0.575	0.203	1.7531e-110	52 Glia	CG15210	FBgn0040850	-	-	Contributions welcome.
3.11604e-109	0.785602	0.992	0.844	3.54294e-105	52 Glia	Fer2LCH	FBgn0015221	Ferritin 2 light chain homologue	20190307	Ferritin 2 light chain homologue (Fer2LCH) encodes one of two subunits of the major iron storage complex, the ferritin molecule. In insects, ferritin is assembled from 12 Fer1HCH and 12 Fer2LCH subunits and can be found in the secretory pathway of cells and in hemolymph. The product of Fer2LCH provides iron nucleation sites in the internal cavity of the complex required for iron mineralization an…
1.06031e-108	0.66194	0.297	0.065	1.20558e-104	52 Glia	ZnT77C	FBgn0037000	Zinc transporter 77C	20190912	Zinc transporter 77C (ZnT77C) encodes a protein involved in zinc detoxification and zinc transmembrane import.
2.1628e-108	0.919073	0.823	0.438	2.4591e-104	52 Glia	CG5955	FBgn0036997	-	-	Contributions welcome.
1.83735e-104	0.933132	0.87	0.466	2.08907e-100	52 Glia	santa-maria	FBgn0025697	scavenger receptor acting in neural tissue and majority of rhodopsin is absent	20190926	scavenger receptor acting in neural tissue and majority of rhodopsin is absent (santa-maria) encodes a class B scavenger receptor that contributes to the conversion of carotenoids to vitamin A. It is involved in phototransduction and thermotaxis.
1.35736e-100	0.946209	0.438	0.139	1.54332e-96	52 Glia	scro	FBgn0287186	scarecrow	20181011	scarecrow (scro) is an NK-2 homeobox gene that is expressed in specific neuronal clusters of the ventral nerve cord and in the optic lobes of the brain, as well as in the developing pharynx.
9.9952e-99	0.929352	0.909	0.55	1.13645e-94	52 Glia	Ama	FBgn0000071	Amalgam	-	Contributions welcome.
6.79595e-97	0.649829	0.233	0.047	7.72699e-93	52 Glia	Ids	FBgn0035445	Iduronate 2-sulfatase	-	Contributions welcome.
8.81054e-95	0.625427	0.245	0.052	1.00176e-90	52 Glia	Mrp4	FBgn0263316	Multidrug resistance protein 4	20190912	Multidrug resistance protein 4 (Mrp4) encodes a member of the MRP/ABCC subfamily of ATP-binding cassette (ABC) transporters. It is involved in the response to oxidative stress and hypoxia.
2.72637e-94	0.829766	0.419	0.133	3.09988e-90	52 Glia	CG3246	FBgn0031538	-	-	Contributions welcome.
3.1197e-90	0.764073	0.299	0.078	3.5471e-86	52 Glia	Dpit47	FBgn0266518	DNA polymerase interacting tpr containing protein of 47kD	20190321	DNA polymerase interacting tpr containing protein of 47kD (Dpit47) encodes a TPR motif containing protein that appears to act as a co-chaperone protein in the Hsp90 pathway.
4.0968e-87	0.893239	0.781	0.445	4.65807e-83	52 Glia	Moe	FBgn0011661	Moesin	20190314	Moesin (Moe) encodes an Ezrin, Radixin, Moesin (ERM) protein involved in cortical cytoskeleton stability. It regulates the products of crb and Rho1. The product of Moe contributes to apical-basal polarity, mitotic spindle organisation and epithelial integrity.
1.1686e-85	0.635982	0.967	0.737	1.32869e-81	52 Glia	Fer1HCH	FBgn0015222	Ferritin 1 heavy chain homologue	20190307	Ferritin 1 heavy chain homologue (Fer1HCH) encodes one of two subunits of the major iron storage complex, the ferritin molecule. In insects, ferritin is assembled from 12 Fer1HCH and 12 Fer2LCH subunits and can be found in the secretory pathway of cells and in hemolymph. The product of Fer1HCH has ferroxidase activity required for iron loading into ferritin and is essential for embryogenesis.
2.13782e-82	0.682828	0.327	0.095	2.4307e-78	52 Glia	cher	FBgn0014141	cheerio	20190307	cheerio (cher) encodes a dimeric F-actin crosslinking protein of the filamin protein family. It functions to organize the F-actin cytoskeleton in multiple contexts including ovarian germline ring canals, migrating somatic cells, and neuronal growth cones.
9.76601e-78	0.73792	0.752	0.396	1.1104e-73	52 Glia	Aldh	FBgn0012036	Aldehyde dehydrogenase	20190307	Aldehyde dehydrogenase (Aldh) encodes an NAD[+] dependent mitochondrial aldehyde dehydrogenase. Its functions include detoxifying endogenous aldehydes generated by lipid peroxidation, and detoxifying acetaldehyde derived from dietary ethanol.
2.06299e-73	0.862405	0.722	0.4	2.34562e-69	52 Glia	AMPdeam	FBgn0052626	AMP deaminase	-	Contributions welcome.
4.64117e-72	0.454898	0.211	0.048	5.27701e-68	52 Glia	CG6293	FBgn0037807	-	-	Contributions welcome.
3.48232e-69	0.678669	0.82	0.492	3.9594e-65	52 Glia	CG42806	FBgn0261975	-	-	Contributions welcome.
1.71239e-66	0.621497	0.254	0.072	1.94698e-62	52 Glia	CG32850
3.02972e-66	0.561759	0.844	0.48	3.44479e-62	52 Glia	wrapper	FBgn0025878	wrapper	20190919	wrapper (wrapper) encodes a protein involved in axon ensheathment and glial apoptosis.
4.22284e-66	0.585761	0.287	0.087	4.80137e-62	52 Glia	Sp7	FBgn0037515	Serine protease 7	20190314	Serine protease 7 (Sp7) encodes a hemolymphatic serine protease involved in the activation of the melanization cascade.
8.45461e-66	0.699758	0.578	0.273	9.61289e-62	52 Glia	CG42668	FBgn0261550	-	-	Contributions welcome.
1.57117e-65	0.721164	0.645	0.322	1.78642e-61	52 Glia	CG12290	FBgn0039419	-	-	Contributions welcome.
1.88882e-65	0.63855	0.863	0.544	2.14758e-61	52 Glia	path	FBgn0036007	pathetic	-	Contributions welcome.
1.063e-64	0.599415	0.347	0.123	1.20863e-60	52 Glia	Past1	FBgn0016693	Putative Achaete Scute Target 1	20190314	Putative Achaete Scute Target 1 (Past1) encodes a protein that associates predominantly with the plasma membrane and genetically interacts with N. It contributes to endocytosis, male sterility, temperature sensitivity, life span and differentiation of photoreceptors R1/R6/R7 and cone cells.
3.80695e-64	0.586792	0.467	0.192	4.3285e-60	52 Glia	Mtpalpha	FBgn0028479	Mitochondrial trifunctional protein alpha subunit	20190912	Mitochondrial trifunctional protein alpha subunit (Mtpalpha) encodes a subunit of the mitochondrial trifunctional protein. It possesses 3-enoyl-CoA hydratase and 3-hydroxyacyl-CoA dehydrogenase activities, which catalyze the second and third steps,respectively, of the beta-oxidation of long-chain fatty acids.
3.80361e-63	0.620258	0.336	0.118	4.32471e-59	52 Glia	mRpS9	FBgn0037529	mitochondrial ribosomal protein S9	-	Contributions welcome.
5.40363e-63	0.693067	0.631	0.312	6.14392e-59	52 Glia	RabX1	FBgn0015372	RabX1	20190926	Rab10 (Rab10) encodes a small GTPase that contributes to vesicle trafficking regulation. It is involved in basement membrane organization.
9.90273e-63	0.528101	0.24	0.067	1.12594e-58	52 Glia	Amph	FBgn0027356	Amphiphysin	20180927	Amphiphysin (Amph) encodes a BAR and SH3 domain containing protein that regulates muscle transverse tubule formation. It exhibits post-synaptic localization at the neuromuscular junction and its mutants show locomotion defects.
2.69549e-62	0.775644	0.531	0.234	3.06477e-58	52 Glia	Slc45-1	FBgn0035968	Solute carrier family 45 member 1	20181018	Solute carrier family 45 member 1 (Slc45-1) encodes a proton/sucrose symporter occuring in apical membranes of the late embryonic hindgut as well as in vesicular membranes of ovarian follicle cells. It may either serve as an osmolyte transporter or be responsible for the resorption of sucrose.
4.38828e-60	0.619427	0.709	0.377	4.98948e-56	52 Glia	Msr-110	FBgn0015766	Msr-110	-	Contributions welcome.
5.85378e-60	0.723511	0.86	0.621	6.65575e-56	52 Glia	mt:ND4	FBgn0262952	mitochondrial NADH-ubiquinone oxidoreductase chain 4	-	Contributions welcome.
1.41699e-59	0.629728	0.398	0.154	1.61112e-55	52 Glia	CG12512
2.68758e-59	0.721939	0.812	0.532	3.05578e-55	52 Glia	Rho1	FBgn0014020	Rho1	20190314	Rho1 (Rho1) encodes a GTPase signaling protein that acts as a molecular switch and functions as key regulator of the actin cytoskeleton. It plays a central role in diverse biological processes including actin cytoskeleton organization, microtubule dynamics, mophogenesis, border cell migration, cytokinesis, and wound repair.
3.45934e-58	0.688362	0.424	0.176	3.93327e-54	52 Glia	Hexo2	FBgn0041629	Hexosaminidase 2	20190912	Hexosaminidase 2 (Hexo2) encodes a beta-N-acetylglucosaminidase involved in carbohydrate metabolism.
4.75073e-57	0.614579	0.33	0.119	5.40158e-53	52 Glia	CG4301	FBgn0030747	-	-	Contributions welcome.
7.49177e-57	0.54623	0.318	0.113	8.51815e-53	52 Glia	Lac	FBgn0010238	Lachesin	20180913	Lachesin (Lac) encodes a cell surface protein that belongs to the Ig superfamily. It is required for the proper ultrastructural organisation of septate junctions. Lac is required for tracheal system morphogenesis and for muscle contractions associated with peristalsis.
2.39746e-56	0.693851	0.447	0.197	2.72591e-52	52 Glia	CG6310	FBgn0036121	-	-	Contributions welcome.
1.25201e-55	0.735472	0.289	0.101	1.42354e-51	52 Glia	MFS14	FBgn0010651	Major Facilitator Superfamily Transporter 14	20190912	Major Facilitator Superfamily Transporter 14 (MFS14) encodes a protein involved in response to hypoxia.
1.75622e-55	0.49368	0.288	0.098	1.99683e-51	52 Glia	CG3663	FBgn0035044	-	-	Contributions welcome.
5.75549e-55	0.52321	0.344	0.13	6.54399e-51	52 Glia	ACC	FBgn0033246	Acetyl-CoA carboxylase	20190307	Acetyl-CoA carboxylase (ACC) encodes a ubiquitous metabolic enzyme. It catalyzes the carboxylation of acetyl-CoA to malonyl-CoA, the rate-limiting substrate for fatty acid synthesis. It is essential in the embryo and in the oenocytes (specialized abdominal cells) for the watertightness of the respiratory system. It is required in the fat body for triglyceride storage and in the muscles for locomo…
8.47804e-55	0.485782	0.258	0.082	9.63953e-51	52 Glia	Ptr	FBgn0262867	Patched-related	-	Contributions welcome.
1.35552e-54	0.620061	0.425	0.183	1.54122e-50	52 Glia	Ent2	FBgn0263916	Equilibrative nucleoside transporter 2	20190307	Equilibrative nucleoside transporter 2 (Ent2) encodes a member of the equilibrative nucleoside transporter family and represents a primary plasma membrane equilibrative transporter. It is involved in stress signaling and adenosin recycling.
1.45642e-54	0.700137	0.623	0.327	1.65595e-50	52 Glia	for	FBgn0000721	foraging	20190307	foraging (for) encodes a serine/threonine kinase and a member of the protein kinase G family. For roles include feeding, locomotion, metabolism, development, olfactory habituation, learning and memory, stress, social behavior, as well as Malpighian tubule, heart, muscle and synaptic function.
1.91008e-53	0.56103	0.262	0.086	2.17176e-49	52 Glia	CG8306	FBgn0034142	-	-	Contributions welcome.
5.77299e-53	0.689067	0.714	0.43	6.56389e-49	52 Glia	mt:ND1	FBgn0013679	mitochondrial NADH-ubiquinone oxidoreductase chain 1	-	Contributions welcome.
4.27977e-52	0.512404	0.316	0.117	4.86609e-48	52 Glia	AnxB10	FBgn0000084	Annexin B10	20190711	Annexin B10 (AnxB10) encodes a calcium-dependent phospholipid binding protein.
1.48284e-50	0.295032	0.497	0.226	1.68598e-46	52 Glia	CG11425	FBgn0037167	-	-	Contributions welcome.
2.1521e-50	0.591273	0.541	0.268	2.44694e-46	52 Glia	FASN1	FBgn0283427	Fatty acid synthase 1	20190912	Fatty acid synthase 1 (FASN1) encodes a fatty acid synthase involved in glycogen metabolism and triglyceride biosynthesis.
4.29933e-50	0.70876	0.686	0.416	4.88834e-46	52 Glia	mt:ND5	FBgn0013684	mitochondrial NADH-ubiquinone oxidoreductase chain 5	-	Contributions welcome.
7.31776e-50	0.477042	0.992	0.872	8.32029e-46	52 Glia	CG2852	FBgn0034753	-	-	Contributions welcome.
8.00473e-49	0.572774	0.897	0.642	9.10138e-45	52 Glia	GstD1	FBgn0001149	Glutathione S transferase D1	-	Contributions welcome.
5.94622e-47	0.417493	0.288	0.105	6.76085e-43	52 Glia	CG17544	FBgn0032775	-	-	Contributions welcome.
9.7109e-47	0.515081	0.911	0.732	1.10413e-42	52 Glia	RpL4	FBgn0003279	Ribosomal protein L4	-	Contributions welcome.
1.39146e-46	0.486621	0.279	0.103	1.58209e-42	52 Glia	betaTub60D	FBgn0003888	beta-Tubulin at 60D	-	Contributions welcome.
1.86353e-46	0.526413	0.385	0.166	2.11884e-42	52 Glia	ClC-a	FBgn0051116	Chloride channel-a	20181115	Chloride channel-a (ClC-a) encodes a plasma membrane chloride channel expressed in the stellate cells of Malpighian tubules. It is involved in transepithelial transport of ions and water.
1.41351e-45	0.524462	0.386	0.171	1.60716e-41	52 Glia	noc	FBgn0005771	no ocelli	-	Contributions welcome.
1.41704e-45	0.502022	0.459	0.219	1.61117e-41	52 Glia	Sec61alpha	FBgn0086357	Sec61 alpha subunit	20190314	Sec61 alpha subunit (Sec61alpha) encodes a subunit of the the translocon, a protein-conducting channel that mediates the co-translational transport of nascent polypeptides into the endoplasmic reticulum. It is a subunit of the Sec61 heterotrimer that forms the core of translocon channel.
4.65193e-45	0.415634	0.494	0.237	5.28924e-41	52 Glia	CDase	FBgn0039774	Ceramidase	20190307	Ceramidase (CDase) encodes a protein that has a cell non-autonomous function in maintaining membrane homeostasis. CDase targeted over-expression suppresses retinal degeneration in certain photoreceptor degeneration mutants.
6.93363e-45	0.544206	0.615	0.345	7.88354e-41	52 Glia	Pdi	FBgn0286818	Protein disulfide isomerase	-	Contributions welcome.
1.24575e-44	0.525023	0.595	0.324	1.41641e-40	52 Glia	CG14207	FBgn0031037	-	-	Contributions welcome.
5.9429e-44	0.443722	0.802	0.5	6.75708e-40	52 Glia	bnb	FBgn0001090	bangles and beads	-	Contributions welcome.
1.37833e-43	0.512631	0.721	0.436	1.56716e-39	52 Glia	Chchd2	FBgn0260747	Coiled-coil-helix-coiled-coil-helix domain containing 2	-	Contributions welcome.
2.69431e-43	0.550086	0.546	0.288	3.06343e-39	52 Glia	Fum1	FBgn0286222	Fumarase 1	-	Contributions welcome.
3.38744e-43	0.367643	0.336	0.136	3.85152e-39	52 Glia	Irk3	FBgn0032706	Inwardly rectifying potassium channel 3	20190801	Inwardly rectifying potassium channel 3 (Irk3) encodes a protein involved in wing disc development.
9.82287e-43	0.620679	0.773	0.515	1.11686e-38	52 Glia	Hsc70-3	FBgn0001218	Heat shock 70-kDa protein cognate 3	-	Contributions welcome.
1.29511e-42	0.420494	0.286	0.111	1.47254e-38	52 Glia	Hsc70-5	FBgn0001220	Heat shock protein cognate 5	-	Contributions welcome.
1.97851e-42	0.530916	0.645	0.377	2.24957e-38	52 Glia	ERp60	FBgn0033663	Endoplasmic reticulum p60	-	Contributions welcome.
2.34941e-42	0.38682	0.207	0.068	2.67128e-38	52 Glia	sel	FBgn0263260	seele	20190314	seele (sel) encodes an endoplasmic reticulum-resident Saposin-like protein. It is involved in dorsal-ventral patterning by contributing to secretion and activation of the protease encoded by ea.
3.94933e-42	0.570968	0.398	0.185	4.49039e-38	52 Glia	CaBP1	FBgn0025678	calcium-binding protein 1	20190307	calcium-binding protein 1 (CaBP1) encodes a protein that resides in the lumen of the endoplasmic reticulum. It seems to be relocated outside cells during apoptosis and involved in the phagocytosis of apoptotic cells.
5.58505e-42	0.425638	0.226	0.078	6.35021e-38	52 Glia	spz	FBgn0003495	spatzle	20190606	spatzle (spz) encodes a secreted protein which, after cleavage by an extracellular serine protease (encoded by ea or SPE), can induce the dimerization of the product of Tl, and the subsequent activation of the Toll pathway. It contributes to function of the Toll signaling cascade, which plays a key role in various developmental and immune processes, notably embryonic dorso-ventral patterning and …
8.45678e-42	0.512179	0.786	0.524	9.61536e-38	52 Glia	Pen	FBgn0287720	Pendulin	20190314	Pendulin (Pen) encodes a member of the Importin-alpha protein family, an essential adaptor in the Ran-GTP nuclear transport cycle binding a cargo protein to the nuclear import receptor encoded by Fs(2)Ket. In addition to nuclear protein import, the product of Pen is involved in centrosome duplication, mitotic spindle dynamics, nuclear envelope assembly, ring canal formation in the female germline…
3.22254e-41	0.403247	0.373	0.164	3.66403e-37	52 Glia	Dci	FBgn0035169	Dodecenoyl-CoA delta-isomerase	20190307	Dodecenoyl-CoA delta-isomerase (Dci) encodes a protein that, when overexpressed, extends lifespan, enhances stress tolerance to oxidative and starvation stress and activates the product of foxo.
4.06768e-41	0.471543	0.344	0.149	4.62495e-37	52 Glia	Ahcy	FBgn0014455	Adenosylhomocysteinase	20180913	Adenosylhomocysteinase (Ahcy) encodes S-adenosyl-L-homocysteine hydrolase, the rate-limiting enzyme in methionine metabolism. This tetrameric enzyme catalyzes the reversible hydrolysis of S-Adenosylhomocysteine (SAH) to adenosine and L-homocysteine. The function of Ahcy product is required to maintain proper concentrations of SAH, which serves as an inhibitor of S-adenosylmethionine-dependent met…
1.2483e-39	0.290736	0.245	0.088	1.41931e-35	52 Glia	AdamTS-B	FBgn0029791	ADAM metallopeptidase with thrombospondin type 1 motif B	-	Contributions welcome.
2.6561e-39	0.365732	0.266	0.103	3.01998e-35	52 Glia	EMC1	FBgn0037530	ER membrane protein complex subunit 1	20190307	ER Membrane protein Complex 1 (EMC1) encodes a subunit of the ER membrane protein complex (EMC). In fly retinas, EMC has been shown to be essential for the biosynthesis of multi-pass membrane proteins, but not for single-pass membrane proteins and secretory proteins.
2.68248e-39	0.417009	0.216	0.075	3.04998e-35	52 Glia	Mtp	FBgn0266369	Microsomal triacylglycerol transfer protein	20190926	Microsomal triacylglycerol transfer protein (Mtp) encodes a phosphatidylcholine transporter involved in lipoprotein metabolism, tracheal system lumen formation and neuron development.
2.8401e-39	0.561768	0.287	0.118	3.22919e-35	52 Glia	mthl3	FBgn0028956	methuselah-like 3	-	Contributions welcome.
3.29946e-39	0.501531	0.421	0.204	3.75148e-35	52 Glia	Gp93	FBgn0039562	Glycoprotein 93	20190307	Glycoprotein 93 (Gp93) encodes a heat shock protein Hsp90 family member that is involved in midgut development.
3.67865e-39	0.403389	0.266	0.102	4.18262e-35	52 Glia	lncRNA:CR43650
4.02047e-39	0.486211	0.863	0.626	4.57128e-35	52 Glia	eEF2	FBgn0000559	eukaryotic translation elongation factor 2	-	Contributions welcome.
6.54617e-39	0.702522	0.724	0.466	7.44299e-35	52 Glia	pre-rRNA:CR45845
7.98245e-39	0.49673	0.508	0.268	9.07604e-35	52 Glia	baf	FBgn0031977	barrier to autointegration factor	-	Contributions welcome.
2.59685e-38	0.398831	0.262	0.102	2.95262e-34	52 Glia	CG15111	FBgn0034419	-	-	Contributions welcome.
4.83084e-38	0.44825	0.58	0.318	5.49267e-34	52 Glia	dUTPase	FBgn0250837	Deoxyuridine triphosphatase	-	Contributions welcome.
7.9805e-38	0.404789	0.266	0.104	9.07383e-34	52 Glia	egr	FBgn0033483	eiger	20181011	eiger (egr) encodes the TNF superfamily ligand that activates the intracellular JNK pathway through its receptor encoded by grnd or wgn. Its roles include cell death, tumor suppression, tumor promotion, growth regulation, host defense, pain sensitization, and nutrient response.
1.08675e-37	0.469315	0.313	0.134	1.23563e-33	52 Glia	mt:ND6	FBgn0013685	mitochondrial NADH-ubiquinone oxidoreductase chain 6	-	Contributions welcome.
1.53219e-37	0.456193	0.643	0.38	1.7421e-33	52 Glia	Echs1	FBgn0033879	Enoyl-CoA hydratase, short chain 1	-	Contributions welcome.
2.56001e-37	0.403414	0.331	0.145	2.91073e-33	52 Glia	SREBP	FBgn0261283	Sterol regulatory element binding protein	20190228	Sterol regulatory element binding protein (SREBP) encodes a membrane protein that functions as a master-regulator of lipogenesis. It activates transcription of lipogenic genes upon reduction of lipid or cholesterol levels.
3.20577e-37	0.424766	0.896	0.707	3.64496e-33	52 Glia	ogre	FBgn0004646	optic ganglion reduced	20190314	optic ganglion reduced (ogre) encodes one of the innexin subunits spanning the membrane 4 times. Together with the products of Inx2 and Inx3, it forms homo or hetero oligomers forming gap junctions, which allow the transfer of small solute between cells.
4.98494e-37	0.467173	0.647	0.384	5.66787e-33	52 Glia	scu	FBgn0021765	scully	20181004	scully (scu) encodes a mitochondrial protein that is part of a three protein complex responsible for cleaving the 5'-end of mitochondrial tRNAs. scu product forms a sub-complex with the protein encoded by rswl. This sub-complex binds the tRNA and recruits the metallonuclease encoded by mldr, which is responsible for cleaving the phosphodiester backbone of the RNA. Loss of scu results in lethality…
1.02225e-36	0.422087	0.94	0.78	1.1623e-32	52 Glia	Rack1	FBgn0020618	Receptor of activated protein kinase C 1	20190314	Receptor of activated protein kinase C 1 (Rack1) encodes a cytosolic adaptor protein that is essential during development, particularly oogenesis.
1.14372e-36	0.370772	0.278	0.114	1.3004e-32	52 Glia	Naa60	FBgn0036039	N(alpha)-acetyltransferase 60	20190926	N(alpha)-acetyltransferase 60 (Naa60) encodes an enzyme that acetylates the cytosolic N terminal methionine of transmembrane proteins. It is associated with intracellular membranes, in particular Golgi membranes, and is essential for normal Golgi organization and chromosome segregation.
2.01183e-36	0.373202	0.615	0.348	2.28745e-32	52 Glia	E(spl)mbeta-HLH	FBgn0002733	Enhancer of split mbeta, helix-loop-helix	-	Contributions welcome.
2.39108e-36	0.377084	0.352	0.16	2.71865e-32	52 Glia	Tudor-SN	FBgn0035121	Tudor staphylococcal nuclease	-	Contributions welcome.
2.922e-36	0.232098	0.422	0.206	3.32231e-32	52 Glia	rho	FBgn0004635	rhomboid	20190314	rhomboid (rho) encodes an intra-membrane serine protease that processes the membrane precursors of Egfr ligands. Its roles include growth regulation, cell survival and developmental patterning.
2.99264e-36	0.330046	0.228	0.086	3.40263e-32	52 Glia	Hmgs	FBgn0010611	HMG Coenzyme A synthase	-	Contributions welcome.
5.02462e-36	0.445406	0.403	0.199	5.71299e-32	52 Glia	Wdfy2	FBgn0032246	WD repeat and FYVE domain containing 2	-	Contributions welcome.
1.22518e-35	0.472289	0.529	0.279	1.39303e-31	52 Glia	CG42235	FBgn0250757	-	-	Contributions welcome.
1.73321e-35	0.444573	0.906	0.72	1.97066e-31	52 Glia	RpS6	FBgn0261592	Ribosomal protein S6	20190228	Ribosomal protein S6 (RpS6) encodes a key component of the small (40S) ribosomal subunit.
1.74134e-35	0.428678	0.435	0.221	1.97991e-31	52 Glia	Manf	FBgn0027095	Mesencephalic astrocyte-derived neurotrophic factor	20180927	Mesencephalic astrocyte-derived neurotrophic factor (Manf) encodes an evolutionarily conserved neurotrophic factor. It contributes to dopamine neuron survival, regulation of unfolded protein response and retinal repair.
2.50832e-35	0.32267	0.209	0.075	2.85196e-31	52 Glia	mRpS30	FBgn0030692	mitochondrial ribosomal protein S30	-	Contributions welcome.
3.72789e-35	0.454526	0.834	0.607	4.23861e-31	52 Glia	AnxB9	FBgn0000083	Annexin B9	-	Contributions welcome.
3.80368e-35	0.379871	0.237	0.092	4.32479e-31	52 Glia	GstE6	FBgn0063494	Glutathione S transferase E6	20190627	Glutathione S transferase E6 (GstE6) encodes an enzyme involved in glutathione metabolic processes.
1.18402e-34	0.474517	0.847	0.638	1.34624e-30	52 Glia	Lsd-2	FBgn0030608	Lipid storage droplet-2	20190314	Lipid storage droplet-2 (Lsd-2) encodes a protein associated with lipid droplets. It acts as a barrier for lipases (such as the product of bmm) and thus prevents the mobilization of lipid stores. It is involved in regulation of lipid storage amount and energy homeostasis and acts in concert with the product of Lsd-1.
4.26772e-34	0.428416	0.399	0.198	4.85239e-30	52 Glia	eca	FBgn0069242	eclair	-	Contributions welcome.
1.06165e-33	0.351948	0.973	0.852	1.20709e-29	52 Glia	RpL34b	FBgn0037686	Ribosomal protein L34b	20190711	Ribosomal protein L34b (RpL34b) encodes a ribosomal structural constituent.
1.73523e-33	0.434824	0.34	0.16	1.97296e-29	52 Glia	OstDelta	FBgn0034277	Oligosaccharide transferase Delta subunit	20190926	Oligosaccharide transferase Delta subunit (OstDelta) encodes a protein involved in the cellular encapsulation response.
1.82595e-33	0.35648	0.375	0.181	2.07611e-29	52 Glia	GCS2beta	FBgn0032643	Glucosidase 2 beta subunit	-	Contributions welcome.
1.95414e-33	0.33387	0.336	0.155	2.22186e-29	52 Glia	CG2246	FBgn0039790	-	-	Contributions welcome.
1.53022e-32	0.471225	0.519	0.299	1.73986e-28	52 Glia	Pect	FBgn0032482	Phosphoethanolamine cytidylyltransferase	-	Contributions welcome.
2.29087e-32	0.404865	0.458	0.246	2.60472e-28	52 Glia	ScsbetaA	FBgn0037643	Succinyl-coenzyme A synthetase beta subunit, ADP-forming	20190912	Succinyl-coenzyme A synthetase beta subunit, ADP-forming (ScsbetaA) encodes a subunit of the ligase that converts succinate to succinyl-CoA in the TCA/Krebs cycle. It contributes to apoptosis and sperm individualization.
2.75508e-32	0.388413	0.301	0.136	3.13252e-28	52 Glia	mt:ND2	FBgn0013680	mitochondrial NADH-ubiquinone oxidoreductase chain 2	-	Contributions welcome.
8.19878e-32	0.428167	0.568	0.335	9.32202e-28	52 Glia	dlg1	FBgn0001624	discs large 1	-	Contributions welcome.
8.73189e-32	0.330874	0.245	0.101	9.92816e-28	52 Glia	CG11007	FBgn0034455	-	-	Contributions welcome.
1.0414e-31	0.409034	0.286	0.126	1.18407e-27	52 Glia	Inos	FBgn0025885	myo-inositol-1-phosphate synthase	-	Contributions welcome.
1.09766e-31	0.395731	0.606	0.359	1.24804e-27	52 Glia	Mgstl	FBgn0025814	Microsomal glutathione S-transferase-like	-	Contributions welcome.
1.13527e-31	0.325126	0.583	0.336	1.29081e-27	52 Glia	CG7834	FBgn0039697	-	-	Contributions welcome.
1.38797e-31	0.349136	0.566	0.32	1.57812e-27	52 Glia	CG17896	FBgn0023537	-	-	Contributions welcome.
2.51691e-31	0.386514	0.402	0.204	2.86173e-27	52 Glia	CG5885	FBgn0025700	-	-	Contributions welcome.
2.60108e-31	0.314575	0.297	0.134	2.95743e-27	52 Glia	EMC2A	FBgn0038462	ER membrane protein complex subunit 2A	-	Contributions welcome.
2.72662e-31	0.352129	0.375	0.186	3.10017e-27	52 Glia	eIF3e	FBgn0025582	eukaryotic translation initiation factor 3 subunit e	20181018	eukaryotic translation initiation factor 3 subunit e (eIF3e) encodes a component of the translation initiation complex and is a positive regulator of cullin neddylation, which is required for Cullin-ring ubiquitin ligase activity. It also regulates spindle assembly, microtubule dynamics and mitotic progression.
4.69333e-31	0.355943	0.742	0.461	5.33631e-27	52 Glia	Cyp4g15	FBgn0030304	Cyp4g15	-	Contributions welcome.
6.84877e-31	0.284959	0.316	0.145	7.78705e-27	52 Glia	toc	FBgn0015600	toucan	20190314	toucan (toc) encodes a protein that associates with spindle microtubules being involved in mitotic spindle organization, mitotic sister chromatid segregation and ovarian follicle cell formation.
9.05595e-31	0.342853	0.503	0.278	1.02966e-26	52 Glia	KdelR	FBgn0267330	KDEL receptor	20190314	KDEL receptor (KdelR) encodes a protein required for retrieval of ER proteins from the Golgi. Loss of function is lethal and results in larval cuticle defects. It is essential for the ER retention of some but not all KDEL-containing proteins in the salivary gland ER.
1.06544e-30	0.425388	0.602	0.359	1.21141e-26	52 Glia	Fkbp39	FBgn0013269	FK506-binding protein 39kD	20180913	FK506-binding protein 39kD (Fkbp39) encodes a protein thay acts as an inhibitor of autophagy in larval fat body.
5.43248e-30	0.400688	0.79	0.545	6.17674e-26	52 Glia	Hsc70Cb	FBgn0026418	Hsc70Cb	20190307	Hsc70Cb (Hsc70Cb) encodes an HSP110 family protein that interacts physically with the product of DnaJ-1 as a chaperone of misfolded proteins. It functions together with the product of DnaJ-1 to prevent the toxicity of aggregation-prone proteins.
6.31246e-30	0.414299	0.492	0.275	7.17727e-26	52 Glia	twr	FBgn0262801	twisted bristles roughened eye	-	Contributions welcome.
6.62101e-30	0.414592	0.884	0.696	7.52809e-26	52 Glia	sqd	FBgn0263396	squid	20190314	squid (sqd) encodes a member of the hnRNPA family of RNA binding proteins. It is involved in the localization and translational regulation of grk mRNA in oogenesis.
6.93123e-30	0.360349	0.79	0.551	7.8808e-26	52 Glia	Drat	FBgn0033188	Death resistor Adh domain containing target	20190307	Death resistor Adh domain containing target (Drat) encodes a member of the zinc-dependent ADH-like family that is an effector of ethanol-induced apoptosis.
1.19872e-29	0.356986	0.957	0.839	1.36295e-25	52 Glia	tsr	FBgn0011726	twinstar	-	Contributions welcome.
2.23832e-29	0.351216	0.344	0.17	2.54497e-25	52 Glia	CCT7	FBgn0037632	Chaperonin containing TCP1 subunit 7	-	Contributions welcome.
4.99852e-29	0.373148	0.297	0.139	5.68332e-25	52 Glia	capt	FBgn0261458	capulet	20190307	capulet (capt) encodes a conserved actin binding protein that functions across eukaryotes to negatively regulate actin filament assembly. Different types of actin filament formation are differentially affected by the loss of capt.
7.07056e-29	0.352959	0.462	0.252	8.03923e-25	52 Glia	hoip	FBgn0286786	hoi-polloi	-	Contributions welcome.
7.29601e-29	0.331422	0.299	0.14	8.29556e-25	52 Glia	ALiX	FBgn0086346	ALG-2 interacting protein X	20190228	ALG-2 interacting protein X (ALiX) encodes an adaptor protein implicated in multiple cellular processes, including positive regulation of mitotic cytokinesis, exosomal secretion and apoptosis.
2.25885e-28	0.280506	0.21	0.084	2.56831e-24	52 Glia	smash	FBgn0263346	smallish	-	Contributions welcome.
4.06609e-28	0.220326	0.304	0.14	4.62315e-24	52 Glia	Oatp58Dc	FBgn0034716	Organic anion transporting polypeptide 58Dc	20190314	Organic anion transporting polypeptide 58Dc (Oatp58Dc) encodes a membrane transporter implicated in renal elimination of organic compounds including ouabain and methotrexate. In the perineural glia of the blood brain barrier, the product of Oatp58Dc protects the brain from potentially toxic organic anions in the hemolymph.
5.34991e-28	0.340904	0.308	0.148	6.08285e-24	52 Glia	CG2918	FBgn0023529	-	-	Contributions welcome.
7.61723e-28	0.322945	0.475	0.263	8.66079e-24	52 Glia	Cnx99A	FBgn0015622	Calnexin 99A	20180920	Calnexin 99A (Cnx99A) encodes an endoplasmic reticulum chaperone that colocalizes and genetically interacts with the sodium channel subunit encoded by para.
7.82678e-28	0.371573	0.357	0.182	8.89905e-24	52 Glia	axo	FBgn0262870	axotactin	-	Contributions welcome.
1.12333e-27	0.383946	0.823	0.614	1.27723e-23	52 Glia	eIF2beta	FBgn0004926	eukaryotic translation initiation factor 2 subunit beta	-	Contributions welcome.
1.54188e-27	0.345042	0.559	0.331	1.75312e-23	52 Glia	ND-39	FBgn0037001	NADH dehydrogenase (ubiquinone) 39 kDa subunit	20190926	NADH dehydrogenase (ubiquinone) 39 kDa subunit (ND-39) encodes a subunit of mitochondrial respiratory complex I (cI, NADH:ubiquinone oxidoreductase).
2.53192e-27	0.364428	0.233	0.1	2.87879e-23	52 Glia	pyr	FBgn0033649	pyramus	20190314	pyramus (pyr) encodes a Fibroblast growth factor (FGF) and ligand for the FGF receptor encoded by htl. It regulates the development of somatic and visceral muscle in the mesoderm, cardioblasts and glial cells. Its roles include acting as a chemoattractant in directional cell migration, and regulating adhesion, differentiation, and cell survival.
3.60464e-27	0.31783	0.415	0.222	4.09848e-23	52 Glia	l(1)G0320	FBgn0028327	lethal (1) G0320	-	Contributions welcome.
3.87691e-27	0.366121	0.364	0.188	4.40805e-23	52 Glia	Swip-1	FBgn0032731	Swiprosin-1	20190314	Swiprosin-1 (Swip-1) encodes a calcium binding protein, expressed in fusion competent myoblasts and macrophages of the embryo.
4.18554e-27	0.353452	0.777	0.526	4.75896e-23	52 Glia	Nrt	FBgn0004108	Neurotactin	-	Contributions welcome.
6.64212e-27	0.405826	0.681	0.444	7.55209e-23	52 Glia	par-1	FBgn0260934	par-1	20190613	par-1 (par-1) encodes a protein kinase involved in multiple processes, including microtubule cytoskeleton organization, axis specification and cell polarity. It regulates hippo signaling and osk mRNA localization.
8.39931e-27	0.312101	0.287	0.137	9.55002e-23	52 Glia	Got2	FBgn0001125	Glutamate oxaloacetate transaminase 2	20190912	Glutamate oxaloacetate transaminase 2 (Got2) encodes an L-aspartate:2-oxoglutarate aminotransferase involved in glutamate biosynthesis, which in turn regulates postsynaptic receptor field size.
1.7159e-26	0.329459	0.941	0.82	1.95097e-22	52 Glia	RpS3	FBgn0002622	Ribosomal protein S3	20190314	Ribosomal protein S3 (RpS3) encodes a component of the small subunit of cytoplasmic ribosomes, which translate mRNAs encoded by the nuclear genome. RpS3 is haploinsufficient - heterozygous mutants display the 'Minute' phenotype, characterized by a slower developmental rate and small adult bristles. The product of RpS3 also contains a DNA lyase activity and functions in DNA repair.
2.29995e-26	0.327957	0.275	0.13	2.61504e-22	52 Glia	Vps29	FBgn0031310	Vacuolar protein sorting 29	20190321	Vacuolar protein sorting 29 (Vps29) encodes a subunit of the retromer complex involved in cargo recognition and recycling from endosomes to the trans-Golgi network or plasma membrane.
3.06928e-26	0.389869	0.441	0.249	3.48977e-22	52 Glia	CG9922	FBgn0038196	-	-	Contributions welcome.
3.31183e-26	0.349844	0.319	0.16	3.76555e-22	52 Glia	repo	FBgn0011701	reversed polarity	20190314	reversed polarity (repo) encodes a homeodomain transcription factor specifically expressed in glial cells. It is is a direct target of the pan-glial fate determinant encoded by gcm and is required for acquisition of glial fate and subsequent terminal glial differentiation.
4.00408e-26	0.27893	0.288	0.138	4.55264e-22	52 Glia	SsRbeta	FBgn0011016	Signal sequence receptor beta	-	Contributions welcome.
5.84881e-26	0.267104	0.326	0.162	6.65009e-22	52 Glia	Stt3B	FBgn0011336	Catalytic subunit 3B of the oligosaccharyltransferase complex	-	Contributions welcome.
6.46761e-26	0.36892	0.218	0.094	7.35368e-22	52 Glia	Gart	FBgn0000053	GART trifunctional enzyme	20190912	GART trifunctional enzyme (Gart) encodes a multifunctional enzyme that exhibits phosphoribosylamine-glycine ligase, phosphoribosylformylglycinamidine cyclo-ligase and phosphoribosylglycinamide formyltransferase activities.
6.79474e-26	0.321013	0.567	0.341	7.72562e-22	52 Glia	PHGPx	FBgn0035438	PHGPx	20190912	PHGPx (PHGPx) encodes a peroxidase involved in intestinal stem cell homeostasis and the response to endoplasmic reticulum stress.
7.73932e-26	0.36259	0.37	0.196	8.7996e-22	52 Glia	CG17508	FBgn0039970	-	-	Contributions welcome.
8.46154e-26	0.369119	0.213	0.091	9.62077e-22	52 Glia	CG17593	FBgn0031544	-	-	Contributions welcome.
9.56685e-26	0.298395	0.386	0.207	1.08775e-21	52 Glia	Hsp60A	FBgn0015245	Heat shock protein 60A	-	Contributions welcome.
1.07024e-25	0.279633	0.286	0.137	1.21686e-21	52 Glia	prtp	FBgn0030329	pretaporter	20190314	pretaporter (prtp) encodes a ligand for the engulfment receptor encoded by drpr. It resides in the endoplasmic reticulum. During apoptosis it is exposed at the cell surface where it binds the product of drpr to induce phagocytosis.
1.3054e-25	0.287694	0.331	0.166	1.48424e-21	52 Glia	Ctl1	FBgn0035523	Choline transporter-like 1	-	Contributions welcome.
1.53718e-25	0.361538	0.516	0.31	1.74777e-21	52 Glia	emc	FBgn0000575	extra macrochaetae	-	Contributions welcome.
1.82154e-25	0.347399	0.309	0.156	2.07109e-21	52 Glia	eIF3d1	FBgn0040227	eukaryotic translation initiation factor 3 subunit d1	-	Contributions welcome.
1.92102e-25	0.36221	0.356	0.188	2.1842e-21	52 Glia	spoon	FBgn0263987	spoonbill	-	Contributions welcome.
1.96234e-25	0.309791	0.947	0.817	2.23118e-21	52 Glia	RpL23A	FBgn0026372	Ribosomal protein L23A	20181018	Ribosomal protein L23A (RpL23A) encodes an essential ribosomal RNA binding protein of the large ribosomal subunit involved in protein synthesis.
2.1829e-25	0.308215	0.211	0.09	2.48196e-21	52 Glia	Hmu	FBgn0015737	Hemomucin	-	Contributions welcome.
2.64322e-25	0.31516	0.465	0.264	3.00534e-21	52 Glia	CG1161	FBgn0037313	-	-	Contributions welcome.
2.64538e-25	0.291568	0.546	0.324	3.0078e-21	52 Glia	Desat1	FBgn0086687	Desaturase 1	20190307	Desaturase 1 (Desat1) encodes a transmembrane fatty acid desaturase that utilizes myristate and stearate (C16:0 and C18:0) to synthesize myristoleic and oleic acids (C16:1 and C18:1). It is involved in the synthesis of unsaturated fatty acids.
3.33088e-25	0.376038	0.787	0.55	3.78722e-21	52 Glia	eEF1gamma	FBgn0029176	eukaryotic translation elongation factor 1 gamma	20190307	eukaryotic translation elongation factor 1 gamma (eEF1gamma) encodes a protein that associates with other EF1 subunits (alpha/beta/delta). It regulates organelle movement along microtubules. It binds tubulin and the protein kinase encoded by Doa, which in turns phosphorylates the product of eEF1gamma.
3.4037e-25	0.115362	0.421	0.224	3.87001e-21	52 Glia	ab	FBgn0264442	abrupt	20190307	abrupt (ab) encodes a transcription factor that negatively regulates ecdysone signaling, as it binds to the product of tai. It regulates animal survival, organogenesis and multiple tissue morphogenesis, epithelial cell fate, cellular sexual identity, neuron differentiation and neuronal identity switch, cell migration, oncogenesis and germline differentiation. In many cell types, the product of ab…
3.6038e-25	0.339709	0.338	0.175	4.09752e-21	52 Glia	Cp1	FBgn0013770	Cysteine proteinase-1	-	Contributions welcome.
4.23924e-25	0.32769	0.931	0.812	4.82002e-21	52 Glia	RpL9	FBgn0015756	Ribosomal protein L9	20190711	Ribosomal protein L9 (RpL9) encodes a ribosomal structural constituent.
6.90152e-25	0.294048	0.34	0.176	7.84703e-21	52 Glia	GCS2alpha	FBgn0027588	Glucosidase 2 alpha subunit	-	Contributions welcome.
8.62749e-25	0.288823	0.22	0.098	9.80946e-21	52 Glia	cert	FBgn0027569	ceramide transfer protein	20180927	ceramide transfer protein (cert) encodes a protein involved in determination of lifespan. Mutant flies present accelerated aging due to oxidative stress.
9.01558e-25	0.303842	0.305	0.152	1.02507e-20	52 Glia	mAcon1	FBgn0010100	Mitochondrial aconitase 1	20180913	Mitochondrial aconitase 1 (mAcon1) encodes an enzyme that harbors an iron-sulfur cluster and catalyses the first step of the Krebs Cycle in mitochondria, converting citrate into isocitrate.
1.16036e-24	0.2919	0.536	0.317	1.31933e-20	52 Glia	wal	FBgn0010516	walrus	20190801	walrus (wal) encodes a protein involved in the development of Malpighian tubules, gut and trachea.
1.69478e-24	0.251666	0.236	0.106	1.92696e-20	52 Glia	stv	FBgn0086708	starvin	20190228	starvin (stv) encodes a BAG family member that binds heat shock proteins. It plays roles in somatic muscles and is involved in the chaperone pathway essential for muscle maintenance. It also acts as co-chaperone of Hsp70 proteins during recovery from stress, including cold stress.
3.70905e-24	0.290154	0.286	0.141	4.21719e-20	52 Glia	mEFTu1	FBgn0024556	mitochondrial translation elongation factor Tu 1	20190314	mitochondrial translation elongation factor Tu 1 (mEFTu1) encodes a protein predicted to function within mitochondria to bring aminoacyl-tRNA to the ribosome during the elongation phase of mRNA translation.
3.8938e-24	0.256226	0.257	0.121	4.42726e-20	52 Glia	mRpL19	FBgn0037608	mitochondrial ribosomal protein L19	-	Contributions welcome.
4.38195e-24	0.322606	0.306	0.156	4.98228e-20	52 Glia	CG12107	FBgn0033209	-	-	Contributions welcome.
4.55938e-24	0.312051	0.381	0.207	5.18401e-20	52 Glia	Mtpbeta	FBgn0025352	Mitochondrial trifunctional protein beta subunit	20190912	Mitochondrial trifunctional protein beta subunit (Mtpbeta) encodes a protein involved in fatty acid beta-oxidation.
4.93702e-24	0.398738	0.904	0.734	5.6134e-20	52 Glia	Akap200	FBgn0027932	A kinase anchor protein 200	20190912	A kinase anchor protein 200 (Akap200) encodes a scaffolding protein that contributes to the spatial and temporal regulation of the Protein Kinase A holoenzyme. It regulates the Notch signaling and the organization of the actin cytoskeleton.
6.93505e-24	0.311697	0.449	0.252	7.88515e-20	52 Glia	Idgf3	FBgn0020414	Imaginal disc growth factor 3	20181004	Imaginal disc growth factor 3 (Idgf3) encodes a member of the chitinase-like protein family that was originally shown to facilitate insulin signalling in imaginal disc cell lines. Idgf3 product is a component of hemolymph clot, aids in wound healing and protects against certain infections.
8.27885e-24	0.351304	0.209	0.092	9.41305e-20	52 Glia	htl	FBgn0010389	heartless	20190307	heartless (htl) encodes a transmembrane tyrosine kinase receptor for secreted FGF ligands that utilizes the intracellular Ras-MAP kinase pathway. It contributes to embryonic mesoderm migration and the specification of several mature mesodermal cell derivatives.
1.22892e-23	0.268541	0.201	0.087	1.39728e-19	52 Glia	Uggt	FBgn0014075	UDP-glucose-glycoprotein glucosyltransferase	20180913	UDP-glucose-glycoprotein glucosyltransferase (Uggt) encodes an enzyme that recognizes glycoproteins with folding defects and adds glucose to N-glycans near the misfolded part of the protein. Uggt product is a component of the calnexin cycle and promotes protein folding in the endoplasmic reticulum along with the protein encoded by Cnx99A and Calr.
1.7416e-23	0.282245	0.335	0.176	1.9802e-19	52 Glia	CG14817	FBgn0026089	-	-	Contributions welcome.
1.84747e-23	0.374794	0.356	0.194	2.10057e-19	52 Glia	Ostgamma	FBgn0032015	Oligosaccharide transferase gamma subunit	20190919	Oligosaccharide transferase gamma subunit (Ostgamma) encodes a subunit of the oligosaccharyltransferase complex involved in cell migration and cellular encapsulation response.
1.8733e-23	0.356879	0.347	0.186	2.12995e-19	52 Glia	mRpL12	FBgn0011787	mitochondrial ribosomal protein L12	20190711	mitochondrial ribosomal protein L12 (mRpL12) encodes a protein required for Cyclin D/Cdk4-driven cell growth.
2.04418e-23	0.274599	0.266	0.13	2.32423e-19	52 Glia	Arf51F	FBgn0013750	ADP ribosylation factor at 51F	20190307	ADP ribosylation factor at 51F (Arf51F) belongs to the Arf family, which are members of the Ras superfamily of small GTPases. Arf proteins are involved in the regulation of vesicular trafficking mediating processes such as cargo-sorting, vesicle assembly and membrane fusion. Arf proteins regulate cell shape changes and cell movements in multiple organs.
2.1931e-23	0.318746	0.429	0.243	2.49355e-19	52 Glia	mt:ND3	FBgn0013681	mitochondrial NADH-ubiquinone oxidoreductase chain 3	20190314	mitochondrial NADH-ubiquinone oxidoreductase chain 3 (mt:ND3) a mitochondrial DNA gene that encodes a subunit of complex I of the mitochondrial respiratory chain localized in the inner membrane of mitochondria.
2.45407e-23	0.197446	0.325	0.165	2.79028e-19	52 Glia	atl	FBgn0039213	atlastin	20181108	atlastin (atl) encodes a dynamin-like membrane-bound GTPase that mediates endoplasmic reticulum membrane fusion in a GTP-dependent fashion. It is required for normal growth of muscles and synapses at the neuromuscular junction.
2.77089e-23	0.345289	0.524	0.32	3.1505e-19	52 Glia	LRP1	FBgn0053087	LDL receptor protein 1	-	Contributions welcome.
4.18137e-23	0.269294	0.236	0.11	4.75421e-19	52 Glia	SERCA	FBgn0263006	Sarco/endoplasmic reticulum Ca(2+)-ATPase	20190926	Sarco/endoplasmic reticulum Ca(2+)-ATPase (SERCA) encodes an endoplasmic reticulum (ER) calcium pump with roles in ER calcium homeostasis and lipid storage.
4.29176e-23	0.302869	0.321	0.166	4.87973e-19	52 Glia	CG31650	FBgn0031673	-	-	Contributions welcome.
4.42951e-23	0.335883	0.484	0.288	5.03636e-19	52 Glia	Lamp1	FBgn0032949	Lamp1	-	Contributions welcome.
4.89578e-23	0.335546	0.305	0.158	5.5665e-19	52 Glia	Pak3	FBgn0044826	Pak3	20190314	Pak3 (Pak3) encodes a Ser/Thr kinase implicated in myoblast fusion, synapse development, wound healing and border cell migration. It functions downstream of the small Rac GTPases to regulate actin cytoskeletal organization.
6.01953e-23	0.318981	0.289	0.147	6.8442e-19	52 Glia	CG3226	FBgn0029882	-	-	Contributions welcome.
6.09214e-23	0.263754	0.265	0.128	6.92677e-19	52 Glia	Mtl	FBgn0039532	Mig-2-like	20190801	Mig-2-like (Mtl) encodes a Rho GTPase involved in actin organization regulation. It contributes to multiple actin-mediated processes including dorsal closure, wound healing, cell migration, germ band shortening and salivary gland morphogenesis.
6.36104e-23	0.349714	0.559	0.35	7.2325e-19	52 Glia	Inx2	FBgn0027108	Innexin 2	20190307	Innexin 2 (Inx2) encodes a gap junction protein that can form heteromeric gap junction channels via interaction with the products of ogre or Inx3. It can also interact with cell adhesion forming components encoded by shg and arm. It contributes to epithelial organization and polarity of the embryonic epidermis, regulation of morphogen-dependent organ size and stem cell behavior.
7.50418e-23	0.301169	0.274	0.136	8.53225e-19	52 Glia	ND-75	FBgn0017566	NADH dehydrogenase (ubiquinone) 75 kDa subunit	-	Contributions welcome.
7.60684e-23	0.324238	0.632	0.405	8.64898e-19	52 Glia	CG13887	FBgn0035165	-	-	Contributions welcome.
7.82467e-23	0.323871	0.408	0.232	8.89665e-19	52 Glia	Prosalpha6	FBgn0250843	Proteasome alpha6 subunit	-	Contributions welcome.
9.92961e-23	0.249671	0.218	0.098	1.129e-18	52 Glia	LysRS	FBgn0027084	Lysyl-tRNA synthetase	-	Contributions welcome.
1.66789e-22	0.252438	0.508	0.301	1.89639e-18	52 Glia	CG3168	FBgn0029896	-	-	Contributions welcome.
1.68053e-22	0.23039	0.334	0.176	1.91076e-18	52 Glia	Pex19	FBgn0032407	Peroxin 19	-	Contributions welcome.
1.87104e-22	0.261043	0.325	0.17	2.12737e-18	52 Glia	mtSSB	FBgn0010438	mitochondrial single stranded DNA-binding protein	-	Contributions welcome.
2.04107e-22	0.331614	0.365	0.2	2.32069e-18	52 Glia	be	FBgn0052594	ben	20190919	ben (be) encodes a protein involved in neuromuscular synaptic transmission and long-term memory formation.
2.32879e-22	0.271773	0.383	0.212	2.64784e-18	52 Glia	mt:ATPase8	FBgn0013673	mitochondrial ATPase subunit 8	20190314	mitochondrial ATPase subunit 8 (mt:ATPase8) is a mitochondrial DNA gene that encodes a subunit of the mitochondrial ATP synthase localized to the inner mitochondrial membrane.
3.65989e-22	0.27299	0.692	0.464	4.1613e-18	52 Glia	Rac2	FBgn0014011	Rac2	-	Contributions welcome.
4.709e-22	0.262707	0.506	0.303	5.35414e-18	52 Glia	VhaAC45	FBgn0262515	Vacuolar H[+] ATPase AC45 accessory subunit	-	Contributions welcome.
5.1095e-22	0.335336	0.364	0.203	5.8095e-18	52 Glia	CCT8	FBgn0284436	Chaperonin containing TCP1 subunit 8	-	Contributions welcome.
5.50403e-22	0.265509	0.588	0.373	6.25808e-18	52 Glia	Cyt-b5	FBgn0264294	Cytochrome b5	20210121	Cytochrome b5 (Cyt-b5) encodes a microsomal cytochrome b5 which is a small hemoprotein that participates in electron transfer in multiple biochemical reactions and pathways, including the metabolism of endogenous and xenobiotic compounds.
5.9354e-22	0.293012	0.394	0.221	6.74855e-18	52 Glia	NUCB1	FBgn0052190	NUCB1	20190926	NUCB1 (NUCB1) encodes a protein involved in the defense response to Gram-negative bacteria.
8.06486e-22	0.287333	0.205	0.092	9.16974e-18	52 Glia	sli	FBgn0264089	slit	20190314	slit (sli) encodes a secreted glycoprotein that acts as a ligand for the Robo receptor family and co-receptors, including the products of Sdc and Dscam1. The product of sli functions as second messenger (via Abl) and receptor dependent, providing repellent (neural growth cone), attractive (trachea), and polarising (cardioblasts) cues for differentiating cells.
1.13024e-21	0.264123	0.346	0.187	1.28508e-17	52 Glia	AnxB11	FBgn0030749	Annexin B11	-	Contributions welcome.
1.2553e-21	0.34629	0.712	0.496	1.42727e-17	52 Glia	Nph	FBgn0039735	Nucleophosmin	20190912	Nucleophosmin (Nph) encodes a histone binding protein involved in chromatin remodeling and sperm chromatin decondensation.
1.31167e-21	0.282311	0.237	0.113	1.49136e-17	52 Glia	Psa	FBgn0261243	Puromycin sensitive aminopeptidase	-	Contributions welcome.
1.45591e-21	0.21827	0.276	0.139	1.65537e-17	52 Glia	mRpS33	FBgn0038426	mitochondrial ribosomal protein S33	-	Contributions welcome.
1.7422e-21	0.229678	0.429	0.246	1.98088e-17	52 Glia	Fdh	FBgn0011768	Formaldehyde dehydrogenase	20190307	Formaldehyde dehydrogenase (Fdh) encodes a medium-chain alcohol dehydrogenase. This enzyme also functions as S-nitrosoglutathione reductase during the nitric oxide metabolism, contributing to visual memory.
2.8086e-21	0.206303	0.356	0.193	3.19337e-17	52 Glia	Prosbeta7	FBgn0250746	Proteasome beta7 subunit	-	Contributions welcome.
3.12609e-21	0.252376	0.293	0.152	3.55437e-17	52 Glia	LSm3	FBgn0051184	Like Sm 3	-	Contributions welcome.
4.88376e-21	0.187386	0.266	0.131	5.55283e-17	52 Glia	CG34445	FBgn0085474	-	-	Contributions welcome.
4.88646e-21	0.212816	0.528	0.319	5.5559e-17	52 Glia	mRpL34	FBgn0083983	mitochondrial ribosomal protein L34	-	Contributions welcome.
5.36889e-21	0.284768	0.241	0.118	6.10443e-17	52 Glia	colt	FBgn0019830	congested-like trachea	-	Contributions welcome.
5.89231e-21	0.209127	0.343	0.185	6.69955e-17	52 Glia	Rpn9	FBgn0028691	Regulatory particle non-ATPase 9	-	Contributions welcome.
6.39048e-21	0.3195	0.339	0.187	7.26598e-17	52 Glia	eIF2alpha	FBgn0261609	eukaryotic translation initiation factor 2 subunit alpha	20190307	eukaryotic translation initiation factor 2 subunit alpha (eIF2alpha) encodes one of three subunits of the eIF-2 complex required for the initiation of translation. eIF2alpha is classified as a 'Minute' gene as heterozygous mutants exhibit a slower developmental rate and small adult bristles.
6.6536e-21	0.108711	0.677	0.425	7.56515e-17	52 Glia	zyd	FBgn0265767	zydeco	20190321	zydeco (zyd) encodes a potassium-dependent sodium/calcium exchanger found in cortex glia. It is thought to serve as a key calcium export pathway to control calcium oscillations that occur in membrane microdomains of the glial cell.
8.24718e-21	0.263127	0.609	0.385	9.37705e-17	52 Glia	SmF	FBgn0000426	Small ribonucleoprotein particle protein SmF	20190314	Small ribonucleoprotein particle protein SmF (SmF) encodes an RNA binding protein that functions as part of a heteroheptameric ring structure called the Sm core. This complex binds to spliceosomal small nuclear RNAs (e.g. U1, U2, U4 and U5) and helps to carry out pre-mRNA splicing. It also forms a heterotrimeric sub-complex with the products of SmE and SNRPG.
8.87384e-21	0.25419	0.215	0.101	1.00896e-16	52 Glia	Dhod	FBgn0000447	Dihydroorotate dehydrogenase	20190307	Dihydroorotate dehydrogenase (Dhod) encodes a protein that is associated with the inner mitochondrial membrane. It catalyzes the fourth step of de novo pyrimidine biosynthesis, which is required for normal cuticle formation and oogenesis.
9.0398e-21	0.273209	0.462	0.274	1.02782e-16	52 Glia	Nurf-38	FBgn0016687	Nucleosome remodeling factor - 38kD	-	Contributions welcome.
1.14432e-20	0.233119	0.24	0.117	1.3011e-16	52 Glia	Irp-1B	FBgn0024957	Iron regulatory protein 1B	20190307	Iron regulatory protein 1B (Irp-1B) encodes a cytosolic aconitase highly homologous to the product of Irp-1A.
1.21139e-20	0.20639	0.203	0.093	1.37735e-16	52 Glia	Dpck	FBgn0037469	Dephospho-CoA kinase	-	Contributions welcome.
1.33871e-20	0.298385	0.353	0.198	1.52212e-16	52 Glia	msk	FBgn0026252	moleskin	20190926	moleskin (msk) encodes an importin that contributes to protein import into the nucleus. It is involved in eye development, muscle attachment and wing cell fate specification.
1.34752e-20	0.244463	0.27	0.138	1.53213e-16	52 Glia	GstT1	FBgn0050000	Glutathione S transferase T1	20190627	Glutathione S transferase T1 (GstT1) encodes an enzyme involved in glutathione metabolic processes.
1.42008e-20	0.247247	0.297	0.157	1.61463e-16	52 Glia	Rpn3	FBgn0261396	Regulatory particle non-ATPase 3	-	Contributions welcome.
1.80335e-20	0.210715	0.338	0.184	2.05041e-16	52 Glia	CG10638	FBgn0036290	-	-	Contributions welcome.
2.17381e-20	0.115312	0.528	0.317	2.47162e-16	52 Glia	CG15093	FBgn0034390	-	-	Contributions welcome.
2.87197e-20	0.326756	0.808	0.593	3.26543e-16	52 Glia	Nacalpha	FBgn0086904	Nascent polypeptide associated complex protein alpha subunit	-	Contributions welcome.
3.05283e-20	0.380457	0.449	0.277	3.47106e-16	52 Glia	rdx	FBgn0264493	roadkill	20190314	roadkill (rdx) encodes a protein that functions as a substrate recognition component of Cul3-based E3 ubiquitin ligase complexes. It regulates the Hedgehog signaling pathway by promoting the degradation of the transcription factor encoded by ci.
3.18847e-20	0.213076	0.207	0.097	3.62529e-16	52 Glia	mRpL2	FBgn0036135	mitochondrial ribosomal protein L2	-	Contributions welcome.
3.89365e-20	0.258175	0.229	0.112	4.42708e-16	52 Glia	san	FBgn0024188	separation anxiety	-	Contributions welcome.
4.13101e-20	0.205726	0.335	0.184	4.69696e-16	52 Glia	mRpL55	FBgn0038678	mitochondrial ribosomal protein L55	20190314	mitochondrial ribosomal protein L55 (mRpL55) encodes a protein involved in mitochondrial biogenesis and cell division.
5.11296e-20	0.310321	0.634	0.429	5.81344e-16	52 Glia	CG33129	FBgn0053129	-	-	Contributions welcome.
5.51468e-20	0.214141	0.233	0.114	6.27019e-16	52 Glia	Karybeta3	FBgn0087013	Karyopherin beta 3	-	Contributions welcome.
5.84618e-20	0.297573	0.305	0.164	6.64711e-16	52 Glia	CG5554	FBgn0034914	-	-	Contributions welcome.
6.1604e-20	0.206175	0.229	0.11	7.00437e-16	52 Glia	wake	FBgn0266418	wide awake	20190321	wide awake (wake) encodes a clock output molecule that regulates the timing of sleep onset. It upregulates the GABA receptor encoded by Rdl in the arousal-promoting large ventrolateral neurons, thus suppressing activity of the these cells at dusk and facilitating sleep onset at that time.
8.71248e-20	0.247137	0.535	0.337	9.90609e-16	52 Glia	elB	FBgn0004858	elbow B	-	Contributions welcome.
9.00182e-20	0.208609	0.51	0.313	1.02351e-15	52 Glia	Men	FBgn0002719	Malic enzyme	20190314	Malic enzyme (Men) encodes a dehydrogenase that catalyzes the oxidation of malate to pyruvate, with the concomitant reduction of NADP[+] to NADPH. It functions, along with the products of Idh, Zw, and Pgd, in a small network of NADP reducing enzymes.
9.47004e-20	0.222	0.286	0.15	1.07674e-15	52 Glia	GlyRS	FBgn0027088	Glycyl-tRNA synthetase	20190801	Glycyl-tRNA synthetase (GlyRS) encodes a protein involved in dendrite morphogenesis and larval lymph gland hemopoiesis.
1.16173e-19	0.150092	0.222	0.105	1.32089e-15	52 Glia	CG9331	FBgn0032889	-	-	Contributions welcome.
1.30436e-19	0.234368	0.318	0.174	1.48306e-15	52 Glia	CG8635	FBgn0033317	-	-	Contributions welcome.
1.97704e-19	0.226135	0.438	0.261	2.24789e-15	52 Glia	Fas1	FBgn0285925	Fasciclin 1	-	Contributions welcome.
4.27679e-19	0.255788	0.548	0.344	4.86271e-15	52 Glia	His2Av	FBgn0001197	Histone H2A variant	20190307	Histone H2A variant (His2Av) encodes a protein that is present in about 25% of nucleosomes. It influences chromatin structure and gene regulation and is also phosphorylated in response to DNA damage in the less conserved C-terminal tail.
4.53111e-19	0.239323	0.533	0.335	5.15187e-15	52 Glia	Tom20	FBgn0036928	Translocase of outer membrane 20	-	Contributions welcome.
5.38355e-19	0.221315	0.551	0.345	6.1211e-15	52 Glia	CG3902	FBgn0036824	-	-	Contributions welcome.
5.5849e-19	0.217524	0.317	0.172	6.35004e-15	52 Glia	smal	FBgn0085409	smoke alarm	20190926	smoke alarm (smal) encodes a protein involved in thermal nociception.
5.77634e-19	0.325927	0.232	0.118	6.5677e-15	52 Glia	CG3702	FBgn0031590	-	-	Contributions welcome.
6.26296e-19	0.236537	0.272	0.144	7.12098e-15	52 Glia	Nup358	FBgn0039302	Nucleoporin 358kD	-	Contributions welcome.
6.28561e-19	0.307027	0.249	0.129	7.14673e-15	52 Glia	TfIIFalpha	FBgn0010282	Transcription factor IIFalpha	-	Contributions welcome.
7.03143e-19	0.22756	0.361	0.206	7.99474e-15	52 Glia	Rab5	FBgn0014010	Rab5	20190314	Rab5 (Rab5) encodes a monomeric GTPase that controls entry of endocytosed cargo into the early endosome and is required for vesicle re-uptake at the synapse. Altering the activity of the product of Rab5 affects many receptor-mediated signaling pathways as well as epithelial polarity.
7.03867e-19	0.177652	0.249	0.125	8.00297e-15	52 Glia	CG7997	FBgn0034117	-	-	Contributions welcome.
7.13128e-19	0.252709	0.288	0.155	8.10827e-15	52 Glia	CCT6	FBgn0027329	Chaperonin containing TCP1 subunit 6	-	Contributions welcome.
7.51614e-19	0.263804	0.463	0.283	8.54585e-15	52 Glia	26-29-p	FBgn0250848	26-29kD-proteinase	-	Contributions welcome.
8.49179e-19	0.213481	0.486	0.299	9.65517e-15	52 Glia	Akr1B	FBgn0086254	Aldo-keto reductase 1B	-	Contributions welcome.
1.37452e-18	0.287035	0.305	0.168	1.56283e-14	52 Glia	CG4390	FBgn0038771	-	-	Contributions welcome.
1.40303e-18	0.163163	0.488	0.297	1.59524e-14	52 Glia	PCB	FBgn0027580	Pyruvate carboxylase	20190912	Pyruvate carboxylase (PCB) encodes an enzyme that regulates D-serine levels.
1.49395e-18	0.212947	0.396	0.233	1.69862e-14	52 Glia	CCT5	FBgn0010621	Chaperonin containing TCP1 subunit 5	20190912	Chaperonin containing TCP1 subunit 5 (CCT5) encodes a component of the TCP-1 ring complex (TRiC) chaperonin. It is involved in myofibril organization maintenance, cardiac physiological rhythm and lifespan determination.
1.55186e-18	0.22459	0.445	0.269	1.76446e-14	52 Glia	Ak2	FBgn0283494	Adenylate kinase 2	-	Contributions welcome.
1.66351e-18	0.242562	0.278	0.149	1.89141e-14	52 Glia	CG1890	FBgn0039869	-	-	Contributions welcome.
2.34959e-18	0.133997	0.33	0.184	2.67149e-14	52 Glia	TER94	FBgn0286784	Transitional endoplasmic reticulum 94	20190926	Transitional endoplasmic reticulum 94 (TER94) encodes a protein that operates as a hexamere, functioning as a ubiquitin-dependent molecular chaperone. The hexamere associates with different co-factors to process nuclear and cytoplasmic substrates marked by ubiquitin.
2.37223e-18	0.299338	0.866	0.689	2.69722e-14	52 Glia	blw	FBgn0011211	bellwether	20180913	bellwether (blw) encodes the alpha subunit of the mitochondrial F1F0 ATP synthase complex (complex V), the final enzyme of the oxidative phosphorylation pathway. Complex V catalyzes the synthesis of ATP from ADP and inorganic phosphate using the electrochemical proton gradient across the inner mitochondrial membrane.
2.42992e-18	0.230507	0.336	0.19	2.76282e-14	52 Glia	CG4598	FBgn0032160	-	-	Contributions welcome.
2.5891e-18	0.245038	0.557	0.358	2.94381e-14	52 Glia	ND-B14.5B	FBgn0031505	NADH dehydrogenase (ubiquinone) B14.5 B subunit	-	Contributions welcome.
2.9427e-18	0.242979	0.945	0.821	3.34585e-14	52 Glia	RpLP0	FBgn0000100	Ribosomal protein LP0	-	Contributions welcome.
2.95448e-18	0.275724	0.864	0.674	3.35925e-14	52 Glia	eEF1beta	FBgn0028737	eukaryotic translation elongation factor 1 beta	-	Contributions welcome.
3.53832e-18	0.209305	0.382	0.223	4.02307e-14	52 Glia	pnt	FBgn0003118	pointed	-	Contributions welcome.
3.92436e-18	0.230077	0.48	0.3	4.462e-14	52 Glia	Pfdn5	FBgn0038976	Prefoldin 5	20210121	Prefoldin 5 (Pfdn5) encodes a member of the alpha subunit of the heterohexameric prefoldin complex, which acts as chaperone protein. It is involved in the inhibition of the formation of ectopic neuroblasts.
4.83164e-18	0.256124	0.209	0.103	5.49357e-14	52 Glia	mRpL47	FBgn0014023	mitochondrial ribosomal protein L47	-	Contributions welcome.
5.17352e-18	0.189659	0.381	0.221	5.88229e-14	52 Glia	Spase12	FBgn0040623	Spase 12-subunit	-	Contributions welcome.
5.40595e-18	0.228172	0.329	0.186	6.14657e-14	52 Glia	CCT2	FBgn0030086	Chaperonin containing TCP1 subunit 2	-	Contributions welcome.
6.42045e-18	0.261496	0.755	0.544	7.30006e-14	52 Glia	Nlp	FBgn0016685	Nucleoplasmin	-	Contributions welcome.
7.53491e-18	0.115264	0.22	0.108	8.56719e-14	52 Glia	Cpr	FBgn0015623	Cytochrome P450 reductase	-	Contributions welcome.
8.00737e-18	0.250853	0.568	0.378	9.10438e-14	52 Glia	Idh	FBgn0001248	Isocitrate dehydrogenase	20190307	Isocitrate dehydrogenase (Idh) encodes a cytosolic enzyme that catalyzes the oxidative decarboxylation of isocitrate to 2-oxoglutarate, with the concomitant reduction of NADP[+] to NADPH. It functions, along with Men, Zw, and Pgd, in a small network of NADP reducing enzymes.
8.6223e-18	0.198854	0.443	0.268	9.80355e-14	52 Glia	Prosbeta4	FBgn0032596	Proteasome beta4 subunit	20190711	Proteasome beta4 subunit (Prosbeta4) encodes a protein involved in proteasomal degradation.
1.01081e-17	0.223407	0.475	0.3	1.14929e-13	52 Glia	Ndf	FBgn0043456	Nucleosome-destabilizing factor	20190314	Nucleosome-destabilizing factor (Ndf) encodes a putative H3K36me3 binding protein, which binds active gene bodies.
1.02076e-17	0.242895	0.979	0.871	1.16061e-13	52 Glia	RpL13	FBgn0011272	Ribosomal protein L13	20190711	Ribosomal protein L13 (RpL13) encodes a ribosomal structural constituent.
1.13321e-17	0.1604	0.249	0.129	1.28846e-13	52 Glia	eIF3l	FBgn0036258	eukaryotic translation initiation factor 3 subunit l	-	Contributions welcome.
1.41314e-17	0.247253	0.417	0.256	1.60674e-13	52 Glia	SmB	FBgn0262601	Small ribonucleoprotein particle protein SmB	20190314	Small ribonucleoprotein particle protein SmB (SmB) encodes an RNA binding protein that forms a heterodimeric sub-complex with the product of SmD3. They function as part of the heteroheptameric ring complex Sm core, which is involved in the formation of spliceosomal small nuclear RNPs (U1, U2, U4 and U5), which together catalyze pre-mRNA splicing.
1.50471e-17	0.229669	0.329	0.187	1.71086e-13	52 Glia	Spase22-23	FBgn0039172	Spase 22/23-subunit	-	Contributions welcome.
1.73842e-17	0.183695	0.283	0.153	1.97659e-13	52 Glia	Art1	FBgn0037834	Arginine methyltransferase 1	-	Contributions welcome.
1.96015e-17	0.330976	0.797	0.612	2.22869e-13	52 Glia	Calr	FBgn0005585	Calreticulin	20180913	Calreticulin (Calr) encodes a protein that contributes to olfactory behavior, central nervous system development and sleep. It also works as a marker for phagocytosis of apoptotic cells by phagocytes in embryonic stages.
1.96781e-17	0.216211	0.605	0.398	2.2374e-13	52 Glia	eIF4H1	FBgn0262734	eukaryotic translation initiation factor 4H1	-	Contributions welcome.
2.46781e-17	0.205786	0.538	0.344	2.8059e-13	52 Glia	Sh3beta	FBgn0035772	Sh3beta	-	Contributions welcome.
3.28129e-17	0.24982	0.374	0.223	3.73082e-13	52 Glia	l(1)G0193	FBgn0027280	lethal (1) G0193	-	Contributions welcome.
4.24034e-17	0.228576	0.473	0.299	4.82126e-13	52 Glia	slgA	FBgn0003423	sluggish A	-	Contributions welcome.
5.35809e-17	0.208651	0.317	0.18	6.09215e-13	52 Glia	SmD1	FBgn0261933	Small ribonucleoprotein particle protein SmD1	20190314	Small ribonucleoprotein particle protein SmD1 (SmD1) encodes an RNA binding protein that forms a heterodimeric sub-complex with the product of SmD2. They function as part of the heteroheptameric ring complex Sm core, which is involved in the formation of spliceosomal small nuclear RNPs (U1, U2, U4 and U5), which together catalyze pre-mRNA splicing.
5.42185e-17	0.260538	0.442	0.275	6.16464e-13	52 Glia	CG10470	FBgn0032746	-	-	Contributions welcome.
5.47008e-17	0.22869	0.627	0.421	6.21948e-13	52 Glia	ND-ACP	FBgn0011361	NADH dehydrogenase (ubiquinone) acyl carrier protein	-	Contributions welcome.
5.7608e-17	0.218749	0.202	0.1	6.55003e-13	52 Glia	Etf-QO	FBgn0286783	Electron transfer flavoprotein-ubiquinone oxidoreductase	20190307	Electron transfer flavoprotein-ubiquinone oxidoreductase (Etf-QO) encodes a mitochondrial membrane bound protein that acts as a hub with the product of wal and fuels electrons from fatty acid oxidation by matrix dehydrogenases into the respiratory chain.
6.03563e-17	0.208578	0.525	0.338	6.86251e-13	52 Glia	eIF3k	FBgn0034654	eukaryotic translation initiation factor 3 subunit k	-	Contributions welcome.
6.29963e-17	0.285086	0.313	0.18	7.16268e-13	52 Glia	nop5	FBgn0026196	nop5	-	Contributions welcome.
6.33722e-17	0.146538	0.361	0.211	7.20542e-13	52 Glia	EMC5	FBgn0032732	ER membrane protein complex subunit 5	-	Contributions welcome.
6.94167e-17	0.17924	0.283	0.156	7.89268e-13	52 Glia	CCT1	FBgn0003676	Chaperonin containing TCP1 subunit 1	-	Contributions welcome.
8.48843e-17	0.14087	0.231	0.119	9.65134e-13	52 Glia	TM9SF2	FBgn0032880	Transmembrane 9 superfamily protein member 2	-	Contributions welcome.
8.61643e-17	0.16014	0.245	0.129	9.79688e-13	52 Glia	Arp3	FBgn0262716	Actin-related protein 3	-	Contributions welcome.
8.8767e-17	0.211725	0.332	0.193	1.00928e-12	52 Glia	Dp1	FBgn0027835	Dodeca-satellite-binding protein 1	20180927	Dodeca-satellite-binding protein 1 (Dp1) encodes a single-stranded nucleic acid binding protein that belongs to the vigilin protein family. It binds to target mRNAs and enhances their translation.
1.07912e-16	0.195531	0.312	0.177	1.22696e-12	52 Glia	eIF3a	FBgn0037249	eukaryotic translation initiation factor 3 subunit a	-	Contributions welcome.
1.20631e-16	0.209771	0.566	0.368	1.37158e-12	52 Glia	UQCR-C2	FBgn0250814	Ubiquinol-cytochrome c reductase core protein 2	-	Contributions welcome.
1.36255e-16	0.242131	0.305	0.173	1.54922e-12	52 Glia	CG4038	FBgn0011824	-	-	Contributions welcome.
1.645e-16	0.100125	0.211	0.105	1.87037e-12	52 Glia	mthl1	FBgn0030766	methuselah-like 1	20190314	methuselah-like 1 (mthl1) encodes a G protein coupled receptor (GPCR) in the Methuselah clade of GPCRs. It interacts with the secreted morphogen encoded by fog to specify patterns of epithelial tissue folding during gastrulation and wing imaginal disc folding. Upon binding to the product of fog, the product of mthl1 activates apical constriction through the Concertina-RhoGEF2-Rho pathway.
1.67826e-16	0.182757	0.366	0.218	1.90818e-12	52 Glia	PH4alphaEFB	FBgn0039776	prolyl-4-hydroxylase-alpha EFB	-	Contributions welcome.
2.26428e-16	0.165137	0.276	0.151	2.57449e-12	52 Glia	CG10576	FBgn0035630	-	-	Contributions welcome.
2.39996e-16	0.195455	0.244	0.13	2.72876e-12	52 Glia	CG17202	FBgn0038043	-	-	Contributions welcome.
2.77704e-16	0.171185	0.348	0.203	3.15749e-12	52 Glia	CCT3	FBgn0015019	Chaperonin containing TCP1 subunit 3	-	Contributions welcome.
3.29566e-16	0.194753	0.206	0.104	3.74717e-12	52 Glia	Jheh2	FBgn0034405	Juvenile hormone epoxide hydrolase 2	20190307	Juvenile hormone epoxide hydrolase 2 (Jheh2) encodes an enzyme that hydrolyzes cis-stilbene oxide. Jheh2 expression changes are associated with increased tolerance to oxidative stress.
3.65183e-16	0.17822	0.488	0.304	4.15213e-12	52 Glia	nolo	FBgn0051619	no long nerve cord	20190912	no long nerve cord (nolo) encodes a protein involved in ventral cord development.
4.37968e-16	0.196555	0.22	0.115	4.9797e-12	52 Glia	Arc42	FBgn0038742	Arc42	-	Contributions welcome.
4.48149e-16	0.139272	0.259	0.141	5.09546e-12	52 Glia	Pdha	FBgn0028325	Pyruvate dehydrogenase E1 alpha subunit	-	Contributions welcome.
5.40036e-16	0.126796	0.201	0.1	6.14021e-12	52 Glia	betaTub97EF	FBgn0003890	beta-Tubulin at 97EF	20180920	beta-Tubulin at 97EF (betaTub97EF) is one of five distinct paralogs that codes for a beta-tubulin protein. beta-tubulin protein can polymerize into microtubules after heterodimerization with an alpha-tubulin protein. betaTub97EF expression is tissue-specific and up-regulated at low temperature. Microtubules containing this beta-tubulin are relatively stable.
5.89211e-16	0.19068	0.455	0.284	6.69933e-12	52 Glia	eIF3f1	FBgn0037270	eukaryotic translation initiation factor 3 subunit f1	-	Contributions welcome.
6.14654e-16	0.239749	0.258	0.143	6.98862e-12	52 Glia	Uhg5
6.33814e-16	0.12791	0.275	0.152	7.20646e-12	52 Glia	Fdx2	FBgn0035529	Ferredoxin 2	20190919	Ferredoxin 2 (Fdx2) encodes a protein involved in ecdysteroid biosynthesis regulation.
7.18275e-16	0.25702	0.391	0.243	8.16679e-12	52 Glia	yip2	FBgn0040064	yippee interacting protein 2	-	Contributions welcome.
7.38021e-16	0.160314	0.228	0.12	8.3913e-12	52 Glia	bou	FBgn0261284	boudin	20190307	boudin (bou) encodes a membrane glycoprotein of the Ly6 superfamily that is required for the formation of septate junctions in epithelial tissues.
8.90402e-16	0.225923	0.219	0.115	1.01239e-11	52 Glia	CG4511	FBgn0037843	-	-	Contributions welcome.
1.05785e-15	0.228336	0.493	0.318	1.20278e-11	52 Glia	Glo1	FBgn0283450	Glyoxalase 1	-	Contributions welcome.
1.17221e-15	0.211992	0.443	0.282	1.33281e-11	52 Glia	Vha68-2	FBgn0263598	Vacuolar H[+] ATPase 68 kDa subunit 2	20190926	Vacuolar H[+] ATPase 68 kDa subunit 2 (Vha68-2) encodes a component of the V1 subunit of the vacuolar ATPase, which acidifies endosomal compartments including the lysosome and influences the activity of several signaling pathways.
1.33051e-15	0.160189	0.216	0.112	1.51279e-11	52 Glia	UGP	FBgn0035978	UDP-glucose pyrophosphorylase	20190919	UGP (UGP) encodes an enzyme involved in hyperoxia response.
1.3476e-15	0.30199	0.359	0.218	1.53223e-11	52 Glia	Myc	FBgn0262656	Myc	20190314	Myc (Myc) encodes a transcription factor that is homologous to vertebrate Myc proto-oncogenes. It contributes to cell growth, cell competition and regenerative proliferation.
1.40718e-15	0.200613	0.553	0.36	1.59997e-11	52 Glia	Prosbeta3	FBgn0026380	Proteasome beta3 subunit	-	Contributions welcome.
1.49344e-15	0.155779	0.381	0.23	1.69804e-11	52 Glia	eIF3c	FBgn0034258	eukaryotic translation initiation factor 3 subunit c	-	Contributions welcome.
1.58227e-15	0.120893	0.475	0.297	1.79904e-11	52 Glia	Sarm	FBgn0262579	Sterile alpha and Armadillo motif	20190307	Sterile alpha and Armadillo motif (Sarm) encodes an intracellular signaling molecule that is required for execution of a pro-degenerative pathway after axotomy.
1.76294e-15	0.160656	0.545	0.353	2.00446e-11	52 Glia	Cpsf6	FBgn0035872	Cleavage and polyadenylation specific factor 6	-	Contributions welcome.
1.84249e-15	0.154978	0.291	0.165	2.09491e-11	52 Glia	EMC7	FBgn0034066	ER membrane protein complex subunit 7	-	Contributions welcome.
2.03999e-15	0.145138	0.36	0.212	2.31947e-11	52 Glia	UbcE2M	FBgn0035853	NEDD8-conjugating enzyme UbcE2M	-	Contributions welcome.
2.07188e-15	0.160535	0.289	0.164	2.35573e-11	52 Glia	Surf4	FBgn0019925	Surfeit 4	-	Contributions welcome.
2.43232e-15	0.109671	0.304	0.174	2.76555e-11	52 Glia	CG12171	FBgn0037354	-	-	Contributions welcome.
2.6063e-15	0.167884	0.323	0.19	2.96336e-11	52 Glia	CG2021	FBgn0035271	-	-	Contributions welcome.
2.60797e-15	0.253147	0.72	0.51	2.96526e-11	52 Glia	CG11267	FBgn0036334	-	-	Contributions welcome.
2.64902e-15	0.135036	0.302	0.173	3.01194e-11	52 Glia	Pisd	FBgn0026576	Phosphatidylserine decarboxylase	-	Contributions welcome.
2.81855e-15	0.164731	0.214	0.112	3.20469e-11	52 Glia	Aos1	FBgn0029512	Activator of SUMO 1	20190307	Activator of SUMO 1 (Aos1) encodes one of two subunits (along with the product of Uba2) of the heterodimeric SUMO activating enzyme.
3.31645e-15	0.153414	0.261	0.144	3.77081e-11	52 Glia	g	FBgn0001087	garnet	20190307	garnet (g) encodes a protein that forms the Adaptor protein 3 (AP-3) complex together with the other subunits encoded by or, rb and cm. These complexes select cargo for inclusion into vesicles for transport within the cell. AP-3 delivers protein cargo to a number of specialized organelles including pigment granules, late endosomes, lysosomes and synaptic vesicles. AP-3 genes were first found thro…
3.3862e-15	0.114237	0.22	0.114	3.85011e-11	52 Glia	CG10126	FBgn0038088	-	-	Contributions welcome.
3.61898e-15	0.207382	0.261	0.146	4.11479e-11	52 Glia	CG7484	FBgn0036745	-	-	Contributions welcome.
3.85743e-15	0.169726	0.262	0.147	4.3859e-11	52 Glia	ND-49	FBgn0039909	NADH dehydrogenase (ubiquinone) 49 kDa subunit	-	Contributions welcome.
4.03263e-15	0.19466	0.239	0.13	4.58509e-11	52 Glia	Arp1	FBgn0011745	Actin-related protein 1	20180913	Actin-related protein 1 (Arp1) encodes the short filamentous component of the Dynactin complex, which plays an essential role in the activation of the Dynein microtubule motor protein. As such, the Arp1 product is required for diverse cellular processes such as intracellular transport, mitotic spindle assembly, chromosome movements, and nuclear positioning.
4.2594e-15	0.170668	0.485	0.313	4.84294e-11	52 Glia	Cyt-c1	FBgn0035600	Cytochrome c1	-	Contributions welcome.
4.46473e-15	0.260285	0.658	0.472	5.0764e-11	52 Glia	CG32032	FBgn0043806	-	-	Contributions welcome.
4.89257e-15	0.114405	0.576	0.379	5.56286e-11	52 Glia	Toll-7	FBgn0034476	Toll-7	20181018	Toll-7 (Toll-7) encodes a plasma membrane Toll receptor that binds to viral glycoproteins, leading to the activation of antiviral defenses including autophagy.
4.91258e-15	0.13864	0.245	0.133	5.5856e-11	52 Glia	Rrp1	FBgn0004584	Recombination repair protein 1	-	Contributions welcome.
4.92393e-15	0.181142	0.326	0.192	5.59851e-11	52 Glia	CG10932	FBgn0029969	-	-	Contributions welcome.
5.17356e-15	0.197918	0.617	0.415	5.88233e-11	52 Glia	Prosbeta5	FBgn0029134	Proteasome beta5 subunit	20190926	Proteasome beta5 subunit (Prosbeta5) encodes an endopeptidase subunit of the of the 26S proteasome.
5.84221e-15	0.194467	0.359	0.218	6.64259e-11	52 Glia	CG9577
5.90367e-15	0.273008	0.798	0.617	6.71248e-11	52 Glia	bic	FBgn0000181	bicaudal	20190613	bicaudal (bic) encodes the beta subunit of the nascent polypeptide-associated complex. It regulates osk mRNA localization, which in turn specifies the anterior/posterior axis of the egg.
6.53035e-15	0.191611	0.969	0.864	7.42501e-11	52 Glia	smt3	FBgn0264922	smt3	20190314	smt3 (smt3) encodes the only Drosophila SUMO family protein. It is required for embryonic patterning and mitosis. It may also have roles in wing patterning, Dpp signaling, and Ras/MAPK signaling. It localizes to the nucleus during interphase and to the kinetochores and midbodies during mitosis.
6.58847e-15	0.241312	0.369	0.228	7.49109e-11	52 Glia	Ost48	FBgn0014868	Oligosaccharyltransferase 48kD subunit	-	Contributions welcome.
6.63248e-15	0.207591	0.25	0.14	7.54113e-11	52 Glia	mEFTs	FBgn0032646	mitochondrial translation elongation factor Ts	20190314	mitochondrial translation elongation factor Ts (mEFTs) encodes a protein predicted to function within mitochondria to recharge the products of mEFTu1 and mEFTu2 with GTP during the elongation phase of mRNA translation.
6.89625e-15	0.261371	0.651	0.463	7.84104e-11	52 Glia	SNRPG	FBgn0261791	Small nuclear ribonucleoprotein G	20190314	Small nuclear ribonucleoprotein G (SNRPG) encodes a Sm class protein and a common component of pre-mRNA processing U snRNPs. It forms the toroidal core of U snRNPs (Sm core domain) together with 6 related Sm proteins.
9.62978e-15	0.203972	0.443	0.282	1.09491e-10	52 Glia	vsg	FBgn0045823	visgun	20190919	visgun (vsg) encodes a protein involved in cell proliferation regulation, response to ethanol and long-term memory.
1.03997e-14	0.162636	0.219	0.117	1.18245e-10	52 Glia	ClC-c	FBgn0036566	Chloride channel-c	20181025	Chloride channel-c (ClC-c) encodes an intracellular chloride transporter that is involved in endosomal lumen acidification.
1.07134e-14	0.201049	0.314	0.187	1.21811e-10	52 Glia	Tim9a	FBgn0030480	Tim9a	20210121	Tim9a (Tim9a) encodes a subunit of the soluble mitochondrial intermembrane space protein transporter complex that acts as a chaperone for the import and insertion of proteins into the mitochondrial inner membrane.
1.18843e-14	0.223558	0.66	0.459	1.35125e-10	52 Glia	PIG-T	FBgn0030035	Phosphatidylinositol glycan anchor biosynthesis class T	-	Contributions welcome.
1.2537e-14	0.228282	0.514	0.346	1.42546e-10	52 Glia	Sec61gamma	FBgn0031049	Sec61 gamma subunit	-	Contributions welcome.
1.33598e-14	0.107193	0.293	0.168	1.51901e-10	52 Glia	VhaPPA1-1	FBgn0028662	Vacuolar H[+] ATPase PPA1 subunit 1	20190926	Vacuolar H[+] ATPase PPA1 subunit 1 (VhaPPA1-1) encodes a protein involved in tracheal terminal branching.
1.36173e-14	0.19492	0.508	0.334	1.54829e-10	52 Glia	Sec61beta	FBgn0010638	Sec61 beta subunit	20190919	Sec61 beta subunit (Sec61beta) encodes a protein involved in the regulation of autophagy.
1.41798e-14	0.113237	0.379	0.228	1.61224e-10	52 Glia	Prosalpha4	FBgn0004066	Proteasome alpha4 subunit	-	Contributions welcome.
1.44786e-14	0.139635	0.559	0.37	1.64621e-10	52 Glia	Rpt2	FBgn0015282	Regulatory particle triple-A ATPase 2	20180920	Regulatory particle triple-A ATPase 2 (Rpt2) encodes one of six ATPases that form the base of the regulatory 19S cap of the proteasome. The Rpt2 product is involved in the recognition of specific substrates destined for degradation, such as those involved in Notch signalling pathway.
1.49359e-14	0.162157	0.308	0.181	1.69821e-10	52 Glia	CG5590
1.65914e-14	0.14581	0.403	0.252	1.88644e-10	52 Glia	Clc	FBgn0024814	Clathrin light chain	-	Contributions welcome.
1.70607e-14	0.222336	0.638	0.446	1.9398e-10	52 Glia	Ran	FBgn0020255	Ran	-	Contributions welcome.
1.707e-14	0.130094	0.433	0.273	1.94086e-10	52 Glia	CG32369	FBgn0052369	-	-	Contributions welcome.
1.78925e-14	0.119724	0.411	0.257	2.03437e-10	52 Glia	Grx1	FBgn0036820	Glutaredoxin 1	20190919	Glutaredoxin 1 (Grx1) encodes a protein involved in copper ion homeostasis.
1.81269e-14	0.122176	0.648	0.438	2.06102e-10	52 Glia	Mdh1	FBgn0262782	Malate dehydrogenase 1	20190912	Malate dehydrogenase 1 (Mdh1) encodes a L-malate dehydrogenase involved in the interconversion of malate and oxaloacetate.
1.98213e-14	0.212323	0.304	0.179	2.25369e-10	52 Glia	CG3760	FBgn0022343	-	-	Contributions welcome.
2.00784e-14	0.233123	0.243	0.136	2.28291e-10	52 Glia	S6k	FBgn0283472	Ribosomal protein S6 kinase	20190912	Ribosomal protein S6 kinase (S6k) encodes an important component of the target of rapamycin pathway. It is involved in the control of synapse development, autophagy and cell size.
2.04727e-14	0.154778	0.27	0.153	2.32775e-10	52 Glia	und	FBgn0283478	uninitiated	20190321	uninitiated (und) encodes encodes a predicted metalloexopeptidase, which contributes to omatidial polarity and tissue growth control.
2.07914e-14	0.196796	0.253	0.142	2.36398e-10	52 Glia	Uch-L5	FBgn0011327	Ubiquitin carboxy-terminal hydrolase L5	20190801	Ubiquitin carboxy-terminal hydrolase L5 (Uch-L5) encodes a component of the 26S proteasome, which degrades polyubiquitinated proteins in the cytoplasm and nucleus.
2.2792e-14	0.134351	0.263	0.149	2.59145e-10	52 Glia	Prx3	FBgn0038519	Peroxiredoxin 3	20190801	Peroxiredoxin 3 (Prx3) encodes an antioxidant protein involved in hydrogen peroxide catabolism and regulation of apoptosis.
2.35016e-14	0.196873	0.287	0.167	2.67213e-10	52 Glia	CG1354	FBgn0030151	-	-	Contributions welcome.
2.60288e-14	0.219614	0.584	0.402	2.95947e-10	52 Glia	RpS14b	FBgn0004404	Ribosomal protein S14b	-	Contributions welcome.
2.63288e-14	0.174212	0.627	0.432	2.99359e-10	52 Glia	Hrb87F	FBgn0004237	Heterogeneous nuclear ribonucleoprotein at 87F	20180906	Heterogeneous nuclear ribonucleoprotein at 87F (Hrb87F) encodes a hnRNP-A family RNA-binding protein, involved in gene expression and RNA processing. It is an essential component of the nucleoplasmic omega speckles and necessary for telomere maintenance. Hrb87F null mutants show defects in development, female fertility and stress tolerance.
3.6216e-14	0.171818	0.352	0.217	4.11776e-10	52 Glia	l(2)37Cc	FBgn0002031	lethal (2) 37Cc	-	Contributions welcome.
3.63263e-14	0.132941	0.428	0.271	4.13031e-10	52 Glia	CG11752	FBgn0030292	-	-	Contributions welcome.
3.7015e-14	0.225455	0.292	0.172	4.2086e-10	52 Glia	Bap55	FBgn0025716	Brahma associated protein 55kD	20181018	Brahma associated protein 55kD (Bap55) encodes a member of two chromatin remodeling complexes. As part of the Brahma complex, it is needed for cell growth and survival in the wing imaginal disc; as a member of the TIP60 complex, it is thought to regulate dendrite wiring specificity in olfactory projection neurons.
3.89558e-14	0.181022	0.518	0.341	4.42927e-10	52 Glia	CG32276	FBgn0047135	-	-	Contributions welcome.
3.96534e-14	0.131797	0.235	0.129	4.50859e-10	52 Glia	eIF2gamma	FBgn0263740	eukaryotic translation initiation factor 2 subunit gamma	-	Contributions welcome.
4.41471e-14	0.140078	0.236	0.13	5.01952e-10	52 Glia	lig	FBgn0020279	lingerer	20190314	lingerer (lig) encodes a putative RNA binding protein that forms a complex with the products of orb and orb2. Loss of lig results in defects in copulation and short-term memory.
4.9823e-14	0.18585	0.284	0.167	5.66487e-10	52 Glia	sds22	FBgn0028992	sds22	-	Contributions welcome.
4.99655e-14	0.13101	0.222	0.119	5.68108e-10	52 Glia	HIP-R	FBgn0029676	Hsc/Hsp70-interacting protein related	20181011	Hsc/Hsp70-interacting protein related (HIP-R) encodes an ortholog of the human Hsp70 interacting protein (HIP), which is a co-chaperone that stabilizes the ADP-bound conformation of Hsp70.
5.08278e-14	0.213838	0.475	0.312	5.77912e-10	52 Glia	CkIIbeta	FBgn0000259	Casein kinase II beta subunit	20190307	Casein kinase II beta subunit (CkIIbeta) encodes the regulatory subunit of the CKII holoenzyme, a protein serine/threonine kinase composed of a and b subunits. Interactions have been reported with other kinases (e.g., the products of PIP4K and S6kII), the RNA-binding protein encoded by orb , the Hedgehog signaling pathway and clock proteins such as the products of tim and per. The product of CkII…
5.49174e-14	0.156754	0.256	0.144	6.2441e-10	52 Glia	CG2493	FBgn0032864	-	-	Contributions welcome.
5.55885e-14	0.145009	0.434	0.276	6.32041e-10	52 Glia	Ref1	FBgn0010774	RNA and export factor binding protein 1	-	Contributions welcome.
6.00957e-14	0.152049	0.469	0.296	6.83289e-10	52 Glia	mod	FBgn0002780	modulo	20180920	modulo (mod) encodes a nucleolar protein that is required for growth of proliferative cells through its association with the proto-oncogene Myc. The mod protein is essential for transcription of spermatid-differentiation genes and for high expression of meiotic arrest genes. The product of mod is phosphorylated, which in turn regulates its localization.
6.06712e-14	0.182116	0.348	0.214	6.89831e-10	52 Glia	Phb2	FBgn0010551	Prohibitin 2	-	Contributions welcome.
7.00068e-14	0.150097	0.24	0.134	7.95978e-10	52 Glia	CG3420	FBgn0033100	-	-	Contributions welcome.
7.06878e-14	0.171906	0.396	0.25	8.0372e-10	52 Glia	dj-1beta	FBgn0039802	dj-1beta	-	Contributions welcome.
7.21773e-14	0.151475	0.335	0.203	8.20656e-10	52 Glia	CG1703	FBgn0030321	-	-	Contributions welcome.
7.40732e-14	0.248834	0.679	0.488	8.42212e-10	52 Glia	Tsp42Ee	FBgn0029506	Tetraspanin 42Ee	-	Contributions welcome.
8.19622e-14	0.210267	0.887	0.727	9.31911e-10	52 Glia	Jafrac1	FBgn0040309	thioredoxin peroxidase 1	-	Contributions welcome.
9.98399e-14	0.20197	0.263	0.152	1.13518e-09	52 Glia	boca	FBgn0004132	boca	20190321	boca (boca) encodes an endoplasmic reticulum protein that is evolutionarily conserved. It is required for the intracellular trafficking of members of the low-density lipoprotein family of receptors, including the one encoded by arr. As such, boca mutants are compromised for a number of pathways including Wingless signaling.
1.22916e-13	0.177526	0.226	0.124	1.39756e-09	52 Glia	CG8507	FBgn0037756	-	-	Contributions welcome.
1.28348e-13	0.124579	0.288	0.169	1.45932e-09	52 Glia	NK7.1	FBgn0024321	NK7.1	-	Contributions welcome.
1.30622e-13	0.141698	0.362	0.224	1.48517e-09	52 Glia	bai	FBgn0045866	baiser	-	Contributions welcome.
1.40342e-13	0.136955	0.45	0.287	1.59569e-09	52 Glia	Prosalpha3	FBgn0261394	Proteasome alpha3 subunit	-	Contributions welcome.
1.46358e-13	0.166709	0.386	0.244	1.66409e-09	52 Glia	Pp2A-29B	FBgn0260439	Protein phosphatase 2A at 29B	20190228	Protein phosphatase 2A at 29B (Pp2A-29B) encodes the structural A subunit of the trimeric PP2A phosphatase enzyme. It links the catalytic C subunit encoded by mts and a variable regulatory B family subunit, which directs the enzyme to distinct substrates. The roles of Pp2A-29B product include centriole duplication, chromosome segregation, autophagy, axonal transport, growth regulation, and active…
1.46686e-13	0.226709	0.339	0.212	1.66782e-09	52 Glia	NHP2	FBgn0029148	NHP2	-	Contributions welcome.
1.6458e-13	0.212777	0.462	0.308	1.87127e-09	52 Glia	CG34132	FBgn0083968	-	-	Contributions welcome.
1.6633e-13	0.191945	0.336	0.207	1.89118e-09	52 Glia	eIF3b	FBgn0034237	eukaryotic translation initiation factor 3 subunit b	-	Contributions welcome.
1.6905e-13	0.15723	0.465	0.308	1.9221e-09	52 Glia	sgg	FBgn0003371	shaggy	20190314	shaggy (sgg) encodes a glycogen synthase kinase 3, and a key component of the beta-catenin destruction complex. It functions in the canonical Wnt cascade.
1.69896e-13	0.198168	0.239	0.136	1.93172e-09	52 Glia	Ars2	FBgn0033062	Arsenic resistance protein 2	20190321	Arsenic resistance protein 2 (Ars2) encodes a protein that binds the cap binding complex and plays roles in small RNA biogenesis. It facilitates miRNA processing from primary miRNAs to pre-miRNAs. In addition, it interacts with the product of Dcr-2, modulates its activity and is required for siRNA-mediated silencing and antiviral defense.
1.76279e-13	0.167443	0.274	0.16	2.00429e-09	52 Glia	Acsl	FBgn0263120	Acyl-CoA synthetase long-chain	-	Contributions welcome.
2.54154e-13	0.21339	0.316	0.194	2.88973e-09	52 Glia	Non1	FBgn0028473	Novel nucleolar protein 1	-	Contributions welcome.
2.64649e-13	0.109901	0.269	0.156	3.00906e-09	52 Glia	Dic1	FBgn0027610	Dicarboxylate carrier 1	20190307	Dicarboxylate carrier 1 (Dic1) encodes a protein of the inner mitochondrial membrane that catalyzes an electroneutral exchange across the inner mitochondrial membrane of dicarboxylates (e.g. malonate, malate, succinate) for inorganic phosphate and certain sulfur-containing compounds (e.g. sulfite, sulfate, thiosulfate). The main role of the product of is in gluconeogenesis. The carrier protein ha…
2.93027e-13	0.187144	0.229	0.129	3.33171e-09	52 Glia	Fib	FBgn0003062	Fibrillarin	20190307	Fibrillarin (Fib) encodes an rRNA 2'-O-methyltransferase required for pre-rRNA processing.
2.94876e-13	0.111572	0.226	0.125	3.35274e-09	52 Glia	ThrRS	FBgn0027081	Threonyl-tRNA synthetase	-	Contributions welcome.
3.22113e-13	0.227413	0.296	0.18	3.66243e-09	52 Glia	zda	FBgn0034368	zonda	20181018	zonda (zda) encodes an immunophillin of the FKBP family that localizes at the endosomal reticulum. It physically interacts with the products of Atg1 and Pi3K59F and is required for omegasome biogenesis and for starvation-induced autophagy.
3.2868e-13	0.149041	0.305	0.183	3.73709e-09	52 Glia	CG5214	FBgn0037891	-	-	Contributions welcome.
3.53949e-13	0.142792	0.308	0.185	4.0244e-09	52 Glia	CHOp24	FBgn0029709	CHOp24	20190912	CHOp24 (CHOp24) encodes a p24 transporter that contributes to the intracellular trafficking between the ER and Golgi. It is required for secretion of Wnt ligands.
3.57099e-13	0.124145	0.551	0.379	4.06021e-09	52 Glia	mtgo	FBgn0259735	miles to go	-	Contributions welcome.
3.92417e-13	0.179048	0.288	0.173	4.46178e-09	52 Glia	Pfdn4	FBgn0035603	Prefoldin 4	-	Contributions welcome.
4.42137e-13	0.18384	0.541	0.363	5.0271e-09	52 Glia	Vha26	FBgn0283535	Vacuolar H[+]-ATPase 26kD subunit	20190926	Vacuolar H[+]-ATPase 26kD subunit (Vha26) encodes the E subunit of the V1 domain of the vacuolar ATPase that is required for the morphology of tracheal cells.
4.70765e-13	0.235321	0.764	0.594	5.3526e-09	52 Glia	Hsc70-4	FBgn0266599	Heat shock protein cognate 4	20190912	Heat shock protein cognate 4 (Hsc70-4) encodes a protein involved in protein folding. It contributes to clathrin-mediated endocytosis, neurotransmitter exocytosis and RNAi response.
5.67277e-13	0.146355	0.272	0.16	6.44994e-09	52 Glia	CG8668	FBgn0031988	-	-	Contributions welcome.
5.99574e-13	0.165902	0.402	0.259	6.81716e-09	52 Glia	ND-13B	FBgn0047038	NADH dehydrogenase (ubiquinone) 13 kDa B subunit	-	Contributions welcome.
6.26238e-13	0.116222	0.244	0.138	7.12032e-09	52 Glia	GlyS	FBgn0266064	Glycogen synthase	20190307	Glycogen synthase (GlyS) encodes a glycosyltransferase that catalyzes linkage of glucose monomers into glycogen. Regulation of the product of GlyS activity by glucose 6-phosphate and phosphorylation helps control cellular glycogen levels.
7.26375e-13	0.134715	0.269	0.158	8.25888e-09	52 Glia	CG34117	FBgn0083953	-	-	Contributions welcome.
7.41963e-13	0.138535	0.246	0.141	8.43612e-09	52 Glia	CG42336	FBgn0259238	-	-	Contributions welcome.
7.89089e-13	0.183115	0.572	0.399	8.97194e-09	52 Glia	Tapdelta	FBgn0021795	Translocon-associated protein delta	-	Contributions welcome.
8.4788e-13	0.139632	0.266	0.155	9.6404e-09	52 Glia	CG1943	FBgn0037468	-	-	Contributions welcome.
9.22408e-13	0.166469	0.621	0.426	1.04878e-08	52 Glia	Vha55	FBgn0005671	Vacuolar H[+]-ATPase 55kD subunit	-	Contributions welcome.
9.2399e-13	0.187669	0.89	0.714	1.05058e-08	52 Glia	Vha16-1	FBgn0262736	Vacuolar H[+] ATPase 16kD subunit 1	20190926	Vacuolar H[+] ATPase 16kD subunit 1 (Vha16-1) encodes the proteolipid component of V-ATPase, which is a multi-functional channel protein. It contributes to vesicle-membrane fusion, hydrophilic molecule transport and intercellular communication.
1.03362e-12	0.104986	0.403	0.256	1.17522e-08	52 Glia	Chc	FBgn0000319	Clathrin heavy chain	20190307	Clathrin heavy chain (Chc) encodes a protein that forms part of the clathrin complex, which is the major component of coated vesicles.
1.20629e-12	0.178176	0.297	0.181	1.37155e-08	52 Glia	dod	FBgn0015379	dodo	-	Contributions welcome.
1.21675e-12	0.183149	0.458	0.303	1.38344e-08	52 Glia	Ntf-2	FBgn0031145	Nuclear transport factor-2	20190314	Nuclear transport factor-2 (Ntf-2) is an essential gene regulating nuclear import. It encodes a protein that binds to the nuclear pore protein encoded by DCTN4-p62 and to the product of Ran and regulates the nuclear import of nuclear localization signal containing proteins.
1.29264e-12	0.128339	0.279	0.166	1.46973e-08	52 Glia	larp	FBgn0261618	La related protein	20190228	La related protein (larp) encodes a protein that associates and interacts with poly(A)-binding protein. It is required for multiple processes in male meiosis and syncytial embryo development.
1.32917e-12	0.136444	0.25	0.145	1.51126e-08	52 Glia	CG11858	FBgn0039305	-	-	Contributions welcome.
1.35025e-12	0.145536	0.237	0.136	1.53523e-08	52 Glia	CG8891	FBgn0031663	-	-	Contributions welcome.
1.42736e-12	0.168539	0.316	0.194	1.62291e-08	52 Glia	clu	FBgn0034087	clueless	20190307	clueless (clu) encodes a cytoplasmic ribonucleoprotein that is required for mitochondrial function. It functions in part with protein complexes at the outer mitochondrial membrane, such as the ribosome, the translocase complex TOM and the mitophagy proteins encoded by park and Pink1. Loss of clu causes mitochondrial oxidative damage, decreased ATP and lethality.
1.45835e-12	0.107799	0.33	0.203	1.65815e-08	52 Glia	Phf5a	FBgn0031822	PHD finger protein 5a	-	Contributions welcome.
1.56569e-12	0.11999	0.302	0.184	1.78019e-08	52 Glia	Cul1	FBgn0015509	Cullin 1	-	Contributions welcome.
1.58913e-12	0.140802	0.398	0.255	1.80684e-08	52 Glia	Su(Tpl)	FBgn0014037	Suppressor of Triplolethal	20190926	Su(Tpl) (Su(Tpl)) encodes a transcription elongation factor that enhances the catalytic rate of RNA Polymerase II by suppressing its transient pausing. It interacts with the product of lilli in the super elongation complex and the product of Ice1 in the little elongation complex. It regulates Notch and Ras signaling pathways.
1.65231e-12	0.234588	0.735	0.554	1.87868e-08	52 Glia	chic	FBgn0000308	chickadee	20190307	chickadee (chic) encodes an actin monomer binding protein that provides the major cellular pool of readily polymerizing ATP-actin monomers. It is involved in oogenesis, spermatogenesis, cell division, bristle formation, cellular morphogenesis, axon growth, filopodia formation, dorsal closure, wound healing and stem cell maintenance.
1.69821e-12	0.136633	0.266	0.158	1.93086e-08	52 Glia	Rpn6	FBgn0028689	Regulatory particle non-ATPase 6	20181011	Regulatory particle non-ATPase 6 (Rpn6) encodes a structural subunit of the 26S proteasome, located in the lid section of the 19S regulatory particle. In the 26S proteasome, it forms a bridge between the 19S regulatory and 20S core particles.
1.89402e-12	0.130788	0.531	0.356	2.1535e-08	52 Glia	kud	FBgn0036667	kuduk	-	Contributions welcome.
2.44584e-12	0.194211	0.292	0.18	2.78092e-08	52 Glia	pix	FBgn0086706	pixie	20190314	pixie (pix) encodes ABCE1, which is an ATPase that functions as a translation recycling factor. It is required for the assembly of complexes involved in translation initiation, and plays a role in the regulation of cellular and organismal growth.
2.52723e-12	0.185783	0.283	0.173	2.87346e-08	52 Glia	CG12848	FBgn0040666	-	-	Contributions welcome.
2.80507e-12	0.104233	0.322	0.197	3.18936e-08	52 Glia	Atg13	FBgn0261108	Autophagy-related 13	20190307	Autophagy-related 13 (Atg13) encodes a subunit of the evolutionarily conserved Atg1 kinase complex, which controls the initiation of autophagosome formation.
3.35917e-12	0.130262	0.293	0.179	3.81937e-08	52 Glia	ksh	FBgn0040890	kish	-	Contributions welcome.
4.43825e-12	0.141275	0.257	0.153	5.04629e-08	52 Glia	eIF3j	FBgn0027619	eukaryotic translation initiation factor 3 subunit j	-	Contributions welcome.
5.07278e-12	0.114336	0.364	0.231	5.76776e-08	52 Glia	PhKgamma	FBgn0011754	Phosphorylase kinase gamma	20190801	Phosphorylase kinase gamma (PhKgamma) encodes a protein involved in gastrulation, embryonic mesoderm formation and adult leg musculature development.
5.24247e-12	0.217907	0.636	0.455	5.96069e-08	52 Glia	Nap1	FBgn0015268	Nucleosome assembly protein 1	20190314	Nucleosome assembly protein 1 (Nap1) encodes a core histone chaperone involved in histone nuclear transfer and chromatin assembly.
5.75249e-12	0.134933	0.301	0.184	6.54058e-08	52 Glia	CCT4	FBgn0032444	Chaperonin containing TCP1 subunit 4	-	Contributions welcome.
7.22175e-12	0.17485	0.349	0.222	8.21113e-08	52 Glia	Arf102F	FBgn0013749	ADP ribosylation factor at 102F	-	Contributions welcome.
7.29574e-12	0.202626	0.279	0.171	8.29526e-08	52 Glia	HP4	FBgn0035829	Heterochromatin protein 4	20181004	Heterochromatin protein 4 (HP4) encodes a component of classical heterochromatin that is involved in gene silencing by heterochromatin.
7.45396e-12	0.14675	0.343	0.217	8.47516e-08	52 Glia	Nop56	FBgn0038964	Nop56	-	Contributions welcome.
7.93109e-12	0.111697	0.348	0.221	9.01765e-08	52 Glia	Got1	FBgn0001124	Glutamate oxaloacetate transaminase 1	20190912	Glutamate oxaloacetate transaminase 1 (Got1) encodes an L-aspartate:2-oxoglutarate aminotransferase involved in glutamate biosynthesis.
8.75303e-12	0.127569	0.469	0.316	9.95219e-08	52 Glia	Rpb10
8.79921e-12	0.17926	0.69	0.502	1.00047e-07	52 Glia	CG33774	FBgn0053774	-	-	Contributions welcome.
1.01998e-11	0.189941	0.656	0.475	1.15972e-07	52 Glia	RpL34a	FBgn0039406	Ribosomal protein L34a	-	Contributions welcome.
1.12625e-11	0.129204	0.872	0.752	1.28055e-07	52 Glia	Argk	FBgn0000116	Arginine kinase	-	Contributions welcome.
1.37481e-11	0.116435	0.271	0.164	1.56316e-07	52 Glia	CG7430	FBgn0036762	-	-	Contributions welcome.
1.46535e-11	0.148678	0.456	0.306	1.66611e-07	52 Glia	SmE	FBgn0261790	Small ribonucleoprotein particle protein SmE	20190314	Small ribonucleoprotein particle protein SmE (SmE) encodes an RNA binding protein that functions as part of a heteroheptameric ring structure called the Sm core. This complex binds to spliceosomal small nuclear RNAs (e.g. U1, U2, U4 and U5) and helps to carry out pre-mRNA splicing. It also forms a heterotrimeric sub-complex with the products of SmF and SNRPG.
1.47497e-11	0.155772	0.428	0.285	1.67704e-07	52 Glia	Pp1-87B	FBgn0004103	Protein phosphatase 1 at 87B	-	Contributions welcome.
1.50635e-11	0.162923	0.314	0.197	1.71272e-07	52 Glia	CG31549	FBgn0051549	-	-	Contributions welcome.
2.18215e-11	0.130205	0.357	0.231	2.4811e-07	52 Glia	CG12279	FBgn0038080	-	-	Contributions welcome.
2.22636e-11	0.219838	0.425	0.287	2.53137e-07	52 Glia	Nop60B	FBgn0259937	Nucleolar protein at 60B	20190228	Nucleolar protein at 60B (Nop60B) encodes a pseudouridine synthase that is a core component of H/ACA small nucleolar ribonucleoproteins (snoRNPs) and small Cajal body-specific ribonucleoproteins (scaRNPs). It is involved in pseudouridylation of cellular RNA, ribosome biogenesis, translation efficiency, cell proliferation, stress response and stem cell maintenance.
2.48429e-11	0.126591	0.292	0.181	2.82464e-07	52 Glia	Sgt	FBgn0032640	small glutamine-rich tetratricopeptide containing protein	20190919	small glutamine-rich tetratricopeptide containing protein (Sgt) encodes a protein involved in the regulation of the protein folding mediated by chaperones.
2.49002e-11	0.140744	0.398	0.262	2.83116e-07	52 Glia	Prosalpha7	FBgn0023175	Proteasome alpha7 subunit	-	Contributions welcome.
2.8066e-11	0.14146	0.482	0.324	3.19111e-07	52 Glia	SmD3	FBgn0023167	Small ribonucleoprotein particle protein SmD3	20190314	Small ribonucleoprotein particle protein SmD3 (SmD3) encodes an RNA binding protein that forms a heterodimeric sub-complex with the product of SmB. They function as part of the heteroheptameric ring complex Sm core, which is involved in the formation of spliceosomal small nuclear RNPs (U1, U2, U4 and U5), which together catalyze pre-mRNA splicing. The product of SmD3 also has a function in germli…
2.96482e-11	0.195582	0.524	0.366	3.371e-07	52 Glia	D1	FBgn0000412	D1 chromosomal protein	20180906	D1 chromosomal protein (D1) encodes a multi-AT-hook chromosomal protein that associates with AT-rich satellites, including the SAT-III repeats of the X-chromosome. The product of D1 binds to the minor-groove of the DNA and favors heterochromatin-mediated gene repression involving its interaction with topoisomerase II.
3.41968e-11	0.109747	0.381	0.248	3.88817e-07	52 Glia	Rab11	FBgn0015790	Rab11	20190314	Rab11 (Rab11) encodes a Rab type protein. Rab proteins are ubiquitously expressed family of small monomeric Ras-like GTPases that are key regulators of endomembrane traffiking, regulating exocytosis, endocytosis and membrane recycling processes essential for maintaining various cellular functions.
3.7512e-11	0.124694	0.372	0.243	4.26512e-07	52 Glia	CG14715	FBgn0037930	-	-	Contributions welcome.
3.8401e-11	0.130958	0.292	0.181	4.3662e-07	52 Glia	Mnt	FBgn0023215	Mnt	20180920	Mnt (Mnt) encodes a protein that belongs to the basic-helic-loop-helix-zipper class of transcription factors, which form heterodimers with the protein encoded by Max. Mnt product acts as a repressor of transcription by recruiting a co-repressor complex to its genomic binding sites. It antagonizes cell growth promoting functions of the product encoded by Myc and its depletion produces flies with l…
5.55643e-11	0.14124	0.915	0.78	6.31766e-07	52 Glia	CNBP	FBgn0034802	CCHC-type zinc finger nucleic acid binding protein	-	Contributions welcome.
5.58608e-11	0.118903	0.545	0.38	6.35137e-07	52 Glia	Sar1	FBgn0038947	Secretion-associated Ras-related 1	20181108	Secretion-associated Ras-related 1 (Sar1) encodes a small GTPase that is recruited to the endoplasmic reticulum and initiates the recruitment of the COPII subunit complex Sec23/Sec24.
5.59882e-11	0.130469	0.511	0.352	6.36586e-07	52 Glia	Scsalpha1	FBgn0004888	Succinyl-coenzyme A synthetase alpha subunit 1	-	Contributions welcome.
5.85945e-11	0.138183	0.279	0.174	6.6622e-07	52 Glia	Vps60	FBgn0036740	Vacuolar protein sorting 60	20190321	Vacuolar protein sorting 60 (Vps60) encodes a member of the Vps4 complex. It contributes to the formation of intraluminal vesicles and multi-vesicular bodies by supporting the dissociation of the ESCRT complex from the invaginating membranes on endosomes.
5.92013e-11	0.132709	0.438	0.295	6.73118e-07	52 Glia	wts	FBgn0011739	warts	20190321	warts (wts) encodes a tumor suppressor kinase in the Hippo pathway involved in the control of tissue growth. It also plays a post-mitotic role in R8 photoreceptor cells where it antagonizes the product of melt to control the bistable choice of Rhodospin expression.
5.93999e-11	0.126148	0.276	0.171	6.75377e-07	52 Glia	Rpt3	FBgn0028686	Regulatory particle triple-A ATPase 3	-	Contributions welcome.
6.06458e-11	0.137144	0.379	0.249	6.89543e-07	52 Glia	N	FBgn0004647	Notch	-	Contributions welcome.
6.10886e-11	0.107613	0.266	0.162	6.94577e-07	52 Glia	eIF5B	FBgn0026259	eukaryotic translation initiation factor 5B	-	Contributions welcome.
7.00727e-11	0.135591	0.763	0.583	7.96727e-07	52 Glia	Mapmodulin	FBgn0034282	Mapmodulin	-	Contributions welcome.
7.4498e-11	0.194794	0.585	0.414	8.47043e-07	52 Glia	HINT1	FBgn0031459	histidine triad nucleotide binding protein 1	-	Contributions welcome.
7.45846e-11	0.100374	0.415	0.271	8.48027e-07	52 Glia	Syb	FBgn0003660	Synaptobrevin	-	Contributions welcome.
8.92046e-11	0.118634	0.27	0.166	1.01426e-06	52 Glia	REG	FBgn0029133	Proteasome regulator gamma	20190919	REG (REG) encodes an endopeptidase regulator involved in the regulation of the mitotic G1/S transition and proteasomal protein catabolism.
8.97089e-11	0.128972	0.291	0.182	1.01999e-06	52 Glia	Spase25	FBgn0030306	Spase 25-subunit	-	Contributions welcome.
9.40402e-11	0.106809	0.368	0.242	1.06924e-06	52 Glia	Rpi	FBgn0050410	Ribose-5-phosphate isomerase	-	Contributions welcome.
9.55606e-11	0.106353	0.308	0.193	1.08652e-06	52 Glia	Rpn5	FBgn0028690	Regulatory particle non-ATPase 5	-	Contributions welcome.
1.08011e-10	0.111436	0.365	0.238	1.22808e-06	52 Glia	Rpt6	FBgn0020369	Regulatory particle triple-A ATPase 6	20181004	Regulatory particle triple-A ATPase 6 (Rpt6) encodes a subunit of the proteasome, which is responsible for the ATP-dependent degradation of obsolete or damaged proteins. Rpt6 product belongs to the heterohexameric ring formed by triple-A ATPases that unfolds ubiquitinated target proteins before their degradation.
1.81995e-10	0.122591	0.544	0.38	2.06928e-06	52 Glia	CG7637	FBgn0033548	-	-	Contributions welcome.
2.38391e-10	0.114535	0.463	0.322	2.7105e-06	52 Glia	puc	FBgn0243512	puckered	20190314	puckered (puc) encodes a serine/threonine protein phosphatase that mediates a feedback loop that regulates the Jun-N-terminal kinase pathway.
3.28866e-10	0.104143	0.381	0.253	3.7392e-06	52 Glia	CG3566	FBgn0029854	-	-	Contributions welcome.
3.47728e-10	0.158444	0.945	0.817	3.95367e-06	52 Glia	RpL35A	FBgn0037328	Ribosomal protein L35A	-	Contributions welcome.
6.83418e-10	0.114647	0.369	0.246	7.77047e-06	52 Glia	CG32267	FBgn0052267	-	-	Contributions welcome.
7.88784e-10	0.145002	0.28	0.18	8.96847e-06	52 Glia	Trxr-1	FBgn0020653	Thioredoxin reductase-1	-	Contributions welcome.
8.77181e-10	0.105708	0.336	0.221	9.97355e-06	52 Glia	Kr-h2	FBgn0266449	Kruppel homolog 2	-	Contributions welcome.
1.0871e-09	0.121594	0.286	0.184	1.23603e-05	52 Glia	IscU	FBgn0037637	Iron-sulfur cluster assembly enzyme	20190912	Iron-sulfur cluster assembly enzyme (IscU) encodes a ferrous iron binding protein involved in iron-sulfur cluster assembly.
1.25859e-09	0.173919	0.757	0.583	1.43102e-05	52 Glia	p23	FBgn0037728	p23	-	Contributions welcome.
1.71727e-09	0.10062	0.316	0.207	1.95254e-05	52 Glia	CG33303	FBgn0053303	-	-	Contributions welcome.
2.66564e-09	0.112287	0.433	0.297	3.03083e-05	52 Glia	Alg-2	FBgn0086378	Apoptosis-linked gene-2	-	Contributions welcome.
2.97207e-09	0.104802	0.447	0.31	3.37924e-05	52 Glia	eEF1delta	FBgn0032198	eukaryotic translation elongation factor 1 delta	-	Contributions welcome.
3.68179e-09	0.120309	0.362	0.246	4.1862e-05	52 Glia	CG6180	FBgn0032453	-	-	Contributions welcome.
3.79764e-09	0.107549	0.803	0.633	4.31792e-05	52 Glia	COX5B	FBgn0031830	Cytochrome c oxidase subunit 5B	-	Contributions welcome.
4.71453e-09	0.151917	0.791	0.632	5.36042e-05	52 Glia	Vap33	FBgn0029687	VAMP-associated protein 33kDa	20190321	VAMP-associated protein 33kDa (Vap33) encodes a protein that plays a conserved role in synaptic homeostasis. It controls a number of processes which depend on phosphoinositide levels, such as synaptic growth and axonal transport. It binds to the product of Sac1 to maintain normal levels of phosphoinositides and to the product of Dscam1 to affect its localization within axonal projections.
5.13617e-09	0.108283	0.696	0.524	5.83983e-05	52 Glia	Hsp83	FBgn0001233	Heat shock protein 83	-	Contributions welcome.
6.76308e-09	0.136562	0.75	0.576	7.68962e-05	52 Glia	CtBP	FBgn0020496	C-terminal Binding Protein	-	Contributions welcome.
9.29194e-09	0.134198	0.868	0.687	0.000105649	52 Glia	ATPsynD	FBgn0016120	ATP synthase, subunit D	-	Contributions welcome.
1.4792e-08	0.101532	0.446	0.315	0.000168185	52 Glia	Idh3a	FBgn0027291	Isocitrate dehydrogenase 3a	-	Contributions welcome.
3.5054e-08	0.1148	0.841	0.679	0.000398564	52 Glia	roh	FBgn0250838	reduction of Rh1	-	Contributions welcome.
3.90428e-08	0.103026	0.699	0.525	0.000443917	52 Glia	kra	FBgn0250753	krasavietz	20190314	krasavietz (kra) encodes a translational regulator that is able to interact with the translation initiation factor encoded by eIF2beta. It is involved in axon guidance, long-term memory, and alcohol addiction.
1.05318e-07	0.10989	0.73	0.57	0.00119746	52 Glia	CG13364	FBgn0026879	-	-	Contributions welcome.
5.45502e-07	0.113492	0.717	0.562	0.00620236	52 Glia	mts	FBgn0004177	microtubule star	20180906	microtubule star (mts) encodes the catalytic subunit of protein phosphatase 2A. It is involved in various developmental processes and signaling pathways, such as Hh signaling and Wingless signaling.
1.78171e-06	0.132332	0.807	0.659	0.0202581	52 Glia	Tctp	FBgn0037874	Translationally controlled tumor protein	20190314	Translationally controlled tumor protein (Tctp) encodes a protein that belongs to the TCTP family. It interacts with the GTPase encoded by Rheb to regulate organ growth. It is required for DNA damage response and genome stability.
4.2787e-06	0.113116	0.705	0.55	0.0486488	52 Glia	Sem1	FBgn0266666	Suppressor of exocyst mutations 1	-	Contributions welcome.

## Sheet: 55 Glia
p_val	avg_log2FC	pct.1	pct.2	p_val_adj	cluster	gene	FBgn_ID	GeneName	datestamp	gene_snapshot_text
0	3.93445	0.789	0.052	0	55 Glia	Mdr65	FBgn0004513	Multi drug resistance 65	20190912	Multi drug resistance 65 (Mdr65) encodes a member of the MRP/ABCC subfamily of ATP-binding cassette (ABC) transporters. It is involved in humoral/CNS barrier drug exclusion and response to insecticide.
0	3.51572	0.686	0.051	0	55 Glia	rost	FBgn0011705	rolling stone	-	Contributions welcome.
0	3.40997	0.69	0.087	0	55 Glia	CG43778	FBgn0264308	-	-	Contributions welcome.
0	3.28401	0.715	0.13	0	55 Glia	Swim	FBgn0034709	Secreted Wg-interacting molecule	20190314	Secreted Wg-interacting molecule (Swim) encodes a secreted protein that binds to the product of wg and may function in its spreading.
0	2.97949	0.929	0.393	0	55 Glia	CG34417	FBgn0085446	-	-	Contributions welcome.
0	2.97583	0.331	0.013	0	55 Glia	atilla	FBgn0032422	atilla	-	Contributions welcome.
0	2.97008	0.577	0.055	0	55 Glia	CG13877	FBgn0035112	-	-	Contributions welcome.
0	2.96619	0.508	0.033	0	55 Glia	SP1029	FBgn0263236	SP1029	-	Contributions welcome.
0	2.90178	0.594	0.029	0	55 Glia	Sdr	FBgn0038279	Secreted decoy of InR	20190314	Secreted decoy of InR (Sdr) encodes a secreted protein that shows extensive sequence similarity to the extracellular domain of the product of InR. It physically binds to insulin-like peptides and thereby modulates the insulin/IGF signaling pathway.
0	2.80306	0.622	0.031	0	55 Glia	ltl	FBgn0268063	larval translucida	20190919	larval translucida (ltl) encodes a leucine-rich repeat protein involved in wing vein specification.
0	2.7382	0.39	0.008	0	55 Glia	ELOVL
0	2.36473	0.43	0.012	0	55 Glia	CG10226	FBgn0035695	-	-	Contributions welcome.
0	2.30239	0.46	0.022	0	55 Glia	Ance	FBgn0012037	Angiotensin converting enzyme	20180913	Angiotensin converting enzyme (Ance) encodes a member of the peptidyl-dipeptidase A family of zinc metallopeptidases. Ance product is an extracellular glycosylated enzyme with a broad substrate specificity, cleaving dipeptides from the carboxy terminus of oligopeptides.
0	2.10891	0.471	0.041	0	55 Glia	CG5973	FBgn0031914	-	-	Contributions welcome.
0	2.02906	0.418	0.014	0	55 Glia	CG10702	FBgn0032752	-	-	Contributions welcome.
0	1.62429	0.307	0.012	0	55 Glia	CG14855	FBgn0038260	-	-	Contributions welcome.
0	1.07072	0.221	0.007	0	55 Glia	Tg	FBgn0031975	Transglutaminase	20181115	Transglutaminase (Tg) encodes an enzyme that catalyzes the isopeptide bond formation of epsilon-(gamma-glutamyl)lysine bonds in a Ca[2+]-dependent manner. It maintains the homeostasis of gut microbiota and promotes peritrophic matrix formation, as well as mediating cuticular morphogenesis and haemolymph coagulation.
8.48518e-289	1.63904	0.314	0.024	9.64765e-285	55 Glia	CG14253	FBgn0039467	-	-	Contributions welcome.
5.153e-270	1.89713	0.48	0.073	5.85896e-266	55 Glia	moody	FBgn0025631	moody	-	Contributions welcome.
2.75959e-260	1.5099	0.345	0.034	3.13766e-256	55 Glia	cv-d	FBgn0265048	crossveinless d	20190307	crossveinless d (cv-d) encodes the sole Drosophila member of an insect vitellogenin-like lipoprotein family. It can bind lipids and members of the BMP protein family. Loss of cv-d produces viable flies with disrupted BMP signaling in the developing wing.
1.50466e-255	1.62819	0.347	0.036	1.7108e-251	55 Glia	btsz	FBgn0266756	bitesize	20190926	bitesize (btsz) encodes a membrane-trafficking protein that contributes to actin cytoskeleton organization. It is involved in the establishment of planar cell polarity, apical junction assembly and the morphogenesis of salivary glands and the tracheal system.
2.43409e-249	2.14774	0.497	0.085	2.76756e-245	55 Glia	pyr	FBgn0033649	pyramus	20190314	pyramus (pyr) encodes a Fibroblast growth factor (FGF) and ligand for the FGF receptor encoded by htl. It regulates the development of somatic and visceral muscle in the mesoderm, cardioblasts and glial cells. Its roles include acting as a chemoattractant in directional cell migration, and regulating adhesion, differentiation, and cell survival.
6.86539e-247	2.89647	0.833	0.37	7.80595e-243	55 Glia	Idgf4	FBgn0026415	Imaginal disc growth factor 4	-	Contributions welcome.
1.80114e-225	2.26705	0.766	0.291	2.0479e-221	55 Glia	Pfk	FBgn0003071	Phosphofructokinase	-	Contributions welcome.
4.04738e-214	1.07893	0.201	0.012	4.60187e-210	55 Glia	CG9743	FBgn0039756	-	-	Contributions welcome.
1.4045e-211	2.73902	0.8	0.322	1.59692e-207	55 Glia	Cys	FBgn0004629	Cystatin-like	-	Contributions welcome.
4.23826e-211	1.87259	0.427	0.073	4.81891e-207	55 Glia	CG8180	FBgn0034021	-	-	Contributions welcome.
3.86489e-209	1.50462	0.339	0.043	4.39438e-205	55 Glia	SPARC	FBgn0026562	Secreted protein, acidic, cysteine-rich	20180927	Secreted protein, acidic, cysteine-rich (SPARC) encodes a small calcium and growth factor-binding secreted glycoprotein that is enriched in basement membranes. During cell competition, it is expressed in "loser" cells so they can avoid apoptosis mediated by the products of fwe and azot.
2.84145e-197	1.90615	0.505	0.113	3.23073e-193	55 Glia	bbc	FBgn0033844	bb in a boxcar	-	Contributions welcome.
1.45998e-192	1.89443	0.485	0.105	1.66e-188	55 Glia	pr	FBgn0003141	purple	-	Contributions welcome.
8.7226e-188	2.23993	0.522	0.127	9.9176e-184	55 Glia	CG9338	FBgn0032899	-	-	Contributions welcome.
2.86e-180	1.56988	0.427	0.083	3.25182e-176	55 Glia	GILT1	FBgn0038149	Gamma-interferon-inducible lysosomal thiol reductase 1	-	Contributions welcome.
6.69295e-179	2.15072	0.711	0.294	7.60988e-175	55 Glia	GstS1	FBgn0010226	Glutathione S transferase S1	-	Contributions welcome.
5.97579e-171	1.17577	0.226	0.022	6.79447e-167	55 Glia	LpR2	FBgn0051092	Lipophorin receptor 2	20190314	Lipophorin receptor 2 (LpR2) encodes a transmembrane receptor. A subset of LpR2-encoded isoforms are involved in the cellular uptake of neutral lipids from the circulating protein encoded by apolpp.
7.09514e-170	3.14285	0.774	0.44	8.06717e-166	55 Glia	Oatp74D	FBgn0036732	Organic anion transporting polypeptide 74D	-	Contributions welcome.
1.73585e-166	1.60861	0.509	0.127	1.97367e-162	55 Glia	CG12926	FBgn0033437	-	-	Contributions welcome.
3.06755e-166	1.82732	0.769	0.376	3.4878e-162	55 Glia	Pgi	FBgn0003074	Phosphoglucose isomerase	20190912	Phosphoglucose isomerase (Pgi) encodes an enzyme involved in glucose homeostasis.
1.28591e-161	1.91718	0.495	0.129	1.46207e-157	55 Glia	fog	FBgn0000719	folded gastrulation	20190307	folded gastrulation (fog) encodes a secreted ligand that signals via GPCRs to co-ordinate cell shape change during gastrulation; in the nervous system, it regulates motor axon guidance, glial organization and morphogenesis.
1.57599e-157	1.24341	0.266	0.035	1.79191e-153	55 Glia	Orai	FBgn0041585	Orai	20190314	olf186-F (olf186-F) encodes a plasma membrane localised protein that functions as a pore subunit of the store-operated calcium entry (SOCE) channel.
2.82426e-152	1.14751	0.218	0.023	3.21118e-148	55 Glia	Kaz1-ORFB	FBgn0063923	Kaz1-ORFB	-	Contributions welcome.
1.19077e-147	1.3754	0.354	0.066	1.3539e-143	55 Glia	Pvf3	FBgn0085407	PDGF- and VEGF-related factor 3	20190228	PDGF- and VEGF-related factor 3 (Pvf3) encodes a ligand for the receptor tyrosine kinase encoded by Pvr. It has roles in embryonic plasmatocyte survival and migration, and in the proliferation of adult midgut intestinal stem cells.
1.02193e-143	1.21186	0.282	0.043	1.16193e-139	55 Glia	CG7530	FBgn0038256	-	-	Contributions welcome.
3.03884e-140	1.12723	0.243	0.032	3.45516e-136	55 Glia	Debcl	FBgn0029131	Death executioner Bcl-2	20190711	Death executioner Bcl-2 (Debcl) encodes a pro-apoptotic member of the Bcl-2 family involved in programmed cell death.
1.52431e-139	1.84344	0.58	0.207	1.73314e-135	55 Glia	CG10184	FBgn0039094	-	-	Contributions welcome.
6.22187e-138	1.61462	0.427	0.102	7.07427e-134	55 Glia	svp	FBgn0003651	seven up	-	Contributions welcome.
2.91383e-135	1.58719	0.509	0.154	3.31303e-131	55 Glia	CG1648	FBgn0033446	-	-	Contributions welcome.
3.16059e-133	1.50649	0.379	0.085	3.5936e-129	55 Glia	CG5390	FBgn0032213	-	-	Contributions welcome.
4.89039e-132	1.72725	0.718	0.317	5.56037e-128	55 Glia	CG32354	FBgn0052354	-	-	Contributions welcome.
5.93508e-126	0.969454	0.212	0.027	6.74818e-122	55 Glia	Tep2	FBgn0041182	Thioester-containing protein 2	20190321	Thioester-containing protein 2 (Tep2) is a member of the Thioester-containing proteins (TEP) family of genes. The product of Tep2 has endopeptidase inhibitor activity and participates in the cellular immune response to certain Gram-negative bacteria.
2.91818e-125	1.67205	0.644	0.272	3.31797e-121	55 Glia	GlyP	FBgn0004507	Glycogen phosphorylase	-	Contributions welcome.
1.67929e-124	0.879361	0.207	0.026	1.90936e-120	55 Glia	Rab9	FBgn0032782	Rab9	20190314	Rab9 (Rab9) encodes a member of the Rab subfamily of small GTPases associated with late endosomes. It promotes membrane budding and retrograde recycling of endocytosed materials to the Golgi apparatus. Its roles include recycling of tracheal luminal proteins and tracheal tube length control.
8.52217e-117	1.65594	0.69	0.348	9.68971e-113	55 Glia	CG10527	FBgn0034583	-	-	Contributions welcome.
5.4934e-115	1.19403	0.221	0.032	6.24599e-111	55 Glia	Tsp42Ea	FBgn0029508	Tetraspanin 42Ea	-	Contributions welcome.
1.49021e-110	1.41958	0.591	0.228	1.69437e-106	55 Glia	vvl	FBgn0086680	ventral veins lacking	20190321	ventral veins lacking (vvl) encodes a transcription factor that acts together with other transcription factors in a context-dependent manner. Roles for this transcription factor include specification of cell fates, patterning and immune defense.
7.51852e-106	1.56996	0.389	0.107	8.54856e-102	55 Glia	slp1	FBgn0003430	sloppy paired 1	20180920	sloppy paired 1 (slp1) encodes a transcription factor of the fork-head family that functions by interacting with the corepressor encoded by gro. The product of slp1 regulates a wide variety of developmental processes including embryonic segmentation, ventral fate specification in the retina, and temporal patterning of the neuroblasts that produce medulla neurons.
3.76032e-104	1.5883	0.74	0.421	4.27548e-100	55 Glia	cpo	FBgn0263995	couch potato	20190307	couch potato (cpo) is most strongly expressed in nuclei of the central and peripheral nervous systems and the ring gland, where its product may regulate gene transcription to control complex neurological and neuroendocrine functions. It is required for normal synaptic transmission, climate adaptation, olfaction, diapause and behavioral responses.
2.50445e-99	0.962917	0.206	0.033	2.84756e-95	55 Glia	QC	FBgn0052412	Glutaminyl cyclase	20190912	Glutaminyl cyclase (QC) encodes a glutaminyl-peptide cyclotransferase involved in peptidyl-pyroglutamic acid biosynthesis.
2.48624e-95	1.48635	0.765	0.511	2.82686e-91	55 Glia	GstE12	FBgn0027590	Glutathione S transferase E12	20180927	Glutathione S transferase E12 (GstE12) encodes an enzyme involved in glutathione metabolism.
1.44209e-91	1.4773	0.325	0.087	1.63965e-87	55 Glia	CG14687	FBgn0037835	-	-	Contributions welcome.
2.22117e-90	1.31751	0.319	0.084	2.52547e-86	55 Glia	spin	FBgn0086676	spinster	20190314	spinster (spin) encodes a conserved transmembrane protein and a putative late-endosomal/lysosomal efflux permease. It is essential for mTOR reactivation and lysosome reformation following prolonged starvation and for regulation of TGF-beta/BMP pathways in motoneuron and eye development.
1.97034e-89	1.17402	0.311	0.081	2.24027e-85	55 Glia	Ntan1	FBgn0034371	N-terminal amidohydrolase 1	-	Contributions welcome.
1.04596e-87	1.46667	0.498	0.205	1.18925e-83	55 Glia	Agpat3	FBgn0036623	1-Acylglycerol-3-phosphate O-acyltransferase 3	-	Contributions welcome.
1.24786e-87	1.22547	0.404	0.127	1.41882e-83	55 Glia	SP1173	FBgn0035710	SP1173	-	Contributions welcome.
5.51549e-85	1.14726	0.864	0.711	6.27111e-81	55 Glia	ogre	FBgn0004646	optic ganglion reduced	20190314	optic ganglion reduced (ogre) encodes one of the innexin subunits spanning the membrane 4 times. Together with the products of Inx2 and Inx3, it forms homo or hetero oligomers forming gap junctions, which allow the transfer of small solute between cells.
5.91179e-85	1.31942	0.703	0.437	6.72171e-81	55 Glia	Mdh1	FBgn0262782	Malate dehydrogenase 1	20190912	Malate dehydrogenase 1 (Mdh1) encodes a L-malate dehydrogenase involved in the interconversion of malate and oxaloacetate.
9.23788e-85	1.11681	0.285	0.071	1.05035e-80	55 Glia	Snap29	FBgn0034913	Synaptosomal-associated protein 29kDa	20181018	Synaptosomal-associated protein 29kDa (Snap29) encodes a member of the SNARE (soluble N-ethylmaleimide-sensitive factor-attachment protein (SNAP) receptor) family. It is involved in regulation of autophagy, endocytic recycling and cell division.
1.96468e-83	0.966051	0.868	0.591	2.23384e-79	55 Glia	Fas2	FBgn0000635	Fasciclin 2	-	Contributions welcome.
2.03054e-75	1.02099	0.293	0.08	2.30872e-71	55 Glia	Snp	FBgn0265192	Snipper	20190314	Snipper (Snp) encodes a non-essential exonuclease in the DnaQ-H family.
1.14558e-72	1.19432	0.364	0.119	1.30252e-68	55 Glia	CG4301	FBgn0030747	-	-	Contributions welcome.
1.20889e-69	1.18034	0.302	0.091	1.37451e-65	55 Glia	loco	FBgn0020278	locomotion defects	20181004	locomotion defects (loco) encodes a regulator of G-protein signalling protein. loco product functions in neuroblast asymmetric division and blood-brain barrier formation together with G protein-coupled receptors and inhibitory G-proteins (encoded by Galphai and Galphao). It is also known that decrease of loco expression extends lifespan with stronger resistance to stressors.
1.95846e-62	1.20467	0.365	0.135	2.22677e-58	55 Glia	CG2991	FBgn0031474	-	-	Contributions welcome.
4.92891e-61	0.773329	0.254	0.07	5.60417e-57	55 Glia	pyd3	FBgn0037513	pyd3	20190314	pyd3 (pyd3) encodes a beta-alanine synthase involved in pyrimidine catabolism, beta-alanine biosynthesis and cuticle pigmentation.
1.05443e-59	1.01702	0.269	0.081	1.19888e-55	55 Glia	Mmp2	FBgn0033438	Matrix metalloproteinase 2	20190314	Matrix metalloproteinase 2 (Mmp2) encodes a proteinase that cleaves proteins in the extracellular matrix. It contributes to remodeling the body plan during metamorphosis; matrix and tissue remodeling during axon fasciculation, dendritic reshaping, wound healing, and ovulation; and down-regulating follicle stem cell proliferation.
3.39411e-59	1.14756	0.466	0.214	3.85911e-55	55 Glia	Kr-h2	FBgn0266449	Kruppel homolog 2	-	Contributions welcome.
7.68333e-59	1.3587	0.498	0.249	8.73594e-55	55 Glia	CG13252	FBgn0037016	-	-	Contributions welcome.
2.15335e-58	0.819042	0.243	0.068	2.44836e-54	55 Glia	Spn88Ea	FBgn0028984	Serpin 88Ea	-	Contributions welcome.
1.1823e-57	1.19851	0.452	0.205	1.34428e-53	55 Glia	CG34250	FBgn0085279	-	-	Contributions welcome.
8.86527e-57	0.987372	0.319	0.113	1.00798e-52	55 Glia	rdgA	FBgn0261549	retinal degeneration A	20190314	retinal degeneration A (rdgA) encodes a diacylglycerol kinase that mediates the conversion of diacylglycerol to phosphatidic acid. It contributes to phospholipase C based signalling reactions, controlling ion channel activity and protein transport.
6.10133e-56	0.943199	0.226	0.062	6.93721e-52	55 Glia	CG3746	FBgn0034755	-	-	Contributions welcome.
1.10542e-54	0.89936	0.234	0.067	1.25686e-50	55 Glia	Gbs-70E	FBgn0036428	Glycogen binding subunit 70E	20190321	Glycogen binding subunit 70E (Gbs-70E) is one of the glycogen binding subunits of protein phosphatase 1 (Pp1) that interacts with all of the known Pp1 catalytic subunits (encoded by Pp1-87B, flw, Pp1alpha-96A, and Pp1-13C). The product of Gbs-70E is involved in the regulation of glycogen metabolism, and plays a role in the egg development.
5.61551e-52	0.815856	0.224	0.064	6.38483e-48	55 Glia	CG1998	FBgn0030485	-	-	Contributions welcome.
8.96282e-51	0.969441	0.636	0.369	1.01907e-46	55 Glia	dally	FBgn0263930	division abnormally delayed	20190307	division abnormally delayed (dally) encodes a core protein of heparan sulfate proteoglycans of the glypican family. It acts as a co-receptor for growth factors and morphogens, such as the products of dpp, wg, hh, upd1 and FGFs, affecting signaling and distribution of these ligands. The roles of the product of dally include wing development and germline stem cell maintenance.
6.40178e-48	1.23258	0.381	0.171	7.27883e-44	55 Glia	CG12171	FBgn0037354	-	-	Contributions welcome.
3.28369e-46	0.918358	0.285	0.104	3.73356e-42	55 Glia	sick	FBgn0263873	sickie	20190314	sickie (sick) encodes a cytoskeletal protein that positively regulates F-actin-mediated axonal growth by relaying the non-canonical RacGTPase-Slingshot-Cofilin pathway. It also mediates immune deficiency signaling pathway, which activates the product of Rel.
6.40141e-44	0.945237	0.203	0.06	7.27841e-40	55 Glia	CG1572	FBgn0030309	-	-	Contributions welcome.
5.44597e-43	0.978881	0.495	0.275	6.19207e-39	55 Glia	CG6028	FBgn0038924	-	-	Contributions welcome.
1.01565e-42	0.843303	0.771	0.654	1.15479e-38	55 Glia	Gabat	FBgn0036927	gamma-aminobutyric acid transaminase	20181025	gamma-aminobutyric acid transaminase (Gabat) encodes an enzyme involved in the breakdown of the sleep-promoting neurotransmitter gamma-aminobutyric (GABA). It functions in mitochondria, in a shunt of the TCA cycle, and is implicated in the regulation of sleep as well as in metabolism.
3.28455e-42	0.987542	0.303	0.123	3.73453e-38	55 Glia	betaggt-II
1.86624e-41	0.757431	0.223	0.074	2.12191e-37	55 Glia	Oat	FBgn0022774	Ornithine aminotransferase precursor	-	Contributions welcome.
9.0738e-41	1.0339	0.33	0.144	1.03169e-36	55 Glia	rgn	FBgn0261258	regeneration	-	Contributions welcome.
8.18562e-39	0.837927	0.718	0.59	9.30705e-35	55 Glia	Vha13	FBgn0283536	Vacuolar H[+] ATPase 13kD subunit	-	Contributions welcome.
1.117e-38	0.874501	0.574	0.361	1.27003e-34	55 Glia	VhaM9.7-b	FBgn0028663	Vacuolar H[+] ATPase M9.7 subunit b	-	Contributions welcome.
1.03986e-36	0.829437	0.615	0.419	1.18232e-32	55 Glia	Vha14-1	FBgn0262512	Vacuolar H[+] ATPase 14kD subunit 1	-	Contributions welcome.
2.44733e-36	0.955876	0.446	0.242	2.78261e-32	55 Glia	CG5793	FBgn0038858	-	-	Contributions welcome.
3.76033e-34	0.918225	0.508	0.298	4.27549e-30	55 Glia	egh	FBgn0001404	egghead	-	Contributions welcome.
1.92887e-33	0.833242	0.413	0.222	2.19313e-29	55 Glia	CG9328	FBgn0032886	-	-	Contributions welcome.
3.85324e-33	1.01216	0.237	0.093	4.38114e-29	55 Glia	GstE6	FBgn0063494	Glutathione S transferase E6	20190627	Glutathione S transferase E6 (GstE6) encodes an enzyme involved in glutathione metabolic processes.
6.8391e-33	0.745571	0.382	0.191	7.77605e-29	55 Glia	CG9674	FBgn0036663	-	-	Contributions welcome.
1.45171e-32	0.707226	0.622	0.428	1.6506e-28	55 Glia	Vha55	FBgn0005671	Vacuolar H[+]-ATPase 55kD subunit	-	Contributions welcome.
2.5768e-32	0.718417	0.887	0.78	2.92982e-28	55 Glia	Nrg	FBgn0264975	Neuroglian	20190926	Neuroglian (Nrg) encodes an immunoglobulin domain-containing cell adhesion molecule that mediates cell-cell adhesion by forming homo- or heterophilic interactions. The long isoform of the product of Nrg is neuron specific and plays roles in neurite outgrowth, axon guidance and synapse formation. The short isoform of the product of Nrg contributes to the formation of septate junctions in epithelia…
5.23755e-32	0.803343	0.472	0.274	5.95509e-28	55 Glia	ATP6AP2	FBgn0037671	ATPase H+ transporting accessory protein 2	-	Contributions welcome.
2.11757e-31	0.711725	0.786	0.665	2.40768e-27	55 Glia	COX5A	FBgn0019624	Cytochrome c oxidase subunit 5A	-	Contributions welcome.
3.24072e-31	0.849894	0.533	0.343	3.6847e-27	55 Glia	Vha36-1	FBgn0022097	Vacuolar H[+] ATPase 36kD subunit 1	-	Contributions welcome.
5.18345e-31	0.901323	0.333	0.167	5.89358e-27	55 Glia	atl	FBgn0039213	atlastin	20181108	atlastin (atl) encodes a dynamin-like membrane-bound GTPase that mediates endoplasmic reticulum membrane fusion in a GTP-dependent fashion. It is required for normal growth of muscles and synapses at the neuromuscular junction.
1.70633e-30	0.759207	0.314	0.15	1.9401e-26	55 Glia	CG31548	FBgn0051548	-	-	Contributions welcome.
4.48991e-30	0.755802	0.337	0.166	5.10503e-26	55 Glia	CG5903
2.09047e-29	0.938019	0.455	0.28	2.37687e-25	55 Glia	cora	FBgn0010434	coracle	-	Contributions welcome.
3.12175e-29	0.526698	0.228	0.091	3.54942e-25	55 Glia	Nipsnap	FBgn0030724	Nipsnap	-	Contributions welcome.
7.68085e-29	0.851116	0.365	0.195	8.73313e-25	55 Glia	ghi	FBgn0266124	ghiberti	20190307	ghiberti (ghi) encodes a protein homologous to the mammalian small regulatory subunit of serine palmitoyltransferase. Mutations in ghi affect the first steps of sphingolipids biosynthesis and disrupt meiotic cytokinesis of males.
2.40297e-28	0.688764	0.774	0.666	2.73218e-24	55 Glia	UQCR-14	FBgn0030733	Ubiquinol-cytochrome c reductase 14 kDa subunit	-	Contributions welcome.
2.77552e-28	0.81042	0.433	0.258	3.15577e-24	55 Glia	CG8036	FBgn0037607	-	-	Contributions welcome.
9.4358e-28	0.651228	0.221	0.09	1.07285e-23	55 Glia	siz	FBgn0026179	schizo	20190314	schizo (siz) encodes an Arf1 guanine nucleotide exchange factor involved in commissural axon guidance and myoblast fusion.
2.02673e-27	0.900067	0.337	0.177	2.3044e-23	55 Glia	kay	FBgn0001297	kayak	20190314	kayak (kay) encodes a transcription factor involved in multiple biological processes including cell polarity, wound healing, germ cell and eye development and cell cycle.
5.96671e-27	0.582629	0.704	0.528	6.78415e-23	55 Glia	Galphao	FBgn0001122	G protein alpha o subunit	20190307	G protein alpha o subunit (Galphao) encodes the most abundant G protein in the nervous tissue and is involved in signaling by a variety of GPCRs. It contributes to heart development, axonogenesis, neuro-muscular junction formation, asymmetric cell division, planar cell polarity, blood-brain barrier establishment, Wnt signaling, and gustatory and olfactory sensory perception.
9.4961e-27	0.782363	0.441	0.269	1.07971e-22	55 Glia	Rip11	FBgn0027335	Rab11 interacting protein	20190321	Rab11 interacting protein (Rip11) encodes a protein that belongs to Rab11 family interacting proteins (FIP family). It binds only to the GTP bound form of the product of Rab11, thus acting as its effector. It regulates Rhodopsin transport and cytokinesis.
1.11276e-26	0.632995	0.325	0.164	1.26521e-22	55 Glia	regucalcin	FBgn0030362	regucalcin	-	Contributions welcome.
1.47382e-26	0.64299	0.283	0.135	1.67573e-22	55 Glia	l(1)G0289	FBgn0028331	lethal (1) G0289	-	Contributions welcome.
2.83758e-26	0.680153	0.745	0.595	3.22633e-22	55 Glia	ATPsynO	FBgn0016691	ATP synthase, oligomycin sensitivity conferring protein	-	Contributions welcome.
9.41468e-26	0.586996	0.207	0.084	1.07045e-21	55 Glia	Vha100-2	FBgn0028670	Vacuolar H[+] ATPase 100kD subunit 2	-	Contributions welcome.
1.16689e-25	0.779282	0.353	0.189	1.32675e-21	55 Glia	CG17646	FBgn0264494	-	-	Contributions welcome.
3.4674e-25	0.79757	0.418	0.25	3.94244e-21	55 Glia	CG30069	FBgn0050069	-	20190307	CG30069 encodes a large protein conserved in other insects with up to 80 copies of a tandem array of a 29 amino acid repeat. Ubiquitous CG30069 RNAi causes lethality and wing-specific RNAi causes wing adhesion defects.
3.62119e-25	0.822594	0.686	0.559	4.1173e-21	55 Glia	path	FBgn0036007	pathetic	-	Contributions welcome.
5.38226e-25	0.739443	0.633	0.474	6.11963e-21	55 Glia	Pgk	FBgn0250906	Phosphoglycerate kinase	20190926	Phosphoglycerate kinase (Pgk) encodes an enzyme involved in myoblast fusion.
5.87271e-25	1.03791	0.464	0.307	6.67727e-21	55 Glia	CG3168	FBgn0029896	-	-	Contributions welcome.
7.09806e-25	0.612118	0.226	0.098	8.07049e-21	55 Glia	CG5567	FBgn0036760	-	-	Contributions welcome.
2.43585e-24	0.661431	0.735	0.611	2.76956e-20	55 Glia	COX4	FBgn0032833	Cytochrome c oxidase subunit 4	20190912	Cytochrome c oxidase subunit 4 (COX4) encodes a subunit of the cytochrome-c oxidase. It is involved in cell proliferation and golgi structural organisation.
4.65123e-24	0.746985	0.444	0.284	5.28845e-20	55 Glia	Vha68-2	FBgn0263598	Vacuolar H[+] ATPase 68 kDa subunit 2	20190926	Vacuolar H[+] ATPase 68 kDa subunit 2 (Vha68-2) encodes a component of the V1 subunit of the vacuolar ATPase, which acidifies endosomal compartments including the lysosome and influences the activity of several signaling pathways.
5.79033e-24	0.652953	0.41	0.247	6.58361e-20	55 Glia	Pgm1	FBgn0003076	Phosphoglucose mutase 1	-	Contributions welcome.
5.92725e-24	0.583299	0.235	0.106	6.73929e-20	55 Glia	AGBE	FBgn0053138	1,4-Alpha-Glucan Branching Enzyme	20190307	1,4-Alpha-Glucan Branching Enzyme (AGBE) encodes a protein that is inferred to be a hydrolase involved in glycogen synthesis and hypoxia, based on the function of its orthologs. It contributes to the determination of lifespan.
8.17823e-24	0.791114	0.257	0.125	9.29865e-20	55 Glia	Myd88	FBgn0033402	Myd88	20190314	Myd88 (Myd88) encodes an adaptor protein involved in in the Toll pathway functioning downstream of the product of Tl and upstream of the product of tub. Toll pathway is a signaling cascade that plays a key role in various developmental and immune processes, notably embryonic dorsoventral patterning and regulation of antimicrobial peptides.
9.91631e-24	0.935739	0.303	0.158	1.12748e-19	55 Glia	CG12355	FBgn0040805	-	-	Contributions welcome.
1.13945e-23	0.70966	0.517	0.343	1.29555e-19	55 Glia	CG7834	FBgn0039697	-	-	Contributions welcome.
1.39971e-23	0.672541	0.676	0.483	1.59147e-19	55 Glia	santa-maria	FBgn0025697	scavenger receptor acting in neural tissue and majority of rhodopsin is absent	20190926	scavenger receptor acting in neural tissue and majority of rhodopsin is absent (santa-maria) encodes a class B scavenger receptor that contributes to the conversion of carotenoids to vitamin A. It is involved in phototransduction and thermotaxis.
2.3435e-23	0.633738	0.565	0.414	2.66456e-19	55 Glia	Ssadh	FBgn0039349	Succinic semialdehyde dehydrogenase	-	Contributions welcome.
3.16891e-23	0.5972	0.35	0.193	3.60305e-19	55 Glia	CG10932	FBgn0029969	-	-	Contributions welcome.
5.32045e-23	0.63936	0.271	0.133	6.04935e-19	55 Glia	CG34445	FBgn0085474	-	-	Contributions welcome.
5.73134e-23	0.623853	0.356	0.197	6.51654e-19	55 Glia	Gbs-76A	FBgn0036862	Glycogen binding subunit 76A	-	Contributions welcome.
1.91381e-22	0.665012	0.486	0.323	2.176e-18	55 Glia	wal	FBgn0010516	walrus	20190801	walrus (wal) encodes a protein involved in the development of Malpighian tubules, gut and trachea.
2.75314e-22	0.637457	0.698	0.575	3.13032e-18	55 Glia	ATPsynB	FBgn0019644	ATP synthase, subunit B	20180920	ATP synthase, subunit B (ATPsynB) encodes a protein proposed to act in ATP synthesis and phagocytosis. Ubiquitous knockdown of ATPsynB results in larval growth defects, while knockdown in testes causes male infertility.
1.22257e-21	0.673078	0.54	0.39	1.39006e-17	55 Glia	Echs1	FBgn0033879	Enoyl-CoA hydratase, short chain 1	-	Contributions welcome.
1.4247e-21	0.601149	0.214	0.096	1.61989e-17	55 Glia	nAChRalpha7	FBgn0086778	nicotinic Acetylcholine Receptor alpha7	20190228	nicotinic Acetylcholine Receptor alpha7 (nAChRalpha7) encodes a subunit of the nicotinic acetylcholine receptor, a pentameric neurotransmitter-gated ion channel.
2.55756e-21	0.624395	0.63	0.49	2.90794e-17	55 Glia	ATPsyngamma	FBgn0020235	ATP synthase, gamma subunit	-	Contributions welcome.
2.76179e-21	0.675539	0.438	0.281	3.14015e-17	55 Glia	Mpcp2	FBgn0026409	Mitochondrial phosphate carrier protein 2	-	Contributions welcome.
6.06603e-21	0.849971	0.33	0.192	6.89708e-17	55 Glia	Ent2	FBgn0263916	Equilibrative nucleoside transporter 2	20190307	Equilibrative nucleoside transporter 2 (Ent2) encodes a member of the equilibrative nucleoside transporter family and represents a primary plasma membrane equilibrative transporter. It is involved in stress signaling and adenosin recycling.
7.07934e-21	0.595253	0.395	0.238	8.04921e-17	55 Glia	Vha44	FBgn0287825	Vacuolar H[+] ATPase 44kD subunit	-	Contributions welcome.
1.31293e-20	0.664135	0.519	0.367	1.4928e-16	55 Glia	Vha26	FBgn0283535	Vacuolar H[+]-ATPase 26kD subunit	20190926	Vacuolar H[+]-ATPase 26kD subunit (Vha26) encodes the E subunit of the V1 domain of the vacuolar ATPase that is required for the morphology of tracheal cells.
1.4622e-20	0.611894	0.472	0.315	1.66252e-16	55 Glia	Idh3a	FBgn0027291	Isocitrate dehydrogenase 3a	-	Contributions welcome.
1.54159e-20	0.654441	0.269	0.14	1.75279e-16	55 Glia	GstT1	FBgn0050000	Glutathione S transferase T1	20190627	Glutathione S transferase T1 (GstT1) encodes an enzyme involved in glutathione metabolic processes.
4.00797e-20	0.600716	0.469	0.308	4.55706e-16	55 Glia	VhaAC45	FBgn0262515	Vacuolar H[+] ATPase AC45 accessory subunit	-	Contributions welcome.
6.17869e-20	0.673692	0.424	0.272	7.02517e-16	55 Glia	Ak2	FBgn0283494	Adenylate kinase 2	-	Contributions welcome.
6.41709e-20	0.740589	0.412	0.259	7.29623e-16	55 Glia	Fim	FBgn0024238	Fimbrin	20210121	Fimbrin (Fim) encodes an actin crosslinking protein involved in the remodelling and organisation of the actin cytoskeleton that occurs in processes such as cellularization and cell migration.
2.08993e-19	0.527318	0.24	0.119	2.37626e-15	55 Glia	Esyt2	FBgn0266758	Extended synaptotagmin-like protein 2	20190321	Extended synaptotagmin-like protein 2 (Esyt2) encodes a member of the Synaptotagmin family that localizes to the endoplasmic reticculum (ER). In axonal ER of motorneurons, it may be involved in coordinating intracellular calcium dynamics and constitutive membrane trafficking.
4.0146e-19	0.597359	0.477	0.318	4.5646e-15	55 Glia	ND-B17.2	FBgn0031436	NADH dehydrogenase (ubiquinone) B17.2 subunit	-	Contributions welcome.
1.27125e-17	0.602046	0.35	0.209	1.44541e-13	55 Glia	Mob2	FBgn0259481	Mob2	20190314	Mob2 (Mob2) encodes a protein that belongs to the Mob1/phocein domain protein family. Its functions include rhabdomere determination during photoreceptor development.
1.31325e-17	0.546154	0.234	0.12	1.49317e-13	55 Glia	Nuak	FBgn0262617	Nuak family kinase	-	Contributions welcome.
1.69501e-17	0.462916	0.235	0.12	1.92723e-13	55 Glia	CG32795	FBgn0040384	-	-	Contributions welcome.
2.33486e-17	0.516957	0.664	0.549	2.65473e-13	55 Glia	Trx-2	FBgn0040070	thioredoxin-2	-	Contributions welcome.
2.98896e-17	0.464401	0.302	0.169	3.39845e-13	55 Glia	VhaPPA1-1	FBgn0028662	Vacuolar H[+] ATPase PPA1 subunit 1	20190926	Vacuolar H[+] ATPase PPA1 subunit 1 (VhaPPA1-1) encodes a protein involved in tracheal terminal branching.
3.14283e-17	0.571331	0.461	0.318	3.5734e-13	55 Glia	Men	FBgn0002719	Malic enzyme	20190314	Malic enzyme (Men) encodes a dehydrogenase that catalyzes the oxidation of malate to pyruvate, with the concomitant reduction of NADP[+] to NADPH. It functions, along with the products of Idh, Zw, and Pgd, in a small network of NADP reducing enzymes.
4.67107e-17	0.543431	0.269	0.146	5.311e-13	55 Glia	CG5028	FBgn0039358	-	-	Contributions welcome.
4.74499e-17	0.670195	0.471	0.326	5.39505e-13	55 Glia	ND-B15	FBgn0033961	NADH dehydrogenase (ubiquinone) B15 subunit	-	Contributions welcome.
6.16143e-17	0.431307	0.274	0.149	7.00555e-13	55 Glia	ena	FBgn0000578	enabled	20190307	enabled (ena) encodes the sole Drosophila member of the Ena/VASP family. It acts as a processive actin polymerase, stimulating actin addition at the barbed end. It has roles in both epithelial morphogenesis and CNS pathfinding.
7.40251e-17	0.589689	0.505	0.364	8.41666e-13	55 Glia	ND-B14.5B	FBgn0031505	NADH dehydrogenase (ubiquinone) B14.5 B subunit	-	Contributions welcome.
7.73567e-17	0.518831	0.375	0.236	8.79545e-13	55 Glia	Prosalpha6	FBgn0250843	Proteasome alpha6 subunit	-	Contributions welcome.
9.27574e-17	0.466491	0.243	0.129	1.05465e-12	55 Glia	ste24a	FBgn0034176	prenyl protease type I	20190314	prenyl protease type I (ste24a) encodes a protein that, along with the products of ste24b and ste24c, are paralogous (tandemly duplicated) type I prenyl proteases.
1.17722e-16	0.613171	0.285	0.163	1.3385e-12	55 Glia	Nep4	FBgn0038818	Neprilysin 4	20190314	Neprilysin 4 (Nep4) encodes a metallopeptidase considered to cleave and thus inactivate signaling peptides in the extracellular space. It contributes to muscle integrity and male fertility.
3.07515e-16	0.50382	0.215	0.11	3.49645e-12	55 Glia	CG32473	FBgn0052473	-	-	Contributions welcome.
3.60646e-16	0.665501	0.525	0.397	4.10054e-12	55 Glia	RFeSP	FBgn0021906	Rieske iron-sulfur protein	-	Contributions welcome.
1.40898e-15	0.362401	0.218	0.111	1.60201e-11	55 Glia	Mpi	FBgn0286506	Mannose phosphate isomerase	-	Contributions welcome.
1.68983e-15	0.574122	0.368	0.235	1.92133e-11	55 Glia	flw	FBgn0000711	flapwing	-	Contributions welcome.
4.5013e-15	0.55078	0.389	0.26	5.11798e-11	55 Glia	CG14818	FBgn0026088	-	-	Contributions welcome.
4.54269e-15	0.903967	0.45	0.324	5.16504e-11	55 Glia	CG15093	FBgn0034390	-	-	Contributions welcome.
7.35826e-15	0.533597	0.435	0.291	8.36634e-11	55 Glia	CG12065	FBgn0030052	-	-	Contributions welcome.
8.88571e-15	0.421977	0.212	0.11	1.01031e-10	55 Glia	Spt-I	FBgn0086532	Serine palmitoyltransferase subunit I	-	Contributions welcome.
1.288e-14	0.608806	0.333	0.212	1.46445e-10	55 Glia	CG11426	FBgn0037166	-	-	Contributions welcome.
1.87485e-14	0.678765	0.519	0.391	2.13171e-10	55 Glia	mbl	FBgn0265487	muscleblind	20190314	muscleblind (mbl) encodes an RNA binding protein that regulates RNA metabolism at the levels of alternative splicing, transcript localization and miRNA and circRNA biogenesis. It contributes to terminal muscle, eye and neural differentiation.
1.08204e-13	0.438524	0.348	0.223	1.23028e-09	55 Glia	Got1	FBgn0001124	Glutamate oxaloacetate transaminase 1	20190912	Glutamate oxaloacetate transaminase 1 (Got1) encodes an L-aspartate:2-oxoglutarate aminotransferase involved in glutamate biosynthesis.
1.72354e-13	0.537417	0.432	0.304	1.95966e-09	55 Glia	ND-SGDH	FBgn0011455	NADH dehydrogenase (ubiquinone) SGDH subunit	20190926	NADH dehydrogenase (ubiquinone) SGDH subunit (ND-SGDH) encodes a protein required for proper mitochondrial electron transport chain function. It is involved in longevity and redox response.
3.00832e-13	0.536617	0.579	0.473	3.42046e-09	55 Glia	scyl	FBgn0041094	scylla	-	Contributions welcome.
3.1487e-13	0.458885	0.514	0.395	3.58007e-09	55 Glia	scu	FBgn0021765	scully	20181004	scully (scu) encodes a mitochondrial protein that is part of a three protein complex responsible for cleaving the 5'-end of mitochondrial tRNAs. scu product forms a sub-complex with the protein encoded by rswl. This sub-complex binds the tRNA and recruits the metallonuclease encoded by mldr, which is responsible for cleaving the phosphodiester backbone of the RNA. Loss of scu results in lethality…
3.45626e-13	0.521349	0.389	0.263	3.92976e-09	55 Glia	Mdh2	FBgn0262559	Malate dehydrogenase 2	20190314	Malate dehydrogenase 2 (Mdh2) encodes one of the enzymes in the tricarboxylic acid cycle in mitochondria.
4.18366e-13	0.475301	0.322	0.203	4.75683e-09	55 Glia	SdhB	FBgn0014028	Succinate dehydrogenase, subunit B (iron-sulfur)	20190926	Succinate dehydrogenase, subunit B (iron-sulfur) (SdhB) encodes the iron-sulfur cluster-containing subunit of the succinate dehydrogenase complex, which oxidizes succinate to fumarate and passes the electrons to quinones. The redox-active cofactors in this subunit are part of the electron transfer machinery in the complex.
9.88315e-13	0.54904	0.319	0.204	1.12371e-08	55 Glia	ND-18	FBgn0031021	NADH dehydrogenase (ubiquinone) 18 kDa subunit	-	Contributions welcome.
3.03521e-12	0.462028	0.389	0.259	3.45103e-08	55 Glia	CG17124	FBgn0032297	-	-	Contributions welcome.
5.6498e-12	0.484844	0.277	0.171	6.42383e-08	55 Glia	NK7.1	FBgn0024321	NK7.1	-	Contributions welcome.
2.67716e-11	0.524472	0.562	0.457	3.04393e-07	55 Glia	ND-B12	FBgn0034645	NADH dehydrogenase (ubiquinone) B12 subunit	-	Contributions welcome.
2.68824e-11	0.494348	0.489	0.375	3.05653e-07	55 Glia	UQCR-C2	FBgn0250814	Ubiquinol-cytochrome c reductase core protein 2	-	Contributions welcome.
2.73344e-11	0.451284	0.345	0.234	3.10792e-07	55 Glia	SdhD	FBgn0039112	Succinate dehydrogenase, subunit D	-	Contributions welcome.
3.17273e-11	0.415071	0.308	0.2	3.6074e-07	55 Glia	ND-B14.7	FBgn0034576	NADH dehydrogenase (ubiquinone) B14.7 subunit	-	Contributions welcome.
3.97099e-11	0.463456	0.454	0.341	4.51501e-07	55 Glia	ND-B14.5A	FBgn0025839	NADH dehydrogenase (ubiquinone) B14.5 A subunit	-	Contributions welcome.
4.7188e-11	0.451405	0.433	0.318	5.36527e-07	55 Glia	Cyt-c1	FBgn0035600	Cytochrome c1	-	Contributions welcome.
6.86798e-11	0.537395	0.364	0.257	7.80889e-07	55 Glia	ND-13A	FBgn0031684	NADH dehydrogenase (ubiquinone) 13 kDa A subunit	-	Contributions welcome.
9.20551e-11	0.436865	0.498	0.381	1.04667e-06	55 Glia	ND-AGGG	FBgn0058002	NADH dehydrogenase (ubiquinone) AGGG subunit	-	Contributions welcome.
1.06279e-10	0.428892	0.525	0.414	1.20839e-06	55 Glia	CG13887	FBgn0035165	-	-	Contributions welcome.
1.26862e-10	0.507233	0.469	0.353	1.44242e-06	55 Glia	CG3902	FBgn0036824	-	-	Contributions welcome.
1.45354e-10	0.458604	0.467	0.355	1.65267e-06	55 Glia	SdhC	FBgn0037873	Succinate dehydrogenase, subunit C	20190919	Succinate dehydrogenase, subunit C (SdhC) encodes a protein involved in mitochondrial electron transport and oxidative stress response.
2.19758e-10	0.521483	0.358	0.253	2.49865e-06	55 Glia	ND-19	FBgn0035046	NADH dehydrogenase (ubiquinone) 19 kDa subunit	-	Contributions welcome.
2.69008e-10	0.404036	0.457	0.34	3.05862e-06	55 Glia	ND-39	FBgn0037001	NADH dehydrogenase (ubiquinone) 39 kDa subunit	20190926	NADH dehydrogenase (ubiquinone) 39 kDa subunit (ND-39) encodes a subunit of mitochondrial respiratory complex I (cI, NADH:ubiquinone oxidoreductase).
3.37083e-10	0.461201	0.529	0.428	3.83263e-06	55 Glia	ND-PDSW	FBgn0021967	NADH dehydrogenase (ubiquinone) PDSW subunit	-	Contributions welcome.
6.85157e-10	0.470436	0.401	0.295	7.79023e-06	55 Glia	SelT	FBgn0031670	Selenoprotein T	-	Contributions welcome.
[truncated: 5 more rows]

## Sheet: 58 Glia
p_val	avg_log2FC	pct.1	pct.2	p_val_adj	cluster	gene	FBgn_ID	GeneName	datestamp	gene_snapshot_text
[truncated: 55 more rows]
