# Supplementary material for: A single-cell transcriptomic atlas of complete insect nervous systems across multiple life stages
Source: Neural Dev. 2022 Aug 24;17:8. doi: 10.1186/s13064-022-00164-6 (PMC9404646; doi:10.1186/s13064-022-00164-6)
Supplement: Supplementary file 1 — Additional file 1: Supplementary Spreadsheets and Figures. All spreadsheets for marker genes contain the following columns: p-value (pval), average log2 fold-change (avg_log2FC), percent of cells in the cluster expressing the marker (pct.1), percent of cells outside the cluster expressing the marker (pct.2), the multiple test corrected p-value (p_val_adj), the cluster number (cluster), the gene name (gene), the flybase id (Fbgn_ID), gene long name (GeneName), datestamp of flybase snapshot inclusion (datestamp) and the Flybase gene snapshot for the gene in question, when available.(gene_snapshot_text). Supplementary_spreadsheet_1_Time_and_tissue_breakdown.ods. Spreadsheet detailing the number of cells per cluster and sample of origin, a stage by cell number breakdown and sequencing quality control metrics for each sequenced sample. Supplementary_spreadsheet_2_Ncells_and_gene_markers_per_cluster.xlsx. Spreadsheet containing one sheet per detected cluster with all the cluster defining markers resulting from running the FindAllMarkers algorithm as detailed in the methods. An additional sheet contains the number of cells per cluster. Supplementary_spreadsheet_3_Ncells_and_gene_markers_per_cluster_and_stage.xlsx. Spreadsheet containing one sheet per detected cluster with all the cluster defining markers at each stage, ie. 1h, 24h and 48h resulting from running the FindAllMarkers algorithm as detailed in the methods for the temporal analysis. An additional sheet contains the number of cells per cluster at each stage. Supplementary_spreadsheet_4_Ncells_and_gene_markers_per_cluster_and_tissue.xlsx. Spreadsheet containing one sheet per detected cluster with all the cluster defining markers for each tissue, ie. brain, CNS and VNC, resulting from running the FindAllMarkers algorithm as detailed in the methods for the temporal analysis. An additional sheet contains the number of cells per cluster detected in each tissue dissection. Supplementary_spreadsheet_5_Differential_expres [file 13064_2022_164_MOESM1_ESM.zip › Supplementary/Supplementary_Spreadsheets_and_table/Supplementary_spreadsheet_17_Enriched_markers_per_cluster_48_vs_24h.xlsx]

## Sheet: Immat N
p_val	avg_log2FC	pct.1	pct.2	p_val_adj	gene
0	0.394608	0.385	0.135	0	ND-15
0	0.6754	0.551	0.224	0	kis
0	0.975357	0.299	0.045	0	CG15353
0	0.428276	0.447	0.169	0	CG15628
0	0.561211	0.718	0.389	0	Msp300
0	0.393607	0.401	0.143	0	Acbp1
0	0.412392	0.425	0.157	0	Pka-C1
0	0.418968	0.376	0.127	0	Nedd8
0	0.53692	0.382	0.135	0	Sidpn
0	0.397899	0.395	0.145	0	Lar
0	0.458883	0.27	0.073	0	Fs(2)Ket
0	0.469189	0.871	0.556	0	nrv3
0	0.38357	0.441	0.168	0	Yeti
0	1.01445	0.418	0.097	0	Gprk1
0	0.676756	0.282	0.061	0	Nipped-A
0	0.668698	0.304	0.073	0	Not3
0	0.544153	0.765	0.437	0	Act42A
0	0.459887	0.576	0.256	0	Vha16-1
0	0.374758	0.544	0.233	0	Gapdh1
0	0.497609	0.981	0.824	0	Obp44a
0	0.932587	0.235	0.05	0	pdm3
0	0.439619	0.372	0.123	0	CG12384
0	0.746509	0.271	0.057	0	otk
0	0.459805	0.678	0.308	0	CG8860
0	0.416239	0.342	0.109	0	Sec61beta
0	0.611521	0.856	0.522	0	HmgD
0	0.749109	0.747	0.36	0	CG2852
0	0.46941	0.674	0.32	0	CG30172
0	0.491356	0.78	0.399	0	ATPsynF
0	0.618605	0.28	0.065	0	E(bx)
0	0.990933	0.542	0.206	0	miple1
0	0.749456	0.63	0.288	0	CG13928
0	0.682397	0.466	0.153	0	Non2
0	0.569463	0.396	0.127	0	CG15012
0	0.59828	0.499	0.182	0	Sf3b6
0	0.550099	0.439	0.147	0	Acbp2
0	0.568418	0.646	0.317	0	Ank2
0	0.557709	0.742	0.403	0	Argk
0	0.671603	0.356	0.098	0	Hsp67Ba
0	0.442478	0.346	0.112	0	eIF4E1
0	0.473222	0.363	0.127	0	CG3408
0	0.386338	0.49	0.204	0	ATPsynB
0	0.570839	0.544	0.213	0	Sod1
0	0.771635	0.236	0.034	0	Ptp69D
0	0.616915	0.594	0.247	0	CG5151
0	0.438923	0.433	0.16	0	Abl
0	1.24133	0.938	0.677	0	lncRNA:noe
0	0.429857	0.757	0.384	0	UQCR-Q
0	0.430057	0.598	0.274	0	CG7646
0	1.28137	0.88	0.543	0	jim
0	0.434853	0.396	0.145	0	Arf79F
0	0.414582	0.639	0.285	0	ND-MLRQ
0	0.463316	0.43	0.152	0	ND-AGGG
0	0.750785	0.753	0.312	0	UQCR-11
0	0.718778	0.383	0.108	0	l(3)80Fg
0	0.602058	0.352	0.1	0	l(3)80Fj
0	0.992171	0.221	0.023	0	Myo81F
0	0.637809	0.25	0.05	0	Parp
0	0.485676	0.674	0.314	0	COX7A
0	0.372429	0.455	0.181	0	Prosbeta3
0	0.468959	0.642	0.297	0	Calr
0	0.530137	0.866	0.487	0	MtnA
0	1.58952	0.742	0.382	0	pros
0	0.512684	0.933	0.658	0	fabp
0	0.492558	0.616	0.258	0	ATPsynE
0	0.423057	0.977	0.777	0	His4r
0	0.557054	0.702	0.365	0	eff
0	0.388442	0.466	0.187	0	Set
0	0.390715	0.536	0.232	0	ATPsynO
0	0.432713	0.29	0.084	0	CG14321
0	0.651334	0.204	0.036	0	tinc
0	0.452074	0.583	0.255	0	Ssdp
0	0.451826	0.778	0.429	0	Syp
0	0.723373	0.455	0.145	0	CG43222
0	0.547282	0.241	0.053	0	tau
0	0.58944	0.794	0.425	0	Obp99a
0	0.512844	0.331	0.095	0	janA
0	0.545881	0.523	0.225	0	eEF1alpha2
0	0.647247	0.205	0.031	0	PlexB
0	0.521637	0.411	0.14	0	pan
0	0.589096	0.398	0.133	0	PMCA
0	0.528525	0.255	0.062	0	Thd1
0	0.526227	0.321	0.089	0	eIF4G1
0	0.752968	0.304	0.065	0	PlexA
0	0.60828	0.428	0.142	0	CaMKII
0	0.620149	0.284	0.064	0	Cals
0	0.574872	0.231	0.047	0	CG32017
0	0.636448	0.217	0.037	0	pho
0	0.522325	0.233	0.052	0	Dyrk3
0	0.809685	0.28	0.051	0	Cadps
0	0.428473	0.994	0.891	0	mt:lrRNA
0	0.494315	0.345	0.109	0	mt:srRNA
0	0.809553	0.292	0.049	0	28SrRNA-Psi:CR40596
0	0.592875	0.463	0.173	0	OtopLa
0	0.513836	0.931	0.713	0	Act5C
0	0.597651	0.458	0.16	0	mahe
0	0.826014	0.475	0.167	0	sn
0	0.555841	0.282	0.076	0	CG9686
0	1.26046	0.415	0.158	0	lncRNA:roX2
0	0.468937	0.661	0.292	0	sun
0	0.589969	0.86	0.526	0	Cyp1
0	0.457399	0.303	0.088	0	Sec61gamma
0	0.690296	0.639	0.257	0	mamo
6.15921e-308	0.468648	0.308	0.096	7.00302e-304	CG14207
7.10417e-308	0.343657	0.434	0.169	8.07744e-304	crp
1.34167e-307	0.365658	0.442	0.173	1.52548e-303	ogre
3.17115e-306	0.397997	0.505	0.215	3.6056e-302	Roc1a
4.09206e-306	0.3546	0.368	0.13	4.65268e-302	Ssb-c31a
3.59114e-305	0.333669	0.402	0.15	4.08313e-301	Tim17b
1.7265e-302	0.562586	0.222	0.049	1.96303e-298	CG12643
5.56182e-301	0.343717	0.398	0.15	6.32379e-297	Rpb12
6.25799e-300	0.375334	0.505	0.216	7.11533e-296	CG34401
5.58494e-298	0.519814	0.263	0.071	6.35008e-294	CG43085
7.46356e-297	0.40045	0.376	0.139	8.48607e-293	Sh
2.28037e-296	0.379754	0.335	0.113	2.59278e-292	upSET
1.4299e-294	0.394357	0.689	0.348	1.62579e-290	CG43736
5.7191e-294	0.335412	0.422	0.166	6.50262e-290	SkpA
3.65109e-293	0.433001	0.288	0.087	4.15129e-289	kuk
1.04186e-292	0.496238	0.199	0.038	1.18459e-288	tud
2.03056e-290	0.347903	0.354	0.126	2.30874e-286	Smox
1.14535e-289	0.404503	0.342	0.121	1.30226e-285	Caper
3.00171e-289	0.458059	0.278	0.083	3.41294e-285	CG6024
1.33524e-286	0.429742	0.307	0.101	1.51816e-282	CG17816
2.11489e-286	0.383513	0.277	0.082	2.40463e-282	EloC
2.73436e-285	0.342041	0.339	0.118	3.10896e-281	Pfdn1
3.48856e-285	0.573234	0.166	0.022	3.96649e-281	CG31998
2.60245e-284	0.319919	0.4	0.154	2.95898e-280	CG40045
4.51665e-284	0.325033	0.471	0.198	5.13543e-280	Rho1
8.98955e-283	0.387123	0.815	0.453	1.02211e-278	CG7630
1.58288e-282	0.305802	0.421	0.168	1.79974e-278	vig
6.3379e-282	0.340734	0.603	0.286	7.20619e-278	ATPsynbeta
1.20284e-280	0.438157	0.226	0.055	1.36763e-276	Sirup
3.77204e-280	0.339271	0.623	0.297	4.28881e-276	CG13551
2.69084e-279	0.365119	0.658	0.326	3.05948e-275	COX6B
4.03749e-279	0.321109	0.378	0.143	4.59062e-275	CkIIalpha
4.78022e-279	0.302286	0.434	0.177	5.43511e-275	CG9034
2.80676e-277	0.325925	0.378	0.144	3.19128e-273	SF2
3.99084e-277	0.357056	0.531	0.241	4.53759e-273	cpx
3.02345e-276	0.463321	0.609	0.312	3.43767e-272	br
4.12195e-276	0.308034	0.359	0.133	4.68666e-272	CG17059
1.39758e-275	0.342965	0.323	0.111	1.58904e-271	Syt1
1.15268e-274	0.282941	0.481	0.207	1.3106e-270	Pomp
2.74041e-274	0.341397	0.271	0.081	3.11585e-270	Gabat
3.89689e-274	0.276832	0.514	0.225	4.43077e-270	COX5B
4.91383e-274	0.271994	0.455	0.191	5.58702e-270	SmE
8.29388e-273	0.788661	0.159	0.022	9.43014e-269	CG34355
1.17969e-271	0.304344	0.469	0.202	1.3413e-267	Fer1HCH
5.64992e-271	0.305296	0.33	0.117	6.42396e-267	ERp60
6.87299e-271	0.362844	0.663	0.331	7.81459e-267	COX5A
4.82836e-270	0.362967	0.283	0.09	5.48985e-266	Pdi
8.25545e-269	0.305365	0.351	0.13	9.38645e-265	CG10077
5.19002e-268	0.279371	0.436	0.18	5.90105e-264	robl
7.25275e-268	0.329066	0.737	0.38	8.24637e-264	ATPsynG
1.25811e-267	0.363357	0.289	0.095	1.43047e-263	CG42450
9.73975e-267	0.414881	0.941	0.762	1.10741e-262	14-3-3epsilon
1.96856e-266	0.339008	0.279	0.089	2.23825e-262	Kap-alpha3
3.02456e-266	0.313625	0.363	0.138	3.43892e-262	Nipped-B
8.38443e-266	0.437554	0.224	0.058	9.5331e-262	lncRNA:CR42862
1.45285e-265	0.542402	0.189	0.038	1.65189e-261	apolpp
7.00852e-265	0.419298	0.222	0.057	7.96869e-261	anne
1.75843e-264	0.317946	0.345	0.129	1.99933e-260	MFS17
2.63899e-264	0.461469	0.286	0.095	3.00053e-260	fend
3.05751e-264	0.528232	0.171	0.03	3.47639e-260	onecut
3.19984e-264	0.262446	0.531	0.239	3.63821e-260	ATPsynCF6
7.17029e-264	0.343441	0.272	0.085	8.15263e-260	CG7781
5.50206e-263	0.589066	0.263	0.083	6.25584e-259	Dscam2
9.78602e-263	0.322661	0.617	0.303	1.11267e-258	unc-13
1.31113e-262	0.427306	0.214	0.053	1.49075e-258	Acn
2.02206e-262	0.45072	0.618	0.314	2.29908e-258	myr-GFP-p10
2.38004e-262	0.368158	0.625	0.314	2.70611e-258	Eip75B
6.4292e-262	0.396338	0.228	0.061	7.31e-258	Uba1
1.12296e-261	0.325086	0.29	0.096	1.2768e-257	da
1.72978e-261	0.268863	0.383	0.151	1.96676e-257	cl
5.05319e-261	0.313865	0.311	0.109	5.74548e-257	CG11873
1.70542e-260	0.283084	0.481	0.211	1.93907e-256	Rsf1
2.59046e-260	0.383893	0.262	0.081	2.94535e-256	Atg8a
4.71306e-260	0.323485	0.327	0.119	5.35874e-256	Phf5a
8.78247e-260	0.443079	0.202	0.047	9.98567e-256	Top2
1.65495e-259	0.292518	0.329	0.12	1.88167e-255	eEF1delta
2.13549e-259	0.284871	0.485	0.216	2.42806e-255	mam
4.01457e-259	0.296569	0.392	0.159	4.56457e-255	Srrm234
9.81635e-259	0.4098	0.245	0.072	1.11612e-254	Dbp80
1.47572e-256	0.28495	0.314	0.111	1.6779e-252	SdhC
2.42005e-256	0.277403	0.32	0.116	2.7516e-252	Prosalpha2
3.54966e-256	0.352099	0.389	0.159	4.03597e-252	Dscam1
3.76305e-256	0.359414	0.241	0.07	4.27859e-252	CG4502
6.35479e-256	0.270011	0.395	0.159	7.2254e-252	Ptp10D
7.86877e-256	0.390518	0.213	0.054	8.94679e-252	Ythdf
2.26355e-255	0.493477	0.166	0.029	2.57366e-251	CG10417
6.42881e-255	0.483698	0.636	0.338	7.30956e-251	Jupiter
1.51363e-254	0.278053	0.318	0.114	1.721e-250	Rad23
1.55552e-254	0.388825	0.243	0.072	1.76863e-250	lgs
1.02456e-253	0.277703	0.342	0.129	1.16493e-249	Pfdn6
1.43055e-253	0.318565	0.698	0.355	1.62653e-249	levy
3.29023e-253	0.292961	0.315	0.113	3.74099e-249	DCP2
4.27869e-253	0.445713	0.192	0.043	4.86487e-249	Syt7
2.9593e-252	0.280872	0.383	0.154	3.36472e-248	lwr
4.36981e-252	0.280081	0.434	0.185	4.96848e-248	ATPsyngamma
7.96672e-252	0.267724	0.378	0.15	9.05816e-248	Tpi
1.11396e-251	0.270862	0.419	0.176	1.26657e-247	Prosbeta1
2.25928e-251	0.294359	0.355	0.138	2.5688e-247	hwt
5.66593e-251	0.373494	0.212	0.054	6.44216e-247	Rab11
1.23516e-250	0.275025	0.34	0.129	1.40437e-246	Prosalpha3
1.16481e-249	0.378503	0.214	0.056	1.32439e-245	CG41099
4.761e-249	0.271382	0.364	0.143	5.41326e-245	CG33303
8.02676e-249	0.252171	0.651	0.322	9.12643e-245	CG41128
6.05593e-248	0.26802	0.44	0.19	6.88559e-244	mnb
1.01577e-246	0.250793	0.399	0.165	1.15493e-242	CG17776
1.33512e-246	0.361769	0.221	0.061	1.51803e-242	Nup153
1.52531e-246	0.304588	0.274	0.091	1.73428e-242	CG5532
5.80146e-246	0.245997	0.4	0.166	6.59626e-242	Tapdelta
1.1085e-245	0.297189	0.261	0.083	1.26037e-241	Cyt-b5
1.75173e-245	0.307074	0.28	0.095	1.99172e-241	CG16791
1.77085e-245	0.374202	0.837	0.52	2.01346e-241	HmgZ
7.45994e-245	0.425852	0.175	0.035	8.48196e-241	ctrip
8.4103e-245	0.239032	0.375	0.151	9.56251e-241	Vha13
8.92303e-245	0.223363	0.401	0.166	1.01455e-240	Dad1
1.95702e-244	0.288182	0.267	0.087	2.22514e-240	Lis-1
2.53726e-244	0.357962	0.236	0.071	2.88486e-240	gw
6.7552e-244	0.295157	0.282	0.096	7.68067e-240	shrb
2.66515e-243	0.242117	0.385	0.158	3.03028e-239	Diap1
2.97643e-242	0.291049	0.26	0.084	3.3842e-238	zip
3.34407e-242	0.279321	0.282	0.097	3.80221e-238	CG11360
3.65737e-242	0.364474	0.23	0.066	4.15843e-238	CAH1
4.25596e-242	0.351704	0.251	0.079	4.83903e-238	glo
4.49002e-242	0.233775	0.31	0.113	5.10516e-238	CG5676
6.70038e-242	0.23882	0.402	0.168	7.61834e-238	ATPsyndelta
7.04839e-242	0.26492	0.309	0.113	8.01402e-238	sima
9.68027e-242	0.267958	0.316	0.117	1.10065e-237	Prosbeta6
1.45836e-241	0.265764	0.333	0.128	1.65815e-237	CG2021
1.55289e-240	0.244443	0.362	0.145	1.76563e-236	Sf3b5
1.7659e-240	0.209263	0.513	0.234	2.00783e-236	RNASEK
6.1971e-240	0.307774	0.28	0.096	7.0461e-236	ubl
1.54643e-239	0.21796	0.399	0.166	1.75829e-235	CkIalpha
1.70551e-239	0.546626	0.767	0.512	1.93917e-235	Ggamma30A
4.04556e-239	0.284067	0.331	0.127	4.5998e-235	mRpL34
2.70758e-238	0.283859	0.678	0.348	3.07852e-234	Gapdh2
6.97169e-238	0.292096	0.594	0.292	7.92682e-234	Fim
3.62241e-237	0.319679	0.287	0.101	4.11868e-233	CG33170
9.3572e-237	0.256545	0.285	0.1	1.06391e-232	RFeSP
1.0486e-236	0.282167	0.325	0.124	1.19226e-232	p120ctn
1.53193e-236	0.369519	0.22	0.063	1.7418e-232	CG5446
1.74213e-236	0.24844	0.434	0.191	1.98081e-232	hts
1.13752e-235	0.22328	0.51	0.235	1.29336e-231	HINT1
2.71318e-235	0.313192	0.253	0.082	3.08488e-231	CG32276
2.76103e-235	0.24281	0.306	0.113	3.13929e-231	Prosbeta4
4.07922e-235	0.322084	0.23	0.068	4.63807e-231	CG13220
1.01488e-234	0.249568	0.316	0.119	1.15392e-230	CG6115
5.18722e-234	0.431365	0.162	0.031	5.89787e-230	mAChR-A
6.44116e-234	0.423654	0.178	0.04	7.32359e-230	Aplip1
7.73415e-234	0.277541	0.462	0.212	8.79373e-230	dysc
6.57061e-232	0.302794	0.251	0.082	7.47078e-228	Snap25
1.99388e-231	0.235583	0.32	0.122	2.26704e-227	Aps
5.16795e-231	0.341129	0.201	0.053	5.87596e-227	Fmr1
8.04382e-231	0.367885	0.238	0.075	9.14583e-227	Nlg2
1.37508e-230	0.344831	0.222	0.065	1.56347e-226	CG30122
2.27148e-230	0.400766	0.183	0.043	2.58268e-226	Arl4
3.18431e-230	0.207592	0.493	0.227	3.62056e-226	Sdc
6.27767e-230	0.250781	0.278	0.097	7.13771e-226	CG14442
2.07537e-229	0.446475	0.146	0.024	2.3597e-225	Sema2a
3.60894e-229	0.302774	0.306	0.115	4.10337e-225	Rim
5.45092e-229	0.535454	0.181	0.043	6.1977e-225	nAChRalpha7
8.97912e-229	0.2919	0.288	0.105	1.02093e-224	CG1943
9.50046e-229	0.283545	0.224	0.067	1.0802e-224	Idh
1.7368e-228	0.409579	0.158	0.03	1.97474e-224	Ank
1.83952e-228	0.252517	0.314	0.12	2.09153e-224	bip2
1.88307e-228	0.32871	0.208	0.058	2.14105e-224	Tsp97E
2.01448e-228	0.226196	0.342	0.137	2.29046e-224	Pfdn5
5.46107e-228	0.315389	0.226	0.068	6.20924e-224	Jarid2
9.65597e-228	0.39986	0.197	0.052	1.09788e-223	CG11030
2.60583e-227	0.293273	0.248	0.081	2.96283e-223	shot
2.96947e-227	0.249595	0.286	0.104	3.37629e-223	InR
5.07541e-227	0.226595	0.393	0.167	5.77075e-223	gish
1.16229e-226	0.259303	0.253	0.084	1.32152e-222	Hipk
1.56827e-226	0.292184	0.242	0.078	1.78313e-222	Rbp1
2.00909e-226	0.244337	0.649	0.328	2.28433e-222	roh
3.39316e-226	0.237215	0.353	0.144	3.85802e-222	Hel25E
3.7012e-226	0.197864	0.352	0.142	4.20826e-222	Moe
5.90726e-226	0.27772	0.259	0.088	6.71656e-222	uex
4.94073e-224	0.340474	0.213	0.062	5.61761e-220	Haspin
9.06373e-222	0.255482	0.327	0.13	1.03055e-217	raskol
1.28691e-221	0.381222	0.194	0.052	1.46322e-217	Crk
2.02303e-221	0.396585	0.168	0.037	2.30019e-217	Nup358
3.52198e-221	0.276374	0.244	0.081	4.00449e-217	eIF4B
5.46375e-221	0.367264	0.224	0.069	6.21228e-217	Sirt1
5.90046e-221	0.387123	0.219	0.066	6.70883e-217	CG2269
1.099e-220	0.18231	0.349	0.142	1.24956e-216	CG9344
1.13992e-220	0.799837	0.223	0.073	1.29609e-216	dati
1.35244e-220	0.190601	0.39	0.166	1.53773e-216	path
2.39378e-220	0.237401	0.359	0.15	2.72173e-216	Pabp2
2.77915e-220	0.240195	0.269	0.096	3.15989e-216	Rab1
1.34624e-219	0.410373	0.148	0.027	1.53067e-215	CG42232
7.68608e-219	0.311551	0.205	0.058	8.73908e-215	grp
1.97462e-218	0.406421	0.158	0.032	2.24514e-214	B4
2.12135e-218	0.266006	0.618	0.312	2.41198e-214	porin
3.10739e-218	0.206093	0.326	0.129	3.5331e-214	brp
1.79678e-217	0.764589	0.184	0.048	2.04294e-213	scro
2.27856e-217	0.224299	0.294	0.111	2.59073e-213	nej
2.92051e-217	0.308854	0.238	0.078	3.32062e-213	mRpS21
3.98509e-217	0.193224	0.309	0.12	4.53105e-213	RhoGAP100F
5.39166e-217	0.25732	0.246	0.082	6.13032e-213	ND-B18
8.42658e-217	0.196427	0.354	0.146	9.58102e-213	Pp1-87B
7.12696e-216	0.209646	0.325	0.129	8.10335e-212	Prosalpha5
4.83284e-215	0.251891	0.236	0.077	5.49494e-211	pnut
6.98132e-215	0.180465	0.443	0.201	7.93776e-211	CG11267
8.44393e-215	0.17561	0.45	0.204	9.60075e-211	Reph
1.60815e-214	0.176439	0.393	0.171	1.82846e-210	TfIIA-S
1.75954e-214	0.237711	0.269	0.097	2.00059e-210	Arpc4
6.62267e-214	0.195317	0.496	0.234	7.52997e-210	Ran
1.23378e-213	0.440116	0.731	0.454	1.40281e-209	Hsp23
1.53479e-213	0.298701	0.245	0.083	1.74505e-209	CG40228
2.15365e-213	0.231728	0.247	0.084	2.4487e-209	sqh
2.73126e-213	0.330991	0.186	0.049	3.10544e-209	dom
6.04692e-213	0.2781	0.207	0.061	6.87535e-209	NUCB1
7.5355e-213	0.315238	0.194	0.054	8.56786e-209	flfl
8.88188e-213	0.326913	0.19	0.052	1.00987e-208	CG17528
9.04223e-213	0.261105	0.246	0.084	1.0281e-208	wde
9.50062e-213	0.248503	0.25	0.086	1.08022e-208	Vha14-1
1.04749e-212	0.339602	0.728	0.418	1.191e-208	spen
1.72428e-212	0.192204	0.388	0.169	1.96051e-208	Uch
1.82409e-212	0.229641	0.603	0.303	2.07399e-208	tou
1.99017e-212	0.388216	0.278	0.106	2.26282e-208	lncRNA:CR46006
2.60775e-212	0.238729	0.651	0.336	2.96501e-208	CG33774
5.05e-212	0.380604	0.172	0.042	5.74185e-208	CG17883
1.14084e-211	0.255266	0.251	0.087	1.29713e-207	CG14312
1.20241e-210	0.322525	0.198	0.057	1.36714e-206	CG14818
4.95626e-210	0.199308	0.357	0.151	5.63527e-206	CanB
6.62336e-210	0.358345	0.164	0.038	7.53076e-206	CG30389
7.38022e-210	0.22384	0.264	0.095	8.39131e-206	ND-B16.6
8.4118e-209	0.257275	0.235	0.079	9.56422e-205	drk
1.12049e-208	0.316362	0.189	0.052	1.274e-204	26-29-p
1.38111e-208	0.174421	0.334	0.137	1.57032e-204	Fis1
2.34711e-208	0.241377	0.268	0.098	2.66866e-204	CG42239
4.40093e-208	0.390248	0.154	0.033	5.00385e-204	vtd
4.43715e-208	0.177108	0.523	0.251	5.04504e-204	RpII18
5.74008e-208	0.299811	0.198	0.057	6.52647e-204	sau
8.00751e-208	0.179153	0.296	0.114	9.10453e-204	Rab35
8.3403e-208	0.163896	0.465	0.217	9.48292e-204	COX4
8.54029e-208	0.23864	0.253	0.09	9.71031e-204	tacc
1.15671e-207	0.167453	0.367	0.158	1.31518e-203	CG30423
2.25567e-207	0.252874	0.234	0.078	2.56469e-203	SelT
2.82731e-207	0.305526	0.282	0.107	3.21465e-203	pyd
2.87629e-207	0.332804	0.817	0.491	3.27034e-203	Tom7
1.75825e-206	0.165146	0.409	0.183	1.99913e-202	Rdl
3.8574e-206	0.207392	0.973	0.816	4.38587e-202	awd
7.2791e-206	0.395347	0.173	0.043	8.27633e-202	lncRNA:CR33938
2.47712e-205	0.1388	0.392	0.172	2.81648e-201	ND-ACP
4.94261e-205	0.201563	0.31	0.124	5.61974e-201	alt
1.20064e-204	0.293187	0.239	0.083	1.36513e-200	Arl6IP1
3.98242e-204	0.405605	0.126	0.019	4.52801e-200	Zyx
6.82486e-204	0.207247	0.273	0.103	7.75986e-200	beta-Spec
4.13283e-203	0.40614	0.172	0.044	4.69902e-199	kek2
5.8195e-203	0.226729	0.28	0.107	6.61677e-199	Dek
1.07649e-202	0.352959	0.247	0.089	1.22397e-198	NetB
1.13608e-202	0.181787	0.376	0.165	1.29172e-198	alphaTub84D
1.20868e-201	0.167763	0.383	0.17	1.37427e-197	klar
2.30498e-201	0.25219	0.237	0.082	2.62076e-197	NaPi-III
3.09354e-201	0.231552	0.285	0.11	3.51736e-197	CG1910
5.95445e-201	0.274459	0.7	0.379	6.7702e-197	CG13364
6.37109e-201	0.298745	0.189	0.054	7.24393e-197	VhaM9.7-a
9.83349e-201	0.158925	0.361	0.155	1.11807e-196	CG8108
3.28408e-200	0.434714	0.139	0.026	3.734e-196	CG40472
2.68622e-199	0.333125	0.142	0.028	3.05423e-195	PRL-1
3.36622e-199	0.264087	0.205	0.064	3.8274e-195	exd
7.19253e-199	0.183585	0.287	0.113	8.1779e-195	qvr
8.35979e-199	0.272078	0.717	0.392	9.50508e-195	Atpalpha
8.70913e-199	0.201286	0.225	0.075	9.90228e-195	Khc-73
2.6213e-198	0.395511	0.129	0.022	2.98041e-194	DIP2
2.87586e-198	0.217157	0.252	0.091	3.26985e-194	Pgk
5.31527e-198	0.208136	0.255	0.093	6.04346e-194	Nurf-38
5.65569e-198	0.382572	0.86	0.604	6.43052e-194	mt:Cyt-b
1.24223e-197	0.402544	0.119	0.017	1.41242e-193	CG30428
1.43919e-197	0.199394	0.272	0.104	1.63636e-193	ND-B17.2
1.59832e-197	0.21184	0.255	0.093	1.81729e-193	fra
1.98272e-197	0.172717	0.39	0.176	2.25435e-193	Rpb10
2.22055e-197	0.330231	0.152	0.034	2.52477e-193	Dp1
3.22398e-197	0.24503	0.204	0.063	3.66566e-193	Cisd2
4.4741e-197	0.251651	0.233	0.081	5.08706e-193	LRP1
8.4402e-197	0.135337	0.272	0.103	9.5965e-193	mtd
1.2083e-196	0.237219	0.309	0.127	1.37383e-192	nls-tdTomato
1.25524e-196	0.164059	0.54	0.265	1.42721e-192	wdb
4.19628e-196	0.242914	0.346	0.151	4.77117e-192	Cbp53E
1.00414e-195	0.180998	0.277	0.107	1.14171e-191	CG9919
1.90956e-195	0.195313	0.531	0.262	2.17117e-191	yps
2.70524e-195	0.173828	0.328	0.138	3.07585e-191	CG13917
3.15127e-195	0.212001	0.239	0.085	3.58299e-191	Arf102F
8.22027e-195	0.26163	0.197	0.06	9.34644e-191	l(2)k09913
1.01631e-194	0.244264	0.216	0.071	1.15554e-190	Galphaq
2.65711e-194	0.407275	0.122	0.019	3.02113e-190	nAChRalpha4
4.17071e-194	0.336116	0.135	0.026	4.7421e-190	Asator
6.19079e-194	0.166355	0.37	0.164	7.03893e-190	CG1677
8.44792e-194	0.135494	0.407	0.186	9.60529e-190	MED26
2.04797e-193	0.307653	0.175	0.048	2.32855e-189	CG8223
2.19705e-193	0.125249	0.386	0.173	2.49805e-189	hang
2.79863e-193	0.275244	0.236	0.084	3.18205e-189	CG7945
3.067e-193	0.272636	0.174	0.047	3.48718e-189	Csk
2.06544e-192	0.176509	0.26	0.098	2.34841e-188	Prosalpha4
2.61669e-192	0.224797	0.227	0.078	2.97518e-188	Uev1A
3.84221e-192	0.166766	0.281	0.11	4.36859e-188	EcR
4.45009e-192	0.15202	0.504	0.245	5.05975e-188	eIF1
4.69615e-192	0.176983	0.272	0.105	5.33952e-188	Sod2
5.91027e-192	0.341217	0.132	0.024	6.71998e-188	dpr21
8.56093e-192	0.343897	0.182	0.053	9.73378e-188	Ten-m
1.5085e-191	0.251862	0.239	0.087	1.71517e-187	CG42260
2.98371e-191	0.210172	0.243	0.088	3.39248e-187	CG8677
3.34959e-191	0.232417	0.206	0.066	3.80849e-187	Ras85D
4.17607e-190	0.316985	0.157	0.039	4.74819e-186	bif
4.51398e-190	0.202348	0.244	0.089	5.1324e-186	dod
6.42449e-190	0.217008	0.209	0.068	7.30465e-186	mgr
6.43315e-190	0.316193	0.156	0.038	7.31449e-186	Rheb
1.86801e-189	0.329458	0.145	0.032	2.12393e-185	Dab
2.50537e-189	0.144257	0.42	0.196	2.84861e-185	CG7637
3.5146e-189	0.161651	0.302	0.124	3.9961e-185	SmD1
4.68215e-189	0.189936	0.249	0.093	5.32361e-185	Cka
7.4973e-189	0.12771	0.413	0.191	8.52443e-185	cg
8.14765e-189	0.188233	0.298	0.121	9.26388e-185	ND-B15
9.66602e-189	0.169008	0.289	0.116	1.09903e-184	Pglym78
1.04275e-188	0.187029	0.24	0.087	1.18561e-184	Vha26
1.77298e-188	0.202461	0.524	0.263	2.01588e-184	CadN
2.83795e-188	0.11417	0.447	0.211	3.22675e-184	CG31140
4.32714e-188	0.342536	0.151	0.036	4.91995e-184	Hcf
7.87952e-188	0.257459	0.2	0.064	8.95902e-184	hrm
2.64382e-187	0.212067	0.242	0.089	3.00603e-183	Rpn11
4.60477e-187	0.203563	0.253	0.095	5.23563e-183	Rox8
5.42447e-187	0.234847	0.201	0.064	6.16762e-183	DENR
6.52381e-187	0.131799	0.402	0.186	7.41757e-183	mRpL33
8.61418e-187	0.19578	0.263	0.102	9.79432e-183	Ost48
2.56e-186	0.153205	0.269	0.104	2.91072e-182	Pfdn2
9.75794e-186	0.162078	0.244	0.089	1.10948e-181	7B2
1.7535e-185	0.133434	0.309	0.129	1.99372e-181	dUTPase
2.39405e-185	0.277487	0.177	0.051	2.72203e-181	Snoo
1.1174e-184	0.131859	0.554	0.278	1.27048e-180	nocte
2.77897e-184	0.114619	0.353	0.156	3.15969e-180	trx
3.66657e-184	0.324918	0.14	0.03	4.16889e-180	Corin
3.84381e-184	0.115234	0.351	0.155	4.37041e-180	ND-PDSW
4.57641e-184	0.251448	0.181	0.054	5.20338e-180	Rrp1
8.16722e-184	0.22326	0.671	0.402	9.28613e-180	lncRNA:roX1
3.68e-183	0.132346	0.312	0.133	4.18416e-179	Rab2
3.83987e-183	0.16195	0.243	0.09	4.36593e-179	Eb1
5.21711e-183	0.139306	0.315	0.134	5.93185e-179	Spase12
5.36604e-183	0.201585	0.201	0.066	6.10119e-179	CG8929
9.44064e-183	0.229293	0.249	0.094	1.0734e-178	CG44242
1.39779e-182	0.253728	0.174	0.05	1.58929e-178	CG11444
1.48901e-182	0.158301	0.473	0.233	1.693e-178	Pep
2.57921e-182	0.260928	0.182	0.055	2.93256e-178	CG31712
3.48002e-182	0.235801	0.202	0.067	3.95678e-178	Tim9a
7.03231e-182	0.160791	0.259	0.1	7.99574e-178	PHGPx
8.35939e-182	0.22326	0.193	0.061	9.50462e-178	CG12099
1.01168e-181	0.223815	0.215	0.074	1.15028e-177	ND-13A
1.13224e-181	0.204408	0.668	0.357	1.28735e-177	ND-MWFE
1.32498e-181	0.235947	0.189	0.059	1.5065e-177	mbf1
1.49101e-181	0.209499	0.688	0.37	1.69528e-177	Oda
1.66435e-181	0.143629	0.415	0.195	1.89236e-177	His2Av
1.71106e-181	0.153863	0.242	0.09	1.94547e-177	dpr7
2.37784e-181	0.295235	0.154	0.039	2.70361e-177	Lamp1
3.6427e-181	0.278188	0.451	0.23	4.14175e-177	CG17716
3.80476e-181	0.145354	0.282	0.114	4.32601e-177	ReepB
7.47408e-181	0.110173	0.467	0.226	8.49803e-177	ND-B12
9.92759e-181	0.129864	0.282	0.114	1.12877e-176	CG17272
1.202e-180	0.125952	0.342	0.151	1.36667e-176	lost
1.55251e-180	0.196303	0.222	0.078	1.7652e-176	CG12279
5.14294e-180	0.268156	0.177	0.053	5.84752e-176	CG10098
5.50081e-180	0.148873	0.262	0.102	6.25442e-176	Myc
6.91803e-180	0.17944	0.242	0.091	7.8658e-176	hfp
1.98365e-179	0.14841	0.559	0.284	2.25541e-175	Tctp
2.07825e-179	0.269252	0.213	0.074	2.36298e-175	ewg
2.99431e-179	0.183617	0.541	0.277	3.40453e-175	elav
3.10218e-179	0.120858	0.625	0.331	3.52718e-175	IA-2
3.18108e-179	0.233313	0.209	0.071	3.61689e-175	Npc2a
3.77462e-179	0.248041	0.759	0.433	4.29175e-175	Neb-cGP
4.64217e-179	0.305613	0.895	0.659	5.27814e-175	ATPsynC
1.17183e-178	0.271473	0.183	0.057	1.33237e-174	Chro
1.70577e-178	0.310184	0.144	0.034	1.93946e-174	GstE12
2.58308e-178	0.150533	0.269	0.107	2.93696e-174	Rpb11
3.24499e-178	0.276028	0.825	0.501	3.68955e-174	COX8
5.0708e-178	0.119394	0.293	0.122	5.7655e-174	Ubc2
5.98262e-178	0.249768	0.177	0.053	6.80224e-174	Vps60
7.22263e-178	0.278529	0.152	0.039	8.21213e-174	Su(var)2-HP2
1.41237e-177	0.169621	0.243	0.092	1.60587e-173	Xbp1
1.65513e-177	0.2138	0.211	0.074	1.88188e-173	AP-2sigma
3.57235e-177	0.140672	0.527	0.266	4.06177e-173	mub
7.32429e-177	0.203489	0.228	0.084	8.32772e-173	CG14715
1.10168e-176	0.167863	0.604	0.316	1.25261e-172	Sema1a
2.41824e-176	0.217697	0.188	0.06	2.74953e-172	larp
1.30765e-175	0.129914	0.396	0.186	1.4868e-171	CG32264
1.31942e-175	0.156259	0.232	0.086	1.50018e-171	Tim23
1.69006e-175	0.101194	0.323	0.141	1.9216e-171	Spn
2.29159e-175	0.168783	0.23	0.085	2.60553e-171	icln
4.02143e-175	0.36515	0.125	0.024	4.57236e-171	CG7607
8.47653e-175	0.31085	0.168	0.049	9.63781e-171	GABA-B-R1
8.49905e-175	0.151931	0.246	0.095	9.66342e-171	dj-1beta
8.88756e-175	0.288277	0.159	0.044	1.01052e-170	BI-1
1.01012e-174	0.115651	0.991	0.86	1.1485e-170	RpL38
1.96957e-174	0.177693	0.242	0.094	2.2394e-170	CCT5
2.22347e-174	0.261179	0.185	0.058	2.52809e-170	ND-B14.5A
2.65309e-174	0.157398	0.603	0.316	3.01656e-170	CG13751
2.89934e-174	0.24469	0.179	0.056	3.29654e-170	PNUTS
3.68074e-174	0.120921	0.326	0.144	4.185e-170	PyK
4.12637e-174	0.133477	0.266	0.107	4.69168e-170	AP-1gamma
6.84786e-174	0.123741	0.263	0.105	7.78602e-170	NAT1
1.5462e-173	0.217443	0.194	0.064	1.75803e-169	bin3
1.5779e-173	0.106506	0.322	0.142	1.79407e-169	maf-S
1.8089e-173	0.244837	0.154	0.041	2.05672e-169	CG7029
4.94424e-173	0.17384	0.203	0.069	5.62161e-169	CG1307
5.39524e-173	0.206981	0.611	0.333	6.13439e-169	Hex-A
6.5617e-173	0.241558	0.165	0.047	7.46066e-169	Pka-R1
8.14386e-173	0.214442	0.2	0.068	9.25957e-169	CG6523
9.17269e-173	0.254894	0.192	0.064	1.04293e-168	Rpn10
9.8184e-173	0.101282	0.385	0.181	1.11635e-168	Gprk2
1.00849e-172	0.272924	0.176	0.054	1.14665e-168	CG5746
1.59451e-172	0.321291	0.141	0.034	1.81296e-168	CG44325
3.88433e-172	0.273313	0.159	0.044	4.41649e-168	CG5554
7.17579e-172	0.147286	0.245	0.096	8.15887e-168	me31B
7.38115e-172	0.291523	0.15	0.039	8.39236e-168	Zip102B
2.14213e-171	0.281976	0.133	0.03	2.43561e-167	Zir
2.42083e-171	0.214588	0.181	0.057	2.75249e-167	RhoGDI
3.83048e-171	0.333509	0.133	0.03	4.35525e-167	NfI
4.14035e-171	0.286618	0.15	0.039	4.70758e-167	SP2353
4.20209e-171	0.154222	0.547	0.282	4.77778e-167	Su(var)205
5.37179e-171	0.149515	0.257	0.103	6.10772e-167	nAChRalpha5
7.61757e-171	0.150902	0.244	0.095	8.66117e-167	CG34132
1.3687e-170	0.115207	0.259	0.104	1.55621e-166	Rpt6
3.6009e-170	0.297661	0.162	0.046	4.09423e-166	VAChT
3.81613e-170	0.202764	0.202	0.07	4.33894e-166	Dlc90F
6.32272e-170	0.261367	0.153	0.042	7.18893e-166	promL
2.616e-169	0.112107	0.245	0.096	2.9744e-165	Ubi-p63E
7.26868e-169	0.233093	0.189	0.062	8.26449e-165	Ilp5
1.52521e-168	0.170825	0.642	0.342	1.73416e-164	SmF
1.60448e-168	0.182922	0.646	0.352	1.8243e-164	kra
3.68912e-168	0.197396	0.214	0.078	4.19453e-164	px
4.53799e-168	0.225469	0.638	0.35	5.1597e-164	Appl
4.63132e-168	0.109271	0.251	0.099	5.26581e-164	NP15.6
7.16924e-168	0.100977	0.367	0.171	8.15143e-164	Lam
1.21219e-167	0.287705	0.14	0.035	1.37825e-163	Ehbp1
1.23652e-167	0.183378	0.216	0.079	1.40592e-163	wap
1.71896e-167	0.338433	0.13	0.029	1.95445e-163	CG42337
1.92926e-167	0.105679	0.546	0.278	2.19357e-163	eEF2
1.94678e-167	0.150077	0.263	0.108	2.21349e-163	CG43324
2.86792e-167	0.33221	0.14	0.035	3.26082e-163	CG15765
1.52321e-166	0.272748	0.137	0.033	1.73189e-162	sov
1.95241e-166	0.129019	0.271	0.113	2.21989e-162	x16
3.15214e-166	0.173307	0.197	0.068	3.58398e-162	LRR
6.9558e-166	0.264907	0.137	0.034	7.90874e-162	Cow
1.09919e-165	0.25617	0.165	0.05	1.24978e-161	rl
1.19541e-165	0.21251	0.172	0.053	1.35918e-161	bai
3.07648e-165	0.274432	0.161	0.048	3.49796e-161	VhaM9.7-b
4.85204e-165	0.293537	0.174	0.055	5.51677e-161	Dscam4
7.98308e-165	0.233136	0.163	0.049	9.07676e-161	Nckx30C
8.2628e-165	0.17957	0.2	0.07	9.39481e-161	CaBP1
8.53125e-165	0.278665	0.148	0.04	9.70003e-161	Idgf4
9.82817e-165	0.184429	0.184	0.061	1.11746e-160	ND-18
1.27538e-164	0.11028	0.279	0.118	1.45011e-160	sxc
1.64606e-164	0.255009	0.161	0.048	1.87158e-160	CSN5
1.88957e-164	0.15149	0.224	0.085	2.14844e-160	spt4
2.7649e-164	0.179985	0.207	0.075	3.14369e-160	CG7920
5.69987e-164	0.233029	0.14	0.036	6.48076e-160	Tudor-SN
1.08728e-163	0.123264	0.251	0.101	1.23624e-159	Bin1
2.12997e-163	0.191862	0.214	0.079	2.42178e-159	LSm7
3.77834e-163	0.135611	0.259	0.107	4.29597e-159	UQCR-C2
1.29808e-162	0.269923	0.142	0.037	1.47592e-158	Ama
1.51779e-162	0.178942	0.188	0.064	1.72572e-158	mmd
2.13173e-162	0.152286	0.234	0.091	2.42378e-158	CG11858
2.62534e-162	0.180778	0.215	0.08	2.98501e-158	CG9135
5.26419e-162	0.256845	0.817	0.511	5.98538e-158	Fkbp12
5.27852e-162	0.285394	0.139	0.036	6.00167e-158	Tif-IA
8.57422e-162	0.152372	0.209	0.077	9.74888e-158	Scsalpha1
5.44612e-161	0.210875	0.175	0.056	6.19224e-157	Mgstl
7.24525e-161	0.210986	0.161	0.048	8.23785e-157	Smn
7.4058e-161	0.110902	0.3	0.133	8.4204e-157	ND-B14
7.71587e-161	0.267863	0.14	0.037	8.77294e-157	Ubc10
8.25175e-161	0.137171	0.266	0.112	9.38224e-157	NHP2
1.07647e-160	0.140775	0.212	0.079	1.22395e-156	Larp4B
1.62087e-160	0.190796	0.177	0.058	1.84293e-156	CG5903
2.46155e-160	0.190615	0.192	0.067	2.79878e-156	Rab6
2.80052e-160	0.173903	0.167	0.052	3.18419e-156	Mtor
3.87401e-160	0.223016	0.168	0.053	4.40475e-156	NFAT
5.5497e-160	0.255548	0.154	0.045	6.31001e-156	Map60
9.91242e-160	0.195927	0.148	0.041	1.12704e-155	Lpin
2.15351e-159	0.194051	0.183	0.062	2.44854e-155	CG8289
2.35158e-159	0.143116	0.22	0.084	2.67374e-155	Rpt1
7.578e-159	0.152376	0.189	0.065	8.61618e-155	Patronin
7.98135e-159	0.122845	0.222	0.085	9.07479e-155	CSN7
1.15109e-158	0.445704	0.149	0.043	1.30879e-154	VGlut
1.46677e-158	0.121611	0.295	0.13	1.66772e-154	SKIP
2.2087e-158	0.191149	0.19	0.066	2.5113e-154	CG17202
2.57186e-158	0.213898	0.182	0.062	2.9242e-154	G9a
1.16535e-157	0.251467	0.137	0.036	1.325e-153	dikar
1.35063e-157	0.130887	0.231	0.091	1.53566e-153	UQCR-C1
1.37639e-157	0.145935	0.209	0.079	1.56496e-153	zetaCOP
2.11917e-157	0.13109	0.218	0.083	2.4095e-153	Actbeta
2.32378e-157	0.194948	0.161	0.049	2.64214e-153	Spt6
2.60303e-157	0.18983	0.196	0.071	2.95965e-153	CG5885
2.73325e-157	0.126182	0.525	0.275	3.10771e-153	Drep2
3.06649e-157	0.185722	0.172	0.056	3.4866e-153	dtn
6.90573e-157	0.208273	0.168	0.054	7.85181e-153	Cbp20
7.03522e-157	0.158722	0.202	0.074	7.99905e-153	CG3566
8.15507e-157	0.120077	0.215	0.082	9.27231e-153	Fkbp59
8.50705e-157	0.141905	0.623	0.334	9.67251e-153	Rap1
9.40353e-157	0.102089	0.221	0.085	1.06918e-152	Rpn5
1.07721e-156	0.17914	0.179	0.06	1.22479e-152	MCTS1
1.27331e-156	0.255175	0.152	0.045	1.44775e-152	CG17454
1.55341e-156	0.223765	0.166	0.052	1.76623e-152	e(y)2
2.74408e-156	0.270236	0.138	0.036	3.12002e-152	Pcd
2.89578e-156	0.155937	0.195	0.07	3.2925e-152	CG34159
3.26171e-156	0.130513	0.217	0.083	3.70857e-152	CG9917
4.79026e-156	0.141474	0.201	0.073	5.44653e-152	Apt1
5.9394e-156	0.229105	0.14	0.038	6.7531e-152	sol
7.11945e-156	0.183572	0.195	0.071	8.09482e-152	Alh
1.86488e-155	0.431849	0.26	0.116	2.12037e-151	bab2
2.26871e-155	0.235881	0.883	0.594	2.57952e-151	rin
4.71195e-155	0.183786	0.192	0.069	5.35749e-151	CG11699
6.28685e-155	0.20331	0.192	0.069	7.14815e-151	mRpL42
1.33448e-154	0.113518	0.246	0.102	1.51731e-150	CG10418
2.41165e-154	0.139546	0.196	0.071	2.74204e-150	rump
4.36867e-154	0.191638	0.166	0.053	4.96718e-150	Tim8
7.81843e-154	0.137433	0.278	0.123	8.88956e-150	Cngl
7.94833e-154	0.212472	0.169	0.055	9.03725e-150	BNIP3
1.63123e-153	0.106187	0.221	0.087	1.8547e-149	Ccdc58
1.79668e-153	0.253618	0.17	0.057	2.04282e-149	mRpS14
4.64843e-153	0.121765	0.217	0.084	5.28526e-149	Cyt-c1
1.32375e-152	0.122706	0.403	0.203	1.5051e-148	heph
1.56138e-152	0.136386	0.235	0.095	1.77529e-148	Syn1
1.79349e-152	0.223289	0.763	0.463	2.0392e-148	mei-P26
2.25516e-152	0.20185	0.169	0.056	2.56412e-148	nudC
3.71068e-152	0.114341	0.22	0.087	4.21904e-148	d4
1.74327e-151	0.121421	0.331	0.157	1.98209e-147	GluClalpha
2.08084e-151	0.117639	0.204	0.077	2.36592e-147	msn
3.03456e-151	0.149774	0.193	0.07	3.4503e-147	ND-20
5.83948e-151	0.11468	0.197	0.072	6.63949e-147	Lsd-2
5.89503e-151	0.122512	0.2	0.075	6.70265e-147	CG6180
1.82613e-150	0.174184	0.171	0.058	2.07631e-146	jvl
2.84776e-150	0.181968	0.171	0.058	3.2379e-146	CG15237
3.7964e-150	0.116748	0.217	0.085	4.31651e-146	SRPK
3.81599e-150	0.176601	0.168	0.055	4.33878e-146	Uhg1
7.58442e-150	0.296872	0.146	0.043	8.62349e-146	CG9932
1.1084e-149	0.226985	0.151	0.046	1.26025e-145	sff
1.41105e-149	0.118601	0.202	0.076	1.60436e-145	ND-ASHI
1.41787e-149	0.117704	0.2	0.075	1.61212e-145	cnc
2.79764e-149	0.125103	0.251	0.107	3.18091e-145	ND-B14.5B
2.84034e-149	0.184383	0.162	0.053	3.22946e-145	chn
3.40336e-149	0.209977	0.138	0.038	3.86962e-145	CG11134
3.66758e-149	0.176441	0.158	0.05	4.17004e-145	tay
4.26182e-149	0.251092	0.932	0.708	4.84569e-145	alphaTub84B
4.69494e-149	0.14511	0.18	0.063	5.33814e-145	PDCD-5
2.78612e-148	0.148051	0.692	0.385	3.16782e-144	SNRPG
3.34757e-148	0.141922	0.199	0.075	3.80619e-144	Chmp1
6.53475e-148	0.12856	0.214	0.084	7.43001e-144	Vha36-1
6.86638e-148	0.207119	0.169	0.057	7.80708e-144	CG34117
1.12221e-147	0.232612	0.145	0.043	1.27595e-143	Spf45
1.99116e-147	0.188502	0.16	0.052	2.26395e-143	CG10638
2.59802e-147	0.163488	0.179	0.063	2.95395e-143	Unc-76
5.51445e-147	0.11008	0.221	0.089	6.26993e-143	Mob4
6.16225e-147	0.227241	0.934	0.725	7.00647e-143	fne
1.18365e-146	0.107072	0.237	0.098	1.34581e-142	mago
1.58187e-146	0.160977	0.17	0.058	1.79858e-142	SdhD
5.34389e-146	0.15137	0.18	0.064	6.076e-142	Xe7
8.63417e-146	0.187162	0.162	0.053	9.81705e-142	CG10395
1.87136e-145	0.130463	0.168	0.057	2.12773e-141	wrd
2.09415e-145	0.197568	0.144	0.043	2.38105e-141	Arpc3A
2.20681e-145	0.135955	0.177	0.062	2.50915e-141	Pfdn4
2.25042e-145	0.138769	0.21	0.083	2.55872e-141	Ars2
3.42167e-145	0.147475	0.187	0.069	3.89044e-141	REG
1.38208e-144	0.177584	0.156	0.051	1.57142e-140	boca
3.39671e-144	0.163927	0.154	0.049	3.86206e-140	Srp9
4.76224e-144	0.14567	0.184	0.068	5.41467e-140	norpA
6.79166e-144	0.111881	0.2	0.077	7.72212e-140	Hers
1.30314e-143	0.192223	0.151	0.048	1.48167e-139	CG2182
1.56584e-143	0.168722	0.188	0.069	1.78036e-139	CG14483
1.7708e-143	0.135015	0.194	0.073	2.0134e-139	TER94
3.16752e-143	0.159252	0.208	0.082	3.60147e-139	ksh
5.45358e-143	0.10234	0.211	0.084	6.20072e-139	QIL1
6.39266e-143	0.160887	0.157	0.051	7.26846e-139	eIF3a
1.66264e-142	0.179264	0.56	0.316	1.89042e-138	bru3
4.23277e-142	0.289421	0.212	0.087	4.81266e-138	zfh2
1.06724e-141	0.148247	0.179	0.065	1.21345e-137	cora
5.37355e-141	0.115134	0.201	0.078	6.10972e-137	CG31460
1.60716e-140	0.120027	0.169	0.059	1.82734e-136	Droj2
1.73111e-140	0.163365	0.182	0.067	1.96827e-136	CG9328
2.12556e-140	0.119428	0.191	0.072	2.41676e-136	Akt1
1.76641e-139	0.211454	0.202	0.08	2.0084e-135	rad
1.01348e-138	0.123939	0.215	0.088	1.15232e-134	Flo1
1.16279e-138	0.124208	0.231	0.098	1.32209e-134	CG10543
2.19371e-138	0.191359	0.167	0.058	2.49425e-134	CG11752
2.2582e-138	0.148024	0.169	0.06	2.56757e-134	mRpL52
2.43737e-138	0.144296	0.166	0.058	2.77129e-134	IscU
2.98927e-138	0.177052	0.169	0.06	3.3988e-134	Ufm1
4.61981e-138	0.113541	0.189	0.072	5.25273e-134	Cbl
1.33797e-137	0.185925	0.162	0.056	1.52127e-133	capt
2.77296e-137	0.151271	0.175	0.064	3.15285e-133	EMC6
6.21865e-137	0.129225	0.162	0.056	7.07061e-133	vih
7.47652e-137	0.161805	0.148	0.047	8.50081e-133	Arpc5
9.21009e-137	0.152542	0.182	0.068	1.04719e-132	Mpcp2
1.47507e-136	0.141178	0.16	0.055	1.67716e-132	mRpL30
4.55796e-136	0.192368	0.151	0.05	5.1824e-132	Fas1
8.44145e-136	0.105678	0.246	0.108	9.59793e-132	CG6610
1.04386e-135	0.13988	0.168	0.06	1.18687e-131	CG11247
1.98411e-135	0.127579	0.153	0.051	2.25593e-131	Gyf
5.62298e-135	0.172765	0.154	0.052	6.39332e-131	CG1890
1.4719e-134	0.1515	0.158	0.054	1.67355e-130	Rga
2.00275e-134	0.124015	0.183	0.069	2.27712e-130	CD98hc
2.38105e-134	0.182282	0.154	0.052	2.70725e-130	Bgb
1.76613e-133	0.164867	0.152	0.051	2.00809e-129	CG8993
2.84256e-133	0.156572	0.151	0.051	3.23199e-129	Iswi
4.38829e-133	0.135363	0.172	0.063	4.98949e-129	CG46466
4.90841e-133	0.132287	0.169	0.062	5.58086e-129	CCT1
6.08989e-133	0.172177	0.163	0.058	6.9242e-129	HUWE1
1.01013e-132	0.148487	0.159	0.056	1.14852e-128	qkr58E-3
1.47414e-132	0.162122	0.151	0.05	1.6761e-128	CG11151
1.69229e-132	0.158125	0.158	0.055	1.92414e-128	CG42336
1.71629e-132	0.200432	0.156	0.054	1.95142e-128	brk
2.71147e-132	0.133273	0.613	0.344	3.08295e-128	blw
8.21992e-132	0.144912	0.163	0.058	9.34605e-128	lig
9.0752e-132	0.119811	0.155	0.053	1.03185e-127	MED7
1.20958e-131	0.157461	0.151	0.051	1.37529e-127	Mdh1
1.97005e-131	0.11042	0.194	0.078	2.23994e-127	Cpsf5
2.1796e-131	0.158267	0.157	0.054	2.47821e-127	ATP6AP2
3.49184e-131	0.239463	0.903	0.639	3.97023e-127	cype
5.91331e-131	0.155693	0.164	0.059	6.72343e-127	ttv
6.71166e-131	0.132829	0.173	0.064	7.63116e-127	mRpL27
1.16053e-130	0.122279	0.162	0.058	1.31952e-126	ND-19
2.43459e-130	0.10287	0.204	0.085	2.76812e-126	ND-SGDH
1.08124e-129	0.120904	0.16	0.056	1.22937e-125	snf
1.20161e-129	0.137284	0.162	0.059	1.36623e-125	lilli
2.81112e-128	0.122005	0.152	0.052	3.19624e-124	Sec63
4.57755e-128	0.138259	0.156	0.055	5.20467e-124	ND-30
9.0534e-128	0.12123	0.163	0.059	1.02937e-123	Syn
1.96168e-127	0.100583	0.178	0.069	2.23043e-123	CG4587
3.69032e-126	0.134276	0.163	0.06	4.1959e-122	l(1)G0320
1.7858e-125	0.105146	0.161	0.059	2.03045e-121	ND-24
9.51213e-125	0.104364	0.18	0.071	1.08153e-120	RpS15Ab
1.40608e-124	0.140195	0.272	0.131	1.59871e-120	ed
3.07906e-124	0.187258	0.159	0.058	3.50089e-120	mrva
5.90625e-123	0.158854	0.757	0.45	6.7154e-119	COX7C
6.97332e-123	0.139772	0.161	0.06	7.92867e-119	Uch-L5
7.97137e-123	0.103214	0.164	0.062	9.06344e-119	S
1.30777e-122	0.108158	0.179	0.071	1.48694e-118	mtgo
2.30217e-121	0.125112	0.656	0.383	2.61757e-117	futsch
8.69336e-121	0.124105	0.184	0.075	9.88435e-117	Cyt-c-p
1.79112e-120	0.213451	0.948	0.768	2.0365e-116	mt:CoIII
5.63443e-117	0.103083	0.188	0.079	6.40635e-113	CG8668
2.97266e-115	0.101275	0.193	0.083	3.37992e-111	CG15715
3.41966e-115	0.152184	0.164	0.064	3.88816e-111	caps
1.13171e-110	0.346263	0.239	0.121	1.28675e-106	CG46448
2.25504e-103	0.176403	0.942	0.728	2.56399e-99	Bacc
1.64489e-96	0.240385	0.949	0.809	1.87024e-92	mt:CoI
1.136e-89	0.155402	0.754	0.482	1.29163e-85	Nlp
5.09221e-88	0.110854	0.735	0.454	5.78984e-84	sqd
6.23219e-85	0.116041	0.796	0.519	7.086e-81	pum
4.30675e-83	0.229266	0.961	0.844	4.89678e-79	mt:CoII
3.08755e-75	0.127188	0.956	0.789	3.51055e-71	RpS2
1.03817e-73	0.164999	0.884	0.663	1.1804e-69	RpS3A
1.63905e-72	0.108698	0.787	0.505	1.8636e-68	Lk6
5.70812e-61	0.106039	0.954	0.795	6.49013e-57	RpL13A
2.35625e-59	0.118312	0.906	0.699	2.67906e-55	CNBP

## Sheet: Chol N
p_val	avg_log2FC	pct.1	pct.2	p_val_adj	gene
0	0.733541	0.277	0.044	0	CG15353
0	0.749052	0.601	0.235	0	CG5151
0	0.853632	0.818	0.461	0	lncRNA:noe
0	1.02407	0.445	0.099	0	lncRNA:alphagamma-element:CR32865
0	1.16394	0.372	0.098	0	lncRNA:roX2
0	1.13377	0.263	0.03	0	Eip74EF
7.40536e-282	0.709932	0.403	0.121	8.41989e-278	Sf3b6
3.90971e-281	0.773748	0.698	0.371	4.44534e-277	lncRNA:roX1
6.80038e-278	0.868323	0.243	0.037	7.73203e-274	Myo81F
1.46918e-274	0.663876	0.359	0.096	1.67046e-270	EcR
2.32297e-274	0.57037	0.875	0.49	2.64121e-270	MtnA
3.9723e-261	0.561484	0.454	0.153	4.5165e-257	Acbp2
1.54152e-247	0.688201	0.512	0.208	1.75271e-243	Cals
6.52193e-240	0.589627	0.245	0.046	7.41544e-236	28SrRNA-Psi:CR40596
2.95326e-223	0.631613	0.322	0.095	3.35786e-219	Cadps
6.81237e-223	0.599075	0.412	0.147	7.74566e-219	tau
8.10494e-220	0.431454	0.981	0.827	9.21532e-216	Obp44a
1.072e-219	0.59469	0.365	0.12	1.21887e-215	Gprk1
5.86776e-217	0.484732	0.77	0.407	6.67164e-213	CG43222
2.70677e-216	0.518375	0.345	0.107	3.0776e-212	PlexA
3.16287e-213	0.499873	0.421	0.155	3.59618e-209	Sidpn
1.03286e-212	0.555781	0.773	0.432	1.17436e-208	CG2852
3.01371e-208	0.551111	0.497	0.21	3.42659e-204	kis
1.46949e-204	0.565933	0.497	0.212	1.67081e-200	l(3)80Fg
3.09377e-202	0.505368	0.328	0.104	3.51761e-198	sn
2.32466e-198	0.446186	0.363	0.125	2.64314e-194	eIF4G1
3.72057e-198	0.404889	0.434	0.165	4.23029e-194	Myc
2.39702e-197	0.415304	0.827	0.454	2.72541e-193	UQCR-11
5.03534e-193	0.374583	0.379	0.133	5.72518e-189	Smox
9.64983e-190	0.41581	0.26	0.07	1.09719e-185	cnc
3.02466e-188	0.466745	0.174	0.027	3.43904e-184	Ptp69D
5.44909e-188	0.442663	0.337	0.113	6.19562e-184	mt:srRNA
2.14142e-187	0.463891	0.356	0.126	2.4348e-183	mAChR-A
5.10424e-187	0.429593	0.601	0.285	5.80352e-183	Fer1HCH
1.65284e-185	0.305508	0.483	0.196	1.87928e-181	Syp
1.23256e-184	0.460811	0.239	0.061	1.40142e-180	Nipped-A
5.06473e-182	0.428445	0.365	0.133	5.7586e-178	l(3)80Fj
3.30181e-181	0.3362	0.532	0.23	3.75415e-177	CG7637
1.38688e-179	0.460865	0.246	0.067	1.57689e-175	CG40472
3.09941e-179	0.405432	0.269	0.078	3.52403e-175	Not3
4.09693e-179	0.474103	0.278	0.085	4.65821e-175	CG9686
1.67999e-177	0.418732	0.347	0.123	1.91015e-173	anne
1.89531e-177	0.483757	0.27	0.081	2.15497e-173	CG32017
2.88214e-177	0.453404	0.188	0.037	3.27699e-173	PlexB
1.56163e-175	0.40014	0.465	0.196	1.77557e-171	mahe
4.81301e-175	0.325456	0.418	0.164	5.47239e-171	Ptp10D
4.92949e-174	0.481259	0.281	0.089	5.60483e-170	kek2
1.36259e-173	0.341518	0.356	0.128	1.54927e-169	Fs(2)Ket
7.46562e-173	0.430861	0.357	0.133	8.48841e-169	Cow
7.95746e-172	0.416733	0.927	0.69	9.04764e-168	fabp
1.13691e-169	0.432341	0.189	0.04	1.29267e-165	pho
2.29038e-169	0.341334	0.289	0.093	2.60416e-165	Snoo
7.71925e-169	0.467579	0.779	0.46	8.77679e-165	Obp99a
8.57878e-166	0.237358	0.496	0.228	9.75407e-162	pros
2.10394e-165	0.367377	0.292	0.097	2.39218e-161	Fas1
4.43641e-165	0.320435	0.294	0.097	5.0442e-161	lncRNA:CR42862
3.1493e-163	0.358252	0.28	0.09	3.58076e-159	Hsp67Ba
2.77711e-162	0.347955	0.34	0.126	3.15757e-158	CG15012
2.2076e-161	0.257691	0.973	0.772	2.51004e-157	His4r
1.90537e-160	0.433034	0.624	0.326	2.16641e-156	CG13928
2.33149e-160	0.399767	0.232	0.066	2.6509e-156	Parp
4.29066e-160	0.450846	0.255	0.079	4.87849e-156	CG43085
4.34583e-160	0.304425	0.381	0.148	4.94121e-156	Hipk
2.33157e-159	0.483666	0.925	0.723	2.65099e-155	Msp300
8.25884e-159	0.497143	0.332	0.128	9.39031e-155	zfh2
1.36221e-158	0.361408	0.23	0.065	1.54883e-154	E(bx)
2.35017e-158	0.388954	0.651	0.334	2.67215e-154	Calr
4.12495e-158	0.382381	0.18	0.039	4.69006e-154	CG31998
7.46133e-157	0.351819	0.387	0.156	8.48353e-153	eIF4E1
9.23911e-156	0.470421	0.555	0.28	1.05049e-151	PMCA
3.73534e-153	0.285189	0.352	0.135	4.24708e-149	Diap1
1.15255e-152	0.297356	0.29	0.1	1.31045e-148	Thd1
1.78805e-151	0.309516	0.483	0.217	2.03301e-147	Fim
2.43701e-151	0.268953	0.439	0.187	2.77088e-147	path
5.83686e-151	0.215565	0.407	0.167	6.63651e-147	Oatp74D
1.83199e-150	0.330445	0.609	0.303	2.08297e-146	Sod1
5.20009e-149	0.353457	0.182	0.043	5.9125e-145	Asator
6.34251e-149	0.298666	0.333	0.127	7.21143e-145	CG16791
1.11002e-147	0.403847	0.144	0.024	1.2621e-143	CG30428
1.61596e-147	0.483342	0.718	0.424	1.83734e-143	miple1
2.2216e-147	0.260894	0.349	0.136	2.52596e-143	beta-Spec
5.22153e-147	0.227621	0.432	0.183	5.93688e-143	Reph
2.02105e-146	0.332318	0.727	0.386	2.29793e-142	CG41128
2.75084e-146	0.490023	0.274	0.097	3.12771e-142	nolo
4.57769e-146	0.317163	0.199	0.053	5.20483e-142	CG41099
1.50368e-145	0.323407	0.198	0.052	1.70969e-141	Uba1
5.45795e-145	0.315035	0.521	0.246	6.20568e-141	vig
2.30932e-144	0.289724	0.318	0.12	2.62569e-140	Rpb12
7.89027e-144	0.434518	0.786	0.493	8.97123e-140	eff
4.35636e-143	0.29335	0.434	0.191	4.95318e-139	Prosbeta3
3.44854e-141	0.279384	0.328	0.127	3.92099e-137	NaPi-III
1.14956e-140	0.266395	0.354	0.142	1.30705e-136	Lis-1
2.09283e-140	0.321828	0.238	0.077	2.37954e-136	CG14207
3.71703e-140	0.259908	0.301	0.112	4.22627e-136	promL
4.08931e-140	0.365059	0.15	0.03	4.64955e-136	CG17698
4.43932e-140	0.29152	0.438	0.195	5.04751e-136	CG6024
8.61431e-140	0.285228	0.354	0.144	9.79447e-136	Pka-R1
1.82406e-139	0.284612	0.409	0.179	2.07396e-135	Non2
1.82416e-139	0.397766	0.16	0.035	2.07407e-135	apolpp
2.42999e-139	0.307197	0.453	0.206	2.7629e-135	Rho1
7.42714e-139	0.33634	0.157	0.033	8.44466e-135	Sema2a
9.37491e-139	0.26895	0.52	0.246	1.06593e-134	CG17776
1.46583e-138	0.281735	0.71	0.386	1.66664e-134	CG46301
1.5098e-138	0.274337	0.366	0.152	1.71664e-134	Nedd8
1.67243e-138	0.358044	0.927	0.694	1.90155e-134	Tom7
2.65966e-138	0.268854	0.265	0.092	3.02403e-134	sau
3.00194e-138	0.25119	0.309	0.117	3.41321e-134	CG12384
3.64663e-138	0.301894	0.291	0.108	4.14622e-134	NUCB1
4.6611e-138	0.241019	0.453	0.203	5.29967e-134	MFS17
6.10524e-138	0.294641	0.282	0.102	6.94165e-134	SP2353
1.25305e-137	0.290624	0.257	0.088	1.42472e-133	ubl
2.84785e-137	0.231708	0.5	0.231	3.23801e-133	CkIalpha
3.83446e-137	0.21817	0.476	0.216	4.35978e-133	corto
5.01709e-137	0.230859	0.302	0.113	5.70443e-133	Kap-alpha3
6.2625e-137	0.270107	0.36	0.149	7.12046e-133	ReepB
2.2077e-136	0.221119	0.305	0.115	2.51016e-132	alt
2.58286e-136	0.207841	0.38	0.158	2.93671e-132	sxc
2.60082e-136	0.378029	0.283	0.106	2.95713e-132	CG9932
3.30265e-136	0.309858	0.195	0.054	3.75511e-132	Ank
6.55716e-136	0.352541	0.416	0.19	7.4555e-132	Dscam4
1.4787e-135	0.321295	0.318	0.126	1.68128e-131	dpr21
1.69849e-135	0.322189	0.196	0.055	1.93119e-131	nAChRalpha4
2.14399e-135	0.278174	0.819	0.484	2.43771e-131	hdc
8.97307e-135	0.32387	0.174	0.044	1.02024e-130	onecut
1.51258e-134	0.238739	0.363	0.151	1.7198e-130	Sec61gamma
2.2345e-134	0.285449	0.564	0.279	2.54063e-130	Ssdp
9.64177e-134	0.212612	0.322	0.127	1.09627e-129	Actbeta
3.61936e-133	0.231878	0.36	0.149	4.11522e-129	Abl
2.12665e-132	0.248242	0.352	0.146	2.418e-128	Cyt-b5
4.25939e-132	0.260908	0.258	0.09	4.84293e-128	da
1.54711e-131	0.267598	0.245	0.084	1.75906e-127	janA
2.0544e-131	0.346071	0.896	0.624	2.33585e-127	rin
4.27406e-131	0.269442	0.611	0.311	4.85961e-127	CG8860
5.77198e-131	0.215885	0.454	0.205	6.56274e-127	Nap1
1.10419e-130	0.28659	0.577	0.295	1.25546e-126	Nlg2
3.84426e-130	0.236902	0.317	0.125	4.37092e-126	upSET
5.27078e-130	0.339515	0.161	0.038	5.99288e-126	kek6
8.09254e-130	0.23865	0.276	0.102	9.20122e-126	CG9328
9.24861e-130	0.312979	0.211	0.066	1.05157e-125	CAH1
1.11408e-129	0.264673	0.391	0.172	1.26671e-125	CG42540
1.35193e-129	0.246918	0.403	0.178	1.53714e-125	hwt
2.20106e-129	0.282187	0.581	0.297	2.50261e-125	eEF1alpha2
3.48809e-129	0.234271	0.419	0.188	3.96595e-125	Roc1a
3.70298e-129	0.228002	0.281	0.105	4.21029e-125	Pdi
4.57611e-129	0.247961	0.297	0.115	5.20304e-125	CG4502
9.88556e-129	0.286694	0.167	0.042	1.12399e-124	CG17528
1.06875e-128	0.235098	0.332	0.136	1.21517e-124	Tomosyn
1.20034e-128	0.270488	0.237	0.081	1.36478e-124	Sirt1
1.77367e-128	0.215364	0.381	0.164	2.01666e-124	crp
1.95729e-128	0.279724	0.261	0.095	2.22544e-124	CG14321
2.21314e-128	0.310491	0.133	0.025	2.51634e-124	pigs
2.35465e-128	0.488798	0.926	0.752	2.67724e-124	Ggamma30A
4.23268e-128	0.241671	0.324	0.132	4.81256e-124	Caper
6.24304e-128	0.261688	0.168	0.042	7.09834e-124	CG3408
2.28018e-127	0.299407	0.819	0.483	2.59257e-123	sun
5.0314e-127	0.226907	0.473	0.222	5.7207e-123	CG10077
6.57811e-127	0.267627	0.218	0.07	7.47932e-123	Nup153
7.4813e-127	0.241071	0.418	0.19	8.50624e-123	CG33170
1.31446e-126	0.223789	0.295	0.114	1.49454e-122	CG11873
1.79435e-126	0.237401	0.409	0.184	2.04018e-122	Arf79F
4.97797e-126	0.294565	0.165	0.042	5.65995e-122	Dp1
1.60887e-125	0.205167	0.257	0.093	1.82928e-121	shot
3.9499e-125	0.179803	0.303	0.118	4.49103e-121	zip
3.98984e-125	0.205813	0.365	0.156	4.53644e-121	Set
2.32872e-124	0.311627	0.503	0.252	2.64776e-120	Nckx30C
3.29735e-124	0.269789	0.263	0.098	3.74908e-120	CG32206
4.83539e-124	0.262887	0.346	0.148	5.49783e-120	Atg8a
6.43035e-124	0.277027	0.274	0.105	7.31131e-120	tbc
1.44497e-123	0.190756	0.376	0.164	1.64293e-119	Sf3b5
1.68909e-123	0.21556	0.396	0.177	1.9205e-119	Tim17b
2.3856e-123	0.244275	0.315	0.129	2.71242e-119	raskol
2.56494e-123	0.277301	0.2	0.062	2.91634e-119	Aplip1
5.31893e-123	0.334275	0.54	0.283	6.04762e-119	VAChT
7.78679e-123	0.335521	0.747	0.448	8.85358e-119	HmgD
9.41499e-123	0.216616	0.346	0.148	1.07048e-118	EloC
1.56077e-122	0.145017	0.349	0.146	1.7746e-118	CG8108
1.86395e-122	0.486636	0.203	0.066	2.11931e-118	hig
2.08858e-122	0.175079	0.303	0.121	2.37472e-118	ogre
2.5627e-122	0.215662	0.403	0.182	2.91378e-118	CG15628
6.44879e-122	0.27413	0.201	0.063	7.33227e-118	Dbp80
9.02221e-122	0.211654	0.233	0.08	1.02583e-117	stau
1.16138e-121	0.238865	0.227	0.077	1.32049e-117	bin3
1.82635e-121	0.204571	0.3	0.119	2.07656e-117	gw
6.44012e-121	0.204761	0.416	0.189	7.32242e-117	Pomp
7.11027e-121	0.228473	0.244	0.087	8.08437e-117	Ac3
1.50021e-120	0.222549	0.391	0.178	1.70573e-116	CG42337
2.06772e-120	0.170575	0.462	0.217	2.351e-116	yps
2.4682e-120	0.215763	0.215	0.071	2.80635e-116	Sirup
2.63732e-120	0.248131	0.224	0.077	2.99863e-116	fwe
2.68528e-120	0.203673	0.214	0.07	3.05316e-116	exd
2.79011e-120	0.219237	0.271	0.104	3.17235e-116	Phf5a
3.4577e-120	0.236661	0.238	0.084	3.93141e-116	aPKC
1.76514e-119	0.159186	0.384	0.17	2.00697e-115	CG33303
1.94388e-119	0.23636	0.305	0.124	2.21019e-115	Dyrk3
2.01231e-119	0.237433	0.363	0.16	2.28799e-115	Gabat
3.06574e-119	0.207544	0.336	0.143	3.48575e-115	Sec61beta
3.96249e-119	0.163114	0.343	0.145	4.50536e-115	Pp1-87B
6.14537e-119	0.219863	0.234	0.083	6.98728e-115	Uev1A
1.27237e-118	0.205345	0.284	0.112	1.44669e-114	CG2021
1.38279e-118	0.240507	0.217	0.074	1.57223e-114	PNUTS
1.81121e-118	0.269343	0.15	0.037	2.05934e-114	Nup358
2.00923e-118	0.192415	0.457	0.217	2.2845e-114	Ubi-p5E
2.36647e-118	0.267612	0.141	0.032	2.69067e-114	vtd
3.51828e-118	0.280042	0.178	0.052	4.00029e-114	CG13868
3.81767e-118	0.250326	0.254	0.095	4.34069e-114	Rab11
7.65937e-118	0.244009	0.176	0.051	8.7087e-114	B4
8.3288e-118	0.200871	0.52	0.257	9.46985e-114	eEF1gamma
1.07073e-117	0.162228	0.339	0.144	1.21742e-113	DCP2
1.22138e-117	0.211712	0.255	0.095	1.38871e-113	pnut
1.7948e-117	0.15953	0.32	0.132	2.04069e-113	Glut1
3.36295e-117	0.190201	0.268	0.103	3.82368e-113	eEF1delta
3.55921e-117	0.215402	0.231	0.082	4.04682e-113	Pur-alpha
4.43699e-117	0.191456	0.308	0.127	5.04486e-113	Aps
5.44634e-117	0.213244	0.297	0.121	6.19249e-113	Corin
1.15771e-116	0.178901	0.284	0.113	1.31632e-112	Desat1
1.46028e-116	0.227209	0.225	0.079	1.66034e-112	Ubc10
1.66829e-116	0.196049	0.392	0.179	1.89685e-112	CkIIalpha
1.71822e-116	0.231715	0.164	0.045	1.95362e-112	Sec63
2.74934e-116	0.175983	0.331	0.141	3.126e-112	ERp60
3.46784e-116	0.226031	0.194	0.061	3.94293e-112	kuk
3.49437e-116	0.22927	0.218	0.075	3.97309e-112	Unc-76
3.85101e-116	0.253315	0.142	0.033	4.3786e-112	CG42232
4.4365e-116	0.191021	0.291	0.117	5.0443e-112	hoip
1.11447e-115	0.164376	0.326	0.138	1.26716e-111	NAT1
2.04513e-115	0.252512	0.157	0.041	2.32532e-111	tud
2.54054e-115	0.205057	0.232	0.083	2.8886e-111	CG14715
4.43998e-115	0.339516	0.677	0.392	5.04826e-111	Act42A
1.74492e-114	0.258961	0.265	0.104	1.98397e-110	dpr12
3.25267e-114	0.267911	0.758	0.439	3.69828e-110	Eip75B
3.99687e-114	0.175718	0.46	0.22	4.54444e-110	Yeti
4.61439e-114	0.180513	0.303	0.125	5.24656e-110	Prosalpha3
4.85576e-114	0.180703	0.257	0.098	5.521e-110	lap
6.55839e-114	0.200947	0.464	0.224	7.45689e-110	hts
8.51029e-114	0.235631	0.18	0.054	9.6762e-110	Fmr1
1.00585e-113	0.177489	0.449	0.213	1.14366e-109	CG17059
1.22214e-113	0.19746	0.572	0.293	1.38957e-109	CG9034
1.40692e-113	0.184607	0.424	0.198	1.59967e-109	robl
2.44799e-113	0.15362	0.355	0.156	2.78336e-109	Fkbp39
2.58145e-113	0.18792	0.336	0.145	2.93511e-109	mRpS5
3.70316e-113	0.213127	0.258	0.099	4.2105e-109	shrb
4.18997e-113	0.147544	0.409	0.189	4.76399e-109	RpII18
5.88997e-113	0.15627	0.26	0.1	6.6969e-109	dUTPase
6.37278e-113	0.221418	0.18	0.055	7.24585e-109	Acn
8.94145e-113	0.2753	0.151	0.039	1.01664e-108	Uhg1
1.24769e-112	0.206696	0.166	0.047	1.41862e-108	ctrip
1.8421e-112	0.199209	0.284	0.115	2.09447e-108	Prosalpha2
3.39212e-112	0.216995	0.256	0.099	3.85684e-108	Arf102F
3.42451e-112	0.203106	0.363	0.164	3.89366e-108	uex
3.72607e-112	0.308144	0.126	0.026	4.23654e-108	lncRNA:CR45758
5.30782e-112	0.168551	0.411	0.192	6.03499e-108	Ssb-c31a
9.30671e-112	0.207536	0.914	0.609	1.05817e-107	CG30172
9.4755e-112	0.230825	0.179	0.055	1.07736e-107	flfl
1.56406e-111	0.208445	0.299	0.124	1.77833e-107	lgs
1.86024e-111	0.175557	0.314	0.135	2.1151e-107	prim
4.10656e-111	0.196578	0.225	0.081	4.66916e-107	GCS2alpha
7.65027e-111	0.250903	0.242	0.092	8.69836e-107	Ten-m
1.95436e-110	0.343074	0.26	0.105	2.22211e-106	Fife
5.19303e-110	0.182478	0.423	0.2	5.90448e-106	Su(var)205
1.05154e-109	0.177057	0.491	0.242	1.19561e-105	HINT1
1.11038e-109	0.214358	0.271	0.109	1.2625e-105	Arl4
1.1775e-109	0.270636	0.645	0.357	1.33882e-105	Pka-C1
1.50425e-109	0.232686	0.148	0.038	1.71033e-105	Dab
1.81232e-109	0.172567	0.344	0.152	2.06061e-105	Prosbeta1
1.99804e-109	0.142208	0.434	0.207	2.27177e-105	mmd
2.00548e-109	0.185603	0.501	0.251	2.28023e-105	CG34401
3.4314e-109	0.203101	0.232	0.086	3.90151e-105	Dek
3.84719e-109	0.163457	0.423	0.201	4.37426e-105	RpS14b
4.62165e-109	0.187473	0.294	0.122	5.25481e-105	CG2993
7.46022e-109	0.201216	0.169	0.05	8.48227e-105	Top2
1.18038e-108	0.141344	0.366	0.164	1.3421e-104	Rad23
1.21725e-108	0.151793	0.229	0.084	1.38402e-104	hrm
1.55731e-108	0.343013	0.175	0.055	1.77066e-104	side-V
3.37462e-108	0.123671	0.398	0.185	3.83695e-104	hzg
3.97782e-108	0.238611	0.2	0.069	4.52278e-104	mRpL30
6.04122e-108	0.182141	0.249	0.096	6.86886e-104	CCT5
7.13651e-108	0.162514	0.206	0.071	8.11422e-104	CG12099
1.75164e-107	0.169018	0.19	0.062	1.99161e-103	CG43901
1.87034e-107	0.176685	0.255	0.1	2.12657e-103	Prosbeta6
2.85041e-107	0.228332	0.152	0.042	3.24092e-103	Zyx
3.33077e-107	0.273694	0.754	0.446	3.78709e-103	7B2
3.81005e-107	0.129148	0.389	0.18	4.33202e-103	Dad1
3.93183e-107	0.23311	0.185	0.06	4.47049e-103	Usp14
6.50857e-107	0.208683	0.156	0.044	7.40024e-103	alpha-Man-IIb
7.14897e-107	0.248603	0.943	0.72	8.12837e-103	Cyp1
1.02085e-106	0.2389	0.409	0.198	1.16071e-102	fend
1.07623e-106	0.214477	0.156	0.044	1.22368e-102	NfI
1.15214e-106	0.261004	0.142	0.037	1.30998e-102	PRL-1
1.5533e-106	0.162004	0.229	0.085	1.76611e-102	Rox8
2.46132e-106	0.232285	0.139	0.035	2.79852e-102	Hcf
2.9406e-106	0.188483	0.219	0.08	3.34346e-102	larp
3.03462e-106	0.190997	0.202	0.07	3.45036e-102	jvl
5.24146e-106	0.200781	0.267	0.108	5.95955e-102	P32
1.25695e-105	0.13616	0.386	0.179	1.42916e-101	SmE
1.53146e-105	0.150058	0.386	0.18	1.74127e-101	Rbp
1.69924e-105	0.166483	0.342	0.153	1.93203e-101	AP-1gamma
2.10007e-105	0.198004	0.213	0.077	2.38778e-101	Npc2a
3.01888e-105	0.215031	0.589	0.313	3.43247e-101	CG34200
3.073e-105	0.273933	0.163	0.049	3.49401e-101	otk
4.511e-105	0.154906	0.295	0.126	5.12901e-101	CG42394
4.66764e-105	0.213004	0.199	0.069	5.30711e-101	CG12531
5.09126e-105	0.217871	0.137	0.034	5.78876e-101	Su(var)2-HP2
5.17316e-105	0.191507	0.272	0.112	5.88188e-101	mRpL42
5.203e-105	0.220769	0.153	0.043	5.91581e-101	plx
9.53341e-105	0.143099	0.453	0.221	1.08395e-100	Rab3
1.12685e-104	0.18239	0.427	0.207	1.28123e-100	CG44774
1.2223e-104	0.186631	0.428	0.209	1.38975e-100	Ric
1.99058e-104	0.120883	0.538	0.273	2.26329e-100	ND-AGGG
2.2711e-104	0.264078	0.153	0.043	2.58224e-100	Idgf4
3.37811e-104	0.143213	0.328	0.146	3.84091e-100	Eb1
3.95212e-104	0.145322	0.396	0.188	4.49356e-100	Rpb10
5.24747e-104	0.222498	0.196	0.068	5.96637e-100	Shal
6.16668e-104	0.203096	0.236	0.091	7.01151e-100	Cdep
8.07432e-104	0.211296	0.159	0.047	9.1805e-100	Tif-IA
9.67347e-104	0.179719	0.23	0.087	1.09987e-99	Rpn11
1.75457e-103	0.33681	0.151	0.043	1.99494e-99	CG42402
2.51866e-103	0.254752	0.164	0.05	2.86371e-99	CG10527
2.54562e-103	0.203214	0.144	0.038	2.89438e-99	Tao
2.63389e-103	0.212479	0.588	0.315	2.99473e-99	RhoGAP100F
4.26692e-103	0.163259	0.241	0.094	4.85148e-99	NFAT
4.60611e-103	0.169173	0.375	0.178	5.23714e-99	Pcd
4.93816e-103	0.139081	0.238	0.092	5.61468e-99	sbm
5.16354e-103	0.255958	0.152	0.043	5.87094e-99	Ehbp1
5.73115e-103	0.17319	0.246	0.098	6.51632e-99	wde
7.97536e-103	0.12164	0.278	0.116	9.06799e-99	Tnpo
2.61038e-102	0.114712	0.297	0.126	2.968e-98	Ubi-p63E
2.92432e-102	0.17253	0.274	0.114	3.32496e-98	mod
4.74381e-102	0.134945	0.371	0.173	5.39371e-98	bip2
5.02642e-102	0.157764	0.244	0.096	5.71504e-98	eIF4B
5.83968e-102	0.148672	0.256	0.103	6.63972e-98	CD98hc
6.70208e-102	0.21632	0.141	0.038	7.62027e-98	BNIP3
1.1137e-101	0.181832	0.231	0.089	1.26628e-97	Tsp97E
1.11685e-101	0.287072	0.136	0.035	1.26986e-97	Nplp4
1.22881e-101	0.182169	0.214	0.079	1.39715e-97	Csk
1.38949e-101	0.231269	0.153	0.045	1.57985e-97	MSBP
2.99407e-101	0.173118	0.533	0.278	3.40426e-97	GABA-B-R1
3.66725e-101	0.328318	0.828	0.554	4.16966e-97	Argk
3.67888e-101	0.160694	0.232	0.089	4.18288e-97	fra
4.19837e-101	0.160928	0.27	0.112	4.77355e-97	Alg-2
5.40124e-101	0.1264	0.444	0.216	6.14121e-97	ben
1.08791e-100	0.120678	0.298	0.129	1.23695e-96	mura
1.13037e-100	0.167549	0.568	0.296	1.28523e-96	eIF1
1.25759e-100	0.179994	0.206	0.075	1.42988e-96	TER94
1.3206e-100	0.247817	0.143	0.04	1.50153e-96	tinc
1.57708e-100	0.179564	0.542	0.282	1.79314e-96	Vha26
2.31165e-100	0.184296	0.252	0.102	2.62835e-96	Nmdar2
2.86908e-100	0.148905	0.251	0.101	3.26214e-96	Pabp2
3.55104e-100	0.110135	0.371	0.173	4.03753e-96	Khc-73
3.92713e-100	0.217096	0.165	0.052	4.46515e-96	Atf6
4.34906e-100	0.196146	0.981	0.816	4.94489e-96	RpL38
6.67654e-100	0.11937	0.315	0.139	7.59123e-96	SF2
1.10003e-99	0.336026	0.762	0.49	1.25073e-95	OtopLa
1.52586e-99	0.15472	0.238	0.094	1.7349e-95	Rpt3
1.89995e-99	0.19222	0.143	0.039	2.16025e-95	Tudor-SN
1.96736e-99	0.129085	0.277	0.117	2.23689e-95	klar
4.5777e-99	0.213885	0.37	0.177	5.20485e-95	SKIP
5.98942e-99	0.154781	0.547	0.285	6.80997e-95	tou
8.04204e-99	0.178346	0.191	0.067	9.1438e-95	glo
8.51389e-99	0.189705	0.227	0.088	9.68029e-95	grp
1.15167e-98	0.153195	0.455	0.227	1.30945e-94	HDAC4
1.81716e-98	0.218032	0.186	0.065	2.06611e-94	Lamp1
2.16712e-98	0.213437	0.592	0.323	2.46401e-94	CG17816
2.88987e-98	0.125202	0.345	0.16	3.28578e-94	CG43324
3.09747e-98	0.114051	0.284	0.121	3.52182e-94	Cnx99A
3.72577e-98	0.158403	0.452	0.226	4.2362e-94	mRpL33
6.61995e-98	0.147763	0.195	0.069	7.52688e-94	Gyf
6.69145e-98	0.144901	0.325	0.147	7.60818e-94	sima
7.0358e-98	0.163356	0.253	0.104	7.9997e-94	HP4
7.48034e-98	0.12178	0.332	0.151	8.50515e-94	CG6115
8.01878e-98	0.170482	0.207	0.077	9.11735e-94	CG8929
8.05526e-98	0.163758	0.296	0.131	9.15883e-94	mRpS14
8.06228e-98	0.154633	0.198	0.071	9.16681e-94	Capr
9.53159e-98	0.165322	0.343	0.16	1.08374e-93	ATP6AP2
1.92897e-97	0.165098	0.222	0.086	2.19324e-93	CG17715
1.93499e-97	0.219975	0.144	0.041	2.20008e-93	Kul
1.96198e-97	0.147829	0.251	0.103	2.23077e-93	Rab35
2.55687e-97	0.143838	0.236	0.094	2.90716e-93	Nop17l
3.43056e-97	0.129514	0.361	0.17	3.90054e-93	Cmpk
4.49243e-97	0.149485	0.454	0.228	5.10789e-93	mtgo
5.0196e-97	0.148142	0.351	0.164	5.70728e-93	Nipped-B
9.29523e-97	0.138648	0.332	0.153	1.05687e-92	CG7945
9.37958e-97	0.194499	0.618	0.335	1.06646e-92	CG33774
9.57901e-97	0.172746	0.418	0.207	1.08913e-92	Dscam1
1.12335e-96	0.172106	0.201	0.074	1.27725e-92	Crk
1.12475e-96	0.137131	0.219	0.084	1.27884e-92	AP-2alpha
1.12721e-96	0.106945	0.283	0.122	1.28164e-92	nej
1.73571e-96	0.168717	0.173	0.057	1.97351e-92	dikar
1.85304e-96	0.142688	0.421	0.207	2.10691e-92	Pfdn6
1.88217e-96	0.316878	0.289	0.132	2.14003e-92	NetB
1.99297e-96	0.145179	0.252	0.104	2.26601e-92	Dap160
2.18901e-96	0.183958	0.382	0.186	2.4889e-92	Syt7
2.19077e-96	0.1152	0.339	0.157	2.4909e-92	Pfdn1
2.2415e-96	0.408468	0.353	0.179	2.54858e-92	AstC-R2
2.27981e-96	0.170603	0.241	0.097	2.59214e-92	Rpn5
2.53329e-96	0.174433	0.181	0.062	2.88035e-92	CG13096
2.67648e-96	0.191856	0.209	0.079	3.04316e-92	pyd
2.70852e-96	0.10194	0.36	0.168	3.07959e-92	lost
3.10947e-96	0.188578	0.209	0.079	3.53546e-92	CG42239
3.52167e-96	0.1031	0.342	0.157	4.00413e-92	Chc
3.72372e-96	0.18259	0.675	0.374	4.23387e-92	CG13751
5.37966e-96	0.144312	0.255	0.106	6.11667e-92	InR
7.22276e-96	0.333678	0.757	0.505	8.21227e-92	Hsp23
1.15181e-95	0.15157	0.226	0.089	1.3096e-91	NHP2
1.5461e-95	0.178609	0.237	0.096	1.75792e-91	Prosalpha4
2.14321e-95	0.200337	0.64	0.356	2.43683e-91	eEF2
3.56128e-95	0.212465	0.654	0.369	4.04917e-91	CG7781
3.7614e-95	0.19409	0.632	0.352	4.27672e-91	CG43736
4.82022e-95	0.149344	0.249	0.103	5.4806e-91	nrm
5.1465e-95	0.164173	0.196	0.071	5.85157e-91	wap
5.34636e-95	0.199416	0.624	0.343	6.07881e-91	pan
8.07857e-95	0.11603	0.43	0.213	9.18533e-91	mRpL34
1.29276e-94	0.131433	0.226	0.089	1.46987e-90	Nop56
1.294e-94	0.102366	0.333	0.153	1.47128e-90	CG11360
1.36326e-94	0.101529	0.349	0.163	1.55003e-90	TfIIA-S
1.44789e-94	0.13089	0.378	0.182	1.64625e-90	cl
1.63516e-94	0.241159	0.757	0.469	1.85918e-90	Snap25
1.75247e-94	0.131424	0.238	0.097	1.99256e-90	Chmp1
2.24543e-94	0.228956	0.644	0.367	2.55306e-90	Nlp
2.72676e-94	0.19654	0.154	0.048	3.10032e-90	Ythdf
2.97963e-94	0.105697	0.343	0.16	3.38784e-90	dtn
3.10277e-94	0.100314	0.471	0.238	3.52785e-90	Socs36E
3.5009e-94	0.14327	0.505	0.264	3.98052e-90	Ran
4.41524e-94	0.127171	0.27	0.116	5.02013e-90	CG32276
4.82115e-94	0.167097	0.257	0.109	5.48165e-90	mRpS21
5.9043e-94	0.106708	0.257	0.108	6.71319e-90	X11Lbeta
7.75956e-94	0.11079	0.503	0.259	8.82262e-90	ND-15
1.03916e-93	0.109288	0.537	0.279	1.18153e-89	Acbp1
1.08409e-93	0.144958	0.579	0.308	1.23261e-89	nocte
1.36025e-93	0.126262	0.275	0.119	1.54661e-89	Tsp42Ee
1.40518e-93	0.120626	0.31	0.14	1.59769e-89	Apt1
1.93081e-93	0.134401	0.198	0.073	2.19533e-89	Gp93
2.17444e-93	0.13713	0.491	0.253	2.47234e-89	SmF
3.63782e-93	0.182504	0.441	0.227	4.1362e-89	CG42260
5.10652e-93	0.14331	0.195	0.072	5.80612e-89	Glo1
5.62827e-93	0.12679	0.178	0.061	6.39935e-89	CG2918
5.78677e-93	0.143813	0.28	0.123	6.57956e-89	Prosbeta4
5.99251e-93	0.105319	0.233	0.094	6.81349e-89	CG14442
7.45026e-93	0.180812	0.601	0.329	8.47095e-89	SNRPG
8.17269e-93	0.117904	0.311	0.141	9.29234e-89	akirin
1.2276e-92	0.14372	0.469	0.241	1.39578e-88	CG3662
1.26917e-92	0.122558	0.232	0.094	1.44304e-88	Usp2
1.5803e-92	0.103986	0.492	0.254	1.79681e-88	CG31030
1.63083e-92	0.111045	0.314	0.144	1.85425e-88	CG1943
2.28436e-92	0.101547	0.47	0.239	2.59732e-88	Gug
2.6809e-92	0.168885	0.623	0.342	3.04819e-88	Hsc70-4
3.34317e-92	0.166591	0.171	0.058	3.80119e-88	Haspin
6.68326e-92	0.113712	0.383	0.187	7.59886e-88	ND-B18
8.06853e-92	0.164984	0.221	0.088	9.17391e-88	CG42361
1.17489e-91	0.103635	0.33	0.154	1.33585e-87	Prosalpha5
1.1945e-91	0.105114	0.305	0.138	1.35815e-87	CG9344
1.20383e-91	0.120588	0.198	0.074	1.36875e-87	Ras85D
1.79176e-91	0.133729	0.353	0.169	2.03723e-87	ND-B14.5A
3.0923e-91	0.145118	0.247	0.104	3.51595e-87	SelT
4.64048e-91	0.147204	0.173	0.06	5.27622e-87	lilli
5.81339e-91	0.144022	0.204	0.078	6.60983e-87	CCT4
6.70339e-91	0.123017	0.286	0.128	7.62176e-87	CG5532
7.14006e-91	0.125447	0.256	0.109	8.11825e-87	CG3566
8.04342e-91	0.132497	0.213	0.083	9.14537e-87	d4
8.76099e-91	0.150377	0.171	0.059	9.96124e-87	CG2519
8.93987e-91	0.15472	0.179	0.064	1.01646e-86	Stat92E
9.66003e-91	0.127371	0.304	0.139	1.09835e-86	Pfdn2
1.43363e-90	0.132702	0.256	0.11	1.63003e-86	Rpb11
1.8311e-90	0.176061	0.207	0.081	2.08196e-86	CG6180
1.86593e-90	0.193071	0.561	0.308	2.12156e-86	Lar
2.12124e-90	0.156803	0.15	0.047	2.41184e-86	Idh
2.16679e-90	0.173091	0.164	0.055	2.46364e-86	rump
2.18208e-90	0.144933	0.202	0.077	2.48102e-86	cora
2.21096e-90	0.19906	0.569	0.314	2.51386e-86	scyl
3.01328e-90	0.132576	0.204	0.078	3.4261e-86	rl
4.45249e-90	0.163874	0.169	0.058	5.06249e-86	CG4133
5.32182e-90	0.115939	0.215	0.085	6.05091e-86	sff
5.54906e-90	0.146127	0.216	0.086	6.30928e-86	CG12279
5.9246e-90	0.118551	0.24	0.1	6.73627e-86	CG18265
6.48526e-90	0.134421	0.214	0.085	7.37374e-86	CG17493
6.53468e-90	0.254402	0.173	0.061	7.42993e-86	CG4341
8.40822e-90	0.10403	0.438	0.222	9.56014e-86	GlyP
9.14791e-90	0.137501	0.182	0.066	1.04012e-85	Rpn8
1.20137e-89	0.12098	0.392	0.194	1.36596e-85	Pep
1.31985e-89	0.186617	0.157	0.052	1.50067e-85	Dyrk2
1.45064e-89	0.127151	0.237	0.098	1.64938e-85	mt:ATPase8
1.85391e-89	0.108084	0.278	0.123	2.1079e-85	Rpt6
2.21228e-89	0.127939	0.261	0.113	2.51536e-85	swm
2.33401e-89	0.100815	0.259	0.111	2.65377e-85	FBXO11
2.42372e-89	0.137931	0.203	0.078	2.75577e-85	CHES-1-like
2.59171e-89	0.121234	0.401	0.202	2.94677e-85	CG3961
2.69703e-89	0.169727	0.194	0.074	3.06653e-85	G9a
3.43421e-89	0.108269	0.247	0.105	3.9047e-85	cwo
3.78904e-89	0.101949	0.57	0.3	4.30814e-85	Eph
3.90603e-89	0.148462	0.276	0.124	4.44116e-85	CG40228
4.48514e-89	0.148737	0.167	0.058	5.0996e-85	Rga
1.43233e-88	0.145563	0.202	0.078	1.62856e-84	SPoCk
1.91756e-88	0.11716	0.249	0.107	2.18026e-84	CG5446
2.23684e-88	0.154013	0.178	0.064	2.54329e-84	La
2.39755e-88	0.155288	0.605	0.332	2.72601e-84	CG42450
2.41068e-88	0.104531	0.398	0.198	2.74094e-84	RpL22
3.43563e-88	0.164541	0.221	0.09	3.90632e-84	CG12848
4.33913e-88	0.111155	0.216	0.087	4.93359e-84	Opa1
5.48062e-88	0.158355	0.167	0.058	6.23147e-84	CG17883
6.93025e-88	0.138568	0.264	0.116	7.8797e-84	ScsbetaA
7.0184e-88	0.224083	0.91	0.628	7.97992e-84	UQCR-Q
1.387e-87	0.123156	0.188	0.07	1.57702e-83	l(2)k09913
1.45049e-87	0.156768	0.156	0.052	1.6492e-83	eIF3a
2.22423e-87	0.324071	0.874	0.639	2.52895e-83	Vha16-1
2.44809e-87	0.137859	0.383	0.192	2.78347e-83	CG14762
2.73419e-87	0.159458	0.159	0.054	3.10878e-83	HUWE1
3.04574e-87	0.109848	0.23	0.095	3.46301e-83	jef
3.29685e-87	0.293267	0.177	0.063	3.74852e-83	Ilp5
4.09852e-87	0.100156	0.224	0.092	4.66002e-83	CG10418
5.90634e-87	0.171254	0.316	0.151	6.71551e-83	dpr8
1.24127e-86	0.159428	0.169	0.06	1.41132e-82	dom
1.49574e-86	0.155633	0.171	0.061	1.70066e-82	CG8036
1.50923e-86	0.11856	0.226	0.093	1.71599e-82	Baldspot
1.77594e-86	0.321379	0.234	0.103	2.01925e-82	beat-Ib
3.3813e-86	0.156482	0.217	0.089	3.84454e-82	mgr
4.94737e-86	0.104211	0.202	0.079	5.62516e-82	Patronin
6.21842e-86	0.110167	0.284	0.13	7.07034e-82	SC35
8.16823e-86	0.103779	0.319	0.151	9.28728e-82	Rab1
1.57288e-85	0.162168	0.171	0.061	1.78837e-81	LRR
2.32337e-85	0.283128	0.93	0.747	2.64167e-81	Act5C
2.88187e-85	0.108456	0.204	0.081	3.27669e-81	Vha100-1
5.23929e-85	0.118637	0.546	0.293	5.95708e-81	Spred
8.72726e-85	0.183364	0.683	0.394	9.92289e-81	CG13364
1.00279e-84	0.107526	0.27	0.122	1.14017e-80	Arpc4
1.11954e-84	0.138909	0.237	0.102	1.27292e-80	CG4577
2.49367e-84	0.116012	0.2	0.079	2.8353e-80	Lpin
2.49635e-84	0.100341	0.23	0.097	2.83835e-80	eIF5B
3.52038e-84	0.243528	0.199	0.08	4.00268e-80	CG34353
3.7348e-84	0.161478	0.222	0.093	4.24647e-80	CG8668
3.85021e-84	0.153469	0.197	0.078	4.37769e-80	EMC10
4.1813e-84	0.117868	0.23	0.098	4.75413e-80	CG14186
4.55965e-84	0.132698	0.171	0.062	5.18433e-80	Pi3K68D
5.86629e-84	0.140193	0.29	0.137	6.66997e-80	cmpy
9.8843e-84	0.149467	0.66	0.371	1.12384e-79	CG13551
1.11154e-83	0.114097	0.539	0.29	1.26383e-79	CG44242
1.43581e-83	0.129613	0.172	0.063	1.63252e-79	CG42748
2.03871e-83	0.11811	0.152	0.051	2.31801e-79	CG7029
3.4412e-83	0.163325	0.511	0.283	3.91264e-79	Hs3st-A
3.603e-83	0.161036	0.156	0.054	4.09662e-79	nudC
4.37394e-83	0.131324	0.169	0.061	4.97317e-79	Rrp1
5.6282e-83	0.131262	0.249	0.111	6.39926e-79	ttv
1.48883e-82	0.109207	0.525	0.287	1.6928e-78	Pdk1
2.43296e-82	0.106265	0.172	0.063	2.76627e-78	wrd
3.55368e-82	0.161979	0.151	0.051	4.04053e-78	Zip102B
4.0033e-82	0.150203	0.186	0.072	4.55176e-78	LRP1
5.16963e-82	0.241636	0.512	0.296	5.87787e-78	CG17716
5.21388e-82	0.125929	0.184	0.07	5.92819e-78	CG42795
7.83204e-82	0.165754	0.163	0.059	8.90503e-78	CG34125
2.01685e-81	0.134069	0.172	0.064	2.29316e-77	Sc2
2.0291e-81	0.159993	0.152	0.052	2.30708e-77	CG5554
3.62565e-81	0.109249	0.209	0.086	4.12236e-77	Rpi
4.08593e-81	0.107252	0.371	0.187	4.64571e-77	mnb
4.29997e-81	0.105252	0.488	0.262	4.88907e-77	mam
5.26806e-81	0.113549	0.195	0.078	5.98979e-77	drk
8.47925e-81	0.106088	0.235	0.103	9.64091e-77	Cisd2
8.85307e-81	0.140975	0.291	0.14	1.00659e-76	side-VI
8.91919e-81	0.17535	0.205	0.085	1.01411e-76	dpr11
1.17829e-80	0.127604	0.208	0.086	1.33971e-76	Jwa
1.29046e-80	0.208151	0.952	0.733	1.46725e-76	CG7630
1.31288e-80	0.120477	0.198	0.08	1.49275e-76	BI-1
1.65097e-80	0.124993	0.157	0.056	1.87716e-76	CG44247
2.39235e-80	0.291652	0.283	0.139	2.7201e-76	robo2
6.70724e-80	0.127996	0.196	0.079	7.62613e-76	boca
7.06523e-80	0.211803	0.404	0.213	8.03316e-76	nAChRalpha7
1.11121e-79	0.133801	0.264	0.122	1.26345e-75	cbt
1.13068e-79	0.107956	0.569	0.315	1.28558e-75	CanB
3.49541e-79	0.126013	0.16	0.058	3.97428e-75	Atxn7
3.59943e-79	0.111225	0.256	0.117	4.09255e-75	IscU
3.67353e-79	0.135102	0.212	0.089	4.17681e-75	px
4.39161e-79	0.12497	0.171	0.065	4.99327e-75	Rheb
6.23492e-79	0.205337	0.158	0.057	7.08911e-75	CG15236
8.55259e-79	0.159357	0.158	0.057	9.72429e-75	Rbp1
1.07481e-78	0.11174	0.185	0.073	1.22205e-74	Xe7
1.14663e-78	0.104381	0.185	0.073	1.30372e-74	CG1607
1.29594e-78	0.122297	0.218	0.094	1.47348e-74	ND-49
1.9855e-78	0.108411	0.217	0.092	2.25751e-74	Vps60
2.63931e-78	0.11246	0.162	0.059	3.0009e-74	CG11444
2.7354e-78	0.142647	0.748	0.439	3.11015e-74	ATPsynE
3.05042e-78	0.137223	0.157	0.057	3.46833e-74	CtsB1
5.44625e-78	0.106949	0.163	0.06	6.19238e-74	CG11247
5.573e-78	0.100163	0.236	0.105	6.3365e-74	BicD
9.19311e-78	0.118085	0.164	0.061	1.04526e-73	Pak3
1.34687e-77	0.124548	0.186	0.074	1.53139e-73	Tat
1.8887e-77	0.113878	0.237	0.106	2.14745e-73	CG13220
2.58086e-77	0.106581	0.238	0.107	2.93444e-73	lncRNA:CR43334
3.11725e-77	0.106091	0.174	0.067	3.54431e-73	Jarid2
4.25883e-77	0.107637	0.218	0.094	4.84229e-73	CG31712
4.50349e-77	0.105816	0.181	0.071	5.12047e-73	Surf6
5.55074e-77	0.134222	0.222	0.098	6.31119e-73	HSPC300
5.55809e-77	0.139646	0.215	0.093	6.31955e-73	CG34384
6.79919e-77	0.142672	0.198	0.083	7.73068e-73	CG6610
2.15232e-76	0.14133	0.203	0.086	2.44719e-72	pHCl-1
3.30257e-76	0.278236	0.787	0.541	3.75502e-72	CaMKII
4.57763e-76	0.104967	0.167	0.063	5.20476e-72	Eaat2
4.67774e-76	0.168027	0.669	0.394	5.31859e-72	nAChRalpha5
5.77455e-76	0.100072	0.197	0.082	6.56566e-72	Sur-8
6.29806e-76	0.103674	0.466	0.251	7.16089e-72	gish
7.19519e-76	0.116413	0.191	0.079	8.18093e-72	ksh
9.02975e-76	0.121919	0.172	0.067	1.02668e-71	CG3760
9.15107e-76	0.115314	0.191	0.078	1.04048e-71	Dlc90F
1.28049e-75	0.124397	0.17	0.066	1.45592e-71	CG5515
1.5349e-75	0.10918	0.568	0.316	1.74518e-71	Vha36-1
1.79864e-75	0.11445	0.165	0.063	2.04505e-71	Ae2
1.99681e-75	0.101079	0.17	0.066	2.27037e-71	CG42268
2.63685e-75	0.119843	0.184	0.075	2.9981e-71	Flo1
4.22248e-75	0.123591	0.162	0.061	4.80096e-71	scu
4.63903e-75	0.135476	0.171	0.067	5.27457e-71	yrt
1.48944e-74	0.105397	0.174	0.069	1.69349e-70	CCT1
2.90787e-74	0.121866	0.169	0.066	3.30624e-70	smash
3.23975e-74	0.121499	0.163	0.062	3.6836e-70	Cp1
5.73128e-74	0.119519	0.512	0.285	6.51646e-70	nAChRalpha1
9.29136e-74	0.124726	0.163	0.063	1.05643e-69	mtSSB
1.04911e-73	0.110652	0.215	0.094	1.19284e-69	Ufm1
4.15132e-73	0.117723	0.165	0.064	4.72005e-69	CG42336
8.34514e-73	0.105276	0.188	0.078	9.48843e-69	mbf1
8.80907e-73	0.11319	0.2	0.085	1.00159e-68	Tl
1.86456e-72	0.115705	0.172	0.069	2.12e-68	VhaM9.7-b
1.21219e-71	0.160201	0.74	0.439	1.37826e-67	Rap1
1.66469e-71	0.103626	0.164	0.064	1.89275e-67	nop5
1.9958e-71	0.172509	0.815	0.507	2.26922e-67	ND-MLRQ
3.66448e-70	0.173765	0.237	0.113	4.16652e-66	dpr6
3.68654e-70	0.102807	0.526	0.296	4.1916e-66	DopEcR
4.69444e-69	0.118306	0.168	0.068	5.33758e-65	Men-b
6.94607e-69	0.109127	0.202	0.089	7.89768e-65	Ktl
9.09841e-69	0.10634	0.181	0.076	1.03449e-64	CG10082
5.38593e-68	0.111782	0.31	0.16	6.12381e-64	Pgant9
3.12391e-67	0.128516	0.328	0.175	3.55188e-63	Octbeta2R
1.5656e-66	0.157431	0.208	0.095	1.78009e-62	5-HT1B
5.67238e-66	0.206063	0.782	0.512	6.44949e-62	spen
1.18089e-65	0.232005	0.828	0.563	1.34267e-61	Lk6
1.30367e-65	0.130343	0.352	0.196	1.48227e-61	CG9650
1.82255e-65	0.136627	0.274	0.14	2.07224e-61	Mp
1.90593e-64	0.169273	0.241	0.12	2.16704e-60	beat-VI
2.11635e-64	0.119878	0.688	0.41	2.40628e-60	Sema1a
3.93026e-64	0.119681	0.637	0.378	4.46871e-60	Tctp
3.93723e-63	0.117618	0.838	0.543	4.47663e-59	COX7A
5.34461e-63	0.103105	0.683	0.409	6.07682e-59	sdt
9.71491e-63	0.195321	0.803	0.533	1.10458e-58	CG7646
1.91016e-62	0.124504	0.4	0.23	2.17185e-58	CG15765
2.17168e-62	0.134404	0.737	0.455	2.4692e-58	PAN3
1.54553e-60	0.111545	0.778	0.484	1.75727e-56	Vha13
4.45693e-60	0.187564	0.832	0.579	5.06752e-56	Appl
5.17535e-59	0.188807	0.81	0.549	5.88438e-55	unc-13
1.07515e-58	0.130279	0.76	0.475	1.22245e-54	Oda
1.22226e-57	0.203959	0.962	0.836	1.38971e-53	14-3-3epsilon
5.83532e-55	0.13615	0.719	0.457	6.63476e-51	kra
7.53373e-55	0.123312	0.742	0.466	8.56585e-51	Smr
1.15863e-54	0.152864	0.946	0.748	1.31736e-50	awd
1.46996e-53	0.146425	0.798	0.517	1.67134e-49	ND-MWFE
1.71014e-53	0.114556	0.969	0.812	1.94443e-49	RpL27A
2.73118e-53	0.168638	0.812	0.578	3.10535e-49	jim
4.62302e-52	0.224053	0.864	0.61	5.25638e-48	Drep2
3.03838e-51	0.160397	0.835	0.588	3.45463e-47	HmgZ
3.1045e-51	0.158316	0.907	0.668	3.52982e-47	Neb-cGP
2.76341e-50	0.147427	0.796	0.522	3.142e-46	ATPsynbeta
7.49535e-50	0.114638	0.723	0.467	8.52221e-46	sqd
7.72891e-49	0.148979	0.977	0.845	8.78777e-45	cype
2.76597e-48	0.15722	0.856	0.625	3.14491e-44	Syt1
4.59596e-47	0.119786	0.84	0.598	5.22561e-43	Pdcd4
7.81795e-45	0.103395	0.973	0.803	8.889e-41	RpS28b
7.4722e-44	0.126822	0.98	0.865	8.49589e-40	alphaTub84B
2.72963e-41	0.156722	0.888	0.643	3.10359e-37	Bsg
3.77708e-40	0.17804	0.964	0.857	4.29454e-36	eEF1alpha1
4.09968e-39	0.129394	0.942	0.766	4.66134e-35	RpS2
9.16884e-38	0.128391	0.935	0.725	1.0425e-33	COX8
1.56721e-33	0.118495	0.958	0.807	1.78192e-29	RpL13A
2.29282e-32	0.154637	0.915	0.717	2.60693e-28	bel
1.09069e-31	0.138873	0.888	0.686	1.24012e-27	RpS3A
2.73072e-30	0.121919	0.949	0.831	3.10482e-26	mt:Cyt-b
2.55463e-26	0.117065	0.838	0.635	2.90461e-22	sif
3.31131e-12	0.113146	0.852	0.726	3.76495e-08	Cbp53E

## Sheet: NPCs
p_val	avg_log2FC	pct.1	pct.2	p_val_adj	gene
1.10576e-247	0.771093	0.804	0.474	1.25725e-243	UQCR-11
1.6579e-236	0.882291	0.313	0.059	1.88503e-232	28SrRNA-Psi:CR40596
1.26626e-227	0.658279	0.987	0.879	1.43974e-223	Obp44a
6.11165e-218	0.815231	0.895	0.616	6.94895e-214	lncRNA:noe
1.14764e-210	1.25254	0.333	0.084	1.30487e-206	lncRNA:roX2
4.06105e-205	0.669192	0.88	0.552	4.61741e-201	MtnA
3.99215e-180	0.702299	0.811	0.505	4.53908e-176	Obp99a
1.58281e-178	0.783573	0.362	0.116	1.79966e-174	Gprk1
3.83421e-174	0.826055	0.27	0.059	4.35949e-170	CG15353
6.27171e-167	0.65232	0.446	0.176	7.13093e-163	Acbp2
1.01573e-166	0.632445	0.673	0.358	1.15489e-162	jim
9.95212e-151	0.677865	0.376	0.142	1.13156e-146	mt:srRNA
3.95896e-150	0.575741	0.4	0.158	4.50134e-146	CG40228
6.27795e-146	0.677412	0.387	0.16	7.13802e-142	Not3
3.72881e-144	0.659192	0.594	0.316	4.23966e-140	elav
2.60805e-142	0.564206	0.745	0.469	2.96535e-138	Set
1.7015e-141	0.600114	0.199	0.037	1.93461e-137	Ptp69D
1.05533e-137	0.58274	0.688	0.419	1.19991e-133	pros
2.40229e-136	0.58554	0.366	0.144	2.73141e-132	l(3)80Fj
8.24525e-136	0.357502	0.968	0.845	9.37485e-132	His4r
8.24477e-133	0.655611	0.58	0.325	9.37431e-129	kis
2.40107e-132	0.482419	0.952	0.777	2.73002e-128	fabp
9.61575e-132	0.519676	0.633	0.361	1.09331e-127	Nedd8
9.98061e-132	0.542155	0.398	0.17	1.1348e-127	upSET
8.69475e-129	0.450309	0.491	0.231	9.88593e-125	Caper
6.10321e-128	0.612509	0.353	0.143	6.93935e-124	E(bx)
1.11762e-127	0.472452	0.683	0.388	1.27073e-123	nrv3
3.80034e-125	0.620412	0.263	0.08	4.32099e-121	CG43085
2.23888e-124	0.544073	0.496	0.258	2.5456e-120	mahe
7.80901e-124	0.466501	0.573	0.302	8.87885e-120	Sema1a
1.17321e-121	0.524397	0.261	0.079	1.33394e-117	VepD
1.71952e-120	0.510707	0.766	0.51	1.95509e-116	Calr
6.13613e-118	0.46502	0.539	0.289	6.97678e-114	Rpb12
1.19236e-117	0.373982	0.627	0.348	1.35571e-113	Sin3A
2.47826e-117	0.530948	0.4	0.181	2.81779e-113	Chro
7.38486e-117	0.543936	0.244	0.077	8.39658e-113	CG10417
3.93472e-115	0.440187	0.938	0.814	4.47378e-111	HmgZ
4.34858e-115	0.463215	0.647	0.383	4.94433e-111	Ssdp
1.12189e-114	0.5047	0.44	0.213	1.27559e-110	kuk
1.48277e-114	0.445143	0.432	0.203	1.68591e-110	CG5151
1.27196e-113	0.553938	0.467	0.243	1.44622e-109	Fs(2)Ket
2.88669e-112	0.526698	0.583	0.336	3.28217e-108	Non2
3.03215e-112	0.579306	0.277	0.1	3.44755e-108	otk
2.83347e-111	0.519019	0.352	0.152	3.22165e-107	CG13920
1.20839e-110	0.437099	0.369	0.162	1.37394e-106	Kap-alpha3
2.84096e-109	0.438176	0.394	0.179	3.23017e-105	CG8289
1.07975e-108	0.437584	0.208	0.058	1.22767e-104	msl-1
1.51536e-108	0.617544	0.294	0.118	1.72296e-104	Nipped-A
4.72949e-108	0.437274	0.928	0.793	5.37743e-104	Act5C
7.19324e-107	0.412684	0.342	0.144	8.17871e-103	da
1.71904e-106	0.421309	0.408	0.192	1.95455e-102	DCP2
1.30755e-105	0.516318	0.402	0.197	1.48668e-101	Top2
5.43624e-104	0.582854	0.175	0.042	6.18101e-100	apolpp
2.51335e-102	0.479161	0.737	0.487	2.85768e-98	Argk
4.29531e-102	0.765451	0.484	0.272	4.88377e-98	lncRNA:CR33938
7.21513e-102	0.38747	0.37	0.168	8.20361e-98	glo
8.86735e-101	0.448249	0.779	0.529	1.00822e-96	ND-MLRQ
4.59494e-100	0.503197	0.259	0.094	5.22445e-96	CG9686
8.1358e-100	0.480083	0.246	0.088	9.25041e-96	PlexA
1.02283e-99	0.355495	0.59	0.338	1.16296e-95	tou
1.35476e-99	0.50479	0.54	0.313	1.54036e-95	CG1910
1.62511e-99	0.420379	0.452	0.233	1.84775e-95	hts
6.20732e-99	0.413926	0.33	0.145	7.05773e-95	Haspin
2.71381e-97	0.499418	0.761	0.522	3.0856e-93	CG2852
4.31742e-97	0.367042	0.297	0.121	4.9089e-93	CG42394
4.54143e-97	0.432791	0.485	0.27	5.1636e-93	Arf79F
2.07842e-96	0.467054	0.238	0.084	2.36316e-92	Cals
4.03621e-96	0.368443	0.349	0.157	4.58917e-92	CG11873
1.38337e-95	0.389923	0.465	0.244	1.57289e-91	CG13928
1.49789e-95	0.407601	0.328	0.146	1.70311e-91	CaMKII
1.81003e-95	0.36933	0.572	0.332	2.058e-91	Phf5a
1.84559e-94	0.419506	0.187	0.053	2.09844e-90	PlexB
7.87404e-94	0.40316	0.221	0.075	8.95279e-90	Cp190
1.39577e-93	0.363563	0.288	0.117	1.58699e-89	MFS17
2.31715e-93	0.330022	0.362	0.167	2.6346e-89	pzg
4.48734e-93	0.388515	0.268	0.105	5.1021e-89	Lis-1
7.0661e-93	0.403463	0.337	0.157	8.03416e-89	Nup153
1.57405e-92	0.418615	0.798	0.551	1.7897e-88	ogre
1.68917e-92	0.454545	0.207	0.068	1.92059e-88	pho
1.90544e-91	0.346413	0.24	0.086	2.16649e-87	l(3)80Fg
3.09428e-91	0.334975	0.303	0.128	3.5182e-87	Sirt1
6.08803e-91	0.452424	0.217	0.073	6.92208e-87	CAH1
6.22039e-91	0.40749	0.292	0.122	7.07258e-87	pan
1.60297e-90	0.448155	0.429	0.226	1.82258e-86	Phs
1.12034e-89	0.313613	0.476	0.256	1.27382e-85	crp
4.74583e-89	0.370601	0.216	0.074	5.39601e-85	Dyrk3
5.18219e-89	0.416401	0.254	0.1	5.89215e-85	Su(var)2-HP2
5.2115e-89	0.474538	0.212	0.073	5.92547e-85	zfh2
1.04909e-88	0.424356	0.147	0.034	1.19282e-84	CG31998
1.44269e-88	0.399616	0.575	0.347	1.64034e-84	SF2
4.25031e-88	0.371998	0.247	0.093	4.8326e-84	Thd1
5.70845e-88	0.364764	0.351	0.166	6.49051e-84	sima
1.25032e-87	0.352238	0.203	0.066	1.42161e-83	CG17528
1.28246e-87	0.361018	0.425	0.222	1.45816e-83	Nipped-B
1.92293e-87	0.434811	0.416	0.224	2.18638e-83	eIF4G1
2.34259e-87	0.389603	0.62	0.38	2.66353e-83	Msp300
3.26098e-87	0.386076	0.256	0.101	3.70774e-83	CG6024
5.551e-87	0.377071	0.533	0.307	6.31149e-83	futsch
1.2306e-86	0.291013	0.482	0.264	1.39919e-82	CG14989
1.8978e-86	0.391177	0.546	0.324	2.1578e-82	Yeti
1.96138e-85	0.351716	0.345	0.164	2.23009e-81	CG34401
7.4558e-85	0.335007	0.392	0.192	8.47725e-81	CG15628
9.13766e-85	0.415094	0.397	0.21	1.03895e-80	eIF4E1
1.10469e-84	0.34644	0.411	0.214	1.25604e-80	unc-13
5.08637e-84	0.397024	0.235	0.091	5.7832e-80	CG14207
3.66299e-83	0.339195	0.185	0.059	4.16482e-79	caz
1.03902e-81	0.313467	0.343	0.165	1.18136e-77	CG32276
3.41243e-81	0.375918	0.305	0.139	3.87994e-77	CG30172
4.50196e-81	0.350277	0.436	0.241	5.11873e-77	Srrm234
7.73977e-81	0.31663	0.862	0.631	8.80012e-77	l(3)neo38
1.16985e-80	0.351975	0.347	0.169	1.33012e-76	Pka-C1
2.24638e-80	0.323606	0.333	0.16	2.55413e-76	Map60
2.8427e-80	0.295198	0.558	0.328	3.23215e-76	Pabp2
5.9257e-80	0.364989	0.438	0.245	6.73752e-76	Sf3b6
6.12565e-80	0.342605	0.383	0.201	6.96487e-76	Arl6IP1
7.66611e-80	0.350529	0.506	0.299	8.71636e-76	Sec61beta
8.17622e-80	0.304127	0.527	0.303	9.29636e-76	Tim17b
3.31647e-79	0.381859	0.289	0.133	3.77082e-75	Acn
1.85111e-78	0.354506	0.294	0.134	2.10472e-74	Dbp80
4.46033e-78	0.316759	0.923	0.773	5.07139e-74	fs(1)h
3.81669e-77	0.408248	0.225	0.086	4.33957e-73	nerfin-1
4.54746e-77	0.371291	0.194	0.069	5.17046e-73	CG40472
6.69832e-77	0.376205	0.321	0.158	7.61599e-73	PMCA
9.45555e-77	0.346305	0.651	0.417	1.0751e-72	Ssb-c31a
2.04548e-76	0.24927	0.545	0.319	2.32571e-72	glec
2.30898e-76	0.389959	0.775	0.554	2.62531e-72	Su(var)205
5.09156e-76	0.40949	0.915	0.773	5.78911e-72	mt:Cyt-b
8.75211e-76	0.404691	0.213	0.083	9.95115e-72	anne
2.2203e-75	0.243057	0.426	0.227	2.52448e-71	trx
1.09404e-74	0.359403	0.486	0.29	1.24392e-70	janA
1.30144e-74	0.273537	0.209	0.078	1.47974e-70	Arl4
1.59805e-74	0.154102	0.643	0.394	1.81698e-70	IA-2
2.03977e-74	0.275976	0.374	0.191	2.31922e-70	Diap1
2.63814e-74	0.307082	0.252	0.108	2.99957e-70	Abl
2.98252e-74	0.30945	0.439	0.248	3.39112e-70	Dek
3.98132e-74	0.341404	0.206	0.077	4.52676e-70	sn
4.68568e-74	0.349376	0.215	0.083	5.32762e-70	Dref
4.96823e-74	0.282919	0.317	0.152	5.64887e-70	Pdi
1.75653e-73	0.294623	0.313	0.153	1.99718e-69	beta-Spec
6.68512e-73	0.293558	0.974	0.869	7.60098e-69	hdc
7.05557e-73	0.343703	0.414	0.228	8.02218e-69	Ank2
8.91568e-73	0.344557	0.807	0.593	1.01371e-68	Act42A
8.9979e-73	0.320024	0.208	0.08	1.02306e-68	Det
1.01631e-72	0.225914	0.473	0.271	1.15555e-68	CG31221
1.42788e-72	0.322678	0.222	0.089	1.62349e-68	CG16791
2.0196e-72	0.261052	0.308	0.147	2.29628e-68	hfp
2.72034e-72	0.388557	0.205	0.08	3.09302e-68	l(2)gl
6.78105e-72	0.327985	0.397	0.22	7.71005e-68	Rbp1
1.18814e-71	0.322912	0.214	0.085	1.35091e-67	Hcf
1.21133e-71	0.348331	0.185	0.067	1.37728e-67	Moca-cyp
1.73312e-71	0.325553	0.265	0.121	1.97056e-67	gw
2.10483e-71	0.261753	0.382	0.201	2.39319e-67	CG10077
3.51175e-71	0.321027	0.247	0.106	3.99286e-67	eEF1alpha2
3.69317e-71	0.327018	0.855	0.629	4.19913e-67	ATPsynF
3.85364e-71	0.294561	0.193	0.071	4.38158e-67	cnn
6.96362e-71	0.249276	0.453	0.253	7.91763e-67	Ggamma30A
1.06371e-70	0.300722	0.292	0.139	1.20943e-66	Fim
1.20877e-70	0.26211	0.357	0.187	1.37437e-66	Cdk1
2.17421e-70	0.279689	0.485	0.287	2.47208e-66	Psi
3.01348e-70	0.358426	0.145	0.043	3.42632e-66	Cadps
3.3745e-70	0.277172	0.208	0.081	3.83681e-66	PNUTS
3.78831e-70	0.322687	0.723	0.503	4.30731e-66	kra
4.77844e-70	0.241715	0.247	0.107	5.43309e-66	Rga
8.86154e-70	0.28876	0.35	0.185	1.00756e-65	CG12384
1.92026e-69	0.359029	0.447	0.266	2.18333e-65	ubl
2.37818e-69	0.312582	0.181	0.064	2.70399e-65	NetB
2.91489e-69	0.307249	0.217	0.087	3.31423e-65	Npc2a
9.08691e-69	0.705782	0.259	0.121	1.03318e-64	scro
1.09732e-68	0.315373	0.758	0.518	1.24765e-64	COX7A
1.12328e-68	0.252321	0.361	0.188	1.27717e-64	cpx
1.35512e-68	0.290694	0.243	0.104	1.54077e-64	Gabat
1.40274e-68	0.251589	0.882	0.686	1.59491e-64	Akap200
1.94964e-68	0.283952	0.258	0.116	2.21674e-64	flfl
2.101e-68	0.372974	0.798	0.593	2.38884e-64	spen
2.5755e-68	0.267234	0.193	0.073	2.92834e-64	sti
3.02872e-68	0.338778	0.147	0.045	3.44366e-64	mor
3.74533e-68	0.335084	0.266	0.124	4.25845e-64	miple1
3.92739e-68	0.290123	0.88	0.676	4.46544e-64	lncRNA:Hsromega
6.75805e-68	0.270312	0.33	0.168	7.6839e-64	InR
2.71169e-67	0.334669	0.356	0.195	3.08319e-63	CG30122
2.74233e-67	0.312954	0.183	0.067	3.11803e-63	CG11247
3.36056e-67	0.317112	0.619	0.403	3.82095e-63	Hel25E
4.13319e-67	0.288278	0.199	0.076	4.69943e-63	CG43222
4.58967e-67	0.276322	0.702	0.466	5.21845e-63	Atpalpha
4.97095e-67	0.413408	0.835	0.645	5.65197e-63	His2Av
1.18572e-66	0.248957	0.494	0.297	1.34816e-62	Rsf1
2.13433e-66	0.283986	0.217	0.09	2.42673e-62	Dscam1
2.24598e-66	0.342455	0.197	0.076	2.55367e-62	dap
2.44775e-66	0.312996	0.336	0.178	2.78309e-62	p120ctn
2.64229e-66	0.267542	0.262	0.121	3.00428e-62	CG10395
4.70357e-66	0.24054	0.472	0.28	5.34796e-62	CkIIalpha
5.15167e-66	0.29261	0.234	0.103	5.85745e-62	Fmr1
6.71791e-66	0.296588	0.279	0.136	7.63826e-62	CG17454
1.3078e-65	0.246688	0.531	0.318	1.48696e-61	pre-rRNA:CR45845
1.45493e-65	0.241962	0.318	0.16	1.65425e-61	CG14442
2.40452e-65	0.30294	0.213	0.087	2.73394e-61	kek5
2.9877e-65	0.314392	0.159	0.055	3.39702e-61	Slmap
3.0826e-65	0.302971	0.185	0.07	3.50491e-61	CG17883
3.61348e-65	0.274853	0.523	0.322	4.10853e-61	ND-AGGG
1.13002e-64	0.23283	0.244	0.108	1.28483e-60	CG8668
1.39997e-64	0.233598	0.285	0.136	1.59176e-60	fra
2.45316e-64	0.264194	0.204	0.083	2.78925e-60	tud
5.20707e-64	0.230845	0.409	0.232	5.92044e-60	sina
6.17061e-64	0.260479	0.394	0.224	7.01599e-60	me31B
6.84396e-64	0.265256	0.304	0.157	7.78158e-60	Uba1
1.02496e-63	0.260763	0.637	0.417	1.16538e-59	Oda
3.16549e-63	0.236303	0.472	0.281	3.59916e-59	CG1677
3.20529e-63	0.246553	0.46	0.275	3.64441e-59	CG6610
3.43599e-63	0.30878	0.161	0.057	3.90672e-59	Ank
4.36834e-63	0.253073	0.267	0.127	4.9668e-59	Jarid2
4.89519e-63	0.282951	0.28	0.138	5.56583e-59	uex
7.57383e-63	0.275345	0.256	0.121	8.61145e-59	Sirup
1.06591e-62	0.281534	0.238	0.109	1.21194e-58	Spt6
1.18763e-62	0.266052	0.227	0.1	1.35033e-58	CG5746
1.21214e-62	0.213688	0.552	0.339	1.3782e-58	CG7154
1.36711e-62	0.262272	0.233	0.102	1.55441e-58	Oli
1.44718e-62	0.174329	0.26	0.12	1.64545e-58	raskol
1.77353e-62	0.289877	0.235	0.108	2.01651e-58	Inx3
2.31688e-62	0.221625	0.389	0.216	2.63429e-58	CG9135
2.73657e-62	0.308785	0.17	0.063	3.11148e-58	vtd
2.94485e-62	0.298643	0.209	0.089	3.3483e-58	Ythdf
3.73538e-62	0.280017	0.917	0.759	4.24712e-58	rin
4.84381e-62	0.243923	0.559	0.354	5.50741e-58	klar
7.05763e-62	0.191329	0.301	0.15	8.02453e-58	HDAC4
1.00148e-61	0.274798	0.304	0.158	1.13869e-57	wde
1.30463e-61	0.286914	0.164	0.059	1.48336e-57	bif
1.31998e-61	0.223228	0.492	0.299	1.50082e-57	CG9344
1.85297e-61	0.167321	0.364	0.192	2.10683e-57	Alh
2.02204e-61	0.199949	0.508	0.308	2.29906e-57	sd
2.13146e-61	0.231077	0.276	0.133	2.42347e-57	Spred
6.41903e-61	0.233115	0.374	0.207	7.29844e-57	Cbp53E
6.49285e-61	0.24478	0.203	0.084	7.38237e-57	ph-p
6.76901e-61	0.262494	0.239	0.11	7.69636e-57	Kmn2
6.86975e-61	0.450098	0.186	0.074	7.81091e-57	lncRNA:alphagamma-element:CR32865
7.67295e-61	0.175675	0.496	0.295	8.72414e-57	skd
1.31596e-60	0.250409	0.167	0.062	1.49624e-56	Dp1
1.83936e-60	0.260945	0.241	0.113	2.09135e-56	HDAC1
1.86553e-60	0.209015	0.349	0.19	2.12111e-56	BEAF-32
1.86566e-60	0.283617	0.192	0.079	2.12125e-56	BNIP3
2.26789e-60	0.277144	0.645	0.425	2.57859e-56	ATPsynE
2.37201e-60	0.204996	0.417	0.238	2.69697e-56	Sdc
3.50068e-60	0.289994	0.154	0.053	3.98027e-56	Idgf4
4.89065e-60	0.249001	0.174	0.067	5.56067e-56	rl
1.78864e-59	0.151579	0.41	0.231	2.03369e-55	CG4612
2.44704e-59	0.381785	0.746	0.552	2.78228e-55	eff
2.47965e-59	0.319951	0.29	0.152	2.81937e-55	Parp
3.25495e-59	0.245485	0.41	0.242	3.70088e-55	CG17059
3.47295e-59	0.293862	0.209	0.09	3.94874e-55	CG7781
4.33297e-59	0.199089	0.294	0.15	4.92659e-55	nsl1
4.70343e-59	0.195158	0.659	0.432	5.3478e-55	Gug
5.73504e-59	0.21203	0.193	0.08	6.52074e-55	Pcl
6.21029e-59	0.277065	0.245	0.115	7.0611e-55	CG7646
6.66237e-59	0.231433	0.333	0.176	7.57511e-55	insb
1.25479e-58	0.313874	0.691	0.475	1.42669e-54	scyl
1.31829e-58	0.315153	0.552	0.36	1.4989e-54	Vha16-1
1.34133e-58	0.225285	0.566	0.358	1.52509e-54	Dad1
3.81338e-58	0.22954	0.307	0.16	4.33581e-54	CG33303
3.96197e-58	0.249513	0.378	0.217	4.50476e-54	CG17202
5.41571e-58	0.293922	0.735	0.518	6.15766e-54	CG33774
7.0831e-58	0.289697	0.375	0.219	8.05348e-54	EloC
7.15963e-58	0.284083	0.194	0.083	8.1405e-54	Lamp1
8.15462e-58	0.284565	0.339	0.189	9.27181e-54	Rab1
8.70403e-58	0.232653	0.286	0.146	9.89648e-54	Acbp1
9.27346e-58	0.246886	0.619	0.408	1.05439e-53	Pomp
2.69522e-57	0.209444	0.419	0.251	3.06447e-53	CkIalpha
3.3128e-57	0.228817	0.232	0.109	3.76666e-53	CG41099
4.48116e-57	0.221241	0.268	0.133	5.09508e-53	d4
6.80571e-57	0.211174	0.193	0.081	7.7381e-53	LRP1
8.33769e-57	0.248247	0.687	0.466	9.47996e-53	RpII18
9.19978e-57	0.24257	0.376	0.217	1.04602e-52	alt
1.34623e-56	0.200504	0.476	0.294	1.53067e-52	CG5676
1.46176e-56	0.222822	0.293	0.153	1.66203e-52	CG42336
1.57242e-56	0.282637	0.78	0.564	1.78784e-52	sun
1.63165e-56	0.240423	0.247	0.119	1.85518e-52	SMC1
1.68243e-56	0.228681	0.296	0.158	1.91292e-52	e(y)2
3.11242e-56	0.265961	0.163	0.063	3.53882e-52	SMC5
3.39018e-56	0.228759	0.19	0.079	3.85463e-52	Spf45
3.83743e-56	0.209857	0.324	0.174	4.36316e-52	Inx2
5.14482e-56	0.272854	0.388	0.23	5.84966e-52	Sec61gamma
8.49932e-56	0.278091	0.232	0.11	9.66373e-52	Drep2
8.93457e-56	0.186337	0.394	0.23	1.01586e-51	Bin1
1.391e-55	0.289971	0.812	0.608	1.58156e-51	CG8860
1.55559e-55	0.186624	0.386	0.221	1.7687e-51	Gprk2
1.88099e-55	0.204151	0.244	0.116	2.13869e-51	Lar
2.13693e-55	0.231367	0.564	0.365	2.42969e-51	SmD1
2.29449e-55	0.251441	0.345	0.197	2.60884e-51	pnut
5.32478e-55	0.152932	0.324	0.174	6.05427e-51	CG17343
5.37291e-55	0.265214	0.204	0.092	6.109e-51	l(2)37Cg
5.37889e-55	0.27197	0.349	0.202	6.1158e-51	mRpS21
1.15599e-54	0.215466	0.338	0.189	1.31436e-50	CG8677
2.83508e-54	0.233037	0.35	0.195	3.22349e-50	CG3408
2.88599e-54	0.257669	0.743	0.533	3.28137e-50	CG41128
2.94034e-54	0.267095	0.291	0.157	3.34316e-50	dom
3.2416e-54	0.216478	0.357	0.205	3.6857e-50	Rox8
3.55069e-54	0.216869	0.234	0.112	4.03713e-50	sau
5.20394e-54	0.166471	0.341	0.188	5.91688e-50	swm
6.10489e-54	0.178259	0.269	0.136	6.94126e-50	Ras85D
6.45204e-54	0.184217	0.536	0.34	7.33597e-50	nocte
7.82712e-54	0.185634	0.428	0.256	8.89943e-50	x16
8.57376e-54	0.231133	0.173	0.071	9.74836e-50	Csk
8.74958e-54	0.16931	0.235	0.112	9.94827e-50	Akt1
9.2355e-54	0.196789	0.637	0.424	1.05008e-49	myr-GFP-p10
1.41755e-53	0.224797	0.274	0.143	1.61175e-49	smid
1.89063e-53	0.129933	0.63	0.404	2.14964e-49	sm
2.32524e-53	0.252219	0.233	0.113	2.64379e-49	numb
2.60162e-53	0.280971	0.304	0.162	2.95804e-49	robo2
3.36623e-53	0.211169	0.301	0.163	3.82741e-49	CG7945
3.72187e-53	0.184019	0.305	0.165	4.23177e-49	Cpsf5
5.28252e-53	0.176909	0.292	0.155	6.00622e-49	Iswi
5.55567e-53	0.204306	0.321	0.174	6.3168e-49	nls-tdTomato
8.53378e-53	0.245138	0.636	0.43	9.70291e-49	eIF1
8.74495e-53	0.220104	0.374	0.221	9.943e-49	nej
9.35417e-53	0.131244	0.299	0.158	1.06357e-48	Saf-B
1.2142e-52	0.235525	0.505	0.321	1.38054e-48	Prosalpha3
1.30827e-52	0.200145	0.302	0.164	1.4875e-48	TER94
1.4465e-52	0.203375	0.271	0.141	1.64467e-48	CG18081
1.55705e-52	0.210225	0.236	0.116	1.77036e-48	tacc
1.63674e-52	0.15665	0.291	0.151	1.86097e-48	gus
2.35825e-52	0.207329	0.199	0.089	2.68133e-48	msn
3.0684e-52	0.18504	0.288	0.155	3.48877e-48	rump
3.50096e-52	0.175596	0.286	0.148	3.98059e-48	S
7.40369e-52	0.162146	0.287	0.15	8.41799e-48	NaPi-III
1.24e-51	0.259006	0.887	0.704	1.40988e-47	CG7630
2.12958e-51	0.266862	0.79	0.593	2.42134e-47	Tet
3.12013e-51	0.194329	0.422	0.258	3.54759e-47	mnb
4.36081e-51	0.225798	0.529	0.344	4.95824e-47	Hrb98DE
4.60606e-51	0.157235	0.281	0.15	5.23709e-47	Ubi-p5E
6.309e-51	0.194615	0.19	0.084	7.17333e-47	exd
7.26351e-51	0.164646	0.168	0.068	8.25862e-47	Reph
8.07937e-51	0.188752	0.374	0.222	9.18625e-47	LSm7
9.17739e-51	0.244704	0.205	0.096	1.04347e-46	l(2)k09913
1.04003e-50	0.168549	0.348	0.197	1.18251e-46	shg
1.06106e-50	0.185038	0.329	0.186	1.20642e-46	HSPC300
1.0747e-50	0.174869	0.699	0.477	1.22193e-46	kuz
1.0762e-50	0.114636	0.287	0.151	1.22364e-46	RhoGEF2
1.21047e-50	0.249872	0.696	0.489	1.37631e-46	CG43736
1.27657e-50	0.259698	0.327	0.186	1.45146e-46	CG17716
1.80798e-50	0.147131	0.266	0.137	2.05567e-46	FBXO11
2.01011e-50	0.196278	0.24	0.118	2.2855e-46	CadN
2.21253e-50	0.16766	0.21	0.098	2.51565e-46	Flo1
3.59388e-50	0.188322	0.377	0.226	4.08625e-46	NAT1
3.70063e-50	0.215146	0.293	0.161	4.20762e-46	shrb
5.97671e-50	0.204187	0.275	0.148	6.79552e-46	Caf1-55
6.16253e-50	0.317737	0.906	0.756	7.0068e-46	lncRNA:roX1
1.05282e-49	0.267466	0.711	0.492	1.19706e-45	Gapdh2
1.53886e-49	0.259196	0.194	0.09	1.74968e-45	CG17493
2.10375e-49	0.149072	0.319	0.178	2.39196e-45	CG10543
2.39147e-49	0.222265	0.206	0.098	2.7191e-45	hrm
2.4625e-49	0.158063	0.37	0.212	2.79986e-45	scrt
2.80887e-49	0.18369	0.204	0.096	3.19369e-45	Crk
4.88887e-49	0.242374	0.216	0.105	5.55865e-45	ewg
4.89805e-49	0.299424	0.33	0.195	5.56908e-45	Nup358
6.25592e-49	0.233374	0.342	0.204	7.11298e-45	RanGAP
1.04871e-48	0.226642	0.201	0.095	1.19238e-44	cora
1.25101e-48	0.196789	0.579	0.375	1.4224e-44	Sf3b5
1.53722e-48	0.241178	0.207	0.1	1.74782e-44	Mink
1.54664e-48	0.22389	0.459	0.297	1.75853e-44	SkpA
2.18674e-48	0.162586	0.381	0.229	2.48632e-44	spt4
2.42417e-48	0.152016	0.294	0.161	2.75629e-44	Ubi-p63E
2.63911e-48	0.171522	0.429	0.265	3.00066e-44	MED26
2.81707e-48	0.193335	0.284	0.155	3.20301e-44	sqh
3.48294e-48	0.109269	0.329	0.184	3.96011e-44	PIP4K
4.51671e-48	0.147974	0.212	0.102	5.1355e-44	CG11444
7.09398e-48	0.194633	0.265	0.142	8.06586e-44	Mtor
8.67147e-48	0.305408	0.272	0.152	9.85946e-44	CG42232
1.07546e-47	0.215445	0.451	0.288	1.2228e-43	Tsp42Ee
1.09228e-47	0.20066	0.445	0.284	1.24192e-43	Prosbeta6
1.1218e-47	0.1846	0.284	0.156	1.27549e-43	Atg8a
1.21431e-47	0.253107	0.324	0.191	1.38067e-43	CG42239
1.34791e-47	0.158315	0.217	0.105	1.53257e-43	fl(2)d
1.74185e-47	0.19547	0.399	0.245	1.98048e-43	Cyt-c-p
1.75521e-47	0.263088	0.232	0.119	1.99567e-43	apt
2.15278e-47	0.260538	0.649	0.449	2.44771e-43	Roc1a
2.25334e-47	0.173951	0.288	0.16	2.56205e-43	alph
2.75451e-47	0.183057	0.238	0.122	3.13188e-43	HUWE1
2.84823e-47	0.195884	0.515	0.336	3.23844e-43	Tapdelta
3.16642e-47	0.167084	0.214	0.104	3.60021e-43	Taf13
3.67235e-47	0.239484	0.891	0.723	4.17547e-43	Nrt
4.55358e-47	0.140578	0.254	0.132	5.17742e-43	CG13917
4.57377e-47	0.196244	0.3	0.168	5.20038e-43	mam
5.26959e-47	0.172955	0.191	0.089	5.99152e-43	lilli
5.61612e-47	0.169926	0.265	0.142	6.38553e-43	brm
5.78852e-47	0.150142	0.253	0.131	6.58154e-43	CG5758
6.78473e-47	0.175122	0.213	0.104	7.71424e-43	lncRNA:CR42862
8.18234e-47	0.193554	0.203	0.097	9.30332e-43	Uhg1
1.04342e-46	0.166442	0.282	0.156	1.18637e-42	CG5446
1.49578e-46	0.211612	0.26	0.141	1.7007e-42	nudC
1.50522e-46	0.198997	0.253	0.135	1.71144e-42	Txl
2.31893e-46	0.29955	0.411	0.258	2.63663e-42	pyd
2.68989e-46	0.199295	0.247	0.128	3.0584e-42	OtopLa
2.84093e-46	0.179214	0.435	0.273	3.23013e-42	CG40045
2.87267e-46	0.182276	0.449	0.285	3.26623e-42	Spase12
3.50286e-46	0.198587	0.407	0.253	3.98275e-42	Vha13
3.72117e-46	0.200489	0.421	0.266	4.23097e-42	Prosalpha4
4.23999e-46	0.134719	0.295	0.164	4.82087e-42	Rab35
5.82991e-46	0.154341	0.287	0.159	6.62861e-42	snf
6.98467e-46	0.254843	0.874	0.689	7.94157e-42	Lk6
7.45521e-46	0.197675	0.649	0.454	8.47657e-42	baf
8.81016e-46	0.163091	0.295	0.167	1.00172e-41	Syb
1.14171e-45	0.186852	0.444	0.282	1.29812e-41	ERp60
1.36269e-45	0.124439	0.358	0.211	1.54938e-41	Rpb11
1.42654e-45	0.153171	0.263	0.142	1.62198e-41	Smox
1.66487e-45	0.202067	0.194	0.093	1.89296e-41	bou
1.67074e-45	0.243701	0.234	0.123	1.89963e-41	Rab11
1.68754e-45	0.173268	0.294	0.167	1.91873e-41	Vha14-1
1.71501e-45	0.172671	0.5	0.328	1.94997e-41	Aps
2.17428e-45	0.176345	0.295	0.167	2.47216e-41	mod(mdg4)
2.34251e-45	0.173005	0.328	0.193	2.66343e-41	ND-B14.5A
2.61919e-45	0.121863	0.22	0.111	2.97802e-41	row
2.79714e-45	0.216976	0.646	0.451	3.18034e-41	Lam
3.84829e-45	0.210583	0.21	0.105	4.37551e-41	CG31855
3.98979e-45	0.175887	0.438	0.28	4.53639e-41	Prosalpha2
4.35654e-45	0.15136	0.255	0.136	4.95338e-41	CG11360
5.27901e-45	0.16412	0.272	0.15	6.00224e-41	CtsB1
5.58231e-45	0.145039	0.378	0.229	6.34709e-41	Ubc2
6.32006e-45	0.21548	0.812	0.624	7.1859e-41	nmo
7.22536e-45	0.181707	0.237	0.124	8.21523e-41	CG1890
7.70811e-45	0.151274	0.244	0.129	8.76412e-41	Src64B
7.74986e-45	0.182573	0.28	0.156	8.81159e-41	Rab2
8.23719e-45	0.166639	0.491	0.321	9.36569e-41	ND-B15
9.56804e-45	0.145042	0.276	0.151	1.08789e-40	CG31460
1.53101e-44	0.15371	0.382	0.234	1.74076e-40	Ars2
1.60663e-44	0.147047	0.278	0.152	1.82674e-40	RhoGAP93B
1.8388e-44	0.129765	0.293	0.163	2.09072e-40	Spn
2.49931e-44	0.146969	0.472	0.304	2.84172e-40	CG8108
2.55289e-44	0.141981	0.194	0.093	2.90264e-40	MESR4
3.40715e-44	0.159522	0.201	0.097	3.87393e-40	MED19
3.51851e-44	0.143519	0.345	0.206	4.00055e-40	bip2
3.8705e-44	0.188152	0.474	0.314	4.40075e-40	Uba2
4.30889e-44	0.28052	0.229	0.122	4.89921e-40	sle
4.37159e-44	0.198725	0.323	0.194	4.9705e-40	eIF4B
5.18802e-44	0.144178	0.334	0.198	5.89878e-40	Clc
6.00128e-44	0.164999	0.443	0.282	6.82345e-40	ND-15
6.80781e-44	0.217646	0.256	0.141	7.74048e-40	Vha26
6.84158e-44	0.131557	0.506	0.325	7.77888e-40	cg
1.2329e-43	0.205181	0.288	0.163	1.4018e-39	ed
1.60502e-43	0.198685	0.225	0.117	1.82491e-39	CG13220
1.6322e-43	0.196279	0.404	0.255	1.85581e-39	mRpS14
1.93497e-43	0.169079	0.283	0.161	2.20006e-39	wap
2.21716e-43	0.158561	0.455	0.29	2.52091e-39	Cyt-b5
2.2807e-43	0.141746	0.276	0.155	2.59315e-39	AP-2sigma
2.92659e-43	0.160611	0.249	0.135	3.32753e-39	bin3
3.25153e-43	0.113573	0.211	0.105	3.69699e-39	RhoGDI
3.44611e-43	0.164246	0.382	0.235	3.91823e-39	Cnx99A
3.57753e-43	0.13438	0.464	0.299	4.06765e-39	CG10418
5.02701e-43	0.118314	0.346	0.203	5.71571e-39	Appl
5.40208e-43	0.10609	0.291	0.166	6.14217e-39	AP-1gamma
7.78116e-43	0.218371	0.222	0.116	8.84717e-39	spidey
8.40878e-43	0.262381	0.886	0.727	9.56078e-39	Hsp83
8.86453e-43	0.202997	0.635	0.445	1.0079e-38	Rho1
1.15434e-42	0.13132	0.392	0.241	1.31248e-38	nrv2
1.363e-42	0.12341	0.259	0.139	1.54973e-38	SKIP
1.56299e-42	0.164117	0.252	0.138	1.77712e-38	lgs
2.09385e-42	0.135722	0.262	0.144	2.38071e-38	Bap60
2.12744e-42	0.211552	0.939	0.825	2.4189e-38	bel
2.18917e-42	0.180178	0.226	0.12	2.48908e-38	CG8929
2.27194e-42	0.120695	0.219	0.111	2.58319e-38	CG10139
2.54699e-42	0.126017	0.215	0.11	2.89593e-38	cnc
2.73304e-42	0.17577	0.215	0.111	3.10746e-38	Zip102B
3.21927e-42	0.15965	0.42	0.266	3.6603e-38	robl
3.56414e-42	0.144051	0.231	0.123	4.05242e-38	boca
3.68373e-42	0.177489	0.266	0.148	4.1884e-38	CG10470
3.72693e-42	0.196165	0.372	0.235	4.23752e-38	Rpn5
4.0653e-42	0.127508	0.232	0.123	4.62225e-38	CG1142
4.8495e-42	0.175924	0.414	0.263	5.51389e-38	Rad23
4.92187e-42	0.157697	0.216	0.112	5.59617e-38	CG31301
7.86594e-42	0.189396	0.289	0.169	8.94357e-38	msd1
9.91342e-42	0.192541	0.45	0.293	1.12716e-37	CG44242
1.01044e-41	0.127162	0.331	0.198	1.14887e-37	neur
1.28762e-41	0.130056	0.462	0.301	1.46403e-37	gish
1.4783e-41	0.174036	0.245	0.134	1.68082e-37	Hipk
1.57716e-41	0.181622	0.328	0.199	1.79323e-37	Arf102F
1.7599e-41	0.153638	0.265	0.149	2.00101e-37	CG15012
6.51275e-41	0.196288	0.649	0.456	7.405e-37	Ref1
7.97821e-41	0.134055	0.228	0.122	9.07123e-37	Gyf
8.50972e-41	0.167289	0.231	0.125	9.67555e-37	Prp40
8.76001e-41	0.129328	0.28	0.16	9.96014e-37	Ibf2
9.32144e-41	0.195371	0.275	0.159	1.05985e-36	wac
9.41118e-41	0.131977	0.22	0.115	1.07005e-36	mrva
9.98137e-41	0.145544	0.216	0.113	1.13488e-36	Nnf1a
1.2022e-40	0.185253	0.571	0.394	1.3669e-36	wdb
1.31527e-40	0.101351	0.242	0.131	1.49546e-36	Ufd1-like
1.42643e-40	0.163481	0.731	0.532	1.62185e-36	pum
1.55937e-40	0.154846	0.694	0.481	1.773e-36	unc-119
2.64842e-40	0.215665	0.562	0.39	3.01126e-36	Sod1
3.10384e-40	0.121606	0.308	0.182	3.52907e-36	SelT
4.33532e-40	0.151848	0.236	0.128	4.92926e-36	Rpn12
5.89457e-40	0.148609	0.248	0.137	6.70212e-36	drk
6.30673e-40	0.132743	0.416	0.268	7.17076e-36	wech
6.63071e-40	0.175652	0.535	0.365	7.53912e-36	akirin
6.77061e-40	0.231747	0.427	0.284	7.69818e-36	Tpi
7.51674e-40	0.147982	0.282	0.164	8.54653e-36	ND-18
8.41938e-40	0.132434	0.248	0.138	9.57284e-36	CG15237
1.42155e-39	0.12198	0.289	0.169	1.6163e-35	Rpn6
1.45969e-39	0.147355	0.235	0.129	1.65967e-35	Cka
1.95318e-39	0.129994	0.225	0.119	2.22076e-35	Sh
2.25821e-39	0.179066	0.234	0.131	2.56759e-35	eIF3a
2.38141e-39	0.116964	0.207	0.106	2.70767e-35	CG31140
2.60976e-39	0.271728	0.271	0.154	2.9673e-35	sprt
3.40497e-39	0.120602	0.339	0.208	3.87146e-35	Rpb8
3.72729e-39	0.148409	0.232	0.127	4.23793e-35	CG2918
3.93544e-39	0.203558	0.636	0.452	4.47459e-35	Rpb10
4.64064e-39	0.164613	0.222	0.12	5.27641e-35	Sec61alpha
1.06138e-38	0.14932	0.634	0.442	1.20679e-34	CG44774
1.10576e-38	0.112131	0.286	0.168	1.25725e-34	Spase22-23
1.78109e-38	0.150144	0.224	0.121	2.0251e-34	U2af38
1.84864e-38	0.118663	0.379	0.241	2.10191e-34	Pfdn1
1.97368e-38	0.145168	0.218	0.116	2.24407e-34	Ilp5
2.59232e-38	0.119671	0.363	0.227	2.94747e-34	hang
3.13404e-38	0.152983	0.543	0.369	3.5634e-34	Prosalpha5
3.32604e-38	0.165769	0.682	0.479	3.78171e-34	Ald1
4.41111e-38	0.142736	0.507	0.34	5.01543e-34	CG9034
4.64934e-38	0.117584	0.325	0.2	5.2863e-34	Sps1
4.85616e-38	0.132716	0.268	0.155	5.52146e-34	CG10638
6.18949e-38	0.132657	0.399	0.26	7.03746e-34	Rpn11
6.34041e-38	0.114142	0.251	0.143	7.20905e-34	DENR
6.8328e-38	0.151596	0.428	0.282	7.76889e-34	ND-B16.6
7.61275e-38	0.140823	0.427	0.282	8.6557e-34	Uch-L5
8.42736e-38	0.107767	0.275	0.158	9.58191e-34	M1BP
9.34407e-38	0.13952	0.265	0.154	1.06242e-33	CSN5
9.56868e-38	0.116781	0.288	0.17	1.08796e-33	BuGZ
1.06301e-37	0.135994	0.651	0.456	1.20864e-33	tsu
1.23178e-37	0.123065	0.269	0.157	1.40053e-33	CG5554
1.5309e-37	0.186989	0.5	0.347	1.74064e-33	CG33170
1.62993e-37	0.116922	0.551	0.372	1.85323e-33	Mi-2
1.25411e-36	0.176767	0.31	0.192	1.42592e-32	Rpn10
2.89065e-36	0.162755	0.241	0.139	3.28667e-32	RpII15
5.22353e-36	0.148028	0.45	0.3	5.93915e-32	mago
9.6141e-36	0.156411	0.316	0.197	1.09312e-31	CG6523
1.11095e-35	0.181221	0.675	0.465	1.26315e-31	COX5B
1.21756e-35	0.105957	0.238	0.134	1.38437e-31	Dpit47
2.65407e-35	0.139464	0.386	0.25	3.01768e-31	RpS15Ab
3.05039e-35	0.11291	0.239	0.135	3.46829e-31	Evi5
3.28959e-35	0.178758	0.662	0.473	3.74026e-31	N
3.78864e-35	0.103945	0.252	0.144	4.30769e-31	Prosap
4.24951e-35	0.160299	0.258	0.153	4.83169e-31	NUCB1
4.56536e-35	0.130278	0.545	0.372	5.19081e-31	Pp1-87B
4.67281e-35	0.165031	0.34	0.218	5.31298e-31	maf-S
5.39171e-35	0.175563	0.621	0.455	6.13037e-31	Pep
5.75949e-35	0.140327	0.264	0.156	6.54854e-31	Btk29A
5.96818e-35	0.124563	0.338	0.213	6.78582e-31	Chrac-16
6.35481e-35	0.184964	0.685	0.486	7.22542e-31	SmE
6.6689e-35	0.13078	0.349	0.222	7.58254e-31	Gp93
6.92214e-35	0.154491	0.61	0.428	7.87047e-31	Hex-A
1.14358e-34	0.148061	0.305	0.191	1.30025e-30	mRpL42
1.19196e-34	0.148547	0.455	0.309	1.35526e-30	CG3625
1.21903e-34	0.110392	0.273	0.165	1.38603e-30	trsn
1.39639e-34	0.127288	0.372	0.242	1.58769e-30	ReepB
1.65488e-34	0.128624	0.342	0.224	1.8816e-30	Hsp68
2.01033e-34	0.120889	0.284	0.174	2.28575e-30	Droj2
2.52253e-34	0.118482	0.358	0.231	2.86812e-30	zip
3.42047e-34	0.161016	0.706	0.501	3.88908e-30	ATPsynCF6
3.45406e-34	0.120099	0.3	0.185	3.92726e-30	PR-Set7
4.25964e-34	0.116721	0.268	0.161	4.84321e-30	Larp4B
4.31e-34	0.126511	0.414	0.278	4.90047e-30	ND-B14.5B
4.32696e-34	0.147723	0.396	0.26	4.91976e-30	SdhC
5.6559e-34	0.154784	0.252	0.15	6.43076e-30	EMC10
6.37049e-34	0.223872	0.912	0.791	7.24325e-30	COX8
7.39969e-34	0.115249	0.289	0.176	8.41344e-30	CG11699
7.79608e-34	0.170816	0.268	0.163	8.86415e-30	Jasper
9.46165e-34	0.136323	0.262	0.158	1.07579e-29	CG1307
9.58005e-34	0.14041	0.264	0.158	1.08925e-29	HP5
1.77861e-33	0.115796	0.636	0.448	2.02228e-29	Hsc70-3
1.81579e-33	0.167579	0.422	0.287	2.06455e-29	Prosbeta4
2.78027e-33	0.101308	0.352	0.226	3.16117e-29	ND-13A
3.71364e-33	0.135238	0.259	0.156	4.2224e-29	vib
3.82108e-33	0.106485	0.265	0.16	4.34456e-29	Rpn1
3.87488e-33	0.186651	0.589	0.412	4.40574e-29	Gapdh1
4.58417e-33	0.140336	0.285	0.177	5.2122e-29	mRpL36
5.21881e-33	0.151264	0.497	0.342	5.93379e-29	eEF1delta
5.88926e-33	0.128233	0.568	0.398	6.69609e-29	SC35
8.81313e-33	0.135625	0.257	0.156	1.00205e-28	Rpn8
1.30622e-32	0.128395	0.546	0.382	1.48517e-28	ATPsyngamma
3.0549e-32	0.122032	0.37	0.244	3.47342e-28	CG13096
4.67288e-32	0.158735	0.574	0.4	5.31306e-28	ATPsynB
5.01481e-32	0.155087	0.585	0.402	5.70184e-28	mRpL33
5.52166e-32	0.118528	0.264	0.161	6.27813e-28	Myc
9.58805e-32	0.140824	0.621	0.438	1.09016e-27	Prosbeta3
1.23129e-31	0.122426	0.282	0.176	1.39998e-27	PDCD-5
1.61894e-31	0.127425	0.291	0.182	1.84073e-27	Sc2
3.04021e-31	0.117978	0.369	0.244	3.45672e-27	EMC6
3.06207e-31	0.123956	0.311	0.2	3.48157e-27	aurB
4.17644e-31	0.108651	0.43	0.294	4.74861e-27	Fis1
1.825e-30	0.163813	0.733	0.54	2.07503e-26	SmD2
2.57036e-30	0.168657	0.371	0.251	2.9225e-26	CG6115
5.13536e-30	0.114557	0.288	0.183	5.8389e-26	ND-ASHI
5.57777e-30	0.187448	0.847	0.649	6.34192e-26	SmF
1.00565e-29	0.107604	0.389	0.267	1.14342e-25	Eb1
1.29185e-29	0.112108	0.41	0.278	1.46884e-25	Nurf-38
1.36178e-29	0.120105	0.302	0.195	1.54834e-25	Scsalpha1
1.40779e-29	0.103063	0.725	0.537	1.60066e-25	fne
2.22836e-29	0.211811	0.368	0.253	2.53365e-25	CG8223
2.58897e-29	0.139767	0.473	0.326	2.94366e-25	mod
5.44415e-29	0.1664	0.506	0.359	6.19e-25	RapGAP1
1.78614e-28	0.124158	0.361	0.243	2.03084e-24	Alg-2
1.91669e-28	0.139103	0.773	0.59	2.17927e-24	PAN3
3.12445e-28	0.131806	0.311	0.205	3.5525e-24	CD98hc
3.80765e-28	0.103687	0.36	0.243	4.3293e-24	Pfdn2
5.13608e-28	0.135879	0.634	0.47	5.83972e-24	Jupiter
2.43214e-27	0.124488	0.627	0.451	2.76534e-23	SmB
4.50276e-27	0.107746	0.34	0.227	5.11964e-23	CG5885
4.96802e-27	0.144679	0.603	0.434	5.64864e-23	CG34200
6.13754e-27	0.125373	0.368	0.252	6.97838e-23	CG34132
1.10625e-26	0.141935	0.667	0.486	1.25781e-22	CG7637
1.83725e-26	0.12181	0.3	0.199	2.08895e-22	shot
2.05323e-25	0.135044	0.814	0.641	2.33452e-21	D1
2.46124e-25	0.106858	0.593	0.429	2.79843e-21	RNASEK
6.12634e-25	0.16187	0.694	0.512	6.96564e-21	ATPsynbeta
3.34781e-23	0.117587	0.748	0.564	3.80646e-19	levy
6.05953e-23	0.178702	0.586	0.428	6.88968e-19	Hsp23
3.4192e-22	0.156478	0.879	0.733	3.88763e-18	sqd
3.56186e-22	0.103659	0.681	0.515	4.04984e-18	Rap1
2.81782e-21	0.137992	0.721	0.54	3.20387e-17	mbl
3.52683e-21	0.171205	0.854	0.672	4.01001e-17	UQCR-Q
3.19891e-20	0.126793	0.847	0.659	3.63716e-16	ATPsynG
5.98524e-20	0.12822	0.753	0.565	6.80522e-16	COX5A
2.59138e-19	0.141149	0.929	0.818	2.9464e-15	cype
3.28416e-19	0.129471	0.775	0.594	3.73409e-15	COX6B
1.01815e-18	0.121995	0.663	0.501	1.15763e-14	yps
8.61221e-15	0.123494	0.819	0.643	9.79209e-11	Tom7

## Sheet: GABA N
p_val	avg_log2FC	pct.1	pct.2	p_val_adj	gene
1.47501e-279	1.23851	0.482	0.092	1.67708e-275	lncRNA:alphagamma-element:CR32865
4.95607e-215	1.09301	0.685	0.311	5.63505e-211	lncRNA:roX1
5.43235e-201	0.83202	0.877	0.463	6.17658e-197	MtnA
9.36073e-200	0.977404	0.313	0.043	1.06432e-195	CG15353
2.58553e-199	1.19499	0.262	0.022	2.93975e-195	Eip74EF
5.78688e-182	1.23072	0.373	0.089	6.57969e-178	lncRNA:roX2
5.30282e-175	0.808497	0.368	0.082	6.02931e-171	EcR
3.92433e-154	0.73541	0.578	0.23	4.46196e-150	CG5151
4.22535e-154	0.821363	0.833	0.489	4.80422e-150	lncRNA:noe
1.1311e-150	0.754511	0.383	0.107	1.28606e-146	Sf3b6
3.93776e-136	0.559179	0.984	0.835	4.47723e-132	Obp44a
6.38604e-136	0.753645	0.49	0.185	7.26093e-132	Cals
7.68562e-136	0.845776	0.231	0.036	8.73855e-132	Myo81F
1.02967e-129	0.691102	0.471	0.177	1.17073e-125	kis
1.36959e-125	0.704289	0.223	0.037	1.55722e-121	28SrRNA-Psi:CR40596
3.61649e-124	0.543364	0.399	0.13	4.11195e-120	Myc
4.83735e-121	1.01711	0.594	0.307	5.50006e-117	CG32017
6.31478e-118	0.61657	0.905	0.695	7.1799e-114	Msp300
3.1327e-117	0.620064	0.396	0.136	3.56188e-113	tau
9.86856e-117	0.526682	0.448	0.166	1.12205e-112	Acbp2
2.85077e-116	0.568865	0.352	0.108	3.24132e-112	mt:srRNA
1.15793e-115	0.62029	0.482	0.196	1.31656e-111	l(3)80Fg
1.01515e-112	0.471799	0.449	0.166	1.15423e-108	Syp
3.5539e-111	0.239061	0.482	0.191	4.04078e-107	pros
2.27704e-110	0.614504	0.32	0.098	2.589e-106	Cadps
1.8538e-106	0.528845	0.368	0.127	2.10777e-102	Sidpn
3.05689e-104	0.373047	0.806	0.434	3.47568e-100	hdc
1.70265e-103	0.477598	0.425	0.162	1.93592e-99	mahe
3.78003e-101	0.443246	0.346	0.115	4.2979e-97	Fs(2)Ket
4.70157e-101	0.471196	0.264	0.07	5.34568e-97	Not3
3.12042e-100	0.477664	0.314	0.099	3.54792e-96	PlexA
4.16977e-100	0.480794	0.376	0.135	4.74103e-96	Cow
4.86993e-100	0.585361	0.779	0.456	5.53711e-96	Obp99a
1.67954e-98	0.406799	0.283	0.082	1.90963e-94	Snoo
6.39772e-97	0.506327	0.904	0.665	7.27421e-93	fabp
2.50322e-96	0.386497	0.347	0.119	2.84616e-92	Smox
1.51691e-94	0.373858	0.462	0.188	1.72472e-90	CG7637
2.08581e-94	0.474556	0.231	0.058	2.37157e-90	Nipped-A
2.37143e-94	0.525284	0.172	0.029	2.69631e-90	apolpp
2.85774e-94	0.569366	0.299	0.097	3.24925e-90	kek2
9.78816e-94	0.548303	0.364	0.138	1.11291e-89	Gprk1
1.33991e-93	0.458835	0.159	0.023	1.52347e-89	Ptp69D
4.48952e-93	0.513202	0.23	0.058	5.10459e-89	CAH1
6.67239e-93	0.435701	0.349	0.126	7.58651e-89	eIF4G1
1.24993e-92	0.579809	0.549	0.272	1.42117e-88	PMCA
1.34715e-92	0.529381	0.75	0.443	1.53171e-88	CG2852
3.10118e-91	0.458056	0.577	0.281	3.52604e-87	Fer1HCH
8.54421e-91	0.383278	0.407	0.159	9.71477e-87	Ptp10D
2.72975e-90	0.404603	0.298	0.097	3.10373e-86	Fas1
1.22454e-89	0.49757	0.255	0.074	1.3923e-85	CG43085
1.30946e-89	0.509886	0.586	0.304	1.48886e-85	CG13928
1.24454e-88	0.432754	0.295	0.097	1.41505e-84	sn
1.62815e-88	0.372723	0.359	0.132	1.85121e-84	Lis-1
2.68303e-88	0.47557	0.276	0.087	3.05061e-84	CG9686
2.75998e-87	0.323435	0.25	0.072	3.1381e-83	cnc
2.87616e-87	0.449444	0.195	0.044	3.27019e-83	pho
4.16994e-87	0.445486	0.871	0.6	4.74122e-83	rin
6.40664e-87	0.409081	0.214	0.053	7.28435e-83	E(bx)
1.48861e-86	0.415197	0.549	0.258	1.69254e-82	vig
3.36998e-86	0.418326	0.396	0.161	3.83167e-82	Dscam4
1.44136e-85	0.435806	0.351	0.133	1.63883e-81	anne
1.65552e-84	0.425496	0.182	0.039	1.88233e-80	CG31998
3.03075e-84	0.401454	0.279	0.092	3.44596e-80	Thd1
5.37047e-84	0.450008	0.173	0.035	6.10622e-80	tinc
1.0794e-83	0.364113	0.284	0.094	1.22727e-79	Kap-alpha3
2.91237e-83	0.37458	0.265	0.083	3.31137e-79	Ac3
1.07298e-82	0.554948	0.315	0.118	1.21998e-78	zfh2
1.16053e-82	0.283076	0.41	0.166	1.31952e-78	Oatp74D
2.64621e-82	0.52536	0.486	0.233	3.00874e-78	Corin
3.73502e-82	0.420148	0.185	0.042	4.24672e-78	PlexB
7.31187e-82	0.448894	0.24	0.072	8.31359e-78	nolo
7.33849e-81	0.35686	0.357	0.14	8.34386e-77	l(3)80Fj
5.34888e-80	0.353923	0.277	0.093	6.08168e-76	lncRNA:CR42862
1.01537e-79	0.336038	0.251	0.078	1.15448e-75	Hsp67Ba
1.03565e-79	0.382248	0.369	0.15	1.17754e-75	mAChR-A
6.60605e-79	0.38228	0.205	0.054	7.51107e-75	nAChRalpha4
1.01841e-78	0.292769	0.355	0.138	1.15794e-74	crp
2.72334e-78	0.393999	0.178	0.041	3.09644e-74	Asator
1.73003e-77	0.388216	0.146	0.025	1.96704e-73	CG42232
6.02041e-77	0.371334	0.18	0.043	6.84521e-73	B4
8.66314e-77	0.345215	0.314	0.117	9.84999e-73	NaPi-III
9.22902e-77	0.328757	0.328	0.125	1.04934e-72	DCP2
5.81666e-76	0.383818	0.238	0.075	6.61354e-72	Parp
1.75505e-75	0.29974	0.239	0.075	1.99549e-71	da
4.71847e-75	0.342776	0.301	0.113	5.3649e-71	Rpb12
1.26546e-74	0.299324	0.278	0.097	1.43883e-70	ogre
2.67579e-74	0.481839	0.283	0.103	3.04237e-70	NetB
3.78174e-74	0.352832	0.376	0.159	4.29984e-70	eIF4E1
4.27891e-74	0.351795	0.479	0.224	4.86512e-70	Fim
4.3159e-74	0.457753	0.744	0.472	4.90717e-70	eff
4.91083e-74	0.329756	0.35	0.142	5.58362e-70	CG15012
8.39134e-74	0.332198	0.561	0.281	9.54096e-70	eEF1alpha2
8.7243e-74	0.272671	0.277	0.097	9.91952e-70	zip
8.07895e-73	0.351419	0.835	0.506	9.18577e-69	UQCR-11
8.48837e-73	0.31563	0.157	0.033	9.65128e-69	Sec63
1.97495e-72	0.345312	0.137	0.024	2.24552e-68	vtd
3.10565e-72	0.351343	0.166	0.039	3.53113e-68	onecut
3.29263e-72	0.285071	0.233	0.073	3.74372e-68	aPKC
7.96076e-72	0.304218	0.164	0.037	9.05138e-68	Dp1
1.07976e-71	0.332109	0.226	0.071	1.22769e-67	Cdep
1.84176e-71	0.278898	0.41	0.18	2.09408e-67	hwt
1.9496e-71	0.290655	0.446	0.203	2.2167e-67	CG10077
2.79569e-71	0.267129	0.243	0.08	3.1787e-67	dUTPase
3.31713e-71	0.257333	0.297	0.111	3.77157e-67	upSET
4.78908e-71	0.278666	0.352	0.145	5.44519e-67	ReepB
5.21732e-71	0.277287	0.226	0.07	5.93209e-67	Rox8
7.04375e-71	0.400649	0.91	0.687	8.00875e-67	Tom7
9.63483e-71	0.366878	0.234	0.076	1.09548e-66	Ten-m
1.212e-70	0.387975	0.145	0.029	1.37804e-66	CG17698
2.06069e-70	0.357927	0.186	0.05	2.34301e-66	Ank
6.54593e-70	0.291214	0.221	0.069	7.44272e-66	GCS2alpha
2.42714e-69	0.29415	0.206	0.061	2.75966e-65	CG41099
2.52432e-69	0.269834	0.269	0.097	2.87016e-65	mod
3.56109e-69	0.308955	0.255	0.09	4.04896e-65	CG9328
5.08598e-69	0.366721	0.742	0.439	5.78276e-65	CG43222
5.13403e-69	0.321916	0.148	0.031	5.8374e-65	Dab
5.57438e-69	0.304641	0.175	0.045	6.33807e-65	Acn
5.64219e-69	0.302555	0.135	0.025	6.41517e-65	pigs
5.68724e-69	0.345657	0.251	0.088	6.46639e-65	CG40472
6.48238e-69	0.299916	0.436	0.201	7.37047e-65	CG6024
6.86786e-69	0.352779	0.129	0.022	7.80876e-65	CG17364
7.93674e-69	0.319744	0.275	0.102	9.02408e-65	CG11873
1.2862e-68	0.284787	0.255	0.089	1.46241e-64	sau
1.28709e-68	0.226608	0.317	0.125	1.46343e-64	Hipk
1.50833e-68	0.31061	0.179	0.047	1.71497e-64	flfl
1.95484e-68	0.272919	0.343	0.141	2.22266e-64	Fkbp39
1.95944e-68	0.247198	0.345	0.143	2.22788e-64	Diap1
4.21114e-68	0.29773	0.172	0.044	4.78806e-64	CG13868
5.23465e-68	0.317085	0.137	0.026	5.9518e-64	Nup358
1.30853e-67	0.364055	0.141	0.029	1.4878e-63	CG30428
1.51281e-67	0.305163	0.174	0.045	1.72007e-63	NfI
2.21572e-67	0.286715	0.312	0.125	2.51927e-63	CG16791
2.65294e-67	0.243554	0.41	0.184	3.01639e-63	Nap1
2.71061e-67	0.348793	0.639	0.349	3.08197e-63	Calr
3.47145e-67	0.265679	0.5	0.24	3.94704e-63	CkIalpha
4.31245e-67	0.281987	0.285	0.108	4.90326e-63	gw
4.76935e-67	0.246325	0.265	0.096	5.42275e-63	Aps
4.77111e-67	0.288303	0.412	0.188	5.42475e-63	Prosbeta3
4.95595e-67	0.313681	0.139	0.028	5.63492e-63	kek6
6.72858e-67	0.252358	0.219	0.07	7.65039e-63	larp
9.14104e-67	0.267283	0.24	0.082	1.03934e-62	hrm
1.09748e-66	0.3118	0.149	0.033	1.24783e-62	Top2
1.788e-66	0.334948	0.156	0.037	2.03295e-62	dom
1.11059e-65	0.256908	0.243	0.085	1.26274e-61	pnut
1.62018e-65	0.297771	0.225	0.075	1.84214e-61	CG14207
1.77566e-65	0.271266	0.271	0.102	2.01893e-61	promL
1.87167e-65	0.308745	0.668	0.369	2.12809e-61	CG46301
2.62652e-65	0.241126	0.349	0.148	2.98636e-61	Abl
3.71619e-65	0.216948	0.333	0.136	4.22531e-61	beta-Spec
4.58296e-65	0.288557	0.167	0.043	5.21083e-61	plx
4.81012e-65	0.281258	0.541	0.274	5.46911e-61	Ssdp
5.54057e-65	0.34628	0.213	0.069	6.29963e-61	CG32206
5.8772e-65	0.287064	0.239	0.084	6.68238e-61	janA
7.12246e-65	0.248368	0.421	0.192	8.09823e-61	MFS17
1.01824e-64	0.252569	0.49	0.238	1.15774e-60	CG34401
1.08258e-64	0.245575	0.473	0.225	1.23089e-60	corto
1.56851e-64	0.293477	0.142	0.031	1.7834e-60	tud
1.82215e-64	0.268814	0.378	0.168	2.07178e-60	Sec61gamma
4.15685e-64	0.257823	0.232	0.08	4.72633e-60	shot
1.03059e-63	0.268638	0.211	0.069	1.17178e-59	Sirup
1.17541e-63	0.253442	0.268	0.101	1.33644e-59	wech
2.58551e-63	0.293938	0.241	0.086	2.93973e-59	ubl
2.76897e-63	0.267501	0.402	0.186	3.14832e-59	Tim17b
3.16273e-63	0.232499	0.254	0.094	3.59603e-59	shrb
3.64842e-63	0.286582	0.581	0.301	4.14825e-59	CG8860
1.27234e-62	0.272449	0.172	0.048	1.44665e-58	CG43901
1.36878e-62	0.239099	0.335	0.143	1.5563e-58	Nedd8
1.56413e-62	0.289464	0.224	0.078	1.77842e-58	CCT5
1.65358e-62	0.261047	0.326	0.137	1.88012e-58	AP-1gamma
2.50428e-62	0.217602	0.319	0.132	2.84736e-58	sima
2.95181e-62	0.272893	0.297	0.121	3.35621e-58	Dyrk3
5.45295e-62	0.229617	0.262	0.099	6.20001e-58	nej
6.31395e-62	0.377727	0.815	0.54	7.17896e-58	Lk6
6.56956e-62	0.266557	0.402	0.186	7.46959e-58	Non2
1.51037e-61	0.305831	0.154	0.039	1.7173e-57	alpha-Man-IIb
3.9469e-61	0.306929	0.127	0.026	4.48762e-57	CG10417
5.97383e-61	0.253528	0.237	0.086	6.79224e-57	Prosbeta6
6.69759e-61	0.195757	0.447	0.21	7.61515e-57	eIF4H1
1.20399e-60	0.195947	0.267	0.103	1.36894e-56	Cnx99A
1.37632e-60	0.193383	0.407	0.189	1.56488e-56	path
1.3983e-60	0.282238	0.144	0.035	1.58987e-56	Sema2a
1.54659e-60	0.357889	0.125	0.025	1.75847e-56	lncRNA:CR45758
1.78152e-60	0.213016	0.269	0.104	2.02558e-56	CG2993
2.30524e-60	0.233129	0.3	0.124	2.62105e-56	Pka-R1
2.4823e-60	0.288711	0.155	0.04	2.82238e-56	ctrip
3.19084e-60	0.193931	0.383	0.173	3.62798e-56	CG33303
3.26025e-60	0.268026	0.175	0.051	3.70691e-56	Uba1
5.48548e-60	0.228571	0.33	0.142	6.23699e-56	Sf3b5
7.13587e-60	0.185939	0.316	0.132	8.11348e-56	Pp1-87B
7.38087e-60	0.250011	0.363	0.164	8.39205e-56	Tomosyn
7.47491e-60	0.293924	0.219	0.077	8.49897e-56	Sirt1
9.66163e-60	0.222881	0.271	0.107	1.09853e-55	CG4502
1.01791e-59	0.474419	0.162	0.046	1.15736e-55	hig
1.21262e-59	0.243412	0.407	0.192	1.37874e-55	Rho1
1.2368e-59	0.20705	0.276	0.109	1.40624e-55	Nop60B
1.5902e-59	0.211913	0.214	0.073	1.80806e-55	CG12099
2.45787e-59	0.267775	0.267	0.106	2.7946e-55	ttv
5.21472e-59	0.207903	0.344	0.152	5.92913e-55	Set
8.98506e-59	0.249931	0.234	0.086	1.0216e-54	SP2353
1.22021e-58	0.226424	0.206	0.069	1.38737e-54	Nup153
1.25485e-58	0.216878	0.161	0.045	1.42676e-54	CG17528
1.58568e-58	0.242521	0.496	0.251	1.80291e-54	eEF1gamma
1.5997e-58	0.212087	0.383	0.177	1.81886e-54	Pep
1.63163e-58	0.254024	0.19	0.061	1.85517e-54	CG30122
2.31021e-58	0.218148	0.238	0.088	2.62671e-54	Rab11
3.28515e-58	0.239354	0.24	0.09	3.73521e-54	wde
5.53687e-58	0.24849	0.554	0.296	6.29543e-54	Nlg2
8.32229e-58	0.198553	0.355	0.16	9.46245e-54	mnb
1.14486e-57	0.270806	0.173	0.052	1.30171e-53	Fmr1
1.26399e-57	0.348441	0.721	0.441	1.43716e-53	HmgD
1.35369e-57	0.253005	0.18	0.056	1.53914e-53	Atf6
1.35775e-57	0.197733	0.404	0.188	1.54376e-53	yps
1.39833e-57	0.417994	0.149	0.04	1.5899e-53	CG42402
1.78759e-57	0.271166	0.23	0.086	2.03249e-53	Tsp97E
1.93774e-57	0.220362	0.445	0.215	2.20321e-53	hts
1.96375e-57	0.175462	0.252	0.097	2.23279e-53	lap
2.43449e-57	0.155823	0.371	0.168	2.76802e-53	hang
2.50865e-57	0.287453	0.217	0.078	2.85233e-53	Vha100-1
3.01802e-57	0.277859	0.412	0.2	3.43149e-53	CG33170
3.66884e-57	0.217768	0.222	0.08	4.17147e-53	Dek
4.24251e-57	0.293728	0.131	0.03	4.82373e-53	GstE12
5.54457e-57	0.306245	0.154	0.042	6.30417e-53	Idgf4
5.65403e-57	0.136483	0.38	0.172	6.42864e-53	sxc
5.79596e-57	0.196639	0.222	0.08	6.59001e-53	stau
5.92351e-57	0.390257	0.175	0.055	6.73503e-53	side-V
7.49826e-57	0.312043	0.623	0.35	8.52552e-53	Act42A
8.47619e-57	0.198106	0.292	0.122	9.63742e-53	lgs
1.07467e-56	0.220255	0.195	0.065	1.22191e-52	Gyf
1.53413e-56	0.199532	0.269	0.109	1.74431e-52	Prosalpha2
1.53676e-56	0.221805	0.188	0.061	1.74729e-52	Rpn10
2.37376e-56	0.17849	0.368	0.168	2.69896e-52	mRpS5
2.69253e-56	0.197122	0.278	0.114	3.06141e-52	mnd
2.90969e-56	0.204653	0.522	0.267	3.30832e-52	tou
4.14987e-56	0.221075	0.164	0.048	4.7184e-52	CG2519
6.10943e-56	0.127398	0.307	0.13	6.94642e-52	dtn
9.18616e-56	0.206502	0.342	0.155	1.04447e-51	EloC
9.99785e-56	0.204916	0.388	0.183	1.13676e-51	Ric
1.03329e-55	0.28753	0.723	0.434	1.17486e-51	Eip75B
1.34137e-55	0.246654	0.169	0.051	1.52514e-51	CG2918
1.76095e-55	0.243251	0.413	0.203	2.0022e-51	Syt7
1.88474e-55	0.182786	0.248	0.096	2.14295e-51	Rab35
2.34865e-55	0.19991	0.38	0.178	2.67041e-51	Dscam1
3.34727e-55	0.207416	0.281	0.118	3.80585e-51	CG12384
3.4272e-55	0.262743	0.231	0.088	3.89673e-51	tbc
3.87852e-55	0.243657	0.215	0.078	4.40988e-51	PNUTS
4.44299e-55	0.214892	0.454	0.227	5.05168e-51	Ran
4.45167e-55	0.211237	0.335	0.15	5.06155e-51	trx
5.13268e-55	0.223778	0.156	0.044	5.83586e-51	Tif-IA
6.64031e-55	0.151723	0.356	0.162	7.55003e-51	Rad23
8.91946e-55	0.231521	0.334	0.151	1.01414e-50	dpr21
1.03954e-54	0.323484	0.177	0.058	1.18196e-50	CG4341
1.56328e-54	0.347665	0.702	0.447	1.77745e-50	Hsp23
1.57759e-54	0.170223	0.275	0.114	1.79372e-50	Prosalpha3
1.6087e-54	0.219454	0.541	0.285	1.82909e-50	RhoGAP100F
1.68154e-54	0.200039	0.156	0.045	1.91192e-50	CG7029
2.02881e-54	0.136421	0.35	0.158	2.30676e-50	CG1607
2.45205e-54	0.235564	0.135	0.034	2.78798e-50	PRL-1
2.47773e-54	0.220095	0.336	0.152	2.81718e-50	Atg8a
2.59202e-54	0.189362	0.339	0.154	2.94713e-50	Prosbeta1
3.73769e-54	0.176205	0.25	0.1	4.24975e-50	klar
3.92677e-54	0.211513	0.276	0.115	4.46474e-50	Tsp42Ee
4.0205e-54	0.320816	0.514	0.282	4.57131e-50	Nckx30C
4.90316e-54	0.278359	0.234	0.091	5.5749e-50	dpr12
5.29357e-54	0.206392	0.398	0.191	6.01879e-50	Arf79F
5.50906e-54	0.205219	0.231	0.088	6.2638e-50	Pabp2
6.0639e-54	0.253214	0.606	0.338	6.89465e-50	CG43736
7.26467e-54	0.198737	0.271	0.112	8.25993e-50	alt
7.71886e-54	0.206236	0.169	0.052	8.77634e-50	kuk
7.78502e-54	0.174019	0.376	0.177	8.85156e-50	cl
9.38515e-54	0.160845	0.234	0.09	1.06709e-49	eIF4B
1.00864e-53	0.191404	0.307	0.134	1.14682e-49	ERp60
1.14851e-53	0.21761	0.159	0.047	1.30586e-49	Idh
1.22172e-53	0.210103	0.219	0.081	1.3891e-49	AP-2alpha
1.24748e-53	0.315601	0.147	0.042	1.41838e-49	otk
1.71663e-53	0.232223	0.611	0.334	1.95181e-49	CG33774
1.75061e-53	0.175531	0.32	0.142	1.99044e-49	Cyt-b5
1.75723e-53	0.182133	0.348	0.159	1.99797e-49	Khc-73
2.04408e-53	0.487037	0.899	0.751	2.32412e-49	Ggamma30A
2.14216e-53	0.159289	0.269	0.111	2.43564e-49	Galphaq
2.24669e-53	0.25384	0.358	0.169	2.55449e-49	SKIP
2.87821e-53	0.252246	0.151	0.044	3.27253e-49	tay
3.0745e-53	0.195754	0.204	0.073	3.49571e-49	bin3
4.19243e-53	0.218748	0.148	0.042	4.76679e-49	Uhg1
4.45203e-53	0.19905	0.334	0.153	5.06196e-49	CG42540
4.80345e-53	0.18077	0.332	0.151	5.46152e-49	Sec61beta
5.11009e-53	0.220569	0.604	0.327	5.81017e-49	eEF2
6.5232e-53	0.141464	0.263	0.108	7.41688e-49	Saf-B
6.6943e-53	0.213391	0.149	0.042	7.61142e-49	Pi3K68D
6.71342e-53	0.205024	0.201	0.072	7.63316e-49	NFAT
8.8725e-53	0.254273	0.153	0.045	1.0088e-48	Haspin
1.30068e-52	0.200618	0.217	0.082	1.47887e-48	Rpn11
1.5538e-52	0.203255	0.17	0.055	1.76667e-48	CG4133
1.61136e-52	0.149234	0.466	0.232	1.83212e-48	Sin3A
1.62255e-52	0.197584	0.265	0.111	1.84484e-48	NUCB1
1.86153e-52	0.219049	0.2	0.072	2.11656e-48	pyd
1.93745e-52	0.130234	0.339	0.153	2.20288e-48	CG8108
1.96399e-52	0.180177	0.249	0.101	2.23306e-48	Pur-alpha
2.09913e-52	0.267662	0.271	0.116	2.38671e-48	CG9932
2.83109e-52	0.12986	0.326	0.146	3.21895e-48	Actbeta
3.90329e-52	0.229044	0.207	0.076	4.43804e-48	NHP2
4.78436e-52	0.405129	0.727	0.477	5.43981e-48	miple1
7.24038e-52	0.216179	0.436	0.222	8.23231e-48	CG42260
7.64916e-52	0.172209	0.256	0.105	8.6971e-48	Rpt6
8.32752e-52	0.156544	0.32	0.145	9.46839e-48	Caper
9.05935e-52	0.190374	0.325	0.149	1.03005e-47	Nipped-B
1.56833e-51	0.187263	0.234	0.093	1.78319e-47	Chmp1
1.8213e-51	0.124902	0.394	0.189	2.07082e-47	mmd
2.03298e-51	0.260642	0.145	0.042	2.3115e-47	tmod
2.05764e-51	0.12582	0.447	0.224	2.33954e-47	Socs36E
2.35522e-51	0.172921	0.399	0.194	2.67788e-47	Roc1a
2.67466e-51	0.193036	0.23	0.091	3.04109e-47	CG14715
3.01956e-51	0.317284	0.72	0.46	3.43324e-47	OtopLa
3.11218e-51	0.221506	0.192	0.068	3.53855e-47	Dbp80
3.19658e-51	0.216231	0.186	0.064	3.63451e-47	Gp93
3.22705e-51	0.18367	0.208	0.077	3.66916e-47	fra
3.5954e-51	0.178311	0.225	0.087	4.08797e-47	svr
3.97307e-51	0.202833	0.141	0.039	4.51738e-47	Ythdf
4.14765e-51	0.17727	0.278	0.12	4.71588e-47	CG42394
4.28788e-51	0.311111	0.162	0.051	4.87532e-47	CG34353
4.86496e-51	0.176721	0.257	0.107	5.53146e-47	Sam-S
5.27263e-51	0.165895	0.28	0.121	5.99498e-47	hoip
6.79423e-51	0.276333	0.161	0.051	7.72504e-47	CG10527
6.7974e-51	0.146264	0.309	0.138	7.72864e-47	Psi
8.18422e-51	0.161469	0.158	0.048	9.30546e-47	dikar
8.77779e-51	0.134495	0.251	0.103	9.98035e-47	FBXO11
1.00659e-50	0.202371	0.194	0.069	1.14449e-46	l(2)k09913
1.04454e-50	0.205236	0.176	0.059	1.18764e-46	wap
1.15032e-50	0.22546	0.164	0.052	1.30792e-46	Ilp5
1.38931e-50	0.197872	0.221	0.086	1.57964e-46	fwe
2.2482e-50	0.166173	0.174	0.058	2.5562e-46	Capr
2.50186e-50	0.191102	0.512	0.27	2.84461e-46	CG17776
2.6706e-50	0.152094	0.52	0.272	3.03648e-46	kuz
2.88709e-50	0.16649	0.242	0.098	3.28262e-46	CG4080
2.95996e-50	0.305506	0.782	0.514	3.36547e-46	unc-13
4.86324e-50	0.161294	0.374	0.18	5.5295e-46	Uch
5.22951e-50	0.110005	0.26	0.109	5.94595e-46	Ubi-p63E
5.74509e-50	0.201779	0.156	0.048	6.53217e-46	CG44247
6.32863e-50	0.243341	0.155	0.048	7.19565e-46	MSBP
7.24141e-50	0.28391	0.63	0.368	8.23348e-46	Pka-C1
7.44577e-50	0.14135	0.261	0.11	8.46584e-46	Droj2
1.09334e-49	0.134622	0.231	0.092	1.24313e-45	UbcE2M
1.18459e-49	0.190575	0.2	0.074	1.34688e-45	Csk
1.47222e-49	0.151968	0.36	0.171	1.67392e-45	CG6115
1.50888e-49	0.150253	0.359	0.171	1.7156e-45	Rpb10
1.61184e-49	0.134584	0.255	0.106	1.83266e-45	Hers
2.0825e-49	0.148989	0.356	0.169	2.3678e-45	Shab
2.64265e-49	0.155472	0.286	0.127	3.00469e-45	akirin
2.90389e-49	0.130815	0.367	0.176	3.30172e-45	Moe
3.76332e-49	0.173308	0.198	0.073	4.2789e-45	Patronin
4.00196e-49	0.130977	0.294	0.13	4.55023e-45	Su(Tpl)
4.95269e-49	0.170369	0.225	0.09	5.63121e-45	sbm
5.16018e-49	0.154953	0.195	0.071	5.86713e-45	Lpin
6.02561e-49	0.196721	0.173	0.059	6.85112e-45	Usp14
8.51976e-49	0.40961	0.19	0.072	9.68696e-45	tsh
1.17273e-48	0.326037	0.532	0.31	1.33339e-44	CG17716
1.30686e-48	0.193863	0.183	0.065	1.48589e-44	jvl
1.68431e-48	0.166018	0.185	0.066	1.91506e-44	Shal
1.89917e-48	0.209753	0.165	0.055	2.15936e-44	CG17883
2.05016e-48	0.143449	0.325	0.151	2.33103e-44	lost
2.11281e-48	0.153915	0.296	0.133	2.40226e-44	Glut1
2.30601e-48	0.168189	0.699	0.409	2.62194e-44	mtd
2.51888e-48	0.145533	0.197	0.074	2.86397e-44	CG7414
2.74506e-48	0.202855	0.489	0.258	3.12113e-44	Gabat
3.99674e-48	0.122243	0.252	0.106	4.54429e-44	P5CDh1
4.78959e-48	0.18286	0.216	0.085	5.44576e-44	Jwa
6.19744e-48	0.344892	0.237	0.101	7.04649e-44	Fife
8.57203e-48	0.169473	0.387	0.192	9.7464e-44	CkIIalpha
1.5925e-47	0.224583	0.552	0.309	1.81068e-43	CG17816
1.69908e-47	0.16495	0.325	0.153	1.93186e-43	uex
1.90917e-47	0.164801	0.171	0.059	2.17072e-43	msk
2.26623e-47	0.116378	0.427	0.216	2.57671e-43	Rab3
2.39131e-47	0.106229	0.259	0.112	2.71891e-43	SRPK
2.6741e-47	0.159022	0.251	0.107	3.04045e-43	X11Lbeta
3.15745e-47	0.15091	0.198	0.075	3.59002e-43	Clic
3.19229e-47	0.175236	0.251	0.108	3.62963e-43	Pdi
3.2764e-47	0.182559	0.299	0.138	3.72527e-43	raskol
3.51363e-47	0.167701	0.601	0.338	3.99499e-43	brat
3.95725e-47	0.147741	0.54	0.29	4.4994e-43	nocte
5.8893e-47	0.119963	0.356	0.172	6.69614e-43	RpII18
5.90266e-47	0.239225	0.589	0.34	6.71132e-43	Nlp
1.25571e-46	0.213123	0.615	0.348	1.42774e-42	Sod1
1.25974e-46	0.141159	0.338	0.162	1.43233e-42	CG3556
1.80255e-46	0.101223	0.49	0.253	2.04949e-42	CG6700
2.66469e-46	0.171635	0.276	0.124	3.02975e-42	P32
2.68288e-46	0.189209	0.188	0.07	3.05043e-42	rl
2.8495e-46	0.203165	0.205	0.081	3.23989e-42	CG42795
2.96959e-46	0.156779	0.17	0.06	3.37643e-42	CCT1
3.2411e-46	0.17749	0.203	0.079	3.68513e-42	nAChRalpha2
3.64881e-46	0.126907	0.549	0.294	4.1487e-42	CG11155
3.73528e-46	0.165612	0.27	0.12	4.24701e-42	SC35
4.16641e-46	0.181931	0.182	0.066	4.73721e-42	Syngr
4.87268e-46	0.146443	0.239	0.101	5.54024e-42	eEF1delta
5.07706e-46	0.204754	0.586	0.338	5.77262e-42	CG9674
6.1111e-46	0.188474	0.16	0.054	6.94832e-42	Rga
6.47051e-46	0.133891	0.207	0.081	7.35697e-42	CG3638
6.61773e-46	0.12325	0.268	0.118	7.52436e-42	Dap160
6.89926e-46	0.233316	0.268	0.121	7.84446e-42	side-VI
7.80985e-46	0.138469	0.181	0.066	8.8798e-42	nsl1
8.10616e-46	0.12895	0.29	0.133	9.2167e-42	SF2
1.023e-45	0.367328	0.191	0.075	1.16315e-41	CG15236
1.17613e-45	0.129954	0.237	0.1	1.33725e-41	SelT
1.40143e-45	0.12126	0.246	0.105	1.59342e-41	Tnpo
1.4399e-45	0.151101	0.293	0.135	1.63717e-41	Lrp4
2.13866e-45	0.159606	0.156	0.052	2.43165e-41	Rrp1
2.18154e-45	0.196564	0.149	0.048	2.48041e-41	HUWE1
2.30895e-45	0.17325	0.181	0.067	2.62527e-41	CG1703
2.76591e-45	0.137419	0.353	0.175	3.14484e-41	olf413
3.00496e-45	0.118997	0.423	0.216	3.41664e-41	Ubi-p5E
3.22131e-45	0.236452	0.597	0.345	3.66263e-41	Lar
3.52366e-45	0.110754	0.212	0.085	4.0064e-41	CG8677
3.8613e-45	0.144289	0.208	0.083	4.3903e-41	Unc-76
4.2342e-45	0.123655	0.317	0.15	4.81428e-41	Rab1
4.91204e-45	0.169855	0.163	0.057	5.58499e-41	CG13096
4.92961e-45	0.196233	0.632	0.359	5.60497e-41	CG13751
6.83944e-45	0.111999	0.283	0.129	7.77645e-41	Cka
7.07465e-45	0.127294	0.215	0.087	8.04388e-41	Prp4k
7.11514e-45	0.112242	0.247	0.107	8.08991e-41	hfp
8.55511e-45	0.174754	0.202	0.08	9.72716e-41	CG17715
9.15577e-45	0.126823	0.433	0.223	1.04101e-40	GlyP
1.32724e-44	0.171141	0.19	0.073	1.50907e-40	Xe7
1.39315e-44	0.108219	0.49	0.261	1.58401e-40	mub
1.4193e-44	0.127084	0.279	0.127	1.61375e-40	GstD1
1.69744e-44	0.113498	0.291	0.135	1.92999e-40	RhoGAP93B
1.97844e-44	0.152003	0.165	0.058	2.24948e-40	Jarid2
2.08418e-44	0.196935	0.379	0.195	2.36971e-40	fend
2.47222e-44	0.171315	0.224	0.094	2.81091e-40	Prosalpha4
2.68771e-44	0.262717	0.815	0.563	3.05593e-40	Pdcd4
4.05184e-44	0.143217	0.209	0.085	4.60694e-40	Rpn5
4.23317e-44	0.132398	0.167	0.06	4.81312e-40	Lsd-2
4.3162e-44	0.181882	0.165	0.059	4.90752e-40	ssp3
5.33931e-44	0.106939	0.262	0.117	6.0708e-40	CG1943
7.56333e-44	0.155737	0.198	0.079	8.5995e-40	d4
9.51361e-44	0.121296	0.345	0.169	1.0817e-39	Pfdn5
1.1394e-43	0.109768	0.388	0.196	1.29549e-39	MED26
1.48199e-43	0.152532	0.163	0.058	1.68502e-39	CtsB1
1.59016e-43	0.157344	0.164	0.058	1.80801e-39	slmb
1.80165e-43	0.103268	0.221	0.092	2.04847e-39	Nop17l
2.10165e-43	0.127593	0.191	0.075	2.38957e-39	exd
2.41678e-43	0.109766	0.224	0.094	2.74788e-39	Opa1
2.43835e-43	0.147816	0.26	0.117	2.77241e-39	Desat1
2.93748e-43	0.15489	0.186	0.072	3.33991e-39	Men-b
3.23208e-43	0.122236	0.268	0.122	3.67487e-39	Lam
5.01112e-43	0.174223	0.188	0.073	5.69765e-39	Aplip1
7.70265e-43	0.105267	0.255	0.115	8.75792e-39	Tapdelta
8.68295e-43	0.103846	0.297	0.14	9.87252e-39	His2Av
1.04665e-42	0.152751	0.213	0.089	1.19005e-38	SPoCk
1.2229e-42	0.168537	0.586	0.333	1.39044e-38	psq
1.31866e-42	0.160582	0.158	0.056	1.49931e-38	rump
1.48931e-42	0.191263	0.177	0.068	1.69334e-38	VhaM9.7-b
1.68556e-42	0.108275	0.215	0.09	1.91648e-38	XNP
1.72921e-42	0.180119	0.26	0.119	1.96611e-38	Arl4
1.9184e-42	0.145829	0.167	0.062	2.18122e-38	Tat
2.13824e-42	0.147432	0.21	0.087	2.43118e-38	CG44838
2.26915e-42	0.14506	0.56	0.312	2.58002e-38	Hsc70-4
2.62261e-42	0.138745	0.171	0.064	2.98191e-38	CG1910
2.75114e-42	0.226665	0.733	0.469	3.12805e-38	7B2
3.3967e-42	0.168761	0.515	0.285	3.86204e-38	elav
3.6649e-42	0.170085	0.158	0.057	4.16699e-38	Rheb
3.86715e-42	0.10592	0.36	0.182	4.39695e-38	bip2
3.9051e-42	0.141901	0.201	0.083	4.44009e-38	AnxB9
4.05607e-42	0.156225	0.216	0.092	4.61175e-38	Arl6IP1
6.10715e-42	0.128137	0.531	0.291	6.94383e-38	Syn
6.60692e-42	0.11629	0.262	0.12	7.51206e-38	Cdc37
7.47669e-42	0.234567	0.691	0.418	8.501e-38	sqd
9.03628e-42	0.123701	0.158	0.057	1.02743e-37	Art1
1.12805e-41	0.140324	0.193	0.078	1.28259e-37	Npc2a
1.2309e-41	0.144779	0.968	0.787	1.39954e-37	His4r
1.28654e-41	0.12335	0.44	0.234	1.46279e-37	HDAC4
1.38243e-41	0.143343	0.215	0.091	1.57182e-37	Nmdar2
1.40896e-41	0.140517	0.299	0.144	1.60199e-37	Hs3st-A
1.52139e-41	0.175792	0.518	0.293	1.72982e-37	scyl
1.58962e-41	0.181984	0.611	0.347	1.8074e-37	pan
1.60113e-41	0.321045	0.281	0.141	1.82048e-37	robo2
1.62814e-41	0.212763	0.701	0.421	1.85119e-37	PAN3
2.57194e-41	0.115959	0.218	0.094	2.9243e-37	Rpt3
2.91417e-41	0.148374	0.237	0.106	3.31342e-37	CG14767
3.13416e-41	0.129688	0.176	0.068	3.56354e-37	CG1307
4.339e-41	0.104156	0.215	0.092	4.93345e-37	CG18265
4.47645e-41	0.144841	0.191	0.077	5.08972e-37	boca
4.56447e-41	0.156266	0.218	0.094	5.1898e-37	nrm
5.07477e-41	0.12372	0.229	0.101	5.77001e-37	Alg-2
6.6032e-41	0.126962	0.361	0.184	7.50783e-37	Rbp
6.97099e-41	0.120882	0.245	0.111	7.92601e-37	Arf102F
9.48866e-41	0.242599	0.302	0.152	1.07886e-36	beat-Ib
1.05202e-40	0.135657	0.163	0.06	1.19614e-36	drk
1.26793e-40	0.149335	0.163	0.061	1.44164e-36	CG42268
1.44479e-40	0.101596	0.211	0.09	1.64273e-36	mRpL30
4.42822e-40	0.174393	0.18	0.072	5.03489e-36	Lamp1
4.71228e-40	0.107698	0.249	0.114	5.35786e-36	CG14321
4.92234e-40	0.106883	0.225	0.099	5.5967e-36	Baldspot
5.3433e-40	0.11064	0.37	0.192	6.07533e-36	ATP6AP2
6.62573e-40	0.129539	0.534	0.298	7.53346e-36	eIF1
6.8057e-40	0.149965	0.226	0.101	7.73808e-36	CG42239
8.0654e-40	0.106827	0.259	0.121	9.17035e-36	vig2
9.78623e-40	0.206624	0.579	0.346	1.11269e-35	GluClalpha
1.05739e-39	0.111721	0.176	0.069	1.20225e-35	Surf6
1.26713e-39	0.150094	0.178	0.071	1.44073e-35	CG10082
1.48487e-39	0.121052	0.168	0.065	1.6883e-35	CG12531
1.59053e-39	0.126567	0.454	0.248	1.80843e-35	SmF
1.6133e-39	0.117791	0.195	0.082	1.83432e-35	REG
1.64519e-39	0.121873	0.19	0.078	1.87058e-35	Tl
2.06208e-39	0.115915	0.162	0.061	2.34458e-35	fmt
2.17649e-39	0.163746	0.261	0.124	2.47466e-35	dpr8
2.53468e-39	0.120208	0.173	0.068	2.88193e-35	LRP1
2.77634e-39	0.116448	0.237	0.108	3.1567e-35	mrva
4.12141e-39	0.175018	0.697	0.42	4.68604e-35	sdt
4.15126e-39	0.147681	0.637	0.38	4.71998e-35	Hsp83
4.40536e-39	0.100669	0.446	0.241	5.00889e-35	Yeti
4.60104e-39	0.295121	0.251	0.121	5.23138e-35	CG12594
5.64568e-39	0.125958	0.234	0.105	6.41914e-35	mt:ATPase8
6.19752e-39	0.252349	0.296	0.151	7.04658e-35	beat-VI
6.46826e-39	0.117196	0.185	0.075	7.35441e-35	CG8929
6.49287e-39	0.149787	0.212	0.093	7.38239e-35	Ufm1
8.72836e-39	0.136232	0.209	0.091	9.92415e-35	Fkbp59
1.01257e-38	0.135895	0.176	0.071	1.15129e-34	EMC10
1.14718e-38	0.147062	0.173	0.069	1.30435e-34	mtSSB
1.44035e-38	0.104312	0.307	0.152	1.63768e-34	CG11360
1.49968e-38	0.130786	0.216	0.095	1.70514e-34	Uev1A
2.13532e-38	0.108104	0.676	0.399	2.42786e-34	Akap200
4.35971e-38	0.114905	0.185	0.077	4.95699e-34	G9a
5.07642e-38	0.122301	0.178	0.073	5.77188e-34	glo
5.33639e-38	0.119968	0.217	0.097	6.06747e-34	Mgstl
6.04321e-38	0.124945	0.29	0.144	6.87113e-34	Eb1
6.60549e-38	0.130632	0.177	0.072	7.51044e-34	alph
6.68029e-38	0.183583	0.347	0.186	7.59549e-34	Octalpha2R
8.59521e-38	0.110269	0.203	0.088	9.77276e-34	CG17493
8.84217e-38	0.123773	0.168	0.066	1.00536e-33	cora
9.19502e-38	0.132693	0.18	0.074	1.04547e-33	La
1.17903e-37	0.102526	0.451	0.247	1.34055e-33	CG3662
1.33536e-37	0.183773	0.321	0.168	1.51831e-33	mGluR
1.34978e-37	0.169226	0.574	0.336	1.5347e-33	Mid1
1.40269e-37	0.105653	0.199	0.085	1.59486e-33	ths
1.4427e-37	0.157883	0.687	0.417	1.64034e-33	Nrx-1
1.87695e-37	0.137246	0.166	0.066	2.13409e-33	BuGZ
1.98813e-37	0.14465	0.529	0.298	2.26051e-33	cac
2.00338e-37	0.10804	0.202	0.088	2.27785e-33	CCT3
2.14676e-37	0.186569	0.934	0.736	2.44087e-33	Cyp1
2.24491e-37	0.113065	0.183	0.076	2.55247e-33	SelG
2.43063e-37	0.111153	0.22	0.099	2.76363e-33	eIF5B
2.45688e-37	0.169178	0.204	0.09	2.79347e-33	rgn
2.7066e-37	0.176358	0.693	0.421	3.0774e-33	Smr
3.93662e-37	0.117048	0.2	0.087	4.47594e-33	sty
4.54974e-37	0.104426	0.224	0.102	5.17306e-33	SmD1
5.00124e-37	0.122165	0.368	0.197	5.68641e-33	pcs
5.56705e-37	0.124994	0.179	0.075	6.32973e-33	Crk
6.52078e-37	0.12497	0.209	0.094	7.41413e-33	CG6180
1.13564e-36	0.10355	0.205	0.091	1.29122e-32	Teh2
1.33588e-36	0.17649	0.729	0.447	1.51889e-32	CG41128
1.37124e-36	0.105949	0.549	0.313	1.5591e-32	NaCP60E
1.47299e-36	0.123899	0.663	0.391	1.67479e-32	CG13364
4.06984e-36	0.10998	0.214	0.097	4.6274e-32	CG8668
4.25353e-36	0.114068	0.185	0.079	4.83626e-32	CG34417
6.03477e-36	0.166605	0.635	0.382	6.86153e-32	wdb
6.21523e-36	0.212861	0.742	0.484	7.06671e-32	spen
8.4651e-36	0.267518	0.901	0.736	9.62482e-32	Act5C
8.81905e-36	0.168153	0.171	0.071	1.00273e-31	dpr11
8.85378e-36	0.114079	0.283	0.144	1.00668e-31	Sema2b
9.24101e-36	0.145203	0.65	0.389	1.0507e-31	nAChRalpha5
9.39714e-36	0.259106	0.386	0.219	1.06846e-31	CG15765
1.33134e-35	0.100344	0.413	0.228	1.51374e-31	CG3961
1.40062e-35	0.151156	0.663	0.395	1.5925e-31	CG13551
1.73795e-35	0.127534	0.358	0.194	1.97605e-31	CG42750
2.09117e-35	0.105062	0.191	0.084	2.37766e-31	CG7990
2.48079e-35	0.170716	0.287	0.148	2.82066e-31	Pgant9
4.20198e-35	0.117085	0.205	0.093	4.77765e-31	CG12279
4.76574e-35	0.107427	0.21	0.096	5.41865e-31	CG10418
5.86467e-35	0.146728	0.206	0.094	6.66813e-31	CG34117
9.01811e-35	0.179888	0.802	0.559	1.02536e-30	jim
9.19815e-35	0.100217	0.206	0.094	1.04583e-30	mRpS7
1.01194e-34	0.122016	0.57	0.332	1.15057e-30	SNRPG
1.10028e-34	0.179085	0.204	0.094	1.25102e-30	5-HT1B
2.44168e-34	0.101939	0.201	0.091	2.77619e-30	CG40498
2.66239e-34	0.104738	0.332	0.176	3.02714e-30	CG31635
2.91512e-34	0.200343	0.832	0.556	3.31449e-30	sun
4.26884e-34	0.387306	0.335	0.192	4.85367e-30	AstC-R2
5.04244e-34	0.111268	0.195	0.087	5.73326e-30	mRpL14
5.89157e-34	0.143446	0.552	0.328	6.69871e-30	Vha26
6.36658e-34	0.303993	0.863	0.675	7.23881e-30	Vha16-1
8.28506e-34	0.227473	0.803	0.571	9.42011e-30	Argk
1.01212e-33	0.156418	0.186	0.083	1.15078e-29	lncRNA:CR43334
6.61918e-33	0.208505	0.466	0.28	7.526e-29	nAChRalpha7
7.91825e-33	0.108803	0.198	0.091	9.00306e-29	CG42361
2.90729e-32	0.129764	0.213	0.103	3.30559e-28	kirre
3.32906e-32	0.109717	0.213	0.101	3.78514e-28	rut
1.12595e-31	0.20356	0.747	0.524	1.28021e-27	CaMKII
1.21327e-31	0.113744	0.197	0.092	1.37948e-27	CG4577
1.24755e-31	0.236336	0.813	0.586	1.41846e-27	Appl
2.67151e-31	0.16879	0.685	0.44	3.03751e-27	kra
6.03167e-31	0.108017	0.274	0.145	6.85801e-27	Octbeta1R
6.30787e-31	0.105938	0.223	0.11	7.17205e-27	mAcon1
6.87249e-31	0.169029	0.294	0.161	7.81403e-27	Mp
4.65881e-30	0.106312	0.594	0.361	5.29706e-26	Tctp
6.40254e-30	0.131547	0.674	0.444	7.27968e-26	CG2269
1.3238e-29	0.105772	0.228	0.116	1.50516e-25	dpr6
1.37269e-29	0.269054	0.692	0.488	1.56075e-25	Gad1
2.21249e-29	0.116593	0.602	0.363	2.5156e-25	CG42450
4.11589e-29	0.116923	0.291	0.161	4.67976e-25	Ca-alpha1T
1.14929e-28	0.142268	0.767	0.497	1.30674e-24	fs(1)h
3.2014e-27	0.120925	0.675	0.422	3.63999e-23	Sema1a
1.23495e-26	0.173205	0.732	0.492	1.40414e-22	CG7646
1.47274e-26	0.12147	0.682	0.435	1.67451e-22	CG7781
1.49218e-26	0.135223	0.746	0.484	1.6966e-22	Oda
3.4693e-26	0.255395	0.414	0.263	3.9446e-22	SPR
4.19203e-25	0.124569	0.797	0.582	4.76634e-21	CNBP
4.39122e-25	0.160073	0.808	0.577	4.99282e-21	HmgZ
2.30125e-24	0.115692	0.981	0.819	2.61652e-20	RpL38
4.49176e-24	0.161801	0.849	0.623	5.10713e-20	chrb
2.93639e-23	0.112137	0.325	0.199	3.33867e-19	CG9650
6.65686e-23	0.153828	0.816	0.601	7.56885e-19	Snap25
4.41015e-21	0.160567	0.863	0.684	5.01434e-17	Syt1
2.7506e-20	0.110702	0.719	0.484	3.12743e-16	Sdc
1.86577e-19	0.164141	0.953	0.83	2.12138e-15	14-3-3epsilon
2.4328e-19	0.184747	0.85	0.638	2.7661e-15	Drep2
6.36869e-18	0.161598	0.886	0.682	7.2412e-14	Bsg
1.40071e-17	0.168622	0.887	0.691	1.59261e-13	bel
2.14007e-17	0.109583	0.91	0.726	2.43326e-13	mei-P26
2.36259e-16	0.109308	0.952	0.802	2.68627e-12	CG7630
4.72918e-16	0.109678	0.965	0.856	5.37708e-12	alphaTub84B
7.38023e-14	0.137612	0.865	0.696	8.39132e-10	RpS3A
4.8691e-12	0.219752	0.774	0.615	5.53617e-08	Cbp53E
1.61124e-09	0.130628	0.888	0.738	1.83198e-05	sif
3.22749e-09	0.101188	0.945	0.844	3.66965e-05	IA-2

## Sheet: Glut N
p_val	avg_log2FC	pct.1	pct.2	p_val_adj	gene
3.16796e-139	0.993774	0.445	0.094	3.60197e-135	lncRNA:alphagamma-element:CR32865
2.2263e-138	1.1233	0.805	0.388	2.5313e-134	lncRNA:noe
5.0105e-123	0.791637	0.638	0.219	5.69694e-119	CG5151
1.42029e-117	0.85578	0.28	0.031	1.61487e-113	CG15353
1.49195e-116	1.08738	0.295	0.04	1.69635e-112	Eip74EF
1.3109e-105	0.726439	0.38	0.088	1.49049e-101	Gprk1
9.30542e-105	0.699201	0.496	0.154	1.05803e-100	pros
1.16541e-102	0.63415	0.829	0.384	1.32507e-98	UQCR-11
2.55514e-96	0.689981	0.376	0.093	2.90519e-92	EcR
6.76477e-95	0.427908	0.98	0.704	7.69154e-91	His4r
1.07506e-93	0.662809	0.389	0.103	1.22234e-89	Sf3b6
2.62471e-91	0.858524	0.241	0.034	2.9843e-87	Myo81F
2.93698e-91	0.560066	0.438	0.13	3.33934e-87	Acbp2
2.59889e-90	0.638724	0.487	0.161	2.95493e-86	l(3)80Fg
2.53638e-89	0.590796	0.47	0.153	2.88386e-85	Nckx30C
5.71328e-87	0.545389	0.584	0.219	6.496e-83	Fer1HCH
2.42196e-85	1.00973	0.353	0.102	2.75377e-81	lncRNA:roX2
1.16268e-83	0.530479	0.405	0.121	1.32197e-79	Sidpn
6.85143e-83	0.605487	0.502	0.18	7.79007e-79	Cals
2.66081e-82	0.535071	0.403	0.121	3.02535e-78	tau
1.09666e-80	0.567836	0.49	0.173	1.24691e-76	kis
3.81464e-80	0.737241	0.375	0.115	4.33724e-76	CG34355
9.79929e-80	0.539696	0.258	0.05	1.11418e-75	28SrRNA-Psi:CR40596
5.47884e-79	0.512527	0.268	0.055	6.22944e-75	Not3
3.95912e-78	0.384121	0.475	0.161	4.50152e-74	Syp
5.01454e-78	0.425724	0.422	0.136	5.70153e-74	CG33170
1.69495e-76	0.551078	0.614	0.258	1.92716e-72	CG13928
1.82115e-76	0.438994	0.729	0.318	2.07065e-72	CG41128
2.60036e-76	0.314179	0.365	0.107	2.95661e-72	mamo
4.9225e-76	0.37841	0.984	0.747	5.59688e-72	RpL38
5.13734e-76	0.477604	0.35	0.099	5.84116e-72	l(3)80Fj
2.17839e-75	0.432988	0.428	0.141	2.47683e-71	mahe
6.64937e-75	0.345331	0.513	0.186	7.56033e-71	ND-AGGG
7.02726e-75	0.841551	0.593	0.274	7.99e-71	CG32017
3.45569e-74	0.467445	0.347	0.1	3.92912e-70	Prosbeta1
1.62694e-73	0.495337	0.316	0.085	1.84983e-69	Cadps
1.02343e-72	0.642857	0.715	0.368	1.16364e-68	miple1
1.33156e-72	0.369314	0.557	0.215	1.51399e-68	CG9034
2.47591e-72	0.472913	0.243	0.049	2.81511e-68	Nipped-A
6.46029e-72	0.446107	0.877	0.465	7.34535e-68	MtnA
2.07107e-71	0.461342	0.359	0.11	2.35481e-67	Cow
3.5204e-71	0.375951	0.614	0.25	4.00269e-67	CG8860
2.48282e-70	0.567237	0.172	0.019	2.82296e-66	Ptp69D
2.92108e-70	0.493243	0.317	0.089	3.32127e-66	anne
8.49683e-70	0.543834	0.772	0.402	9.66089e-66	CG2852
3.44958e-69	0.385495	0.422	0.144	3.92217e-65	Prosbeta3
7.72573e-69	0.437822	0.935	0.632	8.78416e-65	Cyp1
8.77281e-69	0.339147	0.798	0.393	9.97468e-65	hdc
1.54108e-68	0.342786	0.586	0.235	1.75221e-64	SNRPG
2.49201e-68	0.43608	0.826	0.415	2.83341e-64	sun
4.17838e-68	0.347854	0.304	0.083	4.75082e-64	lncRNA:CR42862
1.11638e-66	0.411906	0.602	0.252	1.26933e-62	Sod1
1.15998e-66	0.352469	0.344	0.105	1.3189e-62	Fs(2)Ket
2.05779e-66	0.449312	0.248	0.057	2.33971e-62	CG42239
3.65939e-66	0.469453	0.784	0.402	4.16072e-62	CG43222
4.89322e-66	0.526485	0.534	0.226	5.56359e-62	PMCA
7.84004e-66	0.39202	0.323	0.096	8.91412e-62	NaPi-III
1.09188e-65	0.520542	0.213	0.042	1.24146e-61	CG40472
1.28905e-65	0.312171	0.373	0.121	1.46565e-61	Smox
1.32111e-65	0.34125	0.408	0.141	1.5021e-61	Pomp
1.78575e-65	0.351714	0.359	0.114	2.0304e-61	eIF4G1
2.52325e-65	0.386021	0.295	0.082	2.86893e-61	NUCB1
5.91202e-65	0.409995	0.506	0.197	6.72196e-61	vig
7.64004e-65	0.408435	0.318	0.095	8.68673e-61	dpr21
8.29452e-65	0.339452	0.488	0.186	9.43086e-61	ND-15
1.1563e-64	0.345654	0.554	0.225	1.31472e-60	Ssdp
1.73063e-64	0.393213	0.304	0.088	1.96773e-60	CG42394
1.7753e-64	0.335303	0.397	0.136	2.01852e-60	CG40045
2.11111e-64	0.36788	0.664	0.289	2.40033e-60	CG13551
5.50523e-64	0.457028	0.228	0.05	6.25945e-60	Parp
6.06812e-64	0.312787	0.342	0.107	6.89946e-60	Set
9.8602e-64	0.415652	0.254	0.063	1.1211e-59	cnc
2.1966e-63	0.465781	0.923	0.617	2.49753e-59	Tom7
5.94789e-63	0.341548	0.334	0.104	6.76275e-59	mt:srRNA
1.36754e-62	0.336919	0.411	0.146	1.55489e-58	Roc1a
4.28838e-62	0.520003	0.351	0.12	4.87589e-58	zfh2
5.33257e-62	0.350318	0.376	0.13	6.06314e-58	Sec61gamma
6.58686e-62	0.47131	0.696	0.381	7.48926e-58	lncRNA:roX1
1.59773e-61	0.269855	0.335	0.107	1.81662e-57	DCP2
1.68922e-61	0.399308	0.662	0.302	1.92065e-57	CG7781
2.36269e-61	0.337238	0.362	0.121	2.68638e-57	ReepB
2.5058e-61	0.370691	0.353	0.118	2.84909e-57	Atg8a
2.95937e-61	0.382317	0.309	0.093	3.3648e-57	CG12384
3.98838e-61	0.367135	0.328	0.104	4.53479e-57	PlexA
4.53193e-61	0.332643	0.253	0.064	5.15281e-57	Prosbeta6
4.86506e-61	0.294691	0.353	0.117	5.53157e-57	lost
4.92029e-61	0.459049	0.784	0.42	5.59437e-57	Obp99a
1.10957e-60	0.31991	0.348	0.114	1.26158e-56	Tomosyn
1.33725e-60	0.298503	0.431	0.161	1.52046e-56	mRpL33
2.26258e-60	0.404679	0.196	0.038	2.57256e-56	Uba1
3.65788e-60	0.384308	0.241	0.06	4.15901e-56	CG14207
3.78438e-60	0.271113	0.36	0.121	4.30284e-56	Cyt-b5
5.1834e-60	0.281782	0.29	0.085	5.89352e-56	Snoo
6.07082e-60	0.369626	0.175	0.028	6.90253e-56	CG31998
6.6639e-60	0.309951	0.434	0.162	7.57686e-56	Rho1
2.41267e-59	0.374686	0.336	0.111	2.74321e-55	CG15012
3.16502e-59	0.258578	0.352	0.118	3.59862e-55	Pitslre
5.0621e-59	0.297747	0.385	0.136	5.75561e-55	SmE
1.23612e-58	0.455603	0.269	0.077	1.40547e-54	kek2
1.73866e-58	0.339768	0.252	0.067	1.97686e-54	ubl
1.81138e-58	0.312781	0.383	0.137	2.05954e-54	eIF4E1
2.5376e-58	0.293948	0.328	0.107	2.88525e-54	EloC
2.96531e-58	0.257981	0.373	0.13	3.37155e-54	CG33303
3.29225e-58	0.351959	0.374	0.134	3.74329e-54	CG3961
3.43307e-58	0.27076	0.523	0.214	3.9034e-54	CG17776
3.55694e-58	0.22613	0.426	0.159	4.04424e-54	path
3.58414e-58	0.294407	0.373	0.132	4.07517e-54	Rpb10
5.65726e-58	0.288737	0.337	0.112	6.43231e-54	CG6115
7.73875e-58	0.272059	0.399	0.146	8.79895e-54	NP15.6
9.78181e-58	0.268799	0.45	0.174	1.11219e-53	CG10077
9.92301e-58	0.297025	0.485	0.193	1.12825e-53	CG34401
1.87719e-57	0.419582	0.185	0.035	2.13436e-53	pho
2.75042e-57	0.373617	0.227	0.056	3.12723e-53	Cdep
3.03988e-57	0.273955	0.341	0.115	3.45634e-53	Diap1
3.75107e-57	0.265878	0.501	0.201	4.26497e-53	CkIalpha
5.61571e-57	0.262646	0.377	0.135	6.38507e-53	ND-13B
5.77957e-57	0.385723	0.914	0.538	6.57138e-53	UQCR-Q
6.96821e-57	0.324753	0.648	0.295	7.92285e-53	Calr
7.64241e-57	0.319775	0.275	0.08	8.68942e-53	Phf5a
8.16451e-57	0.387959	0.261	0.074	9.28305e-53	Fas1
9.24979e-57	0.26653	0.381	0.138	1.0517e-52	Cmpk
9.33105e-57	0.291295	0.42	0.16	1.06094e-52	Non2
1.01642e-56	0.374887	0.227	0.056	1.15567e-52	E(bx)
1.11195e-56	0.292278	0.455	0.178	1.26429e-52	Acbp1
1.26798e-56	0.284804	0.312	0.1	1.44169e-52	CG16791
1.35966e-56	0.268237	0.355	0.123	1.54593e-52	Abl
2.28193e-56	0.253854	0.412	0.153	2.59455e-52	yps
2.60676e-56	0.254272	0.409	0.153	2.96388e-52	robl
2.8377e-56	0.45297	0.265	0.078	3.22646e-52	CG9686
3.17553e-56	0.2661	0.465	0.186	3.61058e-52	Oatp74D
3.37616e-56	0.321587	0.316	0.103	3.8387e-52	Sec61beta
4.24134e-56	0.318773	0.233	0.06	4.8224e-52	janA
4.37e-56	0.270759	0.344	0.118	4.96868e-52	Lis-1
9.39558e-56	0.275234	0.385	0.142	1.06828e-51	CkIIalpha
9.67577e-56	0.252438	0.524	0.217	1.10013e-51	CG7637
1.32351e-55	0.413981	0.306	0.101	1.50483e-51	prim
1.562e-55	0.348717	0.591	0.264	1.776e-51	Lar
1.68922e-55	0.318803	0.23	0.059	1.92064e-51	Arl6IP1
1.73215e-55	0.388393	0.148	0.02	1.96946e-51	Sema2a
2.3418e-55	0.355063	0.275	0.083	2.66263e-51	Prosalpha2
2.7821e-55	0.326315	0.239	0.064	3.16325e-51	pnut
3.01669e-55	0.248831	0.419	0.159	3.42998e-51	Myc
3.37451e-55	0.341625	0.235	0.062	3.83681e-51	Rpn11
4.76513e-55	0.368488	0.169	0.03	5.41795e-51	onecut
6.39962e-55	0.239872	0.464	0.185	7.27636e-51	HINT1
7.28276e-55	0.426864	0.288	0.092	8.2805e-51	Fife
9.67009e-55	0.339408	0.231	0.06	1.09949e-50	CG14715
1.0998e-54	0.269453	0.505	0.21	1.25047e-50	GABA-B-R1
1.24373e-54	0.420022	0.248	0.07	1.41412e-50	CG43085
1.57777e-54	0.277613	0.257	0.074	1.79392e-50	shrb
1.71022e-54	0.304956	0.335	0.116	1.94452e-50	CG5903
2.12753e-54	0.266381	0.288	0.09	2.419e-50	sn
2.20682e-54	0.263805	0.451	0.181	2.50915e-50	mam
2.23984e-54	0.282803	0.297	0.095	2.5467e-50	CG11873
2.27233e-54	0.249833	0.251	0.07	2.58364e-50	da
2.47299e-54	0.272925	0.404	0.154	2.81179e-50	mRpL34
2.74775e-54	0.457356	0.494	0.223	3.12419e-50	Corin
3.68291e-54	0.369055	0.958	0.667	4.18747e-50	CG7630
4.01428e-54	0.3731	0.19	0.04	4.56423e-50	Atf6
6.10219e-54	0.374727	0.266	0.08	6.93818e-50	CG40228
8.23513e-54	0.301012	0.762	0.367	9.36334e-50	ATPsynE
9.16529e-54	0.410601	0.737	0.387	1.04209e-49	HmgD
9.74518e-54	0.305307	0.617	0.28	1.10803e-49	ND-B12
1.01716e-53	0.40177	0.807	0.44	1.15651e-49	Argk
1.56507e-53	0.394137	0.165	0.029	1.77948e-49	apolpp
1.70614e-53	0.320086	0.269	0.081	1.93988e-49	tbc
1.93516e-53	0.294014	0.45	0.181	2.20028e-49	Fim
2.86999e-53	0.262513	0.328	0.113	3.26317e-49	mRpS5
3.50473e-53	0.420752	0.785	0.435	3.98487e-49	eff
3.67283e-53	0.36048	0.823	0.44	4.17601e-49	COX7A
4.52564e-53	0.29317	0.391	0.148	5.14565e-49	Tim17b
5.08014e-53	0.283848	0.218	0.055	5.77611e-49	Sirup
5.73633e-53	0.315637	0.302	0.101	6.52221e-49	Rpb12
7.75224e-53	0.239397	0.475	0.198	8.8143e-49	SmF
8.75959e-53	0.362853	0.179	0.036	9.95965e-49	PlexB
1.07451e-52	0.231774	0.338	0.12	1.22172e-48	TfIIA-S
1.47285e-52	0.264112	0.349	0.126	1.67463e-48	mAChR-A
2.52108e-52	0.26153	0.36	0.133	2.86647e-48	Ssb-c31a
2.79759e-52	0.227335	0.403	0.155	3.18087e-48	RpS14b
2.93061e-52	0.274047	0.258	0.077	3.3321e-48	P32
3.2715e-52	0.273536	0.539	0.233	3.71969e-48	RhoGAP100F
3.68928e-52	0.307388	0.245	0.07	4.19472e-48	Ac3
3.74819e-52	0.220263	0.352	0.127	4.26169e-48	Gabat
5.23062e-52	0.249097	0.288	0.093	5.94721e-48	Tsp42Ee
7.15846e-52	0.172979	0.302	0.1	8.13917e-48	Prosalpha3
7.39714e-52	0.230068	0.418	0.164	8.41055e-48	CG44774
8.00322e-52	0.256607	0.279	0.088	9.09966e-48	gw
8.76277e-52	0.239438	0.357	0.131	9.96326e-48	CG1677
1.7692e-51	0.273684	0.444	0.181	2.01158e-47	Yeti
2.76029e-51	0.284347	0.216	0.056	3.13844e-47	P5CDh1
2.8889e-51	0.319853	0.202	0.049	3.28468e-47	nAChRalpha4
5.32522e-51	0.19693	0.414	0.163	6.05477e-47	GlyP
6.91067e-51	0.223621	0.375	0.142	7.85743e-47	Psc
7.19398e-51	0.350789	0.164	0.031	8.17955e-47	Dp1
7.24813e-51	0.301131	0.385	0.149	8.24113e-47	Syt7
9.35615e-51	0.219314	0.251	0.074	1.06379e-46	shot
1.00269e-50	0.239316	0.367	0.138	1.14006e-46	ATP6AP2
1.00659e-50	0.239629	0.263	0.081	1.14449e-46	SP2353
1.13631e-50	0.248797	0.566	0.251	1.29199e-46	CG17816
1.40168e-50	0.344741	0.978	0.821	1.59371e-46	Obp44a
2.23613e-50	0.294073	0.262	0.082	2.54248e-46	VhaPPA1-1
3.62193e-50	0.326194	0.591	0.275	4.11813e-46	Nlg2
3.84266e-50	0.227299	0.628	0.294	4.3691e-46	CG43736
6.88105e-50	0.205151	0.291	0.097	7.82376e-46	Kap-alpha3
9.56343e-50	0.461118	0.166	0.033	1.08736e-45	CG42402
9.9611e-50	0.274791	0.28	0.092	1.13258e-45	raskol
1.05209e-49	0.239421	0.273	0.088	1.19622e-45	ogre
1.10799e-49	0.113818	0.413	0.162	1.25978e-45	Ptp10D
1.30213e-49	0.377801	0.143	0.023	1.48052e-45	tinc
1.71133e-49	0.189017	0.488	0.206	1.94579e-45	ND-B15
1.8405e-49	0.155157	0.354	0.131	2.09265e-45	sxc
2.01185e-49	0.185442	0.437	0.177	2.28748e-45	MFS17
3.25831e-49	0.172719	0.516	0.223	3.70469e-45	Cyt-c-p
5.456e-49	0.234509	0.288	0.098	6.20347e-45	Dyrk3
5.79827e-49	0.279371	0.347	0.131	6.59263e-45	CG42540
9.08123e-49	0.258052	0.207	0.054	1.03254e-44	Nup153
1.07721e-48	0.237212	0.391	0.155	1.22479e-44	Su(var)205
1.19442e-48	0.294844	0.98	0.873	1.35805e-44	myr-GFP-p10
1.1967e-48	0.227431	0.378	0.147	1.36065e-44	Ric
1.22886e-48	0.143646	0.343	0.126	1.39721e-44	ERp60
1.36467e-48	0.321033	0.155	0.029	1.55163e-44	tud
1.42779e-48	0.194905	0.28	0.092	1.6234e-44	Cnx99A
1.58337e-48	0.156928	0.32	0.114	1.80029e-44	His2Av
2.21785e-48	0.187019	0.35	0.132	2.52169e-44	ND-B14.5A
2.27205e-48	0.330745	0.745	0.372	2.58332e-44	Rap1
2.51174e-48	0.227816	0.281	0.094	2.85585e-44	Pdi
3.3807e-48	0.253839	0.185	0.044	3.84385e-44	CG41099
6.83286e-48	0.213542	0.283	0.095	7.76896e-44	CG1943
6.9829e-48	0.217395	0.231	0.067	7.93956e-44	hrm
7.4469e-48	0.229489	0.537	0.24	8.46712e-44	Vha26
7.58304e-48	0.271442	0.241	0.073	8.62191e-44	Rpb11
9.69248e-48	0.265145	0.665	0.317	1.10203e-43	ATPsynB
1.05618e-47	0.185924	0.234	0.069	1.20087e-43	CCT5
1.20303e-47	0.202584	0.341	0.128	1.36784e-43	Nedd8
1.28687e-47	0.195465	0.232	0.068	1.46317e-43	Pur-alpha
1.30451e-47	0.217927	0.477	0.204	1.48323e-43	Ran
1.35867e-47	0.148077	0.417	0.168	1.5448e-43	kud
1.35902e-47	0.395603	0.242	0.075	1.54521e-43	nolo
2.3574e-47	0.163959	0.522	0.23	2.68036e-43	CG44242
2.94477e-47	0.218159	0.169	0.036	3.3482e-43	Top2
3.15895e-47	0.170371	0.299	0.104	3.59173e-43	upSET
5.32607e-47	0.267016	0.256	0.083	6.05575e-43	CG5446
5.33914e-47	0.331261	0.198	0.052	6.07061e-43	CAH1
5.75765e-47	0.264279	0.254	0.081	6.54645e-43	CG14321
6.72166e-47	0.219731	0.217	0.061	7.64253e-43	GCS2alpha
7.01316e-47	0.165916	0.46	0.194	7.97396e-43	ND-B17.2
7.33997e-47	0.274274	0.905	0.531	8.34555e-43	ATPsynF
7.87497e-47	0.222705	0.272	0.091	8.95384e-43	CG5532
8.15615e-47	0.306236	0.2	0.053	9.27355e-43	Crk
9.22456e-47	0.209498	0.331	0.124	1.04883e-42	CG7945
9.49382e-47	0.169136	0.375	0.148	1.07945e-42	Mpcp2
9.5419e-47	0.259974	0.218	0.062	1.08491e-42	CG17715
9.64972e-47	0.180824	0.246	0.077	1.09717e-42	Chmp1
1.12732e-46	0.235345	0.992	0.849	1.28177e-42	RpS29
1.23322e-46	0.215961	0.412	0.168	1.40218e-42	ND-B16.6
1.37169e-46	0.173821	0.333	0.124	1.55961e-42	uex
1.53227e-46	0.185544	0.37	0.145	1.74219e-42	RpII18
2.33112e-46	0.188859	0.392	0.158	2.65048e-42	Cyt-c1
2.53753e-46	0.217656	0.533	0.236	2.88517e-42	eIF1
2.98274e-46	0.247896	0.238	0.074	3.39137e-42	Tapdelta
3.42257e-46	0.198389	0.311	0.113	3.89147e-42	SmB
3.4993e-46	0.222804	0.272	0.092	3.97871e-42	CG2021
4.07884e-46	0.316103	0.809	0.427	4.63764e-42	ND-MLRQ
4.09011e-46	0.257057	0.634	0.303	4.65046e-42	Pka-C1
4.46877e-46	0.350383	0.15	0.029	5.08099e-42	kek6
4.78372e-46	0.139929	0.328	0.122	5.43909e-42	lwr
4.91099e-46	0.185606	0.255	0.083	5.5838e-42	Hsp67Ba
5.1186e-46	0.364035	0.13	0.02	5.81985e-42	CG30428
5.74416e-46	0.333313	0.178	0.043	6.53111e-42	Rpn8
5.86656e-46	0.182688	0.333	0.126	6.67028e-42	trx
6.49795e-46	0.412141	0.794	0.461	7.38817e-42	jim
6.77985e-46	0.319076	0.195	0.052	7.70869e-42	CG13365
7.37472e-46	0.208426	0.46	0.198	8.38506e-42	Socs36E
7.48108e-46	0.289334	0.216	0.063	8.50599e-42	CG32206
9.40613e-46	0.234934	0.303	0.11	1.06948e-41	Eb1
1.01784e-45	0.326668	0.14	0.024	1.15729e-41	Hcf
1.06081e-45	0.190991	0.294	0.104	1.20614e-41	Ubi-p63E
1.25068e-45	0.22038	0.412	0.172	1.42203e-41	Dscam1
1.43005e-45	0.281321	0.174	0.041	1.62596e-41	CG13868
1.4796e-45	0.226062	0.205	0.057	1.68231e-41	Vha100-1
1.56223e-45	0.190457	0.282	0.098	1.77625e-41	zip
1.74979e-45	0.325478	0.919	0.64	1.98951e-41	fabp
1.99966e-45	0.196472	0.298	0.107	2.27362e-41	CG4502
2.0127e-45	0.208474	0.321	0.121	2.28844e-41	Nipped-B
2.08931e-45	0.24023	0.268	0.091	2.37554e-41	Thd1
2.50444e-45	0.179901	0.523	0.234	2.84755e-41	tou
2.95578e-45	0.260165	0.191	0.05	3.36073e-41	Xe7
2.99899e-45	0.161102	0.446	0.19	3.40985e-41	CG6024
3.16542e-45	0.16906	0.356	0.138	3.59908e-41	crp
3.97893e-45	0.364526	0.889	0.555	4.52405e-41	rin
4.38368e-45	0.23067	0.173	0.041	4.98424e-41	Asator
4.82971e-45	0.217245	0.556	0.257	5.49138e-41	scyl
5.40198e-45	0.184005	0.309	0.113	6.14205e-41	CG9344
5.59697e-45	0.181476	0.565	0.258	6.36376e-41	CG11267
5.81556e-45	0.295326	0.174	0.042	6.61229e-41	Ank
6.03934e-45	0.221427	0.213	0.062	6.86673e-41	bin3
8.95998e-45	0.285584	0.14	0.025	1.01875e-40	vtd
9.53615e-45	0.195604	0.242	0.077	1.08426e-40	eIF4B
1.12664e-44	0.143511	0.388	0.157	1.28099e-40	CG5676
1.2378e-44	0.109154	0.457	0.194	1.40738e-40	corto
1.32278e-44	0.143111	0.249	0.081	1.504e-40	lap
1.61338e-44	0.328634	0.142	0.027	1.83442e-40	Zyx
1.70699e-44	0.156427	0.429	0.183	1.94085e-40	Pcd
1.84091e-44	0.208045	0.271	0.094	2.09312e-40	IscU
2.35178e-44	0.166173	0.308	0.113	2.67398e-40	Caper
2.59416e-44	0.227038	0.344	0.136	2.94956e-40	CG42337
2.66024e-44	0.227425	0.267	0.092	3.02469e-40	CG14818
2.95954e-44	0.179551	0.227	0.07	3.365e-40	aPKC
3.25633e-44	0.326689	0.836	0.49	3.70245e-40	HmgZ
3.44563e-44	0.367183	0.161	0.036	3.91768e-40	CG4341
3.80741e-44	0.343446	0.309	0.119	4.32903e-40	NetB
4.00168e-44	0.236943	0.173	0.042	4.54991e-40	Acn
4.18959e-44	0.139137	0.388	0.158	4.76357e-40	Pep
4.41604e-44	0.143825	0.299	0.109	5.02104e-40	sima
4.51737e-44	0.188051	0.616	0.286	5.13625e-40	pan
4.6438e-44	0.184856	0.225	0.069	5.28e-40	Dek
4.69961e-44	0.156603	0.534	0.237	5.34346e-40	Nph
5.51381e-44	0.161353	0.284	0.101	6.2692e-40	Aps
6.71007e-44	0.178654	0.353	0.14	7.62935e-40	Pka-R1
7.3081e-44	0.135419	0.413	0.172	8.30931e-40	Pfdn6
7.62025e-44	0.136822	0.31	0.114	8.66422e-40	Pp1-87B
7.65652e-44	0.163517	0.326	0.126	8.70546e-40	Pp2B-14D
8.14989e-44	0.128778	0.404	0.168	9.26642e-40	SkpA
8.3312e-44	0.261156	0.993	0.875	9.47258e-40	RpS27
9.61258e-44	0.20423	0.287	0.104	1.09295e-39	mRpS14
1.19577e-43	0.148209	0.313	0.117	1.35959e-39	beta-Spec
1.34893e-43	0.325217	0.137	0.025	1.53373e-39	Dab
1.66094e-43	0.288401	0.157	0.035	1.88848e-39	alpha-Man-IIb
1.84279e-43	0.199928	0.185	0.049	2.09526e-39	kuk
1.86607e-43	0.24564	0.159	0.035	2.12173e-39	babo
2.06098e-43	0.186795	0.218	0.066	2.34333e-39	SPoCk
2.28816e-43	0.229725	0.2	0.057	2.60164e-39	d4
2.65475e-43	0.175792	0.272	0.095	3.01845e-39	Apt1
2.76399e-43	0.217907	0.162	0.037	3.14266e-39	BNIP3
3.08909e-43	0.144644	0.557	0.254	3.51229e-39	Fis1
3.31266e-43	0.15564	0.25	0.083	3.76649e-39	Rab11
3.42023e-43	0.256395	0.143	0.028	3.8888e-39	hiw
5.1923e-43	0.204156	0.247	0.083	5.90364e-39	Arl4
5.31513e-43	0.133926	0.534	0.241	6.0433e-39	ATPsyndelta
5.57993e-43	0.22285	0.259	0.089	6.34438e-39	CG3566
5.91399e-43	0.211355	0.64	0.307	6.72421e-39	CG33774
6.01124e-43	0.216526	0.222	0.069	6.83478e-39	Prosalpha4
6.7856e-43	0.221324	0.194	0.054	7.71523e-39	Aplip1
7.08387e-43	0.181049	0.239	0.078	8.05436e-39	eEF1delta
8.08983e-43	0.158137	0.342	0.135	9.19814e-39	Khc-73
9.55485e-43	0.288572	0.756	0.404	1.08639e-38	CG7646
1.07894e-42	0.174532	0.242	0.08	1.22675e-38	Ubc10
1.08135e-42	0.204947	0.204	0.059	1.22949e-38	Ras85D
1.1501e-42	0.18671	0.396	0.167	1.30766e-38	Arf79F
1.32132e-42	0.137827	0.371	0.151	1.50234e-38	cg
1.53018e-42	0.136501	0.428	0.184	1.73982e-38	CG17059
1.62659e-42	0.17303	0.279	0.101	1.84944e-38	Nurf-38
1.87791e-42	0.203277	0.189	0.052	2.13519e-38	l(2)k09913
1.90138e-42	0.15794	0.256	0.088	2.16187e-38	Desat1
1.99274e-42	0.16417	0.447	0.195	2.26575e-38	SdhC
2.31149e-42	0.134485	0.275	0.098	2.62816e-38	hpRNA:CR18854
2.97944e-42	0.290017	0.154	0.035	3.38762e-38	Rheb
3.24449e-42	0.225068	0.222	0.07	3.68899e-38	CG10418
4.2231e-42	0.13291	0.359	0.146	4.80167e-38	Rad23
4.4231e-42	0.278487	0.128	0.022	5.02907e-38	pigs
5.70053e-42	0.178289	0.243	0.081	6.4815e-38	CG14767
5.91867e-42	0.219184	0.184	0.05	6.72953e-38	drk
7.11022e-42	0.114918	0.387	0.162	8.08432e-38	CG14312
7.56483e-42	0.1198	0.374	0.155	8.60122e-38	ND-B18
8.05907e-42	0.180375	0.576	0.273	9.16316e-38	ATPsyngamma
8.2308e-42	0.170242	0.224	0.071	9.35842e-38	Uev1A
8.3763e-42	0.211189	0.203	0.06	9.52385e-38	Unc-76
8.38687e-42	0.135156	0.37	0.152	9.53587e-38	CG15628
9.91514e-42	0.180859	0.253	0.087	1.12735e-37	dUTPase
1.11875e-41	0.227159	0.187	0.052	1.27202e-37	Lamp1
1.20494e-41	0.135415	0.384	0.16	1.37002e-37	Dad1
1.26009e-41	0.129721	0.281	0.103	1.43272e-37	alt
1.3437e-41	0.150479	0.573	0.266	1.52779e-37	bsk
1.41821e-41	0.138745	0.505	0.228	1.61251e-37	CG31030
1.85714e-41	0.164373	0.231	0.075	2.11157e-37	Rpn5
1.97508e-41	0.185722	0.247	0.085	2.24567e-37	Sam-S
2.11762e-41	0.261534	0.18	0.049	2.40774e-37	Cp1
2.40922e-41	0.200409	0.174	0.045	2.73928e-37	Rpn1
2.59343e-41	0.106098	0.468	0.207	2.94873e-37	Sin3A
2.65888e-41	0.146479	0.391	0.166	3.02315e-37	CG42260
2.74647e-41	0.196031	0.162	0.039	3.12274e-37	ergic53
2.75628e-41	0.211655	0.54	0.255	3.1339e-37	cdc14
2.7574e-41	0.218456	0.173	0.045	3.13517e-37	HUWE1
2.79557e-41	0.148559	0.441	0.194	3.17856e-37	gish
2.86223e-41	0.15518	0.39	0.167	3.25436e-37	Dscam4
2.9625e-41	0.183897	0.4	0.172	3.36836e-37	p120ctn
3.40394e-41	0.101326	0.426	0.186	3.87029e-37	Syn1
3.65158e-41	0.265699	0.177	0.047	4.15185e-37	CtsB1
3.68956e-41	0.220637	0.203	0.061	4.19503e-37	NHP2
3.70501e-41	0.143414	0.293	0.111	4.21259e-37	dj-1beta
3.87012e-41	0.236672	0.19	0.054	4.40033e-37	wrd
4.81197e-41	0.183913	0.277	0.102	5.47121e-37	Galphas
6.13773e-41	0.180916	0.24	0.081	6.9786e-37	Sirt1
6.90396e-41	0.228172	0.194	0.057	7.8498e-37	Rpi
7.99914e-41	0.216491	0.164	0.041	9.09503e-37	CG17528
8.56495e-41	0.18807	0.268	0.097	9.73834e-37	CG9328
8.98979e-41	0.221705	0.193	0.056	1.02214e-36	pyd
1.01212e-40	0.195375	0.643	0.317	1.15078e-36	nAChRalpha5
1.01412e-40	0.210068	0.799	0.425	1.15305e-36	COX5A
1.016e-40	0.283527	0.131	0.025	1.1552e-36	RhoGEF3
1.18866e-40	0.205701	0.259	0.093	1.35151e-36	Arf102F
1.23787e-40	0.242729	0.718	0.372	1.40746e-36	Eip75B
1.2407e-40	0.235694	0.177	0.048	1.41067e-36	Haspin
1.35372e-40	0.256556	0.195	0.058	1.53918e-36	CG11858
1.35805e-40	0.175414	0.195	0.057	1.54411e-36	CG8929
1.44315e-40	0.267676	0.678	0.352	1.64087e-36	Act42A
1.50781e-40	0.326014	0.556	0.284	1.71438e-36	CG17716
1.74728e-40	0.157323	0.319	0.126	1.98666e-36	Scsalpha1
1.78899e-40	0.19424	0.58	0.28	2.03408e-36	eEF1alpha2
1.84429e-40	0.301905	0.979	0.784	2.09696e-36	cype
1.88169e-40	0.277055	0.16	0.039	2.13949e-36	MSBP
1.90406e-40	0.156309	0.208	0.064	2.16491e-36	CG6180
1.94925e-40	0.205935	0.187	0.053	2.2163e-36	glo
2.0711e-40	0.110763	0.288	0.108	2.35485e-36	Droj2
2.14865e-40	0.184103	0.214	0.068	2.44301e-36	REPTOR-BP
2.16589e-40	0.244993	0.154	0.036	2.46262e-36	CG12531
2.17282e-40	0.197823	0.683	0.337	2.47049e-36	CG13364
2.33407e-40	0.215252	0.261	0.094	2.65383e-36	mRpL42
2.45608e-40	0.210551	0.191	0.056	2.79256e-36	Sur-8
2.56716e-40	0.164782	0.213	0.067	2.91886e-36	Fkbp59
2.56719e-40	0.216048	0.226	0.075	2.9189e-36	CG33181
2.80919e-40	0.10584	0.397	0.168	3.19405e-36	MED26
2.96974e-40	0.147626	0.271	0.099	3.37659e-36	nej
3.44427e-40	0.310138	0.233	0.08	3.91614e-36	CG9932
3.53256e-40	0.146411	0.257	0.091	4.01652e-36	promL
3.54746e-40	0.232967	0.16	0.04	4.03346e-36	ctrip
3.71017e-40	0.155319	0.35	0.145	4.21846e-36	fend
3.98043e-40	0.123928	0.405	0.176	4.52575e-36	Hk
4.90616e-40	0.269475	0.213	0.069	5.5783e-36	rgn
4.92585e-40	0.138957	0.441	0.196	5.6007e-36	hts
5.68964e-40	0.208046	0.188	0.055	6.46912e-36	rl
7.15765e-40	0.234518	0.971	0.719	8.13825e-36	RpL27A
7.34583e-40	0.180475	0.282	0.106	8.35221e-36	SKIP
7.35286e-40	0.246038	0.162	0.041	8.3602e-36	CG10527
7.53939e-40	0.142168	0.535	0.246	8.57228e-36	eEF1gamma
9.4514e-40	0.28254	0.124	0.023	1.07462e-35	Dph5
1.09064e-39	0.21718	0.234	0.08	1.24006e-35	Tim8
1.09147e-39	0.162417	0.268	0.099	1.24101e-35	ttv
1.10452e-39	0.170922	0.234	0.08	1.25584e-35	mt:ATPase8
1.25427e-39	0.339505	0.741	0.427	1.4261e-35	OtopLa
1.46567e-39	0.124656	0.21	0.066	1.66647e-35	CG12099
1.47139e-39	0.185943	0.303	0.119	1.67297e-35	Hs3st-A
1.72172e-39	0.215088	0.21	0.067	1.95759e-35	Mob4
1.74243e-39	0.196399	0.179	0.05	1.98114e-35	CG2918
1.75274e-39	0.117906	0.351	0.144	1.99287e-35	Rab2
1.78753e-39	0.146044	0.169	0.045	2.03243e-35	Sec63
2.04373e-39	0.131423	0.248	0.088	2.32372e-35	norpA
2.07415e-39	0.136769	0.455	0.205	2.35831e-35	ND-B14.5B
2.49102e-39	0.132472	0.36	0.151	2.83229e-35	cl
2.54638e-39	0.167766	0.229	0.077	2.89523e-35	CG42361
2.81908e-39	0.210959	0.173	0.047	3.2053e-35	CG43901
2.99353e-39	0.242509	0.155	0.038	3.40365e-35	Ehbp1
2.99603e-39	0.317341	0.92	0.593	3.40648e-35	Neb-cGP
3.45195e-39	0.167522	0.186	0.054	3.92487e-35	Dbp80
3.65868e-39	0.148445	0.337	0.138	4.15991e-35	Actbeta
4.22821e-39	0.103799	0.285	0.108	4.80747e-35	Pfdn2
4.99892e-39	0.113039	0.528	0.244	5.68377e-35	ND-PDSW
5.03719e-39	0.211779	0.556	0.27	5.72729e-35	CanB
5.33445e-39	0.154667	0.239	0.083	6.06527e-35	kdn
5.40686e-39	0.102719	0.45	0.203	6.1476e-35	Ubi-p5E
5.43177e-39	0.170829	0.213	0.069	6.17592e-35	Ufm1
5.50256e-39	0.190477	0.215	0.07	6.25641e-35	Npc2a
5.6634e-39	0.229182	0.126	0.024	6.43929e-35	CG10417
5.96522e-39	0.101985	0.338	0.138	6.78246e-35	Fkbp39
6.18037e-39	0.115407	0.323	0.131	7.02708e-35	ND-19
6.26792e-39	0.142276	0.287	0.111	7.12662e-35	VhaAC39-1
6.27721e-39	0.210659	0.636	0.314	7.13719e-35	Tctp
6.5151e-39	0.227373	0.153	0.038	7.40767e-35	CG17883
6.53987e-39	0.228777	0.157	0.04	7.43583e-35	rump
6.60415e-39	0.141435	0.213	0.068	7.50892e-35	exd
6.88845e-39	0.101892	0.354	0.147	7.83217e-35	Uch
8.73108e-39	0.203384	0.224	0.075	9.92724e-35	baf
1.04443e-38	0.118874	0.305	0.12	1.18752e-34	ND-18
1.12705e-38	0.140354	0.275	0.104	1.28146e-34	CG32276
1.1338e-38	0.144076	0.504	0.237	1.28913e-34	DopEcR
1.1526e-38	0.179154	0.256	0.094	1.31051e-34	mRpS21
1.22138e-38	0.14472	0.218	0.072	1.38871e-34	grp
1.23087e-38	0.207564	0.14	0.031	1.39949e-34	CG2225
1.32454e-38	0.134274	0.231	0.079	1.506e-34	CG14442
1.34517e-38	0.13131	0.483	0.224	1.52945e-34	Gprk2
1.35104e-38	0.103143	0.256	0.093	1.53613e-34	sau
1.37115e-38	0.164968	0.229	0.078	1.559e-34	Rpt3
1.39859e-38	0.156854	0.238	0.084	1.5902e-34	klar
1.50894e-38	0.290465	0.173	0.048	1.71566e-34	CG15236
1.64132e-38	0.151839	0.461	0.211	1.86618e-34	alphaTub84D
1.64807e-38	0.209374	0.149	0.035	1.87386e-34	Tif-IA
1.67808e-38	0.200308	0.188	0.056	1.90797e-34	CG3262
1.68001e-38	0.235411	0.137	0.03	1.91018e-34	ref(2)P
1.84679e-38	0.186872	0.184	0.054	2.0998e-34	CG42795
1.91343e-38	0.156176	0.235	0.081	2.17557e-34	Pabp2
1.97594e-38	0.10556	0.348	0.145	2.24664e-34	CG11752
2.09661e-38	0.127868	0.352	0.147	2.38384e-34	Hipk
2.29388e-38	0.277329	0.921	0.601	2.60814e-34	CG30172
2.45199e-38	0.307183	0.158	0.041	2.78791e-34	side-V
2.47491e-38	0.138938	0.301	0.12	2.81398e-34	Ubr3
2.48926e-38	0.3045	0.14	0.032	2.83029e-34	otk
3.07889e-38	0.309063	0.769	0.449	3.5007e-34	CaMKII
3.5115e-38	0.17872	0.214	0.071	3.99257e-34	zetaCOP
3.83019e-38	0.181358	0.412	0.185	4.35492e-34	pcs
3.92368e-38	0.272178	0.13	0.027	4.46123e-34	CG41378
4.37708e-38	0.244712	0.21	0.069	4.97674e-34	Tina-1
4.45232e-38	0.121899	0.264	0.099	5.06229e-34	Alg-2
4.66835e-38	0.216683	0.227	0.078	5.30792e-34	Ten-m
4.94987e-38	0.145166	0.235	0.083	5.628e-34	svr
5.09355e-38	0.105381	0.397	0.174	5.79137e-34	hwt
5.72554e-38	0.103319	0.332	0.136	6.50994e-34	Psi
5.88615e-38	0.114859	0.51	0.24	6.69256e-34	cindr
6.84144e-38	0.120264	0.421	0.188	7.77872e-34	TM4SF
7.09313e-38	0.191197	0.632	0.315	8.06489e-34	Nlp
7.66485e-38	0.172105	0.195	0.06	8.71494e-34	fwe
8.37069e-38	0.210836	0.162	0.043	9.51747e-34	flfl
8.53334e-38	0.154284	0.238	0.085	9.70241e-34	ND-24
8.81259e-38	0.102223	0.293	0.114	1.00199e-33	SF2
9.20382e-38	0.376173	0.869	0.579	1.04647e-33	Vha16-1
9.69875e-38	0.181939	0.21	0.069	1.10275e-33	CG31688
9.91866e-38	0.129629	0.275	0.106	1.12775e-33	Tim23
1.00055e-37	0.195659	0.16	0.042	1.13763e-33	CG3408
1.34539e-37	0.204624	0.131	0.028	1.52971e-33	Mtor
1.47431e-37	0.199951	0.144	0.034	1.67629e-33	Uhg1
1.74638e-37	0.129458	0.276	0.106	1.98563e-33	EMC6
2.10435e-37	0.183255	0.152	0.038	2.39264e-33	CG11134
2.10528e-37	0.188966	0.24	0.086	2.3937e-33	EMC4
2.4423e-37	0.220038	0.127	0.026	2.7769e-33	sov
2.62611e-37	0.201802	0.175	0.05	2.98589e-33	CG15270
3.08889e-37	0.110283	0.2	0.064	3.51206e-33	jvl
3.09097e-37	0.268848	0.134	0.03	3.51444e-33	Spf45
3.22804e-37	0.280398	0.201	0.066	3.67028e-33	Fas3
3.63416e-37	0.132881	0.256	0.095	4.13204e-33	Prosbeta4
3.78102e-37	0.18033	0.188	0.058	4.29902e-33	Gyf
3.83695e-37	0.111354	0.27	0.103	4.36261e-33	hoip
4.12327e-37	0.263246	0.205	0.068	4.68815e-33	CG34353
4.68373e-37	0.152514	0.233	0.083	5.3254e-33	KdelR
5.87881e-37	0.230996	0.134	0.03	6.6842e-33	GstE12
6.40812e-37	0.179518	0.226	0.079	7.28603e-33	CG34159
6.81425e-37	0.22183	0.707	0.37	7.7478e-33	ATPsynO
7.89936e-37	0.135271	0.278	0.108	8.98157e-33	ND-20
8.99504e-37	0.119783	0.524	0.246	1.02274e-32	elav
9.99614e-37	0.240399	0.248	0.093	1.13656e-32	Mp
1.02334e-36	0.161047	0.165	0.046	1.16354e-32	Fmr1
1.02811e-36	0.122686	0.237	0.085	1.16897e-32	sbm
1.19558e-36	0.113171	0.17	0.048	1.35937e-32	Lsd-2
1.36192e-36	0.102929	0.241	0.087	1.54851e-32	Dap160
1.39319e-36	0.153481	0.165	0.046	1.58406e-32	dikar
1.40724e-36	0.205479	0.167	0.047	1.60003e-32	plx
1.52249e-36	0.18005	0.183	0.056	1.73107e-32	EMC10
1.71301e-36	0.177325	0.189	0.059	1.94769e-32	DENR
1.82127e-36	0.111477	0.374	0.163	2.07079e-32	CG43324
2.32186e-36	0.111285	0.398	0.178	2.63996e-32	Srrm234
2.37362e-36	0.189295	0.195	0.063	2.69881e-32	CG17493
2.57163e-36	0.246782	0.787	0.442	2.92395e-32	ATPsynbeta
2.71437e-36	0.200682	0.187	0.058	3.08624e-32	TER94
3.12069e-36	0.129078	0.195	0.063	3.54823e-32	mAcon1
3.4097e-36	0.155225	0.201	0.066	3.87682e-32	BI-1
3.67895e-36	0.143907	0.24	0.088	4.18297e-32	Tsp97E
4.06245e-36	0.298235	0.192	0.063	4.61901e-32	dpr6
4.54736e-36	0.225372	0.159	0.044	5.17035e-32	CG2818
5.12715e-36	0.114167	0.231	0.083	5.82957e-32	x16
5.54715e-36	0.210875	0.156	0.043	6.3071e-32	Idh3b
7.43308e-36	0.231329	0.158	0.044	8.45142e-32	nAChRbeta2
7.48881e-36	0.20464	0.15	0.039	8.51478e-32	nudC
8.58684e-36	0.193999	0.274	0.108	9.76324e-32	CG14483
1.08672e-35	0.13635	0.191	0.061	1.2356e-31	zda
1.09966e-35	0.104117	0.273	0.106	1.25031e-31	Hel25E
1.33696e-35	0.222596	0.149	0.039	1.52012e-31	Idh
1.5378e-35	0.168883	0.174	0.052	1.74847e-31	Tat
1.60859e-35	0.205707	0.184	0.058	1.82897e-31	Grx1
1.65518e-35	0.225422	0.852	0.486	1.88195e-31	roh
1.76234e-35	0.120687	0.233	0.085	2.00378e-31	CG13220
1.76318e-35	0.149352	0.148	0.038	2.00474e-31	CaMKI
1.77474e-35	0.106012	0.267	0.104	2.01788e-31	vib
1.78411e-35	0.203358	0.162	0.046	2.02854e-31	CG7430
1.78507e-35	0.13243	0.214	0.074	2.02962e-31	BicD
3.02278e-35	0.414333	0.254	0.103	3.4369e-31	robo2
3.12448e-35	0.238336	0.147	0.039	3.55253e-31	Rbp1
3.16267e-35	0.132756	0.266	0.104	3.59596e-31	Tim9a
3.75333e-35	0.151997	0.563	0.275	4.26754e-31	Vha36-1
3.79245e-35	0.210147	0.893	0.543	4.31201e-31	Pglym78
3.999e-35	0.178999	0.19	0.062	4.54686e-31	CG5282
4.01566e-35	0.131466	0.265	0.103	4.5658e-31	sty
4.7235e-35	0.158749	0.175	0.053	5.37062e-31	La
5.42546e-35	0.150865	0.195	0.064	6.16874e-31	boca
5.8162e-35	0.161929	0.159	0.045	6.61302e-31	dom
6.62095e-35	0.114689	0.174	0.053	7.52802e-31	Jarid2
6.74924e-35	0.201137	0.137	0.033	7.67388e-31	ras
7.36283e-35	0.16439	0.197	0.066	8.37154e-31	CG31712
7.64012e-35	0.107957	0.251	0.095	8.68682e-31	mge
8.7447e-35	0.263329	0.137	0.034	9.94273e-31	CG44325
9.5223e-35	0.134521	0.657	0.336	1.08269e-30	Sema1a
1.14332e-34	0.128929	0.185	0.059	1.29995e-30	Rpn9
1.1986e-34	0.141548	0.532	0.259	1.36281e-30	RFeSP
1.24232e-34	0.18694	0.191	0.063	1.41252e-30	Ipp
1.33347e-34	0.145752	0.244	0.093	1.51616e-30	CG7154
1.49826e-34	0.105545	0.658	0.326	1.70352e-30	CG13751
1.50578e-34	0.158894	0.246	0.094	1.71207e-30	mrva
1.60894e-34	0.157024	0.264	0.105	1.82936e-30	Gs1l
1.69768e-34	0.137494	0.239	0.09	1.93026e-30	CG13920
2.03815e-34	0.185945	0.15	0.041	2.31737e-30	NfI
2.17973e-34	0.1515	0.179	0.056	2.47836e-30	Rab5
2.47504e-34	0.179066	0.14	0.035	2.81412e-30	Nup358
3.19814e-34	0.269615	0.822	0.483	3.63629e-30	Lk6
3.25612e-34	0.140491	0.169	0.051	3.70221e-30	Ostgamma
3.50273e-34	0.113136	0.201	0.068	3.9826e-30	CG12279
4.21233e-34	0.108484	0.224	0.081	4.78942e-30	ScsbetaA
4.54866e-34	0.146277	0.227	0.084	5.17182e-30	mRpS33
4.57433e-34	0.152539	0.169	0.051	5.20101e-30	Syngr
5.25049e-34	0.193132	0.863	0.495	5.96981e-30	ATPsynG
5.46803e-34	0.210109	0.151	0.042	6.21715e-30	Cds
5.69977e-34	0.197465	0.134	0.033	6.48064e-30	poly
6.01322e-34	0.136845	0.2	0.068	6.83703e-30	Cchl
6.04075e-34	0.111806	0.22	0.08	6.86833e-30	wde
6.39392e-34	0.188286	0.151	0.042	7.26989e-30	CG1307
7.2402e-34	0.16616	0.175	0.055	8.23211e-30	ssp3
7.40917e-34	0.118593	0.202	0.07	8.42422e-30	Rab6
7.58047e-34	0.253483	0.778	0.449	8.61899e-30	7B2
8.86082e-34	0.16103	0.166	0.05	1.00748e-29	CG5515
9.89899e-34	0.127523	0.189	0.063	1.12551e-29	mRpL30
1.0379e-33	0.107559	0.22	0.08	1.1801e-29	Phb2
1.06489e-33	0.169063	0.184	0.06	1.21078e-29	REG
1.1037e-33	0.118934	0.208	0.073	1.25491e-29	Prosbeta7
1.1084e-33	0.183523	0.153	0.043	1.26025e-29	CG5554
1.17512e-33	0.158451	0.377	0.175	1.33611e-29	nAChRalpha7
1.34163e-33	0.122228	0.234	0.088	1.52543e-29	X11Lbeta
2.63076e-33	0.132464	0.189	0.063	2.99118e-29	CG7484
2.78434e-33	0.133781	0.204	0.072	3.1658e-29	CG4101
3.01896e-33	0.153622	0.246	0.096	3.43256e-29	dpr12
3.28167e-33	0.137283	0.168	0.052	3.73126e-29	CSN7
3.33773e-33	0.124095	0.193	0.066	3.795e-29	veli
3.43652e-33	0.183006	0.165	0.05	3.90732e-29	CHOp24
3.4426e-33	0.131322	0.176	0.056	3.91424e-29	Shal
4.01772e-33	0.106453	0.199	0.068	4.56814e-29	cora
4.37032e-33	0.133215	0.193	0.066	4.96905e-29	CG44838
4.5126e-33	0.115591	0.198	0.069	5.13083e-29	px
4.70083e-33	0.109775	0.184	0.061	5.34484e-29	Spase22-23
4.78544e-33	0.247738	0.185	0.062	5.44105e-29	dpr11
4.93961e-33	0.115715	0.304	0.131	5.61634e-29	Ca-alpha1T
5.06949e-33	0.162411	0.184	0.061	5.76401e-29	CG13585
6.14904e-33	0.201032	0.186	0.063	6.99146e-29	Sgt
6.81343e-33	0.16393	0.145	0.04	7.74687e-29	eIF3d1
6.83332e-33	0.133724	0.148	0.041	7.76949e-29	Tudor-SN
7.31004e-33	0.176445	0.176	0.057	8.31151e-29	CG12237
7.51005e-33	0.109714	0.187	0.063	8.53893e-29	CCT4
7.77456e-33	0.202476	0.885	0.557	8.83967e-29	Tpi
7.87326e-33	0.165332	0.166	0.052	8.9519e-29	Nuak
7.9049e-33	0.114444	0.193	0.066	8.98788e-29	Csk
8.18435e-33	0.145733	0.731	0.383	9.30561e-29	Smr
8.22017e-33	0.20251	0.147	0.041	9.34633e-29	mtSSB
8.23819e-33	0.160187	0.931	0.631	9.36682e-29	Gapdh1
1.01562e-32	0.1766	0.148	0.042	1.15477e-28	lig
1.15316e-32	0.123194	0.178	0.058	1.31114e-28	Rpn10
1.2238e-32	0.167971	0.165	0.051	1.39146e-28	CG6523
1.23825e-32	0.148807	0.186	0.063	1.40789e-28	CG17454
2.14522e-32	0.226143	0.286	0.125	2.43911e-28	Octalpha2R
2.20137e-32	0.139597	0.559	0.28	2.50296e-28	CG34200
2.38928e-32	0.148037	0.151	0.044	2.71661e-28	CG42748
3.11932e-32	0.168845	0.298	0.131	3.54667e-28	Calx
3.40433e-32	0.126382	0.248	0.099	3.87073e-28	lncRNA:CR43334
3.92108e-32	0.132792	0.164	0.051	4.45827e-28	CG5746
4.08631e-32	0.116553	0.644	0.328	4.64614e-28	eEF2
4.2039e-32	0.124793	0.193	0.067	4.77983e-28	Dlc90F
4.57416e-32	0.104075	0.252	0.101	5.20082e-28	CG9065
5.18394e-32	0.124139	0.235	0.091	5.89414e-28	CG4080
7.2374e-32	0.350025	0.396	0.202	8.22893e-28	AstC-R2
7.23799e-32	0.118649	0.19	0.066	8.22959e-28	Glo1
7.54696e-32	0.167638	0.16	0.05	8.58089e-28	tay
7.9884e-32	0.177722	0.971	0.721	9.08282e-28	Gapdh2
1.09732e-31	0.12809	0.221	0.084	1.24766e-27	Cisd2
1.14308e-31	0.181719	0.14	0.039	1.29968e-27	Kul
1.21269e-31	0.141362	0.177	0.059	1.37883e-27	CG18508
1.29201e-31	0.183419	0.254	0.105	1.46901e-27	beat-Ib
1.56286e-31	0.375517	0.155	0.048	1.77697e-27	hig
1.77512e-31	0.149734	0.204	0.075	2.01831e-27	5-HT1B
1.86116e-31	0.161823	0.153	0.046	2.11614e-27	Rab14
1.92553e-31	0.125536	0.603	0.304	2.18933e-27	CG42450
2.02285e-31	0.170716	0.188	0.066	2.29998e-27	app
2.73465e-31	0.149909	0.159	0.049	3.10929e-27	CCT1
2.81452e-31	0.128057	0.167	0.054	3.2001e-27	Men-b
3.55293e-31	0.170784	0.182	0.063	4.03968e-27	CG34117
4.82549e-31	0.1679	0.144	0.042	5.48659e-27	Zip102B
4.93926e-31	0.191493	0.975	0.731	5.61594e-27	RpS28b
5.48277e-31	0.116608	0.153	0.046	6.23391e-27	Ars2
6.08053e-31	0.156643	0.194	0.07	6.91356e-27	mRpL12
6.5061e-31	0.146336	0.16	0.05	7.39743e-27	viaf
6.6419e-31	0.133374	0.172	0.057	7.55185e-27	lilli
9.29451e-31	0.237673	0.173	0.059	1.05679e-26	CG6610
9.79417e-31	0.162043	0.204	0.076	1.1136e-26	mRpL27
1.09032e-30	0.140699	0.149	0.045	1.2397e-26	jef
1.12606e-30	0.101421	0.184	0.065	1.28033e-26	bai
1.18839e-30	0.127299	0.139	0.039	1.3512e-26	Ythdf
1.27768e-30	0.144144	0.169	0.056	1.45273e-26	CG42268
1.44085e-30	0.153026	0.153	0.047	1.63825e-26	lncRNA:CR46006
1.82394e-30	0.244458	0.143	0.042	2.07382e-26	CG9921
2.052e-30	0.337468	0.912	0.697	2.33312e-26	Msp300
2.20529e-30	0.143989	0.186	0.066	2.50741e-26	CG13907
2.2628e-30	0.127269	0.142	0.041	2.57281e-26	CG1265
2.41688e-30	0.129661	0.19	0.068	2.74799e-26	CHES-1-like
2.6735e-30	0.159558	0.169	0.056	3.03977e-26	Ripalpha
3.37275e-30	0.118999	0.182	0.064	3.83481e-26	CG5885
3.50128e-30	0.137312	0.721	0.407	3.98096e-26	Snap25
3.56818e-30	0.232008	0.945	0.694	4.05702e-26	awd
3.73167e-30	0.15563	0.15	0.046	4.24291e-26	CG42336
4.5649e-30	0.162539	0.863	0.506	5.19029e-26	levy
4.66021e-30	0.148641	0.153	0.048	5.29866e-26	Kr-h2
4.73304e-30	0.137322	0.724	0.404	5.38147e-26	CG46301
7.52658e-30	0.108416	0.196	0.072	8.55772e-26	beat-VII
9.25884e-30	0.142637	0.153	0.048	1.05273e-25	CG4133
1.04081e-29	0.11145	0.191	0.07	1.1834e-25	CG17202
1.31408e-29	0.126607	0.175	0.06	1.49411e-25	LRP1
1.3673e-29	0.213588	0.282	0.126	1.55462e-25	Mmp2
1.51941e-29	0.113521	0.182	0.065	1.72757e-25	Pdha
3.72424e-29	0.171792	0.151	0.048	4.23446e-25	Arpc3A
4.30492e-29	0.109602	0.184	0.067	4.8947e-25	slpr
4.46857e-29	0.299457	0.217	0.086	5.08076e-25	CG12239
4.52267e-29	0.161835	0.172	0.06	5.14228e-25	yrt
4.93578e-29	0.128663	0.175	0.062	5.61199e-25	ghi
5.25924e-29	0.118529	0.348	0.167	5.97976e-25	mGluR
5.54937e-29	0.156427	0.724	0.391	6.30963e-25	PAN3
5.72231e-29	0.127978	0.153	0.049	6.50626e-25	CaBP1
5.81085e-29	0.114627	0.199	0.075	6.60694e-25	CG13995
6.20063e-29	0.107944	0.154	0.05	7.05011e-25	CG11444
9.26381e-29	0.138017	0.775	0.425	1.0533e-24	COX5B
1.39654e-28	0.109462	0.177	0.063	1.58787e-24	CG15019
1.4019e-28	0.273047	0.828	0.542	1.59396e-24	cpx
1.45434e-28	0.301712	0.159	0.054	1.65358e-24	scro
1.62222e-28	0.153564	0.159	0.053	1.84447e-24	CG34125
2.94779e-28	0.128953	0.177	0.064	3.35163e-24	ksh
5.32467e-28	0.486747	0.795	0.563	6.05415e-24	VGlut
8.16769e-28	0.106895	0.235	0.099	9.28666e-24	side-VI
1.37855e-27	0.189722	0.435	0.23	1.56741e-23	dpr1
1.96633e-27	0.103172	0.194	0.075	2.23571e-23	rdgA
3.92162e-27	0.139612	0.162	0.057	4.45888e-23	spt4
4.09034e-27	0.137821	0.22	0.092	4.65072e-23	side-II
7.13867e-27	0.128219	0.151	0.051	8.11667e-23	CG31522
8.73515e-27	0.150445	0.261	0.118	9.93186e-23	beat-VI
9.04176e-27	0.237096	0.952	0.737	1.02805e-22	RpL13A
2.48868e-26	0.24971	0.244	0.111	2.82963e-22	CG12594
6.19672e-26	0.142181	0.705	0.393	7.04567e-22	kra
7.41287e-26	0.104563	0.158	0.057	8.42843e-22	smash
1.04421e-25	0.235972	0.796	0.48	1.18727e-21	unc-13
1.5109e-25	0.201673	0.172	0.066	1.7179e-21	Ac78C
2.83768e-25	0.110041	0.174	0.067	3.22644e-21	RASSF8
3.10285e-25	0.108694	0.193	0.078	3.52794e-21	CG31808
3.15637e-25	0.139493	0.744	0.415	3.58879e-21	Oda
1.73315e-24	0.10761	0.165	0.063	1.97059e-20	LSm3
2.96944e-24	0.148355	0.976	0.783	3.37626e-20	RpS20
3.5869e-24	0.272912	0.918	0.695	4.0783e-20	Act5C
3.94206e-24	0.102162	0.482	0.276	4.48212e-20	zld
7.48187e-24	0.204749	0.807	0.479	8.50689e-20	ND-MWFE
8.84476e-24	0.141737	0.267	0.13	1.00565e-19	mtt
1.14028e-23	0.234777	0.939	0.658	1.29649e-19	COX8
1.37149e-23	0.182392	0.812	0.484	1.55938e-19	COX6B
6.37371e-23	0.174379	0.205	0.092	7.24691e-19	CG33543
6.94496e-23	0.195572	0.897	0.586	7.89642e-19	RpL35
1.32847e-22	0.228191	0.859	0.561	1.51047e-18	Drep2
4.43269e-22	0.131842	0.525	0.303	5.03997e-18	Con
4.66586e-22	0.112242	0.745	0.472	5.30508e-18	nls-tdTomato
5.2843e-22	0.197217	0.945	0.713	6.00825e-18	RpS2
5.36922e-22	0.150784	0.942	0.683	6.10481e-18	Fkbp12
3.44738e-21	0.193476	0.985	0.845	3.91967e-17	RpS21
1.10882e-20	0.196804	0.986	0.856	1.26072e-16	Atpalpha
7.39683e-20	0.10181	0.332	0.184	8.4102e-16	CG9650
1.35204e-19	0.353085	0.886	0.67	1.53727e-15	Ggamma30A
1.95659e-19	0.163784	0.742	0.453	2.22464e-15	spen
2.62774e-19	0.116749	0.988	0.854	2.98773e-15	RpS13
3.45416e-19	0.140698	0.966	0.729	3.92737e-15	RpL31
7.17104e-19	0.148061	0.868	0.559	8.15347e-15	Bsg
1.72097e-18	0.179091	0.518	0.319	1.95675e-14	rad
2.48335e-18	0.109449	0.757	0.463	2.82356e-14	PyK
3.15102e-18	0.152636	0.835	0.553	3.5827e-14	Appl
7.56523e-18	0.125915	0.211	0.106	8.60167e-14	CG31324
1.09788e-17	0.12941	0.818	0.515	1.24829e-13	Pdcd4
1.26751e-17	0.10681	0.993	0.851	1.44116e-13	RpL36
6.0096e-17	0.131673	0.98	0.813	6.83292e-13	RpL37a
9.15654e-17	0.196133	0.914	0.667	1.0411e-12	bel
1.12396e-16	0.125848	0.757	0.5	1.27795e-12	Hsp23
1.26175e-16	0.110104	0.824	0.546	1.43461e-12	CNBP
1.32775e-16	0.111229	0.903	0.598	1.50965e-12	COX7C
2.60942e-16	0.16746	0.867	0.616	2.96691e-12	RpS3A
3.87028e-16	0.148588	0.949	0.72	4.40051e-12	sesB
2.76979e-15	0.167352	0.96	0.786	3.14925e-11	14-3-3epsilon
4.52364e-15	0.105017	0.931	0.671	5.14338e-11	Bacc
4.96279e-15	0.106077	0.861	0.546	5.6427e-11	RpL35A
6.20891e-15	0.124765	0.802	0.516	7.05953e-11	eIF4A
1.02925e-13	0.142263	0.954	0.791	1.17026e-09	mt:Cyt-b
1.23076e-13	0.16797	0.936	0.685	1.39937e-09	UQCR-6.4
2.55683e-13	0.137805	0.883	0.628	2.90712e-09	Syt1
2.92501e-13	0.126085	0.976	0.824	3.32574e-09	alphaTub84B
3.71924e-13	0.105807	0.913	0.643	4.22878e-09	RpS24
8.75806e-13	0.112036	0.971	0.79	9.95791e-09	RpL36A
9.15243e-13	0.134173	0.834	0.577	1.04063e-08	sif
1.21238e-11	0.153794	0.958	0.81	1.37848e-07	eEF1alpha1

## Sheet: KCs N
p_val	avg_log2FC	pct.1	pct.2	p_val_adj	gene
1.34103e-266	0.806882	0.997	0.875	1.52475e-262	mt:lrRNA
2.707e-155	0.668659	0.98	0.791	3.07786e-151	Obp44a
1.11131e-130	0.984075	0.42	0.111	1.26356e-126	lncRNA:alphagamma-element:CR32865
2.06611e-126	1.18827	0.248	0.025	2.34917e-122	CG15353
1.69101e-123	0.937223	0.533	0.194	1.92268e-119	miple1
5.49894e-115	1.47286	0.348	0.093	6.2523e-111	lncRNA:roX2
5.57762e-115	1.19625	0.518	0.209	6.34175e-111	sNPF
1.15391e-112	0.693188	0.788	0.419	1.31199e-108	Obp99a
2.64002e-110	0.65501	0.747	0.398	3.0017e-106	lncRNA:noe
2.13663e-109	0.655313	0.665	0.279	2.42934e-105	UQCR-11
5.1829e-106	0.690964	0.427	0.131	5.89295e-102	Acbp2
3.14846e-104	0.582441	0.86	0.492	3.5798e-100	MtnA
3.78983e-104	0.92128	0.263	0.047	4.30903e-100	28SrRNA-Psi:CR40596
1.31321e-103	0.664682	0.825	0.489	1.49311e-99	Cngl
9.53009e-102	0.634878	0.849	0.522	1.08357e-97	Gapdh2
3.17393e-100	0.80237	0.831	0.534	3.60875e-96	nls-tdTomato
8.39156e-98	0.532155	0.899	0.594	9.5412e-94	His4r
2.00584e-97	0.556219	0.918	0.639	2.28064e-93	fabp
4.5874e-96	0.755298	0.371	0.112	5.21587e-92	PMCA
6.49543e-96	0.571485	0.73	0.344	7.3853e-92	ATPsynF
5.20916e-95	0.783656	0.36	0.106	5.92281e-91	Cals
3.11814e-92	0.680318	0.717	0.368	3.54533e-88	Vha16-1
3.24493e-89	0.602099	0.343	0.099	3.68949e-85	ND-AGGG
1.28472e-88	0.601043	0.403	0.136	1.46073e-84	CG7781
3.04176e-88	0.805188	0.237	0.046	3.45848e-84	Cadps
4.74201e-88	0.515087	0.555	0.221	5.39167e-84	ATPsynE
5.05298e-88	0.741844	0.293	0.075	5.74524e-84	Gprk1
1.13311e-87	0.728637	0.335	0.098	1.28834e-83	tbc
2.00137e-86	0.578559	0.773	0.428	2.27556e-82	Tpi
5.74377e-86	0.752686	0.296	0.079	6.53066e-82	tau
7.77289e-85	0.693049	0.291	0.076	8.83778e-81	CG9686
8.32419e-85	0.570556	0.871	0.574	9.4646e-81	Pka-C1
1.32611e-83	0.606566	0.65	0.327	1.50778e-79	lncRNA:roX1
2.80784e-80	0.647016	0.394	0.142	3.19252e-76	l(3)80Fg
2.68249e-79	0.513507	0.596	0.26	3.04999e-75	CG41128
4.86075e-79	0.435413	0.757	0.412	5.52668e-75	jim
2.8674e-77	0.565695	0.616	0.295	3.26024e-73	CG2852
1.13771e-76	0.512397	0.495	0.202	1.29357e-72	hzg
6.44986e-76	0.482094	0.478	0.191	7.33349e-72	Ac78C
1.02364e-75	0.477194	0.456	0.178	1.16388e-71	Sod1
5.74437e-75	0.527681	0.505	0.213	6.53135e-71	7B2
8.09429e-75	0.492043	0.763	0.42	9.20321e-71	rad
8.18969e-75	0.839146	0.145	0.012	9.31167e-71	Myo81F
1.77132e-74	0.480476	0.373	0.131	2.014e-70	Pcd
1.58399e-73	0.491297	0.911	0.66	1.801e-69	cpx
1.66971e-73	0.622808	0.328	0.109	1.89846e-69	mt:srRNA
1.7321e-73	0.628587	0.255	0.068	1.9694e-69	CG43085
5.18478e-73	0.465959	0.627	0.287	5.89509e-69	COX7A
1.82921e-72	0.551503	0.859	0.577	2.07981e-68	mt:Cyt-b
8.52436e-72	0.430062	0.568	0.247	9.6922e-68	sun
9.77264e-72	0.47633	0.418	0.161	1.11115e-67	CG42450
8.54602e-71	0.502684	0.43	0.171	9.71683e-67	fend
8.68466e-71	0.456268	0.6	0.275	9.87446e-67	RNASEK
1.60129e-70	0.532117	0.339	0.116	1.82066e-66	mahe
1.8952e-70	0.331478	0.957	0.766	2.15484e-66	RpL38
9.88836e-70	0.423214	0.474	0.194	1.12431e-65	pan
2.06415e-69	0.568373	0.253	0.07	2.34694e-65	mAChR-A
6.91647e-69	0.487784	0.397	0.153	7.86403e-65	CG13928
7.38304e-69	0.575655	0.253	0.07	8.39451e-65	PlexA
8.43675e-69	0.407934	0.854	0.561	9.59258e-65	pros
1.00114e-68	0.563519	0.241	0.064	1.1383e-64	EloC
1.37128e-68	0.423888	0.437	0.175	1.55914e-64	Vha14-1
3.54602e-68	0.571445	0.27	0.081	4.03183e-64	Atg8a
3.58525e-68	0.449096	0.521	0.228	4.07643e-64	Syp
3.67099e-68	0.494707	0.316	0.106	4.17391e-64	Dop2R
7.64557e-68	0.46122	0.319	0.106	8.69301e-64	ND-15
1.17187e-67	0.394711	0.581	0.262	1.33241e-63	COX5A
4.9859e-67	0.484649	0.281	0.086	5.66897e-63	CG40045
1.06755e-66	0.457152	0.292	0.094	1.21381e-62	Arf79F
1.07915e-66	0.514184	0.244	0.067	1.227e-62	Sec61gamma
2.60294e-66	0.442678	0.805	0.459	2.95954e-62	CG7630
2.85331e-66	0.641137	0.198	0.044	3.24421e-62	CG42402
5.9388e-66	0.437256	0.438	0.179	6.75241e-62	Fer1HCH
9.54922e-66	0.482755	0.332	0.118	1.08575e-61	Lis-1
1.63424e-65	0.409867	0.58	0.266	1.85813e-61	Vha13
3.37457e-65	0.478719	0.516	0.233	3.83688e-61	Rtnl1
3.68617e-65	0.461076	0.473	0.204	4.19117e-61	Pka-R1
4.01434e-65	0.413976	0.357	0.131	4.5643e-61	p120ctn
7.41565e-65	0.546229	0.222	0.057	8.43159e-61	fwe
7.45355e-65	0.534208	0.26	0.079	8.47469e-61	l(3)80Fj
7.71286e-65	0.445564	0.289	0.094	8.76953e-61	VhaM9.7-a
7.79333e-65	0.402016	0.335	0.119	8.86101e-61	robl
8.24597e-65	0.417959	0.42	0.17	9.37567e-61	gish
1.28166e-64	0.443156	0.357	0.132	1.45725e-60	CG10077
1.85945e-64	0.572262	0.205	0.048	2.11419e-60	Fas1
2.68432e-64	0.602536	0.195	0.044	3.05207e-60	anne
4.38163e-64	0.411084	0.65	0.313	4.98192e-60	levy
4.40496e-64	0.441054	0.318	0.11	5.00844e-60	Cyt-c-p
4.86686e-64	0.371229	0.968	0.807	5.53362e-60	mt:CoIII
5.70708e-64	0.492749	0.339	0.125	6.48895e-60	kis
7.57654e-64	0.411245	0.922	0.691	8.61453e-60	futsch
1.00248e-63	0.452344	0.342	0.125	1.13982e-59	VAChT
1.32817e-63	0.439038	0.459	0.196	1.51013e-59	Pgant9
1.69112e-63	0.369819	0.383	0.146	1.92281e-59	Acbp1
1.90463e-63	0.559327	0.246	0.072	2.16556e-59	dlp
2.01672e-63	0.52783	0.251	0.074	2.29301e-59	Syt7
4.33628e-63	0.484979	0.528	0.244	4.93035e-59	Mef2
5.52566e-63	0.443309	0.299	0.101	6.28267e-59	CkIIalpha
1.92286e-62	0.415771	0.682	0.355	2.18629e-58	Pglym78
2.74043e-62	0.540151	0.859	0.599	3.11587e-58	mub
5.04786e-62	0.463114	0.507	0.23	5.73942e-58	Rim
7.914e-62	0.467913	0.238	0.068	8.99822e-58	Sf3b6
1.30663e-61	0.577721	0.185	0.041	1.48564e-57	CG11835
1.59892e-61	0.3792	0.623	0.302	1.81797e-57	Rap1
2.52499e-61	0.452701	0.246	0.073	2.87092e-57	Nedd8
7.89024e-61	0.498277	0.211	0.055	8.9712e-57	Thd1
9.08308e-61	0.616885	0.229	0.066	1.03275e-56	CG9932
1.57741e-60	0.323792	0.542	0.245	1.79352e-56	COX5B
1.78389e-60	0.43269	0.228	0.064	2.02829e-56	CG12384
6.24923e-60	0.357438	0.342	0.128	7.10537e-56	CG44242
7.34812e-60	0.396048	0.632	0.315	8.35481e-56	Argk
1.05381e-59	0.457006	0.364	0.145	1.19818e-55	dac
1.10127e-59	0.414573	0.79	0.461	1.25214e-55	Cyp1
1.25155e-59	0.358468	0.348	0.132	1.42302e-55	CG9034
1.43299e-59	0.380787	0.302	0.106	1.62931e-55	SdhC
1.53436e-59	0.401099	0.53	0.245	1.74457e-55	Pgk
4.05805e-59	0.419673	0.281	0.095	4.61401e-55	Oatp74D
7.13534e-59	0.425581	0.345	0.135	8.11288e-55	CG15765
8.04871e-59	0.375692	0.595	0.285	9.15138e-55	ND-MLRQ
1.98781e-58	0.395929	0.273	0.091	2.26014e-54	beta-Spec
2.68904e-58	0.329253	0.423	0.179	3.05744e-54	HDAC4
5.21952e-58	0.456519	0.616	0.327	5.93459e-54	CaMKII
6.72369e-58	0.394157	0.296	0.105	7.64483e-54	CG14312
8.8909e-58	0.450783	0.245	0.076	1.0109e-53	CG14818
9.16465e-58	0.399474	0.354	0.139	1.04202e-53	CG44774
9.36615e-58	0.352854	0.449	0.194	1.06493e-53	CG30172
1.41546e-57	0.334284	0.526	0.242	1.60938e-53	CanB
2.05755e-57	0.383135	0.56	0.267	2.33944e-53	PyK
2.98245e-57	0.500309	0.193	0.049	3.39104e-53	Arl4
3.55668e-57	0.291513	0.449	0.193	4.04394e-53	ATPsynB
5.39762e-57	0.392579	0.77	0.454	6.1371e-53	Gapdh1
6.5345e-57	0.347066	0.369	0.147	7.42972e-53	Vha36-1
6.79202e-57	0.376845	0.403	0.172	7.72253e-53	Rab27
1.44396e-56	0.318729	0.368	0.147	1.64178e-52	Pitslre
1.47008e-56	0.381705	0.641	0.328	1.67148e-52	unc-13
1.96039e-56	0.387744	0.401	0.169	2.22896e-52	Dop1R1
3.7505e-56	0.309258	0.361	0.144	4.26432e-52	Rab3
5.11476e-56	0.362747	0.338	0.13	5.81548e-52	SkpA
5.59305e-56	0.335996	0.333	0.128	6.3593e-52	eEF1alpha2
9.92502e-56	0.359127	0.446	0.195	1.12847e-51	Ssdp
1.11896e-55	0.372479	0.294	0.106	1.27226e-51	Yeti
1.12123e-55	0.360227	0.352	0.139	1.27484e-51	cdc14
1.74195e-55	0.670767	0.114	0.011	1.98059e-51	Eip74EF
2.44183e-55	0.273737	0.535	0.247	2.77636e-51	ATPsynCF6
2.47075e-55	0.491743	0.181	0.045	2.80924e-51	Dyrk3
3.72968e-55	0.324249	0.368	0.148	4.24065e-51	vig
4.78857e-55	0.487504	0.195	0.052	5.44461e-51	CG14207
5.84267e-55	0.572246	0.139	0.023	6.64312e-51	Asator
7.43321e-55	0.372498	0.728	0.39	8.45156e-51	UQCR-Q
1.04572e-54	0.415886	0.272	0.095	1.18899e-50	Ric
2.02107e-54	0.365428	0.253	0.084	2.29796e-50	Dad1
2.0352e-54	0.354264	0.534	0.255	2.31402e-50	Hsc70-4
2.13883e-54	0.425619	0.864	0.59	2.43185e-50	Act5C
2.44355e-54	0.363427	0.301	0.112	2.77832e-50	CG31030
2.89266e-54	0.363283	0.458	0.206	3.28896e-50	rut
3.30391e-54	0.416732	0.662	0.362	3.75655e-50	HmgD
6.71794e-54	0.391724	0.963	0.828	7.6383e-50	mt:CoII
8.29673e-54	0.31507	0.318	0.121	9.43338e-50	AP-2sigma
1.1511e-53	0.359346	0.388	0.166	1.30881e-49	igl
1.58215e-53	0.269351	0.399	0.169	1.7989e-49	Fis1
1.92496e-53	0.425255	0.198	0.055	2.18868e-49	CAH1
2.42664e-53	0.329916	0.255	0.086	2.75909e-49	CG5676
2.48501e-53	0.352981	0.271	0.096	2.82546e-49	Nipped-B
2.7369e-53	0.396588	0.71	0.386	3.11186e-49	Sh
2.93782e-53	0.301562	0.418	0.182	3.3403e-49	GstD1
3.56333e-53	0.367185	0.647	0.341	4.05151e-49	br
3.85657e-53	0.488623	0.194	0.054	4.38492e-49	lncRNA:CR42862
4.67229e-53	0.450103	0.272	0.098	5.31239e-49	dpr8
5.18074e-53	0.328507	0.356	0.146	5.8905e-49	CG5151
2.02958e-52	0.31319	0.314	0.121	2.30763e-48	Roc1a
2.4924e-52	0.41769	0.167	0.04	2.83385e-48	BI-1
2.51054e-52	0.397103	0.239	0.079	2.85448e-48	CG6024
2.63337e-52	0.400926	0.24	0.08	2.99415e-48	Rab1
3.02219e-52	0.3762	0.235	0.076	3.43623e-48	GlyP
3.38119e-52	0.56489	0.159	0.036	3.84442e-48	CG34402
4.97609e-52	0.32035	0.285	0.104	5.65781e-48	ND-B16.6
5.30364e-52	0.403568	0.221	0.069	6.03024e-48	RhoGDI
5.43019e-52	0.30612	0.328	0.131	6.17413e-48	MFS17
5.89679e-52	0.401263	0.223	0.07	6.70465e-48	uex
7.01752e-52	0.338143	0.308	0.119	7.97892e-48	Smox
9.08862e-52	0.557117	0.131	0.022	1.03338e-47	PlexB
1.69919e-51	0.322558	0.296	0.112	1.93198e-47	Pomp
1.86822e-51	0.530259	0.16	0.037	2.12417e-47	apolpp
4.28269e-51	0.305674	0.357	0.148	4.86942e-47	CkIalpha
5.17752e-51	0.383976	0.246	0.084	5.88684e-47	Cyt-b5
5.82372e-51	0.295564	0.274	0.099	6.62157e-47	Ssb-c31a
5.94525e-51	0.422207	0.24	0.081	6.75975e-47	Pde1c
7.20536e-51	0.41323	0.189	0.052	8.19249e-47	Tsp42Ej
7.67502e-51	0.290116	0.348	0.143	8.72649e-47	Snap25
1.54464e-50	0.33506	0.274	0.101	1.75626e-46	Nckx30C
2.35108e-50	0.490908	0.168	0.042	2.67318e-46	Nipped-A
2.35839e-50	0.429971	0.191	0.054	2.68149e-46	Sirup
3.25153e-50	0.470213	0.213	0.067	3.69699e-46	zfh2
4.17219e-50	0.451786	0.175	0.046	4.74378e-46	ND-20
7.16077e-50	0.339384	0.274	0.102	8.14179e-46	crp
8.2152e-50	0.390829	0.882	0.608	9.34068e-46	Atpalpha
8.89881e-50	0.364775	0.233	0.079	1.0118e-45	eIF4E1
1.53553e-49	0.29783	0.263	0.094	1.74589e-45	raskol
1.72101e-49	0.318006	0.284	0.107	1.95679e-45	Gabat
1.80908e-49	0.414732	0.212	0.067	2.05692e-45	Not3
2.30364e-49	0.456227	0.638	0.358	2.61923e-45	OtopLa
3.3586e-49	0.26443	0.473	0.219	3.81873e-45	ATPsynO
3.40437e-49	0.453771	0.168	0.043	3.87077e-45	CG42394
3.58673e-49	0.410308	0.215	0.069	4.07812e-45	Gs1l
4.05759e-49	0.281064	0.457	0.211	4.61348e-45	CG13551
4.94638e-49	0.246443	0.436	0.195	5.62403e-45	Trx-2
5.65749e-49	0.529422	0.125	0.021	6.43256e-45	tud
5.75056e-49	0.291903	0.318	0.128	6.53839e-45	mt:ND5
5.75677e-49	0.316859	0.255	0.092	6.54545e-45	bma
8.20739e-49	0.226802	0.341	0.14	9.33181e-45	Ubi-p5E
8.90402e-49	0.340444	0.229	0.077	1.01239e-44	Npc2a
1.12185e-48	0.329427	0.219	0.071	1.27555e-44	Kap-alpha3
1.39385e-48	0.351857	0.963	0.809	1.58481e-44	mt:CoI
1.43878e-48	0.387764	0.212	0.068	1.6359e-44	Spase12
1.74489e-48	0.441883	0.755	0.478	1.98394e-44	Msp300
1.91775e-48	0.24281	0.478	0.222	2.18048e-44	Tctp
2.25765e-48	0.47121	0.126	0.022	2.56695e-44	pho
2.52628e-48	0.409991	0.175	0.048	2.87238e-44	mRpS14
2.59275e-48	0.299123	0.328	0.134	2.94796e-44	Rdh
2.69057e-48	0.361611	0.228	0.077	3.05918e-44	Syn1
2.78003e-48	0.257418	0.414	0.186	3.16089e-44	Mob2
3.10581e-48	0.293342	0.264	0.098	3.5313e-44	Non2
3.16074e-48	0.243866	0.393	0.172	3.59376e-44	CG42260
3.23391e-48	0.293314	0.302	0.119	3.67696e-44	Srrm234
5.79808e-48	0.407015	0.163	0.041	6.59242e-44	CG32017
6.0511e-48	0.454924	0.142	0.031	6.8801e-44	Idgf4
6.06752e-48	0.310488	0.371	0.163	6.89877e-44	sals
6.88023e-48	0.256614	0.406	0.181	7.82282e-44	eIF1
1.09936e-47	0.359857	0.208	0.066	1.24998e-43	ND-B14.5A
1.11854e-47	0.373051	0.198	0.061	1.27178e-43	Myc
1.3041e-47	0.314535	0.274	0.104	1.48276e-43	CG4502
1.73074e-47	0.317894	0.215	0.07	1.96785e-43	ND-B18
2.32242e-47	0.316905	0.515	0.252	2.64059e-43	nAChRalpha5
2.34845e-47	0.295374	0.318	0.13	2.67019e-43	ogre
2.59732e-47	0.26545	0.627	0.319	2.95315e-43	roh
3.72664e-47	0.303287	0.917	0.672	4.23719e-43	RpL27A
3.74257e-47	0.371869	0.623	0.337	4.2553e-43	eff
3.81592e-47	0.287044	0.332	0.14	4.3387e-43	CG17816
3.86467e-47	0.310471	0.963	0.795	4.39413e-43	nrv3
4.59512e-47	0.291216	0.264	0.098	5.22466e-43	ReepB
4.81856e-47	0.236633	0.36	0.154	5.4787e-43	eIF4H1
5.43442e-47	0.396546	0.245	0.089	6.17893e-43	dpr12
7.17501e-47	0.252639	0.322	0.132	8.15799e-43	CG13917
7.98734e-47	0.345061	0.378	0.169	9.08161e-43	Dop1R2
8.58834e-47	0.276932	0.685	0.36	9.76494e-43	ATPsynG
8.90193e-47	0.276103	0.415	0.189	1.01215e-42	CG43324
9.32598e-47	0.259697	0.529	0.257	1.06036e-42	ATPsynbeta
1.67234e-46	0.296972	0.259	0.096	1.90145e-42	Rab2
1.68665e-46	0.285388	0.342	0.145	1.91772e-42	cora
1.89484e-46	0.293905	0.623	0.324	2.15443e-42	Sema1a
3.2269e-46	0.337181	0.218	0.073	3.66898e-42	Ktl
4.22719e-46	0.322138	0.238	0.085	4.80632e-42	shot
7.20602e-46	0.301316	0.217	0.073	8.19325e-42	CG11752
8.30379e-46	0.312752	0.257	0.096	9.44141e-42	mmd
8.57276e-46	0.357249	0.248	0.092	9.74723e-42	Fs(2)Ket
8.7512e-46	0.243384	0.266	0.101	9.95012e-42	Tim17b
1.01897e-45	0.261444	0.548	0.274	1.15857e-41	sick
1.18402e-45	0.259589	0.288	0.116	1.34623e-41	ND-B15
1.2313e-45	0.262985	0.287	0.114	1.39999e-41	RpS14b
1.90744e-45	0.22073	0.301	0.121	2.16875e-41	RFeSP
2.28551e-45	0.469964	0.171	0.049	2.59863e-41	E(bx)
2.38273e-45	0.441239	0.129	0.026	2.70916e-41	CG17493
2.59023e-45	0.289738	0.291	0.117	2.94509e-41	Rpb10
3.37448e-45	0.29088	0.613	0.317	3.83678e-41	COX6B
3.54942e-45	0.217526	0.367	0.161	4.03569e-41	Rho1
4.63984e-45	0.325967	0.712	0.4	5.27549e-41	Neb-cGP
5.23159e-45	0.300481	0.207	0.069	5.94832e-41	CG32276
7.27181e-45	0.369558	0.202	0.066	8.26805e-41	B4
1.5431e-44	0.319513	0.263	0.102	1.75451e-40	GABA-B-R1
1.59758e-44	0.293462	0.279	0.112	1.81645e-40	Vha26
1.63319e-44	0.312817	0.218	0.075	1.85694e-40	Alg-2
1.76245e-44	0.27705	0.578	0.295	2.0039e-40	Syt1
2.11746e-44	0.273156	0.33	0.142	2.40755e-40	path
2.13027e-44	0.297849	0.242	0.09	2.42212e-40	Mid1
2.25984e-44	0.370013	0.196	0.064	2.56944e-40	TM4SF
2.93386e-44	0.386089	0.167	0.047	3.3358e-40	Pur-alpha
3.30673e-44	0.206504	0.33	0.14	3.75975e-40	CG17776
3.31009e-44	0.273967	0.211	0.072	3.76358e-40	CG15012
3.85178e-44	0.317072	0.211	0.072	4.37947e-40	NFAT
3.97569e-44	0.239568	0.348	0.153	4.52035e-40	yps
4.04058e-44	0.315357	0.228	0.082	4.59414e-40	Tomosyn
4.40326e-44	0.243243	0.221	0.077	5.00651e-40	trx
4.41936e-44	0.362289	0.728	0.433	5.02481e-40	Appl
4.50782e-44	0.335725	0.192	0.061	5.12539e-40	Hipk
4.53567e-44	0.194537	0.569	0.291	5.15705e-40	pre-rRNA:CR45845
4.82229e-44	0.330591	0.207	0.07	5.48295e-40	ATP6AP2
5.00507e-44	0.313422	0.243	0.091	5.69076e-40	lost
7.03863e-44	0.301141	0.354	0.158	8.00292e-40	slo
7.57517e-44	0.278124	0.241	0.09	8.61297e-40	eIF4G1
1.02176e-43	0.299876	0.718	0.402	1.16174e-39	CG7646
1.06996e-43	0.223688	0.478	0.229	1.21655e-39	CG8860
1.18838e-43	0.350794	0.208	0.072	1.35118e-39	Dscam4
1.21707e-43	0.339019	0.186	0.058	1.38381e-39	CG40228
1.25803e-43	0.466998	0.141	0.034	1.43038e-39	Ca-beta
1.39414e-43	0.285762	0.194	0.063	1.58514e-39	x16
1.60622e-43	0.316716	0.204	0.069	1.82627e-39	Tsp42Ee
1.77257e-43	0.228644	0.305	0.127	2.01542e-39	Tom20
2.20656e-43	0.327112	0.223	0.08	2.50886e-39	ringer
3.53835e-43	0.25626	0.226	0.081	4.02311e-39	CD98hc
5.88433e-43	0.208919	0.25	0.095	6.69048e-39	CG1943
6.37745e-43	0.287091	0.272	0.109	7.25116e-39	sxc
7.25283e-43	0.360995	0.162	0.046	8.24647e-39	CG14483
8.51891e-43	0.334715	0.177	0.054	9.686e-39	Sirt1
9.79495e-43	0.21871	0.314	0.134	1.11369e-38	ATPsyndelta
1.6066e-42	0.24709	0.266	0.105	1.82671e-38	Pfdn6
1.87262e-42	0.316807	0.183	0.058	2.12917e-38	CG13920
1.95488e-42	0.215917	0.28	0.114	2.2227e-38	DopEcR
4.01496e-42	0.207941	0.353	0.157	4.56501e-38	ATPsyngamma
4.05492e-42	0.270594	0.207	0.072	4.61044e-38	Arf102F
4.41305e-42	0.221423	0.3	0.126	5.01763e-38	CG17059
4.84283e-42	0.285055	0.205	0.071	5.5063e-38	dtn
5.21027e-42	0.23709	0.313	0.135	5.92408e-38	prt
5.59265e-42	0.243882	0.243	0.092	6.35884e-38	bip2
6.22694e-42	0.219409	0.327	0.143	7.08003e-38	mam
9.80473e-42	0.277403	0.56	0.291	1.1148e-37	Eip75B
1.00476e-41	0.297793	0.19	0.063	1.14241e-37	eIF4B
1.04235e-41	0.283453	0.185	0.06	1.18515e-37	sqh
1.15795e-41	0.383816	0.138	0.034	1.31659e-37	Ank
1.39542e-41	0.199456	0.328	0.143	1.5866e-37	CG11267
1.65518e-41	0.213016	0.261	0.104	1.88194e-37	RpL22
2.04403e-41	0.412689	0.422	0.216	2.32407e-37	Hr38
2.32094e-41	0.221433	0.495	0.247	2.63891e-37	COX4
2.36868e-41	0.222768	0.298	0.126	2.69319e-37	CG8671
2.52782e-41	0.275936	0.225	0.083	2.87413e-37	nej
3.96075e-41	0.246205	0.3	0.129	4.50337e-37	RhoGAP100F
4.44628e-41	0.215443	0.402	0.19	5.05542e-37	ND-B12
4.58324e-41	0.235123	0.242	0.094	5.21114e-37	Galphaq
5.02631e-41	0.371707	0.157	0.045	5.71492e-37	wde
5.35585e-41	0.315756	0.816	0.513	6.0896e-37	COX8
5.63213e-41	0.313077	0.909	0.708	6.40373e-37	Rdl
6.24198e-41	0.355615	0.161	0.047	7.09713e-37	Slob
6.69637e-41	0.359686	0.211	0.077	7.61377e-37	sn
6.8946e-41	0.192278	0.352	0.158	7.83916e-37	skd
7.02963e-41	0.239438	0.344	0.154	7.99269e-37	CG34401
7.52387e-41	0.267212	0.258	0.103	8.55464e-37	ND-B17.2
8.05803e-41	0.198328	0.577	0.297	9.16198e-37	dlg1
9.51655e-41	0.244423	0.197	0.067	1.08203e-36	Prosalpha3
1.24622e-40	0.382757	0.148	0.041	1.41695e-36	Parp
1.40206e-40	0.282577	0.199	0.069	1.59414e-36	Phf5a
1.75435e-40	0.235458	0.297	0.127	1.99469e-36	eIF4EHP
1.84592e-40	0.286486	0.233	0.09	2.09881e-36	CG32647
2.06236e-40	0.351757	0.138	0.036	2.3449e-36	drk
2.0746e-40	0.271352	0.435	0.215	2.35882e-36	Lar
2.44046e-40	0.221429	0.495	0.25	2.7748e-36	CG32700
2.68909e-40	0.221419	0.265	0.107	3.0575e-36	Rbp1-like
3.93274e-40	0.286745	0.92	0.656	4.47153e-36	RpS28b
4.4418e-40	0.384292	0.133	0.033	5.05033e-36	Aplip1
4.96815e-40	0.31927	0.156	0.046	5.64879e-36	Dbp80
5.51824e-40	0.31174	0.893	0.654	6.27424e-36	Ald1
7.08787e-40	0.310041	0.191	0.065	8.05891e-36	ubl
8.94546e-40	0.31543	0.179	0.059	1.0171e-35	CG3662
9.32058e-40	0.209792	0.574	0.296	1.05975e-35	ND-MWFE
1.08287e-39	0.280133	0.173	0.055	1.23122e-35	EMC4
1.25874e-39	0.200703	0.296	0.127	1.43118e-35	UQCR-C2
1.34231e-39	0.238194	0.198	0.07	1.52621e-35	ND-13A
1.35357e-39	0.248053	0.254	0.103	1.53901e-35	upSET
1.80637e-39	0.287318	0.926	0.685	2.05384e-35	RpS20
2.15468e-39	0.280559	0.216	0.08	2.44987e-35	Abl
2.31633e-39	0.317967	0.17	0.054	2.63367e-35	larp
2.52015e-39	0.177448	0.459	0.227	2.86541e-35	Glut4EF
2.96871e-39	0.251864	0.197	0.069	3.37542e-35	CG9919
3.06174e-39	0.279251	0.75	0.437	3.4812e-35	Tom7
3.41731e-39	0.198577	0.329	0.148	3.88548e-35	mt:ND1
3.921e-39	0.199208	0.432	0.211	4.45817e-35	elav
5.12001e-39	0.307906	0.202	0.074	5.82145e-35	Rpb12
6.13097e-39	0.258465	0.186	0.063	6.97091e-35	CG11191
7.61107e-39	0.301772	0.618	0.34	8.65379e-35	spen
8.27877e-39	0.319323	0.179	0.06	9.41296e-35	Sam-S
8.37349e-39	0.223224	0.511	0.26	9.52066e-35	eEF2
9.38607e-39	0.280957	0.17	0.055	1.0672e-34	ND-18
9.52423e-39	0.188307	0.251	0.101	1.08291e-34	maf-S
9.68237e-39	0.186582	0.516	0.262	1.10089e-34	mt:ND4
1.13462e-38	0.225841	0.224	0.086	1.29007e-34	da
1.39558e-38	0.261372	0.155	0.046	1.58678e-34	Cisd2
1.4711e-38	0.238547	0.257	0.106	1.67264e-34	Rab26
1.73308e-38	0.334639	0.145	0.041	1.97051e-34	VhaM9.7-b
1.83286e-38	0.330129	0.138	0.037	2.08396e-34	GstE12
1.90659e-38	0.277043	0.214	0.081	2.1678e-34	pyd
2.01259e-38	0.340036	0.179	0.061	2.28832e-34	pHCl-1
2.13399e-38	0.336259	0.16	0.05	2.42635e-34	Gat
2.49066e-38	0.200998	0.238	0.095	2.83188e-34	Pp2B-14D
2.67645e-38	0.250224	0.227	0.089	3.04312e-34	Nlg2
3.09036e-38	0.177222	0.422	0.204	3.51374e-34	Gprk2
3.69557e-38	0.288204	0.173	0.058	4.20186e-34	Pdi
4.15807e-38	0.206368	0.249	0.102	4.72772e-34	Diap1
5.06361e-38	0.324973	0.859	0.607	5.75732e-34	14-3-3epsilon
5.4859e-38	0.169787	0.317	0.143	6.23747e-34	hts
5.49836e-38	0.239403	0.194	0.069	6.25164e-34	CG9344
5.92761e-38	0.284493	0.224	0.088	6.7397e-34	side-VI
5.97537e-38	0.186833	0.28	0.12	6.794e-34	mRpL34
8.78695e-38	0.196235	0.266	0.112	9.99076e-34	Sf3b5
9.35546e-38	0.201513	0.424	0.209	1.06372e-33	scyl
9.56495e-38	0.184622	0.443	0.219	1.08753e-33	CG11155
1.00005e-37	0.198838	0.216	0.083	1.13705e-33	CG14762
1.25371e-37	0.278027	0.191	0.068	1.42547e-33	gw
1.28873e-37	0.147608	0.312	0.139	1.46528e-33	Pep
1.53874e-37	0.219632	0.281	0.122	1.74955e-33	enc
1.99653e-37	0.293234	0.909	0.69	2.27005e-33	alphaTub84B
2.51126e-37	0.251425	0.181	0.063	2.8553e-33	sau
2.70229e-37	0.233231	0.214	0.082	3.07251e-33	Galphas
2.82985e-37	0.30348	0.187	0.066	3.21754e-33	NetB
3.29464e-37	0.33393	0.144	0.042	3.74601e-33	CG42337
3.88429e-37	0.222147	0.201	0.074	4.41644e-33	Dek
4.05295e-37	0.119861	0.417	0.202	4.6082e-33	Sdc
4.63181e-37	0.144857	0.431	0.212	5.26637e-33	Calr
4.82531e-37	0.19943	0.341	0.159	5.48638e-33	ND-ACP
5.26265e-37	0.164057	0.321	0.147	5.98363e-33	Nlg3
5.83423e-37	0.220527	0.975	0.847	6.63352e-33	RpS27
6.25884e-37	0.279479	0.875	0.618	7.1163e-33	ATPsynC
9.83428e-37	0.263274	0.182	0.064	1.11816e-32	CG14442
1.14321e-36	0.175732	0.283	0.123	1.29983e-32	HINT1
1.36423e-36	0.160424	0.301	0.134	1.55113e-32	Rsf1
1.5163e-36	0.296994	0.146	0.044	1.72403e-32	Haspin
1.61482e-36	0.130969	0.444	0.223	1.83604e-32	Mkp3
2.6443e-36	0.119958	0.296	0.132	3.00657e-32	Socs36E
2.78027e-36	0.176067	0.46	0.231	3.16117e-32	SNRPG
3.24933e-36	0.204498	0.258	0.11	3.69449e-32	CG15628
4.12792e-36	0.179849	0.421	0.213	4.69345e-32	CG2269
4.78807e-36	0.272321	0.168	0.057	5.44403e-32	ND-ASHI
4.8553e-36	0.141912	0.301	0.134	5.52047e-32	RpII18
5.2775e-36	0.10482	0.349	0.164	6.00051e-32	alphaTub84D
5.40112e-36	0.291991	0.835	0.551	6.14107e-32	RpS3A
5.40391e-36	0.181228	0.293	0.131	6.14425e-32	MFS3
8.47787e-36	0.207619	0.172	0.059	9.63934e-32	CG7920
1.00739e-35	0.149437	0.367	0.176	1.1454e-31	Ran
1.18854e-35	0.18656	0.331	0.154	1.35137e-31	eEF1gamma
1.30004e-35	0.28441	0.227	0.093	1.47814e-31	rgn
1.32648e-35	0.311815	0.713	0.435	1.5082e-31	Ggamma30A
1.4941e-35	0.250323	0.161	0.053	1.6988e-31	Snoo
1.73422e-35	0.277591	0.187	0.069	1.97181e-31	Mpcp2
1.80259e-35	0.261622	0.164	0.055	2.04955e-31	VhaAC39-1
2.12076e-35	0.241047	0.223	0.09	2.4113e-31	CG3961
2.13158e-35	0.283103	0.18	0.065	2.42361e-31	NaPi-III
2.6726e-35	0.232042	0.184	0.067	3.03874e-31	promL
2.72616e-35	0.250959	0.88	0.627	3.09964e-31	Bacc
2.83577e-35	0.153779	0.265	0.114	3.22427e-31	Prosbeta3
3.17781e-35	0.256873	0.178	0.064	3.61317e-31	CG6115
3.28841e-35	0.100854	0.278	0.121	3.73892e-31	SmE
3.46127e-35	0.145947	0.516	0.267	3.93547e-31	CG13364
3.53696e-35	0.274265	0.188	0.069	4.02152e-31	CG10543
3.68074e-35	0.129545	0.238	0.098	4.18501e-31	Prosbeta1
3.83671e-35	0.213051	0.196	0.074	4.36234e-31	eEF1delta
3.84395e-35	0.160261	0.213	0.083	4.37057e-31	chn
3.87226e-35	0.155561	0.616	0.331	4.40276e-31	Oda
4.3501e-35	0.28203	0.811	0.512	4.94607e-31	Fkbp12
5.91012e-35	0.156886	0.409	0.203	6.71981e-31	Pgi
8.44267e-35	0.186096	0.191	0.071	9.59932e-31	Prosalpha5
8.56198e-35	0.16196	0.441	0.224	9.73497e-31	CG33774
9.63419e-35	0.168575	0.224	0.091	1.09541e-30	Gdap2
9.64966e-35	0.268932	0.148	0.047	1.09717e-30	CG14321
1.037e-34	0.19607	0.267	0.117	1.17906e-30	Btk29A
1.03963e-34	0.183324	0.198	0.075	1.18206e-30	dj-1beta
1.20866e-34	0.285216	0.162	0.055	1.37425e-30	mt:ND3
1.23975e-34	0.154874	0.311	0.143	1.4096e-30	CG7637
1.35885e-34	0.213249	0.182	0.066	1.54501e-30	Apt1
1.8318e-34	0.118316	0.366	0.176	2.08276e-30	ND-B22
1.94015e-34	0.15059	0.237	0.099	2.20595e-30	ND-B14.5B
2.01507e-34	0.289872	0.156	0.052	2.29114e-30	AnxB9
2.15356e-34	0.203386	0.186	0.069	2.4486e-30	CG1910
2.72827e-34	0.22828	0.19	0.072	3.10204e-30	Unc-76
3.39487e-34	0.118814	0.263	0.115	3.85997e-30	SRPK
4.34222e-34	0.144717	0.391	0.193	4.9371e-30	ND-B14
4.36618e-34	0.29464	0.864	0.602	4.96434e-30	mt:ATPase6
5.27424e-34	0.222082	0.161	0.055	5.99681e-30	px
6.02208e-34	0.237901	0.187	0.07	6.8471e-30	CG32267
6.23825e-34	0.167917	0.224	0.092	7.09289e-30	NAT1
7.04353e-34	0.191718	0.22	0.09	8.0085e-30	Eb1
8.39289e-34	0.230053	0.18	0.067	9.54271e-30	lgs
9.66077e-34	0.164519	0.187	0.07	1.09843e-29	Prosbeta4
1.00635e-33	0.141789	0.263	0.116	1.14422e-29	CG8108
1.05511e-33	0.200254	0.987	0.884	1.19966e-29	RpS25
1.27832e-33	0.126268	0.406	0.202	1.45345e-29	Spred
1.28699e-33	0.106104	0.308	0.143	1.46331e-29	mRpL33
1.30207e-33	0.221351	0.17	0.061	1.48046e-29	Prosbeta6
1.30993e-33	0.166546	0.193	0.074	1.48939e-29	hfp
1.38694e-33	0.142998	0.25	0.108	1.57695e-29	eIF3i
2.29597e-33	0.238075	0.157	0.054	2.61052e-29	d4
2.54043e-33	0.202513	0.192	0.074	2.88847e-29	Scsalpha1
2.64417e-33	0.218104	0.677	0.38	3.00642e-29	eEF5
2.80205e-33	0.120818	0.318	0.15	3.18593e-29	ND-PDSW
3.27643e-33	0.210476	0.169	0.061	3.7253e-29	hrm
3.42976e-33	0.216698	0.698	0.401	3.89964e-29	COX7C
3.64827e-33	0.171342	0.189	0.072	4.14809e-29	Tob
3.66838e-33	0.189451	0.222	0.092	4.17095e-29	Gdh
3.85575e-33	0.23396	0.155	0.052	4.38399e-29	Mlf
4.18466e-33	0.223419	0.2	0.08	4.75795e-29	sty
4.30003e-33	0.105837	0.258	0.113	4.88914e-29	Ntf-2
4.50318e-33	0.2615	0.764	0.463	5.12012e-29	RpS10b
6.00078e-33	0.172251	0.19	0.073	6.82289e-29	ND-SGDH
6.42802e-33	0.255049	0.885	0.62	7.30866e-29	RpL31
6.79707e-33	0.160554	0.321	0.154	7.72827e-29	Gfrl
9.353e-33	0.188171	0.184	0.07	1.06344e-28	CG16791
9.35615e-33	0.261422	0.164	0.059	1.06379e-28	Desat1
1.15013e-32	0.241308	0.167	0.061	1.3077e-28	CG7945
1.28876e-32	0.205827	0.728	0.427	1.46532e-28	Bsg
1.29326e-32	0.207294	0.181	0.069	1.47043e-28	CG11360
1.30299e-32	0.241626	0.165	0.059	1.4815e-28	l(2)k09913
1.37103e-32	0.140726	0.226	0.095	1.55886e-28	SF2
1.59029e-32	0.161973	0.209	0.085	1.80816e-28	DCP2
2.01131e-32	0.102698	0.3	0.14	2.28686e-28	Moe
2.10116e-32	0.151251	0.201	0.08	2.38902e-28	EMC6
2.22162e-32	0.114175	0.254	0.112	2.52599e-28	Pp1-87B
2.5087e-32	0.214156	0.167	0.06	2.85239e-28	Mdh1
2.61178e-32	0.171245	0.217	0.091	2.9696e-28	Tapdelta
3.44847e-32	0.15977	0.21	0.087	3.92091e-28	Hel25E
3.5644e-32	0.190326	0.204	0.083	4.05272e-28	ERp60
3.65527e-32	0.205848	0.176	0.066	4.15605e-28	Prosalpha2
3.84555e-32	0.237519	0.169	0.062	4.37239e-28	Sidpn
3.94711e-32	0.182945	0.181	0.069	4.48786e-28	SdhD
4.0665e-32	0.19732	0.154	0.053	4.62361e-28	CG34159
5.14199e-32	0.189573	0.168	0.062	5.84644e-28	CLIP-190
6.45868e-32	0.136013	0.215	0.089	7.34352e-28	Cdc37
6.51405e-32	0.243328	0.768	0.477	7.40647e-28	RpL35
7.42532e-32	0.198328	0.177	0.067	8.44258e-28	Tim9a
7.71332e-32	0.156895	0.194	0.077	8.77004e-28	eIF3m
8.49606e-32	0.229391	0.21	0.088	9.66002e-28	Pabp2
9.30126e-32	0.24439	0.158	0.056	1.05755e-27	Nxt1
1.04984e-31	0.176362	0.225	0.096	1.19366e-27	nAChRalpha1
1.10918e-31	0.155901	0.26	0.117	1.26114e-27	CG33303
1.2623e-31	0.140077	0.209	0.086	1.43524e-27	Mdh2
1.84568e-31	0.152995	0.518	0.277	2.09854e-27	sdt
1.97916e-31	0.142131	0.321	0.156	2.2503e-27	Rbp
2.09563e-31	0.127705	0.278	0.129	2.38273e-27	CG1677
2.51605e-31	0.184658	0.188	0.074	2.86075e-27	Pgm1
2.55907e-31	0.224498	0.167	0.062	2.90966e-27	Calx
2.67167e-31	0.255121	0.157	0.056	3.03769e-27	ND-19
3.25993e-31	0.143392	0.269	0.124	3.70654e-27	Fim
4.87832e-31	0.19557	0.198	0.081	5.54665e-27	CG33170
5.21676e-31	0.188447	0.175	0.067	5.93145e-27	dpr7
5.67416e-31	0.142935	0.41	0.211	6.45152e-27	Gug
5.8159e-31	0.133829	0.538	0.295	6.61268e-27	mtd
7.18258e-31	0.196908	0.173	0.066	8.16659e-27	REPTOR-BP
1.05733e-30	0.220043	0.159	0.058	1.20218e-26	mRpL55
1.05846e-30	0.140242	0.209	0.088	1.20346e-26	Taf10b
1.09107e-30	0.117291	0.208	0.087	1.24055e-26	Cka
1.40961e-30	0.181496	0.161	0.059	1.60272e-26	CG5903
1.52087e-30	0.244146	0.783	0.499	1.72923e-26	Pka-R2
1.56642e-30	0.201309	0.162	0.06	1.78102e-26	CG3566
1.73966e-30	0.218413	0.666	0.384	1.978e-26	eIF4A
2.09476e-30	0.134892	0.231	0.101	2.38174e-26	UQCR-C1
2.13289e-30	0.120245	0.273	0.127	2.42509e-26	MED26
2.3094e-30	0.144097	0.185	0.074	2.62579e-26	mura
2.34372e-30	0.136273	0.198	0.081	2.66481e-26	Khc-73
2.5288e-30	0.123735	0.178	0.069	2.87525e-26	CG11873
4.80224e-30	0.163193	0.187	0.076	5.46014e-26	eIF3h
5.45257e-30	0.201098	0.176	0.069	6.19957e-26	mod
6.45838e-30	0.181477	0.659	0.378	7.34318e-26	porin
8.35659e-30	0.220057	0.887	0.624	9.50144e-26	cype
9.08209e-30	0.164213	0.21	0.09	1.03263e-25	tacc
1.38133e-29	0.111662	0.223	0.098	1.57057e-25	cl
1.4955e-29	0.174368	0.256	0.121	1.70039e-25	sr
1.54418e-29	0.138294	0.231	0.103	1.75573e-25	sima
1.86918e-29	0.107503	0.214	0.092	2.12526e-25	flw
2.51535e-29	0.154955	0.164	0.063	2.85995e-25	hwt
2.58356e-29	0.252332	0.916	0.712	2.93751e-25	eEF1alpha1
2.68921e-29	0.163153	0.184	0.075	3.05763e-25	cwo
2.7216e-29	0.191428	0.176	0.07	3.09446e-25	orb2
3.17536e-29	0.110621	0.272	0.129	3.61038e-25	CG7378
4.31281e-29	0.215762	0.78	0.485	4.90367e-25	mei-P26
4.7267e-29	0.191568	0.524	0.295	5.37426e-25	CG31760
5.54827e-29	0.133073	0.178	0.072	6.30838e-25	Arpc4
5.80059e-29	0.166119	0.222	0.099	6.59527e-25	CG43222
1.27853e-28	0.125637	0.3	0.147	1.45369e-24	pcs
1.40772e-28	0.171299	0.232	0.106	1.60058e-24	Dscam1
1.44319e-28	0.187695	0.187	0.078	1.6409e-24	Xbp1
2.05583e-28	0.144197	0.183	0.075	2.33748e-24	Aps
2.51798e-28	0.163709	0.168	0.066	2.86295e-24	Gycalpha99B
3.71113e-28	0.236332	0.684	0.42	4.21956e-24	HmgZ
3.73528e-28	0.119597	0.171	0.069	4.24701e-24	Arl6IP1
6.46747e-28	0.129467	0.167	0.066	7.35351e-24	Tim23
7.05162e-28	0.103135	0.22	0.099	8.01769e-24	Caper
7.17997e-28	0.138915	0.172	0.069	8.16362e-24	Prosalpha7
8.47815e-28	0.196734	0.947	0.738	9.63966e-24	RpL28
1.12093e-27	0.107727	0.2	0.087	1.2745e-23	CG9674
1.51035e-27	0.143029	0.571	0.324	1.71727e-23	chic
1.61202e-27	0.188645	0.174	0.072	1.83286e-23	Actbeta
2.56798e-27	0.112664	0.224	0.102	2.91979e-23	Snx27
2.92139e-27	0.116273	0.512	0.283	3.32162e-23	kra
4.69642e-27	0.132959	0.181	0.077	5.33983e-23	Sec61beta
1.19013e-26	0.189899	0.633	0.372	1.35318e-22	sqd
1.61378e-26	0.130815	0.17	0.07	1.83486e-22	janA
1.99148e-26	0.120732	0.179	0.076	2.26431e-22	EcR
3.33803e-26	0.141681	0.454	0.255	3.79534e-22	Act42A
3.37109e-26	0.108619	0.185	0.08	3.83293e-22	Clc
2.09214e-25	0.148248	0.689	0.407	2.37877e-21	RpL35A
3.33222e-25	0.202489	0.846	0.598	3.78873e-21	awd
4.87124e-25	0.109804	0.201	0.092	5.5386e-21	l(3)L1231
1.42677e-24	0.182645	0.797	0.517	1.62223e-20	Syx1A
5.1865e-24	0.103626	0.23	0.112	5.89705e-20	Ca-alpha1D
6.3808e-24	0.119961	0.203	0.095	7.25497e-20	CG46385
7.30089e-24	0.167854	0.758	0.477	8.30112e-20	bru3
7.95698e-24	0.100656	0.185	0.083	9.04708e-20	Rab35
7.48201e-23	0.161615	0.97	0.849	8.50705e-19	RpS29
1.07421e-22	0.113268	0.209	0.101	1.22137e-18	Sema2b
1.09347e-22	0.102336	0.659	0.395	1.24327e-18	zld
1.21234e-22	0.135227	0.204	0.099	1.37843e-18	CRMP
1.37443e-22	0.209901	0.872	0.658	1.56273e-18	RpL13A
1.25364e-21	0.220162	0.891	0.746	1.42539e-17	Pkc53E
1.89592e-21	0.154868	0.94	0.749	2.15566e-17	RpL37A
9.57984e-21	0.144307	0.77	0.493	1.08923e-16	pum
2.21123e-20	0.169077	0.917	0.689	2.51417e-16	RpL36A
4.19766e-20	0.112797	0.757	0.492	4.77274e-16	CG45263
4.11562e-19	0.157915	0.903	0.664	4.67946e-15	RpL14
4.45101e-19	0.167932	0.87	0.628	5.0608e-15	RpL21
9.913e-19	0.152615	0.955	0.797	1.12711e-14	RpL36
5.48451e-18	0.147219	0.904	0.688	6.23589e-14	RpL37a
1.26329e-17	0.105225	0.727	0.461	1.43636e-13	Unr
1.44922e-17	0.14554	0.888	0.654	1.64777e-13	Eno
2.46486e-17	0.118215	0.953	0.796	2.80254e-13	RpLP2
3.12226e-17	0.155074	0.875	0.625	3.55001e-13	RpS30
1.35549e-16	0.147942	0.922	0.815	1.54119e-12	jdp
5.29352e-16	0.121407	0.808	0.56	6.01873e-12	RpS24
9.55663e-16	0.10529	0.972	0.848	1.08659e-11	RpLP1
5.44624e-15	0.128682	0.925	0.731	6.19237e-11	RpS11
7.78359e-15	0.163974	0.69	0.461	8.84994e-11	chinmo
1.70233e-12	0.117601	0.851	0.611	1.93555e-08	RpL24
7.95128e-09	0.104462	0.937	0.773	9.0406e-05	RpS21

## Sheet: Undet N
p_val	avg_log2FC	pct.1	pct.2	p_val_adj	gene
0	2.1024	0.34	0.026	0	CG15353
0	1.33644	0.978	0.78	0	Obp44a
0	1.77238	0.813	0.341	0	lncRNA:noe
0	1.68955	0.25	0.018	0	Eip74EF
5.0697e-307	1.44872	0.768	0.376	5.76425e-303	Obp99a
5.00165e-302	1.91292	0.217	0.018	5.68688e-298	Myo81F
1.75244e-295	1.63044	0.186	0.01	1.99252e-291	abd-A
9.01253e-290	1.7399	0.396	0.088	1.02472e-285	mt:srRNA
2.73918e-251	1.35683	0.802	0.439	3.11445e-247	MtnA
4.53368e-251	1.1848	0.503	0.161	5.1548e-247	pros
4.5247e-241	1.50585	0.261	0.042	5.14459e-237	28SrRNA-Psi:CR40596
3.31823e-237	1.08568	0.859	0.622	3.77283e-233	fabp
1.46399e-230	1.37	0.42	0.119	1.66456e-226	Acbp2
1.04941e-223	1.24586	0.115	0.002	1.19318e-219	Orcokinin
1.34821e-207	1.28688	0.196	0.025	1.53292e-203	apolpp
6.32105e-207	1.18977	0.104	0.001	7.18703e-203	28SrRNA-Psi:CR45859
1.55051e-197	1.31861	0.207	0.031	1.76294e-193	CG10527
8.88179e-187	1.1877	0.243	0.048	1.00986e-182	CAH1
6.55908e-185	1.2155	0.272	0.061	7.45768e-181	CG42394
7.31962e-185	1.22557	0.295	0.072	8.32241e-181	Gprk1
1.08653e-184	1.27875	0.445	0.158	1.23539e-180	Syp
2.62252e-175	1.15929	0.14	0.013	2.9818e-171	tsh
4.38103e-175	1.16834	0.282	0.069	4.98123e-171	CG9686
6.61356e-159	1.32282	0.273	0.071	7.51962e-155	lncRNA:roX2
2.93512e-158	1.2457	0.242	0.057	3.33723e-154	AnxB9
1.36158e-156	0.991189	0.727	0.406	1.54812e-152	hdc
4.67791e-149	0.777008	0.875	0.749	5.31879e-145	eEF1alpha1
7.27825e-149	1.13909	0.244	0.06	8.27537e-145	CG43085
2.70722e-148	1.03093	0.199	0.04	3.07811e-144	CG14207
5.92302e-147	0.994947	0.232	0.054	6.73447e-143	Cadps
4.57062e-143	1.00113	0.239	0.059	5.19679e-139	sn
8.98721e-138	0.92069	0.251	0.066	1.02185e-133	Sf3b6
1.72671e-137	1.23638	0.672	0.397	1.96327e-133	mbl
1.70539e-130	0.952995	0.598	0.328	1.93903e-126	HmgD
2.98608e-130	0.986907	0.255	0.072	3.39517e-126	l(3)80Fj
5.82303e-129	0.975272	0.244	0.067	6.62079e-125	EcR
1.56755e-128	0.91118	0.326	0.109	1.78231e-124	mamo
3.94153e-128	1.12623	0.386	0.151	4.48152e-124	CG5151
8.32861e-127	1.00867	0.353	0.131	9.46962e-123	kis
9.33864e-126	0.927903	0.194	0.044	1.0618e-121	Nipped-A
3.67205e-120	1.38501	0.233	0.066	4.17512e-116	Proc
1.50993e-113	0.774266	0.679	0.411	1.71679e-109	jim
1.61188e-112	0.903747	0.801	0.586	1.83271e-108	Msp300
5.78682e-112	0.693609	0.788	0.607	6.57961e-108	Act5C
3.9507e-105	0.922574	0.161	0.037	4.49195e-101	Parp
9.0678e-104	0.894592	0.159	0.036	1.03101e-99	Dbp80
4.83856e-101	0.792064	0.6	0.344	5.50144e-97	CG2852
5.85688e-98	0.821224	0.565	0.301	6.65927e-94	lncRNA:roX1
1.46362e-97	0.87815	0.389	0.178	1.66414e-93	CG13928
2.51482e-96	0.805685	0.306	0.118	2.85935e-92	mahe
4.41402e-96	0.857946	0.138	0.029	5.01874e-92	alrm
2.71943e-95	0.756539	0.549	0.301	3.09199e-91	UQCR-11
2.90577e-95	0.733961	0.308	0.118	3.30386e-91	Gabat
5.22657e-94	0.72371	0.187	0.053	5.94262e-90	Sirup
2.85373e-92	0.779022	0.259	0.092	3.24469e-88	ogre
4.98795e-90	0.786935	0.128	0.027	5.6713e-86	GstE12
8.4507e-90	0.510174	0.87	0.696	9.60844e-86	RpL38
1.69504e-89	0.786112	0.346	0.148	1.92726e-85	path
3.07618e-89	0.743224	0.273	0.101	3.49762e-85	tau
3.28426e-89	1.12984	0.197	0.062	3.73421e-85	nolo
2.62353e-88	0.708676	0.248	0.087	2.98296e-84	eIF4G1
1.65437e-87	0.980918	0.18	0.053	1.88101e-83	Antp
3.01936e-87	0.934671	0.217	0.074	3.43302e-83	PlexA
1.15838e-85	0.701454	0.161	0.043	1.31708e-81	E(bx)
4.31437e-85	0.732061	0.184	0.055	4.90543e-81	Not3
8.60705e-85	0.911277	0.323	0.143	9.78622e-81	l(3)80Fg
9.55213e-85	0.498969	0.838	0.689	1.08608e-80	RpL27A
1.5298e-84	0.636056	0.244	0.086	1.73938e-80	eIF4E1
6.13765e-84	0.745716	0.136	0.032	6.9785e-80	Idgf4
1.82612e-81	0.752067	0.134	0.032	2.0763e-77	lncRNA:CR33938
1.31389e-80	0.769405	0.141	0.036	1.49389e-76	CG44325
1.29863e-79	0.592097	0.222	0.077	1.47655e-75	Sec61beta
3.36925e-79	0.618419	0.234	0.084	3.83083e-75	Sec61gamma
1.50776e-78	0.663458	0.307	0.129	1.71432e-74	Rho1
3.9485e-78	0.643249	0.189	0.061	4.48945e-74	CG12384
1.36303e-77	0.631298	0.187	0.059	1.54977e-73	CG32276
4.6951e-77	0.607106	0.738	0.568	5.33833e-73	Cyp1
2.62861e-74	1.07095	0.228	0.09	2.98873e-70	VGlut
4.05895e-73	0.721703	0.195	0.068	4.61502e-69	Tsp42Ee
1.62157e-72	0.695184	0.2	0.07	1.84372e-68	anne
6.86731e-71	0.631569	0.569	0.35	7.80813e-67	eEF5
6.38362e-70	0.782325	0.587	0.4	7.25817e-66	nls-tdTomato
6.91104e-70	0.5279	0.218	0.08	7.85785e-66	Atg8a
5.85396e-69	0.652578	0.172	0.056	6.65596e-65	Snoo
1.84254e-68	0.692778	0.172	0.057	2.09497e-64	Lsd-2
2.77211e-68	0.569657	0.716	0.554	3.15189e-64	RpS3A
9.22606e-68	0.654384	0.19	0.067	1.049e-63	lncRNA:alphagamma-element:CR32865
1.30722e-67	0.545511	0.177	0.059	1.48631e-63	Prosalpha2
4.92644e-67	0.530913	0.156	0.048	5.60136e-63	Hsp67Ba
9.78475e-67	0.69882	0.239	0.097	1.11253e-62	zfh2
4.54344e-66	0.791336	0.345	0.173	5.16589e-62	PMCA
8.75285e-66	0.850405	0.185	0.067	9.95199e-62	rhea
1.43986e-65	0.677907	0.288	0.13	1.63712e-61	GstD1
3.82056e-65	0.443987	0.861	0.75	4.34397e-61	alphaTub84B
6.23195e-64	0.474497	0.2	0.073	7.08572e-60	EloC
6.31296e-64	0.803484	0.289	0.136	7.17783e-60	Cals
2.98433e-62	0.646843	0.203	0.079	3.39318e-58	Fs(2)Ket
1.16524e-61	0.584021	0.338	0.164	1.32488e-57	Ran
1.44648e-61	0.695559	0.161	0.055	1.64465e-57	Fas1
8.90827e-61	0.5386	0.259	0.112	1.01287e-56	Non2
8.99183e-61	0.523541	0.191	0.071	1.02237e-56	Prosalpha3
2.04301e-60	0.501928	0.268	0.117	2.3229e-56	Roc1a
3.0948e-60	0.543102	0.237	0.098	3.51879e-56	Myc
7.52915e-60	0.475298	0.256	0.109	8.56064e-56	Arf79F
4.80413e-59	0.658056	0.181	0.068	5.4623e-55	shot
1.32843e-58	0.683802	0.164	0.058	1.51043e-54	pyd
2.58017e-58	0.463673	0.424	0.231	2.93366e-54	Gs2
5.10756e-58	0.556933	0.174	0.064	5.80729e-54	Dyrk3
6.11555e-58	0.813063	0.172	0.065	6.95338e-54	kek2
1.55924e-57	0.51719	0.262	0.116	1.77285e-53	Prosbeta3
4.44185e-57	0.568338	0.65	0.46	5.05038e-53	Vha16-1
1.91554e-56	0.608331	0.176	0.066	2.17797e-52	Npc2a
1.99024e-56	0.552676	0.168	0.061	2.26291e-52	janA
2.95996e-56	0.486492	0.218	0.09	3.36547e-52	Rab1
6.08476e-56	0.443213	0.254	0.112	6.91837e-52	Pomp
3.53271e-55	0.54755	0.215	0.09	4.0167e-51	Abl
5.14122e-55	0.526764	0.277	0.129	5.84557e-51	ND-AGGG
5.62033e-55	0.421687	0.783	0.617	6.39031e-51	awd
8.28946e-55	0.570227	0.174	0.066	9.42511e-51	CG11873
9.2257e-55	0.50312	0.208	0.085	1.04896e-50	Sidpn
9.45529e-55	0.548929	0.217	0.091	1.07507e-50	ReepB
1.11977e-54	0.443992	0.222	0.093	1.27318e-50	lost
1.1583e-54	0.584246	0.222	0.095	1.31698e-50	Nipped-B
3.16476e-54	0.787448	0.212	0.091	3.59833e-50	CG32017
4.68098e-54	0.582211	0.217	0.093	5.32227e-50	sima
6.84708e-54	0.460726	0.154	0.054	7.78512e-50	pnut
9.13882e-54	0.748938	0.182	0.073	1.03908e-49	CG9932
5.04885e-53	0.486414	0.17	0.064	5.74054e-49	Rpb12
1.29045e-52	0.664343	0.282	0.139	1.46724e-48	Oatp74D
3.99953e-52	0.573935	0.175	0.069	4.54746e-48	nej
6.05529e-52	0.423558	0.164	0.061	6.88487e-48	Prosbeta6
6.62649e-52	0.487513	0.175	0.068	7.53432e-48	Thd1
8.12668e-52	0.534716	0.187	0.076	9.24004e-48	mod
9.30875e-52	0.468337	0.166	0.063	1.0584e-47	Rab11
1.14706e-51	0.613628	0.179	0.072	1.30421e-47	CG34417
1.19128e-51	0.421859	0.217	0.092	1.35448e-47	Smox
2.54736e-51	0.533967	0.381	0.211	2.89635e-47	Sod1
4.04038e-51	0.499095	0.369	0.197	4.59391e-47	Fer1HCH
7.48956e-51	0.443168	0.207	0.087	8.51563e-47	CG6115
1.13602e-50	0.74287	0.184	0.077	1.29166e-46	Cow
1.36486e-50	0.63958	0.2	0.086	1.55185e-46	CG16791
1.72174e-50	0.368713	0.171	0.065	1.95761e-46	EMRE
4.42288e-50	0.480456	0.272	0.13	5.02881e-46	p120ctn
8.9407e-50	0.48498	0.436	0.252	1.01656e-45	Tctp
9.85716e-50	0.495364	0.222	0.099	1.12076e-45	Hipk
1.14232e-49	0.431021	0.799	0.697	1.29881e-45	14-3-3epsilon
1.15564e-49	0.418385	0.788	0.674	1.31397e-45	Gapdh2
2.66026e-49	0.432426	0.166	0.064	3.02472e-45	sqh
3.47331e-49	0.492776	0.39	0.218	3.94915e-45	scyl
1.56598e-48	0.448996	0.227	0.102	1.78052e-44	Lis-1
7.36958e-48	0.475098	0.328	0.171	8.37921e-44	eEF1gamma
1.39603e-47	0.404474	0.266	0.127	1.58728e-43	Nap1
2.23447e-47	0.474321	0.237	0.11	2.5406e-43	CG15628
3.06038e-47	0.549616	0.674	0.515	3.47966e-43	cpx
5.05447e-47	0.513018	0.268	0.131	5.74693e-43	Fim
6.43649e-47	0.514994	0.168	0.068	7.31829e-43	Pdi
6.73577e-47	0.441098	0.326	0.17	7.65857e-43	eIF1
7.0768e-47	0.489304	0.273	0.135	8.04633e-43	yps
1.15436e-46	0.476483	0.355	0.192	1.31251e-42	CG8860
2.56856e-46	0.411208	0.204	0.089	2.92046e-42	Pp1-87B
3.2517e-46	0.472289	0.312	0.162	3.69719e-42	hts
4.34286e-46	0.464576	0.249	0.12	4.93783e-42	hwt
7.94391e-46	0.521592	0.192	0.084	9.03223e-42	upSET
3.3872e-45	0.396794	0.258	0.124	3.85124e-41	Yeti
6.05628e-45	0.420216	0.236	0.111	6.88599e-41	Tim17b
6.19774e-45	0.413648	0.199	0.087	7.04683e-41	Eb1
9.59386e-45	0.421801	0.213	0.097	1.09082e-40	bip2
9.84401e-45	0.458179	0.222	0.102	1.11926e-40	mnb
1.22081e-44	0.493409	0.567	0.371	1.38806e-40	spen
1.25813e-44	0.446474	0.21	0.095	1.43049e-40	trx
1.30084e-44	0.413807	0.179	0.075	1.47906e-40	CG15012
9.87117e-44	0.490263	0.584	0.412	1.12235e-39	Argk
1.11668e-43	0.501891	0.333	0.184	1.26967e-39	Tet
4.85496e-43	0.528943	0.498	0.313	5.5201e-39	brat
4.89413e-43	0.386715	0.2	0.089	5.56462e-39	SF2
2.59518e-42	0.420918	0.262	0.13	2.95072e-38	SkpA
5.47029e-42	0.375591	0.229	0.109	6.21972e-38	CkIIalpha
6.75361e-42	0.699981	0.36	0.216	7.67886e-38	CG17716
7.26213e-42	0.508723	0.528	0.366	8.25704e-38	eff
1.38197e-41	0.367024	0.226	0.107	1.5713e-37	CG40045
2.31145e-41	0.453273	0.406	0.237	2.62811e-37	CG13551
3.35001e-41	0.39537	0.308	0.163	3.80896e-37	vig
3.47214e-41	0.339045	0.202	0.092	3.94783e-37	Rab2
3.7212e-41	0.34107	0.182	0.079	4.231e-37	ND-20
4.29239e-41	0.435465	0.543	0.373	4.88044e-37	COX7A
1.18667e-40	0.453423	0.53	0.345	1.34924e-36	Oda
4.35624e-40	0.381645	0.258	0.131	4.95304e-36	Su(var)205
1.78721e-39	0.389408	0.262	0.134	2.03206e-35	Moe
1.83688e-39	0.34125	0.207	0.096	2.08854e-35	Scsalpha1
1.85977e-39	0.328886	0.195	0.089	2.11456e-35	Diap1
3.70314e-39	0.449616	0.235	0.118	4.21046e-35	MED26
4.88828e-39	0.50154	0.267	0.142	5.55798e-35	CG8369
6.68676e-39	0.391808	0.208	0.099	7.60284e-35	crp
1.77003e-38	0.383962	0.312	0.17	2.01252e-34	Ssdp
2.53643e-38	0.380537	0.191	0.089	2.88393e-34	Nedd8
2.72021e-38	0.747409	0.217	0.112	3.09288e-34	SKIP
5.79838e-38	0.344026	0.187	0.085	6.59276e-34	Prosalpha5
7.06726e-38	0.337661	0.186	0.085	8.03547e-34	Pfdn2
8.06912e-38	0.423509	0.426	0.261	9.17459e-34	Nlp
9.66533e-38	0.351232	0.21	0.1	1.09895e-33	Prosbeta1
1.45812e-37	0.390715	0.4	0.237	1.65788e-33	Hsc70-4
1.59746e-37	0.434798	0.278	0.15	1.81632e-33	CG10077
1.66778e-37	0.403822	0.236	0.119	1.89626e-33	Uch
3.02438e-37	0.340971	0.234	0.117	3.43872e-33	Pep
6.99272e-37	0.394241	0.192	0.091	7.95072e-33	akirin
1.68971e-36	0.36892	0.202	0.097	1.9212e-32	Cyt-b5
1.72032e-36	0.358557	0.284	0.152	1.956e-32	gish
1.78165e-36	0.407903	0.626	0.467	2.02573e-32	CNBP
2.1116e-36	0.384459	0.394	0.237	2.40088e-32	CG7781
2.32916e-36	0.349079	0.209	0.102	2.64826e-32	Dad1
2.50977e-36	0.363669	0.672	0.493	2.85361e-32	rin
6.1797e-36	0.396733	0.278	0.151	7.02631e-32	eIF4H1
8.94847e-36	0.390339	0.393	0.237	1.01744e-31	Calr
5.3036e-35	0.386944	0.662	0.493	6.0302e-31	RpL35
5.7088e-35	0.342909	0.753	0.642	6.49091e-31	His4r
6.03011e-35	0.380739	0.465	0.3	6.85624e-31	ATPsynE
8.4484e-35	0.112436	0.571	0.358	9.60583e-31	CG14989
1.13199e-34	0.323032	0.244	0.127	1.28707e-30	GlyP
1.23398e-34	0.438555	0.199	0.099	1.40304e-30	ERp60
1.59524e-34	0.317815	0.277	0.149	1.81379e-30	ND-15
5.93643e-34	0.413833	0.4	0.245	6.74972e-30	Pka-C1
6.84202e-34	0.31399	0.237	0.122	7.77938e-30	robl
1.9554e-33	0.28419	0.193	0.093	2.22329e-29	lwr
9.32924e-33	0.388285	0.426	0.275	1.06073e-28	CG43222
9.75555e-33	0.333793	0.323	0.185	1.10921e-28	eEF1alpha2
1.04953e-32	0.325844	0.343	0.201	1.19331e-28	CG11267
1.40296e-32	0.476052	0.247	0.137	1.59516e-28	MFS17
2.74368e-32	0.33408	0.396	0.24	3.11956e-28	eEF2
3.28049e-32	0.545517	0.282	0.164	3.72992e-28	Nckx30C
8.77774e-32	0.361158	0.577	0.409	9.98029e-28	l(3)neo38
1.32094e-31	0.273671	0.812	0.701	1.50191e-27	RpS20
1.51379e-31	0.279637	0.215	0.11	1.72117e-27	Mpcp2
2.02516e-31	0.304322	0.292	0.164	2.30261e-27	CG34401
5.08039e-31	0.293513	0.247	0.133	5.77641e-27	ben
1.58808e-30	0.449975	0.433	0.285	1.80564e-26	miple1
1.77966e-30	0.269313	0.24	0.128	2.02347e-26	Rad23
3.12856e-30	0.231167	0.255	0.138	3.55718e-26	Jupiter
7.23578e-30	0.2908	0.214	0.112	8.22708e-26	Ric
1.01082e-29	0.256239	0.209	0.108	1.1493e-25	cl
1.23347e-29	0.286971	0.275	0.156	1.40245e-25	CkIalpha
2.32952e-29	0.406884	0.232	0.129	2.64867e-25	CG42260
8.48545e-29	0.355156	0.488	0.327	9.64796e-25	sun
1.08578e-28	0.531013	0.244	0.142	1.23453e-24	nAChRalpha7
1.2168e-28	0.291846	0.755	0.649	1.3835e-24	RpS2
1.45566e-28	0.412292	0.57	0.408	1.65509e-24	unc-13
4.97227e-28	0.28125	0.327	0.195	5.65347e-24	Vha14-1
1.13266e-27	0.348932	0.349	0.216	1.28783e-23	CG17816
1.54565e-27	0.256819	0.247	0.138	1.75741e-23	RpL34a
2.18106e-27	0.307642	0.657	0.505	2.47987e-23	RpS10b
2.90276e-27	0.19907	0.225	0.121	3.30044e-23	Pfdn6
4.36906e-27	0.234995	0.221	0.119	4.96762e-23	CG5676
5.66405e-27	0.20576	0.218	0.118	6.44003e-23	Cyt-c1
6.71168e-27	0.353928	0.495	0.339	7.63118e-23	sqd
8.17088e-27	0.329433	0.326	0.201	9.29029e-23	RhoGAP100F
1.19267e-26	0.242523	0.824	0.723	1.35606e-22	RpL28
1.57843e-26	0.237509	0.268	0.153	1.79467e-22	Acbp1
1.65139e-26	0.28633	0.343	0.211	1.87763e-22	CG42450
2.89271e-26	0.259941	0.257	0.146	3.28901e-22	SdhC
4.22568e-26	0.253951	0.305	0.182	4.80459e-22	alphaTub84D
4.39402e-26	0.423606	0.253	0.15	4.996e-22	mtgo
4.52821e-26	0.532475	0.328	0.217	5.14858e-22	Lar
4.54295e-26	0.270145	0.327	0.198	5.16534e-22	Vha26
1.00499e-25	0.330991	0.318	0.194	1.14268e-21	elav
1.79026e-25	0.239316	0.232	0.13	2.03553e-21	RpS14b
2.12857e-25	0.384545	0.594	0.426	2.42019e-21	pum
3.06042e-25	0.319068	0.754	0.652	3.4797e-21	Ggamma30A
4.74134e-25	0.280864	0.653	0.489	5.3909e-21	RpS19a
2.14063e-24	0.299172	0.545	0.4	2.43389e-20	HmgZ
6.9163e-24	0.287187	0.522	0.373	7.86383e-20	ATPsynbeta
1.78562e-23	0.294393	0.502	0.349	2.03025e-19	ND-MLRQ
8.03601e-23	0.307953	0.281	0.176	9.13694e-19	Gprk2
1.32836e-22	0.185172	0.326	0.201	1.51034e-18	ATPsyndelta
2.98335e-22	0.469341	0.502	0.38	3.39207e-18	Hsp23
1.07616e-21	0.350393	0.571	0.427	1.2236e-17	Lk6
1.83824e-21	0.361669	0.434	0.301	2.09008e-17	sdt
2.3928e-21	0.230656	0.421	0.282	2.72061e-17	ATPsynB
6.79373e-21	0.172492	0.27	0.163	7.72447e-17	HINT1
1.81923e-20	0.274684	0.389	0.262	2.06847e-16	psq
2.14553e-20	0.248516	0.638	0.497	2.43947e-16	ATPsynF
6.73465e-20	0.236485	0.398	0.266	7.6573e-16	CG41128
1.0937e-19	0.238126	0.681	0.556	1.24354e-15	RpS24
1.95122e-19	0.189607	0.264	0.164	2.21853e-15	skd
2.37739e-19	0.247944	0.396	0.273	2.70309e-15	Act42A
4.7335e-19	0.183809	0.267	0.166	5.38199e-15	corto
5.65573e-19	0.140856	0.277	0.172	6.43057e-15	Cyt-c-p
6.71509e-19	0.18762	0.288	0.183	7.63506e-15	CG9034
8.03906e-19	0.317591	0.359	0.244	9.14041e-15	pan
1.26247e-18	0.23642	0.713	0.612	1.43542e-14	RpL10Ab
2.26341e-18	0.235193	0.598	0.451	2.5735e-14	RpS15Aa
2.3593e-18	0.274174	0.327	0.218	2.68252e-14	Rim
2.7443e-18	0.163887	0.266	0.165	3.12027e-14	CG17776
3.53465e-18	0.28363	0.645	0.539	4.01889e-14	Tom7
7.22418e-18	0.202213	0.359	0.241	8.21389e-14	CG33774
7.43106e-18	0.286254	0.328	0.224	8.44911e-14	Prosap
9.17541e-18	0.249718	0.45	0.324	1.04324e-13	Smr
1.01866e-17	0.278994	0.514	0.395	1.15822e-13	eIF4A
1.11114e-17	0.249261	0.437	0.308	1.26337e-13	Eip75B
1.54641e-17	0.172758	0.52	0.371	1.75827e-13	Akap200
1.83966e-17	0.208343	0.656	0.527	2.0917e-13	RpL5
8.43947e-17	0.211786	0.787	0.685	9.59568e-13	RpS28b
1.04737e-16	0.227202	0.68	0.576	1.19086e-12	Bacc
1.67021e-16	0.364753	0.561	0.446	1.89903e-12	Sh
2.86131e-16	0.455987	0.72	0.595	3.25331e-12	lncRNA:Hsromega
7.70186e-16	0.195906	0.434	0.309	8.75701e-12	ATPsynO
2.85333e-15	0.149841	0.411	0.285	3.24424e-11	eEF1beta
3.8619e-15	0.349774	0.624	0.511	4.39098e-11	Bsg
7.93188e-15	0.224899	0.539	0.419	9.01855e-11	COX6B
8.4185e-15	0.172894	0.755	0.641	9.57184e-11	RpL21
1.30636e-14	0.158476	0.397	0.278	1.48533e-10	CG13364
1.31276e-14	0.146416	0.357	0.246	1.49261e-10	brp
1.81933e-14	0.25213	0.437	0.321	2.06858e-10	CG46301
5.84938e-14	0.18544	0.513	0.391	6.65074e-10	COX5A
7.22677e-14	0.161599	0.42	0.301	8.21684e-10	Hsp83
7.83097e-14	0.19991	0.504	0.369	8.90382e-10	lola
1.08731e-13	0.106006	0.314	0.211	1.23627e-09	Nph
1.25458e-13	0.155748	0.502	0.374	1.42646e-09	PyK
1.71827e-13	0.179961	0.474	0.353	1.95367e-09	Vha13
1.14011e-12	0.165067	0.427	0.314	1.2963e-08	bic
3.50375e-12	0.254117	0.405	0.299	3.98376e-08	CG43736
4.93557e-12	0.17078	0.481	0.358	5.61174e-08	chic
8.68506e-12	0.210142	0.442	0.34	9.87492e-08	Snap25
2.69941e-11	0.11319	0.506	0.383	3.06923e-07	RNASEK
4.17147e-11	0.141581	0.47	0.356	4.74296e-07	COX5B
3.05097e-10	0.163807	0.558	0.44	3.46895e-06	nmo
3.8283e-10	0.120262	0.441	0.329	4.35278e-06	kra
9.09274e-10	0.149369	0.541	0.436	1.03384e-05	Pdcd4
1.37662e-09	0.118983	0.58	0.453	1.56522e-05	RpL9
7.59653e-09	0.14582	0.708	0.595	8.63726e-05	RpS16
3.89553e-08	0.158202	0.573	0.462	0.000442922	hth
4.80662e-08	0.106323	0.771	0.664	0.000546513	RpL27
9.30132e-08	0.115744	0.559	0.453	0.00105756	ATPsynG
4.18997e-07	0.120077	0.532	0.427	0.00476399	roh

## Sheet: NE-OL
p_val	avg_log2FC	pct.1	pct.2	p_val_adj	gene
8.78773e-153	1.02782	0.933	0.505	9.99165e-149	UQCR-11
1.46332e-114	0.604545	0.996	0.856	1.66379e-110	His4r
3.28646e-107	0.698202	0.486	0.116	3.73671e-103	CG40228
7.18436e-105	0.66137	0.733	0.277	8.16862e-101	Nedd8
1.15106e-100	0.635581	0.354	0.049	1.30876e-96	28SrRNA-Psi:CR40596
1.05382e-99	0.718093	0.728	0.288	1.19819e-95	ND-AGGG
2.45934e-94	0.601101	0.664	0.247	2.79627e-90	ubl
1.04447e-92	0.685909	0.931	0.597	1.18756e-88	CG8860
3.14016e-91	0.704879	0.928	0.572	3.57036e-87	ND-MLRQ
2.36614e-90	0.578134	0.972	0.729	2.6903e-86	ATPsynF
1.3187e-89	0.701062	0.915	0.557	1.49936e-85	CG41128
5.96539e-86	0.525377	0.411	0.098	6.78264e-82	l(2)37Cg
1.73937e-85	0.550475	0.589	0.208	1.97766e-81	CG42239
2.87152e-81	0.528282	0.982	0.814	3.26492e-77	CG7630
1.82867e-80	0.506924	0.597	0.219	2.07919e-76	CG6610
1.44727e-79	0.550471	0.646	0.253	1.64555e-75	Phf5a
7.65384e-77	0.558229	0.638	0.261	8.70242e-73	Rpb12
9.51759e-77	0.586403	0.947	0.626	1.08215e-72	sun
1.73836e-75	0.500299	0.51	0.175	1.97651e-71	mRpS21
2.18544e-74	0.466725	0.475	0.15	2.48485e-70	CG7945
6.88208e-71	0.560018	0.986	0.822	7.82492e-67	Hsp83
6.9365e-69	0.554696	0.926	0.57	7.8868e-65	ATPsynE
1.3907e-68	0.49613	0.691	0.307	1.58123e-64	ND-15
1.81229e-67	0.53115	0.382	0.109	2.06057e-63	Gprk1
7.58428e-67	0.447872	0.357	0.094	8.62332e-63	trbl
9.73594e-66	0.484905	0.633	0.276	1.10698e-61	Yeti
3.49002e-65	0.357787	0.534	0.199	3.96816e-61	CG42336
4.45052e-64	0.406156	0.538	0.207	5.06024e-60	mRpS14
6.83688e-64	0.472043	0.652	0.289	7.77353e-60	Sec61beta
8.86797e-64	0.399846	0.535	0.202	1.00829e-59	Caper
9.21508e-64	0.48514	0.965	0.753	1.04775e-59	UQCR-Q
2.26488e-62	0.407794	0.275	0.056	2.57516e-58	CG33217
2.78313e-62	0.403124	0.504	0.189	3.16442e-58	CG32276
6.23735e-62	0.462094	0.504	0.187	7.09186e-58	Acbp2
1.07408e-61	0.435274	0.483	0.179	1.22123e-57	Sf3b6
2.03918e-61	0.992406	0.339	0.097	2.31855e-57	lncRNA:roX2
2.54353e-61	0.473104	0.572	0.236	2.89199e-57	Sec61gamma
8.28226e-61	0.478	0.522	0.208	9.41693e-57	l(3)80Fj
1.23552e-60	0.381035	0.566	0.229	1.40479e-56	CG33170
1.26459e-60	0.483192	0.675	0.315	1.43784e-56	CG12384
5.10723e-60	0.347569	0.663	0.292	5.80692e-56	Dad1
1.24108e-59	0.484295	0.737	0.362	1.41111e-55	Ssb-c31a
3.46652e-59	0.729415	0.704	0.374	3.94143e-55	Brd
6.99727e-59	0.449518	0.541	0.223	7.95589e-55	CG42394
9.47492e-59	0.39306	0.558	0.227	1.0773e-54	AP-1gamma
6.09582e-58	0.389508	0.664	0.302	6.93094e-54	SmD1
6.35111e-58	0.384269	0.453	0.166	7.22121e-54	da
8.40953e-58	0.394378	0.405	0.137	9.56164e-54	Haspin
8.71792e-58	0.313981	0.492	0.186	9.91227e-54	Cisd2
1.08285e-57	0.422777	0.675	0.317	1.23121e-53	ND-B15
1.18577e-57	0.333197	0.499	0.189	1.34822e-53	mRpL42
1.49219e-57	0.36802	0.67	0.308	1.69662e-53	robl
1.27985e-56	0.433947	0.754	0.37	1.45519e-52	mRpL33
2.10074e-56	0.714083	0.567	0.273	2.38854e-52	E(spl)malpha-BFM
4.65471e-56	0.442461	0.728	0.359	5.2924e-52	Tim17b
6.22789e-56	0.36417	0.643	0.293	7.08111e-52	CG9344
6.53785e-56	0.420097	0.606	0.268	7.43353e-52	Fs(2)Ket
8.18427e-56	0.342509	0.44	0.161	9.30551e-52	glo
1.13137e-55	0.353984	0.435	0.159	1.28636e-51	CG34117
3.14883e-55	0.411239	0.471	0.179	3.58023e-51	mt:srRNA
3.1728e-55	0.312031	0.305	0.08	3.60747e-51	CG34163
3.26595e-55	0.321187	0.543	0.226	3.71339e-51	mt:ATPase8
3.94502e-55	0.436846	0.778	0.395	4.48549e-51	Pomp
1.05147e-54	0.347757	0.651	0.3	1.19552e-50	Sf3b5
1.14217e-54	0.303539	0.462	0.174	1.29865e-50	Acbp1
1.27411e-54	0.314236	0.613	0.269	1.44866e-50	CG44242
3.25014e-54	0.276286	0.438	0.157	3.69541e-50	CG12279
9.70822e-54	0.323658	0.574	0.246	1.10383e-49	CG5676
1.24148e-53	0.32196	0.528	0.219	1.41156e-49	Spase12
6.06978e-53	0.295247	0.318	0.091	6.90134e-49	CG10395
6.97851e-53	0.360801	0.319	0.093	7.93457e-49	CG14104
1.7753e-52	0.290716	0.435	0.159	2.01852e-48	Uhg1
4.76043e-52	0.432568	0.71	0.357	5.41261e-48	Non2
5.49007e-52	0.358467	0.546	0.235	6.24221e-48	EloC
1.83584e-51	0.290249	0.476	0.189	2.08735e-47	mRpL27
2.85416e-51	0.218882	0.355	0.112	3.24519e-47	msd1
3.19514e-51	0.280739	0.52	0.215	3.63287e-47	EMC5
6.69145e-51	0.370059	0.346	0.112	7.60818e-47	CG1890
7.94545e-51	0.585909	0.754	0.448	9.03398e-47	E(spl)m4-BFM
1.3022e-50	0.365382	0.624	0.289	1.4806e-46	Arf79F
1.82115e-50	0.404784	0.973	0.798	2.07064e-46	Neb-cGP
6.96648e-50	0.300936	0.517	0.221	7.92089e-46	Kap-alpha3
1.31004e-49	0.242522	0.417	0.154	1.48951e-45	TER94
1.56735e-49	0.26988	0.475	0.189	1.78208e-45	ND-13A
3.22928e-49	0.290547	0.487	0.197	3.67169e-45	Rpb11
4.10544e-49	0.432939	0.782	0.422	4.66788e-45	eEF1delta
4.92315e-49	0.268814	0.512	0.214	5.59763e-45	ND-B14.5A
5.0278e-49	0.242977	0.501	0.206	5.71661e-45	CG12848
6.32379e-49	0.281888	0.543	0.235	7.19015e-45	CG17765
1.14519e-48	0.345862	0.582	0.263	1.30208e-44	CG34132
1.58545e-48	0.340718	0.604	0.28	1.80266e-44	CG17059
3.01443e-48	0.292818	0.362	0.125	3.42741e-44	Atox1
5.06121e-48	0.288549	0.641	0.297	5.7546e-44	CG5532
8.21274e-48	0.370645	0.213	0.041	9.33789e-44	lncRNA:alphagamma-element:CR32865
1.48108e-47	0.321766	0.447	0.18	1.68399e-43	CG14715
1.66997e-47	0.34312	0.196	0.035	1.89876e-43	CG40472
1.71106e-47	0.263037	0.494	0.208	1.94547e-43	MFS17
1.84337e-47	0.370738	0.314	0.098	2.09591e-43	ptc
1.8737e-47	0.332434	0.485	0.207	2.1304e-43	CG6180
2.01509e-47	0.520633	0.702	0.38	2.29115e-43	lncRNA:roX1
2.45268e-47	0.344763	0.757	0.394	2.78869e-43	CG9034
2.52581e-47	0.323905	0.449	0.183	2.87184e-43	Pdi
2.78671e-47	0.254969	0.541	0.241	3.16849e-43	CG10418
3.10511e-47	0.247068	0.399	0.148	3.53051e-43	CG5446
3.51546e-47	0.283222	0.272	0.074	3.99707e-43	Dyrk3
4.89321e-47	0.306123	0.442	0.179	5.56358e-43	Arf102F
5.03483e-47	0.245401	0.301	0.091	5.7246e-43	wac
5.32631e-47	0.313614	0.297	0.091	6.05601e-43	CG14903
5.57623e-47	0.447354	0.778	0.433	6.34018e-43	hoip
6.56613e-47	0.262874	0.444	0.178	7.46569e-43	EMC6
6.93094e-47	0.284701	0.407	0.153	7.88048e-43	Sirt1
7.63573e-47	0.27624	0.209	0.043	8.68182e-43	myo
9.53558e-47	0.235898	0.396	0.149	1.0842e-42	yrt
1.03319e-46	0.367696	0.263	0.071	1.17474e-42	CG10417
1.12896e-46	0.274312	0.495	0.21	1.28362e-42	CG6115
1.32914e-46	0.299683	0.504	0.218	1.51123e-42	Cyt-c-p
3.314e-46	0.369476	0.993	0.891	3.76802e-42	rin
3.41677e-46	0.245912	0.391	0.145	3.88487e-42	mRpL36
4.27308e-46	0.429902	0.935	0.635	4.85849e-42	SmF
4.6086e-46	0.494395	0.99	0.856	5.23998e-42	HmgD
5.17916e-46	0.237264	0.476	0.2	5.88871e-42	LSm7
5.43242e-46	0.322968	0.607	0.28	6.17666e-42	Argk
6.4534e-46	0.333479	0.622	0.298	7.33752e-42	janA
1.09548e-45	0.224905	0.657	0.313	1.24556e-41	CG2021
1.80255e-45	0.42778	0.889	0.552	2.0495e-41	CG33774
3.4848e-45	0.353165	0.566	0.266	3.96222e-41	Diap1
4.12903e-45	0.223747	0.367	0.131	4.6947e-41	CG11444
4.43943e-45	0.242927	0.375	0.139	5.04763e-41	snf
5.51451e-45	0.271231	0.414	0.162	6.27e-41	CG7668
6.34208e-45	0.278522	0.563	0.259	7.21094e-41	Tim9a
6.58773e-45	0.326251	0.651	0.326	7.49025e-41	Btk29A
1.10546e-44	0.361484	0.751	0.392	1.25691e-40	baf
1.53437e-44	0.229524	0.415	0.162	1.74458e-40	Ufm1
1.70238e-44	0.287277	0.343	0.12	1.93561e-40	Dp1
1.83465e-44	0.23785	0.378	0.137	2.086e-40	CG8668
2.07958e-44	0.262044	0.442	0.181	2.36448e-40	Idh
2.24462e-44	0.309837	0.432	0.174	2.55213e-40	Fim
3.16524e-44	0.193842	0.47	0.192	3.59887e-40	Taf10b
3.3291e-44	0.347256	0.635	0.313	3.78519e-40	CG5151
5.76765e-44	0.204097	0.328	0.111	6.55781e-40	Abl
6.89687e-44	0.212152	0.622	0.289	7.84174e-40	sxc
7.83614e-44	0.218659	0.404	0.157	8.90969e-40	spt4
1.18189e-43	0.247018	0.515	0.224	1.34381e-39	CG13928
1.89463e-43	0.26235	0.601	0.282	2.15419e-39	CG13096
2.34224e-43	0.284585	0.543	0.251	2.66313e-39	Uhg2
2.43167e-43	0.278887	0.616	0.294	2.76481e-39	Cdc37
2.52053e-43	0.359475	0.983	0.844	2.86585e-39	bel
4.06832e-43	0.370461	0.814	0.461	4.62568e-39	Rpb10
4.46497e-43	0.303369	0.27	0.081	5.07668e-39	ex
4.61197e-43	0.16591	0.254	0.07	5.24381e-39	CG15353
5.70959e-43	0.254147	0.325	0.11	6.49181e-39	CG17343
7.35901e-43	0.235944	0.556	0.256	8.36719e-39	ci
7.89869e-43	0.246422	0.434	0.18	8.98081e-39	Cdk1
9.65787e-43	0.256996	0.343	0.124	1.0981e-38	e(y)2
1.03297e-42	0.211287	0.341	0.123	1.17448e-38	mRpL52
1.27749e-42	0.259897	0.531	0.24	1.4525e-38	cl
1.82631e-42	0.255264	0.546	0.252	2.07651e-38	Rbp1
1.91491e-42	0.270715	0.269	0.078	2.17726e-38	CG43222
2.33625e-42	0.257982	0.496	0.221	2.65631e-38	raskol
3.59019e-42	0.416687	0.909	0.62	4.08204e-38	CG7637
3.70495e-42	0.355759	0.772	0.428	4.21252e-38	Sod1
3.75071e-42	0.219112	0.364	0.137	4.26456e-38	CG32856
4.11134e-42	0.22369	0.333	0.115	4.6746e-38	DENR
4.45775e-42	0.177255	0.395	0.156	5.06846e-38	Srp14
6.06996e-42	0.398797	0.597	0.297	6.90154e-38	Tom
6.53493e-42	0.280805	0.378	0.145	7.43022e-38	Dbp80
7.21134e-42	0.166058	0.438	0.181	8.1993e-38	CG14483
9.68332e-42	0.245074	0.501	0.222	1.10099e-37	CG3566
1.0141e-41	0.210094	0.424	0.173	1.15304e-37	HSPC300
1.48569e-41	0.226414	0.522	0.237	1.68923e-37	CG15715
2.39291e-41	0.316213	0.99	0.888	2.72074e-37	cype
2.69508e-41	0.17683	0.438	0.183	3.0643e-37	CG13220
2.80055e-41	0.291046	0.557	0.264	3.18423e-37	Prosalpha4
2.8115e-41	0.206974	0.503	0.224	3.19668e-37	CG11752
2.87961e-41	0.217693	0.368	0.142	3.27412e-37	zetaCOP
4.17129e-41	0.309169	0.459	0.202	4.74275e-37	Parp
7.713e-41	0.217534	0.447	0.192	8.76968e-37	Uba1
7.85212e-41	0.209788	0.488	0.214	8.92786e-37	Nulp1
1.16265e-40	0.241301	0.411	0.17	1.32193e-36	cdc14
1.43866e-40	0.277496	0.704	0.367	1.63575e-36	CG44774
1.45804e-40	0.184775	0.38	0.147	1.65779e-36	Lar
1.7101e-40	0.410193	0.255	0.078	1.94439e-36	otk
1.83078e-40	0.265649	0.312	0.107	2.0816e-36	CG15628
2.72059e-40	0.218252	0.314	0.11	3.09331e-36	CG17454
2.77549e-40	0.203683	0.328	0.118	3.15573e-36	CG12099
4.03656e-40	0.28601	0.651	0.33	4.58957e-36	ND-B14.5B
4.12553e-40	0.236604	0.236	0.065	4.69073e-36	capt
4.6335e-40	0.224695	0.418	0.174	5.26829e-36	Rab1
7.50887e-40	0.184032	0.395	0.156	8.53758e-36	Pfdn4
1.1249e-39	0.21262	0.438	0.187	1.27902e-35	Pka-C1
1.13968e-39	0.229302	0.222	0.057	1.29581e-35	Kmn2
1.22133e-39	0.230116	0.386	0.157	1.38865e-35	Stip1
1.4922e-39	0.177274	0.355	0.133	1.69664e-35	ssp3
1.6119e-39	0.202323	0.413	0.172	1.83273e-35	mRpS33
1.74794e-39	0.220551	0.295	0.1	1.98741e-35	CG17528
1.77148e-39	0.307457	0.309	0.11	2.01417e-35	Nipped-A
2.44305e-39	0.203012	0.514	0.236	2.77775e-35	eIF4B
2.53018e-39	0.240223	0.595	0.289	2.87681e-35	Fis1
3.15462e-39	0.219096	0.535	0.251	3.5868e-35	maf-S
4.09213e-39	0.191109	0.324	0.118	4.65275e-35	mRpS5
4.34271e-39	0.242526	0.39	0.162	4.93766e-35	CG8289
4.54309e-39	0.232876	0.58	0.283	5.16549e-35	CG1677
4.69588e-39	0.191721	0.246	0.072	5.33922e-35	Atf6
4.80225e-39	0.237846	0.258	0.08	5.46015e-35	Tif-IA
4.98037e-39	0.245355	0.207	0.052	5.66268e-35	CG41378
5.14473e-39	0.327672	0.767	0.426	5.84956e-35	Set
5.58658e-39	0.242273	0.241	0.071	6.35194e-35	caz
5.7456e-39	0.468676	0.502	0.261	6.53275e-35	Hsp68
6.07368e-39	0.340569	0.974	0.813	6.90577e-35	Tom7
6.51075e-39	0.170554	0.379	0.152	7.40272e-35	mRpL20
8.14609e-39	0.271444	0.289	0.099	9.26211e-35	CG14207
9.62339e-39	0.238489	0.414	0.181	1.09418e-34	CG18081
1.0003e-38	0.230881	0.317	0.115	1.13734e-34	CG13365
1.03596e-38	0.256995	0.681	0.349	1.17788e-34	CkIIalpha
1.19206e-38	0.257254	0.507	0.235	1.35537e-34	Ripalpha
1.37061e-38	0.207497	0.332	0.124	1.55838e-34	CG7394
1.55261e-38	0.243645	0.56	0.269	1.76532e-34	LSm3
1.68501e-38	0.154334	0.363	0.141	1.91586e-34	CG10674
1.7117e-38	0.290861	0.512	0.245	1.9462e-34	eIF4E1
2.02267e-38	0.241957	0.278	0.092	2.29977e-34	CG17493
2.13378e-38	0.178104	0.373	0.146	2.4261e-34	VhaM9.7-b
3.01879e-38	0.285866	0.41	0.18	3.43236e-34	CG30122
5.90205e-38	0.161731	0.543	0.256	6.71063e-34	ND-13B
5.91263e-38	0.380959	0.917	0.62	6.72266e-34	COX7A
7.5666e-38	0.177886	0.579	0.283	8.60323e-34	Nxt1
7.83746e-38	0.204456	0.266	0.084	8.9112e-34	CG9921
8.14847e-38	0.179525	0.488	0.223	9.26481e-34	Vha14-1
1.89853e-37	0.237236	0.425	0.185	2.15862e-33	CG34401
2.14353e-37	0.279175	0.2	0.051	2.4372e-33	Sod3
2.46187e-37	0.219545	0.321	0.12	2.79915e-33	mt:ND6
2.61773e-37	0.187258	0.378	0.158	2.97636e-33	CG10638
2.94297e-37	0.232176	0.239	0.073	3.34615e-33	Sbat
4.61349e-37	0.20007	0.551	0.264	5.24554e-33	Tsp42Ee
4.93069e-37	0.176155	0.519	0.246	5.6062e-33	ksh
6.24249e-37	0.220172	0.337	0.128	7.09771e-33	l(3)80Fg
8.67634e-37	0.203561	0.317	0.119	9.865e-33	Fmr1
9.07989e-37	0.137557	0.573	0.279	1.03238e-32	Pfdn1
1.01167e-36	0.338431	0.97	0.761	1.15026e-32	ATPsynG
1.05688e-36	0.279842	0.237	0.072	1.20167e-32	pho
1.52588e-36	0.14763	0.369	0.15	1.73492e-32	mRpL23
1.56609e-36	0.267977	0.386	0.166	1.78065e-32	RpLP0-like
2.11174e-36	0.136795	0.349	0.137	2.40105e-32	Arl6IP1
2.28099e-36	0.163254	0.536	0.253	2.59349e-32	CG14434
2.39953e-36	0.287496	0.191	0.048	2.72827e-32	asRNA:CR43957
2.79397e-36	0.134859	0.485	0.22	3.17675e-32	mrva
2.87883e-36	0.167669	0.195	0.048	3.27323e-32	Det
3.40609e-36	0.215994	0.583	0.293	3.87273e-32	CG40045
3.53363e-36	0.162925	0.251	0.08	4.01773e-32	CG34125
3.94419e-36	0.192641	0.391	0.165	4.48455e-32	sau
4.37775e-36	0.146474	0.36	0.145	4.9775e-32	sqh
5.34622e-36	0.23022	0.559	0.277	6.07865e-32	unc-13
5.52834e-36	0.111027	0.399	0.165	6.28572e-32	GstE12
6.27464e-36	0.302854	0.443	0.207	7.13426e-32	Not3
6.30997e-36	0.190639	0.337	0.131	7.17443e-32	Rga
8.56166e-36	0.309031	0.596	0.311	9.73461e-32	CycE
8.9876e-36	0.201976	0.443	0.199	1.02189e-31	mRpL12
9.22611e-36	0.206231	0.414	0.182	1.04901e-31	Droj2
9.2633e-36	0.213823	0.48	0.226	1.05324e-31	CG8223
9.92723e-36	0.178904	0.435	0.196	1.12873e-31	nudC
1.00022e-35	0.181412	0.609	0.304	1.13725e-31	CG7154
1.18521e-35	0.208041	0.461	0.212	1.34758e-31	ovo
1.43446e-35	0.177167	0.455	0.207	1.63098e-31	PDCD-5
1.45529e-35	0.248135	0.48	0.229	1.65466e-31	Taldo
1.81959e-35	0.255948	0.443	0.205	2.06887e-31	kuk
2.09773e-35	0.124419	0.471	0.216	2.38512e-31	Rs1
2.1518e-35	0.130895	0.283	0.099	2.4466e-31	anne
2.28321e-35	0.163058	0.409	0.179	2.59601e-31	CG11791
2.30075e-35	0.220645	0.586	0.29	2.61595e-31	SdhC
2.65694e-35	0.266197	0.273	0.094	3.02094e-31	CG43085
2.79436e-35	0.52122	0.372	0.161	3.17719e-31	lncRNA:CR33938
2.86447e-35	0.330817	0.964	0.756	3.2569e-31	COX7C
3.06452e-35	0.154272	0.396	0.171	3.48436e-31	Rpb5
3.17602e-35	0.168132	0.462	0.213	3.61114e-31	Tim8
3.18258e-35	0.191584	0.267	0.092	3.6186e-31	CG11555
5.12265e-35	0.151743	0.296	0.108	5.82445e-31	Zip102B
5.50942e-35	0.137106	0.361	0.146	6.26421e-31	AP-2sigma
5.92539e-35	0.202868	0.528	0.258	6.73716e-31	RPA3
7.19874e-35	0.124172	0.314	0.119	8.18497e-31	Caf1-55
7.21416e-35	0.142097	0.443	0.202	8.2025e-31	mt:ND3
7.22271e-35	0.161546	0.431	0.194	8.21222e-31	SelT
8.68219e-35	0.229211	0.391	0.17	9.87165e-31	Nup153
1.10783e-34	0.19957	0.307	0.116	1.2596e-30	flfl
1.12778e-34	0.247794	0.188	0.048	1.28228e-30	vtd
1.14078e-34	0.159005	0.367	0.154	1.29707e-30	Smn
1.64466e-34	0.229867	0.279	0.101	1.86998e-30	tud
1.67343e-34	0.283067	0.678	0.369	1.90269e-30	Socs36E
1.93173e-34	0.338121	0.901	0.589	2.19638e-30	Rap1
2.0369e-34	0.154683	0.259	0.088	2.31596e-30	CG7519
2.2458e-34	0.147322	0.423	0.189	2.55348e-30	Uhg4
2.29506e-34	0.223749	0.204	0.058	2.60948e-30	DppIII
2.55978e-34	0.195281	0.284	0.104	2.91047e-30	Chmp1
2.5693e-34	0.200712	0.297	0.114	2.92129e-30	Ibf2
3.9092e-34	0.171871	0.386	0.167	4.44476e-30	CG14210
4.19834e-34	0.190787	0.381	0.163	4.77351e-30	Spase22-23
4.53308e-34	0.216873	0.583	0.299	5.15411e-30	RpS15Ab
4.78966e-34	0.154034	0.281	0.102	5.44584e-30	CG18190
4.89166e-34	0.169554	0.248	0.082	5.56182e-30	BI-1
5.67272e-34	0.154135	0.489	0.232	6.44989e-30	trx
6.10622e-34	0.175457	0.317	0.124	6.94277e-30	Crk
6.34968e-34	0.149888	0.441	0.204	7.21958e-30	ND-19
6.49102e-34	0.354566	0.872	0.556	7.38029e-30	COX5B
7.52535e-34	0.188314	0.38	0.16	8.55633e-30	CG30172
9.4557e-34	0.117948	0.47	0.218	1.07511e-29	CG32409
1.05862e-33	0.299132	0.271	0.096	1.20366e-29	CG9686
1.09357e-33	0.203386	0.338	0.141	1.24339e-29	Txl
1.14599e-33	0.167501	0.316	0.124	1.303e-29	Rpn12
1.44291e-33	0.318388	0.278	0.106	1.64059e-29	Su(var)2-HP2
1.45785e-33	0.189376	0.553	0.273	1.65757e-29	Prosalpha2
1.47062e-33	0.192987	0.503	0.246	1.6721e-29	CG11858
1.64038e-33	0.320985	0.941	0.694	1.86511e-29	levy
1.74081e-33	0.18073	0.233	0.074	1.9793e-29	dlp
1.84644e-33	0.198336	0.288	0.108	2.09941e-29	Lamp1
1.89438e-33	0.158239	0.381	0.162	2.15391e-29	uex
2.19822e-33	0.151443	0.228	0.072	2.49938e-29	CrebA
2.43301e-33	0.118211	0.49	0.235	2.76633e-29	CG10077
2.92251e-33	0.148206	0.277	0.101	3.32289e-29	CG4646
4.21838e-33	0.329302	0.995	0.863	4.7963e-29	Act5C
4.2854e-33	0.286534	0.789	0.453	4.8725e-29	RpII18
4.76376e-33	0.188696	0.305	0.119	5.4164e-29	pont
4.81843e-33	0.327064	0.83	0.51	5.47855e-29	Su(var)205
4.90774e-33	0.245451	0.739	0.404	5.58011e-29	SmB
5.08042e-33	0.242692	0.21	0.065	5.77644e-29	Moca-cyp
5.24027e-33	0.202758	0.147	0.029	5.95819e-29	EMC8-9
5.31111e-33	0.16722	0.308	0.123	6.03873e-29	Pop5
6.09944e-33	0.176636	0.234	0.076	6.93506e-29	Ank
6.23645e-33	0.178332	0.254	0.087	7.09084e-29	msl-1
6.34269e-33	0.167092	0.249	0.084	7.21163e-29	Nnf1a
7.11019e-33	0.252097	0.203	0.059	8.08428e-29	PlexB
9.31253e-33	0.18655	0.306	0.121	1.05884e-28	san
9.76675e-33	0.328637	0.864	0.53	1.11048e-28	RNASEK
1.03413e-32	0.179844	0.285	0.107	1.1758e-28	CG3335
1.21158e-32	0.288013	0.73	0.415	1.37756e-28	Ssdp
1.21231e-32	0.1706	0.221	0.07	1.37839e-28	Spf45
1.23441e-32	0.211389	0.619	0.325	1.40352e-28	Nurf-38
1.30669e-32	0.314444	0.546	0.285	1.4857e-28	eIF4G1
1.40468e-32	0.166602	0.406	0.184	1.59712e-28	Chrac-14
1.43663e-32	0.182904	0.447	0.207	1.63345e-28	miple1
1.59918e-32	0.177905	0.279	0.104	1.81826e-28	viaf
1.61783e-32	0.196588	0.225	0.072	1.83948e-28	bcn92
1.89401e-32	0.15327	0.3	0.118	2.15349e-28	alpha-PheRS
1.94505e-32	0.146934	0.333	0.136	2.21152e-28	NFAT
2.0763e-32	0.176112	0.333	0.137	2.36075e-28	CG9143
2.11533e-32	0.234131	0.193	0.054	2.40514e-28	CG31998
2.35536e-32	0.180419	0.386	0.174	2.67804e-28	mge
2.43604e-32	0.154023	0.301	0.118	2.76978e-28	CG6891
2.45561e-32	0.309368	0.893	0.565	2.79203e-28	ATPsynCF6
2.45838e-32	0.162407	0.486	0.235	2.79518e-28	Syb
2.59294e-32	0.1779	0.207	0.061	2.94817e-28	cta
2.73016e-32	0.358047	0.86	0.541	3.10419e-28	CG11267
2.88937e-32	0.187677	0.375	0.167	3.28522e-28	rump
3.05989e-32	0.159306	0.325	0.132	3.47909e-28	bou
3.42017e-32	0.181004	0.27	0.1	3.88874e-28	CG11885
3.72635e-32	0.100888	0.393	0.172	4.23686e-28	hrm
3.96886e-32	0.213247	0.167	0.04	4.51259e-28	PRL-1
4.03152e-32	0.207153	0.225	0.072	4.58384e-28	cer
4.15547e-32	0.222925	0.301	0.12	4.72477e-28	Magi
4.30542e-32	0.188163	0.38	0.167	4.89526e-28	CG41099
4.43957e-32	0.155359	0.329	0.135	5.04779e-28	CG3655
4.70407e-32	0.109125	0.244	0.083	5.34853e-28	IntS6
6.26921e-32	0.203395	0.647	0.345	7.12809e-28	Psi
6.44793e-32	0.164592	0.272	0.102	7.3313e-28	thoc7
6.52469e-32	0.197288	0.321	0.131	7.41857e-28	eRF3
6.962e-32	0.256034	0.622	0.338	7.91579e-28	CG10939
7.2812e-32	0.205832	0.197	0.057	8.27873e-28	CG2767
7.70805e-32	0.157528	0.407	0.184	8.76405e-28	CaMKII
8.66201e-32	0.166809	0.588	0.301	9.8487e-28	ND-B16.6
8.81007e-32	0.149676	0.568	0.283	1.0017e-27	skd
8.88466e-32	0.172657	0.596	0.308	1.01019e-27	Pfdn2
9.29987e-32	0.128268	0.225	0.072	1.0574e-27	Cks85A
1.02849e-31	0.136491	0.311	0.125	1.1694e-27	HDAC1
1.10635e-31	0.115271	0.464	0.22	1.25791e-27	Tnpo
1.17787e-31	0.160546	0.222	0.071	1.33924e-27	CG13994
1.21579e-31	0.190309	0.246	0.087	1.38236e-27	Grx1
1.2793e-31	0.164409	0.332	0.138	1.45456e-27	rept
1.4247e-31	0.194099	0.591	0.311	1.61989e-27	CG15019
1.4738e-31	0.284165	0.353	0.157	1.67572e-27	E(bx)
1.64485e-31	0.132348	0.299	0.118	1.87019e-27	ScsbetaA
1.77929e-31	0.185533	0.673	0.353	2.02305e-27	tou
1.86736e-31	0.153385	0.35	0.15	2.12318e-27	Iswi
1.87904e-31	0.224795	0.565	0.295	2.13646e-27	mahe
2.07883e-31	0.186017	0.377	0.169	2.36363e-27	Inx3
2.27281e-31	0.112228	0.268	0.098	2.58419e-27	Su(H)
2.33984e-31	0.265971	0.309	0.128	2.6604e-27	CG42232
2.42925e-31	0.110801	0.336	0.139	2.76206e-27	Rab2
2.52097e-31	0.213672	0.498	0.251	2.86635e-27	La
2.6977e-31	0.152175	0.203	0.061	3.06728e-27	epsilonCOP
3.02021e-31	0.235904	0.399	0.186	3.43398e-27	CBP
3.35442e-31	0.183024	0.133	0.024	3.81397e-27	lncRNA:CR42491
3.46231e-31	0.112884	0.391	0.174	3.93664e-27	Nop17l
3.54335e-31	0.126734	0.349	0.147	4.02879e-27	CSN8
4.01882e-31	0.14138	0.287	0.112	4.56939e-27	Naa40
4.06032e-31	0.170622	0.363	0.16	4.61659e-27	smid
4.41487e-31	0.135962	0.522	0.262	5.01971e-27	mago
4.74354e-31	0.142054	0.469	0.227	5.3934e-27	Clc
5.22253e-31	0.247752	0.77	0.433	5.93801e-27	SmE
6.08988e-31	0.115412	0.469	0.225	6.92419e-27	Gprk2
6.19461e-31	0.226281	0.236	0.083	7.04327e-27	Mlc-c
7.16969e-31	0.175754	0.163	0.04	8.15194e-27	veli
7.68832e-31	0.196285	0.566	0.296	8.74162e-27	Prosbeta6
7.79236e-31	0.151652	0.464	0.225	8.85991e-27	mtSSB
7.80983e-31	0.152689	0.33	0.139	8.87978e-27	HUWE1
9.13725e-31	0.146141	0.243	0.085	1.0389e-26	e(y)1
9.8712e-31	0.140095	0.268	0.102	1.12236e-26	Ufc1
1.04168e-30	0.136828	0.313	0.129	1.18439e-26	PNUTS
1.0434e-30	0.212981	0.214	0.07	1.18635e-26	AP-2alpha
1.10661e-30	0.180801	0.709	0.384	1.25821e-26	ND-B14
1.1185e-30	0.165486	0.478	0.234	1.27173e-26	fra
1.15203e-30	0.147048	0.469	0.228	1.30986e-26	sima
1.27179e-30	0.197065	0.663	0.357	1.44603e-26	lwr
1.3746e-30	0.107491	0.338	0.142	1.56292e-26	CG17734
1.46309e-30	0.297693	0.815	0.505	1.66354e-26	eIF1
1.68355e-30	0.191677	0.269	0.104	1.9142e-26	Csp
1.96875e-30	0.176832	0.36	0.162	2.23847e-26	Rab11
2.08857e-30	0.139872	0.281	0.109	2.3747e-26	CG8993
2.14894e-30	0.173994	0.197	0.06	2.44334e-26	sti
2.22073e-30	0.17117	0.321	0.135	2.52497e-26	CG32069
2.28247e-30	0.164775	0.573	0.299	2.59517e-26	Cyt-b5
2.33437e-30	0.157057	0.33	0.142	2.65418e-26	Egfr
2.40597e-30	0.207296	0.23	0.081	2.73559e-26	Rrp46
2.54472e-30	0.171474	0.26	0.097	2.89335e-26	CG17266
2.62802e-30	0.210311	0.619	0.329	2.98806e-26	Prosalpha3
2.65373e-30	0.201957	0.388	0.182	3.0173e-26	Gp150
2.71707e-30	0.199637	0.571	0.297	3.08931e-26	CCT7
2.71987e-30	0.130757	0.262	0.098	3.09249e-26	Bka
3.19078e-30	0.171097	0.297	0.12	3.62791e-26	LRP1
3.30472e-30	0.112217	0.26	0.096	3.75747e-26	LSm1
3.31598e-30	0.136559	0.23	0.078	3.77027e-26	GstD3
4.58253e-30	0.139463	0.65	0.347	5.21034e-26	shg
5.43857e-30	0.156041	0.336	0.146	6.18366e-26	aurB
5.65628e-30	0.124848	0.329	0.14	6.43119e-26	Map60
6.08266e-30	0.106694	0.478	0.235	6.91598e-26	Arpc4
6.1038e-30	0.131001	0.287	0.114	6.94002e-26	Pcl
6.27058e-30	0.121571	0.23	0.079	7.12965e-26	rl
6.51241e-30	0.122981	0.496	0.248	7.40461e-26	CG12288
6.57234e-30	0.150331	0.33	0.141	7.47275e-26	RanGAP
7.07412e-30	0.12629	0.193	0.057	8.04328e-26	Slmap
7.07995e-30	0.125687	0.426	0.202	8.04991e-26	CG10543
7.41326e-30	0.15197	0.304	0.124	8.42888e-26	SpdS
8.44505e-30	0.104831	0.495	0.245	9.60202e-26	Rpn11
8.49434e-30	0.168431	0.362	0.165	9.65806e-26	Apt1
9.19981e-30	0.161008	0.441	0.215	1.04602e-25	Dph5
9.59756e-30	0.201897	0.167	0.044	1.09124e-25	Ptp69D
1.0229e-29	0.364253	0.946	0.711	1.16303e-25	ogre
1.50333e-29	0.146932	0.246	0.089	1.70928e-25	mRpL17
1.6565e-29	0.158896	0.328	0.142	1.88344e-25	Fas1
1.9604e-29	0.175817	0.251	0.093	2.22898e-25	Rpt5
1.98998e-29	0.142881	0.311	0.13	2.2626e-25	Dhfr
2.02502e-29	0.150222	0.297	0.121	2.30245e-25	Cypl
2.15175e-29	0.123907	0.381	0.172	2.44653e-25	CG9917
2.48411e-29	0.131149	0.52	0.267	2.82443e-25	x16
2.62953e-29	0.132752	0.193	0.059	2.98977e-25	lft
2.66352e-29	0.169759	0.188	0.056	3.02842e-25	l(3)72Ab
2.88016e-29	0.154966	0.222	0.077	3.27475e-25	CG5323
2.91273e-29	0.167071	0.249	0.092	3.31177e-25	borr
2.99479e-29	0.130621	0.472	0.234	3.40508e-25	Sirup
3.04872e-29	0.130466	0.345	0.152	3.46639e-25	Atg8a
3.25183e-29	0.19896	0.636	0.352	3.69733e-25	SF2
3.4592e-29	0.156414	0.354	0.16	3.93311e-25	LanB1
3.60531e-29	0.156989	0.247	0.091	4.09924e-25	CG9577
4.15325e-29	0.284457	0.697	0.409	4.72224e-25	Hsp23
4.15614e-29	0.13593	0.459	0.227	4.72553e-25	CCT1
4.26056e-29	0.109091	0.453	0.221	4.84425e-25	CG17202
4.26941e-29	0.132941	0.267	0.104	4.85432e-25	Edc3
4.99829e-29	0.302592	0.962	0.77	5.68305e-25	SNRPG
5.22365e-29	0.148869	0.408	0.196	5.93929e-25	Echs1
5.3938e-29	0.125572	0.239	0.087	6.13275e-25	CG9107
5.70048e-29	0.21107	0.687	0.384	6.48145e-25	Aps
5.88784e-29	0.111938	0.332	0.144	6.69447e-25	CSN6
6.50977e-29	0.205589	0.686	0.385	7.40161e-25	Pabp2
6.87946e-29	0.145566	0.134	0.028	7.82195e-25	CG15387
8.15085e-29	0.229097	0.163	0.043	9.26752e-25	apolpp
8.32155e-29	0.1666	0.19	0.059	9.4616e-25	l(1)10Bb
1.05294e-28	0.142137	0.368	0.171	1.19719e-24	Rpn8
1.1211e-28	0.144719	0.444	0.22	1.27469e-24	CG6523
1.12497e-28	0.131902	0.168	0.046	1.2791e-24	HEATR2
1.14121e-28	0.254583	0.629	0.352	1.29756e-24	Tpi
1.20874e-28	0.138177	0.232	0.083	1.37433e-24	Dpy-30L1
1.24648e-28	0.116091	0.412	0.198	1.41725e-24	eIF2gamma
1.25698e-28	0.103451	0.389	0.181	1.42919e-24	geminin
1.25854e-28	0.144611	0.322	0.139	1.43096e-24	G9a
1.28811e-28	0.156124	0.151	0.037	1.46458e-24	CG11050
1.467e-28	0.166093	0.333	0.146	1.66798e-24	CSN5
1.60656e-28	0.161999	0.236	0.086	1.82666e-24	su(Hw)
1.63551e-28	0.15119	0.349	0.16	1.85958e-24	ec
1.68592e-28	0.1303	0.296	0.12	1.91689e-24	Npc2a
1.74048e-28	0.159168	0.355	0.163	1.97892e-24	CG9135
2.05917e-28	0.156198	0.621	0.331	2.34127e-24	Hrb98DE
2.0784e-28	0.152794	0.292	0.12	2.36314e-24	Cals
2.25171e-28	0.165475	0.318	0.14	2.56019e-24	CG2918
2.26878e-28	0.140376	0.236	0.086	2.5796e-24	Men
2.28573e-28	0.122043	0.253	0.095	2.59888e-24	gb
2.30974e-28	0.126407	0.322	0.137	2.62617e-24	tacc
2.32462e-28	0.167923	0.204	0.067	2.6431e-24	CG3909
2.4731e-28	0.17698	0.415	0.203	2.81192e-24	Nup358
2.53896e-28	0.169157	0.373	0.174	2.8868e-24	CG5355
2.64189e-28	0.167983	0.206	0.068	3.00383e-24	CG7970
2.94455e-28	0.307075	0.155	0.04	3.34795e-24	Hsp70Ab
3.10988e-28	0.116818	0.303	0.127	3.53593e-24	CG4101
3.27865e-28	0.127834	0.184	0.055	3.72782e-24	be
3.29727e-28	0.110535	0.354	0.16	3.74899e-24	SdhB
3.5908e-28	0.146606	0.189	0.059	4.08274e-24	Srlp
3.61633e-28	0.141149	0.393	0.187	4.11177e-24	CG11873
3.7241e-28	0.172568	0.164	0.045	4.2343e-24	EndoGI
3.77879e-28	0.128186	0.506	0.261	4.29649e-24	REG
3.81396e-28	0.169659	0.171	0.049	4.33648e-24	Eip74EF
4.40505e-28	0.150033	0.169	0.047	5.00855e-24	CG8939
4.54885e-28	0.10578	0.415	0.198	5.17205e-24	alph
5.49387e-28	0.244191	0.799	0.474	6.24653e-24	mRpL34
5.55216e-28	0.104524	0.465	0.234	6.31281e-24	Dlc90F
5.64927e-28	0.183912	0.243	0.092	6.42322e-24	mRpL44
6.38809e-28	0.133893	0.34	0.154	7.26326e-24	Chrac-16
7.97799e-28	0.100995	0.507	0.258	9.07097e-24	CG3226
1.0231e-27	0.374721	0.874	0.579	1.16327e-23	lncRNA:noe
1.07447e-27	0.12717	0.338	0.152	1.22167e-23	bin3
1.09685e-27	0.164812	0.564	0.301	1.24712e-23	CCT4
1.20764e-27	0.124724	0.158	0.042	1.37309e-23	didum
1.37756e-27	0.137379	0.191	0.061	1.56628e-23	Fdx2
1.6129e-27	0.143596	0.169	0.048	1.83387e-23	Unc-76
1.67234e-27	0.162545	0.381	0.182	1.90145e-23	p120ctn
1.69538e-27	0.157621	0.275	0.11	1.92764e-23	AnxB9
2.09626e-27	0.138438	0.531	0.281	2.38345e-23	ND-B17.2
2.22747e-27	0.121688	0.229	0.083	2.53264e-23	Cp190
2.28016e-27	0.121912	0.287	0.12	2.59254e-23	Vha68-2
2.47392e-27	0.130127	0.578	0.308	2.81284e-23	Pfdn6
2.52837e-27	0.116536	0.184	0.057	2.87475e-23	CG18178
2.66997e-27	0.152967	0.27	0.111	3.03576e-23	CG33941
2.68215e-27	0.17534	0.535	0.283	3.0496e-23	Dek
2.70698e-27	0.283985	0.953	0.747	3.07784e-23	roh
3.07598e-27	0.132528	0.211	0.074	3.49739e-23	c12.1
3.09039e-27	0.13361	0.199	0.066	3.51378e-23	CG6028
3.41948e-27	0.145345	0.683	0.378	3.88795e-23	cg
3.45552e-27	0.136956	0.438	0.22	3.92892e-23	Mpcp2
3.87636e-27	0.152436	0.431	0.213	4.40742e-23	Pgant9
3.89131e-27	0.125749	0.532	0.281	4.42442e-23	Uch-L5
3.95555e-27	0.178237	0.249	0.098	4.49746e-23	Rbm13
4.00286e-27	0.17672	0.243	0.094	4.55126e-23	CG2811
4.10636e-27	0.111219	0.288	0.122	4.66893e-23	Cks30A
4.29402e-27	0.125591	0.283	0.118	4.8823e-23	CG15922
5.47801e-27	0.38995	0.949	0.68	6.22849e-23	CG2852
5.69439e-27	0.131581	0.164	0.047	6.47452e-23	Uggt
6.00152e-27	0.167947	0.42	0.21	6.82373e-23	RhoGDI
6.44023e-27	0.19061	0.205	0.071	7.32254e-23	Ts
6.56e-27	0.118682	0.316	0.14	7.45872e-23	Gyf
6.79317e-27	0.170144	0.74	0.43	7.72383e-23	Sin3A
7.25292e-27	0.107475	0.317	0.141	8.24657e-23	mt:ND2
7.51305e-27	0.113688	0.59	0.32	8.54233e-23	CkIalpha
8.41247e-27	0.161775	0.155	0.042	9.56498e-23	CG2519
8.82017e-27	0.167275	0.222	0.082	1.00285e-22	Hcf
9.62941e-27	0.128569	0.388	0.189	1.09486e-22	Rpn10
1.06986e-26	0.131153	0.194	0.064	1.21643e-22	nahoda
1.09063e-26	0.111359	0.179	0.055	1.24005e-22	Vps2
1.11555e-26	0.130117	0.417	0.205	1.26838e-22	Tudor-SN
1.24352e-26	0.149022	0.499	0.262	1.41389e-22	Ak2
1.33361e-26	0.14897	0.166	0.049	1.51632e-22	O-fut1
1.68438e-26	0.201936	0.188	0.061	1.91514e-22	mira
2.09448e-26	0.109759	0.479	0.248	2.38143e-22	ReepB
2.1269e-26	0.161867	0.18	0.059	2.41829e-22	ppan
2.29778e-26	0.136892	0.404	0.2	2.61258e-22	Sps1
2.39228e-26	0.174091	0.205	0.073	2.72002e-22	CG4572
2.40489e-26	0.167734	0.72	0.405	2.73436e-22	Glo1
2.47756e-26	0.130117	0.215	0.077	2.81699e-22	chb
2.57003e-26	0.359995	0.541	0.325	2.92213e-22	E(spl)m5-HLH
2.57312e-26	0.189573	0.314	0.145	2.92563e-22	PlexA
2.66501e-26	0.149454	0.664	0.37	3.03012e-22	Prosalpha5
3.31695e-26	0.13184	0.151	0.041	3.77137e-22	kug
3.96791e-26	0.100028	0.514	0.267	4.51151e-22	CG3224
4.00432e-26	0.140091	0.257	0.103	4.55291e-22	l(2)k09913
4.18797e-26	0.120136	0.458	0.236	4.76173e-22	CG3760
4.47291e-26	0.156452	0.135	0.033	5.0857e-22	Trs20
4.90394e-26	0.143848	0.188	0.062	5.57578e-22	SMC5
5.06074e-26	0.191141	0.509	0.274	5.75406e-22	DnaJ-1
5.64479e-26	0.165684	0.18	0.059	6.41813e-22	CG12379
6.16024e-26	0.133441	0.347	0.161	7.00419e-22	wde
6.81674e-26	0.107654	0.412	0.204	7.75063e-22	lig
6.95422e-26	0.225647	0.717	0.426	7.90695e-22	NHP2
7.30985e-26	0.894124	0.945	0.738	8.3113e-22	Obp99a
7.63148e-26	0.104885	0.434	0.218	8.67699e-22	CG4390
7.82004e-26	0.109225	0.191	0.064	8.89138e-22	Rpb7
8.13098e-26	0.117489	0.213	0.077	9.24492e-22	Mtpbeta
9.62907e-26	0.157175	0.161	0.047	1.09483e-21	Spc25
1.03965e-25	0.117391	0.274	0.115	1.18208e-21	CG1142
1.12822e-25	0.173368	0.681	0.381	1.28279e-21	Tom20
1.25881e-25	0.102433	0.318	0.144	1.43127e-21	Bub3
1.26565e-25	0.169816	0.143	0.038	1.43905e-21	SIFa
1.32236e-25	0.263808	0.875	0.555	1.50352e-21	CG13551
1.47424e-25	0.110042	0.232	0.091	1.67621e-21	dgt2
1.47768e-25	0.136927	0.221	0.083	1.68012e-21	CG12173
1.8702e-25	0.173925	0.162	0.048	2.12641e-21	mav
2.15972e-25	0.174609	0.154	0.045	2.45561e-21	Xpac
2.17243e-25	0.1142	0.29	0.126	2.47005e-21	CG5757
2.2547e-25	0.142833	0.488	0.257	2.5636e-21	P32
2.45799e-25	0.118237	0.507	0.265	2.79473e-21	Rpt6
2.54373e-25	0.154835	0.208	0.076	2.89222e-21	Ak6
2.87945e-25	0.166979	0.241	0.097	3.27394e-21	CG3262
3.39168e-25	0.128866	0.151	0.043	3.85634e-21	fwe
4.54863e-25	0.118281	0.203	0.072	5.17179e-21	CG30105
5.49899e-25	0.105815	0.18	0.06	6.25236e-21	Lsm10
5.55401e-25	0.102625	0.504	0.262	6.31491e-21	eIF2alpha
5.73697e-25	0.27518	0.383	0.197	6.52294e-21	tll
7.14123e-25	0.110819	0.479	0.252	8.11957e-21	ND-20
7.41413e-25	0.228174	0.836	0.51	8.42986e-21	SmD2
7.60965e-25	0.153619	0.192	0.066	8.65217e-21	CG13773
8.29711e-25	0.11369	0.639	0.353	9.43382e-21	Sdc
8.35079e-25	0.105826	0.293	0.13	9.49485e-21	GstS1
8.60524e-25	0.110159	0.191	0.066	9.78416e-21	CG42376
8.88525e-25	0.13214	0.24	0.097	1.01025e-20	hpRNA:CR32207
9.24549e-25	0.135725	0.199	0.071	1.05121e-20	Mes2
9.54857e-25	0.125174	0.293	0.13	1.08567e-20	lncRNA:CR42862
1.0375e-24	0.131954	0.201	0.072	1.17964e-20	CG17883
1.11196e-24	0.147401	0.625	0.355	1.26429e-20	Tapdelta
1.13515e-24	0.357038	0.618	0.39	1.29066e-20	E(spl)m7-HLH
1.20833e-24	0.158713	0.14	0.038	1.37387e-20	holn1
1.27367e-24	0.217906	0.692	0.403	1.44817e-20	CG1943
1.32961e-24	0.130449	0.178	0.059	1.51177e-20	sgll
1.41157e-24	0.129903	0.624	0.352	1.60495e-20	ben
1.42778e-24	0.158759	0.22	0.085	1.62339e-20	l(2)gl
1.43098e-24	0.113177	0.192	0.066	1.62703e-20	Akh
1.86092e-24	0.164403	0.625	0.354	2.11587e-20	SkpA
2.62682e-24	0.138769	0.186	0.065	2.9867e-20	MSBP
2.72541e-24	0.139723	0.153	0.046	3.09879e-20	Ehbp1
3.10045e-24	0.149767	0.175	0.059	3.52521e-20	Catsup
3.32608e-24	0.128715	0.21	0.077	3.78175e-20	CAH1
3.36493e-24	0.158719	0.15	0.044	3.82592e-20	Rtf1
3.37197e-24	0.224621	0.67	0.387	3.83393e-20	corto
3.48123e-24	0.110032	0.233	0.093	3.95815e-20	Vps25
3.97252e-24	0.502157	0.266	0.119	4.51676e-20	cv-c
4.02951e-24	0.127658	0.183	0.064	4.58155e-20	Bruce
4.04309e-24	0.186106	0.765	0.456	4.59699e-20	CG17776
4.39499e-24	0.139735	0.191	0.067	4.9971e-20	mRpL24
4.93766e-24	0.14994	0.152	0.045	5.61412e-20	dia
5.68524e-24	0.11489	0.318	0.15	6.46412e-20	Dhod
6.02386e-24	0.126913	0.354	0.173	6.84913e-20	SerRS
6.18721e-24	0.178962	0.664	0.383	7.03485e-20	vig
6.35594e-24	0.221727	0.27	0.121	7.2267e-20	CG44325
6.45206e-24	0.100068	0.28	0.125	7.33599e-20	Pcd
6.57099e-24	0.142024	0.2	0.075	7.47122e-20	nclb
6.61684e-24	0.109557	0.187	0.065	7.52334e-20	rno
6.69441e-24	0.148688	0.151	0.045	7.61154e-20	Zir
7.09631e-24	0.154867	0.166	0.053	8.0685e-20	GEFmeso
8.51031e-24	0.107305	0.251	0.105	9.67623e-20	ds
9.90423e-24	0.103836	0.22	0.086	1.12611e-19	CG8924
1.15044e-23	0.133338	0.225	0.089	1.30805e-19	CG8149
1.32316e-23	0.127286	0.214	0.083	1.50444e-19	sov
1.35331e-23	0.127773	0.186	0.066	1.53872e-19	CG15891
1.42624e-23	0.100142	0.345	0.17	1.62164e-19	Mtor
1.44704e-23	0.119633	0.198	0.073	1.64528e-19	Rheb
1.82503e-23	0.163554	0.168	0.056	2.07505e-19	Apf
1.92454e-23	0.100605	0.328	0.157	2.1882e-19	Cpsf5
1.93525e-23	0.141798	0.172	0.057	2.20038e-19	CG8675
2.34116e-23	0.195767	0.32	0.156	2.6619e-19	E(spl)mdelta-HLH
2.62976e-23	0.128988	0.231	0.094	2.99003e-19	NO66
2.69457e-23	0.106447	0.403	0.207	3.06373e-19	RPA2
3.20272e-23	0.173545	0.18	0.064	3.64149e-19	CG11077
3.24003e-23	0.253334	0.843	0.549	3.68391e-19	CG34200
3.64607e-23	0.14328	0.183	0.065	4.14558e-19	CG3902
3.83976e-23	0.184843	0.76	0.45	4.36581e-19	Roc1a
4.83201e-23	0.108852	0.449	0.239	5.494e-19	upSET
4.84041e-23	0.116738	0.206	0.079	5.50354e-19	CG14894
5.05442e-23	0.136119	0.404	0.211	5.74687e-19	Top2
5.07949e-23	0.116564	0.194	0.071	5.77538e-19	Mad
5.10815e-23	0.245532	0.208	0.082	5.80797e-19	tinc
5.19161e-23	0.183641	0.22	0.089	5.90286e-19	Dtg
5.2485e-23	0.215679	0.477	0.264	5.96755e-19	robo2
5.43752e-23	0.324378	0.838	0.558	6.18246e-19	nmo
5.55084e-23	0.166103	0.784	0.467	6.3113e-19	kud
8.43485e-23	0.117033	0.375	0.192	9.59043e-19	dom
9.98341e-23	0.12513	0.533	0.298	1.13511e-18	Prosbeta4
1.08207e-22	0.112085	0.259	0.114	1.23032e-18	FASN1
1.09387e-22	0.10002	0.199	0.076	1.24372e-18	Tsp97E
1.43147e-22	0.259844	0.864	0.586	1.62759e-18	Act42A
1.54845e-22	0.190585	0.643	0.379	1.76058e-18	wb
1.72228e-22	0.180995	0.16	0.054	1.95823e-18	yip2
1.87133e-22	0.121684	0.207	0.081	2.1277e-18	cno
2.11909e-22	0.10682	0.193	0.072	2.4094e-18	Pli
2.18811e-22	0.126858	0.638	0.366	2.48789e-18	CG42674
2.30166e-22	0.109396	0.524	0.291	2.61698e-18	ND-SGDH
2.39618e-22	0.134178	0.172	0.061	2.72446e-18	LanB2
4.16319e-22	0.11328	0.301	0.142	4.73355e-18	sle
4.63441e-22	0.108187	0.633	0.362	5.26933e-18	Hel25E
5.08747e-22	0.129462	0.146	0.045	5.78445e-18	Tango1
5.67326e-22	0.173622	0.154	0.05	6.4505e-18	CG10527
6.22962e-22	0.174294	0.757	0.464	7.08308e-18	pcs
7.23239e-22	0.108014	0.188	0.07	8.22323e-18	msd5
7.32579e-22	0.124911	0.16	0.054	8.32942e-18	Tsr1
8.58341e-22	0.148075	0.172	0.061	9.75934e-18	Mys45A
8.98626e-22	0.101594	0.155	0.051	1.02174e-17	cav
9.36827e-22	0.190441	0.79	0.484	1.06517e-17	ND-B12
9.45057e-22	0.189248	0.683	0.401	1.07453e-17	mt:ND5
9.71828e-22	0.113074	0.199	0.078	1.10497e-17	CG3107
1.06089e-21	0.1657	0.707	0.417	1.20623e-17	klar
1.10676e-21	0.101691	0.238	0.103	1.25839e-17	mthl1
1.38008e-21	0.188031	0.841	0.527	1.56915e-17	dUTPase
3.56574e-21	0.242924	0.878	0.576	4.05424e-17	ATPsynO
4.0518e-21	0.123654	0.189	0.073	4.6069e-17	Vps20
4.16205e-21	0.132889	0.186	0.071	4.73225e-17	Taf4
5.27819e-21	0.279864	0.959	0.746	6.00131e-17	HmgZ
5.35824e-21	0.159629	0.829	0.509	6.09231e-17	HINT1
5.48181e-21	0.234597	0.62	0.372	6.23281e-17	kis
8.12221e-21	0.101253	0.362	0.188	9.23495e-17	Cngl
1.77405e-20	0.101342	0.733	0.449	2.0171e-16	mei-P26
2.54103e-20	0.208047	0.298	0.145	2.88916e-16	CG9650
2.86811e-20	0.112631	0.254	0.118	3.26104e-16	cni
3.04044e-20	0.219401	0.816	0.527	3.45698e-16	Calr
3.4302e-20	0.120805	0.221	0.094	3.90014e-16	CG7781
5.70172e-20	0.102832	0.18	0.07	6.48286e-16	Cul3
7.1152e-20	0.139807	0.23	0.103	8.08998e-16	Ten-m
7.39342e-20	0.115342	0.157	0.055	8.40631e-16	Ama
7.63388e-20	0.156595	0.707	0.424	8.67972e-16	vig2
1.01542e-19	0.109671	0.166	0.062	1.15453e-15	Hrs
1.10694e-19	0.173268	0.752	0.463	1.25859e-15	ND-ACP
1.39862e-19	0.107407	0.178	0.069	1.59023e-15	CG12084
1.40527e-19	0.142353	0.738	0.44	1.59779e-15	Prosbeta3
2.18328e-19	0.140349	0.667	0.394	2.48238e-15	PCNA
3.09379e-19	0.271357	0.867	0.591	3.51764e-15	N
3.83121e-19	0.11982	0.164	0.062	4.35608e-15	PSR
3.95683e-19	0.101406	0.213	0.093	4.49892e-15	GstE13
5.14153e-19	0.235791	0.943	0.722	5.84592e-15	CG13364
5.26096e-19	0.115526	0.164	0.063	5.98171e-15	jing
5.98106e-19	0.255581	0.977	0.848	6.80046e-15	mt:Cyt-b
7.98846e-19	0.474485	0.283	0.149	9.08288e-15	scro
1.23879e-18	0.11959	0.799	0.494	1.40851e-14	Oda
1.37975e-18	0.128529	0.175	0.071	1.56878e-14	Cndp2
1.38636e-18	0.182332	0.193	0.081	1.57629e-14	zfh2
1.71183e-18	0.491374	0.193	0.084	1.94635e-14	lncRNA:CR30009
1.95267e-18	0.111872	0.226	0.105	2.22019e-14	CG9775
1.96556e-18	0.238864	0.881	0.605	2.23484e-14	eff
3.51228e-18	0.128653	0.724	0.441	3.99347e-14	Gapdh1
4.6881e-18	0.144712	0.878	0.616	5.33037e-14	Hex-A
5.91771e-18	0.108495	0.743	0.453	6.72844e-14	Jupiter
6.96494e-18	0.172149	0.745	0.489	7.91913e-14	mod
8.3137e-18	0.120386	0.175	0.071	9.45267e-14	Gat
9.88339e-18	0.141868	0.728	0.447	1.12374e-13	scyl
2.12992e-17	0.16572	0.909	0.635	2.42172e-13	MtnA
2.64713e-17	0.136217	0.486	0.289	3.00978e-13	sty
4.9522e-17	0.411175	0.813	0.704	5.63065e-13	E(spl)m8-HLH
1.83339e-16	0.224936	0.99	0.875	2.08456e-12	Bacc
3.81527e-16	0.10097	0.188	0.084	4.33796e-12	CG6227
5.73041e-16	0.188161	0.928	0.701	6.51547e-12	ND-MWFE
1.01743e-15	0.251959	0.836	0.674	1.15682e-11	Hsp26
3.22226e-15	0.139781	0.82	0.558	3.66371e-11	Paf-AHalpha
1.00793e-14	0.168193	0.984	0.839	1.14601e-10	Fkbp12
4.4261e-14	0.203062	0.847	0.596	5.03248e-10	lncRNA:CR45388
2.57626e-13	0.131976	0.278	0.154	2.92921e-09	disco
3.10701e-13	0.191042	0.867	0.631	3.53267e-09	nkd
1.98678e-12	0.137419	0.933	0.709	2.25897e-08	kra
2.96402e-12	0.138724	0.283	0.162	3.37009e-08	Mmp2
1.28175e-11	0.147395	0.894	0.65	1.45735e-07	Gapdh2
2.07372e-11	0.202254	0.378	0.244	2.35782e-07	sca
2.73499e-11	0.163886	0.972	0.818	3.10968e-07	Hsc70-4
4.15277e-11	0.170844	0.889	0.646	4.7217e-07	His2Av
5.60617e-11	0.126895	0.85	0.591	6.37422e-07	mt:ND4
2.07126e-10	0.146788	0.986	0.88	2.35502e-06	hdc
2.3334e-10	0.15048	0.899	0.636	2.65307e-06	COX5A
6.32859e-10	0.154652	0.959	0.762	7.19561e-06	Tctp
2.32187e-09	0.109831	0.709	0.533	2.63996e-05	CG4250
3.4384e-09	0.106246	0.937	0.732	3.90946e-05	fs(1)h
4.81517e-09	0.126908	0.814	0.677	5.47485e-05	mt:tRNA:Ser-GCT
6.86644e-09	0.100773	0.836	0.631	7.80714e-05	hid
1.80518e-08	0.197123	0.986	0.867	0.000205249	fabp
1.25819e-06	0.103945	0.925	0.709	0.0143057	COX6B

## Sheet: Motor N
p_val	avg_log2FC	pct.1	pct.2	p_val_adj	gene
1.06086e-132	1.3844	0.809	0.225	1.2062e-128	lncRNA:alphagamma-element:CR32865
1.61222e-107	1.34938	0.46	0.036	1.8331e-103	Eip74EF
5.94907e-105	1.18976	0.673	0.187	6.76409e-101	tau
9.18211e-96	1.51092	0.767	0.31	1.04401e-91	lncRNA:roX1
6.3729e-91	1.15452	0.447	0.058	7.24599e-87	Myo81F
3.23415e-86	1.32342	0.493	0.092	3.67723e-82	lncRNA:roX2
2.67997e-84	0.837081	0.514	0.091	3.04713e-80	EcR
1.31445e-81	0.90549	0.632	0.186	1.49452e-77	kis
1.61278e-81	0.985802	0.801	0.366	1.83374e-77	l(3)80Fg
6.06573e-81	0.821345	0.646	0.189	6.89674e-77	CG4080
1.2975e-80	1.01964	0.736	0.301	1.47526e-76	Cals
2.06475e-80	0.637605	0.416	0.048	2.34762e-76	CG15353
6.98851e-76	0.947525	0.593	0.18	7.94594e-72	Cadps
1.08825e-73	1.24224	0.907	0.493	1.23734e-69	lncRNA:noe
2.97564e-73	0.861272	0.642	0.219	3.3833e-69	Gprk1
7.07356e-73	0.736245	0.646	0.206	8.04264e-69	Hipk
1.76112e-72	1.08278	0.891	0.545	2.00239e-68	nolo
2.94774e-71	0.707703	0.97	0.726	3.35158e-67	Pdcd4
2.742e-70	0.640463	0.48	0.1	3.11765e-66	Not3
6.83861e-70	0.635654	0.556	0.142	7.7755e-66	Fs(2)Ket
1.74157e-66	0.635538	0.647	0.206	1.98017e-62	corto
2.15507e-66	0.830492	0.782	0.367	2.45031e-62	Lis-1
4.17941e-66	0.617202	0.508	0.121	4.75199e-62	PlexA
1.27548e-65	0.608517	0.356	0.047	1.45022e-61	CG10417
1.21859e-64	0.626933	0.527	0.142	1.38554e-60	CG41099
1.55496e-64	0.975074	0.932	0.668	1.76799e-60	VGlut
5.21597e-64	0.657774	0.786	0.35	5.93055e-60	CG5151
3.36228e-62	0.574181	0.366	0.057	3.82292e-58	pigs
4.75823e-62	0.721872	0.773	0.346	5.41011e-58	GluClalpha
1.15148e-61	0.690982	0.828	0.411	1.30924e-57	beta-Spec
1.22549e-61	0.686557	0.927	0.584	1.39338e-57	unc-13
1.73261e-61	0.561883	0.503	0.13	1.96998e-57	Corin
2.98245e-61	0.73307	0.486	0.13	3.39105e-57	zfh2
3.62671e-61	0.828973	0.459	0.123	4.12356e-57	tsh
1.2053e-60	0.621413	0.366	0.061	1.37042e-56	Dab
3.11508e-60	0.592113	0.412	0.083	3.54185e-56	Nipped-A
3.28976e-60	0.62989	0.608	0.208	3.74046e-56	anne
6.88983e-59	0.873953	0.892	0.602	7.83373e-55	PMCA
8.99568e-59	0.491984	0.446	0.098	1.02281e-54	cnc
1.81688e-58	0.620827	0.422	0.093	2.06579e-54	pho
2.78668e-58	0.578318	0.483	0.126	3.16845e-54	nAChRalpha4
2.88463e-58	0.473215	0.559	0.163	3.27983e-54	pros
8.0155e-58	0.523219	0.485	0.123	9.11362e-54	Patronin
3.27869e-57	0.492721	0.323	0.045	3.72788e-53	CG30428
3.74201e-57	0.517548	0.416	0.09	4.25467e-53	plx
4.79254e-57	0.567835	0.454	0.113	5.44911e-53	CG32017
9.2294e-57	1.02764	0.703	0.351	1.04938e-52	CG14207
1.11153e-56	0.603601	0.387	0.079	1.26381e-52	PlexB
2.65094e-56	0.829007	0.524	0.172	3.01412e-52	cv-2
2.80264e-56	0.487713	0.372	0.069	3.1866e-52	ctrip
6.05851e-56	0.550294	0.37	0.068	6.88853e-52	onecut
6.46342e-56	0.493194	0.758	0.306	7.34891e-52	CG6700
8.00149e-56	0.581332	0.69	0.281	9.09769e-52	mahe
9.22463e-56	0.718906	0.954	0.688	1.04884e-51	CG10527
3.11608e-55	0.488804	0.45	0.112	3.54298e-51	Thd1
8.67434e-55	0.499808	0.982	0.797	9.86273e-51	rin
1.70862e-54	0.457259	0.275	0.027	1.9427e-50	Wnk
2.10339e-54	0.444586	0.477	0.127	2.39156e-50	CG12099
1.04119e-53	0.482158	0.348	0.062	1.18383e-49	E(bx)
1.83774e-53	0.554764	0.553	0.178	2.08951e-49	Dscam1
2.14361e-53	0.558295	0.371	0.076	2.43729e-49	CG13868
3.39959e-53	0.566556	0.642	0.251	3.86534e-49	Pka-R1
3.79252e-53	0.529639	0.529	0.165	4.31209e-49	zip
5.56857e-53	0.473931	0.477	0.132	6.33146e-49	lncRNA:CR42862
1.04309e-52	0.470406	0.363	0.071	1.186e-48	Acn
1.07021e-52	0.499853	0.347	0.063	1.21683e-48	vtd
1.68734e-52	0.762777	0.915	0.652	1.91851e-48	eff
2.07046e-52	0.408743	0.342	0.06	2.35412e-48	CG31998
2.27874e-52	0.362377	0.602	0.193	2.59093e-48	Oatp74D
4.67488e-52	0.512437	0.444	0.118	5.31534e-48	Tif-IA
5.20492e-52	0.533226	0.467	0.132	5.91799e-48	Dbp80
1.75417e-51	0.68323	0.554	0.195	1.99449e-47	kek2
3.65845e-51	0.497453	0.306	0.046	4.15966e-47	28SrRNA-Psi:CR40596
3.99137e-51	0.703797	0.815	0.483	4.53818e-47	CG13928
4.27063e-51	0.468959	0.382	0.084	4.85571e-47	CG2519
5.07705e-51	0.456706	0.387	0.086	5.7726e-47	sn
6.04966e-51	0.681213	0.865	0.504	6.87847e-47	Pka-C1
7.43955e-51	0.522735	0.829	0.403	8.45877e-47	Eip75B
9.15176e-51	0.448384	0.475	0.136	1.04056e-46	dpr12
1.5459e-50	0.621839	0.515	0.175	1.75769e-46	mAChR-A
2.98755e-50	0.554139	0.448	0.125	3.39684e-46	dpr11
3.43274e-50	0.46851	0.579	0.204	3.90303e-46	Snoo
4.97349e-50	0.578387	0.717	0.325	5.65486e-46	Fas1
9.03125e-50	0.460751	0.363	0.077	1.02685e-45	CG17684
2.12582e-49	0.484228	0.519	0.166	2.41706e-45	Sidpn
2.49314e-49	0.646798	0.994	0.843	2.83469e-45	Vha16-1
2.59341e-49	0.455218	0.294	0.044	2.94871e-45	CG17698
3.07089e-49	0.566964	0.66	0.274	3.4916e-45	Lar
3.45711e-49	0.555911	0.529	0.188	3.93074e-45	Parp
4.69661e-49	0.776689	0.934	0.645	5.34004e-45	miple1
5.04515e-49	0.443704	0.415	0.106	5.73634e-45	vsg
7.81789e-49	1.16639	0.514	0.179	8.88895e-45	Arc1
8.7849e-49	0.407532	0.31	0.051	9.98843e-45	flfl
1.76423e-48	0.504802	0.466	0.141	2.00592e-44	Aplip1
1.98038e-48	0.384378	0.385	0.087	2.25169e-44	alpha-Man-IIb
3.86486e-48	0.549658	0.541	0.195	4.39434e-44	Tat
4.56451e-48	0.436871	0.455	0.131	5.18985e-44	sau
7.03033e-48	0.443327	0.58	0.205	7.99348e-44	Diap1
7.54501e-48	0.368731	0.272	0.035	8.57867e-44	CG42232
7.86465e-48	0.479228	0.338	0.068	8.94211e-44	Hs6st
8.49087e-48	0.520565	0.406	0.107	9.65412e-44	kay
8.73275e-48	0.510184	0.475	0.147	9.92914e-44	Atf6
1.47008e-47	0.397133	0.288	0.043	1.67149e-43	Ptp69D
1.48784e-47	0.468493	0.427	0.116	1.69168e-43	bark
2.08731e-47	0.41302	0.31	0.054	2.37327e-43	CG17364
2.43175e-47	0.562075	0.558	0.21	2.76489e-43	Rab11
2.66716e-47	0.39658	0.545	0.189	3.03256e-43	sima
3.51585e-47	0.637809	0.838	0.458	3.99752e-43	OtopLa
3.53141e-47	0.536562	0.491	0.167	4.01521e-43	Dad
4.21843e-47	0.430181	0.34	0.071	4.79635e-43	B4
6.4482e-47	0.476482	0.538	0.186	7.33161e-43	CG1090
7.94416e-47	0.485572	0.777	0.38	9.03251e-43	Rab3
9.60229e-47	0.5459	0.963	0.771	1.09178e-42	Lk6
1.04302e-46	0.657429	0.823	0.483	1.18592e-42	Cow
2.25409e-46	0.602085	0.77	0.415	2.5629e-42	Fer1HCH
2.27492e-46	0.360025	0.428	0.117	2.58658e-42	Smox
2.73475e-46	0.587899	0.543	0.211	3.10941e-42	Sf3b6
3.63377e-46	0.428392	0.397	0.104	4.1316e-42	wde
1.31333e-45	0.44868	0.398	0.105	1.49325e-41	Ehbp1
2.85061e-45	0.509099	0.606	0.245	3.24115e-41	CG42795
4.1906e-45	0.387031	0.241	0.027	4.76472e-41	lncRNA:CR45758
4.35114e-45	0.394284	0.584	0.211	4.94724e-41	CG2993
8.85861e-45	0.364297	0.346	0.077	1.00722e-40	CG3408
1.01645e-44	0.362708	0.36	0.085	1.1557e-40	Vps13
1.06104e-44	0.432514	0.866	0.472	1.20641e-40	mtd
2.70564e-44	0.385436	0.431	0.122	3.07631e-40	CG18265
2.80556e-44	0.354602	0.367	0.09	3.18992e-40	Pi3K21B
3.08065e-44	0.843483	0.479	0.188	3.5027e-40	abd-A
4.07476e-44	0.446214	0.541	0.189	4.63301e-40	CG16791
4.47277e-44	0.391293	0.426	0.126	5.08554e-40	CG4133
4.93827e-44	0.359108	0.364	0.088	5.61481e-40	Asator
5.21909e-44	0.413828	0.431	0.127	5.93411e-40	larp
5.522e-44	0.310383	0.315	0.062	6.27851e-40	Stat92E
5.78701e-44	0.40865	0.411	0.115	6.57983e-40	Cdep
6.01708e-44	0.314382	0.311	0.06	6.84142e-40	CG12084
6.77738e-44	0.715446	0.916	0.607	7.70588e-40	Hsp23
1.20782e-43	0.355055	0.368	0.09	1.37329e-39	da
1.59942e-43	0.38646	0.323	0.067	1.81854e-39	NFAT
1.7447e-43	0.5305	0.329	0.076	1.98372e-39	CG42402
2.06818e-43	0.326803	0.286	0.049	2.35152e-39	UbcE2H
2.90869e-43	0.360069	0.435	0.127	3.30718e-39	nej
3.9618e-43	0.558528	0.697	0.34	4.50457e-39	Nlg2
5.26795e-43	0.425825	0.406	0.118	5.98966e-39	Sirt1
5.36274e-43	0.332837	0.509	0.166	6.09743e-39	mt:srRNA
5.36959e-43	0.464634	0.61	0.243	6.10523e-39	CG6024
5.52809e-43	0.517208	0.717	0.338	6.28544e-39	pHCl-1
5.86091e-43	0.519531	0.693	0.327	6.66385e-39	Unc-76
7.09794e-43	0.460366	0.783	0.415	8.07036e-39	eEF1alpha2
9.61193e-43	0.390635	0.31	0.063	1.09288e-38	Hsp67Ba
1.02914e-42	0.407873	0.604	0.244	1.17013e-38	bip2
1.16064e-42	0.319003	0.682	0.287	1.31965e-38	rudhira
1.26108e-42	0.346442	0.435	0.131	1.43385e-38	Ac3
1.68959e-42	0.503743	0.769	0.409	1.92107e-38	vig
2.29406e-42	0.445455	0.776	0.366	2.60834e-38	puc
2.99219e-42	0.451526	0.63	0.269	3.40212e-38	shot
3.0334e-42	0.545376	0.686	0.329	3.44898e-38	CG4502
4.02813e-42	0.583093	0.949	0.719	4.57998e-38	Syt1
4.04203e-42	0.438891	0.554	0.214	4.59579e-38	Tomosyn
4.2692e-42	0.362609	0.608	0.232	4.85409e-38	hang
6.81443e-42	0.502897	0.404	0.119	7.74801e-38	Ank
8.33068e-42	0.471502	0.27	0.047	9.47199e-38	hig
8.50885e-42	0.457653	0.817	0.438	9.67456e-38	jim
1.23521e-41	0.332473	0.324	0.073	1.40443e-37	hiw
1.25693e-41	0.438989	0.627	0.271	1.42913e-37	Non2
1.44267e-41	0.399028	0.303	0.062	1.64031e-37	PRL-1
1.69186e-41	0.36002	0.271	0.047	1.92364e-37	DIP2
1.9392e-41	0.350021	0.306	0.065	2.20487e-37	Dp1
1.95391e-41	0.235789	0.528	0.182	2.2216e-37	Reph
1.96331e-41	0.372642	0.462	0.149	2.23228e-37	Pur-alpha
2.10388e-41	0.476983	0.621	0.268	2.39212e-37	eIF4G1
2.13941e-41	0.417612	0.457	0.154	2.43251e-37	pnut
3.81639e-41	0.407464	0.639	0.268	4.33923e-37	Khc-73
4.53577e-41	0.533095	0.494	0.187	5.15717e-37	NUCB1
5.01675e-41	0.496583	0.567	0.235	5.70405e-37	l(3)80Fj
5.22203e-41	0.427	0.537	0.201	5.93744e-37	raskol
6.05582e-41	0.414102	0.302	0.062	6.88547e-37	bab2
6.2013e-41	0.384847	0.339	0.083	7.05088e-37	Syngr
7.34751e-41	0.378633	0.252	0.039	8.35412e-37	Efa6
7.43217e-41	0.486919	0.912	0.507	8.45038e-37	MtnA
9.83852e-41	0.439935	0.593	0.244	1.11864e-36	alt
1.12514e-40	0.343895	0.453	0.147	1.27929e-36	upSET
1.14042e-40	0.436029	0.405	0.122	1.29665e-36	CG14669
1.15067e-40	0.236828	0.461	0.143	1.30831e-36	Nop17l
1.60821e-40	0.300863	0.39	0.109	1.82854e-36	CG11873
1.68562e-40	0.356293	0.54	0.202	1.91655e-36	CG9005
1.97797e-40	0.342335	0.377	0.102	2.24895e-36	NfI
2.29914e-40	0.444474	0.534	0.203	2.61412e-36	Acbp2
2.61145e-40	0.361009	0.579	0.228	2.96922e-36	fipi
2.81566e-40	0.28067	0.395	0.111	3.20141e-36	CG7029
3.6179e-40	0.33144	0.733	0.34	4.11355e-36	nocte
5.42183e-40	0.390896	0.35	0.09	6.16462e-36	CG9932
5.8387e-40	0.273104	0.355	0.09	6.63861e-36	X11L
1.05358e-39	0.29621	0.693	0.289	1.19792e-35	Nrx-1
1.31718e-39	0.215019	0.513	0.168	1.49763e-35	Syp
1.3455e-39	0.371564	0.4	0.118	1.52983e-35	Unc-115a
1.70979e-39	0.327517	0.588	0.237	1.94404e-35	path
1.81339e-39	0.463794	0.476	0.172	2.06182e-35	CG44325
2.54451e-39	0.373955	0.289	0.061	2.89311e-35	CG31729
2.59789e-39	0.367474	0.502	0.186	2.9538e-35	eIF5B
2.62439e-39	0.491219	0.594	0.261	2.98393e-35	CG15012
4.40629e-39	0.437828	0.756	0.398	5.00995e-35	Ubi-p5E
4.4289e-39	0.406901	0.753	0.362	5.03566e-35	CG3662
4.88721e-39	0.52968	0.779	0.436	5.55675e-35	HmgD
6.54869e-39	0.316906	0.291	0.062	7.44586e-35	Rab3-GEF
7.32877e-39	0.405984	0.29	0.062	8.33281e-35	msps
8.01581e-39	0.299427	0.623	0.252	9.11398e-35	tyf
9.61315e-39	0.375944	0.471	0.166	1.09301e-34	CG32206
1.11012e-38	0.261949	0.333	0.081	1.26221e-34	Nup153
1.3592e-38	0.287472	0.291	0.062	1.54541e-34	babo
1.73032e-38	0.298109	0.442	0.143	1.96737e-34	drk
1.81978e-38	0.302345	0.311	0.072	2.06909e-34	CAH1
1.83731e-38	0.492677	0.32	0.079	2.08902e-34	CG43085
2.20152e-38	0.403809	0.568	0.235	2.50313e-34	tmod
2.52965e-38	0.283016	0.551	0.207	2.87621e-34	pod1
3.02456e-38	0.347738	0.527	0.205	3.43892e-34	Nipped-B
3.62164e-38	0.369043	0.286	0.061	4.11781e-34	Uhg1
3.65697e-38	0.327656	0.47	0.162	4.15798e-34	olf413
4.30582e-38	0.278165	0.66	0.285	4.89571e-34	tou
5.28684e-38	0.560226	0.659	0.316	6.01113e-34	nAChRalpha7
5.29695e-38	0.386471	0.696	0.333	6.02263e-34	Ssdp
5.44449e-38	0.459265	0.26	0.05	6.19038e-34	lncRNA:CR44320
5.62646e-38	0.545852	0.892	0.602	6.39728e-34	Snap25
6.01831e-38	0.386521	0.419	0.135	6.84281e-34	CG13506
6.38322e-38	0.497287	0.866	0.546	7.25772e-34	spen
1.30489e-37	0.612772	0.913	0.673	1.48366e-33	CG2269
2.66918e-37	0.319603	0.326	0.081	3.03486e-33	fra
2.99675e-37	0.482957	0.755	0.399	3.4073e-33	Rho1
3.64638e-37	0.28905	0.338	0.091	4.14593e-33	CG30122
3.8486e-37	0.330761	0.23	0.035	4.37586e-33	qm
3.96109e-37	0.258658	0.32	0.078	4.50376e-33	Rab10
5.3349e-37	0.352724	0.666	0.3	6.06578e-33	NaCP60E
5.50534e-37	0.539754	0.897	0.544	6.25957e-33	Fim
6.67626e-37	0.336604	0.246	0.044	7.59091e-33	kek6
6.8867e-37	0.213307	0.786	0.385	7.83018e-33	PAN3
7.00094e-37	0.335084	0.254	0.049	7.96007e-33	CG31694
7.14803e-37	0.50537	0.88	0.594	8.12731e-33	Nckx30C
7.48319e-37	0.34143	0.357	0.101	8.50839e-33	pyd
7.70648e-37	0.251061	0.33	0.084	8.76227e-33	spir
8.81453e-37	0.521496	0.351	0.102	1.00221e-32	side-VIII
1.00222e-36	0.264032	0.373	0.109	1.13953e-32	CG8929
1.06515e-36	0.246233	0.432	0.141	1.21108e-32	LPCAT
1.10314e-36	0.332941	0.277	0.059	1.25428e-32	Slmap
1.11886e-36	0.325605	0.741	0.345	1.27214e-32	sxc
1.15361e-36	0.40945	0.832	0.454	1.31165e-32	CkIalpha
1.23891e-36	0.337255	0.585	0.245	1.40864e-32	MED26
1.309e-36	0.321262	0.32	0.082	1.48834e-32	Hs3st-A
1.32125e-36	0.318359	0.331	0.088	1.50226e-32	CG12531
1.57734e-36	0.237241	0.558	0.21	1.79343e-32	CG11537
1.64449e-36	0.29585	0.432	0.143	1.86978e-32	DCP2
1.70726e-36	0.364741	0.348	0.099	1.94116e-32	Oamb
1.76191e-36	0.308114	0.309	0.076	2.00329e-32	Sec63
1.78093e-36	0.281141	0.268	0.054	2.02492e-32	Nup358
2.04469e-36	0.335372	0.264	0.054	2.32482e-32	crq
2.2507e-36	0.374783	0.448	0.16	2.55904e-32	svr
2.37382e-36	0.277824	0.3	0.07	2.69903e-32	Zyx
2.71428e-36	0.38485	0.665	0.303	3.08614e-32	scyl
3.46483e-36	0.251312	0.505	0.184	3.93951e-32	Pdk1
3.51844e-36	0.389099	0.522	0.208	4.00047e-32	mod
3.82936e-36	0.259008	0.434	0.146	4.35398e-32	Nc73EF
4.22251e-36	0.291728	0.501	0.188	4.80099e-32	Men
6.74636e-36	0.357265	0.515	0.197	7.67062e-32	sbm
7.34067e-36	0.27004	0.265	0.054	8.34634e-32	sol
7.65859e-36	0.285335	0.505	0.194	8.70782e-32	trx
7.80491e-36	0.345429	0.601	0.254	8.87418e-32	CG1607
1.04573e-35	0.308314	0.406	0.129	1.18899e-31	Uba1
1.14216e-35	0.351838	0.276	0.061	1.29863e-31	Fur2
1.31795e-35	0.277361	0.337	0.091	1.49851e-31	Rox8
1.58467e-35	0.424509	0.585	0.261	1.80177e-31	Slob
1.71258e-35	0.274985	0.454	0.157	1.94721e-31	CG15270
1.89685e-35	0.470345	0.959	0.785	2.15671e-31	CG17816
2.37729e-35	0.333212	0.581	0.244	2.70298e-31	Myc
3.05526e-35	0.492662	0.693	0.341	3.47383e-31	CG17716
3.16307e-35	0.257459	0.281	0.063	3.59642e-31	Tao
3.32742e-35	0.302615	0.498	0.19	3.78327e-31	Rab35
3.62299e-35	0.306849	0.519	0.201	4.11934e-31	crp
4.13995e-35	0.460635	0.987	0.826	4.70712e-31	Argk
4.39269e-35	0.284767	0.292	0.069	4.99449e-31	Ythdf
4.41992e-35	0.310699	0.562	0.23	5.02545e-31	BicD
5.59102e-35	0.310185	0.383	0.121	6.35699e-31	CG14442
5.62739e-35	0.273079	0.361	0.107	6.39835e-31	jvl
6.58756e-35	0.370916	0.385	0.124	7.49005e-31	Csk
6.95105e-35	0.235603	0.708	0.308	7.90335e-31	Map205
6.95762e-35	0.472941	0.996	0.871	7.91082e-31	Obp44a
8.61014e-35	0.183373	0.334	0.09	9.78972e-31	Pkn
8.96962e-35	0.258533	0.596	0.245	1.01985e-30	Sin3A
9.91257e-35	0.308289	0.245	0.048	1.12706e-30	Nedd4
1.09271e-34	0.281891	0.211	0.031	1.24241e-30	sle
1.27541e-34	0.443275	0.981	0.809	1.45015e-30	Appl
1.65861e-34	0.427954	0.731	0.382	1.88584e-30	NaPi-III
1.72111e-34	0.301181	0.356	0.106	1.9569e-30	CG14024
1.88027e-34	0.295069	0.257	0.053	2.13787e-30	CG8963
2.05852e-34	0.325763	0.268	0.06	2.34054e-30	Kul
2.20375e-34	0.228484	0.55	0.217	2.50567e-30	Glut1
2.48576e-34	0.474998	0.627	0.309	2.82631e-30	dpr21
2.60107e-34	0.288373	0.478	0.183	2.95742e-30	lgs
2.64874e-34	0.254816	0.493	0.182	3.01162e-30	hrm
3.68671e-34	0.277112	0.388	0.125	4.19179e-30	ed
3.93988e-34	0.272554	0.294	0.072	4.47964e-30	Atxn7
4.6815e-34	0.236798	0.451	0.16	5.32287e-30	promL
7.79353e-34	0.255783	0.397	0.13	8.86124e-30	Vps4
8.00357e-34	0.413721	0.295	0.076	9.10006e-30	Oct-TyrR
8.70488e-34	0.170709	0.589	0.24	9.89745e-30	REPTOR
9.28455e-34	0.346489	0.533	0.228	1.05565e-29	mnb
9.41598e-34	0.367584	0.569	0.242	1.0706e-29	ths
9.66275e-34	0.284273	0.563	0.231	1.09865e-29	hzg
1.0639e-33	0.441089	0.92	0.619	1.20965e-29	brp
1.10289e-33	0.212756	0.277	0.063	1.25399e-29	syd
1.11366e-33	0.189751	0.36	0.107	1.26623e-29	bin3
1.1554e-33	0.32286	0.252	0.054	1.31369e-29	ABCD
1.19028e-33	0.374731	0.443	0.167	1.35334e-29	Lamp1
1.19395e-33	0.176181	0.846	0.422	1.35752e-29	hdc
1.2027e-33	0.401744	0.491	0.189	1.36747e-29	mGluR
1.25978e-33	0.270386	0.751	0.368	1.43237e-29	elav
1.34654e-33	0.240338	0.272	0.062	1.53102e-29	dikar
1.37321e-33	0.231467	0.485	0.18	1.56134e-29	sff
1.73767e-33	0.291275	0.237	0.047	1.97573e-29	Lnk
1.78375e-33	0.333581	0.282	0.07	2.02813e-29	CG7766
1.8991e-33	0.295347	0.247	0.051	2.15927e-29	Ufd4
2.07254e-33	0.221296	0.349	0.104	2.35648e-29	CG34370
2.1517e-33	0.308709	0.773	0.39	2.44648e-29	CG46301
2.29003e-33	0.393979	0.533	0.229	2.60376e-29	Arl4
2.54874e-33	0.216878	0.53	0.209	2.89792e-29	Su(Tpl)
2.97429e-33	0.331466	0.306	0.082	3.38177e-29	cnn
3.01757e-33	0.21029	0.267	0.061	3.43098e-29	toc
3.24554e-33	0.434509	0.692	0.341	3.69018e-29	CG15765
3.6493e-33	0.329221	0.475	0.184	4.14926e-29	AP-2alpha
3.99242e-33	0.266886	0.61	0.267	4.53938e-29	yps
4.03828e-33	0.280504	0.235	0.045	4.59153e-29	Vps11
4.41367e-33	0.324514	0.63	0.29	5.01835e-29	CG42260
4.61656e-33	0.250401	0.4	0.133	5.24903e-29	FBXO11
4.70301e-33	0.325912	0.433	0.158	5.34732e-29	rl
5.7928e-33	0.11608	0.592	0.255	6.58641e-29	CG14989
5.79729e-33	0.299054	0.33	0.095	6.59151e-29	ssp3
5.87417e-33	0.293022	0.349	0.105	6.67893e-29	CG42324
6.05312e-33	0.251123	0.337	0.097	6.88239e-29	Fmr1
6.1553e-33	0.321997	0.596	0.269	6.99858e-29	uzip
6.47007e-33	0.162692	0.319	0.086	7.35647e-29	Ptp10D
6.49237e-33	0.329188	0.623	0.286	7.38183e-29	Pp1-87B
7.94332e-33	0.255282	0.205	0.032	9.03155e-29	tweek
8.43309e-33	0.268348	0.411	0.142	9.58843e-29	nAChRalpha2
9.22712e-33	0.295902	0.387	0.128	1.04912e-28	CG2918
9.58511e-33	0.275568	0.509	0.203	1.08983e-28	Kap-alpha3
1.00605e-32	0.106529	0.534	0.207	1.14388e-28	CG4467
1.07658e-32	0.382559	0.711	0.354	1.22407e-28	CG10077
1.22556e-32	0.332273	0.561	0.236	1.39346e-28	Nmdar2
1.29812e-32	0.281137	0.221	0.04	1.47597e-28	CG11030
1.33887e-32	0.242389	0.222	0.04	1.52229e-28	Pak
1.59311e-32	0.288173	0.416	0.147	1.81136e-28	fwe
1.59815e-32	0.271753	0.64	0.288	1.81709e-28	CG34401
1.6395e-32	0.243221	0.33	0.096	1.86411e-28	LRR
1.71314e-32	0.315252	0.271	0.066	1.94784e-28	Fem-1
1.75849e-32	0.244207	0.309	0.084	1.9994e-28	SKIP
1.87369e-32	0.296358	0.672	0.312	2.13039e-28	CG43736
1.92288e-32	0.226559	0.416	0.145	2.18631e-28	aPKC
1.96349e-32	0.190166	0.355	0.108	2.23248e-28	Gyf
2.26407e-32	0.245867	0.21	0.035	2.57425e-28	sov
2.41153e-32	0.267883	0.265	0.062	2.74191e-28	eRF1
3.21634e-32	0.301086	0.633	0.285	3.65698e-28	lap
3.89103e-32	0.308699	0.589	0.257	4.4241e-28	AP-1gamma
4.19861e-32	0.264628	0.264	0.062	4.77382e-28	bchs
6.05445e-32	0.189993	0.261	0.06	6.88391e-28	Sap-r
6.46139e-32	0.228199	0.229	0.044	7.3466e-28	Hcf
6.55083e-32	0.236767	0.309	0.085	7.44829e-28	Ten-m
6.70857e-32	0.357311	0.437	0.173	7.62764e-28	MSBP
7.08991e-32	0.208776	0.356	0.112	8.06122e-28	SPoCk
7.23154e-32	0.216954	0.377	0.121	8.22226e-28	CG32486
7.32959e-32	0.264048	0.64	0.285	8.33374e-28	Gbs-76A
7.66312e-32	0.309091	0.527	0.219	8.71297e-28	Abl
8.26569e-32	0.401761	0.881	0.551	9.39808e-28	CG7646
8.48741e-32	0.437379	0.668	0.356	9.65019e-28	Atg8a
8.87558e-32	0.480441	0.859	0.518	1.00915e-27	Tsp42Ee
9.64926e-32	0.285222	0.235	0.049	1.09712e-27	Sema2a
1.10285e-31	0.251537	0.27	0.065	1.25394e-27	Mtor
1.11089e-31	0.297521	0.167	0.018	1.26309e-27	Cdc7
1.23982e-31	0.259474	0.33	0.098	1.40968e-27	stmA
1.27488e-31	0.316958	0.764	0.401	1.44954e-27	psq
1.29081e-31	0.170623	0.325	0.093	1.46765e-27	Aps
1.29255e-31	0.26326	0.205	0.035	1.46963e-27	Cyfip
1.29428e-31	0.511625	0.632	0.319	1.4716e-27	CG42540
1.4545e-31	0.257749	0.328	0.098	1.65376e-27	SCaMC
1.63527e-31	0.174745	0.534	0.219	1.8593e-27	GlyRS
1.6785e-31	0.190262	0.238	0.05	1.90845e-27	Ephrin
1.69057e-31	0.505813	0.946	0.675	1.92218e-27	CG2852
1.81007e-31	0.188453	0.352	0.108	2.05805e-27	Prp4k
1.922e-31	0.24552	0.408	0.146	2.18532e-27	InR
2.12466e-31	0.260212	0.54	0.225	2.41574e-27	Vha100-1
2.22619e-31	0.248457	0.368	0.119	2.53117e-27	Spf45
2.27845e-31	0.323802	0.491	0.199	2.59059e-27	CG40498
2.36948e-31	0.24052	0.258	0.061	2.6941e-27	Mkrn1
2.43362e-31	0.180566	0.33	0.097	2.76702e-27	Tudor-SN
2.48366e-31	0.265752	0.347	0.108	2.82392e-27	tty
2.70044e-31	0.264835	0.216	0.04	3.07039e-27	Su(var)2-HP2
3.18311e-31	0.239204	0.203	0.034	3.61919e-27	BNIP3
3.21394e-31	0.22644	0.513	0.207	3.65425e-27	gw
3.36663e-31	0.22128	0.292	0.079	3.82786e-27	CG44098
3.38392e-31	0.232461	0.408	0.137	3.84752e-27	CG5758
3.4145e-31	0.284669	0.522	0.222	3.88229e-27	Pp2B-14D
3.56073e-31	0.354271	0.492	0.206	4.04855e-27	Octalpha2R
3.69556e-31	0.39502	0.733	0.398	4.20185e-27	Arf79F
4.82195e-31	0.13875	0.612	0.261	5.48255e-27	brat
4.92199e-31	0.39441	0.968	0.739	5.59631e-27	nmo
5.15734e-31	0.281575	0.548	0.238	5.86389e-27	DopEcR
5.62967e-31	0.171443	0.394	0.134	6.40094e-27	Hers
5.70272e-31	0.173045	0.367	0.123	6.48399e-27	Sirup
5.86059e-31	0.253802	0.291	0.078	6.66349e-27	Tret1-1
6.61701e-31	0.262934	0.178	0.023	7.52354e-27	kuk
7.75013e-31	0.26732	0.244	0.054	8.81189e-27	2mit
7.86215e-31	0.287131	0.755	0.386	8.93927e-27	kuz
8.80699e-31	0.143337	0.334	0.1	1.00136e-26	ogre
9.14387e-31	0.303404	0.213	0.04	1.03966e-26	Bruce
9.1938e-31	0.268695	0.428	0.159	1.04534e-26	TBC1D16
9.82648e-31	0.300668	0.673	0.331	1.11727e-26	mtgo
9.87413e-31	0.266925	0.363	0.121	1.12269e-26	Shal
1.10803e-30	0.353324	0.248	0.06	1.25983e-26	otk
1.24744e-30	0.278008	0.309	0.091	1.41834e-26	chb
1.25718e-30	0.283742	0.997	0.896	1.42941e-26	Hrb27C
1.39757e-30	0.342976	0.875	0.502	1.58904e-26	Smr
1.46371e-30	0.287429	0.206	0.037	1.66424e-26	tapas
1.51792e-30	0.150059	0.305	0.086	1.72588e-26	Jarid2
1.63015e-30	0.262128	0.197	0.033	1.85348e-26	Moca-cyp
1.98887e-30	0.241365	0.227	0.047	2.26135e-26	l(1)G0196
2.19812e-30	0.284012	0.615	0.291	2.49927e-26	Opa1
2.28009e-30	0.314389	0.45	0.174	2.59247e-26	CG9328
2.32519e-30	0.208366	0.212	0.039	2.64375e-26	Haspin
2.32603e-30	0.232948	0.319	0.094	2.6447e-26	CG43901
2.35457e-30	0.309131	0.349	0.115	2.67715e-26	S
2.50736e-30	0.42805	0.315	0.098	2.85087e-26	dpr6
2.7766e-30	0.291092	0.392	0.143	3.157e-26	hfp
2.90409e-30	0.199088	0.419	0.149	3.30195e-26	fend
2.91379e-30	0.175088	0.486	0.191	3.31298e-26	Moe
3.31126e-30	0.218366	0.544	0.233	3.7649e-26	akirin
3.78972e-30	0.296828	0.472	0.196	4.30891e-26	CG5554
3.81376e-30	0.137593	0.534	0.213	4.33624e-26	mub
4.2426e-30	0.294384	0.453	0.18	4.82384e-26	Khc
4.33063e-30	0.29301	0.334	0.106	4.92393e-26	Esyt2
4.71669e-30	0.176638	0.315	0.092	5.36288e-26	faf
5.19216e-30	0.240244	0.251	0.06	5.90349e-26	Akt1
5.41166e-30	0.295896	0.327	0.104	6.15305e-26	Schip1
5.41448e-30	0.237141	0.13	0.006	6.15627e-26	CG17803
5.89092e-30	0.209661	0.508	0.209	6.69797e-26	stau
6.81283e-30	0.272929	0.461	0.186	7.74618e-26	Ca-alpha1D
6.94024e-30	0.181997	0.373	0.126	7.89106e-26	msk
7.6129e-30	0.293243	0.601	0.284	8.65587e-26	CG8108
8.08757e-30	0.223238	0.548	0.234	9.19557e-26	NAT1
8.1871e-30	0.276007	0.494	0.208	9.30874e-26	eIF4B
8.61211e-30	0.220426	0.273	0.072	9.79197e-26	lilli
8.91341e-30	0.26132	0.218	0.045	1.01346e-25	Golgin245
9.25031e-30	0.294575	0.567	0.253	1.05176e-25	X11Lbeta
1.07687e-29	0.306816	0.67	0.332	1.2244e-25	Rad23
1.11515e-29	0.353705	0.692	0.354	1.26792e-25	ATP6AP2
1.41334e-29	0.22079	0.247	0.059	1.60697e-25	CG10803
1.41657e-29	0.349049	0.819	0.474	1.61064e-25	TM4SF
1.67129e-29	0.37836	0.939	0.66	1.90026e-25	CG1648
1.68803e-29	0.32786	0.886	0.53	1.91929e-25	nAChRbeta1
1.76433e-29	0.247707	0.818	0.451	2.00604e-25	Ptp36E
1.88061e-29	0.283547	0.672	0.328	2.13825e-25	mmd
1.91403e-29	0.401745	0.885	0.544	2.17625e-25	Actbeta
2.07086e-29	0.249943	0.218	0.045	2.35456e-25	Tango1
2.1282e-29	0.391562	0.183	0.029	2.41976e-25	Tsp42El
2.2086e-29	0.22848	0.455	0.18	2.51118e-25	Arl6IP1
2.22676e-29	0.269949	0.415	0.156	2.53183e-25	Tsp97E
2.27892e-29	0.25017	0.433	0.168	2.59113e-25	CG31712
2.42714e-29	0.241212	0.416	0.157	2.75965e-25	nrm
2.48594e-29	0.264283	0.201	0.037	2.82651e-25	bc10
2.52286e-29	0.207652	0.335	0.106	2.86849e-25	CG3107
2.52714e-29	0.233004	0.713	0.354	2.87336e-25	CadN
2.71717e-29	0.215121	0.281	0.077	3.08943e-25	siz
2.76094e-29	0.238	0.223	0.048	3.13919e-25	fid
3.16284e-29	0.171635	0.66	0.307	3.59615e-25	tws
3.23689e-29	0.229351	0.406	0.149	3.68034e-25	grp
3.44705e-29	0.2729	0.515	0.223	3.91929e-25	Dlic
4.01813e-29	0.299356	0.574	0.269	4.56861e-25	hwt
4.04434e-29	0.230146	0.344	0.114	4.59841e-25	CalpA
4.06909e-29	0.146577	0.414	0.149	4.62655e-25	CG3638
4.34403e-29	0.227153	0.327	0.104	4.93916e-25	gpp
4.81251e-29	0.408493	0.222	0.048	5.47182e-25	apolpp
4.98398e-29	0.32076	0.611	0.291	5.66679e-25	Cad87A
5.00514e-29	0.149986	0.389	0.135	5.69084e-25	Saf-B
5.04778e-29	0.162095	0.371	0.125	5.73933e-25	gzl
5.15238e-29	0.325096	0.819	0.455	5.85826e-25	MFS17
5.20402e-29	0.222842	0.575	0.265	5.91697e-25	CG43867
5.38691e-29	0.321146	0.645	0.319	6.12492e-25	Rop
5.64537e-29	0.234467	0.638	0.294	6.41878e-25	CG31760
5.78095e-29	0.261771	0.221	0.048	6.57294e-25	oys
6.15642e-29	0.263322	0.814	0.445	6.99985e-25	Syt4
6.26633e-29	0.407834	0.857	0.562	7.12482e-25	CG9674
6.47075e-29	0.200094	0.208	0.04	7.35725e-25	GATAd
6.48108e-29	0.181821	0.322	0.1	7.36898e-25	CG15760
6.62418e-29	0.178999	0.48	0.192	7.5317e-25	CG17075
7.40728e-29	0.127451	0.484	0.195	8.42208e-25	GCS2alpha
7.50721e-29	0.232296	0.234	0.053	8.5357e-25	SP2353
7.78974e-29	0.268382	0.533	0.236	8.85693e-25	Flo1
8.7522e-29	0.241619	0.555	0.245	9.95125e-25	Pep
8.9663e-29	0.207229	0.227	0.05	1.01947e-24	Set1
1.13185e-28	0.164197	0.397	0.143	1.28691e-24	CG42238
1.20932e-28	0.299794	0.361	0.128	1.375e-24	cbt
1.22623e-28	0.203828	0.419	0.158	1.39422e-24	CG11360
1.23927e-28	0.272833	0.16	0.02	1.40905e-24	CG42784
1.34267e-28	0.261961	0.302	0.093	1.52661e-24	Klc
1.3621e-28	0.225845	0.45	0.177	1.5487e-24	Pcd
1.39756e-28	0.229397	0.291	0.085	1.58903e-24	rgn
1.61447e-28	0.25799	0.316	0.101	1.83565e-24	Dek
1.63658e-28	0.275933	0.18	0.028	1.86079e-24	Ama
1.65562e-28	0.277517	0.172	0.025	1.88244e-24	anchor
1.66206e-28	0.163236	0.338	0.109	1.88977e-24	trio
1.6959e-28	0.187272	0.32	0.101	1.92823e-24	Mef2
1.7359e-28	0.278143	0.639	0.31	1.97372e-24	Teh2
1.79043e-28	0.316685	0.65	0.338	2.03571e-24	uex
1.81099e-28	0.391497	0.874	0.551	2.0591e-24	Sdc
1.89978e-28	0.164959	0.249	0.062	2.16005e-24	TppII
1.90406e-28	0.34641	0.776	0.428	2.16491e-24	nAChRalpha1
2.17535e-28	0.123806	0.734	0.353	2.47337e-24	crc
2.30561e-28	0.20575	0.29	0.084	2.62148e-24	Pi3K68D
2.30743e-28	0.370624	0.212	0.047	2.62354e-24	CG14322
2.43768e-28	0.246701	0.51	0.223	2.77164e-24	CG42750
2.67483e-28	0.145237	0.279	0.077	3.04128e-24	Mbs
2.82233e-28	0.264692	0.228	0.052	3.20899e-24	Syn2
2.97921e-28	0.305823	0.58	0.275	3.38736e-24	Csp
3.39096e-28	0.323387	0.51	0.227	3.85552e-24	cora
3.65024e-28	0.294933	0.383	0.142	4.15032e-24	PRAS40
3.80847e-28	0.466409	0.529	0.247	4.33024e-24	beat-Ib
4.12736e-28	0.210663	0.519	0.23	4.69281e-24	Cnx99A
4.19198e-28	0.196914	0.344	0.117	4.76628e-24	Snx27
4.25094e-28	0.156035	0.22	0.048	4.83332e-24	Iswi
5.17554e-28	0.22458	0.406	0.153	5.88459e-24	CG17841
5.32449e-28	0.18937	0.468	0.191	6.05394e-24	Dap160
5.64724e-28	0.348046	0.255	0.068	6.42091e-24	CG32204
5.65164e-28	0.218252	0.282	0.082	6.42591e-24	CG12121
5.79103e-28	0.152668	0.625	0.287	6.5844e-24	csw
5.8392e-28	0.161857	0.491	0.204	6.63917e-24	Clic
6.93166e-28	0.428628	0.516	0.244	7.8813e-24	sr
6.96918e-28	0.200459	0.276	0.078	7.92395e-24	ZnT49B
7.50995e-28	0.209921	0.26	0.07	8.53881e-24	Rga
7.67531e-28	0.201706	0.458	0.187	8.72683e-24	CG17691
8.20116e-28	0.274486	0.789	0.441	9.32472e-24	CG31221
9.12329e-28	0.18304	0.487	0.204	1.03732e-23	Galphas
9.70056e-28	0.26242	0.392	0.149	1.10295e-23	CaMKI
1.01789e-27	0.291381	0.556	0.253	1.15734e-23	Rpb12
1.06479e-27	0.272075	0.462	0.193	1.21066e-23	EMC10
1.32991e-27	0.283009	0.448	0.188	1.51211e-23	Usp14
1.335e-27	0.221364	0.215	0.047	1.5179e-23	Xpc
1.45324e-27	0.229482	0.152	0.018	1.65233e-23	H
1.46307e-27	0.204535	0.214	0.047	1.66351e-23	Madm
1.56025e-27	0.245041	0.249	0.064	1.774e-23	Tl
1.91712e-27	0.363951	0.611	0.31	2.17976e-23	eIF4E1
1.94187e-27	0.245255	0.312	0.102	2.2079e-23	px
1.94641e-27	0.138656	0.495	0.207	2.21307e-23	Ubi-p63E
1.99125e-27	0.219766	0.55	0.25	2.26405e-23	Ric
2.33773e-27	0.203585	0.189	0.035	2.658e-23	CG31211
2.38063e-27	0.222152	0.257	0.07	2.70678e-23	TSG101
3.44629e-27	0.209292	0.171	0.027	3.91843e-23	CG13185
4.0947e-27	0.214292	0.551	0.249	4.65568e-23	CD98hc
4.11873e-27	0.220787	0.315	0.102	4.68299e-23	Ca-beta
4.17106e-27	0.269797	0.233	0.058	4.7425e-23	ssx
4.20616e-27	0.25772	0.771	0.422	4.7824e-23	Akap200
4.61884e-27	0.24014	0.183	0.033	5.25162e-23	CG8545
4.83673e-27	0.127627	0.71	0.35	5.49936e-23	Nrt
5.07146e-27	0.138751	0.435	0.171	5.76625e-23	PIP5K59B
5.25974e-27	0.159128	0.22	0.05	5.98032e-23	krz
5.97331e-27	0.338049	0.986	0.833	6.79166e-23	l(3)neo38
5.97613e-27	0.434207	0.879	0.643	6.79486e-23	CaMKII
6.06719e-27	0.252589	0.453	0.19	6.8984e-23	CG17493
6.12644e-27	0.373437	0.843	0.509	6.96577e-23	GlyP
7.21307e-27	0.260174	0.262	0.075	8.20126e-23	GLS
7.23161e-27	0.177534	0.355	0.125	8.22234e-23	Sur-8
7.42955e-27	0.163215	0.444	0.176	8.4474e-23	CG42724
8.44966e-27	0.232902	0.376	0.143	9.60726e-23	Rheb
8.49986e-27	0.217596	0.455	0.19	9.66434e-23	CG14767
8.89539e-27	0.22869	0.495	0.214	1.01141e-22	Rpt3
9.60085e-27	0.23297	0.28	0.085	1.09162e-22	Sccpdh1
9.63874e-27	0.182124	0.472	0.199	1.09592e-22	Mi-2
9.69792e-27	0.173738	0.32	0.104	1.10265e-22	CG17528
1.04922e-26	0.219442	0.201	0.042	1.19296e-22	LRP1
1.10766e-26	0.335618	0.185	0.035	1.25941e-22	side-V
1.14267e-26	0.227675	0.275	0.081	1.29922e-22	ref(2)P
1.15681e-26	0.249525	0.139	0.014	1.3153e-22	Trpm
1.16565e-26	0.249297	0.217	0.051	1.32534e-22	CG9813
1.20797e-26	0.286647	0.908	0.601	1.37347e-22	Mid1
1.20957e-26	0.13201	0.497	0.207	1.37528e-22	Rbcn-3B
1.26337e-26	0.190173	0.258	0.071	1.43645e-22	Cep97
1.32728e-26	0.222541	0.352	0.129	1.50912e-22	Cp1
1.8153e-26	0.259358	0.398	0.158	2.064e-22	comt
1.92893e-26	0.355975	0.353	0.131	2.19319e-22	CG9686
1.94331e-26	0.197248	0.222	0.053	2.20954e-22	Cul3
2.09663e-26	0.208724	0.586	0.271	2.38387e-22	CG1677
2.31675e-26	0.188993	0.245	0.065	2.63414e-22	Rrp1
2.35497e-26	0.136806	0.267	0.076	2.6776e-22	smid
2.48228e-26	0.145252	0.325	0.108	2.82235e-22	CG8677
2.73494e-26	0.158765	0.231	0.057	3.10962e-22	alpha-Man-Ia
2.77583e-26	0.189107	0.299	0.095	3.15612e-22	exd
2.79659e-26	0.208793	0.386	0.148	3.17973e-22	caps
2.92694e-26	0.234107	0.558	0.259	3.32794e-22	Glut4EF
3.27653e-26	0.530969	0.69	0.409	3.72542e-22	beat-VI
3.31901e-26	0.339601	0.808	0.478	3.77371e-22	Mob2
3.37636e-26	0.167673	0.371	0.135	3.83892e-22	norpA
3.47745e-26	0.323701	0.72	0.41	3.95386e-22	Rab6
3.77658e-26	0.193249	0.169	0.028	4.29397e-22	Meltrin
3.89014e-26	0.212847	0.434	0.18	4.42309e-22	Desat1
3.97238e-26	0.239965	0.178	0.033	4.5166e-22	bon
4.29937e-26	0.136497	0.333	0.114	4.88839e-22	msn
4.36869e-26	0.229111	0.471	0.204	4.9672e-22	CG7990
4.40637e-26	0.142952	0.465	0.195	5.01004e-22	Nop60B
4.44679e-26	0.196721	0.471	0.201	5.05601e-22	mrva
4.67931e-26	0.114024	0.58	0.263	5.32037e-22	unk
4.96707e-26	0.183611	0.137	0.014	5.64756e-22	CG8939
5.09772e-26	0.358992	0.863	0.535	5.79611e-22	kra
5.79793e-26	0.165942	0.239	0.062	6.59224e-22	didum
6.3705e-26	0.252978	0.484	0.215	7.24325e-22	CG12384
6.58239e-26	0.172315	0.24	0.063	7.48418e-22	Spt6
6.59008e-26	0.312682	0.535	0.257	7.49292e-22	Dyrk3
7.8159e-26	0.180524	0.41	0.16	8.88667e-22	CG9917
7.85111e-26	0.177582	0.172	0.03	8.92672e-22	rno
8.13208e-26	0.148072	0.409	0.16	9.24618e-22	swm
8.64767e-26	0.355227	0.894	0.592	9.8324e-22	Vha26
8.8021e-26	0.290724	0.886	0.493	1.0008e-21	CG11155
9.35493e-26	0.174635	0.153	0.021	1.06366e-21	Tsr1
9.38135e-26	0.238791	0.146	0.019	1.06666e-21	htt
9.73769e-26	0.224127	0.204	0.046	1.10717e-21	CG30069
1.02891e-25	0.270335	0.817	0.461	1.16987e-21	AGO1
1.0632e-25	0.170974	0.3	0.097	1.20886e-21	poe
1.07471e-25	0.201788	0.287	0.091	1.22195e-21	Zip102B
1.13438e-25	0.25333	0.528	0.244	1.28979e-21	Chd64
1.15156e-25	0.162939	0.24	0.063	1.30933e-21	dom
1.19178e-25	0.223902	0.163	0.026	1.35505e-21	CG4119
1.19859e-25	0.234406	0.26	0.076	1.36279e-21	Torsin
1.31088e-25	0.18363	0.3	0.096	1.49048e-21	CG4678
1.41029e-25	0.220557	0.332	0.118	1.6035e-21	corn
1.50726e-25	0.139441	0.449	0.188	1.71376e-21	eIF3c
1.5977e-25	0.136797	0.324	0.11	1.81658e-21	Ykt6
1.74501e-25	0.215947	0.193	0.041	1.98407e-21	alrm
1.81401e-25	0.225717	0.158	0.024	2.06253e-21	tinc
2.15674e-25	0.207918	0.129	0.012	2.45221e-21	CG9636
2.24294e-25	0.373925	0.833	0.521	2.55022e-21	Rim
2.3854e-25	0.197832	0.371	0.14	2.7122e-21	PNUTS
2.68216e-25	0.20508	0.517	0.234	3.04961e-21	Droj2
2.68323e-25	0.160127	0.326	0.113	3.05083e-21	d4
2.72249e-25	0.175196	0.268	0.081	3.09548e-21	Adk3
2.87438e-25	0.130173	0.218	0.054	3.26817e-21	tud
2.96584e-25	0.176624	0.206	0.047	3.37216e-21	RhoGEF3
2.97098e-25	0.187632	0.153	0.022	3.378e-21	Zir
3.24077e-25	0.227226	0.5	0.225	3.68476e-21	P5CDh1
3.34257e-25	0.252153	0.255	0.076	3.80051e-21	loqs
3.35349e-25	0.124328	0.316	0.105	3.81292e-21	Pak3
3.67635e-25	0.193972	0.169	0.03	4.18001e-21	Nhe2
3.93047e-25	0.21098	0.255	0.075	4.46894e-21	Dhc64C
4.15652e-25	0.11871	0.422	0.17	4.72596e-21	nrv2
4.96229e-25	0.182724	0.119	0.008	5.64212e-21	lncRNA:CR45054
5.03373e-25	0.211459	0.166	0.029	5.72335e-21	RyR
5.03719e-25	0.169663	0.287	0.091	5.72729e-21	Mgat2
5.16737e-25	0.20459	0.222	0.057	5.8753e-21	drpr
5.24823e-25	0.144954	0.219	0.054	5.96724e-21	Top2
5.48434e-25	0.249459	0.864	0.523	6.23569e-21	CG3556
5.61064e-25	0.117403	0.237	0.063	6.37929e-21	hep
5.63145e-25	0.25763	0.406	0.168	6.40296e-21	elm
5.92568e-25	0.192762	0.203	0.047	6.7375e-21	Shaw
5.99362e-25	0.205519	0.389	0.153	6.81475e-21	Srp9
6.04154e-25	0.174931	0.154	0.023	6.86923e-21	Edc3
6.60173e-25	0.10915	0.296	0.095	7.50616e-21	eRF3
6.74559e-25	0.162991	0.31	0.104	7.66973e-21	sick
6.81044e-25	0.245792	0.307	0.104	7.74347e-21	cwo
6.93925e-25	0.20625	0.423	0.175	7.88992e-21	CG42268
7.31874e-25	0.169341	0.641	0.311	8.3214e-21	Chc
8.17536e-25	0.249958	0.617	0.311	9.29539e-21	Gabat
8.35423e-25	0.243297	0.223	0.059	9.49876e-21	CG11357
8.59641e-25	0.391479	0.902	0.635	9.77412e-21	hts
8.77794e-25	0.214154	0.322	0.115	9.98051e-21	DnaJ-H
1.00234e-24	0.208426	0.526	0.243	1.13966e-20	RpII18
1.08045e-24	0.224048	0.246	0.071	1.22848e-20	CG30389
1.17452e-24	0.259083	0.707	0.375	1.33543e-20	RhoGAP100F
1.29388e-24	0.22133	0.485	0.215	1.47114e-20	Caper
1.32649e-24	0.128706	0.215	0.053	1.50822e-20	Cdc27
1.32952e-24	0.21597	0.161	0.027	1.51166e-20	sfl
1.37067e-24	0.161899	0.242	0.068	1.55845e-20	ova
1.48043e-24	0.179072	0.189	0.04	1.68324e-20	Ack-like
1.67332e-24	0.207538	0.587	0.285	1.90257e-20	CG33303
1.67656e-24	0.462507	0.963	0.783	1.90625e-20	Rtnl1
1.74677e-24	0.155014	0.256	0.076	1.98607e-20	CG44247
1.87785e-24	0.316952	0.71	0.402	2.13511e-20	Xbp1
1.96511e-24	0.219805	0.206	0.049	2.23433e-20	prd1
2.04041e-24	0.194551	0.121	0.01	2.31995e-20	Piezo
2.04672e-24	0.209959	0.24	0.068	2.32712e-20	HIP-R
2.07942e-24	0.188356	0.173	0.034	2.3643e-20	GstE12
2.36774e-24	0.341212	0.932	0.665	2.69212e-20	CG31140
2.39845e-24	0.281644	0.507	0.238	2.72704e-20	CG32700
2.47992e-24	0.172513	0.171	0.033	2.81966e-20	Gp210
2.61802e-24	0.300461	0.733	0.411	2.97669e-20	Rab2
2.69682e-24	0.286931	0.868	0.535	3.06628e-20	qvr
3.00824e-24	0.183422	0.236	0.066	3.42036e-20	Pcf11
3.14044e-24	0.234242	0.572	0.279	3.57068e-20	Pdi
3.3559e-24	0.410914	0.229	0.066	3.81566e-20	CG4341
3.43812e-24	0.159583	0.422	0.175	3.90914e-20	Rpn1
3.44795e-24	0.217266	0.194	0.045	3.92032e-20	CG31075
4.01843e-24	0.225977	0.261	0.082	4.56895e-20	CG18135
4.33818e-24	0.128654	0.418	0.169	4.93251e-20	Rpn2
4.41641e-24	0.140323	0.297	0.099	5.02146e-20	CG2926
4.48085e-24	0.198862	0.485	0.221	5.09473e-20	CG34125
4.69751e-24	0.196046	0.187	0.041	5.34107e-20	caz
4.71972e-24	0.307738	0.742	0.423	5.36632e-20	mRpS5
4.97004e-24	0.216338	0.377	0.152	5.65094e-20	Nop56
5.07351e-24	0.246908	0.292	0.1	5.76858e-20	ttv
5.09004e-24	0.232889	0.371	0.146	5.78737e-20	CG17385
5.34505e-24	0.215659	0.287	0.095	6.07732e-20	ergic53
5.57834e-24	0.235072	0.422	0.177	6.34257e-20	CG17454
5.78296e-24	0.161585	0.194	0.045	6.57522e-20	Adar
6.0827e-24	0.351227	0.654	0.352	6.91603e-20	shrb
6.26086e-24	0.153031	0.441	0.188	7.1186e-20	Tnpo
6.45348e-24	0.194335	0.206	0.051	7.33761e-20	Gpat4
6.45871e-24	0.387119	0.982	0.757	7.34355e-20	CG7781
6.54392e-24	0.211654	0.126	0.013	7.44044e-20	myo
6.69152e-24	0.180166	0.309	0.107	7.60826e-20	Tpr2
6.70192e-24	0.221986	0.185	0.04	7.62008e-20	Rtf1
7.47739e-24	0.154585	0.328	0.118	8.50179e-20	Surf6
7.83742e-24	0.16558	0.224	0.061	8.91115e-20	AspRS-m
7.89751e-24	0.204944	0.292	0.098	8.97947e-20	Ripalpha
8.37027e-24	0.225779	0.245	0.073	9.517e-20	CG10737
1.00383e-23	0.186246	0.432	0.186	1.14135e-19	TER94
1.04074e-23	0.178281	0.159	0.028	1.18332e-19	Mys45A
1.06024e-23	0.109568	0.322	0.115	1.20549e-19	slmb
1.0644e-23	0.255843	0.722	0.404	1.21022e-19	lost
1.08362e-23	0.171369	0.316	0.113	1.23208e-19	S6k
1.10288e-23	0.144802	0.3	0.103	1.25398e-19	CG1646
1.19913e-23	0.221822	0.624	0.322	1.36341e-19	tacc
1.19992e-23	0.177188	0.189	0.043	1.36431e-19	ewg
1.20851e-23	0.248495	0.176	0.037	1.37408e-19	gogo
1.23676e-23	0.157262	0.33	0.122	1.4062e-19	Psc
1.24184e-23	0.248753	0.455	0.204	1.41197e-19	SF2
1.3154e-23	0.151374	0.275	0.089	1.49561e-19	fmt
1.37166e-23	0.272102	0.755	0.423	1.55958e-19	GABA-B-R1
1.53058e-23	0.1449	0.349	0.133	1.74027e-19	CG5355
1.66431e-23	0.302705	0.27	0.091	1.89233e-19	dpr3
1.74724e-23	0.200379	0.294	0.101	1.98661e-19	CG6766
1.77787e-23	0.171751	0.2	0.049	2.02144e-19	Kap3
1.81869e-23	0.148882	0.205	0.05	2.06785e-19	CG14234
2.05836e-23	0.104592	0.595	0.288	2.34036e-19	dtn
2.28989e-23	0.208127	0.291	0.1	2.6036e-19	bbc
2.34811e-23	0.105516	0.238	0.068	2.6698e-19	CG2225
2.36137e-23	0.261413	0.263	0.086	2.68488e-19	CG2747
2.50444e-23	0.141128	0.492	0.219	2.84755e-19	Psi
2.83512e-23	0.140939	0.451	0.196	3.22353e-19	mam
2.89281e-23	0.251416	0.37	0.149	3.28912e-19	CG3262
3.03784e-23	0.104213	0.334	0.125	3.45402e-19	wap
3.30525e-23	0.172703	0.372	0.146	3.75807e-19	Prps
3.30858e-23	0.138702	0.619	0.306	3.76185e-19	skd
3.64535e-23	0.222658	0.206	0.053	4.14476e-19	CG30089
3.69211e-23	0.184726	0.152	0.026	4.19793e-19	Nep3
3.76808e-23	0.140048	0.217	0.058	4.28431e-19	ClpX
3.78116e-23	0.109016	0.513	0.237	4.29918e-19	emc
3.80371e-23	0.19817	0.659	0.348	4.32482e-19	Nap1
4.04194e-23	0.161978	0.132	0.017	4.59568e-19	step
4.12805e-23	0.128182	0.494	0.222	4.69359e-19	SRPK
4.27139e-23	0.146442	0.297	0.104	4.85657e-19	CG9003
4.27361e-23	0.105426	0.52	0.237	4.85909e-19	enc
4.3524e-23	0.219867	0.48	0.221	4.94868e-19	CG1307
4.88178e-23	0.169068	0.337	0.128	5.55059e-19	CG3618
4.9684e-23	0.165918	0.399	0.167	5.64907e-19	Rab5
5.14991e-23	0.408229	0.825	0.545	5.85545e-19	Obp99a
5.54717e-23	0.236429	0.864	0.54	6.30713e-19	wdb
5.69821e-23	0.232181	0.545	0.266	6.47886e-19	CG42337
6.10382e-23	0.208358	0.248	0.076	6.94005e-19	Arpc2
6.1852e-23	0.307829	0.809	0.474	7.03257e-19	CG45049
6.38161e-23	0.158676	0.692	0.358	7.25589e-19	Shab
6.60789e-23	0.193904	0.163	0.032	7.51318e-19	CdGAPr
6.79888e-23	0.164533	0.272	0.089	7.73032e-19	tay
6.87069e-23	0.23584	0.409	0.174	7.81198e-19	SelR
7.05859e-23	0.191616	0.29	0.1	8.02561e-19	bves
7.26615e-23	0.17145	0.159	0.03	8.26161e-19	CG9246
7.352e-23	0.175286	0.156	0.028	8.35922e-19	CG6051
7.93598e-23	0.146231	0.275	0.09	9.02321e-19	CG6184
7.93828e-23	0.161257	0.195	0.048	9.02582e-19	Ctr9
8.05718e-23	0.142206	0.466	0.21	9.16102e-19	gce
8.46632e-23	0.105659	0.326	0.118	9.62621e-19	Capr
8.65179e-23	0.383077	0.79	0.465	9.83708e-19	jus
8.68558e-23	0.202592	0.428	0.188	9.8755e-19	CG1265
8.68828e-23	0.179764	0.197	0.049	9.87857e-19	orb
9.36871e-23	0.147544	0.335	0.127	1.06522e-18	CG5282
9.40776e-23	0.168724	0.205	0.053	1.06966e-18	mys
9.47621e-23	0.134553	0.199	0.049	1.07745e-18	PR-Set7
9.95825e-23	0.102368	0.327	0.12	1.13225e-18	CG10011
1.00971e-22	0.120782	0.585	0.283	1.14804e-18	Tet
1.01991e-22	0.246195	0.409	0.179	1.15964e-18	app
1.06059e-22	0.289707	0.112	0.009	1.20589e-18	lncRNA:flam
1.11009e-22	0.144908	0.3	0.104	1.26217e-18	Arp2
1.17446e-22	0.157057	0.223	0.062	1.33536e-18	bsf
1.18646e-22	0.134124	0.428	0.184	1.349e-18	par-1
1.19811e-22	0.197866	0.232	0.069	1.36225e-18	CG8974
1.31844e-22	0.190568	0.129	0.017	1.49906e-18	l(2)gl
1.40152e-22	0.112555	0.38	0.154	1.59352e-18	Dyb
1.42942e-22	0.185252	0.714	0.381	1.62525e-18	eIF4H1
1.452e-22	0.196825	0.165	0.034	1.65093e-18	26-29-p
1.51653e-22	0.106753	0.204	0.052	1.7243e-18	conu
1.54868e-22	0.14029	0.199	0.05	1.76085e-18	Idgf4
1.62066e-22	0.177616	0.136	0.02	1.84269e-18	CG14411
1.65008e-22	0.150321	0.261	0.084	1.87614e-18	side-VI
1.71412e-22	0.130588	0.223	0.062	1.94896e-18	CG4768
1.77978e-22	0.223632	0.194	0.049	2.02361e-18	CG9911
1.79553e-22	0.145199	0.177	0.039	2.04152e-18	Smg5
1.79564e-22	0.179595	0.24	0.073	2.04164e-18	Cnot4
1.80419e-22	0.211849	0.358	0.143	2.05137e-18	CG34357
1.97282e-22	0.155746	0.225	0.064	2.2431e-18	NetB
2.00975e-22	0.319263	0.904	0.608	2.28508e-18	Gdap2
2.01196e-22	0.164794	0.507	0.237	2.28759e-18	Socs36E
2.04576e-22	0.15759	0.349	0.135	2.32602e-18	dpr19
2.47924e-22	0.10147	0.342	0.132	2.8189e-18	LTV1
2.5267e-22	0.144805	0.634	0.321	2.87285e-18	CkIIbeta
2.70145e-22	0.133524	0.238	0.073	3.07155e-18	alpha-Man-Ib
3.07139e-22	0.100905	0.525	0.238	3.49217e-18	E(Pc)
3.10081e-22	0.15699	0.27	0.091	3.52562e-18	Cds
3.37994e-22	0.242818	0.194	0.049	3.84299e-18	Ktl
3.45526e-22	0.172359	0.242	0.076	3.92863e-18	CG33229
3.50574e-22	0.135043	0.165	0.034	3.98603e-18	CG7065
3.51001e-22	0.19452	0.2	0.052	3.99088e-18	Liprin-alpha
3.54267e-22	0.180126	0.389	0.162	4.02802e-18	CG17883
3.58604e-22	0.184336	0.304	0.112	4.07733e-18	Rab26
3.5987e-22	0.111758	0.211	0.058	4.09173e-18	CG32809
3.67394e-22	0.1494	0.117	0.012	4.17727e-18	CG7139
3.77428e-22	0.149571	0.626	0.315	4.29135e-18	Pka-R2
3.77639e-22	0.210559	0.311	0.118	4.29376e-18	CG10384
3.79821e-22	0.110787	0.317	0.118	4.31856e-18	OtopLc
3.98991e-22	0.148211	0.173	0.038	4.53652e-18	nudE
4.22193e-22	0.47248	0.668	0.409	4.80034e-18	Wnt4
4.27005e-22	0.181364	0.181	0.042	4.85505e-18	CG4199
4.38623e-22	0.190645	0.316	0.119	4.98715e-18	Crk
4.44314e-22	0.119366	0.302	0.107	5.05185e-18	Mkk4
4.46446e-22	0.14007	0.306	0.113	5.07609e-18	Src64B
4.51652e-22	0.235822	0.598	0.311	5.13528e-18	Jwa
4.7877e-22	0.171506	0.602	0.304	5.44362e-18	CG7378
4.90428e-22	0.2154	0.159	0.032	5.57617e-18	RanBPM
4.92598e-22	0.284298	0.922	0.698	5.60084e-18	unc-104
4.96626e-22	0.190613	0.315	0.12	5.64664e-18	CG42748
5.18229e-22	0.143361	0.441	0.197	5.89227e-18	BI-1
5.19474e-22	0.19392	0.21	0.058	5.90641e-18	y
5.22765e-22	0.170155	0.151	0.028	5.94384e-18	puf
5.62862e-22	0.216801	0.656	0.345	6.39974e-18	CG9919
6.23503e-22	0.148664	0.416	0.181	7.08923e-18	CG10960
6.61948e-22	0.274721	0.213	0.061	7.52634e-18	Drl-2
6.76733e-22	0.170821	0.259	0.085	7.69446e-18	C3G
7.0854e-22	0.194921	0.278	0.098	8.05609e-18	CG6028
7.19915e-22	0.241967	0.595	0.304	8.18544e-18	nord
7.6166e-22	0.18478	0.236	0.073	8.66008e-18	CG7407
7.99231e-22	0.180784	0.623	0.326	9.08726e-18	MFS3
8.0543e-22	0.235888	0.535	0.272	9.15774e-18	Uev1A
8.59493e-22	0.174502	0.218	0.063	9.77243e-18	CG1998
9.03327e-22	0.189354	0.199	0.053	1.02708e-17	lncRNA:CR46064
9.42909e-22	0.11724	0.301	0.109	1.07209e-17	capt
9.56649e-22	0.22794	0.694	0.368	1.08771e-17	Yeti
9.68113e-22	0.22955	0.507	0.246	1.10074e-17	Hel25E
1.03171e-21	0.178099	0.371	0.152	1.17305e-17	Nhe3
1.03179e-21	0.103512	0.374	0.153	1.17315e-17	AP-1-2beta
1.05391e-21	0.155513	0.21	0.058	1.19829e-17	Usp10
1.07296e-21	0.161428	0.178	0.042	1.21996e-17	wnd
1.09625e-21	0.131283	0.157	0.031	1.24643e-17	egg
1.11459e-21	0.225957	0.474	0.22	1.26729e-17	ubl
1.16084e-21	0.344608	0.89	0.635	1.31988e-17	CG33543
1.19454e-21	0.155316	0.453	0.202	1.35819e-17	CG31688
1.24444e-21	0.181145	0.596	0.302	1.41492e-17	spidey
1.24797e-21	0.172543	0.324	0.127	1.41895e-17	slpr
1.29312e-21	0.178208	0.158	0.032	1.47028e-17	ATP8A
1.39838e-21	0.302764	0.919	0.641	1.58996e-17	eEF2
1.4569e-21	0.172192	0.225	0.068	1.65649e-17	MED19
1.47319e-21	0.151463	0.487	0.232	1.67502e-17	pix
1.51693e-21	0.175708	0.216	0.062	1.72475e-17	CG32428
1.53983e-21	0.131995	0.117	0.013	1.75078e-17	scro
1.61247e-21	0.225819	0.292	0.109	1.83338e-17	raw
1.93201e-21	0.175101	0.248	0.081	2.1967e-17	side-III
1.93831e-21	0.166734	0.141	0.024	2.20386e-17	CG42672
1.94392e-21	0.308693	0.686	0.39	2.21024e-17	Rab1
1.95113e-21	0.131806	0.188	0.048	2.21844e-17	Chro
2.11736e-21	0.206819	0.15	0.029	2.40743e-17	CG6236
2.1538e-21	0.234081	0.14	0.024	2.44887e-17	lncRNA:CR45333
2.17026e-21	0.147211	0.639	0.327	2.46758e-17	PIP4K
2.25245e-21	0.148326	0.559	0.276	2.56103e-17	CG7920
2.31991e-21	0.177752	0.602	0.307	2.63774e-17	Cyt-b5
2.35757e-21	0.258318	0.64	0.347	2.68056e-17	Syt7
2.48473e-21	0.162524	0.157	0.032	2.82514e-17	Src42A
2.4912e-21	0.127322	0.301	0.111	2.8325e-17	CG3907
2.49329e-21	0.210462	0.513	0.251	2.83487e-17	Eb1
2.66902e-21	0.127659	0.388	0.164	3.03468e-17	Uba2
2.67533e-21	0.16121	0.349	0.143	3.04186e-17	CG31522
2.68391e-21	0.193997	0.165	0.036	3.05161e-17	Cys
2.69624e-21	0.21935	0.271	0.096	3.06562e-17	scf
2.96743e-21	0.161894	0.189	0.049	3.37397e-17	CG3257
3.11656e-21	0.191647	0.129	0.02	3.54353e-17	CG1317
3.2256e-21	0.187455	0.647	0.345	3.66751e-17	Tim17b
3.26747e-21	0.27656	0.651	0.351	3.71511e-17	Apt1
3.45063e-21	0.196927	0.277	0.098	3.92337e-17	CG8321
3.53281e-21	0.137029	0.255	0.086	4.01681e-17	Npc2a
3.60993e-21	0.148575	0.236	0.075	4.10449e-17	Synj
3.62327e-21	0.173218	0.402	0.175	4.11965e-17	nAChRbeta2
3.64707e-21	0.148045	0.217	0.063	4.14672e-17	CG42663
3.8171e-21	0.152842	0.443	0.199	4.34004e-17	Sc2
3.87912e-21	0.221014	0.43	0.201	4.41055e-17	CG44774
4.16107e-21	0.102566	0.171	0.039	4.73113e-17	CG7839
4.35688e-21	0.138279	0.513	0.249	4.95377e-17	SdhA
4.38871e-21	0.11308	0.169	0.038	4.98997e-17	MESR4
4.56312e-21	0.128078	0.228	0.07	5.18827e-17	CG7332
4.63612e-21	0.121747	0.23	0.071	5.27127e-17	CG11367
4.63916e-21	0.112483	0.632	0.317	5.27473e-17	ens
4.84548e-21	0.1554	0.188	0.049	5.50932e-17	Slip1
4.84717e-21	0.151917	0.297	0.112	5.51123e-17	CG9953
5.15999e-21	0.165108	0.193	0.051	5.86691e-17	CG40191
5.31979e-21	0.16573	0.147	0.028	6.0486e-17	disp
5.53336e-21	0.133586	0.192	0.05	6.29143e-17	Clbn
5.59958e-21	0.116081	0.437	0.196	6.36673e-17	REPTOR-BP
5.71578e-21	0.163316	0.191	0.05	6.49884e-17	robo1
5.78926e-21	0.158864	0.559	0.279	6.58239e-17	CG3625
6.59272e-21	0.165103	0.177	0.043	7.49593e-17	PDZ-GEF
6.67388e-21	0.138937	0.143	0.026	7.5882e-17	tho2
7.42918e-21	0.199874	0.313	0.122	8.44698e-17	CG15237
7.47633e-21	0.27888	0.863	0.542	8.50059e-17	7B2
7.62761e-21	0.160217	0.154	0.032	8.67259e-17	Invadolysin
7.74618e-21	0.153765	0.198	0.055	8.80741e-17	Dph5
7.89386e-21	0.21448	0.431	0.197	8.97532e-17	Rpi
8.06654e-21	0.15758	0.158	0.034	9.17166e-17	CG2790
8.11637e-21	0.167401	0.196	0.053	9.22831e-17	CG10984
9.02187e-21	0.109464	0.272	0.095	1.02579e-16	nsl1
9.16089e-21	0.157193	0.173	0.041	1.04159e-16	CG8485
9.41737e-21	0.139257	0.172	0.041	1.07075e-16	Pmp70
9.51756e-21	0.174908	0.187	0.049	1.08215e-16	CG33217
9.92373e-21	0.168462	0.162	0.036	1.12833e-16	Lon
9.9503e-21	0.159411	0.249	0.085	1.13135e-16	Snx3
1.0884e-20	0.212829	0.18	0.046	1.23752e-16	Ent2
1.13387e-20	0.135422	0.296	0.11	1.28921e-16	CG13096
1.14474e-20	0.280523	0.923	0.674	1.30157e-16	Uch
1.16291e-20	0.125948	0.233	0.074	1.32222e-16	Pgant9
1.25517e-20	0.164694	0.169	0.039	1.42713e-16	CG12213
1.30157e-20	0.107291	0.339	0.136	1.47988e-16	CG2182
1.3071e-20	0.251564	0.529	0.268	1.48618e-16	RhoGDI
1.33136e-20	0.343768	0.952	0.771	1.51375e-16	eIF4A
1.33226e-20	0.151424	0.32	0.126	1.51478e-16	Rab14
1.35341e-20	0.184293	0.228	0.071	1.53883e-16	Nrx-IV
1.43158e-20	0.170014	0.133	0.022	1.62771e-16	Cen
1.47578e-20	0.177253	0.18	0.046	1.67796e-16	SamDC
1.48412e-20	0.12535	0.181	0.046	1.68745e-16	Usp47
1.48925e-20	0.174614	0.396	0.174	1.69328e-16	Rpn8
1.5143e-20	0.14079	0.289	0.107	1.72176e-16	CG10082
1.56528e-20	0.205273	0.188	0.05	1.77973e-16	CG17486
1.59081e-20	0.149672	0.186	0.049	1.80875e-16	Cdc42
1.67501e-20	0.170677	0.531	0.26	1.90449e-16	Rpn11
1.74907e-20	0.274785	0.72	0.424	1.9887e-16	Roc1a
1.90577e-20	0.144142	0.252	0.086	2.16686e-16	barc
1.97193e-20	0.179804	0.664	0.359	2.24209e-16	SNF4Agamma
2.01794e-20	0.144926	0.167	0.039	2.2944e-16	su(w[a])
2.08494e-20	0.363763	0.225	0.075	2.37057e-16	CG34353
2.09985e-20	0.221285	0.164	0.038	2.38753e-16	beat-Va
2.20139e-20	0.190217	0.181	0.047	2.50298e-16	TTLL5
2.21738e-20	0.156857	0.214	0.064	2.52116e-16	GramD1B
2.2343e-20	0.39739	0.939	0.72	2.5404e-16	chrb
2.35501e-20	0.151225	0.184	0.048	2.67764e-16	CG10254
2.35916e-20	0.171663	0.221	0.068	2.68236e-16	cta
2.38649e-20	0.172149	0.561	0.286	2.71343e-16	SelT
2.42645e-20	0.127718	0.302	0.117	2.75888e-16	dUTPase
2.53952e-20	0.207036	0.166	0.039	2.88743e-16	CG43078
2.59262e-20	0.157596	0.178	0.046	2.94781e-16	shn
2.61099e-20	0.176815	0.14	0.026	2.96869e-16	Prestin
2.81988e-20	0.127809	0.474	0.224	3.2062e-16	Cip4
2.89476e-20	0.118219	0.431	0.198	3.29134e-16	cg
2.94946e-20	0.120237	0.289	0.108	3.35354e-16	Fie
3.15864e-20	0.252482	0.289	0.113	3.59137e-16	5-HT1B
3.23637e-20	0.176872	0.235	0.077	3.67975e-16	side-II
3.38007e-20	0.320945	0.929	0.709	3.84314e-16	Pfk
3.38791e-20	0.169375	0.456	0.213	3.85205e-16	DENR
3.47265e-20	0.189138	0.521	0.258	3.94841e-16	CG33090
3.65425e-20	0.152076	0.132	0.022	4.15488e-16	CG31510
3.65615e-20	0.114784	0.249	0.085	4.15704e-16	Cdk12
3.74851e-20	0.157315	0.391	0.173	4.26206e-16	mtt
3.8506e-20	0.214193	0.388	0.175	4.37814e-16	CG14883
3.93073e-20	0.172113	0.568	0.286	4.46924e-16	CG43066
3.96465e-20	0.157525	0.194	0.054	4.5078e-16	CG3078
4.04779e-20	0.184533	0.237	0.078	4.60233e-16	Naa15-16
4.44251e-20	0.162577	0.164	0.038	5.05113e-16	CG17029
4.50365e-20	0.141163	0.271	0.099	5.12065e-16	glo
4.57071e-20	0.140353	0.132	0.022	5.1969e-16	Kcmf1
4.85317e-20	0.167185	0.316	0.127	5.51806e-16	CG6195
4.96607e-20	0.158137	0.183	0.049	5.64643e-16	Prp40
4.98304e-20	0.145286	0.164	0.038	5.66572e-16	ClC-c
5.07417e-20	0.285173	0.865	0.561	5.76933e-16	CG42450
5.5948e-20	0.149704	0.18	0.047	6.36129e-16	qkr58E-1
5.70555e-20	0.101395	0.214	0.065	6.48721e-16	CG7656
5.74833e-20	0.119661	0.227	0.072	6.53585e-16	dock
6.18532e-20	0.128615	0.361	0.152	7.03271e-16	me31B
6.42895e-20	0.18095	0.12	0.018	7.30972e-16	CG4049
6.6673e-20	0.169829	0.567	0.286	7.58071e-16	Tim23
6.91071e-20	0.242408	0.676	0.385	7.85748e-16	p120ctn
7.18695e-20	0.168386	0.233	0.076	8.17157e-16	ATP8B
7.27625e-20	0.118319	0.364	0.155	8.2731e-16	l(2)k09913
7.28451e-20	0.172233	0.263	0.094	8.28249e-16	CG32815
7.46823e-20	0.148547	0.263	0.094	8.49138e-16	CycK
7.95791e-20	0.176981	0.711	0.385	9.04815e-16	HDAC4
8.07797e-20	0.144178	0.192	0.054	9.18465e-16	Atg17
8.29521e-20	0.10297	0.356	0.148	9.43165e-16	CG3530
8.42449e-20	0.134614	0.156	0.035	9.57865e-16	CG10361
8.64582e-20	0.146728	0.198	0.057	9.8303e-16	CG6686
9.13604e-20	0.128336	0.147	0.031	1.03877e-15	CG17378
9.23675e-20	0.174497	0.187	0.051	1.05022e-15	Pi3K92E
9.67506e-20	0.107053	0.303	0.117	1.10005e-15	nop5
9.85934e-20	0.171266	0.147	0.031	1.12101e-15	CG8507
1.03338e-19	0.114523	0.232	0.076	1.17495e-15	CG5027
1.10225e-19	0.261262	0.822	0.47	1.25326e-15	Tsp42Ef
1.10607e-19	0.111403	0.144	0.029	1.2576e-15	CG32432
1.11421e-19	0.15434	0.204	0.061	1.26685e-15	CG11377
1.19871e-19	0.122858	0.327	0.132	1.36294e-15	CG32521
1.2194e-19	0.314708	0.844	0.521	1.38645e-15	CG31030
1.26597e-19	0.178802	0.241	0.083	1.43941e-15	Aldh
1.35227e-19	0.149609	0.225	0.073	1.53753e-15	Nmdar1
1.40017e-19	0.276229	0.95	0.746	1.592e-15	Sh
1.50334e-19	0.188387	0.252	0.09	1.70929e-15	CG10395
1.57085e-19	0.125264	0.143	0.029	1.78606e-15	pds5
1.58201e-19	0.101185	0.195	0.056	1.79875e-15	CG31064
1.68023e-19	0.175287	0.156	0.035	1.91042e-15	Pcl
1.70465e-19	0.178103	0.374	0.163	1.93819e-15	dpr8
1.76858e-19	0.10287	0.328	0.134	2.01087e-15	CG4577
1.77747e-19	0.149096	0.503	0.248	2.02099e-15	Sam-S
1.84981e-19	0.30068	0.993	0.867	2.10323e-15	Act5C
1.86853e-19	0.131396	0.165	0.04	2.12452e-15	Nab2
1.91333e-19	0.167935	0.497	0.247	2.17546e-15	eEF1delta
2.0625e-19	0.189731	0.761	0.44	2.34507e-15	pan
2.18865e-19	0.12836	0.187	0.052	2.48849e-15	Map60
2.2367e-19	0.203116	0.245	0.088	2.54313e-15	I-2
2.30767e-19	0.125011	0.29	0.112	2.62382e-15	CG9257
2.47862e-19	0.149439	0.281	0.105	2.81819e-15	CG5746
2.51577e-19	0.155265	0.473	0.229	2.86043e-15	Cdc37
2.61143e-19	0.162893	0.215	0.069	2.9692e-15	scramb2
2.68047e-19	0.145377	0.142	0.029	3.0477e-15	CG3168
2.82214e-19	0.155464	0.622	0.331	3.20877e-15	Su(var)205
2.87936e-19	0.113039	0.124	0.021	3.27383e-15	Ube3a
2.9607e-19	0.117446	0.433	0.205	3.36632e-15	CG7414
3.42655e-19	0.120323	0.188	0.053	3.89599e-15	Syx6
3.44433e-19	0.181571	0.617	0.326	3.9162e-15	cdc14
3.44494e-19	0.130217	0.143	0.03	3.9169e-15	DCTN1-p150
3.461e-19	0.155214	0.191	0.055	3.93516e-15	lace
3.52007e-19	0.134156	0.134	0.025	4.00232e-15	4E-T
3.61293e-19	0.126023	0.199	0.06	4.1079e-15	CG5910
3.95291e-19	0.111071	0.172	0.045	4.49446e-15	alpha-Catr
4.18582e-19	0.131718	0.54	0.274	4.75928e-15	Ubr3
4.84962e-19	0.141941	0.363	0.158	5.51401e-15	Ras85D
5.05857e-19	0.126733	0.325	0.132	5.7516e-15	G9a
5.32342e-19	0.179175	0.153	0.036	6.05272e-15	CG14995
5.62596e-19	0.160048	0.223	0.075	6.39672e-15	RpLP0-like
5.71253e-19	0.139721	0.13	0.024	6.49515e-15	Srpk79D
6.02469e-19	0.133487	0.541	0.278	6.85008e-15	ghi
6.09295e-19	0.173065	0.519	0.258	6.92769e-15	CG7430
6.22553e-19	0.167055	0.126	0.022	7.07842e-15	Pten
6.30307e-19	0.168804	0.193	0.057	7.1666e-15	RhoBTB
6.49942e-19	0.121615	0.192	0.056	7.38984e-15	CG14408
6.64813e-19	0.200738	0.53	0.275	7.55892e-15	CG31635
6.69612e-19	0.250495	0.308	0.128	7.61349e-15	CG34354
6.81795e-19	0.149075	0.36	0.159	7.75201e-15	Klp98A
7.00232e-19	0.137988	0.17	0.045	7.96164e-15	CG1513
7.22579e-19	0.111526	0.142	0.03	8.21572e-15	bif
7.50721e-19	0.154849	0.138	0.028	8.5357e-15	beta'COP
7.82948e-19	0.13399	0.136	0.027	8.90212e-15	Doa
7.95295e-19	0.139709	0.271	0.103	9.0425e-15	kri
7.97388e-19	0.166616	0.134	0.026	9.0663e-15	CG14764
8.31247e-19	0.103012	0.197	0.059	9.45128e-15	CG42271
8.60642e-19	0.102375	0.329	0.136	9.7855e-15	Xe7
8.7293e-19	0.182218	0.994	0.885	9.92522e-15	IA-2
9.77933e-19	0.348587	0.522	0.272	1.11191e-14	Stacl
1.03044e-18	0.105769	0.132	0.025	1.17161e-14	srl
1.09893e-18	0.133696	0.178	0.049	1.24948e-14	CTPsyn
1.28493e-18	0.12368	0.371	0.168	1.46097e-14	Arl8
1.33403e-18	0.104614	0.367	0.16	1.5168e-14	Teh1
1.37864e-18	0.120214	0.76	0.424	1.56752e-14	Spred
1.40778e-18	0.105907	0.163	0.041	1.60064e-14	Rok
1.42132e-18	0.135252	0.156	0.037	1.61604e-14	Vav
1.54903e-18	0.129248	0.151	0.035	1.76125e-14	Graf
1.61758e-18	0.152143	0.126	0.023	1.83919e-14	Gyg
1.72346e-18	0.175505	0.2	0.062	1.95957e-14	tbc
1.77458e-18	0.148671	0.213	0.069	2.01769e-14	Rbcn-3A
1.95211e-18	0.1734	0.471	0.234	2.21955e-14	drongo
2.00077e-18	0.167229	0.193	0.059	2.27488e-14	Faf2
2.08801e-18	0.135739	0.414	0.195	2.37407e-14	CG15019
2.17534e-18	0.120127	0.442	0.213	2.47336e-14	Arpc1
2.22706e-18	0.127409	0.143	0.032	2.53217e-14	cbs
2.27013e-18	0.127765	0.186	0.054	2.58114e-14	RYBP
2.29662e-18	0.165576	0.308	0.128	2.61126e-14	Atg1
2.32027e-18	0.126294	0.207	0.065	2.63815e-14	IntS6
2.43903e-18	0.114679	0.391	0.175	2.77317e-14	CG31717
2.44893e-18	0.220286	0.836	0.521	2.78443e-14	nAChRalpha5
2.47163e-18	0.169651	0.313	0.131	2.81025e-14	Nipsnap
2.47166e-18	0.163535	0.462	0.229	2.81027e-14	GlyS
2.52391e-18	0.136966	0.163	0.042	2.86969e-14	Bili
2.53387e-18	0.198766	0.627	0.341	2.88102e-14	CG17734
2.66465e-18	0.132112	0.132	0.026	3.0297e-14	Sec10
2.89382e-18	0.143103	0.394	0.182	3.29027e-14	CG14715
2.9175e-18	0.12918	0.159	0.04	3.31719e-14	hook
3.02724e-18	0.148749	0.601	0.32	3.44197e-14	CG5946
3.0638e-18	0.153145	0.18	0.051	3.48354e-14	Sln
3.23149e-18	0.124079	0.137	0.029	3.6742e-14	SCCRO4
3.26531e-18	0.122671	0.233	0.081	3.71265e-14	pit
3.29602e-18	0.162132	0.143	0.033	3.74757e-14	CG4598
3.31307e-18	0.151262	0.139	0.03	3.76696e-14	net
3.57057e-18	0.194554	0.847	0.527	4.05974e-14	sdt
3.83322e-18	0.179928	0.319	0.137	4.35837e-14	Rpn12
3.87905e-18	0.109645	0.163	0.042	4.41048e-14	Srrm1
3.98812e-18	0.328916	0.904	0.655	4.53449e-14	GstD1
4.41419e-18	0.118958	0.696	0.38	5.01894e-14	CG7637
4.44893e-18	0.127965	0.167	0.045	5.05844e-14	HP5
4.5035e-18	0.116824	0.13	0.026	5.12048e-14	CG6379
4.51954e-18	0.110269	0.287	0.115	5.13872e-14	klar
4.56527e-18	0.112094	0.331	0.143	5.19071e-14	Atet
4.58364e-18	0.156272	0.377	0.172	5.2116e-14	Maf1
4.68845e-18	0.118262	0.29	0.117	5.33077e-14	Ars2
4.7104e-18	0.124229	0.166	0.045	5.35573e-14	Sptr
4.91549e-18	0.140961	0.178	0.051	5.58891e-14	Su(var)3-3
5.09407e-18	0.16761	0.182	0.053	5.79196e-14	l(1)G0193
5.76839e-18	0.118901	0.499	0.247	6.55866e-14	Galphaq
6.01564e-18	0.137028	0.207	0.068	6.83978e-14	Stip1
6.21671e-18	0.112903	0.232	0.083	7.0684e-14	CG9775
6.66481e-18	0.108988	0.168	0.046	7.57789e-14	CG13148
6.72635e-18	0.141322	0.575	0.303	7.64787e-14	Rdh
6.73387e-18	0.14725	0.41	0.196	7.65641e-14	Spt-I
7.216e-18	0.160491	0.346	0.153	8.20459e-14	CG3793
7.30497e-18	0.148188	0.149	0.036	8.30576e-14	gol
7.31006e-18	0.123239	0.192	0.059	8.31154e-14	Ent3
7.50102e-18	0.152201	0.16	0.042	8.52866e-14	CG8839
7.76343e-18	0.302555	0.902	0.62	8.82702e-14	Act42A
7.82035e-18	0.126549	0.381	0.175	8.89174e-14	CG1635
8.00587e-18	0.103426	0.282	0.112	9.10267e-14	betaggt-II
8.09913e-18	0.122998	0.127	0.025	9.20871e-14	MEP-1
8.18253e-18	0.128623	0.579	0.305	9.30354e-14	CG17765
8.26264e-18	0.160297	0.346	0.155	9.39463e-14	CG42541
8.37147e-18	0.145825	0.142	0.033	9.51836e-14	CG10333
9.27802e-18	0.185126	0.156	0.04	1.05491e-13	CG4409
9.31087e-18	0.110209	0.472	0.232	1.05865e-13	Gp93
9.6493e-18	0.111522	0.288	0.117	1.09713e-13	Sec61alpha
1.01091e-17	0.156544	0.143	0.034	1.1494e-13	TTLL4A
1.09431e-17	0.130515	0.291	0.12	1.24424e-13	CG5986
1.17975e-17	0.133906	0.219	0.076	1.34138e-13	regucalcin
1.21501e-17	0.227736	0.675	0.396	1.38147e-13	Pfdn2
1.25676e-17	0.111229	0.235	0.085	1.42894e-13	CG3939
1.26198e-17	0.292681	0.847	0.556	1.43487e-13	ReepB
1.27066e-17	0.113743	0.354	0.158	1.44475e-13	CG3955
1.27499e-17	0.131934	0.487	0.243	1.44967e-13	alc
1.2978e-17	0.106609	0.183	0.054	1.4756e-13	snama
1.32182e-17	0.193566	0.254	0.098	1.50291e-13	Dscam4
1.39514e-17	0.114821	0.152	0.038	1.58628e-13	Dyrk2
1.48004e-17	0.102092	0.163	0.044	1.6828e-13	dre4
1.55976e-17	0.11334	0.141	0.033	1.77344e-13	Rcc1
1.56406e-17	0.15853	0.366	0.168	1.77833e-13	GABPI
1.56469e-17	0.252026	0.874	0.576	1.77906e-13	cac
1.57881e-17	0.141781	0.513	0.263	1.79511e-13	Lpin
1.63505e-17	0.104285	0.138	0.031	1.85905e-13	CG17598
1.6515e-17	0.204039	0.594	0.329	1.87776e-13	CG1572
1.65389e-17	0.11867	0.275	0.108	1.88047e-13	ras
1.66058e-17	0.153484	0.177	0.052	1.88808e-13	CG30015
1.66136e-17	0.102581	0.161	0.043	1.88897e-13	Rilpl
1.67573e-17	0.108647	0.183	0.055	1.9053e-13	STUB1
1.81328e-17	0.158836	0.266	0.104	2.0617e-13	Mitofilin
1.90252e-17	0.10511	0.197	0.063	2.16316e-13	PpD3
1.93137e-17	0.197808	0.687	0.402	2.19597e-13	CG46385
2.00624e-17	0.102067	0.305	0.128	2.2811e-13	mRpS26
2.20348e-17	0.174373	0.614	0.337	2.50536e-13	CG42239
2.21842e-17	0.139333	0.483	0.245	2.52235e-13	CDC50
2.27279e-17	0.164563	0.184	0.057	2.58417e-13	C1GalTA
2.30869e-17	0.136306	0.367	0.171	2.62498e-13	metro
2.36494e-17	0.279632	0.876	0.565	2.68894e-13	Calr
2.37862e-17	0.114195	0.127	0.026	2.70449e-13	neur
2.49126e-17	0.174302	0.616	0.347	2.83256e-13	Jupiter
2.54119e-17	0.114927	0.243	0.09	2.88934e-13	CG9662
2.55358e-17	0.145144	0.143	0.035	2.90343e-13	Fpps
2.68805e-17	0.106104	0.182	0.054	3.05631e-13	MetRS
2.69365e-17	0.170103	0.197	0.064	3.06268e-13	CG12594
2.78142e-17	0.105077	0.475	0.24	3.16248e-13	CG4587
2.86813e-17	0.168726	0.425	0.212	3.26106e-13	SerRS
2.93529e-17	0.273342	0.968	0.781	3.33742e-13	PyK
3.12223e-17	0.138465	0.376	0.174	3.54997e-13	La
3.16426e-17	0.186921	0.137	0.032	3.59777e-13	CG7607
3.16579e-17	0.13118	0.208	0.07	3.5995e-13	Klp64D
3.2721e-17	0.110217	0.357	0.161	3.72038e-13	CG17321
3.30499e-17	0.137243	0.304	0.129	3.75777e-13	CG3224
3.4787e-17	0.146236	0.208	0.071	3.95529e-13	lncRNA:CR43334
3.63334e-17	0.140527	0.668	0.367	4.13111e-13	CkIIalpha
3.66225e-17	0.123315	0.198	0.064	4.16398e-13	Syx8
3.68284e-17	0.104028	0.158	0.042	4.18739e-13	CG34384
3.8078e-17	0.211408	0.654	0.391	4.32947e-13	IscU
3.81642e-17	0.144209	0.194	0.062	4.33927e-13	Ythdc1
3.82462e-17	0.135498	0.148	0.037	4.34859e-13	CG14982
3.95667e-17	0.123204	0.284	0.117	4.49873e-13	Octbeta1R
4.5631e-17	0.168325	0.254	0.099	5.18825e-13	lncRNA:CR46488
4.65302e-17	0.193802	0.183	0.057	5.29049e-13	beat-Vc
5.13745e-17	0.258373	0.366	0.178	5.84128e-13	vn
6.05212e-17	0.140936	0.19	0.062	6.88126e-13	CG8032
6.21025e-17	0.154043	0.225	0.082	7.06106e-13	Snx6
6.24238e-17	0.132003	0.251	0.097	7.09758e-13	CG31855
7.29687e-17	0.14847	0.13	0.029	8.29654e-13	CG15099
7.54308e-17	0.153684	0.505	0.263	8.57648e-13	Vps60
7.74276e-17	0.101505	0.26	0.102	8.80352e-13	Syx17
7.97067e-17	0.145772	0.139	0.034	9.06265e-13	Hel89B
8.21931e-17	0.121066	0.295	0.124	9.34535e-13	nudC
8.41591e-17	0.134959	0.256	0.101	9.56889e-13	EloB
9.433e-17	0.152652	0.157	0.043	1.07253e-12	CG16953
9.93129e-17	0.108546	0.499	0.259	1.12919e-12	Alg-2
1.01344e-16	0.123645	0.162	0.046	1.15229e-12	scrib
1.05836e-16	0.126534	0.249	0.094	1.20336e-12	CG34417
1.10551e-16	0.140638	0.257	0.101	1.25697e-12	CG9485
1.13981e-16	0.131855	0.277	0.113	1.29596e-12	TBCB
1.14941e-16	0.115738	0.225	0.081	1.30688e-12	nuf
1.17969e-16	0.135304	0.239	0.091	1.34131e-12	rump
1.42474e-16	0.105499	0.229	0.084	1.61992e-12	CG9135
1.46246e-16	0.142247	0.166	0.049	1.66282e-12	Hem
1.47192e-16	0.21334	0.209	0.075	1.67357e-12	Teh4
1.56884e-16	0.11653	0.149	0.039	1.78377e-12	Zn72D
1.61914e-16	0.191182	0.148	0.039	1.84096e-12	dlp
1.62967e-16	0.133682	0.299	0.128	1.85293e-12	CG1890
1.65824e-16	0.236501	0.885	0.603	1.88542e-12	Hsc70-3
1.66901e-16	0.14441	0.182	0.058	1.89766e-12	CG30197
1.69584e-16	0.128971	0.525	0.277	1.92818e-12	CG40472
1.8361e-16	0.175088	0.802	0.465	2.08765e-12	robl
1.89584e-16	0.109853	0.216	0.077	2.15557e-12	AP-1mu
1.9836e-16	0.126044	0.451	0.229	2.25536e-12	CG44245
2.04504e-16	0.13683	0.184	0.059	2.32521e-12	DppIII
2.18545e-16	0.102655	0.407	0.197	2.48485e-12	CG5515
2.21548e-16	0.113487	0.232	0.086	2.519e-12	CG3860
2.28505e-16	0.115393	0.149	0.04	2.5981e-12	CG11070
2.30858e-16	0.128517	0.601	0.337	2.62486e-12	Men-b
2.36521e-16	0.122588	0.177	0.056	2.68925e-12	fidipidine
2.61774e-16	0.212705	0.376	0.186	2.97637e-12	otk2
2.91778e-16	0.132693	0.323	0.144	3.31752e-12	CG12237
3.33459e-16	0.102677	0.162	0.047	3.79142e-12	dpr4
3.51952e-16	0.130957	0.232	0.087	4.00169e-12	CG12159
3.543e-16	0.177466	0.213	0.078	4.02839e-12	Dop1R2
3.57276e-16	0.140732	0.371	0.177	4.06223e-12	Sema2b
3.63607e-16	0.145952	0.15	0.041	4.13421e-12	Vrp1
3.74692e-16	0.112528	0.147	0.039	4.26025e-12	CG5273
4.19959e-16	0.141208	0.185	0.061	4.77493e-12	CG17163
4.51926e-16	0.161682	0.361	0.173	5.1384e-12	Scox
4.79387e-16	0.107702	0.18	0.058	5.45063e-12	Mtpbeta
5.03544e-16	0.15486	0.139	0.035	5.7253e-12	CG33947
5.13645e-16	0.205968	0.709	0.428	5.84015e-12	Chmp1
5.34012e-16	0.182508	0.694	0.421	6.07172e-12	CG13917
5.35212e-16	0.122837	0.163	0.049	6.08536e-12	lncRNA:CR44417
5.82581e-16	0.342536	0.815	0.524	6.62395e-12	dpr1
6.24185e-16	0.199239	0.704	0.42	7.09699e-12	Nlp
6.53355e-16	0.144529	0.591	0.336	7.42864e-12	Pect
6.73337e-16	0.106664	0.387	0.188	7.65585e-12	snf
6.77225e-16	0.116659	0.291	0.127	7.70005e-12	CG14879
7.65634e-16	0.107111	0.599	0.319	8.70525e-12	CG42813
7.98795e-16	0.122523	0.197	0.069	9.08229e-12	CadN2
9.6536e-16	0.137829	0.167	0.052	1.09761e-11	CG12288
9.67272e-16	0.160825	0.303	0.134	1.09979e-11	Serinc
9.78545e-16	0.100321	0.192	0.065	1.11261e-11	CG1688
1.0258e-15	0.121537	0.267	0.112	1.16633e-11	PIG-F
1.08194e-15	0.120498	0.177	0.058	1.23016e-11	Hat1
1.09528e-15	0.107005	0.572	0.312	1.24534e-11	CG33181
1.18593e-15	0.159588	0.42	0.213	1.3484e-11	Atg3
1.30096e-15	0.15946	0.255	0.105	1.4792e-11	CG44153
1.39372e-15	0.122281	0.22	0.083	1.58466e-11	unc80
1.39536e-15	0.200168	0.832	0.551	1.58653e-11	Syn
1.40878e-15	0.14007	0.432	0.218	1.60178e-11	spi
1.4621e-15	0.109968	0.254	0.104	1.66241e-11	cmpy
1.47036e-15	0.1223	0.17	0.054	1.6718e-11	CG31673
1.57981e-15	0.19167	0.18	0.061	1.79624e-11	CG14086
1.59007e-15	0.123293	0.362	0.172	1.80791e-11	galectin
1.60737e-15	0.103926	0.533	0.285	1.82758e-11	gammaSnap1
1.645e-15	0.144299	0.163	0.05	1.87036e-11	CG18549
1.77874e-15	0.137831	0.233	0.092	2.02242e-11	CG12171
1.90316e-15	0.104394	0.549	0.294	2.1639e-11	VhaPPA1-1
1.93848e-15	0.157904	0.32	0.149	2.20405e-11	Nuak
1.9609e-15	0.131453	0.143	0.039	2.22954e-11	dpr18
2.00229e-15	0.194799	0.24	0.098	2.2766e-11	CG12163
2.03237e-15	0.109543	0.466	0.24	2.3108e-11	KrT95D
2.69813e-15	0.118435	0.245	0.1	3.06777e-11	CG8036
2.96831e-15	0.200574	0.897	0.625	3.37497e-11	sqd
3.26638e-15	0.142174	0.166	0.052	3.71387e-11	Shawl
3.64625e-15	0.105272	0.209	0.077	4.14578e-11	CG11523
3.85324e-15	0.227841	0.277	0.124	4.38114e-11	lbm
4.09989e-15	0.144634	0.477	0.257	4.66158e-11	Arpc3A
4.18652e-15	0.127109	0.263	0.113	4.76008e-11	GstO3
4.36497e-15	0.105765	0.176	0.059	4.96298e-11	betaCOP
4.71697e-15	0.152533	0.558	0.311	5.3632e-11	VhaAC39-1
5.08375e-15	0.111926	0.151	0.045	5.78022e-11	Syx13
5.33332e-15	0.10473	0.237	0.096	6.06399e-11	CtsB1
5.36441e-15	0.253195	0.902	0.62	6.09933e-11	bru3
6.08232e-15	0.152246	0.196	0.072	6.9156e-11	CG46338
6.1737e-15	0.119895	0.137	0.037	7.01949e-11	Syb
6.37649e-15	0.118067	0.15	0.045	7.25007e-11	CoRest
7.04497e-15	0.156374	0.263	0.112	8.01013e-11	CG42542
7.26008e-15	0.110343	0.147	0.043	8.25471e-11	snRNA:7SK
7.40033e-15	0.107508	0.176	0.061	8.41417e-11	CG42709
7.57354e-15	0.117369	0.185	0.064	8.61111e-11	pont
1.00092e-14	0.194833	0.705	0.432	1.13804e-10	CG15628
1.00434e-14	0.160282	0.141	0.04	1.14193e-10	gammaCOP
1.15072e-14	0.111618	0.172	0.058	1.30837e-10	Noa36
1.16296e-14	0.11185	0.691	0.398	1.32228e-10	CG10098
1.16398e-14	0.132933	0.154	0.048	1.32345e-10	CrebA
1.18741e-14	0.102249	0.146	0.043	1.35008e-10	Nsf2
1.3122e-14	0.127664	0.147	0.044	1.49197e-10	Med
1.3811e-14	0.113313	0.222	0.089	1.57031e-10	CG10139
1.41274e-14	0.119384	0.717	0.423	1.60629e-10	CanB
1.51741e-14	0.113123	0.447	0.235	1.7253e-10	boca
1.58664e-14	0.130287	0.263	0.116	1.804e-10	CG12093
1.9309e-14	0.129632	0.47	0.251	2.19543e-10	sqh
1.9597e-14	0.112277	0.413	0.215	2.22818e-10	CanB2
2.04403e-14	0.120572	0.373	0.186	2.32406e-10	Octbeta2R
2.07863e-14	0.122344	0.472	0.254	2.3634e-10	CG34159
2.13019e-14	0.110654	0.282	0.125	2.42203e-10	CG12975
2.37335e-14	0.13417	0.163	0.053	2.6985e-10	Sep1
2.61438e-14	0.108311	0.228	0.093	2.97255e-10	Pgm2a
2.62935e-14	0.114267	0.238	0.099	2.98957e-10	HisRS
2.99528e-14	0.133314	0.19	0.07	3.40564e-10	mRpL37
3.65637e-14	0.103497	0.209	0.081	4.15729e-10	AnxB10
3.9861e-14	0.103995	0.267	0.118	4.53219e-10	mRpL43
4.00411e-14	0.100639	0.21	0.082	4.55268e-10	SrpRalpha
4.17866e-14	0.132014	0.152	0.049	4.75113e-10	CG32243
4.18694e-14	0.109815	0.153	0.049	4.76055e-10	CG7483
4.24287e-14	0.262195	0.895	0.652	4.82415e-10	Hsp83
4.41927e-14	0.137395	0.252	0.109	5.0247e-10	poly
4.5256e-14	0.141932	0.152	0.049	5.14561e-10	CG8176
4.57705e-14	0.178866	0.462	0.251	5.20411e-10	CG14795
4.84294e-14	0.109127	0.677	0.392	5.50642e-10	CG14321
5.10047e-14	0.114765	0.232	0.096	5.79923e-10	Surf4
5.38632e-14	0.170223	0.673	0.414	6.12424e-10	gish
5.57661e-14	0.10879	0.407	0.21	6.34061e-10	Pis
6.31792e-14	0.12039	0.282	0.13	7.18348e-10	CG7694
7.79413e-14	0.104083	0.629	0.36	8.86193e-10	vib
8.41578e-14	0.116994	0.154	0.05	9.56874e-10	metl
8.60301e-14	0.155443	0.15	0.049	9.78162e-10	CG3594
9.15495e-14	0.206694	0.524	0.298	1.04092e-09	Dscam2
9.47772e-14	0.137897	0.705	0.425	1.07762e-09	alphaSnap
1.00887e-13	0.302258	0.926	0.682	1.14709e-09	Drep2
1.0492e-13	0.149449	0.768	0.492	1.19294e-09	Ran
1.23111e-13	0.117432	0.168	0.059	1.39977e-09	CG11180
1.37684e-13	0.131368	0.21	0.085	1.56547e-09	Gpdh1
1.54279e-13	0.163146	0.151	0.05	1.75415e-09	CG32944
1.81421e-13	0.105973	0.428	0.227	2.06275e-09	viaf
1.85145e-13	0.109971	0.228	0.096	2.1051e-09	Prpk
2.56571e-13	0.109977	0.15	0.049	2.91721e-09	Vsp37A
2.81831e-13	0.197231	0.848	0.551	3.20442e-09	CG46339
3.42437e-13	0.134443	0.834	0.564	3.8935e-09	CycG
4.12885e-13	0.119778	0.243	0.108	4.6945e-09	Mical
4.14644e-13	0.106068	0.267	0.124	4.7145e-09	haf
4.56844e-13	0.230444	0.932	0.718	5.19431e-09	Oda
5.27318e-13	0.107662	0.194	0.077	5.99561e-09	sra
5.77613e-13	0.14059	0.213	0.089	6.56746e-09	epsilonCOP
5.85722e-13	0.106891	0.166	0.06	6.65966e-09	Prx6005
5.94609e-13	0.268296	0.406	0.228	6.76071e-09	AstC-R2
6.26084e-13	0.121909	0.165	0.06	7.11858e-09	CG14894
6.91464e-13	0.11785	0.185	0.072	7.86194e-09	Rap2l
7.88595e-13	0.157169	0.989	0.882	8.96633e-09	Rdl
8.4879e-13	0.124375	0.923	0.649	9.65074e-09	lncRNA:CR31451
9.75319e-13	0.121781	0.691	0.426	1.10894e-08	Srrm234
1.01821e-12	0.157672	0.256	0.118	1.1577e-08	CG42340
1.03775e-12	0.128181	0.186	0.074	1.17992e-08	CG8372
1.06656e-12	0.124155	0.174	0.066	1.21268e-08	CG17746
1.23335e-12	0.121019	0.606	0.35	1.40232e-08	Nedd8
1.82695e-12	0.10056	0.176	0.067	2.07724e-08	fl(2)d
1.88258e-12	0.123652	0.817	0.508	2.14049e-08	alpha-Spec
2.08505e-12	0.10439	0.263	0.123	2.3707e-08	CG11050
2.2506e-12	0.102618	0.54	0.315	2.55894e-08	Nlg3
3.55347e-12	0.10891	0.195	0.08	4.0403e-08	CG8031
3.87292e-12	0.107827	0.275	0.132	4.40351e-08	Mpi
4.1896e-12	0.107819	0.214	0.092	4.76357e-08	CG13937
4.19244e-12	0.103721	0.158	0.058	4.7668e-08	CG14641
4.3452e-12	0.138524	0.674	0.422	4.94049e-08	Cmpk
4.73312e-12	0.101864	0.193	0.08	5.38155e-08	CG17193
4.7527e-12	0.109695	0.188	0.076	5.40382e-08	Uhg4
5.33314e-12	0.121118	0.204	0.087	6.06377e-08	LpR1
5.82237e-12	0.151595	0.238	0.111	6.62003e-08	CG12929
6.38046e-12	0.108987	0.196	0.083	7.25459e-08	CG17839
7.46003e-12	0.204251	0.841	0.574	8.48206e-08	Sod1
8.0955e-12	0.149907	0.278	0.138	9.20459e-08	Ubx
8.94278e-12	0.113966	0.232	0.107	1.01679e-07	Gpb5
9.61419e-12	0.191776	0.905	0.665	1.09313e-07	HmgZ
1.07996e-11	0.187681	0.99	0.882	1.22792e-07	sif
1.12144e-11	0.104737	0.224	0.102	1.27508e-07	Oli
1.99502e-11	0.100979	0.598	0.357	2.26834e-07	Prosalpha2
2.22672e-11	0.185975	0.657	0.412	2.53178e-07	ringer
2.40685e-11	0.12071	0.17	0.069	2.73659e-07	SrpRbeta
2.58922e-11	0.160163	0.311	0.165	2.94394e-07	beat-Ia
3.05715e-11	0.109809	0.169	0.068	3.47598e-07	CG32137
4.9116e-11	0.152301	0.833	0.565	5.58449e-07	CG11000
6.55999e-11	0.151438	0.251	0.125	7.45871e-07	CG9743
9.8808e-11	0.123278	0.849	0.593	1.12345e-06	sgg
1.10134e-10	0.202831	0.937	0.744	1.25222e-06	Df31
1.23568e-10	0.163783	0.185	0.082	1.40496e-06	beat-IIb
1.29098e-10	0.102649	0.217	0.103	1.46784e-06	CG8314
1.82116e-10	0.162433	0.628	0.41	2.07066e-06	beat-Ic
2.96326e-10	0.144093	0.251	0.125	3.36922e-06	CG46448
3.33863e-10	0.169825	0.982	0.828	3.79602e-06	His4r
3.81431e-10	0.112153	0.866	0.59	4.33687e-06	fs(1)h
5.35276e-10	0.100835	0.47	0.279	6.08608e-06	klg
6.82388e-10	0.12405	0.92	0.638	7.75875e-06	pum
8.02189e-10	0.1608	0.832	0.574	9.12089e-06	eEF1gamma
1.65355e-09	0.138133	0.942	0.701	1.88009e-05	rhea
4.03429e-09	0.18833	0.99	0.864	4.58698e-05	Pglym78
4.86777e-09	0.182523	0.972	0.832	5.53465e-05	fabp
1.63313e-08	0.162203	0.989	0.832	0.000185686	Tpi
1.68663e-08	0.161421	0.669	0.461	0.00019177	Con
2.30889e-08	0.106147	0.38	0.227	0.00026252	CG32982
3.45467e-08	0.161855	0.777	0.543	0.000392796	dpr13
3.61899e-08	0.226197	0.885	0.658	0.000411479	igl
1.00287e-07	0.121322	0.823	0.582	0.00114027	Mpcp2
3.31882e-07	0.110447	0.849	0.624	0.0037735	alphaTub84D
7.83714e-07	0.153597	0.981	0.79	0.00891083	twit
8.06178e-06	0.107614	0.98	0.734	0.0916624	UQCR-11
2.93925e-05	0.159435	0.942	0.759	0.334193	msi
0.000410798	0.100677	0.931	0.703	1	CG43222
0.00418952	0.11154	0.924	0.77	1	CG43737

## Sheet: Glia
p_val	avg_log2FC	pct.1	pct.2	p_val_adj	gene
0	1.62896	0.845	0.413	0	lncRNA:noe
8.1985e-280	1.22371	0.695	0.282	9.3217e-276	pros
1.74403e-250	1.52636	0.385	0.053	1.98296e-246	CG15353
2.60629e-250	0.999282	0.955	0.77	2.96336e-246	CG2852
2.58082e-234	1.20462	0.554	0.18	2.93439e-230	mt:srRNA
1.30777e-218	0.945712	0.801	0.455	1.48693e-214	HmgD
1.39797e-212	0.958719	0.782	0.424	1.58949e-208	jim
5.34618e-211	1.26861	0.753	0.438	6.0786e-207	CG43085
4.29699e-198	1.74713	0.354	0.073	4.88568e-194	lncRNA:roX2
1.27606e-197	1.88625	0.639	0.336	1.45088e-193	apolpp
1.54171e-187	1.08778	0.527	0.198	1.75292e-183	myo
6.62049e-185	0.650013	0.964	0.844	7.52749e-181	mt:Cyt-b
2.52633e-184	1.09189	0.381	0.09	2.87244e-180	28SrRNA-Psi:CR40596
3.01674e-181	0.77852	0.738	0.384	3.43003e-177	UQCR-11
3.40835e-180	1.05213	0.403	0.108	3.87529e-176	CG8839
1.01203e-177	0.628621	0.932	0.734	1.15068e-173	Cyp1
3.3957e-170	0.845959	0.466	0.152	3.86091e-166	CG42394
5.83892e-166	0.904924	0.488	0.177	6.63886e-162	kis
5.4563e-165	1.01623	0.451	0.157	6.20381e-161	zfh2
5.29763e-160	0.722159	0.651	0.309	6.02341e-156	lncRNA:roX1
4.18676e-158	0.948455	0.309	0.062	4.76035e-154	Gprk1
1.45876e-156	0.882089	0.386	0.11	1.65861e-152	l(3)80Fj
4.24829e-156	0.789471	0.695	0.382	4.8303e-152	eff
2.08406e-155	0.961457	0.282	0.049	2.36958e-151	Nipped-A
2.90071e-151	0.606997	0.737	0.391	3.2981e-147	nrv3
5.70907e-144	0.8003	0.447	0.162	6.49122e-140	mahe
1.31631e-143	0.666062	0.56	0.242	1.49664e-139	CG14989
3.11647e-143	0.626995	0.853	0.582	3.54342e-139	His4r
3.64796e-142	0.659096	0.633	0.312	4.14773e-138	CG4409
5.23253e-138	0.919556	0.236	0.034	5.94939e-134	Eip74EF
7.26717e-136	0.717654	0.834	0.607	8.26277e-132	CG9686
5.70485e-135	0.83083	0.297	0.069	6.48641e-131	PlexA
6.49087e-134	0.679468	0.552	0.249	7.38011e-130	CG7607
4.28523e-131	0.821672	0.298	0.073	4.8723e-127	l(3)80Fg
7.1802e-130	0.723417	0.439	0.167	8.16388e-126	eIF4E1
7.847e-122	1.04611	0.327	0.102	8.92204e-118	Tsf1
6.72861e-121	0.716199	0.383	0.136	7.65043e-117	Non2
9.43565e-120	0.739456	0.269	0.063	1.07283e-115	Parp
3.92982e-118	0.681176	0.454	0.19	4.46821e-114	Sec61gamma
4.95675e-118	0.653835	0.513	0.23	5.63583e-114	Hsp23
2.18624e-117	0.578692	0.769	0.478	2.48575e-113	Syp
3.33176e-117	0.665297	0.375	0.13	3.78821e-113	PMCA
1.80841e-113	0.812601	0.287	0.08	2.05616e-109	miple1
7.6188e-113	0.727018	0.286	0.079	8.66258e-109	Cals
5.85535e-112	0.5748	0.952	0.758	6.65753e-108	Obp99a
6.43674e-112	0.777502	0.238	0.051	7.31857e-108	sn
5.50684e-111	0.65491	0.438	0.183	6.26128e-107	eIF4G1
9.27609e-106	0.637366	0.445	0.192	1.05469e-101	Arf79F
2.75258e-105	1.06774	0.351	0.14	3.12968e-101	Slc45-1
2.82867e-105	0.513201	0.579	0.289	3.21619e-101	futsch
3.36479e-105	0.551353	0.43	0.177	3.82577e-101	CG12384
4.74001e-105	0.639628	0.285	0.082	5.38939e-101	CG6287
2.07162e-102	0.652864	0.31	0.102	2.35543e-98	Sf3b6
2.27905e-102	0.67089	0.215	0.044	2.59128e-98	Dyrk3
3.4157e-101	0.689708	0.333	0.117	3.88366e-97	CG13928
4.33523e-101	0.618126	0.239	0.058	4.92916e-97	E(bx)
8.18105e-101	0.606198	0.322	0.11	9.30185e-97	Abl
1.92281e-100	0.919087	0.194	0.035	2.18624e-96	CG6357
5.47628e-100	0.949596	0.272	0.085	6.22654e-96	CG40470
7.59444e-100	0.616968	0.474	0.217	8.63487e-96	CG5151
1.82546e-99	0.601351	0.246	0.063	2.07555e-95	Dbp80
8.77959e-99	0.646906	0.249	0.067	9.98239e-95	anne
1.0472e-98	0.653525	0.23	0.055	1.19067e-94	BNIP3
3.32192e-98	0.607214	0.334	0.121	3.77702e-94	CaMKII
6.1541e-98	0.523322	0.858	0.622	6.99721e-94	Df31
8.89497e-98	0.470911	0.672	0.376	1.01136e-93	myr-GFP-p10
8.55576e-97	0.734096	0.416	0.188	9.7279e-93	nolo
1.04639e-96	0.639547	0.248	0.067	1.18974e-92	Not3
1.32525e-96	0.589596	0.605	0.336	1.50681e-92	CG44325
5.14551e-96	0.683905	0.465	0.221	5.85045e-92	Idgf4
2.29413e-95	0.477511	0.6	0.32	2.60842e-91	GstE12
4.85295e-95	0.54721	0.377	0.15	5.5178e-91	Nedd8
5.30602e-95	0.5818	0.345	0.13	6.03295e-91	Rab11
9.98926e-95	0.597345	0.296	0.098	1.13578e-90	Ank
1.3124e-94	0.611973	0.385	0.159	1.4922e-90	unc-13
3.39923e-94	0.544061	0.301	0.101	3.86493e-90	NT5E-2
5.31886e-94	0.51766	0.44	0.194	6.04754e-90	cpx
7.49679e-94	0.509649	0.495	0.235	8.52385e-90	Pka-C1
1.32638e-93	0.847652	0.12	0.001	1.50809e-89	28SrRNA-Psi:CR45859
3.33829e-93	0.599522	0.297	0.1	3.79564e-89	CG15098
1.17012e-92	0.656205	0.166	0.024	1.33042e-88	PlexB
1.23749e-91	0.556982	0.279	0.089	1.40702e-87	tud
1.69221e-91	0.549184	0.354	0.139	1.92405e-87	Kap-alpha3
2.03258e-91	0.559332	0.678	0.42	2.31104e-87	Sirup
1.40975e-90	0.602933	0.375	0.157	1.60288e-86	nls-tdTomato
2.07105e-90	0.56111	0.318	0.116	2.35478e-86	Nipped-B
2.5455e-90	0.559426	0.282	0.093	2.89423e-86	CG11426
5.48699e-90	0.583261	0.301	0.106	6.23871e-86	CG6310
6.6759e-90	0.512198	0.763	0.504	7.59049e-86	Sod1
7.11904e-90	0.45894	0.727	0.44	8.09435e-86	ATPsynE
1.57652e-89	0.552609	0.545	0.29	1.7925e-85	Ggamma30A
1.83666e-89	0.480536	0.834	0.613	2.08829e-85	Bacc
3.95212e-89	0.619841	0.144	0.015	4.49356e-85	PRL-1
6.53069e-89	0.53702	0.272	0.087	7.4254e-85	kuk
8.40049e-89	0.622843	0.29	0.1	9.55136e-85	be
1.29613e-88	0.556741	0.346	0.137	1.4737e-84	janA
3.28234e-88	0.726704	0.524	0.285	3.73202e-84	pyd
3.71236e-88	0.464377	0.872	0.649	4.22095e-84	eEF5
7.88714e-88	0.526214	0.278	0.091	8.96768e-84	sau
8.64218e-88	0.450059	0.464	0.218	9.82616e-84	ND-AGGG
3.34058e-87	0.558342	0.288	0.1	3.79824e-83	CG15012
5.1193e-87	0.483318	0.738	0.469	5.82064e-83	Calr
5.67529e-87	0.570487	0.166	0.027	6.45281e-83	pho
3.78464e-86	0.496634	0.392	0.17	4.30314e-82	Lamp1
7.90519e-86	0.541804	0.298	0.106	8.9882e-82	eEF1alpha2
1.8074e-85	0.549632	0.192	0.042	2.05502e-81	l(2)gl
2.20355e-85	0.551006	0.473	0.231	2.50544e-81	Ank2
2.57965e-85	0.415844	0.567	0.304	2.93306e-81	br
4.50549e-85	0.638152	0.211	0.054	5.12274e-81	LanB1
2.05553e-84	0.560956	0.33	0.13	2.33714e-80	CG30172
3.23956e-84	0.49836	0.311	0.116	3.68338e-80	Fs(2)Ket
5.31251e-84	0.51861	0.296	0.108	6.04033e-80	Arf102F
9.03081e-84	0.640272	0.236	0.071	1.0268e-79	CG43222
1.56404e-83	0.551712	0.338	0.136	1.77831e-79	N
2.5388e-83	0.439808	0.443	0.207	2.88662e-79	CG32276
2.51337e-82	0.443478	0.773	0.51	2.8577e-78	COX7A
2.87213e-82	0.523019	0.367	0.158	3.26561e-78	GstE2
1.17167e-81	0.468385	0.632	0.373	1.33219e-77	CAH1
1.28552e-81	0.559942	0.168	0.032	1.46164e-77	CG31998
3.55328e-81	1.42838	0.184	0.043	4.04008e-77	CG34232
4.02218e-81	0.670039	0.388	0.18	4.57322e-77	CG9932
8.85455e-81	0.71108	0.392	0.188	1.00676e-76	CG42235
1.2863e-80	0.486868	0.337	0.137	1.46253e-76	Fim
2.60785e-80	0.539178	0.364	0.156	2.96512e-76	elav
1.67039e-79	0.500045	0.352	0.151	1.89923e-75	Rab1
2.15945e-79	0.480944	0.644	0.374	2.4553e-75	brat
2.17748e-79	0.516581	0.156	0.026	2.47579e-75	Ptp69D
2.39804e-79	0.46616	0.294	0.109	2.72657e-75	CG9953
6.36995e-79	0.460069	0.808	0.573	7.24264e-75	Vha16-1
1.50559e-78	0.507369	0.256	0.087	1.71185e-74	RhoGDI
2.33298e-78	0.438026	0.33	0.135	2.6526e-74	CG14715
2.41604e-78	0.523849	0.234	0.073	2.74703e-74	uex
7.05537e-78	0.431337	0.761	0.508	8.02195e-74	rin
1.43635e-77	0.447397	0.35	0.148	1.63313e-73	CkIIalpha
2.19718e-77	0.570514	0.165	0.033	2.49819e-73	Cadps
3.52265e-77	0.501599	0.308	0.123	4.00525e-73	NUCB1
4.88841e-77	0.492024	0.312	0.124	5.55812e-73	l(1)G0193
6.45715e-76	0.474636	0.321	0.133	7.34178e-72	yip2
9.07777e-76	0.40601	0.372	0.164	1.03214e-71	Yeti
1.09988e-75	0.485662	0.276	0.102	1.25056e-71	EcR
1.96443e-75	0.421455	0.34	0.143	2.23356e-71	p120ctn
2.0248e-75	0.47673	0.214	0.063	2.3022e-71	MSBP
3.62885e-75	0.424073	0.269	0.096	4.126e-71	Srrm234
1.00465e-74	0.441077	0.32	0.132	1.14229e-70	EloC
1.16009e-74	0.426518	0.239	0.078	1.31902e-70	da
2.4472e-74	0.516423	0.19	0.05	2.78247e-70	Thd1
3.60315e-74	0.444278	0.334	0.142	4.09678e-70	CG1545
7.44675e-74	0.372371	0.889	0.717	8.46696e-70	Acbp2
1.20102e-73	0.514525	0.381	0.179	1.36556e-69	26-29-p
2.2595e-73	0.427179	0.442	0.218	2.56905e-69	Tim17b
3.15571e-73	0.442536	0.302	0.121	3.58804e-69	Rpb12
6.77321e-73	0.448784	0.184	0.046	7.70114e-69	Arl4
1.05023e-72	0.432153	0.365	0.163	1.19411e-68	Ssdp
1.66017e-72	0.397507	0.724	0.461	1.88762e-68	RNASEK
2.69936e-72	0.448475	0.193	0.052	3.06917e-68	Atf6
2.776e-72	0.483992	0.304	0.124	3.15631e-68	pan
3.04801e-72	0.450785	0.183	0.047	3.46559e-68	CG40472
3.36807e-72	0.437048	0.281	0.107	3.8295e-68	upSET
5.12716e-72	0.407818	0.537	0.296	5.82958e-68	eIF1
8.59846e-72	0.477845	0.397	0.191	9.77645e-68	Idgf6
9.6552e-72	0.479475	0.293	0.116	1.0978e-67	CG34401
1.18118e-71	0.577973	0.5	0.283	1.34301e-67	CG31663
1.70387e-71	0.445078	0.591	0.341	1.9373e-67	Tsp42Ee
3.03685e-71	0.379455	0.362	0.16	3.4529e-67	SelT
3.40306e-71	0.283542	0.247	0.085	3.86928e-67	euc
4.00126e-71	0.427661	0.375	0.172	4.54944e-67	Ssb-c31a
7.56927e-71	0.458976	0.216	0.069	8.60626e-67	CG40228
1.55847e-70	0.391085	0.381	0.177	1.77198e-66	CG6115
2.72021e-70	0.439116	0.241	0.083	3.09288e-66	CtsB1
7.24977e-70	0.524437	0.273	0.107	8.24299e-66	OtopLa
7.28368e-70	0.412244	0.428	0.212	8.28154e-66	Su(var)205
1.29237e-69	0.450997	0.659	0.416	1.46943e-65	spen
1.33659e-69	0.380977	0.464	0.235	1.5197e-65	ReepB
1.61671e-69	0.429012	0.468	0.246	1.83819e-65	Pomp
3.27672e-69	0.423609	0.128	0.019	3.72563e-65	CG17698
3.81295e-69	0.423627	0.258	0.096	4.33533e-65	sqh
4.60043e-69	0.408802	0.481	0.252	5.23068e-65	mbl
5.23061e-69	0.386255	0.492	0.259	5.9472e-65	Vha14-1
6.0186e-69	0.464083	0.228	0.078	6.84314e-65	Droj2
7.33437e-69	0.459501	0.173	0.043	8.33918e-65	CG17883
9.08384e-69	0.384307	0.368	0.171	1.03283e-64	Prosbeta6
1.04848e-68	0.377505	0.461	0.236	1.19212e-64	Act42A
1.16421e-68	0.391725	0.303	0.125	1.32371e-64	Aps
1.55688e-68	0.444666	0.365	0.17	1.77018e-64	Dscam1
2.29759e-68	0.476142	0.633	0.392	2.61236e-64	CG10361
4.0398e-68	0.386425	0.36	0.164	4.59325e-64	CG40045
6.15183e-68	0.378025	0.343	0.154	6.99464e-64	alt
8.70945e-68	0.431567	0.323	0.142	9.90264e-64	Grx1
1.55856e-67	0.379148	0.29	0.118	1.77209e-63	mnb
2.26093e-67	0.3665	0.424	0.211	2.57068e-63	Sec61beta
5.96818e-67	0.530367	0.191	0.056	6.78582e-63	lncRNA:CR33938
1.17892e-66	0.410943	0.286	0.117	1.34043e-62	CG5676
1.32485e-66	0.483228	0.171	0.044	1.50635e-62	egr
4.32041e-66	0.402349	0.273	0.108	4.91231e-62	CG17508
4.66194e-66	0.388962	0.36	0.166	5.30063e-62	Cys
7.27694e-66	0.430702	0.223	0.077	8.27388e-62	Uba1
8.1599e-66	0.380604	0.22	0.074	9.27781e-62	Sec63
1.4323e-65	0.350031	0.508	0.276	1.62853e-61	l(3)neo38
1.91992e-65	0.411376	0.241	0.088	2.18294e-61	lgs
3.01463e-65	0.380133	0.86	0.634	3.42764e-61	hdc
3.36731e-65	0.160089	0.649	0.382	3.82863e-61	IA-2
4.21813e-65	0.428274	0.164	0.041	4.79601e-61	CG17528
4.95002e-65	0.338664	0.415	0.205	5.62817e-61	emc
6.29449e-65	0.417973	0.252	0.096	7.15684e-61	Dek
1.03585e-64	0.64218	0.22	0.079	1.17776e-60	scro
1.22106e-64	0.392326	0.467	0.248	1.38835e-60	Roc1a
1.29185e-64	0.43527	0.152	0.035	1.46883e-60	CG10417
1.33081e-64	0.364488	0.376	0.18	1.51314e-60	GstS1
2.4075e-64	0.397678	0.256	0.099	2.73733e-60	Atg8a
2.96932e-64	0.466375	0.349	0.164	3.37612e-60	CG16791
3.62678e-64	0.371372	0.467	0.248	4.12365e-60	Prosbeta3
5.83445e-64	0.392079	0.243	0.09	6.63377e-60	me31B
7.9949e-64	0.508727	0.16	0.04	9.0902e-60	Dh44-R2
9.12866e-64	0.418025	0.217	0.075	1.03793e-59	CG41099
2.95532e-63	0.505665	0.174	0.049	3.36019e-59	CG6024
8.60138e-63	0.329979	0.274	0.111	9.77977e-59	CG5446
1.54227e-62	0.347254	0.427	0.219	1.75356e-58	l(2)k09913
3.27043e-62	0.373462	0.386	0.19	3.71848e-58	SkpA
3.75622e-62	0.381222	0.573	0.333	4.27082e-58	scyl
4.04026e-62	0.381128	0.562	0.326	4.59377e-58	Ran
4.17099e-62	0.480202	0.185	0.056	4.74241e-58	CG14787
6.55987e-62	0.375795	0.893	0.717	7.45857e-58	14-3-3epsilon
1.83379e-61	0.432613	0.278	0.118	2.08501e-57	CG7646
3.90561e-61	0.329993	0.284	0.12	4.44068e-57	Cisd2
5.83674e-61	0.392585	0.27	0.112	6.63637e-57	gw
8.46419e-61	0.341166	0.349	0.164	9.62378e-57	Rad23
2.16525e-60	0.431254	0.172	0.05	2.46189e-56	Crk
2.21499e-60	0.310712	0.325	0.148	2.51844e-56	SF2
2.82095e-60	0.335822	0.287	0.122	3.20742e-56	CG42239
4.04586e-60	0.456075	0.138	0.031	4.60014e-56	Hsp67Ba
4.70809e-60	0.359067	0.237	0.09	5.35309e-56	Smox
4.8568e-60	0.295012	0.456	0.239	5.52218e-56	ND-15
1.27024e-59	0.275782	0.425	0.218	1.44426e-55	VhaM9.7-b
1.33733e-59	0.35098	0.265	0.109	1.52054e-55	lncRNA:CR42862
1.51267e-59	0.316894	0.299	0.132	1.71991e-55	Prosalpha2
2.46513e-59	0.29984	0.4	0.2	2.80285e-55	Fis1
2.9369e-59	0.375484	0.264	0.11	3.33926e-55	Agpat3
4.98371e-59	0.374568	0.169	0.049	5.66648e-55	smid
5.24874e-59	0.430993	0.201	0.069	5.96781e-55	spri
5.37888e-59	0.389136	0.162	0.045	6.11579e-55	CG8223
5.97933e-59	0.322528	0.292	0.127	6.7985e-55	Diap1
2.68607e-58	0.336981	0.244	0.097	3.05406e-54	Ras85D
2.95255e-58	0.338075	0.422	0.223	3.35705e-54	CG14207
4.6765e-58	0.390919	0.197	0.067	5.31718e-54	rgn
1.96898e-57	0.322795	0.331	0.157	2.23873e-53	Set
2.11983e-57	0.513083	0.186	0.062	2.41025e-53	CG43448
2.25837e-57	0.490546	0.173	0.054	2.56776e-53	LManII
3.00056e-57	0.380062	0.216	0.08	3.41164e-53	Top2
4.02772e-57	0.346878	0.175	0.054	4.57952e-53	crq
4.35474e-57	0.325057	0.225	0.085	4.95133e-53	CG31673
4.36382e-57	0.344122	0.392	0.202	4.96166e-53	eEF1delta
4.56732e-57	0.314256	0.365	0.179	5.19304e-53	Ptp10D
4.67447e-57	0.353485	0.687	0.445	5.31487e-53	HmgZ
5.48531e-57	0.330604	0.202	0.07	6.2368e-53	Nup153
7.61585e-57	0.340103	0.306	0.14	8.65922e-53	Hel25E
8.2642e-57	0.487698	0.131	0.029	9.3964e-53	Sidpn
1.41834e-56	0.327372	0.382	0.193	1.61266e-52	akirin
2.0392e-56	0.354388	0.27	0.117	2.31857e-52	Phf5a
2.0662e-56	0.414759	0.167	0.05	2.34927e-52	tau
2.12247e-56	0.274254	0.361	0.176	2.41325e-52	CkIalpha
2.706e-56	0.298662	0.267	0.113	3.07672e-52	Dp1
4.16974e-56	0.419994	0.207	0.076	4.741e-52	Lis-1
4.21911e-56	0.303475	0.289	0.127	4.79713e-52	Sap-r
4.66349e-56	0.348192	0.244	0.099	5.30238e-52	Rab2
5.34739e-56	0.507103	0.692	0.503	6.07998e-52	Ama
7.92491e-56	0.353407	0.523	0.301	9.01062e-52	Tet
1.08509e-55	0.336938	0.282	0.126	1.23375e-51	bip2
1.14958e-55	0.365872	0.171	0.053	1.30707e-51	Pur-alpha
1.30042e-55	0.288191	0.272	0.117	1.47858e-51	Rab35
1.42837e-55	0.382604	0.221	0.086	1.62406e-51	Acsl
2.80505e-55	0.337583	0.207	0.076	3.18934e-51	CG11873
4.98705e-55	0.322911	0.29	0.13	5.67028e-51	Hipk
5.75612e-55	0.336533	0.355	0.177	6.54471e-51	Prosalpha5
1.05544e-54	0.266789	0.484	0.268	1.20003e-50	CG9034
1.21563e-54	0.347024	0.241	0.1	1.38217e-50	Ilp5
1.22545e-54	0.304501	0.218	0.083	1.39334e-50	drk
1.24329e-54	0.322022	0.252	0.106	1.41362e-50	CG4598
1.39177e-54	0.311826	0.425	0.227	1.58245e-50	yps
1.76638e-54	0.330813	0.272	0.12	2.00837e-50	Pfdn2
2.22573e-54	0.301835	0.289	0.131	2.53066e-50	trx
3.90873e-54	0.286848	0.28	0.124	4.44422e-50	ubl
4.19281e-54	0.385271	0.143	0.038	4.76722e-50	Hs6st
7.17958e-54	0.284839	0.373	0.19	8.16318e-50	Alg-2
9.97667e-54	0.351444	0.262	0.115	1.13435e-49	nej
1.36536e-53	0.377027	0.165	0.052	1.55242e-49	Pi3K68D
1.39295e-53	0.364331	0.558	0.343	1.58378e-49	CG32032
1.51567e-53	0.269814	0.472	0.262	1.72332e-49	wdb
1.64707e-53	0.342926	0.421	0.231	1.87272e-49	LRP1
1.82458e-53	0.300235	0.398	0.208	2.07455e-49	SmE
2.28147e-53	0.279331	0.239	0.097	2.59403e-49	drpr
2.42949e-53	0.291541	0.248	0.104	2.76233e-49	cnc
2.76495e-53	0.314294	0.424	0.229	3.14375e-49	Eip75B
4.58564e-53	0.349708	0.657	0.429	5.21387e-49	Rho1
4.6929e-53	0.252993	0.342	0.168	5.33583e-49	cl
4.74363e-53	0.30769	0.497	0.28	5.3935e-49	Tapdelta
5.06095e-53	0.282314	0.251	0.106	5.7543e-49	ND-18
5.81538e-53	0.270217	0.29	0.132	6.61209e-49	lwr
5.91604e-53	0.320215	0.418	0.227	6.72653e-49	CG3902
6.73681e-53	0.376097	0.145	0.04	7.65975e-49	Hcf
9.2433e-53	0.266372	0.355	0.177	1.05096e-48	CG17059
1.17867e-52	0.27843	0.592	0.355	1.34015e-48	CG41128
1.68152e-52	0.315547	0.387	0.206	1.91188e-48	mod
2.18231e-52	0.266156	0.413	0.22	2.48129e-48	SdhC
2.48001e-52	0.324632	0.223	0.089	2.81977e-48	cni
2.99865e-52	0.480813	0.212	0.084	3.40947e-48	Ac78C
3.45269e-52	0.351765	0.169	0.055	3.9257e-48	Snoo
3.46823e-52	0.286756	0.829	0.615	3.94338e-48	ATPsynF
4.42258e-52	0.303983	0.353	0.179	5.02847e-48	Prosbeta4
4.97283e-52	0.299229	0.205	0.077	5.6541e-48	CG17691
5.7093e-52	0.346454	0.282	0.129	6.49147e-48	CadN
5.80667e-52	0.291153	0.489	0.281	6.60218e-48	heph
9.13732e-52	0.629849	0.211	0.085	1.03891e-47	CG31075
9.17918e-52	0.286091	0.412	0.22	1.04367e-47	Sema1a
9.36684e-52	0.256213	0.389	0.204	1.06501e-47	RpII18
1.30654e-51	0.312901	0.257	0.113	1.48554e-47	Spred
1.56387e-51	0.317286	0.225	0.091	1.77812e-47	tacc
1.89834e-51	0.269999	0.29	0.134	2.15842e-47	CG9344
2.01808e-51	0.249118	0.39	0.203	2.29456e-47	Sin3A
2.42236e-51	0.305807	0.21	0.082	2.75422e-47	CG1890
2.81526e-51	0.270095	0.411	0.219	3.20095e-47	Prosbeta1
3.0421e-51	0.340364	0.202	0.076	3.45887e-47	Lar
3.43767e-51	0.364084	0.223	0.091	3.90863e-47	GLaz
3.48334e-51	0.24371	0.339	0.168	3.96055e-47	CG5532
4.78838e-51	0.306159	0.644	0.407	5.44439e-47	CG7781
4.83869e-51	0.625713	0.24	0.107	5.50159e-47	CG9691
5.03524e-51	0.267696	0.355	0.179	5.72506e-47	robl
5.11229e-51	0.29205	0.185	0.065	5.81268e-47	tmod
5.3839e-51	0.329227	0.268	0.122	6.12149e-47	Rbp1
5.76915e-51	0.303024	0.207	0.08	6.55953e-47	Nup358
1.33055e-50	0.283508	0.161	0.051	1.51284e-46	Patronin
1.4173e-50	0.267373	0.302	0.144	1.61147e-46	CG10077
1.43096e-50	0.274026	0.344	0.173	1.627e-46	Syb
1.5549e-50	0.305929	0.856	0.665	1.76792e-46	Akap200
2.48796e-50	0.274696	0.343	0.172	2.82881e-46	sima
2.49048e-50	0.314051	0.149	0.045	2.83167e-46	Rheb
3.24581e-50	0.448189	0.303	0.153	3.69049e-46	Octalpha2R
3.32329e-50	0.284915	0.235	0.099	3.77858e-46	eIF4B
3.67784e-50	0.32711	0.197	0.075	4.1817e-46	Nmdmc
3.69742e-50	0.321403	0.151	0.046	4.20396e-46	CG13707
3.69824e-50	0.267555	0.636	0.404	4.2049e-46	fne
6.58505e-50	0.283252	0.32	0.158	7.48721e-46	MED26
6.90921e-50	0.341449	0.171	0.058	7.85577e-46	wde
7.80291e-50	0.414772	0.169	0.058	8.87191e-46	E23
9.23422e-50	0.268555	0.305	0.148	1.04993e-45	Prosalpha4
1.00972e-49	0.294733	0.245	0.106	1.14805e-45	hrm
1.03392e-49	0.29837	0.373	0.197	1.17557e-45	Prosalpha3
1.11343e-49	0.45972	0.172	0.06	1.26597e-45	Snap25
1.31768e-49	0.255801	0.182	0.065	1.49821e-45	eRF1
2.18898e-49	0.305661	0.148	0.044	2.48887e-45	Haspin
3.10978e-49	0.314541	0.145	0.043	3.53582e-45	ctrip
3.94837e-49	0.299773	0.261	0.118	4.4893e-45	Hexo2
7.31738e-49	0.281065	0.237	0.101	8.31986e-45	Spn
1.10048e-48	0.272811	0.289	0.137	1.25124e-44	MFS17
1.14378e-48	0.355366	0.171	0.06	1.30048e-44	nudC
3.00901e-48	0.234424	0.305	0.149	3.42124e-44	ND-13A
3.01451e-48	0.261225	0.36	0.187	3.4275e-44	corto
3.25745e-48	0.295542	0.615	0.389	3.70372e-44	CG33774
4.44706e-48	0.250962	0.477	0.271	5.05631e-44	nmo
6.77259e-48	0.294136	0.233	0.101	7.70044e-44	Btk29A
7.13331e-48	0.328223	0.211	0.087	8.11057e-44	CG17816
7.27394e-48	0.253652	0.264	0.121	8.27048e-44	shrb
7.83552e-48	0.28312	0.272	0.127	8.90898e-44	Mtpbeta
8.36695e-48	0.340977	0.251	0.114	9.51322e-44	Syt1
9.67888e-48	0.347643	0.166	0.058	1.10049e-43	CG42232
1.45162e-47	0.258886	0.187	0.07	1.6505e-43	Jarid2
1.66055e-47	0.284398	0.158	0.052	1.88804e-43	Ythdf
1.67739e-47	0.276575	0.158	0.053	1.9072e-43	Sirt1
2.12856e-47	0.255405	0.248	0.11	2.42018e-43	CG11699
2.26327e-47	0.303486	0.77	0.551	2.57334e-43	Tpi
3.42246e-47	0.22056	0.407	0.22	3.89133e-43	nocte
3.97645e-47	0.307498	0.218	0.092	4.52122e-43	GstE1
4.20934e-47	0.247067	0.243	0.108	4.78602e-43	CG31549
4.76253e-47	0.360237	0.175	0.064	5.415e-43	CG3408
6.11526e-47	0.399005	0.177	0.066	6.95305e-43	RhoGAP100F
7.04304e-47	0.291141	0.177	0.064	8.00793e-43	CG14210
7.38086e-47	0.209857	0.301	0.147	8.39203e-43	CG12279
9.33434e-47	0.300543	0.652	0.42	1.06131e-42	CG8860
9.60551e-47	0.259177	0.3	0.148	1.09215e-42	AP-2sigma
1.29346e-46	0.284877	0.179	0.067	1.47066e-42	CG2811
1.39782e-46	0.261328	0.176	0.064	1.58932e-42	jtb
1.406e-46	0.329306	0.204	0.083	1.59862e-42	pnut
1.57268e-46	0.312785	0.169	0.06	1.78814e-42	flfl
2.31952e-46	0.204724	0.224	0.095	2.63729e-42	AP-2alpha
2.81221e-46	0.265532	0.213	0.088	3.19749e-42	Rpn10
2.85838e-46	0.269244	0.173	0.063	3.24998e-42	gpp
3.21459e-46	0.254966	0.281	0.135	3.65499e-42	Eb1
3.521e-46	0.265938	0.212	0.088	4.00338e-42	Rpb11
4.15339e-46	0.262614	0.274	0.13	4.72241e-42	CG33303
4.56764e-46	0.249868	0.273	0.13	5.1934e-42	RpS15Ab
5.28619e-46	0.30191	0.191	0.075	6.0104e-42	Arl6IP1
5.69299e-46	0.20289	0.252	0.115	6.47293e-42	CG10638
6.7262e-46	0.234271	0.273	0.13	7.64769e-42	CG9328
9.04964e-46	0.270776	0.225	0.097	1.02894e-41	mam
1.08239e-45	0.26086	0.206	0.084	1.23068e-41	Usp14
1.29369e-45	0.295226	0.171	0.063	1.47093e-41	cnn
1.3313e-45	0.255913	0.191	0.074	1.51369e-41	Zip102B
1.52159e-45	0.279527	0.266	0.125	1.73005e-41	CG15019
1.76947e-45	0.210058	0.375	0.201	2.01189e-41	ND-B17.2
1.90836e-45	0.226129	0.257	0.119	2.1698e-41	Tim8
2.09626e-45	0.301673	0.261	0.123	2.38344e-41	Rpn5
2.26145e-45	0.212041	0.403	0.22	2.57126e-41	Vha36-1
2.77941e-45	0.319198	0.186	0.073	3.16019e-41	rump
3.80272e-45	0.268145	0.63	0.406	4.32369e-41	kra
5.97503e-45	0.228148	0.293	0.146	6.7936e-41	TfIIA-S
6.84644e-45	0.269911	0.197	0.08	7.78441e-41	CG30122
7.20465e-45	0.274806	0.212	0.09	8.19168e-41	InR
8.27355e-45	0.261825	0.293	0.145	9.40702e-41	Pfdn1
9.27895e-45	0.260132	0.351	0.187	1.05502e-40	cora
1.10947e-44	0.26873	0.655	0.419	1.26147e-40	ATPsynB
1.35021e-44	0.26653	0.292	0.145	1.53519e-40	CG1910
1.53512e-44	0.278991	0.174	0.066	1.74543e-40	mthl3
1.87804e-44	0.249208	0.205	0.085	2.13533e-40	boca
4.11436e-44	0.234984	0.255	0.119	4.67803e-40	promL
4.56852e-44	0.234437	0.315	0.16	5.19441e-40	CG14818
4.77439e-44	0.279855	0.151	0.051	5.42849e-40	Maf1
4.96457e-44	0.289894	0.159	0.057	5.64471e-40	Srp9
5.54291e-44	0.212629	0.878	0.678	6.30229e-40	Gapdh1
5.80992e-44	0.191595	0.281	0.136	6.60588e-40	Arpc4
6.38644e-44	0.255713	0.215	0.093	7.26138e-40	CG18081
1.08153e-43	0.260372	0.241	0.112	1.2297e-39	CG10932
1.18138e-43	0.202165	0.263	0.124	1.34323e-39	Chmp1
1.35321e-43	0.2715	0.197	0.082	1.5386e-39	CG14442
1.49849e-43	0.251739	0.222	0.098	1.70378e-39	norpA
1.83663e-43	0.204569	0.244	0.111	2.08824e-39	SmD1
2.43646e-43	0.26646	0.73	0.494	2.77026e-39	ND-MLRQ
3.12841e-43	0.269208	0.248	0.116	3.55701e-39	CG31140
3.51573e-43	0.219987	0.315	0.162	3.99739e-39	CG30423
3.80154e-43	0.231162	0.329	0.173	4.32236e-39	CG6028
3.92821e-43	0.278228	0.186	0.075	4.46638e-39	fwe
4.36795e-43	0.25923	0.213	0.092	4.96636e-39	SelG
5.75659e-43	0.257433	0.158	0.057	6.54524e-39	UbcE2H
6.96495e-43	0.22382	0.243	0.113	7.91914e-39	Dlc90F
7.19749e-43	0.26289	0.155	0.055	8.18354e-39	Acn
8.5459e-43	0.21198	0.223	0.099	9.71669e-39	NFAT
1.04836e-42	0.253044	0.258	0.125	1.19198e-38	Ostgamma
1.20336e-42	0.218846	0.395	0.222	1.36822e-38	Pep
1.56841e-42	0.262261	0.174	0.068	1.78328e-38	CG8507
1.69707e-42	0.203293	0.313	0.16	1.92957e-38	Rsf1
1.7258e-42	0.239613	0.177	0.069	1.96223e-38	Fmr1
1.82048e-42	0.237091	0.261	0.125	2.06988e-38	CaBP1
1.84187e-42	0.274618	0.174	0.068	2.09421e-38	CG7945
2.0489e-42	0.24115	0.184	0.074	2.3296e-38	Mtl
2.49063e-42	0.222815	0.312	0.16	2.83185e-38	CG11151
2.87225e-42	0.254095	0.163	0.06	3.26575e-38	CG2519
2.90564e-42	0.268739	0.203	0.087	3.30371e-38	Rox8
3.51225e-42	0.224913	0.209	0.09	3.99343e-38	La
3.96749e-42	0.419064	0.195	0.084	4.51104e-38	CG16743
4.19678e-42	0.259837	0.216	0.095	4.77174e-38	SKIP
4.76581e-42	0.170211	0.246	0.115	5.41873e-38	mRpS21
5.49185e-42	0.188408	0.275	0.136	6.24424e-38	Wdfy2
8.04052e-42	0.23866	0.165	0.062	9.14207e-38	CG10126
8.29263e-42	0.19887	0.247	0.116	9.42872e-38	Rpt4
1.0372e-41	0.209233	0.434	0.249	1.17929e-37	SmD2
1.71713e-41	0.113326	0.548	0.335	1.95238e-37	mamo
1.72424e-41	0.235699	0.224	0.102	1.96046e-37	larp
1.88366e-41	0.254312	0.169	0.066	2.14172e-37	CG34125
2.06895e-41	0.206492	0.325	0.171	2.3524e-37	ATP6AP2
2.14718e-41	0.261544	0.205	0.09	2.44134e-37	toc
2.23978e-41	0.257544	0.615	0.391	2.54663e-37	CG13551
2.46126e-41	0.232346	0.173	0.067	2.79845e-37	glo
3.48228e-41	0.261621	0.219	0.099	3.95936e-37	REG
3.82699e-41	0.263821	0.901	0.771	4.35128e-37	shep
4.04367e-41	0.23676	0.226	0.103	4.59766e-37	CG6523
4.12573e-41	0.244616	0.241	0.114	4.69096e-37	Tim23
4.34946e-41	0.193299	0.277	0.138	4.94534e-37	CG9577
4.69738e-41	0.185028	0.452	0.261	5.34092e-37	Pdi
5.1125e-41	0.282038	0.722	0.506	5.81291e-37	sun
5.76531e-41	0.186976	0.27	0.133	6.55516e-37	CG1677
7.92452e-41	0.245155	0.372	0.208	9.01017e-37	Appl
8.06407e-41	0.258594	0.161	0.061	9.16885e-37	pdgy
1.03587e-40	0.25035	0.431	0.254	1.17778e-36	vig
1.0871e-40	0.20634	0.209	0.091	1.23604e-36	FBXO11
1.36267e-40	0.233835	0.269	0.134	1.54936e-36	Rpn11
1.68579e-40	0.181166	0.265	0.13	1.91674e-36	CG33170
2.18605e-40	0.183709	0.406	0.231	2.48553e-36	mub
2.31679e-40	0.209729	0.325	0.175	2.6342e-36	GlyP
2.51528e-40	0.217687	0.239	0.114	2.85987e-36	Pcd
2.57035e-40	0.124888	0.324	0.169	2.92249e-36	Ubi-p5E
3.13052e-40	0.265797	0.205	0.09	3.5594e-36	Lpin
3.32034e-40	0.206252	0.446	0.262	3.77523e-36	Cyt-b5
3.33275e-40	0.2812	0.171	0.067	3.78934e-36	ed
3.6651e-40	0.182837	0.221	0.1	4.16722e-36	mRpS5
4.02538e-40	0.221968	0.269	0.135	4.57686e-36	mRpS14
4.72602e-40	0.251381	0.177	0.072	5.37348e-36	spt4
4.96723e-40	0.289961	0.193	0.083	5.64774e-36	Reph
4.96986e-40	0.224798	0.241	0.115	5.65073e-36	DCP2
5.60818e-40	0.21188	0.285	0.146	6.3765e-36	Uev1A
5.80052e-40	0.292919	0.782	0.586	6.59519e-36	ogre
6.6013e-40	0.285782	0.202	0.089	7.50568e-36	robo2
8.96055e-40	0.214768	0.334	0.181	1.01881e-35	CG10470
1.00639e-39	0.38359	0.584	0.4	1.14426e-35	shot
1.15685e-39	0.216074	0.231	0.109	1.31534e-35	CG5590
1.60876e-39	0.241876	0.324	0.175	1.82916e-35	Idgf3
3.43747e-39	0.201634	0.3	0.158	3.9084e-35	CG15209
3.46105e-39	0.159794	0.389	0.22	3.93522e-35	CG45049
4.00884e-39	0.175904	0.404	0.231	4.55806e-35	eIF3i
4.26911e-39	0.249081	0.219	0.102	4.85398e-35	eIF5B
4.3005e-39	0.225658	0.2	0.089	4.88966e-35	Arpc3A
5.62101e-39	0.174495	0.294	0.151	6.39109e-35	crp
6.73368e-39	0.158719	0.212	0.096	7.65619e-35	mRpL49
6.84772e-39	0.1685	0.206	0.091	7.78586e-35	Caper
7.01281e-39	0.204436	0.289	0.15	7.97357e-35	bai
8.30419e-39	0.207623	0.225	0.106	9.44186e-35	Tudor-SN
8.85446e-39	0.127789	0.402	0.227	1.00675e-34	Dad1
1.20422e-38	0.156582	0.233	0.11	1.3692e-34	IscU
1.24104e-38	0.211999	0.181	0.076	1.41107e-34	BI-1
2.08143e-38	0.259956	0.181	0.077	2.36659e-34	fra
2.23967e-38	0.228031	0.286	0.149	2.54651e-34	Myc
2.88766e-38	0.267762	0.188	0.082	3.28327e-34	Sam-S
4.13016e-38	0.219696	0.206	0.094	4.69599e-34	Rpn1
4.51701e-38	0.189193	0.271	0.139	5.13584e-34	zip
5.57036e-38	0.157374	0.386	0.22	6.3335e-34	Rpb10
6.24076e-38	0.276493	0.743	0.53	7.09575e-34	Gabat
6.72905e-38	0.166695	0.344	0.188	7.65092e-34	Sod2
7.31499e-38	0.190116	0.299	0.158	8.31714e-34	ND-20
8.84794e-38	0.198804	0.179	0.076	1.00601e-33	CG17202
1.48911e-37	0.155001	0.297	0.156	1.69312e-33	Shmt
1.49032e-37	0.225993	0.196	0.088	1.69449e-33	CG8677
1.63529e-37	0.178617	0.249	0.124	1.85933e-33	klar
1.89637e-37	0.209893	0.235	0.114	2.15617e-33	mtd
2.07738e-37	0.215136	0.438	0.259	2.36198e-33	His2Av
3.12739e-37	0.244711	0.178	0.076	3.55584e-33	DENR
3.55715e-37	0.186417	0.22	0.104	4.04448e-33	CG5554
3.59869e-37	0.181253	0.218	0.102	4.09171e-33	jvl
4.09763e-37	0.193505	0.198	0.089	4.659e-33	CG34117
4.16932e-37	0.183756	0.204	0.092	4.74052e-33	gus
4.50611e-37	0.161576	0.938	0.799	5.12344e-33	Gapdh2
4.55142e-37	0.132683	0.243	0.119	5.17497e-33	Ent2
6.63658e-37	0.150787	0.402	0.24	7.54579e-33	nkt
8.00682e-37	0.164757	0.19	0.084	9.10376e-33	CG44838
8.61189e-37	0.178903	0.251	0.126	9.79171e-33	Apt1
8.95786e-37	0.229588	0.439	0.266	1.01851e-32	Vha26
9.76589e-37	0.160178	0.294	0.155	1.11038e-32	Uch
1.25416e-36	0.215846	0.194	0.087	1.42598e-32	PDCD-5
1.49255e-36	0.166111	0.192	0.085	1.69703e-32	mbf1
1.54575e-36	0.150946	0.244	0.121	1.75752e-32	Spase22-23
1.73056e-36	0.211155	0.204	0.094	1.96764e-32	mago
1.87595e-36	0.165744	0.239	0.118	2.13295e-32	eIF3a
2.52469e-36	0.182838	0.227	0.11	2.87058e-32	kay
3.63661e-36	0.218144	0.189	0.085	4.13482e-32	dom
4.24048e-36	0.192294	0.217	0.103	4.82143e-32	Surf4
4.3517e-36	0.172344	0.392	0.228	4.94788e-32	ND-B16.6
4.38808e-36	0.184746	0.238	0.117	4.98925e-32	CG13096
5.11562e-36	0.129893	0.253	0.127	5.81646e-32	sina
5.13972e-36	0.161084	0.356	0.203	5.84386e-32	vsg
5.89163e-36	0.205579	0.177	0.076	6.69878e-32	Cmpk
6.86566e-36	0.140415	0.315	0.172	7.80626e-32	CG6180
8.42558e-36	0.139973	0.318	0.174	9.57989e-32	Pfdn6
1.02535e-35	0.191084	0.239	0.119	1.16582e-31	CG3376
1.03948e-35	0.176911	0.239	0.118	1.18189e-31	Arpc5
1.11454e-35	0.14546	0.236	0.116	1.26723e-31	Pdk1
1.17547e-35	0.167738	0.323	0.18	1.33651e-31	eIF3m
1.20039e-35	0.224597	0.535	0.34	1.36485e-31	kuz
1.24892e-35	0.154773	0.204	0.095	1.42002e-31	CG10576
1.52064e-35	0.176502	0.319	0.176	1.72896e-31	CG8036
2.53693e-35	0.212512	0.187	0.085	2.88449e-31	MFS3
2.8331e-35	0.122045	0.389	0.224	3.22123e-31	ND-B14.5A
2.84596e-35	0.17335	0.242	0.122	3.23585e-31	Rpt1
3.9387e-35	0.136099	0.299	0.162	4.4783e-31	CG13220
4.16274e-35	0.21271	0.406	0.241	4.73304e-31	CG5895
4.24747e-35	0.1673	0.405	0.239	4.82937e-31	Invadolysin
5.19924e-35	0.348348	0.189	0.087	5.91153e-31	CG32195
5.94149e-35	0.250944	0.258	0.136	6.75548e-31	CG46301
6.02325e-35	0.239837	0.31	0.173	6.84844e-31	CG30069
6.4746e-35	0.163705	0.363	0.205	7.36162e-31	Pp1-87B
9.13112e-35	0.166199	0.219	0.107	1.03821e-30	Vps60
1.01827e-34	0.134545	0.191	0.087	1.15777e-30	CG10418
1.1819e-34	0.146216	0.246	0.124	1.34382e-30	Ufm1
1.42078e-34	0.187494	0.293	0.16	1.61542e-30	scrt
1.46548e-34	0.22583	0.668	0.453	1.66625e-30	ATPsynO
1.57293e-34	0.185148	0.196	0.091	1.78842e-30	CG14407
1.82964e-34	0.121306	0.296	0.158	2.0803e-30	ND-19
1.88904e-34	0.164643	0.426	0.254	2.14784e-30	Scsalpha1
1.89167e-34	0.168712	0.19	0.087	2.15083e-30	CG42336
2.0398e-34	0.160164	0.22	0.108	2.31925e-30	zetaCOP
2.18669e-34	0.156751	0.228	0.113	2.48627e-30	HP4
2.23125e-34	0.189052	0.204	0.097	2.53694e-30	Fkbp59
2.38816e-34	0.197202	0.655	0.44	2.71534e-30	Nlp
2.57538e-34	0.163314	0.261	0.136	2.92821e-30	Sh
3.08072e-34	0.216272	0.201	0.096	3.50278e-30	msn
4.81166e-34	0.147562	0.339	0.192	5.47085e-30	Lam
8.87672e-34	0.118884	0.252	0.13	1.00928e-29	CG5174
9.31268e-34	0.161054	0.237	0.121	1.05885e-29	EMC10
1.43929e-33	0.12817	0.311	0.171	1.63647e-29	QIL1
1.66194e-33	0.114111	0.426	0.253	1.88962e-29	CG44242
2.04836e-33	0.100499	0.283	0.151	2.32899e-29	CG8108
2.25549e-33	0.181036	0.396	0.236	2.5645e-29	CG10527
2.84568e-33	0.164116	0.419	0.252	3.23554e-29	PHGPx
2.9208e-33	0.225602	0.657	0.454	3.32095e-29	path
3.69266e-33	0.131193	0.359	0.208	4.19855e-29	Gug
4.29052e-33	0.165609	0.193	0.091	4.87832e-29	CG9065
5.34709e-33	0.170908	0.296	0.165	6.07964e-29	Jwa
1.13471e-32	0.101535	0.306	0.17	1.29017e-28	Socs36E
1.32987e-32	0.242097	0.734	0.518	1.51207e-28	ATPsynbeta
1.45397e-32	0.155014	0.373	0.22	1.65317e-28	tou
1.71877e-32	0.1809	0.507	0.321	1.95424e-28	HINT1
1.85709e-32	0.164872	0.219	0.11	2.11151e-28	Ubc2
1.96272e-32	0.142873	0.434	0.262	2.23161e-28	lost
2.03272e-32	0.10175	0.21	0.102	2.3112e-28	Ccdc58
3.4197e-32	0.116489	0.276	0.15	3.8882e-28	Sf3b5
4.20554e-32	0.162206	0.273	0.149	4.7817e-28	SdhD
4.50909e-32	0.118175	0.28	0.15	5.12684e-28	cg
4.55067e-32	0.157773	0.223	0.112	5.17411e-28	Rpt3
4.62557e-32	0.125184	0.307	0.172	5.25927e-28	dj-1beta
5.18339e-32	0.134239	0.336	0.193	5.89351e-28	Fas1
5.673e-32	0.112478	0.217	0.108	6.4502e-28	mRpL42
5.7058e-32	0.124997	0.273	0.147	6.4875e-28	Hsp60A
5.90861e-32	0.16414	0.192	0.092	6.71809e-28	Mtch
6.04426e-32	0.127322	0.221	0.111	6.87232e-28	Flo1
7.06179e-32	0.149485	0.23	0.118	8.02926e-28	Cp1
7.97089e-32	0.128717	0.229	0.117	9.0629e-28	CG3760
1.04022e-31	0.169688	0.462	0.29	1.18273e-27	CG43736
1.1816e-31	0.143701	0.418	0.253	1.34348e-27	dUTPase
1.20808e-31	0.16522	0.22	0.111	1.37359e-27	Pisd
1.44768e-31	0.137651	0.201	0.098	1.64601e-27	CG12171
1.51131e-31	0.16868	0.531	0.343	1.71835e-27	Pgk
1.66302e-31	0.131815	0.198	0.096	1.89085e-27	mRpL30
1.90615e-31	0.160232	0.24	0.127	2.16729e-27	P32
2.19586e-31	0.17292	0.381	0.229	2.49669e-27	Jupiter
2.52903e-31	0.126165	0.345	0.2	2.87551e-27	gish
2.93168e-31	0.187605	0.233	0.122	3.33332e-27	pix
3.44638e-31	0.139098	0.474	0.293	3.91854e-27	Acbp1
3.8766e-31	0.198755	0.206	0.103	4.4077e-27	CG1943
5.10518e-31	0.113248	0.235	0.122	5.80459e-27	GCS2alpha
6.00163e-31	0.121193	0.33	0.191	6.82386e-27	zld
6.93936e-31	0.114822	0.24	0.126	7.89006e-27	CCT4
8.63826e-31	0.135579	0.222	0.114	9.8217e-27	mtSSB
9.01679e-31	0.105234	0.314	0.179	1.02521e-26	Fdh
1.68362e-30	0.125827	0.243	0.129	1.91427e-26	TER94
2.39063e-30	0.139756	0.298	0.169	2.71815e-26	pnt
2.46875e-30	0.119106	0.256	0.138	2.80697e-26	maf-S
2.60978e-30	0.16639	0.411	0.256	2.96732e-26	alphaTub84D
2.83475e-30	0.105713	0.243	0.128	3.22311e-26	VhaAC39-1
4.6048e-30	0.100645	0.228	0.118	5.23565e-26	Larp4B
5.22584e-30	0.112083	0.297	0.167	5.94178e-26	Rpt6
5.35714e-30	0.121588	0.229	0.119	6.09107e-26	CG7414
5.46241e-30	0.111982	0.49	0.307	6.21076e-26	RpS14b
6.46068e-30	0.141438	0.204	0.103	7.34579e-26	x16
6.89671e-30	0.150416	0.217	0.112	7.84156e-26	MsrA
6.93298e-30	0.122456	0.462	0.29	7.8828e-26	scu
1.18495e-29	0.106756	0.208	0.106	1.34729e-25	CG8668
1.24237e-29	0.102817	0.449	0.278	1.41258e-25	PAN3
1.71317e-29	0.116125	0.462	0.289	1.94787e-25	Idh
1.79989e-29	0.170257	0.672	0.451	2.04647e-25	chic
2.48897e-29	0.194798	0.734	0.518	2.82996e-25	COX5A
3.11223e-29	0.121124	0.229	0.121	3.5386e-25	HDAC4
4.41065e-29	0.147961	0.589	0.391	5.01491e-25	mei-P26
6.50218e-29	0.119414	0.374	0.226	7.39298e-25	Xbp1
7.66198e-29	0.124989	0.332	0.196	8.71167e-25	Mpcp2
9.15162e-29	0.112541	0.237	0.127	1.04054e-24	Pabp2
9.98971e-29	0.122234	0.364	0.219	1.13583e-24	Sxl
1.0197e-28	0.103001	0.238	0.127	1.1594e-24	CG8993
1.14856e-28	0.1178	0.227	0.12	1.30591e-24	Trp1
1.83567e-28	0.125588	0.489	0.309	2.08716e-24	ND-PDSW
2.11817e-28	0.183309	0.705	0.502	2.40836e-24	COX5B
4.81333e-28	0.284813	0.371	0.238	5.47276e-24	CG30197
6.81232e-28	0.181133	0.283	0.166	7.74561e-24	CG11425
2.56281e-27	0.108768	0.235	0.128	2.91391e-23	HSPC300
3.09622e-27	0.101391	0.229	0.124	3.5204e-23	EMC4
1.69749e-26	0.112791	0.615	0.413	1.93004e-22	Pdcd4
2.01541e-26	0.16318	0.324	0.199	2.29153e-22	CG1607
5.67584e-26	0.108292	0.297	0.175	6.45342e-22	CCT5
6.76146e-26	0.114844	0.383	0.238	7.68778e-22	Pect
4.47387e-25	0.173613	0.278	0.166	5.08679e-21	Proc-R
1.10611e-24	0.133419	0.554	0.371	1.25765e-20	Moe
1.62573e-24	0.212102	0.76	0.568	1.84846e-20	Oda
3.05003e-24	0.143952	0.586	0.405	3.46788e-20	CG11267
2.03759e-23	0.100541	0.471	0.309	2.31674e-19	CG17776
2.57093e-23	0.11433	0.552	0.368	2.92315e-19	ATPsyngamma
3.72322e-23	0.102631	0.521	0.349	4.2333e-19	ATPsyndelta
9.76754e-23	0.144265	0.49	0.333	1.11057e-18	Msr-110
8.47684e-22	0.158556	0.908	0.774	9.63817e-18	RpS10b
4.15574e-21	0.182731	0.857	0.712	4.72508e-17	CG7630
4.16821e-20	0.144211	0.465	0.321	4.73925e-16	mtgo
1.41826e-19	0.111389	0.643	0.461	1.61256e-15	CG13364
2.19492e-19	0.170325	0.825	0.657	2.49562e-15	Fer1HCH
5.33669e-18	0.164764	0.838	0.687	6.06781e-14	UQCR-Q
7.27467e-18	0.213585	0.841	0.693	8.2713e-14	Argk
1.26209e-17	0.15178	0.856	0.712	1.43499e-13	Fkbp12
2.47296e-16	0.130981	0.591	0.454	2.81176e-12	wrapper
4.63434e-16	0.109919	0.627	0.463	5.26925e-12	CD98hc
1.99699e-14	0.128745	0.747	0.588	2.27057e-10	eIF4A
2.28021e-14	0.141109	0.804	0.645	2.5926e-10	Tom7
9.73289e-14	0.139389	0.897	0.777	1.10663e-09	Atpalpha
5.74893e-13	0.107663	0.87	0.727	6.53653e-09	Hrb27C
3.24696e-09	0.101683	0.743	0.609	3.69179e-05	Npc2a

[truncated: 7 more sheets: Hemos, Ep NPs, Dopa N, Pept N, Serot N, Octop N, RGL]
