# Supplementary material for: A single-cell transcriptomic atlas of complete insect nervous systems across multiple life stages
Source: Neural Dev. 2022 Aug 24;17:8. doi: 10.1186/s13064-022-00164-6 (PMC9404646; doi:10.1186/s13064-022-00164-6)
Supplement: Supplementary file 1 — Additional file 1: Supplementary Spreadsheets and Figures. All spreadsheets for marker genes contain the following columns: p-value (pval), average log2 fold-change (avg_log2FC), percent of cells in the cluster expressing the marker (pct.1), percent of cells outside the cluster expressing the marker (pct.2), the multiple test corrected p-value (p_val_adj), the cluster number (cluster), the gene name (gene), the flybase id (Fbgn_ID), gene long name (GeneName), datestamp of flybase snapshot inclusion (datestamp) and the Flybase gene snapshot for the gene in question, when available.(gene_snapshot_text). Supplementary_spreadsheet_1_Time_and_tissue_breakdown.ods. Spreadsheet detailing the number of cells per cluster and sample of origin, a stage by cell number breakdown and sequencing quality control metrics for each sequenced sample. Supplementary_spreadsheet_2_Ncells_and_gene_markers_per_cluster.xlsx. Spreadsheet containing one sheet per detected cluster with all the cluster defining markers resulting from running the FindAllMarkers algorithm as detailed in the methods. An additional sheet contains the number of cells per cluster. Supplementary_spreadsheet_3_Ncells_and_gene_markers_per_cluster_and_stage.xlsx. Spreadsheet containing one sheet per detected cluster with all the cluster defining markers at each stage, ie. 1h, 24h and 48h resulting from running the FindAllMarkers algorithm as detailed in the methods for the temporal analysis. An additional sheet contains the number of cells per cluster at each stage. Supplementary_spreadsheet_4_Ncells_and_gene_markers_per_cluster_and_tissue.xlsx. Spreadsheet containing one sheet per detected cluster with all the cluster defining markers for each tissue, ie. brain, CNS and VNC, resulting from running the FindAllMarkers algorithm as detailed in the methods for the temporal analysis. An additional sheet contains the number of cells per cluster detected in each tissue dissection. Supplementary_spreadsheet_5_Differential_expres [file 13064_2022_164_MOESM1_ESM.zip › Supplementary/Supplementary_Spreadsheets_and_table/Supplementary_spreadsheet_18_selective_one_per_class_075-19.xlsx]

## Sheet: 0 Immat N
clustern	p_val	avg_log2FC	pct.1	pct.2	p_val_adj	cluster	gene	FBgn_ID	GeneName	datestamp	gene_snapshot_text
0 Immat N	8.77102e-249	0.465412	0.901	0.794	9.97265e-245	0	RpS24	FBgn0261596	Ribosomal protein S24	20190314	Ribosomal protein S24 (RpS24) encodes an essential component of the small ribosomal subunit that functions in protein synthesis. It is classified as a 'Minute' gene as heterozygous mutants exhibit a slower developmental rate and small adult bristles.
0 Immat N	8.71138e-212	0.645758	0.381	0.212	9.90484e-208	0	hwt	FBgn0264542	heavyweight	-	Contributions welcome.
0 Immat N	6.97081e-200	0.659094	0.44	0.271	7.92581e-196	0	mnb	FBgn0259168	minibrain	20190314	minibrain (mnb) encodes a Ser/Thr protein kinase of the DYRK subfamily. It interacts with several signaling pathways and it is involved in behavior, cell cycle, cytoskeleton dynamics, neural proliferation, neurogenesis, neuronal differentiation, synaptic plasticity, and tissue growth.
0 Immat N	9.30747e-173	0.552201	0.227	0.109	1.05826e-168	0	PlexB	FBgn0025740	Plexin B	20190314	Plexin B (PlexB) encodes a transmembrane receptor for ligands including semaphorins, which signals via RhoGTPases. It can signal both attractive and repulsive axon guidance.
0 Immat N	2.68675e-170	0.435677	0.786	0.656	3.05484e-166	0	eEF5	FBgn0285952	eukaryotic translation elongation factor 5	-	Contributions welcome.
0 Immat N	1.07008e-158	0.634419	0.452	0.298	1.21668e-154	0	CG17716
0 Immat N	4.97606e-154	0.570121	0.381	0.236	5.65778e-150	0	Diap1	FBgn0260635	Death-associated inhibitor of apoptosis 1	20190307	Death-associated inhibitor of apoptosis 1 (Diap1) encodes an E3 ubiquitin ligase with a caspase inhibitor activity that is involved in the control of apoptosis.
0 Immat N	2.58083e-147	0.415688	0.74	0.61	2.9344e-143	0	Akap200	FBgn0027932	A kinase anchor protein 200	20190912	A kinase anchor protein 200 (Akap200) encodes a scaffolding protein that contributes to the spatial and temporal regulation of the Protein Kinase A holoenzyme. It regulates the Notch signaling and the organization of the actin cytoskeleton.
0 Immat N	2.22728e-146	0.463996	0.705	0.59	2.53242e-142	0	spen	FBgn0016977	split ends	-	Contributions welcome.
0 Immat N	2.16175e-142	0.506157	0.222	0.114	2.45791e-138	0	pho	FBgn0002521	pleiohomeotic	20190314	pleiohomeotic (pho) encodes a zinc-finger protein that binds to Polycomb response elements and is required for recruitment of Polycomb group protein complexes to chromatin. It is primarily a transcriptional repressor.
0 Immat N	2.54421e-136	0.540758	0.662	0.537	2.89276e-132	0	lncRNA:roX1
0 Immat N	5.31707e-133	0.54886	0.411	0.271	6.04551e-129	0	Tapdelta	FBgn0021795	Translocon-associated protein delta	-	Contributions welcome.
0 Immat N	1.23848e-128	0.483111	0.341	0.21	1.40815e-124	0	Smox	FBgn0025800	Smad on X	20181018	Smad on X (Smox) encodes the primary transcription factor that mediates Activin signalling. Upon phosphorylation by the receptor encoded by babo, it forms a complex with the co-Smad protein encoded by Med. This complex translocates to the nucleus where it regulates expression of target genes.
0 Immat N	1.71526e-125	0.494203	0.491	0.355	1.95025e-121	0	Roc1a	FBgn0025638	Regulator of cullins 1a	20190314	Regulator of cullins 1a (Roc1a) encodes a C2H2 type zinc finger protein and component of several Cullin-Ring E3 ubiquitin ligase complexes. It binds directly to the Cullin subunit within the CRL complex and functions to recruit ubiquitin-charged E2 proteins.
0 Immat N	2.57591e-120	0.70135	0.374	0.247	2.92881e-116	0	CG12384	FBgn0033624	-	-	Contributions welcome.
0 Immat N	9.71927e-102	0.403724	0.523	0.396	1.10508e-97	0	Ssdp	FBgn0011481	Sequence-specific single-stranded DNA-binding protein	20190314	Sequence-specific single-stranded DNA-binding protein (Ssdp) encodes a DNA binding protein. It has been proposed to be an additional component of ap/Chi transcriptional complexes because it interacts with the product of Chi and lack of Ssdp produces defects similar to ap or Chi mutant phenotypes.
0 Immat N	2.16947e-88	0.427541	0.398	0.286	2.46668e-84	0	Prosbeta1	FBgn0010590	Proteasome beta1 subunit	-	Contributions welcome.
0 Immat N	4.34342e-85	0.455975	0.395	0.283	4.93847e-81	0	Psc	FBgn0005624	Posterior sex combs	20190314	Posterior sex combs (Psc) was originally identified as a member of the Polycomb group of genes that regulate gene expression through epigenetic marks.
0 Immat N	6.25913e-82	0.391313	0.692	0.574	7.11663e-78	0	hth	FBgn0001235	homothorax	20190321	homothorax (hth) encodes a homeodomain transcription factor that allows the nuclear import of the protein encoded by exd by direct binding. The complex hth-exd are Hox cofactors but also have additional Hox-independent functions such as in antennal development, proximal appendages patterning, and cell division promotion of the undifferentiated eye field.
0 Immat N	5.3595e-80	0.299166	0.274	0.172	6.09375e-76	0	tau	FBgn0266579	tau	-	Contributions welcome.
0 Immat N	9.85304e-80	0.372032	0.315	0.211	1.12029e-75	0	upSET	FBgn0036398	upSET	20190321	upSET (upSET) encodes a Polycomb/Trithorax-type global transcriptional regulator. It is recruited to active and inducible genes where it restricts chromatin accessibility and histone acetylation to promoter regions. upSET loss produces female sterility.
0 Immat N	1.42955e-79	0.386182	0.408	0.287	1.6254e-75	0	Rim	FBgn0053547	Rab3 interacting molecule	20181115	Rab3 interacting molecule (Rim) encodes a scaffolding protein at the synaptic active zone, with important roles in promoting neurotransmitter release.
0 Immat N	1.34478e-76	0.369184	0.458	0.344	1.52902e-72	0	yps	FBgn0022959	ypsilon schachtel	-	Contributions welcome.
0 Immat N	4.46417e-76	0.401459	0.415	0.311	5.07576e-72	0	Non2	FBgn0035370	Novel nucleolar protein 2	-	Contributions welcome.
0 Immat N	3.45383e-74	0.30513	0.584	0.473	3.927e-70	0	CG43736	FBgn0263993	-	-	Contributions welcome.
0 Immat N	1.31068e-66	0.323946	0.468	0.358	1.49024e-62	0	Sin3A	FBgn0022764	Sin3A	20190912	Sin3A (Sin3A) encodes a chromatin regulator with roles during muscle development, cell migration and Wnt signalling regulation.
0 Immat N	7.1201e-64	0.310884	0.479	0.371	8.09555e-60	0	SmD2	FBgn0261789	Small ribonucleoprotein particle protein SmD2	20190314	Small ribonucleoprotein particle protein SmD2 (SmD2) encodes an RNA binding protein that forms a heterodimeric sub-complex with the product of SmD1. They function as part of the heteroheptameric ring complex Sm core, which is involved in the formation of spliceosomal small nuclear RNPs (U1, U2, U4 and U5), which together catalyze pre-mRNA splicing.

## Sheet: 1 Chol N
clustern	p_val	avg_log2FC	pct.1	pct.2	p_val_adj	cluster	gene	FBgn_ID	GeneName	datestamp	gene_snapshot_text
1 Chol N	0	2.1287	0.26	0.046	0	1	DIP-zeta	FBgn0051708	Dpr-interacting protein zeta	-	Contributions welcome.
1 Chol N	0	1.22212	0.227	0.062	0	1	DIP-kappa	FBgn0051814	Dpr-interacting protein kappa	-	Contributions welcome.
1 Chol N	0	0.727169	0.351	0.148	0	1	Ric	FBgn0265605	Ras-related protein interacting with calmodulin	20190314	Ras-related protein interacting with calmodulin (Ric) encodes a Ras-like GTPase that influences p38 signaling. It functions to promote tolerance to a variety of stresses.
1 Chol N	0	0.722387	0.236	0.082	0	1	dpr6	FBgn0040823	defective proboscis extension response 6	-	Contributions welcome.
1 Chol N	0	0.716868	0.409	0.18	0	1	CG3662	FBgn0031285	-	-	Contributions welcome.
1 Chol N	6.09271e-301	0.657331	0.243	0.087	6.92742e-297	1	Gs1	FBgn0001142	Glutamine synthetase 1	20180913	Glutamine synthetase 1 (Gs1) encodes the mitochondrial enzyme that uses glutamate and ammonia as substrates to synthesize glutamine, which is a precursor of purine and pyrimidine synthesis. An adequate level of maternally supplied Gs1 product activity is necessary in the early embryonic development. High level of glutamine in mitochondria causes megamitochondrial formation in cells.
1 Chol N	4.26072e-298	0.600784	0.208	0.068	4.84444e-294	1	CG31808	FBgn0062978	-	-	Contributions welcome.
1 Chol N	9.67923e-284	0.727194	0.534	0.296	1.10053e-279	1	CG17716
1 Chol N	1.78416e-273	0.594976	0.216	0.075	2.02859e-269	1	CG32206	FBgn0052206	-	-	Contributions welcome.
1 Chol N	4.01138e-273	0.743017	0.327	0.145	4.56093e-269	1	Gs1l	FBgn0019982	GS1-like	-	Contributions welcome.
1 Chol N	4.16612e-265	0.623609	0.587	0.344	4.73688e-261	1	tutl	FBgn0010473	turtle	20190314	turtle (tutl) encodes an Ig-superfamily transmembrane protein. Its roles include axonal tiling, dendrite self-avoidance, axonal pathfinding and coordinated motor control.
1 Chol N	1.15122e-250	0.598899	0.226	0.085	1.30894e-246	1	Nmdar2	FBgn0053513	NMDA receptor 2	-	Contributions welcome.
1 Chol N	7.74348e-247	0.611634	0.328	0.149	8.80434e-243	1	CG43778	FBgn0264308	-	-	Contributions welcome.
1 Chol N	1.94992e-245	0.694577	0.237	0.092	2.21706e-241	1	side-II	FBgn0259213	sidestep II	-	Contributions welcome.
1 Chol N	4.64325e-245	0.586477	0.265	0.109	5.27937e-241	1	CG5890	FBgn0039380	-	-	Contributions welcome.
1 Chol N	1.51848e-242	0.655168	0.474	0.263	1.72651e-238	1	AP-2sigma	FBgn0043012	Adaptor Protein complex 2, sigma subunit	20190307	Adaptor Protein complex 2, sigma subunit (AP-2sigma) encodes a component of the AP-2 adaptor complex, which recruits certain transmembrane proteins into clathrin-coated pits for endocytic internalization.
1 Chol N	2.36044e-217	0.506435	0.735	0.501	2.68382e-213	1	egh	FBgn0001404	egghead	-	Contributions welcome.
1 Chol N	3.61156e-210	0.594316	0.519	0.315	4.10634e-206	1	CG44242	FBgn0265177	-	-	Contributions welcome.
1 Chol N	5.46107e-207	0.541375	0.299	0.14	6.20924e-203	1	mAChR-A	FBgn0000037	muscarinic Acetylcholine Receptor, A-type	-	Contributions welcome.
1 Chol N	1.33256e-201	0.536859	0.23	0.097	1.51512e-197	1	gammaSnap1	FBgn0028552	gamma Soluble NSF attachment protein 1	20190711	gamma Soluble NSF attachment protein 1 (gammaSnap1) encodes a protein involved in the dorsal/ventral pattern formation of the wing disc.
1 Chol N	4.89338e-196	0.464667	0.906	0.776	5.56377e-192	1	COX8	FBgn0263911	Cytochrome c oxidase subunit 8	-	Contributions welcome.
1 Chol N	1.13024e-193	0.499636	0.489	0.284	1.28509e-189	1	CG5065	FBgn0034145	-	-	Contributions welcome.
1 Chol N	5.58027e-192	0.506306	0.187	0.072	6.34477e-188	1	SLO2	FBgn0261698	slowpoke 2	20190801	slowpoke 2 (SLO2) encodes a channel involved in potassium ion transmembrane transport.
1 Chol N	1.05161e-187	0.443139	0.495	0.285	1.19568e-183	1	Rim	FBgn0053547	Rab3 interacting molecule	20181115	Rab3 interacting molecule (Rim) encodes a scaffolding protein at the synaptic active zone, with important roles in promoting neurotransmitter release.
1 Chol N	1.71451e-179	0.492653	0.658	0.458	1.9494e-175	1	Sdc	FBgn0010415	Syndecan	20190314	Syndecan (Sdc) encodes a transmembrane heparan sulfate proteoglycan. It binds to the products of sli and robo1 to regulate axon guidance at the CNS midline, and it cooperates with the product of Lar to promote synapse growth at the larval neuromuscular junction.
1 Chol N	4.41349e-179	0.475275	0.575	0.369	5.01814e-175	1	Prosap	FBgn0040752	Prosap	20190321	Prosap (Prosap) encodes a member of SH3 and multiple ankyrin repeat domain (SHANK) family of genes that encode synaptic scaffolding proteins. It regulates synaptic growth and development, including the structure of the neuromuscular junction and synapses of the calyx, and olfactory acuity.
1 Chol N	8.04047e-178	0.509875	0.3	0.15	9.14202e-174	1	alphaSnap	FBgn0250791	alpha Soluble NSF attachment protein	-	Contributions welcome.
1 Chol N	3.66574e-175	0.512126	0.169	0.065	4.16794e-171	1	pHCl-1	FBgn0264908	pH-sensitive chloride channel 1	20190801	pH-sensitive chloride channel 1 (pHCl-1) encodes a protein involved in chloride transmembrane transport.
1 Chol N	1.9337e-165	0.412966	0.594	0.379	2.19862e-161	1	CG31140	FBgn0051140	-	-	Contributions welcome.
1 Chol N	1.68676e-164	0.443356	0.267	0.129	1.91785e-160	1	Tomosyn	FBgn0030412	Tomosyn	20190919	Tomosyn (Tomosyn) encodes a protein involved in long-term memory and neuromuscular synaptic transmission.
1 Chol N	1.14578e-142	0.442608	0.214	0.1	1.30275e-138	1	dpr12	FBgn0085414	defective proboscis extension response 12	-	Contributions welcome.
1 Chol N	1.69298e-140	0.773758	0.19	0.087	1.92492e-136	1	beat-Ia	FBgn0013433	beaten path Ia	20190307	beaten path Ia (beat-Ia) encodes a transmembrane protein and the founding member of the beat family of proteins, which is part of the immunoglobulin superfamily. It is required for the selective defasciculation of motor axons.
1 Chol N	8.87451e-134	0.451842	0.184	0.083	1.00903e-129	1	beat-VII	FBgn0250908	beaten path VII	-	Contributions welcome.
1 Chol N	1.09856e-125	0.471838	0.34	0.202	1.24906e-121	1	SdhD	FBgn0039112	Succinate dehydrogenase, subunit D	-	Contributions welcome.
1 Chol N	1.31023e-122	0.433961	0.423	0.27	1.48973e-118	1	UQCR-C1	FBgn0038271	Ubiquinol-cytochrome c reductase core protein 1	-	Contributions welcome.
1 Chol N	1.44098e-122	0.477764	0.331	0.197	1.63839e-118	1	ND-18	FBgn0031021	NADH dehydrogenase (ubiquinone) 18 kDa subunit	-	Contributions welcome.
1 Chol N	4.03385e-122	0.39821	0.743	0.588	4.58649e-118	1	sun	FBgn0014391	stunted	-	Contributions welcome.
1 Chol N	1.18788e-117	0.425029	0.225	0.115	1.35062e-113	1	nrm	FBgn0262509	neuromusculin	20190926	neuromusculin (nrm) encodes a protein involved in synaptic target recognition.
1 Chol N	1.75012e-116	0.389047	0.272	0.149	1.98989e-112	1	dtn	FBgn0262730	detonator	-	Contributions welcome.
1 Chol N	3.28851e-116	0.464229	0.571	0.415	3.73903e-112	1	ATPsyngamma	FBgn0020235	ATP synthase, gamma subunit	-	Contributions welcome.
1 Chol N	5.92837e-116	0.437172	0.377	0.235	6.74056e-112	1	Gdh	FBgn0001098	Glutamate dehydrogenase	20190919	Glutamate dehydrogenase (Gdh) encodes a glutamate dehydrogenase involved glutamate metabolism.
1 Chol N	1.25351e-111	0.506033	0.363	0.231	1.42524e-107	1	Cals	FBgn0039928	Calsyntenin-1	-	Contributions welcome.
1 Chol N	6.42665e-111	0.387472	0.255	0.14	7.3071e-107	1	VhaAC39-1	FBgn0285910	Vacuolar H[+] ATPase AC39 subunit 1	20190926	Vacuolar H[+] ATPase AC39 subunit 1 (VhaAC39-1) encodes a subunit of the Vacuolar H[+] ATPase required for acidification of intracellular vesicles and the lysosome. It is involved in endocytic trafficking, and VhaAC39-1 mutations block Notch signaling in follicle cells and imaginal disc cells.
1 Chol N	1.33666e-107	0.418156	0.27	0.154	1.51979e-103	1	CG9065
1 Chol N	5.64343e-102	0.433033	0.291	0.172	6.41658e-98	1	tau	FBgn0266579	tau	-	Contributions welcome.
1 Chol N	6.27361e-102	0.392357	0.326	0.199	7.13309e-98	1	ATP6AP2	FBgn0037671	ATPase H+ transporting accessory protein 2	-	Contributions welcome.
1 Chol N	2.08997e-100	0.387379	0.375	0.241	2.37629e-96	1	ND-13B	FBgn0047038	NADH dehydrogenase (ubiquinone) 13 kDa B subunit	-	Contributions welcome.
1 Chol N	6.86244e-99	0.401395	0.251	0.142	7.8026e-95	1	CanB2	FBgn0015614	Calcineurin B2	-	Contributions welcome.
1 Chol N	9.5481e-96	0.362169	0.593	0.438	1.08562e-91	1	ND-B12	FBgn0034645	NADH dehydrogenase (ubiquinone) B12 subunit	-	Contributions welcome.
1 Chol N	6.99487e-94	0.356123	0.506	0.362	7.95317e-90	1	ND-PDSW	FBgn0021967	NADH dehydrogenase (ubiquinone) PDSW subunit	-	Contributions welcome.
1 Chol N	1.83138e-92	0.391818	0.229	0.129	2.08228e-88	1	ND-23	FBgn0017567	NADH dehydrogenase (ubiquinone) 23 kDa subunit	-	Contributions welcome.
1 Chol N	3.92552e-91	0.333495	0.418	0.279	4.46331e-87	1	HDAC4	FBgn0041210	Histone deacetylase 4	20190307	Histone deacetylase 4 (HDAC4) encodes a Class IIa histone deacetylase that modulates gene expression by associating with transcriptional factors. It is regulated by nucleocytoplasmic shuttling and contributes to embryogenesis, muscle development, circadian function, energy balance and memory.
1 Chol N	7.574e-91	0.372044	0.233	0.132	8.61164e-87	1	VhaPPA1-1	FBgn0028662	Vacuolar H[+] ATPase PPA1 subunit 1	20190926	Vacuolar H[+] ATPase PPA1 subunit 1 (VhaPPA1-1) encodes a protein involved in tracheal terminal branching.
1 Chol N	1.27602e-90	0.36363	0.229	0.128	1.45083e-86	1	CRMP	FBgn0023023	Collapsin Response Mediator Protein	20190307	Collapsin Response Mediator Protein (CRMP) encodes a protein that contributes to pyrimidine catabolism, beta-alanine biosynthesis, neurogenesis and behavior.
1 Chol N	1.71938e-87	0.362769	0.397	0.269	1.95493e-83	1	NP15.6	FBgn0027785	NP15.6	-	Contributions welcome.
1 Chol N	8.77287e-86	0.261476	0.821	0.687	9.97475e-82	1	bun	FBgn0259176	bunched	-	Contributions welcome.
1 Chol N	1.43034e-85	0.316682	0.371	0.243	1.6263e-81	1	Evi5	FBgn0262740	Ecotropic viral integration site 5	-	Contributions welcome.
1 Chol N	1.68074e-85	0.388972	0.372	0.25	1.911e-81	1	ND-B18	FBgn0030605	NADH dehydrogenase (ubiquinone) B18 subunit	-	Contributions welcome.
1 Chol N	2.67146e-85	0.304061	0.545	0.392	3.03745e-81	1	cindr	FBgn0027598	CIN85 and CD2AP related	20190307	CIN85 and CD2AP related (cindr) encodes an adaptor protein that links cell surface junctions and adhesion proteins with multiple components of the actin cytoskeleton. It regulates cytoskeletal dynamics, eye patterning and endocytosis. It also cooperates with the product of scra to promote intercellular bridge stability during cytokinesis.
1 Chol N	8.19029e-80	0.349455	0.496	0.36	9.31236e-76	1	ND-AGGG	FBgn0058002	NADH dehydrogenase (ubiquinone) AGGG subunit	-	Contributions welcome.
1 Chol N	2.11229e-78	0.303111	0.381	0.254	2.40167e-74	1	tun	FBgn0034046	tungus	-	Contributions welcome.
1 Chol N	2.83914e-78	0.321265	0.52	0.382	3.2281e-74	1	ATPsyndelta	FBgn0028342	ATP synthase, delta subunit	-	Contributions welcome.
1 Chol N	1.405e-77	0.273505	0.409	0.278	1.59749e-73	1	CG3625	FBgn0031245	-	-	Contributions welcome.
1 Chol N	6.47064e-73	0.286804	0.392	0.27	7.35712e-69	1	CG1161	FBgn0037313	-	-	Contributions welcome.
1 Chol N	2.03031e-71	0.295995	0.367	0.251	2.30846e-67	1	ND-39	FBgn0037001	NADH dehydrogenase (ubiquinone) 39 kDa subunit	20190926	NADH dehydrogenase (ubiquinone) 39 kDa subunit (ND-39) encodes a subunit of mitochondrial respiratory complex I (cI, NADH:ubiquinone oxidoreductase).
1 Chol N	7.18816e-64	0.307143	0.327	0.225	8.17294e-60	1	Scsalpha1	FBgn0004888	Succinyl-coenzyme A synthetase alpha subunit 1	-	Contributions welcome.
1 Chol N	8.14589e-58	0.200945	0.321	0.215	9.26188e-54	1	hwt	FBgn0264542	heavyweight	-	Contributions welcome.
1 Chol N	6.62561e-56	0.231623	0.351	0.245	7.53331e-52	1	Spn	FBgn0010905	Spinophilin	20190919	Spinophilin (Spn) encodes a scaffold protein protein that regulates the neurexin/neuroligin signalling at the presynaptic active zone.
1 Chol N	3.10405e-55	0.263832	0.417	0.307	3.5293e-51	1	Tom20	FBgn0036928	Translocase of outer membrane 20	-	Contributions welcome.
1 Chol N	2.60428e-45	0.122057	0.815	0.683	2.96107e-41	1	chinmo	FBgn0086758	Chronologically inappropriate morphogenesis	20190307	Chronologically inappropriate morphogenesis (chinmo) encodes a putative BTB-zinc finger transcription factor. It is essential for neuronal temporal patterning. It also plays a role in the regulation of eye development, tumor formation, and the self-renewal and/or sexual identity of male somatic cyst stem cells by acting downstream of JAK-STAT signaling.
1 Chol N	8.96534e-44	0.215591	0.456	0.35	1.01936e-39	1	Rala	FBgn0015286	Ras-like protein A	20190801	Ras-like protein A (Rala) encodes a GTPase that regulates Notch, Jak/Stat and JNK signalling pathways.
1 Chol N	7.1572e-32	0.146693	0.539	0.43	8.13774e-28	1	CG34200	FBgn0085229	-	-	Contributions welcome.
1 Chol N	5.96638e-31	0.151956	0.653	0.541	6.78377e-27	1	CG41128	FBgn0069923	-	-	Contributions welcome.
1 Chol N	9.59459e-28	0.131742	0.652	0.545	1.09091e-23	1	Rap1	FBgn0004636	Rap1 GTPase	20190314	Rap1 GTPase (Rap1) encodes a small GTPase in the Ras superfamily. When GTP bound, it binds to a number of different effectors, one of which is the product of scno. Together they regulate many morphogenetic movements including mesoderm invagination and dorsal closure, help establish apical-basal polarity during cellularization, regulate macrophage migration, help define neuroblast asymmetric divis…

## Sheet: 10 Glut N
clustern	p_val	avg_log2FC	pct.1	pct.2	p_val_adj	cluster	gene	FBgn_ID	GeneName	datestamp	gene_snapshot_text
10 Glut N	0	0.868982	0.182	0.04	0	10	Nplp1	FBgn0035092	Neuropeptide-like precursor 1	-	Contributions welcome.
10 Glut N	6.60776e-162	0.665851	0.572	0.381	7.51303e-158	10	CG31140	FBgn0051140	-	-	Contributions welcome.
10 Glut N	2.41149e-99	0.54132	0.439	0.288	2.74186e-95	10	Rim	FBgn0053547	Rab3 interacting molecule	20181115	Rab3 interacting molecule (Rim) encodes a scaffolding protein at the synaptic active zone, with important roles in promoting neurotransmitter release.
10 Glut N	2.86779e-95	0.547116	0.316	0.185	3.26067e-91	10	CG3662	FBgn0031285	-	-	Contributions welcome.
10 Glut N	5.76547e-80	0.57985	0.38	0.253	6.55534e-76	10	Ptpmeg2	FBgn0028341	Protein tyrosine phosphatase Meg2	20190801	Protein tyrosine phosphatase Meg2 (Ptpmeg2) encodes a phosphatase involved in border follicle cell migration.
10 Glut N	4.90716e-75	0.477732	0.578	0.462	5.57944e-71	10	Sdc	FBgn0010415	Syndecan	20190314	Syndecan (Sdc) encodes a transmembrane heparan sulfate proteoglycan. It binds to the products of sli and robo1 to regulate axon guidance at the CNS midline, and it cooperates with the product of Lar to promote synapse growth at the larval neuromuscular junction.
10 Glut N	6.41854e-64	0.535274	0.387	0.273	7.29788e-60	10	Pdk1	FBgn0020386	Phosphoinositide-dependent kinase 1	-	Contributions welcome.
10 Glut N	2.04375e-60	0.381486	0.622	0.507	2.32375e-56	10	egh	FBgn0001404	egghead	-	Contributions welcome.
10 Glut N	5.15723e-51	0.43704	0.385	0.281	5.86377e-47	10	HDAC4	FBgn0041210	Histone deacetylase 4	20190307	Histone deacetylase 4 (HDAC4) encodes a Class IIa histone deacetylase that modulates gene expression by associating with transcriptional factors. It is regulated by nucleocytoplasmic shuttling and contributes to embryogenesis, muscle development, circadian function, energy balance and memory.
10 Glut N	1.44895e-45	0.338657	0.458	0.35	1.64745e-41	10	tutl	FBgn0010473	turtle	20190314	turtle (tutl) encodes an Ig-superfamily transmembrane protein. Its roles include axonal tiling, dendrite self-avoidance, axonal pathfinding and coordinated motor control.

## Sheet: 11 NPCs
clustern	p_val	avg_log2FC	pct.1	pct.2	p_val_adj	cluster	gene	FBgn_ID	GeneName	datestamp	gene_snapshot_text
11 NPCs	0	1.20844	0.295	0.051	0	11	hbn	FBgn0008636	homeobrain	-	Contributions welcome.
11 NPCs	0	0.932102	0.377	0.088	0	11	mxc	FBgn0260789	multi sex combs	20190314	multi sex combs (mxc) encodes a Cylin E/Cdk2 substrate and molecular scaffold that is necessary for assembly of the histone locus body, which is a nuclear body associated with replication dependent histone gene clusters that contains factors necessary for the transcription and processing of histone mRNA.
11 NPCs	0	0.891812	0.251	0.033	0	11	Claspin	FBgn0052251	Claspin	20190307	Claspin (Claspin) encodes a nuclear protein that is involved in the ATR-Chk1 checkpoint pathway. It is required for the cell cycle checkpoint induced at midblastula transition.
11 NPCs	0	0.884918	0.213	0.02	0	11	dpn	FBgn0010109	deadpan	-	Contributions welcome.
11 NPCs	0	0.792698	0.239	0.044	0	11	CG42709	FBgn0261674	-	-	Contributions welcome.
11 NPCs	0	0.787748	0.552	0.223	0	11	AGO2	FBgn0087035	Argonaute 2	20190307	Argonaute 2 (AGO2) encodes an Argonaute/Piwi family protein, which interacts with small interfering RNAs (siRNAs) to form RNA-induced silencing complexes (RISCs). RISCs are guided to target and cleave transcripts (mostly from transposons and viruses).
11 NPCs	0	0.787402	0.42	0.135	0	11	CG13625	FBgn0039210	-	-	Contributions welcome.
11 NPCs	0	0.780074	0.223	0.033	0	11	dnk	FBgn0022338	deoxyribonucleoside kinase	-	Contributions welcome.
11 NPCs	0	0.764147	0.274	0.054	0	11	Ibf2	FBgn0037669	Insulator binding factor 2	-	Contributions welcome.
11 NPCs	0	0.761887	0.25	0.039	0	11	borr	FBgn0032105	borealin-related	20190307	borealin-related (borr) encodes one of the three targeting subunits for the product of aurB in the chromosomal passenger complex. It helps to target the complex to the centromere region of chromosomes and the cleavage furrow during cytokinesis. At centromeres the complex is involved both in pausing mitotic progression when there are chromosome mis-attachments and in correcting those mis-attachmen…
11 NPCs	0	0.748694	0.216	0.03	0	11	dup	FBgn0000996	double parked	20190307	double parked (dup) encodes an essential protein for the initiation of DNA replication due to its recruitment of the MCM helicase to replication origins.
11 NPCs	0	0.746573	0.729	0.374	0	11	RpII215
11 NPCs	0	0.739132	0.874	0.534	0	11	lncRNA:roX1
11 NPCs	0	0.716522	0.147	0.02	0	11	CG2145	FBgn0030251	-	-	Contributions welcome.
11 NPCs	0	0.7161	0.395	0.131	0	11	Aos1	FBgn0029512	Activator of SUMO 1	20190307	Activator of SUMO 1 (Aos1) encodes one of two subunits (along with the product of Uba2) of the heterodimeric SUMO activating enzyme.
11 NPCs	0	0.71264	0.293	0.066	0	11	Cdk1	FBgn0004106	Cyclin-dependent kinase 1	20190926	Cyclin-dependent kinase 1 (Cdk1) encodes a catalytic protein kinase subunit that can only become active after association with either CycA, CycB or CycB3 products. The protein kinase activities of these complexes (CycA-Cdk1, CycB-Cdk1, CycB3-Cdk1) control important aspects of progression through the cell cycle. Functionally, the different Cdk1 complexes are partially redundant. They phosphorylate…
11 NPCs	0	0.712613	0.355	0.11	0	11	Alh	FBgn0261238	Alhambra	20190307	Alhambra (Alh) encodes a zinc finger/leucine zipper nuclear protein. It is required in the nervous system for maintaining eve expression and normal growth. It is also involved in muscle development and male courtship behavior.
11 NPCs	0	0.710801	0.287	0.08	0	11	lncRNA:CR45919
11 NPCs	0	0.7071	0.865	0.581	0	11	Sem1	FBgn0266666	Suppressor of exocyst mutations 1	-	Contributions welcome.
11 NPCs	0	0.705421	0.792	0.44	0	11	Cpsf6	FBgn0035872	Cleavage and polyadenylation specific factor 6	-	Contributions welcome.
11 NPCs	0	0.704166	0.243	0.048	0	11	SMC2	FBgn0027783	Structural maintenance of chromosomes 2	20190314	Structural maintenance of chromosomes 2 (SMC2) encodes a condensin subunit involved in chromosome condensation and cell division. It contributes to neurogenesis and stem cell differentiation.
11 NPCs	0	0.701415	0.241	0.045	0	11	mad2	FBgn0035640	mad2	20190314	mad2 (mad2) encodes a conserved component of the spindle checkpoint. During mitosis, it is recruited to unattached kinetochores, where it binds the products of Mad1 and fzy, promoting the assembly of the mitotic checkpoint complex. During interphase, the product of mad2 is intranuclear, bound to the product of Mad1, and associated primarily with the nuclear pore complex.
11 NPCs	0	0.693201	0.258	0.061	0	11	pch2	FBgn0051453	pachytene checkpoint 2	20190314	pachytene checkpoint 2 (pch2) encodes a protein involved in a checkpoint pathway that monitors the synaptonemal complex assembly and recombination during female meiosis.
11 NPCs	0	0.689299	0.282	0.066	0	11	neur	FBgn0002932	neuralized	20190314	neuralized (neur) encodes an E3 ubiquitin ligase of the RING family. It is part of the Notch signaling pathway, where it is thought to contribute to the endocytosis-dependent activation of the ligand. It also has Notch-independent functions in epithelial morphogenesis.
11 NPCs	0	0.68716	0.422	0.159	0	11	ncm	FBgn0086707	nucampholin	20190516	nucampholin (ncm) encodes a protein that is predicted to be an essential component of the spliceosome, implicated in regulation of pre-mRNA splicing and assembly of the exon junction complex.
11 NPCs	0	0.670675	0.223	0.041	0	11	Incenp	FBgn0260991	Inner centromere protein	20190228	Inner centromere protein (Incenp) encodes a component of the chromosomal passenger complex, acting as a subunit that targets and activates the product of aurB. It controls different processes during cell division, including regulation of chromosome structure, kinetochore-microtubule error correction, chromosome segregation and cytokinesis.
11 NPCs	0	0.668767	0.448	0.182	0	11	woc	FBgn0010328	without children	20190321	without children (woc) encodes a chromatin-binding factor related to the mammalian MYM-type family of transcription factors. It is involved in telomere capping, regulation of transcription, ecdysone biosynthesis and germline stem cell differentiation.
11 NPCs	0	0.663425	0.242	0.055	0	11	RfC4	FBgn0260985	Replication factor C subunit 4	-	Contributions welcome.
11 NPCs	0	0.661897	0.209	0.036	0	11	CycB3	FBgn0015625	Cyclin B3	20190321	Cyclin B3 (CycB3) encodes a protein that binds to the product of Cdk1, presumably promoting Cdk1's protein kinase activity. The complex CycB3-Cdk1 cooperates with other Cdk1 complexes (CycA-Cdk1 and CycB-Cdk1) to promote the G2/M transition. Like the products of CycA and CycB, the product of CycB3 is also rapidly degraded during exit from mitosis and during G1. It appears to have a specific role …
11 NPCs	0	0.645744	0.382	0.134	0	11	CG1737	FBgn0030293	-	-	Contributions welcome.
11 NPCs	0	0.633478	0.211	0.022	0	11	ham	FBgn0045852	hamlet	20190307	hamlet (ham) encodes a PRDM family transcription factor that regulates neuron fate selection in the peripheral nervous system and olfactory receptor neurons. It also controls intermediate precursor cell maturation in the type II neuroblast lineages of the larval brain.
11 NPCs	0	0.629265	0.218	0.053	0	11	IntS11	FBgn0039691	Integrator 11	-	Contributions welcome.
11 NPCs	0	0.624904	0.189	0.031	0	11	Mcm6	FBgn0025815	Minichromosome maintenance 6	20190314	Minichromosome maintenance 6 (Mcm6) encodes a subunit of the hetero-hexameric mini-chromosome maintenance (MCM) Complex, which is the eukaryotic replicative DNA helicase. MCM complex requires association with CDC45L and the GINS complex for full helicase activity.
11 NPCs	0	0.583889	0.211	0.053	0	11	wake	FBgn0266418	wide awake	20190321	wide awake (wake) encodes a clock output molecule that regulates the timing of sleep onset. It upregulates the GABA receptor encoded by Rdl in the arousal-promoting large ventrolateral neurons, thus suppressing activity of the these cells at dusk and facilitating sleep onset at that time.
11 NPCs	0	0.55802	0.199	0.04	0	11	CG9752	FBgn0034614	-	-	Contributions welcome.
11 NPCs	0	0.52935	0.188	0.044	0	11	apt	FBgn0015903	apontic	20190307	apontic (apt) encodes a DNA-binding protein that acts as a transcriptional regulator and can function in translational repression. It plays roles in cell migration, cell fate specification, and morphogenesis via STAT signaling pathway inhibition.
11 NPCs	0	0.504637	0.158	0.026	0	11	RhoGEF4	FBgn0035761	Rho guanine nucleotide exchange factor 4	-	Contributions welcome.
11 NPCs	0	0.503593	0.147	0.022	0	11	Ccdc85	FBgn0031488	-	-	Contributions welcome.
11 NPCs	0	0.479966	0.118	0.014	0	11	CG15646	FBgn0030665	-	-	Contributions welcome.
11 NPCs	0	0.476205	0.131	0.019	0	11	DNApol-alpha60
11 NPCs	0	0.457138	0.124	0.017	0	11	DNApol-alpha50
11 NPCs	0	0.455227	0.147	0.026	0	11	BthD	FBgn0030501	BthD selenoprotein	20190919	BthD selenoprotein (BthD) encodes a protein involved in salivary gland development and lifespan determination.
11 NPCs	0	0.439365	0.152	0.027	0	11	CG18190	FBgn0034403	-	-	Contributions welcome.
11 NPCs	0	0.416938	0.152	0.031	0	11	CycB	FBgn0000405	Cyclin B	20190307	Cyclin B (CycB) encodes a protein that binds to Cdk1, thereby promoting Cdk1's protein kinase activity. The complex CycB-Cdk1 complex induces the start of mitosis. During late metaphase of mitosis and continuing in G1, the product of CycB is rapidly degraded (involving APC/C and the proteasome), resulting in inactivation of Cdk1 protein kinase activity, and allowing termination of mitosis.
11 NPCs	1.34717e-303	0.472223	0.217	0.06	1.53173e-299	11	wac	FBgn0035120	wee Augmin	20181018	wee Augmin (wac) encodes a subunit of the hetero-octomeric Augmin complex, which functions to recruit the gamma-tubulin ring complex to pre-existing microtubules, facilitating microtubule-dependent microtubule nucleation.
11 NPCs	1.07642e-302	0.511757	0.244	0.072	1.22389e-298	11	Cwc25	FBgn0031452	Cwc25	-	Contributions welcome.
11 NPCs	1.05752e-300	0.679799	0.723	0.393	1.20241e-296	11	Rpt2	FBgn0015282	Regulatory particle triple-A ATPase 2	20180920	Regulatory particle triple-A ATPase 2 (Rpt2) encodes one of six ATPases that form the base of the regulatory 19S cap of the proteasome. The Rpt2 product is involved in the recognition of specific substrates destined for degradation, such as those involved in Notch signalling pathway.
11 NPCs	5.1972e-297	0.612952	0.408	0.164	5.90921e-293	11	Uba2	FBgn0029113	Ubiquitin-like activating enzyme 2	20190926	Ubiquitin-like activating enzyme 2 (Uba2) encodes one of two subunits (along with the product of Aos1) of the heterodimeric SUMO activating enzyme. It contains the catalytic cysteine residue that first becomes adenylated using ATP and that then forms a thioester linkage to the C-terminal end of SUMO.
11 NPCs	2.28532e-296	0.582237	0.385	0.148	2.59841e-292	11	CG3198	FBgn0029887	-	-	Contributions welcome.
11 NPCs	1.83907e-283	0.497735	0.275	0.09	2.09102e-279	11	pzg	FBgn0259785	putzig	20190314	putzig (pzg) encodes a nuclear protein that is involved in chromatin activation of replication related genes and signalling pathways including Notch, Ecdysone and JAK/STAT. It regulates growth, cell death and various developmental processes.
11 NPCs	2.70892e-282	0.595495	0.309	0.111	3.08004e-278	11	Nup358	FBgn0039302	Nucleoporin 358kD	-	Contributions welcome.
11 NPCs	6.13632e-273	0.447465	0.98	0.872	6.97699e-269	11	RpL36A	FBgn0031980	Ribosomal protein L36A	-	Contributions welcome.
11 NPCs	1.08364e-269	0.603146	0.906	0.677	1.2321e-265	11	HmgZ	FBgn0010228	HMG protein Z	-	Contributions welcome.
11 NPCs	1.24906e-269	0.462913	0.15	0.035	1.42019e-265	11	cas	FBgn0004878	castor	20180913	castor (cas) encodes a transcription factor expressed in the latest stage of embryonic neuroblast lineages. It represses the prior redundant genes, pdm2 nub, and precedes the expression of grh.
11 NPCs	7.79822e-267	0.430255	0.99	0.889	8.86657e-263	11	RpL10	FBgn0024733	Ribosomal protein L10	-	Contributions welcome.
11 NPCs	2.67673e-265	0.632718	0.639	0.341	3.04345e-261	11	yps	FBgn0022959	ypsilon schachtel	-	Contributions welcome.
11 NPCs	5.26549e-257	0.536193	0.327	0.125	5.98686e-253	11	TfIIFalpha	FBgn0010282	Transcription factor IIFalpha	-	Contributions welcome.
11 NPCs	5.27694e-256	0.607064	0.505	0.24	5.99988e-252	11	Hel25E	FBgn0014189	Helicase at 25E	20190307	Helicase at 25E (Hel25E) encodes the UAP56 RNA helicase in the DECD subfamily of DEAD-box helicases. It is an enhancer of position-effect variegation, and contributes to mRNA splicing, nuclear export, and piRNA biosynthesis. The product of Hel25E binds heterochromatic cluster transcripts, along with the product of vas, to organize a piRNA-processing compartment that spans the nuclear envelope to …
11 NPCs	2.21867e-253	0.56565	0.387	0.162	2.52263e-249	11	Dlc90F	FBgn0024432	Dynein light chain 90F	20190307	Dynein light chain 90F (Dlc90F) encodes a light chain subunit of the cytoplasmic dynein complex. The product of Dlc90F forms a dimer that assembles into the cytoplasmic dynein complex and is thought to link dynein to cargos and to adapter proteins that regulate dynein motor function. It contributes to male fertility.
11 NPCs	2.00023e-251	0.576811	0.694	0.39	2.27426e-247	11	B52	FBgn0004587	B52	-	Contributions welcome.
11 NPCs	1.54857e-250	0.550377	0.445	0.198	1.76072e-246	11	Prosalpha6	FBgn0250843	Proteasome alpha6 subunit	-	Contributions welcome.
11 NPCs	3.39617e-245	0.52657	0.34	0.135	3.86145e-241	11	icln	FBgn0029079	icln	20190307	icln (icln) encodes a cytosolic protein that functions as an assembly chaperone in the biogenesis of pre-mRNA processing small nuclear ribonucleoproteins (snRNPs) via interaction with Sm proteins. It is required in the motor system for viability and motor behaviour.
11 NPCs	2.95187e-244	0.405882	0.157	0.041	3.35628e-240	11	Nup58	FBgn0038722	Nucleoporin 58kD	-	Contributions welcome.
11 NPCs	7.42879e-243	0.556553	0.462	0.213	8.44654e-239	11	UbcE2M	FBgn0035853	NEDD8-conjugating enzyme UbcE2M	-	Contributions welcome.
11 NPCs	1.44994e-242	0.538965	0.546	0.27	1.64858e-238	11	tsu	FBgn0033378	tsunagi	-	Contributions welcome.
11 NPCs	4.20012e-242	0.511289	0.284	0.104	4.77553e-238	11	GCS2beta	FBgn0032643	Glucosidase 2 beta subunit	-	Contributions welcome.
11 NPCs	8.52938e-241	0.351086	0.157	0.041	9.69791e-237	11	Inx3	FBgn0265274	Innexin 3	20190307	Innexin 3 (Inx3) encodes a gap junction protein that can form heteromeric gap junction channels via interaction with the product of Inx2. Loss of Inx3 leads to the destabilization of the products of ogre, Inx2 and shg at the plasma membrane, suggesting that these four proteins form a complex.
11 NPCs	5.16051e-240	0.576278	0.849	0.597	5.8675e-236	11	sqd	FBgn0263396	squid	20190314	squid (sqd) encodes a member of the hnRNPA family of RNA binding proteins. It is involved in the localization and translational regulation of grk mRNA in oogenesis.
11 NPCs	5.2522e-240	0.479792	0.293	0.108	5.97175e-236	11	HIP-R	FBgn0029676	Hsc/Hsp70-interacting protein related	20181011	Hsc/Hsp70-interacting protein related (HIP-R) encodes an ortholog of the human Hsp70 interacting protein (HIP), which is a co-chaperone that stabilizes the ADP-bound conformation of Hsp70.
11 NPCs	5.70452e-237	0.493772	0.299	0.113	6.48604e-233	11	CG8289	FBgn0030854	-	-	Contributions welcome.
11 NPCs	4.10116e-234	0.532055	0.816	0.517	4.66302e-230	11	gro	FBgn0001139	groucho	20190307	groucho (gro) encodes a global developmental co-repressor in conjunction with manifold DNA-binding repressor partner proteins, which tether it to target promoters. It functions downstream of key signaling pathways such as Wg/Wnt and Dpp/TGF-beta. Notably, phosphorylation of the product of gro in response to MAPK activation weakens its repressor capacity.
11 NPCs	7.36929e-232	0.446316	0.368	0.153	8.37889e-228	11	LSm3	FBgn0051184	Like Sm 3	-	Contributions welcome.
11 NPCs	9.65013e-232	0.441976	0.171	0.048	1.09722e-227	11	Nup107	FBgn0027868	Nucleoporin 107kD	-	Contributions welcome.
11 NPCs	2.64812e-230	0.579995	0.657	0.368	3.01091e-226	11	SmD2	FBgn0261789	Small ribonucleoprotein particle protein SmD2	20190314	Small ribonucleoprotein particle protein SmD2 (SmD2) encodes an RNA binding protein that forms a heterodimeric sub-complex with the product of SmD1. They function as part of the heteroheptameric ring complex Sm core, which is involved in the formation of spliceosomal small nuclear RNPs (U1, U2, U4 and U5), which together catalyze pre-mRNA splicing.
11 NPCs	3.25042e-227	0.43339	0.968	0.833	3.69572e-223	11	RpL21	FBgn0032987	Ribosomal protein L21	-	Contributions welcome.
11 NPCs	7.73118e-226	0.51818	0.479	0.229	8.79035e-222	11	klar	FBgn0001316	klarsicht	20190314	klarsicht (klar) encodes a member of the Nesprin family that links microtubule motors and various cellular structures. It controls the migration and positioning of nuclei in photoreceptors and muscles. It also regulates the motion of RNP granules in oocytes and lipid droplets in embryos.
11 NPCs	4.36476e-225	0.53204	0.546	0.278	4.96273e-221	11	Ref1	FBgn0010774	RNA and export factor binding protein 1	-	Contributions welcome.
11 NPCs	1.52672e-217	0.453313	0.342	0.142	1.73588e-213	11	Sf3b2	FBgn0031493	Splicing factor 3b subunit 2	-	Contributions welcome.
11 NPCs	3.77433e-217	0.51989	0.947	0.77	4.29141e-213	11	Cyp1	FBgn0004432	Cyclophilin 1	-	Contributions welcome.
11 NPCs	4.91463e-217	0.387019	0.982	0.881	5.58793e-213	11	RpS12	FBgn0286213	Ribosomal protein S12	20190328	Ribosomal protein S12 (RpS12) is an essential gene encoding a protein component of the cytoplasmic small ribosomal subunit.
11 NPCs	1.67535e-212	0.393214	0.983	0.871	1.90487e-208	11	RpL18A	FBgn0010409	Ribosomal protein L18A	-	Contributions welcome.
11 NPCs	1.25888e-211	0.520677	0.529	0.272	1.43135e-207	11	Ntf-2	FBgn0031145	Nuclear transport factor-2	20190314	Nuclear transport factor-2 (Ntf-2) is an essential gene regulating nuclear import. It encodes a protein that binds to the nuclear pore protein encoded by DCTN4-p62 and to the product of Ran and regulates the nuclear import of nuclear localization signal containing proteins.
11 NPCs	2.63932e-211	0.491054	0.452	0.215	3.00091e-207	11	CG2021	FBgn0035271	-	-	Contributions welcome.
11 NPCs	2.49155e-200	0.400245	0.278	0.108	2.8329e-196	11	CG7879	FBgn0035235	-	-	Contributions welcome.
11 NPCs	1.21329e-197	0.500288	0.442	0.215	1.37951e-193	11	vig2	FBgn0046214	vig2	20190919	vig2 (vig2) encodes a protein involved in heterochromatin organization, histone H3-K9 methylation and chromatin silencing regulation.
11 NPCs	9.00874e-195	0.436653	0.325	0.139	1.02429e-190	11	Rpn2	FBgn0028692	Regulatory particle non-ATPase 2	-	Contributions welcome.
11 NPCs	2.06315e-187	0.487436	0.442	0.219	2.3458e-183	11	Prosalpha7	FBgn0023175	Proteasome alpha7 subunit	-	Contributions welcome.
11 NPCs	6.8697e-187	0.366145	0.976	0.867	7.81085e-183	11	RpL14	FBgn0017579	Ribosomal protein L14	20190314	Ribosomal protein L14 (RpL14) encodes a component of the large subunit of cytoplasmic ribosomes, which translate mRNAs encoded by the nuclear genome. RpL14 is haploinsufficient - heterozygous mutants display the 'Minute' phenotype, characterized by a slower developmental rate and small adult bristles.
11 NPCs	1.09065e-186	0.471449	0.278	0.114	1.24007e-182	11	Chro	FBgn0044324	Chromator	20181108	Chromator (Chro) encodes a chromodomain protein that is required for proper microtubule spindle formation. It is important for normal cell cycle progression, functioning as a spatial regulator of cell cycle factors.
11 NPCs	1.12718e-185	0.481324	0.489	0.252	1.28161e-181	11	Pp1-87B	FBgn0004103	Protein phosphatase 1 at 87B	-	Contributions welcome.
11 NPCs	3.8674e-182	0.395363	0.954	0.828	4.39723e-178	11	Bacc	FBgn0031453	Bacchus	20190919	Bacchus (Bacc) encodes a tyramine-dependent nuclear regulator involved in ethanol sensitivity.
11 NPCs	3.45097e-181	0.446797	0.44	0.218	3.92375e-177	11	Phf5a	FBgn0031822	PHD finger protein 5a	-	Contributions welcome.
11 NPCs	1.72174e-179	0.471282	0.387	0.186	1.95762e-175	11	CCT5	FBgn0010621	Chaperonin containing TCP1 subunit 5	20190912	Chaperonin containing TCP1 subunit 5 (CCT5) encodes a component of the TCP-1 ring complex (TRiC) chaperonin. It is involved in myofibril organization maintenance, cardiac physiological rhythm and lifespan determination.
11 NPCs	5.45421e-176	0.487175	0.739	0.496	6.20144e-172	11	CG8860	FBgn0033691	-	-	Contributions welcome.
11 NPCs	1.18139e-168	0.329608	0.435	0.215	1.34324e-164	11	CG7154
11 NPCs	1.8891e-167	0.29808	0.163	0.054	2.14791e-163	11	CG11790	FBgn0039265	-	-	Contributions welcome.
11 NPCs	4.13505e-166	0.381903	0.367	0.174	4.70155e-162	11	CCT3	FBgn0015019	Chaperonin containing TCP1 subunit 3	-	Contributions welcome.
11 NPCs	8.89682e-164	0.434061	0.494	0.265	1.01157e-159	11	lost	FBgn0263594	lost	20190314	lost (lost) encodes a protein that interacts with the RNA-binding protein encoded by rump for posterior localization of mRNAs by diffusion/entrapment during late stages of oogenesis. The identification of the product of lost in various RNP complexes suggests a broad role in RNA metabolism.
11 NPCs	2.92643e-153	0.42741	0.883	0.655	3.32736e-149	11	eEF5	FBgn0285952	eukaryotic translation elongation factor 5	-	Contributions welcome.
11 NPCs	3.14152e-153	0.403789	0.452	0.238	3.57191e-149	11	twr	FBgn0262801	twisted bristles roughened eye	-	Contributions welcome.
11 NPCs	2.44422e-148	0.334602	0.184	0.068	2.77908e-144	11	rept	FBgn0040075	reptin	-	Contributions welcome.
11 NPCs	7.09605e-147	0.336036	0.22	0.089	8.06821e-143	11	Fip1	FBgn0037255	Factor interacting with poly(A) polymerase 1	-	Contributions welcome.
11 NPCs	1.30602e-145	0.388353	0.856	0.649	1.48495e-141	11	fs(1)h	FBgn0004656	female sterile (1) homeotic	20210121	female sterile (1) homeotic (fs(1)h) encodes a Bromodomain and Extra-Terminal domain (BET) family of protein, characterized by the presence of two tandem bromodomains and an extra-terminal (ET) domain. BET proteins can bind acetylated lysine residues in histones and regulate transcription. The proteins encoded by fs(1)h and human BRD2 possess protein kinase activity.
11 NPCs	1.91531e-145	0.536473	0.241	0.103	2.17771e-141	11	Optix	FBgn0025360	Optix	20190314	Optix (Optix) encodes a homeobox containing DNA binding protein and a member of the SIX class of proteins. It functions as a repressor via interaction with the transcriptional co-repressor encoded by gro. It is involved in eye formation and morphogenetic furrow movement.
11 NPCs	2.33589e-144	0.381544	0.763	0.505	2.6559e-140	11	crol	FBgn0020309	crooked legs	20190307	crooked legs (crol) encodes a zinc finger transcription factor induced by 20-hydroxyecdysone at the onset of metamorphosis. It regulates wg transcription and cell cycle progression in the wing. Its over-expression in the eye accelerates the cell cycle and de-represses silenced genes.
11 NPCs	2.83766e-143	0.378383	0.457	0.246	3.22642e-139	11	Prosalpha5	FBgn0016697	Proteasome alpha5 subunit	-	Contributions welcome.
11 NPCs	2.88791e-143	0.297184	0.153	0.053	3.28356e-139	11	Tab2	FBgn0086358	TAK1-associated binding protein 2	20190314	TAK1-associated binding protein 2 (Tab2) encodes a protein with an ubiquitin binding domain. It interacts with the product of Tak1, a MAP kinase kinase kinase involved the activation of the immune deficiency, JNK and Grindelwald-Eiger pathways.
11 NPCs	9.413e-142	0.394721	0.509	0.285	1.07026e-137	11	Prosbeta1	FBgn0010590	Proteasome beta1 subunit	-	Contributions welcome.
11 NPCs	5.25108e-136	0.346103	0.335	0.164	5.97048e-132	11	Rpn9	FBgn0028691	Regulatory particle non-ATPase 9	-	Contributions welcome.
11 NPCs	2.58708e-134	0.239531	0.393	0.2	2.94152e-130	11	Drak	FBgn0052666	Death-associated protein kinase related	20190307	Death-associated protein kinase related (Drak) encodes a protein serine/threonine kinase belonging to the Death-associated protein kinase family. It promotes phosphorylation of the product of sqh at sites known to stimulate actomyosin contractility. Its main characterized function is to shape epithelial tissues during development.
11 NPCs	5.9742e-133	0.31427	0.275	0.126	6.79266e-129	11	La	FBgn0011638	La autoantigen-like	-	Contributions welcome.
11 NPCs	9.75465e-133	0.317749	0.232	0.1	1.1091e-128	11	CG9281	FBgn0030672	-	-	Contributions welcome.
11 NPCs	1.52648e-132	0.316866	0.336	0.166	1.73561e-128	11	Rpt3	FBgn0028686	Regulatory particle triple-A ATPase 3	-	Contributions welcome.
11 NPCs	5.36943e-132	0.333788	0.364	0.185	6.10504e-128	11	PH4alphaEFB	FBgn0039776	prolyl-4-hydroxylase-alpha EFB	-	Contributions welcome.
11 NPCs	4.82119e-131	0.313463	0.176	0.068	5.48169e-127	11	Dpit47	FBgn0266518	DNA polymerase interacting tpr containing protein of 47kD	20190321	DNA polymerase interacting tpr containing protein of 47kD (Dpit47) encodes a TPR motif containing protein that appears to act as a co-chaperone protein in the Hsp90 pathway.
11 NPCs	1.11426e-126	0.309598	0.3	0.145	1.26691e-122	11	eIF2alpha	FBgn0261609	eukaryotic translation initiation factor 2 subunit alpha	20190307	eukaryotic translation initiation factor 2 subunit alpha (eIF2alpha) encodes one of three subunits of the eIF-2 complex required for the initiation of translation. eIF2alpha is classified as a 'Minute' gene as heterozygous mutants exhibit a slower developmental rate and small adult bristles.
11 NPCs	1.9801e-126	0.301916	0.979	0.86	2.25137e-122	11	sta	FBgn0003517	stubarista	-	Contributions welcome.
11 NPCs	2.90429e-125	0.301248	0.31	0.152	3.30218e-121	11	spi	FBgn0005672	spitz	20190314	spitz (spi) encodes the cardinal Egfr ligand that is produced as a transmembrane precursor and processed by the products of S and rho. Its roles include growth regulation, cell survival and developmental patterning.
11 NPCs	2.32282e-124	0.322102	0.178	0.07	2.64104e-120	11	M1BP	FBgn0037621	Motif 1 Binding Protein	20190613	Motif 1 Binding Protein (M1BP) encodes a transcription pausing factor. It regulates gene transcription via interaction with the Hox proteins encoded by abd-A and Ubx. It contributes to the development of ovarian follicle cells.
11 NPCs	3.4803e-124	0.320643	0.948	0.797	3.9571e-120	11	RpS14a	FBgn0004403	Ribosomal protein S14a	-	Contributions welcome.
11 NPCs	7.85055e-122	0.343525	0.217	0.095	8.92607e-118	11	Ahcy	FBgn0014455	Adenosylhomocysteinase	20180913	Adenosylhomocysteinase (Ahcy) encodes S-adenosyl-L-homocysteine hydrolase, the rate-limiting enzyme in methionine metabolism. This tetrameric enzyme catalyzes the reversible hydrolysis of S-Adenosylhomocysteine (SAH) to adenosine and L-homocysteine. The function of Ahcy product is required to maintain proper concentrations of SAH, which serves as an inhibitor of S-adenosylmethionine-dependent met…
11 NPCs	2.55007e-121	0.286372	0.249	0.114	2.89943e-117	11	Manf	FBgn0027095	Mesencephalic astrocyte-derived neurotrophic factor	20180927	Mesencephalic astrocyte-derived neurotrophic factor (Manf) encodes an evolutionarily conserved neurotrophic factor. It contributes to dopamine neuron survival, regulation of unfolded protein response and retinal repair.
11 NPCs	3.14924e-121	0.374459	0.238	0.109	3.58069e-117	11	Psa	FBgn0261243	Puromycin sensitive aminopeptidase	-	Contributions welcome.
11 NPCs	7.17847e-121	0.302396	0.97	0.846	8.16192e-117	11	RpS8	FBgn0039713	Ribosomal protein S8	20190711	Ribosomal protein S8 (RpS8) encodes a structural constituent of ribosomes that is involved in larval lymph gland hemopoiesis.
11 NPCs	1.41157e-117	0.292767	0.94	0.804	1.60495e-113	11	Dsp1	FBgn0278608	Dorsal switch protein 1	-	Contributions welcome.
11 NPCs	3.66328e-117	0.34321	0.426	0.238	4.16515e-113	11	Prosalpha3	FBgn0261394	Proteasome alpha3 subunit	-	Contributions welcome.
11 NPCs	7.10611e-117	0.20224	0.388	0.205	8.07965e-113	11	AhcyL1	FBgn0035371	Adenosylhomocysteinase like 1	20190321	Adenosylhomocysteinase like 1 (AhcyL1) encodes a protein that, together with the product of AhcyL2, belongs to AHCY-like proteins. AhcyL1 and AhcyL2 products have lost their canonical enzymatic functions due to critical mutations in their AHCY-domains. However, via hetero-multimerization, the products of AhcyL1 and AhcyL2 can suppress the activity of the enzyme encoded by Ahcy, which catalyzes th…
11 NPCs	4.07075e-112	0.274811	0.294	0.147	4.62845e-108	11	CG1703	FBgn0030321	-	-	Contributions welcome.
11 NPCs	4.71735e-111	0.312628	0.467	0.272	5.36362e-107	11	Nedd8	FBgn0032725	Nedd8	20181011	Nedd8 (Nedd8) encodes a ubiquitin-like polypeptide involved in protein ubiquitination and degradation, via Cullin neddylation. Nedd8-mediated modification has been implicated in signal transduction, cell proliferation and differentiation.
11 NPCs	2.20792e-110	0.317537	0.55	0.333	2.5104e-106	11	Prosbeta5	FBgn0029134	Proteasome beta5 subunit	20190926	Proteasome beta5 subunit (Prosbeta5) encodes an endopeptidase subunit of the of the 26S proteasome.
11 NPCs	4.61603e-110	0.281189	0.186	0.079	5.24843e-106	11	CG32409	FBgn0052409	-	-	Contributions welcome.
11 NPCs	3.69014e-108	0.318969	0.577	0.355	4.19569e-104	11	Roc1a	FBgn0025638	Regulator of cullins 1a	20190314	Regulator of cullins 1a (Roc1a) encodes a C2H2 type zinc finger protein and component of several Cullin-Ring E3 ubiquitin ligase complexes. It binds directly to the Cullin subunit within the CRL complex and functions to recruit ubiquitin-charged E2 proteins.
11 NPCs	9.4812e-108	0.256797	0.467	0.269	1.07801e-103	11	Ip259	FBgn0025366	Intronic Protein 259	-	Contributions welcome.
11 NPCs	1.29045e-106	0.272108	0.269	0.133	1.46725e-102	11	zda	FBgn0034368	zonda	20181018	zonda (zda) encodes an immunophillin of the FKBP family that localizes at the endosomal reticulum. It physically interacts with the products of Atg1 and Pi3K59F and is required for omegasome biogenesis and for starvation-induced autophagy.
11 NPCs	2.6463e-105	0.283793	0.396	0.221	3.00884e-101	11	dj-1beta	FBgn0039802	dj-1beta	-	Contributions welcome.
11 NPCs	5.86472e-102	0.23501	0.333	0.176	6.66818e-98	11	ckn	FBgn0033987	caskin	20190307	caskin (ckn) encodes a cytoplasmic adaptor protein that intreacts with the products of Lar and dock. It is required for axon growth and guidance.
11 NPCs	3.56709e-100	0.239272	0.247	0.121	4.05578e-96	11	CtsB1
11 NPCs	1.2837e-98	0.272691	0.229	0.11	1.45956e-94	11	PRAS40	FBgn0267824	Proline-rich Akt substrate 40 kDa	20190314	Proline-rich Akt substrate 40 kDa (PRAS40) encodes a protein that functions to link Insulin/IGF signaling and the activation of the product of Tor in a tissue-specific manner, affecting the activity of the product of Tor in the ovary but not in other fly tissues.
11 NPCs	1.38236e-95	0.246166	0.342	0.188	1.57174e-91	11	Cnx99A	FBgn0015622	Calnexin 99A	20180920	Calnexin 99A (Cnx99A) encodes an endoplasmic reticulum chaperone that colocalizes and genetically interacts with the sodium channel subunit encoded by para.
11 NPCs	4.23016e-93	0.205995	0.474	0.283	4.8097e-89	11	Psc	FBgn0005624	Posterior sex combs	20190314	Posterior sex combs (Psc) was originally identified as a member of the Polycomb group of genes that regulate gene expression through epigenetic marks.
11 NPCs	6.19058e-91	0.274317	0.94	0.8	7.03869e-87	11	RpL7A	FBgn0014026	Ribosomal protein L7A	20190711	Ribosomal protein L7A (RpL7A) encodes a ribosomal structural constituent.
11 NPCs	1.94352e-90	0.173187	0.368	0.206	2.20978e-86	11	wts	FBgn0011739	warts	20190321	warts (wts) encodes a tumor suppressor kinase in the Hippo pathway involved in the control of tissue growth. It also plays a post-mitotic role in R8 photoreceptor cells where it antagonizes the product of melt to control the bistable choice of Rhodospin expression.
11 NPCs	2.00979e-89	0.172644	0.366	0.206	2.28513e-85	11	ubl	FBgn0022224	ubiquitin like	-	Contributions welcome.
11 NPCs	1.62117e-87	0.205523	0.252	0.129	1.84327e-83	11	qkr58E-2	FBgn0022985	quaking related 58E-2	-	Contributions welcome.
11 NPCs	1.05968e-85	0.223072	0.277	0.147	1.20486e-81	11	Spase25	FBgn0030306	Spase 25-subunit	-	Contributions welcome.
11 NPCs	1.13387e-85	0.273532	0.941	0.784	1.28921e-81	11	RpL6	FBgn0039857	Ribosomal protein L6	-	Contributions welcome.
11 NPCs	3.38861e-83	0.185292	0.38	0.22	3.85285e-79	11	Mnt	FBgn0023215	Mnt	20180920	Mnt (Mnt) encodes a protein that belongs to the basic-helic-loop-helix-zipper class of transcription factors, which form heterodimers with the protein encoded by Max. Mnt product acts as a repressor of transcription by recruiting a co-repressor complex to its genomic binding sites. It antagonizes cell growth promoting functions of the product encoded by Myc and its depletion produces flies with l…
11 NPCs	5.1035e-83	0.17092	0.452	0.272	5.80268e-79	11	Sf3b5	FBgn0040534	Splicing factor 3b subunit 5	20190321	Splicing factor 3b subunit 5 (Sf3b5) encodes a subunit of the histone modifying complex SAGA and the SF3B complex. The latter forms part of the larger U2 snRNP and is required for mRNA splicing.
11 NPCs	1.47168e-81	0.231256	0.243	0.127	1.6733e-77	11	GlyRS	FBgn0027088	Glycyl-tRNA synthetase	20190801	Glycyl-tRNA synthetase (GlyRS) encodes a protein involved in dendrite morphogenesis and larval lymph gland hemopoiesis.
11 NPCs	1.22475e-80	0.139592	0.199	0.096	1.39254e-76	11	CG32069	FBgn0052069	-	-	Contributions welcome.
11 NPCs	4.63228e-80	0.248678	0.935	0.795	5.2669e-76	11	RpS24	FBgn0261596	Ribosomal protein S24	20190314	Ribosomal protein S24 (RpS24) encodes an essential component of the small ribosomal subunit that functions in protein synthesis. It is classified as a 'Minute' gene as heterozygous mutants exhibit a slower developmental rate and small adult bristles.
11 NPCs	1.82405e-79	0.204759	0.467	0.287	2.07394e-75	11	corto	FBgn0010313	corto	20190321	corto (corto) encodes an Enhancer of Trithorax and Polycomb (ETP) protein that physically interacts with several Polycomb proteins (encoded by Pc, ph-d, ph-p, esc, E(z)) and ETP (encoded by Trl, Dsp1). It also interacts with the product of CycG, with the methylated product of RpL12 (RPL12K3me3), and co-regulates the transcription of genes involved in ribosome biogenesis.
11 NPCs	3.411e-78	0.195663	0.405	0.244	3.87831e-74	11	Rpb12
11 NPCs	3.05897e-77	0.208843	0.518	0.333	3.47805e-73	11	mRpL33	FBgn0040907	mitochondrial ribosomal protein L33	-	Contributions welcome.
11 NPCs	1.05518e-76	0.180292	0.248	0.131	1.19974e-72	11	Sc2	FBgn0035471	Sc2	-	Contributions welcome.
11 NPCs	1.35352e-76	0.170729	0.304	0.17	1.53895e-72	11	CLIP-190	FBgn0020503	Cytoplasmic linker protein 190	-	Contributions welcome.
11 NPCs	1.90069e-75	0.195496	0.971	0.862	2.16108e-71	11	alphaTub84B	FBgn0003884	alpha-Tubulin at 84B	-	Contributions welcome.
11 NPCs	9.15432e-75	0.23704	0.487	0.31	1.04085e-70	11	Non2	FBgn0035370	Novel nucleolar protein 2	-	Contributions welcome.
11 NPCs	1.37998e-72	0.174975	0.591	0.392	1.56903e-68	11	cindr	FBgn0027598	CIN85 and CD2AP related	20190307	CIN85 and CD2AP related (cindr) encodes an adaptor protein that links cell surface junctions and adhesion proteins with multiple components of the actin cytoskeleton. It regulates cytoskeletal dynamics, eye patterning and endocytosis. It also cooperates with the product of scra to promote intercellular bridge stability during cytokinesis.
11 NPCs	1.43508e-71	0.186342	0.44	0.273	1.63168e-67	11	Tapdelta	FBgn0021795	Translocon-associated protein delta	-	Contributions welcome.
11 NPCs	5.26553e-71	0.156711	0.272	0.151	5.98691e-67	11	Fkbp59	FBgn0029174	FK506-binding protein 59kD	20190919	FK506-binding protein 59kD (Fkbp59) encodes a peptidylprolyl isomerase involved in the regulation of calcium transport and phototransduction.
11 NPCs	3.06417e-69	0.160175	0.288	0.163	3.48396e-65	11	Prosbeta7	FBgn0250746	Proteasome beta7 subunit	-	Contributions welcome.
11 NPCs	6.55244e-69	0.1897	0.286	0.164	7.45012e-65	11	CG15019	FBgn0035541	-	-	Contributions welcome.
11 NPCs	3.37562e-68	0.146202	0.281	0.159	3.83808e-64	11	eIF3b	FBgn0034237	eukaryotic translation initiation factor 3 subunit b	-	Contributions welcome.
11 NPCs	3.81334e-68	0.116435	0.265	0.147	4.33576e-64	11	CG3224	FBgn0029885	-	-	Contributions welcome.
11 NPCs	7.52664e-64	0.222056	0.697	0.498	8.55779e-60	11	Nacalpha	FBgn0086904	Nascent polypeptide associated complex protein alpha subunit	-	Contributions welcome.
11 NPCs	4.28321e-63	0.206214	0.823	0.61	4.87001e-59	11	Akap200	FBgn0027932	A kinase anchor protein 200	20190912	A kinase anchor protein 200 (Akap200) encodes a scaffolding protein that contributes to the spatial and temporal regulation of the Protein Kinase A holoenzyme. It regulates the Notch signaling and the organization of the actin cytoskeleton.
11 NPCs	7.03899e-62	0.103493	0.536	0.349	8.00333e-58	11	Sh3beta	FBgn0035772	Sh3beta	-	Contributions welcome.
11 NPCs	7.64027e-61	0.14847	0.248	0.141	8.68699e-57	11	Non1	FBgn0028473	Novel nucleolar protein 1	-	Contributions welcome.
11 NPCs	1.03097e-52	0.183922	0.672	0.478	1.17221e-48	11	CG13551	FBgn0040660	-	-	Contributions welcome.
11 NPCs	1.60088e-52	0.123379	0.287	0.174	1.8202e-48	11	CG14715	FBgn0037930	-	-	Contributions welcome.
11 NPCs	2.90948e-46	0.115638	0.261	0.16	3.30808e-42	11	Parp	FBgn0010247	Poly-(ADP-ribose) polymerase	20190926	Poly-(ADP-ribose) polymerase (Parp) encodes a nuclear enzyme associated with chromatin. It modifies acceptor proteins through assembly of poly(ADP-ribose) polymers. The poly(ADP-ribosyl)ating pathway regulates many nuclear functions, including DNA-repair, chromatin structure, and transcription initiation, as well as pre-mRNA fate via alternative splicing and translation.
11 NPCs	4.68356e-44	0.115099	0.507	0.351	5.32521e-40	11	CG17776	FBgn0040899	-	-	Contributions welcome.
11 NPCs	3.84496e-41	0.185512	0.904	0.742	4.37172e-37	11	RpLP0	FBgn0000100	Ribosomal protein LP0	-	Contributions welcome.
11 NPCs	2.72219e-38	0.123042	0.736	0.559	3.09513e-34	11	CG13364	FBgn0026879	-	-	Contributions welcome.

## Sheet: 12 KCs N
clustern	p_val	avg_log2FC	pct.1	pct.2	p_val_adj	cluster	gene	FBgn_ID	GeneName	datestamp	gene_snapshot_text
12 KCs N	0	0.980152	0.124	0.018	0	12	CG30158	FBgn0050158	-	-	Contributions welcome.
12 KCs N	6.93761e-281	1.23004	0.177	0.048	7.88806e-277	12	CG11191	FBgn0033249	-	-	Contributions welcome.
12 KCs N	7.47394e-278	1.16453	0.208	0.064	8.49786e-274	12	CG32647	FBgn0052647	-	-	Contributions welcome.
12 KCs N	2.6237e-200	1.09226	0.236	0.094	2.98315e-196	12	Rab26	FBgn0086913	Rab26	-	Contributions welcome.
12 KCs N	4.71821e-173	1.07397	0.202	0.08	5.3646e-169	12	dlp	FBgn0041604	dally-like	20190912	dally-like (dlp) encodes a glypican that regulates the signaling strength and range of the morphogens encoded by hh and wg.
12 KCs N	4.76044e-152	1.05285	0.397	0.253	5.41262e-148	12	hzg	FBgn0036556	herzog	-	Contributions welcome.
12 KCs N	2.86863e-148	0.952519	0.436	0.288	3.26163e-144	12	Rim	FBgn0053547	Rab3 interacting molecule	20181115	Rab3 interacting molecule (Rim) encodes a scaffolding protein at the synaptic active zone, with important roles in promoting neurotransmitter release.
12 KCs N	1.47088e-111	0.933905	0.207	0.101	1.67239e-107	12	dpr12	FBgn0085414	defective proboscis extension response 12	-	Contributions welcome.
12 KCs N	2.13056e-96	0.888535	0.206	0.105	2.42245e-92	12	Fili	FBgn0085397	Fish-lips	20190307	Fish-lips (Fili) encodes a leucine-rich repeat family transmembrane protein. It regulates autonomous and nonautonomous apoptosis caused by the dioxin receptor homolog encoded by ss.
12 KCs N	5.92953e-93	0.709154	0.489	0.384	6.74188e-89	12	CG31140	FBgn0051140	-	-	Contributions welcome.

## Sheet: 13 Undet N
clustern	p_val	avg_log2FC	pct.1	pct.2	p_val_adj	cluster	gene	FBgn_ID	GeneName	datestamp	gene_snapshot_text
13 Undet N	1.15626e-30	0.109222	0.12	0.226	1.31467e-26	13	Myc	FBgn0262656	Myc	20190314	Myc (Myc) encodes a transcription factor that is homologous to vertebrate Myc proto-oncogenes. It contributes to cell growth, cell competition and regenerative proliferation.
13 Undet N	6.05859e-29	0.167903	0.115	0.217	6.88862e-25	13	Fum1	FBgn0286222	Fumarase 1	-	Contributions welcome.
13 Undet N	6.48888e-19	0.139483	0.226	0.357	7.37786e-15	13	Sh3beta	FBgn0035772	Sh3beta	-	Contributions welcome.
13 Undet N	4.33321e-18	0.155408	0.185	0.294	4.92686e-14	13	CG5065	FBgn0034145	-	-	Contributions welcome.
13 Undet N	6.52773e-13	0.30631	0.192	0.294	7.42203e-09	13	corto	FBgn0010313	corto	20190321	corto (corto) encodes an Enhancer of Trithorax and Polycomb (ETP) protein that physically interacts with several Polycomb proteins (encoded by Pc, ph-d, ph-p, esc, E(z)) and ETP (encoded by Trl, Dsp1). It also interacts with the product of CycG, with the methylated product of RpL12 (RPL12K3me3), and co-regulates the transcription of genes involved in ribosome biogenesis.
13 Undet N	0.00507989	0.210646	0.568	0.723	1	13	CG45050	FBgn0266410	-	-	Contributions welcome.
13 Undet N	0.0107904	0.335704	0.302	0.404	1	13	Rpt2	FBgn0015282	Regulatory particle triple-A ATPase 2	20180920	Regulatory particle triple-A ATPase 2 (Rpt2) encodes one of six ATPases that form the base of the regulatory 19S cap of the proteasome. The Rpt2 product is involved in the recognition of specific substrates destined for degradation, such as those involved in Notch signalling pathway.

## Sheet: 14 Immat N
clustern	p_val	avg_log2FC	pct.1	pct.2	p_val_adj	cluster	gene	FBgn_ID	GeneName	datestamp	gene_snapshot_text
14 Immat N	4.67975e-177	0.698381	0.789	0.685	5.32088e-173	14	chinmo	FBgn0086758	Chronologically inappropriate morphogenesis	20190307	Chronologically inappropriate morphogenesis (chinmo) encodes a putative BTB-zinc finger transcription factor. It is essential for neuronal temporal patterning. It also plays a role in the regulation of eye development, tumor formation, and the self-renewal and/or sexual identity of male somatic cyst stem cells by acting downstream of JAK-STAT signaling.
14 Immat N	4.37118e-132	0.612305	0.702	0.539	4.97003e-128	14	lncRNA:roX1
14 Immat N	1.49811e-75	0.614836	0.502	0.399	1.70335e-71	14	Ssdp	FBgn0011481	Sequence-specific single-stranded DNA-binding protein	20190314	Sequence-specific single-stranded DNA-binding protein (Ssdp) encodes a DNA binding protein. It has been proposed to be an additional component of ap/Chi transcriptional complexes because it interacts with the product of Chi and lack of Ssdp produces defects similar to ap or Chi mutant phenotypes.
14 Immat N	1.85262e-65	0.634849	0.446	0.346	2.10643e-61	14	yps	FBgn0022959	ypsilon schachtel	-	Contributions welcome.
14 Immat N	1.10416e-64	0.64107	0.377	0.276	1.25543e-60	14	mnb	FBgn0259168	minibrain	20190314	minibrain (mnb) encodes a Ser/Thr protein kinase of the DYRK subfamily. It interacts with several signaling pathways and it is involved in behavior, cell cycle, cytoskeleton dynamics, neural proliferation, neurogenesis, neuronal differentiation, synaptic plasticity, and tissue growth.
14 Immat N	6.04679e-59	0.364967	0.717	0.613	6.8752e-55	14	Akap200	FBgn0027932	A kinase anchor protein 200	20190912	A kinase anchor protein 200 (Akap200) encodes a scaffolding protein that contributes to the spatial and temporal regulation of the Protein Kinase A holoenzyme. It regulates the Notch signaling and the organization of the actin cytoskeleton.

## Sheet: 15 Ep NPs
clustern	p_val	avg_log2FC	pct.1	pct.2	p_val_adj	cluster	gene	FBgn_ID	GeneName	datestamp	gene_snapshot_text
15 NE-OL	0	2.19628	0.575	0.016	0	15	E(spl)m4-BFM	FBgn0002629	Enhancer of split m4, Bearded family member	-	Contributions welcome.
15 NE-OL	0	2.03188	0.514	0.016	0	15	Brd	FBgn0000216	Bearded	20190912	Bearded (Brd) encodes a member of the Bearded family, which are small proteins containing predicted basic amphipathic alpha-helical domains in their N-terminal regions. The product of Brd is involved in Notch signaling pathway regulation and cell fate specification.
15 NE-OL	0	1.72373	0.436	0.007	0	15	Ocho	FBgn0040296	Ocho	-	Contributions welcome.
15 NE-OL	0	1.65827	0.412	0.006	0	15	E(spl)m5-HLH	FBgn0002631	Enhancer of split m5, helix-loop-helix	-	Contributions welcome.
15 NE-OL	0	1.65541	0.491	0.024	0	15	wb	FBgn0261563	wing blister	20190321	wing blister (wb) encodes one of 2 laminin alpha chains which assembles into a Laminin molecule. Laminin is an extracellular matrix component that interacts with integrins and mediates cell adhesion, guidance, signalling and basement membrane integrity.
15 NE-OL	0	1.63443	0.394	0.015	0	15	E(spl)malpha-BFM	FBgn0002732	Enhancer of split malpha, Bearded family member	20190926	Enhancer of split malpha, Bearded family member (E(spl)malpha-BFM) encodes one of the basic helix-loop-helix (bHLH) transcription factors that are responsive to Notch signaling. It is involved in cellular processes downstream of Notch signaling such as cell fate specification and sensory organ development.
15 NE-OL	0	1.53575	0.402	0.01	0	15	E(spl)m2-BFM	FBgn0002592	Enhancer of split m2, Bearded family member	-	Contributions welcome.
15 NE-OL	0	1.51842	0.425	0.014	0	15	Tom	FBgn0026320	Twin of m4	20190912	Twin of m4 (Tom) is a member of the Bearded gene family that encodes a regulator of the Notch signaling pathway.
15 NE-OL	0	1.34062	0.545	0.105	0	15	Tl	FBgn0262473	Toll	20190314	Toll (Tl) encodes a transmembrane receptor that activates the Tl intracellular signaling pathway upon binding the ligand encoded by spz. It is involved in dorso-ventral embryonic patterning and immunity.
15 NE-OL	0	1.0371	0.318	0.009	0	15	ovo	FBgn0003028	ovo	20190314	ovo (ovo) encodes a Zn finger transcription factor, with several isoforms acting as repressor or activator. It is involved in epidermis differentiation, under the control of Wnt and EGFR signaling pathways and Hox factors, as well as female germline differentiation and sex determination.
15 NE-OL	0	0.991746	0.415	0.099	0	15	Optix	FBgn0025360	Optix	20190314	Optix (Optix) encodes a homeobox containing DNA binding protein and a member of the SIX class of proteins. It functions as a repressor via interaction with the transcriptional co-repressor encoded by gro. It is involved in eye formation and morphogenetic furrow movement.
15 NE-OL	0	0.978128	0.299	0.074	0	15	sca	FBgn0003326	scabrous	20190314	scabrous (sca) encodes a secreted glycoprotein with partial homology to fibrinogen and its relatives. It is a transcriptional target of proneural bHLH proteins and a useful marker for proneural regions and cells. It contributes to neural patterning and interacts with the Notch pathway.
15 NE-OL	0	0.882912	0.564	0.171	0	15	ckn	FBgn0033987	caskin	20190307	caskin (ckn) encodes a cytoplasmic adaptor protein that intreacts with the products of Lar and dock. It is required for axon growth and guidance.
15 NE-OL	0	0.832739	0.274	0.027	0	15	tll	FBgn0003720	tailless	-	Contributions welcome.
15 NE-OL	0	0.777095	0.209	0.017	0	15	CG33993	FBgn0053993	-	-	Contributions welcome.
15 NE-OL	0	0.773034	0.225	0.005	0	15	E(spl)mdelta-HLH	FBgn0002734	Enhancer of split mdelta, helix-loop-helix	-	Contributions welcome.
15 NE-OL	0	0.728217	0.991	0.886	0	15	RpS27A	FBgn0003942	Ribosomal protein S27A	-	Contributions welcome.
15 NE-OL	0	0.727507	0.985	0.833	0	15	RpL21	FBgn0032987	Ribosomal protein L21	-	Contributions welcome.
15 NE-OL	0	0.720388	0.241	0.012	0	15	ec	FBgn0000542	echinus	20190711	echinus (ec) encodes a protein phosphatase 1 (PP1) binding protein involved in interommatidial cell sorting and cell death.
15 NE-OL	0	0.719382	0.777	0.393	0	15	Rpt2	FBgn0015282	Regulatory particle triple-A ATPase 2	20180920	Regulatory particle triple-A ATPase 2 (Rpt2) encodes one of six ATPases that form the base of the regulatory 19S cap of the proteasome. The Rpt2 product is involved in the recognition of specific substrates destined for degradation, such as those involved in Notch signalling pathway.
15 NE-OL	0	0.705276	0.377	0.086	0	15	Uhg2
15 NE-OL	0	0.684723	0.992	0.872	0	15	RpL36A	FBgn0031980	Ribosomal protein L36A	-	Contributions welcome.
15 NE-OL	0	0.68207	0.994	0.881	0	15	RpS12	FBgn0286213	Ribosomal protein S12	20190328	Ribosomal protein S12 (RpS12) is an essential gene encoding a protein component of the cytoplasmic small ribosomal subunit.
15 NE-OL	0	0.680031	0.994	0.89	0	15	RpL10	FBgn0024733	Ribosomal protein L10	-	Contributions welcome.
15 NE-OL	0	0.677855	0.3	0.049	0	15	Tab2	FBgn0086358	TAK1-associated binding protein 2	20190314	TAK1-associated binding protein 2 (Tab2) encodes a protein with an ubiquitin binding domain. It interacts with the product of Tak1, a MAP kinase kinase kinase involved the activation of the immune deficiency, JNK and Grindelwald-Eiger pathways.
15 NE-OL	0	0.6777	0.548	0.213	0	15	vig2	FBgn0046214	vig2	20190919	vig2 (vig2) encodes a protein involved in heterochromatin organization, histone H3-K9 methylation and chromatin silencing regulation.
15 NE-OL	0	0.670693	0.359	0.092	0	15	Ahcy	FBgn0014455	Adenosylhomocysteinase	20180913	Adenosylhomocysteinase (Ahcy) encodes S-adenosyl-L-homocysteine hydrolase, the rate-limiting enzyme in methionine metabolism. This tetrameric enzyme catalyzes the reversible hydrolysis of S-Adenosylhomocysteine (SAH) to adenosine and L-homocysteine. The function of Ahcy product is required to maintain proper concentrations of SAH, which serves as an inhibitor of S-adenosylmethionine-dependent met…
15 NE-OL	0	0.66892	0.5	0.184	0	15	CCT5	FBgn0010621	Chaperonin containing TCP1 subunit 5	20190912	Chaperonin containing TCP1 subunit 5 (CCT5) encodes a component of the TCP-1 ring complex (TRiC) chaperonin. It is involved in myofibril organization maintenance, cardiac physiological rhythm and lifespan determination.
15 NE-OL	0	0.665397	0.477	0.172	0	15	CCT3	FBgn0015019	Chaperonin containing TCP1 subunit 3	-	Contributions welcome.
15 NE-OL	0	0.644815	0.992	0.86	0	15	sta	FBgn0003517	stubarista	-	Contributions welcome.
15 NE-OL	0	0.641969	0.993	0.888	0	15	RpL28	FBgn0035422	Ribosomal protein L28	-	Contributions welcome.
15 NE-OL	0	0.637398	0.599	0.263	0	15	lost	FBgn0263594	lost	20190314	lost (lost) encodes a protein that interacts with the RNA-binding protein encoded by rump for posterior localization of mRNAs by diffusion/entrapment during late stages of oogenesis. The identification of the product of lost in various RNP complexes suggests a broad role in RNA metabolism.
15 NE-OL	0	0.635712	0.206	0.011	0	15	crb	FBgn0259685	crumbs	20190307	crumbs (crb) encodes a transmembrane protein that binds to multiple proteins such as those encoded by sdt, par-6, AP-2alpha, yrt, ex and Moe. It contributes to organization of zonula adherens, epithelial morphogenesis, apico-basal cell polarity, and is a negative regulator of Notch activity and growth control via the Hippo pathway. In photoreceptor cells it is involved in morphogenesis, the traff…
15 NE-OL	0	0.633555	0.329	0.076	0	15	CG32409	FBgn0052409	-	-	Contributions welcome.
15 NE-OL	0	0.631504	0.929	0.655	0	15	eEF5	FBgn0285952	eukaryotic translation elongation factor 5	-	Contributions welcome.
15 NE-OL	0	0.62585	0.221	0.016	0	15	Egfr	FBgn0003731	Epidermal growth factor receptor	20190606	Epidermal growth factor receptor (Egfr) encodes the transmembrane tyrosine kinase receptor for signaling ligands (encoded by grk, spi, vn, and Krn) in the TGFalpha family, which utilises the intracellular MAP kinase pathway. The product of Egfr contributes to growth regulation, cell survival and developmental patterning.
15 NE-OL	0	0.613491	0.194	0.008	0	15	CG12581	FBgn0037213	-	-	Contributions welcome.
15 NE-OL	0	0.609124	0.196	0.012	0	15	pot	FBgn0250871	papillote	20190314	papillote (pot) encodes a transmembrane protein that is part of the apical extracellular matrix, or cuticle. It is needed for the linkage between epithelia and cuticle as well as microtubule organization in epithelial cells.
15 NE-OL	0	0.604282	0.991	0.887	0	15	RpL37A	FBgn0261608	Ribosomal protein L37A	-	Contributions welcome.
15 NE-OL	0	0.600321	0.993	0.871	0	15	RpL18A	FBgn0010409	Ribosomal protein L18A	-	Contributions welcome.
15 NE-OL	0	0.599313	0.991	0.867	0	15	RpL14	FBgn0017579	Ribosomal protein L14	20190314	Ribosomal protein L14 (RpL14) encodes a component of the large subunit of cytoplasmic ribosomes, which translate mRNAs encoded by the nuclear genome. RpL14 is haploinsufficient - heterozygous mutants display the 'Minute' phenotype, characterized by a slower developmental rate and small adult bristles.
15 NE-OL	0	0.59326	0.256	0.039	0	15	Inx3	FBgn0265274	Innexin 3	20190307	Innexin 3 (Inx3) encodes a gap junction protein that can form heteromeric gap junction channels via interaction with the product of Inx2. Loss of Inx3 leads to the destabilization of the products of ogre, Inx2 and shg at the plasma membrane, suggesting that these four proteins form a complex.
15 NE-OL	0	0.593153	0.975	0.8	0	15	RpL7A	FBgn0014026	Ribosomal protein L7A	20190711	Ribosomal protein L7A (RpL7A) encodes a ribosomal structural constituent.
15 NE-OL	0	0.592596	0.969	0.783	0	15	RpL6	FBgn0039857	Ribosomal protein L6	-	Contributions welcome.
15 NE-OL	0	0.575664	0.392	0.124	0	15	GlyRS	FBgn0027088	Glycyl-tRNA synthetase	20190801	Glycyl-tRNA synthetase (GlyRS) encodes a protein involved in dendrite morphogenesis and larval lymph gland hemopoiesis.
15 NE-OL	0	0.572052	0.985	0.846	0	15	RpS8	FBgn0039713	Ribosomal protein S8	20190711	Ribosomal protein S8 (RpS8) encodes a structural constituent of ribosomes that is involved in larval lymph gland hemopoiesis.
15 NE-OL	0	0.556559	0.419	0.135	0	15	Uhg5
15 NE-OL	0	0.551075	0.972	0.797	0	15	RpS14a	FBgn0004403	Ribosomal protein S14a	-	Contributions welcome.
15 NE-OL	0	0.547912	0.227	0.034	0	15	Claspin	FBgn0052251	Claspin	20190307	Claspin (Claspin) encodes a nuclear protein that is involved in the ATR-Chk1 checkpoint pathway. It is required for the cell cycle checkpoint induced at midblastula transition.
15 NE-OL	0	0.541615	0.18	0.02	0	15	CG2145	FBgn0030251	-	-	Contributions welcome.
15 NE-OL	0	0.540888	0.437	0.161	0	15	CG15019	FBgn0035541	-	-	Contributions welcome.
15 NE-OL	0	0.53856	0.263	0.052	0	15	IntS11	FBgn0039691	Integrator 11	-	Contributions welcome.
15 NE-OL	0	0.53556	0.167	0.008	0	15	CG6398	FBgn0030870	-	-	Contributions welcome.
15 NE-OL	0	0.52987	0.549	0.224	0	15	AGO2	FBgn0087035	Argonaute 2	20190307	Argonaute 2 (AGO2) encodes an Argonaute/Piwi family protein, which interacts with small interfering RNAs (siRNAs) to form RNA-induced silencing complexes (RISCs). RISCs are guided to target and cleave transcripts (mostly from transposons and viruses).
15 NE-OL	0	0.526438	0.966	0.795	0	15	RpS24	FBgn0261596	Ribosomal protein S24	20190314	Ribosomal protein S24 (RpS24) encodes an essential component of the small ribosomal subunit that functions in protein synthesis. It is classified as a 'Minute' gene as heterozygous mutants exhibit a slower developmental rate and small adult bristles.
15 NE-OL	0	0.512483	0.407	0.137	0	15	Non1	FBgn0028473	Novel nucleolar protein 1	-	Contributions welcome.
15 NE-OL	0	0.507958	0.157	0.008	0	15	fus	FBgn0023441	fusilli	-	Contributions welcome.
15 NE-OL	0	0.49736	0.164	0.007	0	15	sas	FBgn0002306	stranded at second	20180913	stranded at second (sas) encodes a single-pass transmembrane protein that localizes to the apical cell surface in polarized epithelia, such as the embryonic/larval salivary gland (SG). Overexpression of sas in the developing SG leads to all membrane domains taking on apical membrane character, with the exception of the region where septate junctions form.
15 NE-OL	0	0.486518	0.33	0.098	0	15	CG9281	FBgn0030672	-	-	Contributions welcome.
15 NE-OL	0	0.480514	0.267	0.067	0	15	mRpS30	FBgn0030692	mitochondrial ribosomal protein S30	-	Contributions welcome.
15 NE-OL	0	0.475972	0.413	0.148	0	15	CG3198	FBgn0029887	-	-	Contributions welcome.
15 NE-OL	0	0.47425	0.289	0.067	0	15	Cdk1	FBgn0004106	Cyclin-dependent kinase 1	20190926	Cyclin-dependent kinase 1 (Cdk1) encodes a catalytic protein kinase subunit that can only become active after association with either CycA, CycB or CycB3 products. The protein kinase activities of these complexes (CycA-Cdk1, CycB-Cdk1, CycB3-Cdk1) control important aspects of progression through the cell cycle. Functionally, the different Cdk1 complexes are partially redundant. They phosphorylate…
15 NE-OL	0	0.467762	0.388	0.132	0	15	Aos1	FBgn0029512	Activator of SUMO 1	20190307	Activator of SUMO 1 (Aos1) encodes one of two subunits (along with the product of Uba2) of the heterodimeric SUMO activating enzyme.
15 NE-OL	0	0.465653	0.483	0.179	0	15	ed	FBgn0000547	echinoid	20190307	echinoid (ed) encodes a cell adhesion molecule of adherens junctions that mediate cell adhesion/recognition. It participates in multiple signaling pathways including Egfr, Notch and Hippo during organogenesis. It is also required in multiple steps of dorsal closure during embryogenesis.
15 NE-OL	0	0.459539	0.18	0.022	0	15	Ccdc85	FBgn0031488	-	-	Contributions welcome.
15 NE-OL	0	0.458245	0.256	0.058	0	15	Rpe	FBgn0050499	Ribulose-5-phosphate-3-epimerase	-	Contributions welcome.
15 NE-OL	0	0.445341	0.344	0.108	0	15	HIP-R	FBgn0029676	Hsc/Hsp70-interacting protein related	20181011	Hsc/Hsp70-interacting protein related (HIP-R) encodes an ortholog of the human Hsp70 interacting protein (HIP), which is a co-chaperone that stabilizes the ADP-bound conformation of Hsp70.
15 NE-OL	0	0.434511	0.218	0.046	0	15	Nsun2	FBgn0026079	NOP2-Sun domain family, member 2	-	Contributions welcome.
15 NE-OL	0	0.422293	0.182	0.026	0	15	CG18190	FBgn0034403	-	-	Contributions welcome.
15 NE-OL	0	0.404928	0.216	0.05	0	15	CG32344	FBgn0052344	-	-	Contributions welcome.
15 NE-OL	0	0.388713	0.173	0.025	0	15	BthD	FBgn0030501	BthD selenoprotein	20190919	BthD selenoprotein (BthD) encodes a protein involved in salivary gland development and lifespan determination.
15 NE-OL	0	0.383776	0.144	0.009	0	15	CG14984	FBgn0035480	-	-	Contributions welcome.
15 NE-OL	0	0.383394	0.191	0.041	0	15	ptc	FBgn0003892	patched	20180920	patched (ptc) is a segment polarity gene that encodes a 12-pass transmembrane protein involved in Hh signalling regulation. ptc product contributes to the binding, internalization and degradation of the ligand encoded by hh, limiting its activity spatial range. ptc product also represses the constitutive signaling activity of the transmembrane protein encoded by smo.
15 NE-OL	0	0.381989	0.239	0.062	0	15	pch2	FBgn0051453	pachytene checkpoint 2	20190314	pachytene checkpoint 2 (pch2) encodes a protein involved in a checkpoint pathway that monitors the synaptonemal complex assembly and recombination during female meiosis.
15 NE-OL	0	0.360498	0.15	0.022	0	15	dpn	FBgn0010109	deadpan	-	Contributions welcome.
15 NE-OL	0	0.348068	0.157	0.026	0	15	RhoGEF4	FBgn0035761	Rho guanine nucleotide exchange factor 4	-	Contributions welcome.
15 NE-OL	0	0.345744	0.198	0.043	0	15	Incenp	FBgn0260991	Inner centromere protein	20190228	Inner centromere protein (Incenp) encodes a component of the chromosomal passenger complex, acting as a subunit that targets and activates the product of aurB. It controls different processes during cell division, including regulation of chromosome structure, kinetochore-microtubule error correction, chromosome segregation and cytokinesis.
15 NE-OL	0	0.320189	0.172	0.034	0	15	kibra	FBgn0262127	kibra	-	Contributions welcome.
15 NE-OL	0	0.311324	0.107	0.006	0	15	CG6040	FBgn0038679	-	-	Contributions welcome.
15 NE-OL	0	0.296045	0.195	0.045	0	15	CG30015	FBgn0050015	-	-	Contributions welcome.
15 NE-OL	0	0.280457	0.127	0.02	0	15	GstD9	FBgn0038020	Glutathione S transferase D9	-	Contributions welcome.
15 NE-OL	3.18646e-304	0.319536	0.202	0.049	3.62301e-300	15	shn	FBgn0003396	schnurri	20190613	schnurri (shn) encodes a zinc finger C2H2 transcription factor involved in Dpp signaling. It contributes to multiple processes including ectoderm and midgut development, wing disc patterning and morphogenesis of Malpighian tubules and dendrites.
15 NE-OL	1.24751e-298	0.351275	0.217	0.056	1.41841e-294	15	RfC4	FBgn0260985	Replication factor C subunit 4	-	Contributions welcome.
15 NE-OL	1.18472e-293	0.644885	0.89	0.581	1.34702e-289	15	Sem1	FBgn0266666	Suppressor of exocyst mutations 1	-	Contributions welcome.
15 NE-OL	1.83548e-293	0.460519	0.359	0.125	2.08694e-289	15	La	FBgn0011638	La autoantigen-like	-	Contributions welcome.
15 NE-OL	3.62567e-293	0.505076	0.542	0.228	4.12239e-289	15	klar	FBgn0001316	klarsicht	20190314	klarsicht (klar) encodes a member of the Nesprin family that links microtubule motors and various cellular structures. It controls the migration and positioning of nuclei in photoreceptors and muscles. It also regulates the motion of RNP granules in oocytes and lipid droplets in embryos.
15 NE-OL	1.87522e-291	0.466831	0.467	0.182	2.13212e-287	15	woc	FBgn0010328	without children	20190321	without children (woc) encodes a chromatin-binding factor related to the mammalian MYM-type family of transcription factors. It is involved in telomere capping, regulation of transcription, ecdysone biosynthesis and germline stem cell differentiation.
15 NE-OL	3.30768e-287	0.422993	0.398	0.145	3.76083e-283	15	CG1703	FBgn0030321	-	-	Contributions welcome.
15 NE-OL	1.27714e-286	0.366262	0.265	0.079	1.45211e-282	15	RpLP0-like	FBgn0033485	Ribosomal protein LP0-like	-	Contributions welcome.
15 NE-OL	2.0918e-284	0.383689	0.316	0.103	2.37838e-280	15	GCS2beta	FBgn0032643	Glucosidase 2 beta subunit	-	Contributions welcome.
15 NE-OL	7.04168e-282	0.625096	0.885	0.597	8.00639e-278	15	sqd	FBgn0263396	squid	20190314	squid (sqd) encodes a member of the hnRNPA family of RNA binding proteins. It is involved in the localization and translational regulation of grk mRNA in oogenesis.
15 NE-OL	2.40391e-277	0.385114	0.287	0.091	2.73325e-273	15	mxc	FBgn0260789	multi sex combs	20190314	multi sex combs (mxc) encodes a Cylin E/Cdk2 substrate and molecular scaffold that is necessary for assembly of the histone locus body, which is a nuclear body associated with replication dependent histone gene clusters that contains factors necessary for the transcription and processing of histone mRNA.
15 NE-OL	1.09825e-275	0.470378	0.418	0.16	1.24871e-271	15	ncm	FBgn0086707	nucampholin	20190516	nucampholin (ncm) encodes a protein that is predicted to be an essential component of the spliceosome, implicated in regulation of pre-mRNA splicing and assembly of the exon junction complex.
15 NE-OL	2.4796e-272	0.343118	0.38	0.137	2.8193e-268	15	CG13625	FBgn0039210	-	-	Contributions welcome.
15 NE-OL	4.69336e-268	0.402911	0.319	0.108	5.33635e-264	15	PRAS40	FBgn0267824	Proline-rich Akt substrate 40 kDa	20190314	Proline-rich Akt substrate 40 kDa (PRAS40) encodes a protein that functions to link Insulin/IGF signaling and the activation of the product of Tor in a tissue-specific manner, affecting the activity of the product of Tor in the ovary but not in other fly tissues.
15 NE-OL	3.34594e-267	0.500452	0.746	0.375	3.80434e-263	15	RpII215
15 NE-OL	1.36106e-263	0.284169	0.168	0.04	1.54752e-259	15	CG11123	FBgn0033169	-	-	Contributions welcome.
15 NE-OL	2.33689e-263	0.448018	0.478	0.198	2.65705e-259	15	Prosalpha6	FBgn0250843	Proteasome alpha6 subunit	-	Contributions welcome.
15 NE-OL	1.64953e-261	0.554965	0.96	0.771	1.87551e-257	15	Cyp1	FBgn0004432	Cyclophilin 1	-	Contributions welcome.
15 NE-OL	2.02216e-259	0.559424	0.801	0.44	2.2992e-255	15	Cpsf6	FBgn0035872	Cleavage and polyadenylation specific factor 6	-	Contributions welcome.
15 NE-OL	1.07233e-258	0.419831	0.42	0.164	1.21924e-254	15	Uba2	FBgn0029113	Ubiquitin-like activating enzyme 2	20190926	Ubiquitin-like activating enzyme 2 (Uba2) encodes one of two subunits (along with the product of Aos1) of the heterodimeric SUMO activating enzyme. It contains the catalytic cysteine residue that first becomes adenylated using ATP and that then forms a thioester linkage to the C-terminal end of SUMO.
15 NE-OL	8.04744e-258	0.310096	0.197	0.052	9.14994e-254	15	mt:tRNA:Val-TAC
15 NE-OL	2.51627e-256	0.248574	0.146	0.032	2.861e-252	15	Mcm6	FBgn0025815	Minichromosome maintenance 6	20190314	Minichromosome maintenance 6 (Mcm6) encodes a subunit of the hetero-hexameric mini-chromosome maintenance (MCM) Complex, which is the eukaryotic replicative DNA helicase. MCM complex requires association with CDC45L and the GINS complex for full helicase activity.
15 NE-OL	4.50167e-255	0.32218	0.206	0.057	5.1184e-251	15	SpdS	FBgn0037723	Spermidine Synthase	-	Contributions welcome.
15 NE-OL	1.01663e-252	0.341108	0.185	0.048	1.15591e-248	15	Nup107	FBgn0027868	Nucleoporin 107kD	-	Contributions welcome.
15 NE-OL	1.3451e-249	0.592664	0.817	0.496	1.52938e-245	15	Nacalpha	FBgn0086904	Nascent polypeptide associated complex protein alpha subunit	-	Contributions welcome.
15 NE-OL	4.24674e-248	0.488555	0.593	0.277	4.82854e-244	15	Ref1	FBgn0010774	RNA and export factor binding protein 1	-	Contributions welcome.
15 NE-OL	7.31632e-244	0.263068	0.187	0.05	8.31865e-240	15	SMC2	FBgn0027783	Structural maintenance of chromosomes 2	20190314	Structural maintenance of chromosomes 2 (SMC2) encodes a condensin subunit involved in chromosome condensation and cell division. It contributes to neurogenesis and stem cell differentiation.
15 NE-OL	4.54453e-243	0.348637	0.393	0.153	5.16713e-239	15	LSm3	FBgn0051184	Like Sm 3	-	Contributions welcome.
15 NE-OL	1.28942e-241	0.347854	0.377	0.144	1.46607e-237	15	CG3224	FBgn0029885	-	-	Contributions welcome.
15 NE-OL	5.59948e-240	0.268435	0.157	0.038	6.36661e-236	15	Nup205	FBgn0031078	Nucleoporin 205kD	-	Contributions welcome.
15 NE-OL	1.41143e-236	0.527088	0.956	0.741	1.6048e-232	15	RpLP0	FBgn0000100	Ribosomal protein LP0	-	Contributions welcome.
15 NE-OL	2.40244e-226	0.358055	0.39	0.157	2.73158e-222	15	eIF3b	FBgn0034237	eukaryotic translation initiation factor 3 subunit b	-	Contributions welcome.
15 NE-OL	1.22673e-223	0.399957	0.986	0.881	1.39479e-219	15	RpL37a	FBgn0030616	Ribosomal protein L37a	-	Contributions welcome.
15 NE-OL	2.47284e-223	0.370266	0.332	0.125	2.81162e-219	15	TfIIFalpha	FBgn0010282	Transcription factor IIFalpha	-	Contributions welcome.
15 NE-OL	1.26531e-222	0.285642	0.22	0.068	1.43865e-218	15	rept	FBgn0040075	reptin	-	Contributions welcome.
15 NE-OL	1.72356e-221	0.332374	0.366	0.144	1.95969e-217	15	eIF2alpha	FBgn0261609	eukaryotic translation initiation factor 2 subunit alpha	20190307	eukaryotic translation initiation factor 2 subunit alpha (eIF2alpha) encodes one of three subunits of the eIF-2 complex required for the initiation of translation. eIF2alpha is classified as a 'Minute' gene as heterozygous mutants exhibit a slower developmental rate and small adult bristles.
15 NE-OL	3.45411e-219	0.271049	0.19	0.054	3.92732e-215	15	wake	FBgn0266418	wide awake	20190321	wide awake (wake) encodes a clock output molecule that regulates the timing of sleep onset. It upregulates the GABA receptor encoded by Rdl in the arousal-promoting large ventrolateral neurons, thus suppressing activity of the these cells at dusk and facilitating sleep onset at that time.
15 NE-OL	5.68058e-216	0.367954	0.5	0.226	6.45882e-212	15	CG9922	FBgn0038196	-	-	Contributions welcome.
15 NE-OL	7.3471e-215	0.236091	0.158	0.041	8.35365e-211	15	CG9752	FBgn0034614	-	-	Contributions welcome.
15 NE-OL	1.03758e-214	0.227941	0.135	0.032	1.17973e-210	15	dup	FBgn0000996	double parked	20190307	double parked (dup) encodes an essential protein for the initiation of DNA replication due to its recruitment of the MCM helicase to replication origins.
15 NE-OL	2.11228e-214	0.266584	0.352	0.136	2.40166e-210	15	CG1737	FBgn0030293	-	-	Contributions welcome.
15 NE-OL	2.97143e-214	0.197792	0.138	0.033	3.37852e-210	15	CG3663	FBgn0035044	-	-	Contributions welcome.
15 NE-OL	4.49135e-214	0.367147	0.482	0.213	5.10667e-210	15	UbcE2M	FBgn0035853	NEDD8-conjugating enzyme UbcE2M	-	Contributions welcome.
15 NE-OL	1.77816e-213	0.213491	0.159	0.042	2.02177e-209	15	borr	FBgn0032105	borealin-related	20190307	borealin-related (borr) encodes one of the three targeting subunits for the product of aurB in the chromosomal passenger complex. It helps to target the complex to the centromere region of chromosomes and the cleavage furrow during cytokinesis. At centromeres the complex is involved both in pausing mitotic progression when there are chromosome mis-attachments and in correcting those mis-attachmen…
15 NE-OL	2.84426e-213	0.354984	0.352	0.139	3.23392e-209	15	Rpn2	FBgn0028692	Regulatory particle non-ATPase 2	-	Contributions welcome.
15 NE-OL	2.02364e-209	0.219738	0.193	0.057	2.30088e-205	15	Ibf2	FBgn0037669	Insulator binding factor 2	-	Contributions welcome.
15 NE-OL	3.85937e-206	0.39531	0.557	0.267	4.38811e-202	15	Ip259	FBgn0025366	Intronic Protein 259	-	Contributions welcome.
15 NE-OL	1.98501e-205	0.270185	0.358	0.142	2.25696e-201	15	Sf3b2	FBgn0031493	Splicing factor 3b subunit 2	-	Contributions welcome.
15 NE-OL	4.25491e-203	0.270348	0.261	0.091	4.83783e-199	15	pzg	FBgn0259785	putzig	20190314	putzig (pzg) encodes a nuclear protein that is involved in chromatin activation of replication related genes and signalling pathways including Notch, Ecdysone and JAK/STAT. It regulates growth, cell death and various developmental processes.
15 NE-OL	5.536e-199	0.27844	0.299	0.113	6.29444e-195	15	Pkn	FBgn0020621	Protein kinase N	20190314	Protein kinase N (Pkn) encodes a serine/threonine protein kinase activated by Rho family GTPases, especially those encoded by Rho1 and Rac1. When activated, the product of Pkn regulates the actin cytoskeleton during oogenesis, wound repair, and in morphogenetic events including dorsal closure and wing development.
15 NE-OL	6.96559e-196	0.336424	0.296	0.112	7.91987e-192	15	Alh	FBgn0261238	Alhambra	20190307	Alhambra (Alh) encodes a zinc finger/leucine zipper nuclear protein. It is required in the nervous system for maintaining eve expression and normal growth. It is also involved in muscle development and male courtship behavior.
15 NE-OL	2.82395e-195	0.308645	0.594	0.292	3.21083e-191	15	pcs	FBgn0033988	parcas	-	Contributions welcome.
15 NE-OL	1.33616e-193	0.233462	0.265	0.095	1.51921e-189	15	drongo	FBgn0020304	drongo	-	Contributions welcome.
15 NE-OL	1.02329e-191	0.348487	0.671	0.346	1.16348e-187	15	Sh3beta	FBgn0035772	Sh3beta	-	Contributions welcome.
15 NE-OL	3.35371e-189	0.208324	0.218	0.072	3.81317e-185	15	bou	FBgn0261284	boudin	20190307	boudin (bou) encodes a membrane glycoprotein of the Ly6 superfamily that is required for the formation of septate junctions in epithelial tissues.
15 NE-OL	2.54974e-188	0.320554	0.291	0.112	2.89905e-184	15	Nup358	FBgn0039302	Nucleoporin 358kD	-	Contributions welcome.
15 NE-OL	6.82985e-188	0.320266	0.473	0.219	7.76554e-184	15	Mnt	FBgn0023215	Mnt	20180920	Mnt (Mnt) encodes a protein that belongs to the basic-helic-loop-helix-zipper class of transcription factors, which form heterodimers with the protein encoded by Max. Mnt product acts as a repressor of transcription by recruiting a co-repressor complex to its genomic binding sites. It antagonizes cell growth promoting functions of the product encoded by Myc and its depletion produces flies with l…
15 NE-OL	5.71557e-187	0.222094	0.164	0.047	6.4986e-183	15	mad2	FBgn0035640	mad2	20190314	mad2 (mad2) encodes a conserved component of the spindle checkpoint. During mitosis, it is recruited to unattached kinetochores, where it binds the products of Mad1 and fzy, promoting the assembly of the mitotic checkpoint complex. During interphase, the product of mad2 is intranuclear, bound to the product of Mad1, and associated primarily with the nuclear pore complex.
15 NE-OL	1.32299e-184	0.216159	0.243	0.086	1.50424e-180	15	SERCA	FBgn0263006	Sarco/endoplasmic reticulum Ca(2+)-ATPase	20190926	Sarco/endoplasmic reticulum Ca(2+)-ATPase (SERCA) encodes an endoplasmic reticulum (ER) calcium pump with roles in ER calcium homeostasis and lipid storage.
15 NE-OL	1.21845e-181	0.22362	0.148	0.041	1.38538e-177	15	Nup58	FBgn0038722	Nucleoporin 58kD	-	Contributions welcome.
15 NE-OL	1.65182e-181	0.234431	0.238	0.084	1.87811e-177	15	lncRNA:CR43264
15 NE-OL	1.5314e-178	0.255751	0.358	0.151	1.7412e-174	15	spi	FBgn0005672	spitz	20190314	spitz (spi) encodes the cardinal Egfr ligand that is produced as a transmembrane precursor and processed by the products of S and rho. Its roles include growth regulation, cell survival and developmental patterning.
15 NE-OL	2.62115e-178	0.24602	0.216	0.074	2.98024e-174	15	Cwc25	FBgn0031452	Cwc25	-	Contributions welcome.
15 NE-OL	7.43089e-177	0.2858	0.377	0.164	8.44892e-173	15	Rpn9	FBgn0028691	Regulatory particle non-ATPase 9	-	Contributions welcome.
15 NE-OL	2.10619e-176	0.258226	0.444	0.203	2.39474e-172	15	Rip11	FBgn0027335	Rab11 interacting protein	20190321	Rab11 interacting protein (Rip11) encodes a protein that belongs to Rab11 family interacting proteins (FIP family). It binds only to the GTP bound form of the product of Rab11, thus acting as its effector. It regulates Rhodopsin transport and cytokinesis.
15 NE-OL	4.32062e-176	0.319209	0.446	0.207	4.91254e-172	15	CG5532	FBgn0034902	-	-	Contributions welcome.
15 NE-OL	2.40079e-170	0.284891	0.359	0.156	2.7297e-166	15	P32	FBgn0034259	P32	20190314	P32 (P32) encodes an evolutionarily conserved mitochondrial protein that functions in presynaptic calcium signaling and neurotransmitter release as well as chromatin metabolism.
15 NE-OL	6.173e-170	0.197963	0.242	0.089	7.0187e-166	15	Fip1	FBgn0037255	Factor interacting with poly(A) polymerase 1	-	Contributions welcome.
15 NE-OL	3.95561e-169	0.364366	0.836	0.518	4.49753e-165	15	gro	FBgn0001139	groucho	20190307	groucho (gro) encodes a global developmental co-repressor in conjunction with manifold DNA-binding repressor partner proteins, which tether it to target promoters. It functions downstream of key signaling pathways such as Wg/Wnt and Dpp/TGF-beta. Notably, phosphorylation of the product of gro in response to MAPK activation weakens its repressor capacity.
15 NE-OL	4.07269e-168	0.231902	0.251	0.095	4.63065e-164	15	mRpS9	FBgn0037529	mitochondrial ribosomal protein S9	-	Contributions welcome.
15 NE-OL	7.61874e-168	0.153252	0.446	0.205	8.66251e-164	15	AhcyL1	FBgn0035371	Adenosylhomocysteinase like 1	20190321	Adenosylhomocysteinase like 1 (AhcyL1) encodes a protein that, together with the product of AhcyL2, belongs to AHCY-like proteins. AhcyL1 and AhcyL2 products have lost their canonical enzymatic functions due to critical mutations in their AHCY-domains. However, via hetero-multimerization, the products of AhcyL1 and AhcyL2 can suppress the activity of the enzyme encoded by Ahcy, which catalyzes th…
15 NE-OL	1.00111e-167	0.258406	0.461	0.216	1.13826e-163	15	CG2021	FBgn0035271	-	-	Contributions welcome.
15 NE-OL	9.67287e-167	0.246904	0.285	0.113	1.0998e-162	15	Manf	FBgn0027095	Mesencephalic astrocyte-derived neurotrophic factor	20180927	Mesencephalic astrocyte-derived neurotrophic factor (Manf) encodes an evolutionarily conserved neurotrophic factor. It contributes to dopamine neuron survival, regulation of unfolded protein response and retinal repair.
15 NE-OL	2.13873e-166	0.333048	0.51	0.253	2.43174e-162	15	Pp1-87B	FBgn0004103	Protein phosphatase 1 at 87B	-	Contributions welcome.
15 NE-OL	7.75018e-166	0.355199	0.702	0.391	8.81195e-162	15	B52	FBgn0004587	B52	-	Contributions welcome.
15 NE-OL	2.15066e-164	0.218959	0.285	0.114	2.4453e-160	15	Chro	FBgn0044324	Chromator	20181108	Chromator (Chro) encodes a chromodomain protein that is required for proper microtubule spindle formation. It is important for normal cell cycle progression, functioning as a spatial regulator of cell cycle factors.
15 NE-OL	8.4719e-159	0.125483	0.433	0.199	9.63256e-155	15	Drak	FBgn0052666	Death-associated protein kinase related	20190307	Death-associated protein kinase related (Drak) encodes a protein serine/threonine kinase belonging to the Death-associated protein kinase family. It promotes phosphorylation of the product of sqh at sites known to stimulate actomyosin contractility. Its main characterized function is to shape epithelial tissues during development.
15 NE-OL	4.57186e-158	0.188973	0.184	0.062	5.19821e-154	15	eIF2Bbeta	FBgn0024996	eukaryotic translation initiation factor 2B subunit beta	-	Contributions welcome.
15 NE-OL	4.78252e-158	0.269345	0.457	0.219	5.43772e-154	15	Prosalpha7	FBgn0023175	Proteasome alpha7 subunit	-	Contributions welcome.
15 NE-OL	1.64431e-156	0.312224	0.535	0.272	1.86958e-152	15	Ntf-2	FBgn0031145	Nuclear transport factor-2	20190314	Nuclear transport factor-2 (Ntf-2) is an essential gene regulating nuclear import. It encodes a protein that binds to the nuclear pore protein encoded by DCTN4-p62 and to the product of Ran and regulates the nuclear import of nuclear localization signal containing proteins.
15 NE-OL	9.60874e-152	0.166965	0.181	0.061	1.09251e-147	15	wac	FBgn0035120	wee Augmin	20181018	wee Augmin (wac) encodes a subunit of the hetero-octomeric Augmin complex, which functions to recruit the gamma-tubulin ring complex to pre-existing microtubules, facilitating microtubule-dependent microtubule nucleation.
15 NE-OL	1.60423e-151	0.156211	0.228	0.086	1.82402e-147	15	Atox1	FBgn0052446	Antioxidant 1 copper chaperone	20190307	Antioxidant 1 copper chaperone (Atox1) null mutants are unable to develop on low-copper food. Furthermore, the intestinal copper importer encoded by Ctr1B, which is regulated by copper demand, fails to be induced upon copper starvation in Atox1 mutant larvae, while intestinal metallothionein is upregulated. This suggests intestinal copper accumulation, combined with insufficient delivery to the r…
15 NE-OL	4.63097e-151	0.25954	0.495	0.246	5.26541e-147	15	Prosalpha5	FBgn0016697	Proteasome alpha5 subunit	-	Contributions welcome.
15 NE-OL	9.55277e-150	0.187463	0.432	0.205	1.08615e-145	15	wts	FBgn0011739	warts	20190321	warts (wts) encodes a tumor suppressor kinase in the Hippo pathway involved in the control of tissue growth. It also plays a post-mitotic role in R8 photoreceptor cells where it antagonizes the product of melt to control the bistable choice of Rhodospin expression.
15 NE-OL	2.15814e-148	0.195072	0.466	0.227	2.45381e-144	15	Rab7	FBgn0015795	Rab7	20190926	Rab7 (Rab7) encodes a small GTPase that contributes to vesicle trafficking regulation. It is involved in endosome maturation and fusion with lysosomes.
15 NE-OL	1.13898e-146	0.18169	0.19	0.067	1.29502e-142	15	CG9471	FBgn0037749	-	-	Contributions welcome.
15 NE-OL	1.26468e-144	0.1773	0.429	0.205	1.43795e-140	15	ubl	FBgn0022224	ubiquitin like	-	Contributions welcome.
15 NE-OL	5.8184e-142	0.237038	0.355	0.163	6.61552e-138	15	Tina-1	FBgn0035083	Troponin C-akin-1	-	Contributions welcome.
15 NE-OL	2.79374e-138	0.185688	0.303	0.133	3.17648e-134	15	zda	FBgn0034368	zonda	20181018	zonda (zda) encodes an immunophillin of the FKBP family that localizes at the endosomal reticulum. It physically interacts with the products of Atg1 and Pi3K59F and is required for omegasome biogenesis and for starvation-induced autophagy.
15 NE-OL	2.92938e-136	0.169732	0.391	0.185	3.33071e-132	15	Tim9a	FBgn0030480	Tim9a	20210121	Tim9a (Tim9a) encodes a subunit of the soluble mitochondrial intermembrane space protein transporter complex that acts as a chaperone for the import and insertion of proteins into the mitochondrial inner membrane.
15 NE-OL	6.73409e-135	0.160139	0.222	0.087	7.65666e-131	15	CG1416	FBgn0032961	-	-	Contributions welcome.
15 NE-OL	9.97936e-134	0.226531	0.476	0.242	1.13465e-129	15	Hel25E	FBgn0014189	Helicase at 25E	20190307	Helicase at 25E (Hel25E) encodes the UAP56 RNA helicase in the DECD subfamily of DEAD-box helicases. It is an enhancer of position-effect variegation, and contributes to mRNA splicing, nuclear export, and piRNA biosynthesis. The product of Hel25E binds heterochromatic cluster transcripts, along with the product of vas, to organize a piRNA-processing compartment that spans the nuclear envelope to …
15 NE-OL	2.54662e-133	0.132482	0.295	0.129	2.89551e-129	15	qkr58E-2	FBgn0022985	quaking related 58E-2	-	Contributions welcome.
15 NE-OL	1.38796e-132	0.120017	0.336	0.153	1.57811e-128	15	CG12848	FBgn0040666	-	-	Contributions welcome.
15 NE-OL	1.4303e-131	0.25042	0.436	0.219	1.62625e-127	15	Pfdn2	FBgn0010741	Prefoldin 2	-	Contributions welcome.
15 NE-OL	2.55524e-131	0.135436	0.356	0.165	2.90531e-127	15	Sam-S	FBgn0005278	S-adenosylmethionine Synthetase	-	Contributions welcome.
15 NE-OL	2.14417e-130	0.196927	0.422	0.21	2.43792e-126	15	Fum1	FBgn0286222	Fumarase 1	-	Contributions welcome.
15 NE-OL	1.37518e-129	0.146195	0.266	0.113	1.56358e-125	15	Sec61alpha	FBgn0086357	Sec61 alpha subunit	20190314	Sec61 alpha subunit (Sec61alpha) encodes a subunit of the the translocon, a protein-conducting channel that mediates the co-translational transport of nascent polypeptides into the endoplasmic reticulum. It is a subunit of the Sec61 heterotrimer that forms the core of translocon channel.
15 NE-OL	3.51636e-129	0.287548	0.652	0.369	3.9981e-125	15	SmD2	FBgn0261789	Small ribonucleoprotein particle protein SmD2	20190314	Small ribonucleoprotein particle protein SmD2 (SmD2) encodes an RNA binding protein that forms a heterodimeric sub-complex with the product of SmD1. They function as part of the heteroheptameric ring complex Sm core, which is involved in the formation of spliceosomal small nuclear RNPs (U1, U2, U4 and U5), which together catalyze pre-mRNA splicing.
15 NE-OL	8.50897e-129	0.246904	0.475	0.247	9.6747e-125	15	CG12384	FBgn0033624	-	-	Contributions welcome.
15 NE-OL	1.01587e-128	0.178412	0.371	0.177	1.15504e-124	15	CG42239	FBgn0250868	-	-	Contributions welcome.
15 NE-OL	1.47604e-128	0.135976	0.288	0.126	1.67826e-124	15	CG12004	FBgn0035236	-	-	Contributions welcome.
15 NE-OL	4.89606e-128	0.132738	0.367	0.173	5.56683e-124	15	Ak2	FBgn0283494	Adenylate kinase 2	-	Contributions welcome.
15 NE-OL	5.66907e-127	0.198671	0.434	0.219	6.44574e-123	15	Myc	FBgn0262656	Myc	20190314	Myc (Myc) encodes a transcription factor that is homologous to vertebrate Myc proto-oncogenes. It contributes to cell growth, cell competition and regenerative proliferation.
15 NE-OL	4.46051e-125	0.256948	0.532	0.285	5.0716e-121	15	Prosbeta1	FBgn0010590	Proteasome beta1 subunit	-	Contributions welcome.
15 NE-OL	4.64525e-125	0.151684	0.254	0.108	5.28165e-121	15	Psa	FBgn0261243	Puromycin sensitive aminopeptidase	-	Contributions welcome.
15 NE-OL	1.87528e-124	0.150318	0.302	0.136	2.13219e-120	15	icln	FBgn0029079	icln	20190307	icln (icln) encodes a cytosolic protein that functions as an assembly chaperone in the biogenesis of pre-mRNA processing small nuclear ribonucleoproteins (snRNPs) via interaction with Sm proteins. It is required in the motor system for viability and motor behaviour.
15 NE-OL	2.15006e-120	0.18136	0.321	0.15	2.44462e-116	15	Fkbp59	FBgn0029174	FK506-binding protein 59kD	20190919	FK506-binding protein 59kD (Fkbp59) encodes a peptidylprolyl isomerase involved in the regulation of calcium transport and phototransduction.
15 NE-OL	2.26876e-120	0.173005	0.464	0.239	2.57957e-116	15	twr	FBgn0262801	twisted bristles roughened eye	-	Contributions welcome.
15 NE-OL	6.45091e-120	0.151598	0.194	0.076	7.33468e-116	15	CG17691	FBgn0039993	-	-	Contributions welcome.
15 NE-OL	7.29803e-120	0.385663	0.18	0.07	8.29786e-116	15	neur	FBgn0002932	neuralized	20190314	neuralized (neur) encodes an E3 ubiquitin ligase of the RING family. It is part of the Notch signaling pathway, where it is thought to contribute to the endocytosis-dependent activation of the ligand. It also has Notch-independent functions in epithelial morphogenesis.
15 NE-OL	5.8021e-118	0.158538	0.547	0.295	6.59698e-114	15	Paip2	FBgn0038100	polyA-binding protein interacting protein 2	-	Contributions welcome.
15 NE-OL	2.00012e-116	0.175597	0.51	0.271	2.27414e-112	15	tsu	FBgn0033378	tsunagi	-	Contributions welcome.
15 NE-OL	2.73602e-112	0.105736	0.258	0.114	3.11085e-108	15	CG8289	FBgn0030854	-	-	Contributions welcome.
15 NE-OL	1.10951e-110	0.166564	0.454	0.238	1.26152e-106	15	Prosalpha3	FBgn0261394	Proteasome alpha3 subunit	-	Contributions welcome.
15 NE-OL	3.31369e-110	0.295592	0.818	0.558	3.76766e-106	15	CG13364	FBgn0026879	-	-	Contributions welcome.
15 NE-OL	9.96993e-109	0.21774	0.795	0.505	1.13358e-104	15	crol	FBgn0020309	crooked legs	20190307	crooked legs (crol) encodes a zinc finger transcription factor induced by 20-hydroxyecdysone at the onset of metamorphosis. It regulates wg transcription and cell cycle progression in the wing. Its over-expression in the eye accelerates the cell cycle and de-represses silenced genes.
15 NE-OL	2.87269e-107	0.207866	0.602	0.343	3.26624e-103	15	yps	FBgn0022959	ypsilon schachtel	-	Contributions welcome.
15 NE-OL	1.82514e-106	0.137374	0.422	0.219	2.07519e-102	15	Phf5a	FBgn0031822	PHD finger protein 5a	-	Contributions welcome.
15 NE-OL	6.40734e-105	0.127494	0.335	0.164	7.28514e-101	15	Dlc90F	FBgn0024432	Dynein light chain 90F	20190307	Dynein light chain 90F (Dlc90F) encodes a light chain subunit of the cytoplasmic dynein complex. The product of Dlc90F forms a dimer that assembles into the cytoplasmic dynein complex and is thought to link dynein to cargos and to adapter proteins that regulate dynein motor function. It contributes to male fertility.
15 NE-OL	7.4599e-99	0.288965	0.744	0.497	8.48191e-95	15	CG8860	FBgn0033691	-	-	Contributions welcome.
15 NE-OL	1.51774e-98	0.106212	0.17	0.068	1.72567e-94	15	Dpit47	FBgn0266518	DNA polymerase interacting tpr containing protein of 47kD	20190321	DNA polymerase interacting tpr containing protein of 47kD (Dpit47) encodes a TPR motif containing protein that appears to act as a co-chaperone protein in the Hsp90 pathway.
15 NE-OL	3.12893e-97	0.101209	0.213	0.094	3.5576e-93	15	ergic53	FBgn0035909	ergic53	-	Contributions welcome.
15 NE-OL	3.68045e-93	0.126246	0.321	0.163	4.18467e-89	15	Prosbeta7	FBgn0250746	Proteasome beta7 subunit	-	Contributions welcome.
15 NE-OL	4.17935e-89	0.124264	0.311	0.159	4.75192e-85	15	Parp	FBgn0010247	Poly-(ADP-ribose) polymerase	20190926	Poly-(ADP-ribose) polymerase (Parp) encodes a nuclear enzyme associated with chromatin. It modifies acceptor proteins through assembly of poly(ADP-ribose) polymers. The poly(ADP-ribosyl)ating pathway regulates many nuclear functions, including DNA-repair, chromatin structure, and transcription initiation, as well as pre-mRNA fate via alternative splicing and translation.
15 NE-OL	1.03116e-88	0.283852	0.895	0.687	1.17243e-84	15	bun	FBgn0259176	bunched	-	Contributions welcome.
15 NE-OL	1.12736e-86	0.148105	0.591	0.349	1.28181e-82	15	CG17776	FBgn0040899	-	-	Contributions welcome.
15 NE-OL	5.6042e-85	0.235399	0.908	0.715	6.37198e-81	15	CG45050	FBgn0266410	-	-	Contributions welcome.
15 NE-OL	2.12807e-82	0.151276	0.679	0.428	2.41962e-78	15	CG34200	FBgn0085229	-	-	Contributions welcome.
15 NE-OL	1.18123e-80	0.138332	0.563	0.333	1.34306e-76	15	Prosbeta5	FBgn0029134	Proteasome beta5 subunit	20190926	Proteasome beta5 subunit (Prosbeta5) encodes an endopeptidase subunit of the of the 26S proteasome.
15 NE-OL	4.84633e-80	0.123244	0.474	0.272	5.51027e-76	15	Nedd8	FBgn0032725	Nedd8	20181011	Nedd8 (Nedd8) encodes a ubiquitin-like polypeptide involved in protein ubiquitination and degradation, via Cullin neddylation. Nedd8-mediated modification has been implicated in signal transduction, cell proliferation and differentiation.
15 NE-OL	1.10503e-67	0.100617	0.586	0.356	1.25642e-63	15	Roc1a	FBgn0025638	Regulator of cullins 1a	20190314	Regulator of cullins 1a (Roc1a) encodes a C2H2 type zinc finger protein and component of several Cullin-Ring E3 ubiquitin ligase complexes. It binds directly to the Cullin subunit within the CRL complex and functions to recruit ubiquitin-charged E2 proteins.
15 NE-OL	1.27418e-47	0.106724	0.927	0.777	1.44875e-43	15	COX8	FBgn0263911	Cytochrome c oxidase subunit 8	-	Contributions welcome.

## Sheet: 16 Immat N
clustern	p_val	avg_log2FC	pct.1	pct.2	p_val_adj	cluster	gene	FBgn_ID	GeneName	datestamp	gene_snapshot_text
16 Immat N	2.41784e-158	1.37001	0.452	0.334	2.74909e-154	16	BtbVII	FBgn0263108	BTB-protein-VII	-	Contributions welcome.
16 Immat N	1.05153e-41	0.140905	0.091	0.207	1.19559e-37	16	Prosalpha6	FBgn0250843	Proteasome alpha6 subunit	-	Contributions welcome.
16 Immat N	1.71245e-39	0.1062	0.149	0.295	1.94705e-35	16	corto	FBgn0010313	corto	20190321	corto (corto) encodes an Enhancer of Trithorax and Polycomb (ETP) protein that physically interacts with several Polycomb proteins (encoded by Pc, ph-d, ph-p, esc, E(z)) and ETP (encoded by Trl, Dsp1). It also interacts with the product of CycG, with the methylated product of RpL12 (RPL12K3me3), and co-regulates the transcription of genes involved in ribosome biogenesis.
16 Immat N	1.37646e-38	0.109353	0.178	0.342	1.56504e-34	16	Prosbeta5	FBgn0029134	Proteasome beta5 subunit	20190926	Proteasome beta5 subunit (Prosbeta5) encodes an endopeptidase subunit of the of the 26S proteasome.
16 Immat N	6.81042e-37	0.452999	0.613	0.722	7.74345e-33	16	CG45050	FBgn0266410	-	-	Contributions welcome.
16 Immat N	1.11981e-34	0.168123	0.205	0.379	1.27323e-30	16	SmD2	FBgn0261789	Small ribonucleoprotein particle protein SmD2	20190314	Small ribonucleoprotein particle protein SmD2 (SmD2) encodes an RNA binding protein that forms a heterodimeric sub-complex with the product of SmD1. They function as part of the heteroheptameric ring complex Sm core, which is involved in the formation of spliceosomal small nuclear RNPs (U1, U2, U4 and U5), which together catalyze pre-mRNA splicing.
16 Immat N	1.86929e-32	0.124833	0.226	0.405	2.12538e-28	16	Ssdp	FBgn0011481	Sequence-specific single-stranded DNA-binding protein	20190314	Sequence-specific single-stranded DNA-binding protein (Ssdp) encodes a DNA binding protein. It has been proposed to be an additional component of ap/Chi transcriptional complexes because it interacts with the product of Chi and lack of Ssdp produces defects similar to ap or Chi mutant phenotypes.
16 Immat N	2.05281e-32	0.133924	0.192	0.35	2.33404e-28	16	Frl	FBgn0267795	Formin-like	-	Contributions welcome.
16 Immat N	1.495e-31	0.228519	0.149	0.28	1.69981e-27	16	tsu	FBgn0033378	tsunagi	-	Contributions welcome.
16 Immat N	2.38917e-31	0.135736	0.132	0.252	2.71649e-27	16	Spn	FBgn0010905	Spinophilin	20190919	Spinophilin (Spn) encodes a scaffold protein protein that regulates the neurexin/neuroligin signalling at the presynaptic active zone.
16 Immat N	4.5665e-30	0.241829	0.149	0.277	5.19211e-26	16	Ip259	FBgn0025366	Intronic Protein 259	-	Contributions welcome.
16 Immat N	2.53404e-27	0.115927	0.166	0.294	2.8812e-23	16	CG5065	FBgn0034145	-	-	Contributions welcome.
16 Immat N	3.3135e-27	0.21737	0.156	0.281	3.76744e-23	16	mnb	FBgn0259168	minibrain	20190314	minibrain (mnb) encodes a Ser/Thr protein kinase of the DYRK subfamily. It interacts with several signaling pathways and it is involved in behavior, cell cycle, cytoskeleton dynamics, neural proliferation, neurogenesis, neuronal differentiation, synaptic plasticity, and tissue growth.
16 Immat N	1.51256e-26	0.214356	0.116	0.218	1.71978e-22	16	upSET	FBgn0036398	upSET	20190321	upSET (upSET) encodes a Polycomb/Trithorax-type global transcriptional regulator. It is recruited to active and inducible genes where it restricts chromatin accessibility and histone acetylation to promoter regions. upSET loss produces female sterility.
16 Immat N	9.81672e-24	0.172927	0.212	0.358	1.11616e-19	16	Rala	FBgn0015286	Ras-like protein A	20190801	Ras-like protein A (Rala) encodes a GTPase that regulates Notch, Jak/Stat and JNK signalling pathways.
16 Immat N	1.59034e-21	0.313375	0.141	0.244	1.80822e-17	16	Diap1	FBgn0260635	Death-associated inhibitor of apoptosis 1	20190307	Death-associated inhibitor of apoptosis 1 (Diap1) encodes an E3 ubiquitin ligase with a caspase inhibitor activity that is involved in the control of apoptosis.
16 Immat N	1.31748e-20	0.274217	0.689	0.803	1.49798e-16	16	RpS14a	FBgn0004403	Ribosomal protein S14a	-	Contributions welcome.
16 Immat N	9.42019e-20	0.266699	0.154	0.259	1.07108e-15	16	hzg	FBgn0036556	herzog	-	Contributions welcome.
16 Immat N	1.59425e-15	0.108076	0.329	0.514	1.81266e-11	16	egh	FBgn0001404	egghead	-	Contributions welcome.
16 Immat N	8.60172e-15	0.343792	0.183	0.29	9.78016e-11	16	Psc	FBgn0005624	Posterior sex combs	20190314	Posterior sex combs (Psc) was originally identified as a member of the Polycomb group of genes that regulate gene expression through epigenetic marks.
16 Immat N	9.38731e-15	0.321109	0.251	0.402	1.06734e-10	16	B52	FBgn0004587	B52	-	Contributions welcome.
16 Immat N	1.20362e-12	0.212412	0.205	0.306	1.36852e-08	16	CG17716
16 Immat N	2.05891e-12	0.123971	0.396	0.546	2.34098e-08	16	lncRNA:roX1
16 Immat N	5.22511e-12	0.356548	0.227	0.352	5.94095e-08	16	yps	FBgn0022959	ypsilon schachtel	-	Contributions welcome.
16 Immat N	2.27339e-11	0.134411	0.341	0.516	2.58484e-07	16	crol	FBgn0020309	crooked legs	20190307	crooked legs (crol) encodes a zinc finger transcription factor induced by 20-hydroxyecdysone at the onset of metamorphosis. It regulates wg transcription and cell cycle progression in the wing. Its over-expression in the eye accelerates the cell cycle and de-represses silenced genes.
16 Immat N	2.55837e-10	0.497505	0.463	0.581	2.90887e-06	16	lqf	FBgn0028582	liquid facets	20190912	liquid facets (lqf) encodes an epsin, which is an endocytic adaptor that contributes to endocytic network stability/regulation and membrane bending. It contributes to endocytosis and regulates the BMP and Notch signaling pathways.
16 Immat N	8.38312e-09	0.471828	0.47	0.591	9.53161e-05	16	Sem1	FBgn0266666	Suppressor of exocyst mutations 1	-	Contributions welcome.
16 Immat N	2.01611e-08	0.327626	0.243	0.356	0.000229231	16	tutl	FBgn0010473	turtle	20190314	turtle (tutl) encodes an Ig-superfamily transmembrane protein. Its roles include axonal tiling, dendrite self-avoidance, axonal pathfinding and coordinated motor control.
16 Immat N	2.35308e-06	0.256389	0.33	0.481	0.0267545	16	CG43736	FBgn0263993	-	-	Contributions welcome.
16 Immat N	2.8473e-06	0.165745	0.409	0.608	0.0323738	16	sqd	FBgn0263396	squid	20190314	squid (sqd) encodes a member of the hnRNPA family of RNA binding proteins. It is involved in the localization and translational regulation of grk mRNA in oogenesis.
16 Immat N	2.60673e-05	0.233865	0.656	0.807	0.296386	16	RpL7A	FBgn0014026	Ribosomal protein L7A	20190711	Ribosomal protein L7A (RpL7A) encodes a ribosomal structural constituent.
16 Immat N	0.000279185	0.167271	0.454	0.659	1	16	fs(1)h	FBgn0004656	female sterile (1) homeotic	20210121	female sterile (1) homeotic (fs(1)h) encodes a Bromodomain and Extra-Terminal domain (BET) family of protein, characterized by the presence of two tandem bromodomains and an extra-terminal (ET) domain. BET proteins can bind acetylated lysine residues in histones and regulate transcription. The proteins encoded by fs(1)h and human BRD2 possess protein kinase activity.

## Sheet: 17 Immat N
clustern	p_val	avg_log2FC	pct.1	pct.2	p_val_adj	cluster	gene	FBgn_ID	GeneName	datestamp	gene_snapshot_text
17 Immat N	0	0.579595	0.995	0.893	0	17	Imp	FBgn0285926	IGF-II mRNA-binding protein	20190307	IGF-II mRNA-binding protein (Imp) encodes a protein that regulates the stability, translation and/or transport of its associated mRNAs, a large number of them encoding F-actin regulators. It is an essential protein required for neural and germline stem cell maturation, neuronal remodeling, as well as the expression modulation of asymmetrically localized maternal mRNAs.
17 Immat N	2.19245e-300	0.690256	0.902	0.609	2.49282e-296	17	Akap200	FBgn0027932	A kinase anchor protein 200	20190912	A kinase anchor protein 200 (Akap200) encodes a scaffolding protein that contributes to the spatial and temporal regulation of the Protein Kinase A holoenzyme. It regulates the Notch signaling and the organization of the actin cytoskeleton.
17 Immat N	3.1212e-256	0.507943	0.965	0.804	3.5488e-252	17	Dsp1	FBgn0278608	Dorsal switch protein 1	-	Contributions welcome.
17 Immat N	1.65927e-228	0.60382	0.149	0.036	1.88659e-224	17	cu	FBgn0261808	curled	20190919	curled (cu) encodes a NADP/NADPH phosphatase. It is involved in NADP metabolism, mRNA poly(A) tail shortening and response to light. cu mutants has wings curved upward.
17 Immat N	1.81474e-205	0.633882	0.728	0.472	2.06336e-201	17	CG43736	FBgn0263993	-	-	Contributions welcome.
17 Immat N	1.27077e-198	0.685316	0.506	0.268	1.44487e-194	17	wge	FBgn0051151	winged eye	20190321	winged eye (wge) encodes a protein that localizes to the histone locus body and regulates histone expression to ensure genomic stability. wge overexpression produces eye to wing transformation.
17 Immat N	2.19442e-173	0.361341	0.995	0.887	2.49506e-169	17	RpL37A	FBgn0261608	Ribosomal protein L37A	-	Contributions welcome.
17 Immat N	4.7812e-169	0.529702	0.812	0.583	5.43622e-165	17	Sem1	FBgn0266666	Suppressor of exocyst mutations 1	-	Contributions welcome.
17 Immat N	1.84005e-150	0.665649	0.287	0.131	2.09214e-146	17	simj	FBgn0010762	simjang	20190801	simjang (simj) encodes a component of the NURD complex, which couples chromatin remodelling and histone deacetylation to mediate transcriptional repression. The product of simj is involded in cardiogenesis and habituation.
17 Immat N	1.20528e-147	0.496831	0.776	0.559	1.3704e-143	17	CG13364	FBgn0026879	-	-	Contributions welcome.
17 Immat N	1.3481e-144	0.541629	0.573	0.358	1.53279e-140	17	Sin3A	FBgn0022764	Sin3A	20190912	Sin3A (Sin3A) encodes a chromatin regulator with roles during muscle development, cell migration and Wnt signalling regulation.
17 Immat N	5.29317e-123	0.57582	0.495	0.3	6.01833e-119	17	CG17716
17 Immat N	6.22258e-120	0.453364	0.711	0.498	7.07507e-116	17	CG8860	FBgn0033691	-	-	Contributions welcome.
17 Immat N	9.42079e-119	0.373218	0.849	0.65	1.07114e-114	17	fs(1)h	FBgn0004656	female sterile (1) homeotic	20210121	female sterile (1) homeotic (fs(1)h) encodes a Bromodomain and Extra-Terminal domain (BET) family of protein, characterized by the presence of two tandem bromodomains and an extra-terminal (ET) domain. BET proteins can bind acetylated lysine residues in histones and regulate transcription. The proteins encoded by fs(1)h and human BRD2 possess protein kinase activity.
17 Immat N	1.41701e-118	0.300972	0.982	0.872	1.61114e-114	17	RpL36A	FBgn0031980	Ribosomal protein L36A	-	Contributions welcome.
17 Immat N	2.89883e-116	0.85628	0.176	0.07	3.29597e-112	17	CG32532	FBgn0052532	-	-	Contributions welcome.
17 Immat N	2.37929e-114	0.397312	0.535	0.332	2.70525e-110	17	BtbVII	FBgn0263108	BTB-protein-VII	-	Contributions welcome.
17 Immat N	4.34254e-112	0.577141	0.404	0.244	4.93747e-108	17	Rpb12
17 Immat N	6.12878e-106	0.365034	0.726	0.521	6.96842e-102	17	gro	FBgn0001139	groucho	20190307	groucho (gro) encodes a global developmental co-repressor in conjunction with manifold DNA-binding repressor partner proteins, which tether it to target promoters. It functions downstream of key signaling pathways such as Wg/Wnt and Dpp/TGF-beta. Notably, phosphorylation of the product of gro in response to MAPK activation weakens its repressor capacity.
17 Immat N	1.25162e-104	0.437968	0.534	0.35	1.42309e-100	17	Sh3beta	FBgn0035772	Sh3beta	-	Contributions welcome.
17 Immat N	5.98033e-101	0.580394	0.248	0.12	6.79963e-97	17	CG43689	FBgn0263772	-	-	Contributions welcome.
17 Immat N	4.03243e-100	0.544791	0.299	0.16	4.58487e-96	17	l(1)G0469	FBgn0040153	lethal (1) G0469	-	Contributions welcome.
17 Immat N	4.21592e-91	0.359322	0.584	0.398	4.7935e-87	17	Rpt2	FBgn0015282	Regulatory particle triple-A ATPase 2	20180920	Regulatory particle triple-A ATPase 2 (Rpt2) encodes one of six ATPases that form the base of the regulatory 19S cap of the proteasome. The Rpt2 product is involved in the recognition of specific substrates destined for degradation, such as those involved in Notch signalling pathway.
17 Immat N	1.1056e-82	0.27281	0.684	0.488	1.25706e-78	17	AMPdeam	FBgn0052626	AMP deaminase	-	Contributions welcome.
17 Immat N	4.38361e-80	0.374523	0.405	0.253	4.98416e-76	17	Ptpmeg2	FBgn0028341	Protein tyrosine phosphatase Meg2	20190801	Protein tyrosine phosphatase Meg2 (Ptpmeg2) encodes a phosphatase involved in border follicle cell migration.
17 Immat N	3.04001e-77	0.400482	0.279	0.157	3.45649e-73	17	Actbeta	FBgn0024913	Activin-beta	20190321	Activin-beta (Actbeta) encodes a ligand of the TGF beta superfamily. It signals through the type I receptor encoded by babo and the Smad family member encoded by Smox. Actbeta is expressed primarily in the central and peripheral nervous systems and its product regulates aspects of metabolism, insulin signaling, hemocyte development and body size.
17 Immat N	5.56012e-75	0.244254	0.873	0.716	6.32185e-71	17	CG45050	FBgn0266410	-	-	Contributions welcome.
17 Immat N	1.8916e-73	0.455682	0.345	0.219	2.15075e-69	17	CG2021	FBgn0035271	-	-	Contributions welcome.
17 Immat N	1.12015e-71	0.286059	0.548	0.379	1.27361e-67	17	RpII215
17 Immat N	8.65069e-69	0.381833	0.424	0.285	9.83584e-65	17	Psc	FBgn0005624	Posterior sex combs	20190314	Posterior sex combs (Psc) was originally identified as a member of the Polycomb group of genes that regulate gene expression through epigenetic marks.
17 Immat N	6.85094e-68	0.368346	0.387	0.253	7.78952e-64	17	hzg	FBgn0036556	herzog	-	Contributions welcome.
17 Immat N	1.31046e-67	0.285625	0.611	0.445	1.48999e-63	17	Cpsf6	FBgn0035872	Cleavage and polyadenylation specific factor 6	-	Contributions welcome.
17 Immat N	3.2962e-65	0.31682	0.443	0.298	3.74778e-61	17	Paip2	FBgn0038100	polyA-binding protein interacting protein 2	-	Contributions welcome.
17 Immat N	5.11255e-63	0.346663	0.231	0.128	5.81297e-59	17	GlcAT-P	FBgn0036144	Glucuronyltransferase P	-	Contributions welcome.
17 Immat N	1.27572e-62	0.442288	0.241	0.139	1.4505e-58	17	Uhg5
17 Immat N	1.20075e-59	0.32422	0.478	0.343	1.36526e-55	17	Frl	FBgn0267795	Formin-like	-	Contributions welcome.
17 Immat N	1.23441e-59	0.411608	0.318	0.208	1.40353e-55	17	ubl	FBgn0022224	ubiquitin like	-	Contributions welcome.
17 Immat N	5.76975e-59	0.355381	0.335	0.218	6.5602e-55	17	CG7154
17 Immat N	8.0299e-59	0.369181	0.241	0.14	9.12999e-55	17	CG13625	FBgn0039210	-	-	Contributions welcome.
17 Immat N	1.83853e-58	0.263779	0.702	0.541	2.09041e-54	17	CG41128	FBgn0069923	-	-	Contributions welcome.
17 Immat N	2.77588e-46	0.18481	0.468	0.33	3.15617e-42	17	elB	FBgn0004858	elbow B	-	Contributions welcome.
17 Immat N	1.95549e-45	0.228476	0.306	0.199	2.22339e-41	17	Swip-1	FBgn0032731	Swiprosin-1	20190314	Swiprosin-1 (Swip-1) encodes a calcium binding protein, expressed in fusion competent myoblasts and macrophages of the embryo.
17 Immat N	3.34142e-42	0.147338	0.843	0.679	3.7992e-38	17	HmgZ	FBgn0010228	HMG protein Z	-	Contributions welcome.
17 Immat N	9.58621e-38	0.171953	0.703	0.575	1.08995e-33	17	lqf	FBgn0028582	liquid facets	20190912	liquid facets (lqf) encodes an epsin, which is an endocytic adaptor that contributes to endocytic network stability/regulation and membrane bending. It contributes to endocytosis and regulates the BMP and Notch signaling pathways.
17 Immat N	1.76221e-37	0.134879	0.834	0.688	2.00363e-33	17	bun	FBgn0259176	bunched	-	Contributions welcome.
17 Immat N	1.11952e-29	0.145215	0.93	0.796	1.27289e-25	17	RpS24	FBgn0261596	Ribosomal protein S24	20190314	Ribosomal protein S24 (RpS24) encodes an essential component of the small ribosomal subunit that functions in protein synthesis. It is classified as a 'Minute' gene as heterozygous mutants exhibit a slower developmental rate and small adult bristles.
17 Immat N	1.75539e-28	0.1432	0.922	0.798	1.99587e-24	17	RpS14a	FBgn0004403	Ribosomal protein S14a	-	Contributions welcome.

[truncated: 56 more sheets: 18 Undet N, 19 Immat N, 2 NPCs, 20 Chol N, 21 GABA N, 22 Motor N, 23 Undet N, 24 KCs N, 25 Glut N, 26 Glia, 27 Glia, 28 Hemos, 29 Immat N, 30 Immat N, 31 Chol N, 32, 33 Immat N, 34 Immat N, 35 Glia, 36 Undet N …]
