# Supplementary material for: A single-cell transcriptomic atlas of complete insect nervous systems across multiple life stages
Source: Neural Dev. 2022 Aug 24;17:8. doi: 10.1186/s13064-022-00164-6 (PMC9404646; doi:10.1186/s13064-022-00164-6)
Supplement: Supplementary file 1 — Additional file 1: Supplementary Spreadsheets and Figures. All spreadsheets for marker genes contain the following columns: p-value (pval), average log2 fold-change (avg_log2FC), percent of cells in the cluster expressing the marker (pct.1), percent of cells outside the cluster expressing the marker (pct.2), the multiple test corrected p-value (p_val_adj), the cluster number (cluster), the gene name (gene), the flybase id (Fbgn_ID), gene long name (GeneName), datestamp of flybase snapshot inclusion (datestamp) and the Flybase gene snapshot for the gene in question, when available.(gene_snapshot_text). Supplementary_spreadsheet_1_Time_and_tissue_breakdown.ods. Spreadsheet detailing the number of cells per cluster and sample of origin, a stage by cell number breakdown and sequencing quality control metrics for each sequenced sample. Supplementary_spreadsheet_2_Ncells_and_gene_markers_per_cluster.xlsx. Spreadsheet containing one sheet per detected cluster with all the cluster defining markers resulting from running the FindAllMarkers algorithm as detailed in the methods. An additional sheet contains the number of cells per cluster. Supplementary_spreadsheet_3_Ncells_and_gene_markers_per_cluster_and_stage.xlsx. Spreadsheet containing one sheet per detected cluster with all the cluster defining markers at each stage, ie. 1h, 24h and 48h resulting from running the FindAllMarkers algorithm as detailed in the methods for the temporal analysis. An additional sheet contains the number of cells per cluster at each stage. Supplementary_spreadsheet_4_Ncells_and_gene_markers_per_cluster_and_tissue.xlsx. Spreadsheet containing one sheet per detected cluster with all the cluster defining markers for each tissue, ie. brain, CNS and VNC, resulting from running the FindAllMarkers algorithm as detailed in the methods for the temporal analysis. An additional sheet contains the number of cells per cluster detected in each tissue dissection. Supplementary_spreadsheet_5_Differential_expres [file 13064_2022_164_MOESM1_ESM.zip › Supplementary/Supplementary_Spreadsheets_and_table/Supplementary_spreadsheet_19_Identity_markers_and_refs.ods]

## Sheet: Sheet1
Cell type	Marker	References
Mature Neurons (MLN)	para	Loughney et al., 1989
	nSyb	Sudhof et al., 1989
	nSyb-GAL4
Cholinergic	VAChT	Kitamoto et al., 1998
Glutamatergic	Vglut	Daniels et al., 2008
Motorneurons	" + twit	Kim and Marques, 2012
GABAergic	Gad1	Jackson et al., 1990
Kenyon Cells	Dop1R2, rut, prt	Brooks et al., 2011; Han et al., 1996
Monoaminergic (all)	Vmat	Greer et al., 2005
Octopaminergic	Tdc2, Tbh	Cole et al., 2005; Monastirioti et al., 1996
Serotoninergic	SerT, Trh	Neckameyer and Quinn, 1989
Dopaminergic	DAT, ple	Demchyshyn et al., 1994
Peptidergic	Phm	Kolhekar et al., 1997
Neuroprecursors	N	Doe 2017
	Pen	“
Type I NB	miranda, string, Cyclin E	Edgar and O'Farrell, 1989; Richardson et al., 1993; Shen et al., 1997
Type II NB	pointed and tailless	Klambt, 1993; Strecker et al., 1986
INP	earmuff and hamlet	Moore et al., 2002; Weng et al., 2010
GMCs	target of poxn, dacapo, Phaser	Gautier et al., 1997; Lane et al., 1996
Immature adult neurons	hdc	Avalos et al., 2019
	cibulot	“
Glia	fabp
	wrapper	Freeman 2015
	alrm	“
	repo	“
	tramtrack	Read and Manley, 1992
astrocyte-like glia	Gat, alrm, Gs2	Altenhein et al., 2006; Caggese et al., 1986; Thimgan et al., 2006
	ebony and Eaat1	Matthias et al., 2003; Perez et al., 2010
ensheathing glia	ClC-a, axotactin	Liu et al., 1999; Rose et al., 2007; Yuan and Ganetzky, 1999
cortex glia	wrapper, zydeco, hoe1	Melom and Littleton, 2013; Noordermeer et al., 1998
subperineural glia	moody, MDR65, Swim	Bainton et al., 2005; Mulligan et al., 2012; Wu et al., 1991
Ring gland	spok	Chung et al., 2009
	sad	“
Hemocytes	SPARC	Cattenoz et al., 2021
	MetA	Martinek et al., 2008
