# Supplementary material for: A single-cell transcriptomic atlas of complete insect nervous systems across multiple life stages
Source: Neural Dev. 2022 Aug 24;17:8. doi: 10.1186/s13064-022-00164-6 (PMC9404646; doi:10.1186/s13064-022-00164-6)
Supplement: Supplementary file 1 — Additional file 1: Supplementary Spreadsheets and Figures. All spreadsheets for marker genes contain the following columns: p-value (pval), average log2 fold-change (avg_log2FC), percent of cells in the cluster expressing the marker (pct.1), percent of cells outside the cluster expressing the marker (pct.2), the multiple test corrected p-value (p_val_adj), the cluster number (cluster), the gene name (gene), the flybase id (Fbgn_ID), gene long name (GeneName), datestamp of flybase snapshot inclusion (datestamp) and the Flybase gene snapshot for the gene in question, when available.(gene_snapshot_text). Supplementary_spreadsheet_1_Time_and_tissue_breakdown.ods. Spreadsheet detailing the number of cells per cluster and sample of origin, a stage by cell number breakdown and sequencing quality control metrics for each sequenced sample. Supplementary_spreadsheet_2_Ncells_and_gene_markers_per_cluster.xlsx. Spreadsheet containing one sheet per detected cluster with all the cluster defining markers resulting from running the FindAllMarkers algorithm as detailed in the methods. An additional sheet contains the number of cells per cluster. Supplementary_spreadsheet_3_Ncells_and_gene_markers_per_cluster_and_stage.xlsx. Spreadsheet containing one sheet per detected cluster with all the cluster defining markers at each stage, ie. 1h, 24h and 48h resulting from running the FindAllMarkers algorithm as detailed in the methods for the temporal analysis. An additional sheet contains the number of cells per cluster at each stage. Supplementary_spreadsheet_4_Ncells_and_gene_markers_per_cluster_and_tissue.xlsx. Spreadsheet containing one sheet per detected cluster with all the cluster defining markers for each tissue, ie. brain, CNS and VNC, resulting from running the FindAllMarkers algorithm as detailed in the methods for the temporal analysis. An additional sheet contains the number of cells per cluster detected in each tissue dissection. Supplementary_spreadsheet_5_Differential_expres [file 13064_2022_164_MOESM1_ESM.zip › Supplementary/Supplementary_Spreadsheets_and_table/Supplementary_spreadsheet_20_Brain_only_atlas_markers.xlsx]

## Sheet: Immat N
p_val	avg_log2FC	pct.1	pct.2	p_val_adj	cluster	gene	FBgn_ID	GeneName	datestamp	gene_snapshot_text
0	1.11963	0.979	0.774	0	0	hdc	FBgn0010113	headcase	20190307	headcase (hdc) encodes two proteins by translational readthrough of a single mRNA. It is an esg target in the trachea and presumably also in imaginal tissues. The readthrough product is necessary for hdc function in the trachea.
0	1.0185	0.704	0.447	0	0	pre-rRNA:CR45845
0	0.839406	0.822	0.625	0	0	l(3)neo38	FBgn0265276	lethal (3) neo38	20210121	lethal (3) neo38 (l(3)neo38) encodes an essential regulator of neuromuscular junction and brain development, required at post-embryonic stages.
0	0.642065	0.946	0.819	0	0	Df31	FBgn0022893	Decondensation factor 31	20190912	Decondensation factor 31 (Df31) encodes a histone binding protein involved in nucleosome assembly.
1.20326e-250	0.534507	0.956	0.848	1.26018e-246	0	RpL31	FBgn0285949	Ribosomal protein L31	-	Contributions welcome.
2.04248e-232	0.518666	0.939	0.822	2.13909e-228	0	His4r	FBgn0013981	Histone H4 replacement	-	Contributions welcome.
5.42015e-182	0.76138	0.616	0.426	5.67652e-178	0	CG12605	FBgn0035481	-	-	Contributions welcome.
8.34923e-174	0.768877	0.229	0.092	8.74414e-170	0	CG13067	FBgn0036589	-	-	Contributions welcome.
1.7587e-168	0.567085	0.77	0.615	1.84189e-164	0	brat	FBgn0010300	brain tumor	20190307	brain tumor (brat) encodes a tumor suppressor that regulates proliferation in the brain. During neural stem cell division, it segregates into one daughter cell where it inhibits protein translation, preventing self-renewal and inducing differentiation. It also acts during oogenesis where it interacts with the products of nos and pum to suppress hb translation.
1.22893e-133	0.548155	0.716	0.596	1.28706e-129	0	PPP4R2r	FBgn0030208	Protein phosphatase 4 regulatory subunit 2-related protein	-	Contributions welcome.
5.58102e-130	0.457833	0.788	0.655	5.845e-126	0	lola	FBgn0283521	longitudinals lacking	20190321	longitudinals lacking (lola) encodes a protein involved in Notch signaling, cell death, regulation of retrotransposons and expression of axon and dendrite patterning genes. It contributes to oogenesis, spermatogenesis, neural wiring, eye development and a variety of behaviors.
1.34745e-121	0.608804	0.648	0.524	1.41118e-117	0	Nlp	FBgn0016685	Nucleoplasmin	-	Contributions welcome.
4.95566e-121	0.831799	0.348	0.203	5.19006e-117	0	sick	FBgn0263873	sickie	20190314	sickie (sick) encodes a cytoskeletal protein that positively regulates F-actin-mediated axonal growth by relaying the non-canonical RacGTPase-Slingshot-Cofilin pathway. It also mediates immune deficiency signaling pathway, which activates the product of Rel.
2.50416e-106	0.629069	0.559	0.44	2.62261e-102	0	CG45049	FBgn0266409	-	-	Contributions welcome.
3.16538e-105	0.495629	0.718	0.613	3.3151e-101	0	Hrb87F	FBgn0004237	Heterogeneous nuclear ribonucleoprotein at 87F	20180906	Heterogeneous nuclear ribonucleoprotein at 87F (Hrb87F) encodes a hnRNP-A family RNA-binding protein, involved in gene expression and RNA processing. It is an essential component of the nucleoplasmic omega speckles and necessary for telomere maintenance. Hrb87F null mutants show defects in development, female fertility and stress tolerance.
2.86409e-101	0.786465	0.369	0.244	2.99957e-97	0	Btk29A	FBgn0003502	Btk family kinase at 29A	20190307	Btk family kinase at 29A (Btk29A) encodes a non-receptor tyrosine kinase with diverse roles including cellularization, morphogenesis, patterning and germ cell proliferation.
1.32384e-97	0.627466	0.558	0.426	1.38645e-93	0	CG46301	FBgn0283651	-	-	Contributions welcome.
1.85283e-88	0.493813	0.622	0.508	1.94047e-84	0	Dg	FBgn0034072	Dystroglycan	20190307	Dystroglycan (Dg) encodes a major non-integrin extracellular matrix (ECM) receptor that connects the ECM to the actin cytoskeleton. It regulates animal survival and temperature preference, muscle integrity, myotendinous and neuromuscular junction formation and function, nervous system development, axon pathfinding, rhabdomere differentiation, neuronal stem cell division and epithelial polarity.
1.55713e-87	0.386058	0.767	0.656	1.63079e-83	0	lncRNA:noe
4.23392e-86	0.559143	0.548	0.437	4.43418e-82	0	Tet	FBgn0263392	Ten-Eleven Translocation (TET) family protein	-	Contributions welcome.
9.83472e-78	0.446556	0.684	0.575	1.02999e-73	0	Hsp83	FBgn0001233	Heat shock protein 83	-	Contributions welcome.
1.21891e-70	0.303716	0.818	0.699	1.27657e-66	0	sm	FBgn0003435	smooth	20190314	smooth (sm) encodes an RNA binding, heterogeneous nuclear ribonucleoprotein involved in axon guidance, mRNA processing, chemosensation, determination of lifespan and feeding behavior.

## Sheet: Immat N 2
p_val	avg_log2FC	pct.1	pct.2	p_val_adj	cluster	gene	FBgn_ID	GeneName	datestamp	gene_snapshot_text
0	1.47741	0.972	0.644	0	1	lncRNA:noe
0	1.41171	0.764	0.334	0	1	CG5151	FBgn0036576	-	-	Contributions welcome.
0	1.39011	0.827	0.41	0	1	CG46301	FBgn0283651	-	-	Contributions welcome.
0	1.37247	0.998	0.773	0	1	hdc	FBgn0010113	headcase	20190307	headcase (hdc) encodes two proteins by translational readthrough of a single mRNA. It is an esg target in the trachea and presumably also in imaginal tissues. The readthrough product is necessary for hdc function in the trachea.
0	1.26751	0.956	0.629	0	1	Hsp26	FBgn0001225	Heat shock protein 26	20190912	Heat shock protein 26 (Hsp26) encodes a protein involved in protein folding. It contributes to lifespan determination and the response to cold and heat.
0	1.26324	0.639	0.234	0	1	Hsp68	FBgn0001230	Heat shock protein 68	20190801	Heat shock protein 68 (Hsp68) encodes a protein involved in lifespan determination and response to heat shock and starvation.
0	1.16318	0.636	0.279	0	1	Fim	FBgn0024238	Fimbrin	20210121	Fimbrin (Fim) encodes an actin crosslinking protein involved in the remodelling and organisation of the actin cytoskeleton that occurs in processes such as cellularization and cell migration.
0	1.03618	0.847	0.495	0	1	Dg	FBgn0034072	Dystroglycan	20190307	Dystroglycan (Dg) encodes a major non-integrin extracellular matrix (ECM) receptor that connects the ECM to the actin cytoskeleton. It regulates animal survival and temperature preference, muscle integrity, myotendinous and neuromuscular junction formation and function, nervous system development, axon pathfinding, rhabdomere differentiation, neuronal stem cell division and epithelial polarity.
0	0.968131	0.991	0.819	0	1	His4r	FBgn0013981	Histone H4 replacement	-	Contributions welcome.
0	0.960515	0.52	0.22	0	1	tnc	FBgn0039257	tenectin	-	Contributions welcome.
0	0.830663	0.823	0.503	0	1	Hsp23	FBgn0001224	Heat shock protein 23	20190912	Heat shock protein 23 (Hsp23) encodes a protein involved in protein folding. It contributes to the response to cold, heat and hypoxia.
0	0.82731	0.763	0.449	0	1	Paf-AHalpha	FBgn0025809	Platelet-activating factor acetylhydrolase alpha	-	Contributions welcome.
0	0.721499	0.893	0.608	0	1	brat	FBgn0010300	brain tumor	20190307	brain tumor (brat) encodes a tumor suppressor that regulates proliferation in the brain. During neural stem cell division, it segregates into one daughter cell where it inhibits protein translation, preventing self-renewal and inducing differentiation. It also acts during oogenesis where it interacts with the products of nos and pum to suppress hb translation.
0	0.716316	0.849	0.589	0	1	PPP4R2r	FBgn0030208	Protein phosphatase 4 regulatory subunit 2-related protein	-	Contributions welcome.
0	0.633601	0.983	0.799	0	1	fz2	FBgn0016797	frizzled 2	-	Contributions welcome.
0	0.617603	0.987	0.852	0	1	awd	FBgn0000150	abnormal wing discs	20190307	abnormal wing discs (awd) encodes a nucleotide diphosphate kinase that regulates with the product of shi the endocytosis of different surface proteins (e.g. those encoded by N, btl, Pvr, and shg). During development, it regulates morphogenesis of trachea, follicular epithelium, and imaginal discs and contributes to neurotransmission and border cell migration.
0	0.582369	0.901	0.611	0	1	jim	FBgn0027339	jim	20190711	jim (jim) encodes a zinc finger C2H2 transcription factor involved in dendrite morphogenesis and regulation of chromatin silencing.
0	0.540271	0.998	0.896	0	1	RpL38	FBgn0040007	Ribosomal protein L38	20190314	Ribosomal protein L38 (RpL38) encodes a component of the large subunit of cytoplasmic ribosomes, which translate mRNAs encoded by the nuclear genome. RpL38 is haploinsufficient - heterozygous mutants display the 'Minute' phenotype, characterized by a slower developmental rate and small adult bristles.
5.12876e-297	0.682836	0.856	0.553	5.37135e-293	1	CG17124	FBgn0032297	-	-	Contributions welcome.
1.31173e-290	0.578058	0.807	0.49	1.37378e-286	1	Syp	FBgn0038826	Syncrip	20181108	Syncrip (Syp) encodes an RNA-binding protein that regulates the localization and translation of mRNAs involved in multiple processes. It is required for synapse morphology and synaptic transmission at the neuromuscular junction as well as being involved in oocyte axis specification and control of neuronal cell fates in the mushroom body.
8.05028e-288	0.930964	0.369	0.143	8.43106e-284	1	Sidpn	FBgn0032741	similar to Deadpan	-	Contributions welcome.
1.42598e-276	0.843187	0.302	0.106	1.49342e-272	1	Hsp67Ba	FBgn0001227	Heat shock gene 67Ba	-	Contributions welcome.
5.3322e-261	0.818783	0.68	0.379	5.58441e-257	1	mamo	FBgn0267033	maternal gene required for meiosis	20190613	maternal gene required for meiosis (mamo) encodes a zinc finger C2H2 transcription factor enriched in embryonic primordial germ cells. It is required for functional gamete production.
4.84657e-253	0.597797	0.894	0.649	5.07581e-249	1	Akap200	FBgn0027932	A kinase anchor protein 200	20190912	A kinase anchor protein 200 (Akap200) encodes a scaffolding protein that contributes to the spatial and temporal regulation of the Protein Kinase A holoenzyme. It regulates the Notch signaling and the organization of the actin cytoskeleton.
2.37058e-241	0.701168	0.723	0.457	2.48271e-237	1	CG43736	FBgn0263993	-	-	Contributions welcome.
3.1108e-241	0.567986	0.914	0.697	3.25795e-237	1	rin	FBgn0015778	rasputin	20190926	rasputin (rin) encodes an RNA-binding protein that regulates gene expression. It is involved in eye development and the dorsal/ventral axis specification of the ovary.
1.82866e-238	0.706225	0.571	0.293	1.91516e-234	1	CG43222
8.04084e-236	0.594827	0.878	0.651	8.42117e-232	1	CG14464	FBgn0033000	-	-	Contributions welcome.
3.2219e-233	0.733377	0.348	0.142	3.3743e-229	1	CG7059	FBgn0038957	-	-	Contributions welcome.
1.64626e-227	0.680027	0.749	0.493	1.72412e-223	1	Act42A	FBgn0000043	Actin 42A	-	Contributions welcome.
2.02276e-227	0.755626	0.354	0.15	2.11843e-223	1	sn	FBgn0003447	singed	20190314	singed (sn) encodes a member of the fascin family of actin-binding proteins. Fascin proteins organize F-actin into parallel bundles, and are required for the formation of actin-based cellular protrusions. The bundling activity of the product of sn is regulated by phosphorylation.
1.4649e-224	0.7283	0.618	0.365	1.53419e-220	1	tou	FBgn0033636	toutatis	20190801	toutatis (tou) encodes a transcription factor that activates proneural expression via positive regulation of the product of pnr. It is involved in chromatin remodeling and nervous system development.
8.61014e-222	0.514781	0.944	0.765	9.0174e-218	1	bel	FBgn0263231	belle	20190516	belle (bel) encodes a DEAD-box RNA helicase that functions both as positive and negative translation regulator. It is essential for embryo viability and fertility, and is required for the maintenance of male germ-line stem cells.
4.45584e-219	0.743263	0.505	0.263	4.6666e-215	1	mam	FBgn0002643	mastermind	20190314	mastermind (mam) encodes a transcriptional coactivator that functions in the Notch signaling pathway. It regulates gene expression by interacting with the intracellular domain of the product of N, which is produced upon receptor activation.
2.53482e-217	0.716605	0.438	0.209	2.65472e-213	1	Reph	FBgn0021800	Regulator of eph expression	20190314	Regulator of eph expression (Reph) encodes a putative nuclear protein involved in visual system development via the regulation of the product of Eph.
6.45683e-213	0.822207	0.328	0.14	6.76224e-209	1	28SrRNA-Psi:CR40596
3.65158e-208	0.698061	0.519	0.276	3.8243e-204	1	eEF1alpha2	FBgn0000557	eukaryotic translation elongation factor 1 alpha 2	-	Contributions welcome.
2.21641e-201	0.582206	0.695	0.428	2.32125e-197	1	Tet	FBgn0263392	Ten-Eleven Translocation (TET) family protein	-	Contributions welcome.
4.36728e-201	0.593774	0.781	0.525	4.57385e-197	1	UQCR-11	FBgn0260008	Ubiquinol-cytochrome c reductase 11 kDa subunit	-	Contributions welcome.
6.48761e-201	0.508406	0.775	0.468	6.79448e-197	1	CG30172	FBgn0050172	-	-	Contributions welcome.
2.11702e-193	0.60995	0.679	0.433	2.21716e-189	1	CG45049	FBgn0266409	-	-	Contributions welcome.
1.67513e-191	0.734267	0.411	0.199	1.75437e-187	1	sick	FBgn0263873	sickie	20190314	sickie (sick) encodes a cytoskeletal protein that positively regulates F-actin-mediated axonal growth by relaying the non-canonical RacGTPase-Slingshot-Cofilin pathway. It also mediates immune deficiency signaling pathway, which activates the product of Rel.
2.5481e-182	0.761452	0.479	0.259	2.66863e-178	1	CG17716
3.37966e-179	0.421261	0.958	0.808	3.53951e-175	1	Dsp1	FBgn0278608	Dorsal switch protein 1	-	Contributions welcome.
5.67033e-169	0.615367	0.543	0.321	5.93853e-165	1	CG13928	FBgn0035246	-	-	Contributions welcome.
1.15572e-160	0.124532	0.69	0.445	1.21039e-156	1	pros	FBgn0004595	prospero	20190314	prospero (pros) encodes a protein that promotes the expression of neural differentiation genes and represses neuroblast stem cell identity genes and cell cycle proliferation genes; it is also important for astrocyte development. The product of pros is asymmetrically localized to the basal cortex during neuroblast asymmetric cell division, resulting in its partioning into GMC daughter cells, where…
4.95407e-158	0.555631	0.702	0.48	5.1884e-154	1	CG33774	FBgn0053774	-	-	Contributions welcome.
4.88986e-153	0.623958	0.347	0.173	5.12115e-149	1	Abl	FBgn0000017	Abl tyrosine kinase	20190307	Abl tyrosine kinase (Abl) encodes a non-receptor tyrosine kinase best known for its ortholog's role in human leukemia. It phosphorylates cell adhesion and cytoskeletal proteins and acts as a scaffold in a signaling complex to regulate both epithelial and nervous system morphogenesis.
6.59328e-153	0.650473	0.381	0.201	6.90515e-149	1	Sf3b6	FBgn0035692	Splicing factor 3b subunit 6	-	Contributions welcome.
3.5796e-152	0.443448	0.845	0.624	3.74892e-148	1	l(3)neo38	FBgn0265276	lethal (3) neo38	20210121	lethal (3) neo38 (l(3)neo38) encodes an essential regulator of neuromuscular junction and brain development, required at post-embryonic stages.
6.4913e-152	0.595381	0.395	0.207	6.79834e-148	1	CG15628	FBgn0031632	-	-	Contributions welcome.
2.87493e-151	0.504894	0.769	0.547	3.01091e-147	1	PAN3	FBgn0035397	Poly(A) specific ribonuclease subunit PAN3	-	Contributions welcome.
3.60219e-148	0.551502	0.562	0.348	3.77258e-144	1	Sin3A	FBgn0022764	Sin3A	20190912	Sin3A (Sin3A) encodes a chromatin regulator with roles during muscle development, cell migration and Wnt signalling regulation.
1.54692e-146	0.514939	0.756	0.538	1.62009e-142	1	CG13364	FBgn0026879	-	-	Contributions welcome.
2.39033e-146	0.610116	0.4	0.216	2.50339e-142	1	Ptp10D	FBgn0004370	Protein tyrosine phosphatase 10D	20190314	Protein tyrosine phosphatase 10D (Ptp10D) encodes a transmembrane receptor tyrosine phosphatase closely related to the product of Ptp4E. Ptp4E-Ptp10D double mutants have lethal respiratory defects. Ptp10D-Ptp69D double mutants have a strong phenotype in which embryonic CNS axons abnormally cross the ventral midline. The product of Ptp10D regulates signaling through the receptor tyrosine kinases e…
2.75634e-143	0.51262	0.595	0.371	2.88672e-139	1	inaE	FBgn0261244	inactivation no afterpotential E	20190307	inactivation no afterpotential E (inaE) encodes a diacylglycerol lipase involved in phototransduction and response to oxidative stress.
5.61302e-140	0.350063	0.93	0.735	5.87852e-136	1	msi	FBgn0011666	musashi	20190314	musashi (msi) encodes an RNA binding protein that binds to the 3' UTR region of target mRNAs, including ttk and sima, thus it positively regulates neural differentiation and negatively regulates the HIF pathway. It contributes to cell fate determination, as well as cellular response to normoxic/hypoxic conditions.
1.22956e-139	0.527769	0.5	0.295	1.28772e-135	1	unk	FBgn0004395	unkempt	20190321	unkempt (unk) encodes a highly conserved protein with roles in mRNA binding and ubiquitination. Together with the product of hdc, it acts downstream of the product of Mtor to regulate photoreceptor differentiation during eye development.
1.52373e-138	0.635809	0.615	0.422	1.59581e-134	1	zld	FBgn0259789	zelda	20190321	zelda (zld) encodes a zinc finger transcription factor that functions in early blastoderm development. It works as a zygotic genome activator because it has a global role in regulating early expressed genes, such as genes essential for cellularization, sex determination and pattern formation. It is also required at later times in development.
5.37255e-138	0.53009	0.592	0.377	5.62667e-134	1	puc	FBgn0243512	puckered	20190314	puckered (puc) encodes a serine/threonine protein phosphatase that mediates a feedback loop that regulates the Jun-N-terminal kinase pathway.
8.75426e-135	0.619916	0.395	0.224	9.16834e-131	1	Rpb12
1.22422e-132	0.458421	0.777	0.563	1.28212e-128	1	Smr	FBgn0265523	Smrter	-	Contributions welcome.
1.01511e-131	0.434108	0.753	0.543	1.06312e-127	1	mt:tRNA:Ser-GCT
2.49623e-130	0.876578	0.389	0.22	2.6143e-126	1	CG9650	FBgn0029939	-	-	Contributions welcome.
9.42053e-129	0.412135	0.844	0.629	9.86612e-125	1	fs(1)h	FBgn0004656	female sterile (1) homeotic	20210121	female sterile (1) homeotic (fs(1)h) encodes a Bromodomain and Extra-Terminal domain (BET) family of protein, characterized by the presence of two tandem bromodomains and an extra-terminal (ET) domain. BET proteins can bind acetylated lysine residues in histones and regulate transcription. The proteins encoded by fs(1)h and human BRD2 possess protein kinase activity.
2.3956e-123	0.52319	0.437	0.253	2.50891e-119	1	fz	FBgn0001085	frizzled	20190307	frizzled (fz) encodes the founding member of the Fz family of receptors for Wnt ligands. It is part of Wnt signaling and planar cell polarity pathways.
1.69429e-121	0.351338	0.702	0.451	1.77443e-117	1	Drep2	FBgn0028408	DNA fragmentation factor-related protein 2	20190912	DNA fragmentation factor-related protein 2 (Drep2) encodes a protein involved in neuron death regulation.
3.51085e-121	0.476136	0.519	0.316	3.67691e-117	1	CadN	FBgn0015609	Cadherin-N	-	Contributions welcome.
4.77504e-121	0.554436	0.418	0.247	5.0009e-117	1	hang	FBgn0026575	hangover	20190307	hangover (hang) encodes a nuclear zinc finger protein that is expressed in adult fly brain neurons. Lack of hang produces a reduction of Fas2 expression. Its roles include life span, bouton growth at the neuromuscular junction and regulation of cellular stress in response to ethanol, heat and paraquat.
9.46564e-120	0.318198	0.927	0.734	9.91337e-116	1	Rbp6	FBgn0260943	RNA-binding protein 6	20190314	RNA-binding protein 6 (Rbp6) encodes a paralog of the RNA-binding protein encoded by msi. In contrast to msi, Rbp6 mutants are viable and fertile, with only a slight delay in eclosion. The product of Rbp6 may have roles in response to fungal infection and aggressive behavior.
4.64751e-119	0.391352	0.768	0.55	4.86734e-115	1	unc-119	FBgn0025549	unc-119	-	Contributions welcome.
1.16229e-118	0.50808	0.459	0.278	1.21727e-114	1	pod1	FBgn0029903	pod1 coronin	20190919	pod1 (pod1) encodes a microtubule and actin filament binding protein involved in actin cytoskeleton reorganization and axon guidance.
4.67625e-118	0.397994	0.851	0.678	4.89744e-114	1	Trf2	FBgn0261793	TATA box binding protein-related factor 2	20190801	TATA box binding protein-related factor 2 (Trf2) encodes a core promoter recognition factor that mediates gene transcription. It contributes to spiracle morphogenesis, pupal development and salivary gland cell death.
1.94523e-116	0.551109	0.406	0.24	2.03723e-112	1	Pabp2	FBgn0005648	Pabp2	20180913	Pabp2 (Pabp2) encodes a nuclear poly(A) binding protein that is involved in both the cleavage and polyadenylation steps of the nuclear cleavage/polyadenylation reaction. Cytoplasmic protein encoded by Pabp2 acts to shorten the poly(A) tails of specific mRNAs in oocytes and syncytial blastoderm embryos.
1.07205e-115	0.522523	0.436	0.265	1.12276e-111	1	CG31715	FBgn0051715	-	-	Contributions welcome.
3.8083e-115	0.43773	0.661	0.445	3.98843e-111	1	SmF	FBgn0000426	Small ribonucleoprotein particle protein SmF	20190314	Small ribonucleoprotein particle protein SmF (SmF) encodes an RNA binding protein that functions as part of a heteroheptameric ring structure called the Sm core. This complex binds to spliceosomal small nuclear RNAs (e.g. U1, U2, U4 and U5) and helps to carry out pre-mRNA splicing. It also forms a heterotrimeric sub-complex with the products of SmE and SNRPG.
4.14931e-114	0.386548	0.651	0.424	4.34558e-110	1	CG12605	FBgn0035481	-	-	Contributions welcome.
2.74351e-113	0.569324	0.171	0.068	2.87327e-109	1	dati	FBgn0262636	datilografo	20190307	datilografo (dati) encodes a conserved zinc finger transcription factor required for the differentiation of neurons in the ventral nerve cord and the brain. In adult brains, the product of dati is required in cholinergic neurons to generate the decisions of accepting or rejecting male courtship.
3.40292e-113	0.466992	0.648	0.45	3.56388e-109	1	Sxl	FBgn0264270	Sex lethal	20190314	Sex lethal (Sxl) encodes an RNA-binding protein, member of the RNA recognition motif (RRM) family. It is a master-feminizing switch contributing to all aspects of sexual dimorphism.
6.97056e-113	0.399971	0.832	0.638	7.30027e-109	1	HmgZ	FBgn0010228	HMG protein Z	-	Contributions welcome.
4.67289e-110	0.431877	0.697	0.486	4.89391e-106	1	CG8860	FBgn0033691	-	-	Contributions welcome.
1.15743e-106	0.875761	0.521	0.363	1.21218e-102	1	ab	FBgn0264442	abrupt	20190307	abrupt (ab) encodes a transcription factor that negatively regulates ecdysone signaling, as it binds to the product of tai. It regulates animal survival, organogenesis and multiple tissue morphogenesis, epithelial cell fate, cellular sexual identity, neuron differentiation and neuronal identity switch, cell migration, oncogenesis and germline differentiation. In many cell types, the product of ab…
1.78549e-103	0.467854	0.418	0.251	1.86994e-99	1	CG34401	FBgn0085430	-	-	Contributions welcome.
2.39544e-103	0.393796	0.793	0.595	2.50875e-99	1	E2f1	FBgn0011766	E2F transcription factor 1	-	Contributions welcome.
3.0505e-102	0.513523	0.274	0.143	3.19478e-98	1	simj	FBgn0010762	simjang	20190801	simjang (simj) encodes a component of the NURD complex, which couples chromatin remodelling and histone deacetylation to mediate transcriptional repression. The product of simj is involded in cardiogenesis and habituation.
3.83982e-101	0.359969	0.824	0.635	4.02145e-97	1	pum	FBgn0003165	pumilio	20180920	pumilio (pum) encodes a founding member of the PUF family of RNA binding proteins. It is an essential factor in the translational regulation of hb mRNA in the early embryo. pum product also contributes to multiple processes, including germline stem cell identity maintenance, primordial germ cell proliferation and migration, synaptic plasticity, as well as learning and memory.
4.09433e-101	0.386972	0.816	0.631	4.28799e-97	1	Lk6	FBgn0017581	Lk6 kinase	20180920	Lk6 kinase (Lk6) encodes the single ortholog of MAPK signal integrating kinases, which are phosphorylated and activated by ERK. Lk6 product phosphorylates the protein encoded by eIF4E1 to influence translation initiation via formation of the eIF4F complex.
1.03153e-100	0.547246	0.261	0.132	1.08032e-96	1	Fur1	FBgn0004509	Furin 1	-	Contributions welcome.
8.71485e-100	0.447047	0.548	0.372	9.12706e-96	1	Map205	FBgn0002645	Microtubule-associated protein 205	20190314	Microtubule-associated protein 205 (Map205) encodes a protein that binds and stabilizes microtubules. It also binds, inhibits and stabilizes the product of polo on microtubules during interphase.
7.86366e-99	0.455415	0.292	0.154	8.23561e-95	1	hwt	FBgn0264542	heavyweight	-	Contributions welcome.
6.75984e-98	0.32502	0.318	0.173	7.07958e-94	1	CG46448	FBgn0287218	-	-	Contributions welcome.
8.01282e-98	0.467723	0.458	0.295	8.39182e-94	1	eIF4G2	FBgn0260634	eukaryotic translation initiation factor 4G2	20190912	eukaryotic translation initiation factor 4G2 (eIF4G2) encodes an eIF4G homolog involved in regulation of translation initiation within male germ cells. It is required for spermatogenesis.
1.26388e-97	0.445513	0.261	0.132	1.32366e-93	1	Actbeta	FBgn0024913	Activin-beta	20190321	Activin-beta (Actbeta) encodes a ligand of the TGF beta superfamily. It signals through the type I receptor encoded by babo and the Smad family member encoded by Smox. Actbeta is expressed primarily in the central and peripheral nervous systems and its product regulates aspects of metabolism, insulin signaling, hemocyte development and body size.
2.38796e-96	0.246459	0.982	0.88	2.50091e-92	1	lncRNA:CR40469
1.73568e-94	0.380865	0.213	0.102	1.81778e-90	1	CG15353	FBgn0040718	-	-	Contributions welcome.
1.80324e-93	0.438896	0.267	0.138	1.88854e-89	1	CG43347	FBgn0263072	-	-	Contributions welcome.
2.74613e-93	0.348421	0.837	0.646	2.87603e-89	1	Pdcd4	FBgn0030520	Programmed cell death 4	-	Contributions welcome.
3.72854e-93	0.389966	0.538	0.352	3.9049e-89	1	sdt	FBgn0261873	stardust	20190314	stardust (sdt) encodes membrane-associated guanylate kinase (MAGUK) protein involved in the maintenance of apico-basal cell polarity and the organization of zonula adherens.
8.46491e-93	0.55146	0.194	0.091	8.8653e-89	1	brk	FBgn0024250	brinker	20190307	brinker (brk) encodes a transcriptional repressor that plays important roles in the development of many tissues, including most imaginal discs, where its expression is negatively regulated by Dpp signaling.
9.16444e-93	0.450285	0.485	0.321	9.59792e-89	1	RpII18
3.85399e-92	0.645616	0.682	0.527	4.03629e-88	1	mbl	FBgn0265487	muscleblind	20190314	muscleblind (mbl) encodes an RNA binding protein that regulates RNA metabolism at the levels of alternative splicing, transcript localization and miRNA and circRNA biogenesis. It contributes to terminal muscle, eye and neural differentiation.
4.89059e-92	0.340764	0.859	0.707	5.12191e-88	1	Unr	FBgn0263352	Upstream of N-ras	20190321	Upstream of N-ras (Unr) encodes an RNA binding protein that functions as an RNA chaperone and translation regulator. It performs opposing, sex-specific, roles in X-chromosome dosage compensation by regulating lncRNA:roX2 RNA conformation in males and msl-2 mRNA translation in females.
1.36925e-91	0.278718	0.975	0.864	1.43401e-87	1	RpS28b	FBgn0030136	Ribosomal protein S28b	-	Contributions welcome.
4.09385e-91	0.472632	0.417	0.267	4.28749e-87	1	Psi	FBgn0014870	P-element somatic inhibitor	20190314	P-element somatic inhibitor (Psi) encodes a protein that has dual roles in RNA processing and transcriptional regulation. It is required for activating Myc transcription.
7.02145e-91	0.536549	0.233	0.116	7.35357e-87	1	CG43689	FBgn0263772	-	-	Contributions welcome.
7.33558e-91	0.352617	0.814	0.636	7.68256e-87	1	Ptp99A	FBgn0004369	Protein tyrosine phosphatase 99A	20190314	Protein tyrosine phosphatase 99A (Ptp99A) encodes a transmembrane receptor tyrosine phosphatase. Its single mutants have no known phenotypes, but Ptp99A synergizes with Ptp69D to increase the penetrance of the Ptp69D motor axon defects. Ptp99A mutations also suppress the 'bypass' motor axon phenotype produced by Lar mutations.
1.7629e-86	0.39901	0.408	0.252	1.84629e-82	1	cdc14	FBgn0031952	cell division cycle 14	-	Contributions welcome.
7.18125e-85	0.204544	0.93	0.759	7.52092e-81	1	stai	FBgn0266521	stathmin	20190919	stathmin (stai) encodes a tubulin binding protein involved in axo-dendritic transport, gamete generation and synaptic growth at neuromuscular junction.
1.50992e-84	0.416087	0.444	0.29	1.58134e-80	1	Cirl	FBgn0033313	Calcium-independent receptor for alpha-latrotoxin	-	Contributions welcome.
1.85216e-84	0.463901	0.416	0.272	1.93977e-80	1	robl	FBgn0024196	roadblock	20190314	roadblock (robl) encodes a dynein-associated protein involved in intracellular transport mediated by Dynein. It contributes to dendrite morphogenesis and mushroom body development.
9.85274e-83	0.44886	0.413	0.268	1.03188e-78	1	Psc	FBgn0005624	Posterior sex combs	20190314	Posterior sex combs (Psc) was originally identified as a member of the Polycomb group of genes that regulate gene expression through epigenetic marks.
1.60564e-82	0.41763	0.515	0.356	1.68159e-78	1	Gug	FBgn0010825	Grunge	20190307	Grunge (Gug) encodes a nuclear repressor protein that likely responds to Egfr signaling to control cell behavior for normal developmental patterning.
2.48229e-81	0.473223	0.754	0.593	2.5997e-77	1	mspo	FBgn0020269	M-spondin	-	Contributions welcome.
3.25913e-81	0.373153	0.505	0.345	3.41329e-77	1	E(Pc)	FBgn0000581	Enhancer of Polycomb	20190926	Enhancer of Polycomb (E(Pc)) encodes a chromatin protein that functions as a suppressor of position-effect variegation. An unusual member of the Polycomb group; it does not exhibit homeotic transformations on its own, but rather enhances mutations in other Polycomb group genes. It forms part of the TIP60 histone acetyltransferase complex, which has been involved in many processes, including both …
1.91267e-80	0.463073	0.453	0.311	2.00314e-76	1	ND-AGGG	FBgn0058002	NADH dehydrogenase (ubiquinone) AGGG subunit	-	Contributions welcome.
6.37499e-80	0.324124	0.674	0.488	6.67653e-76	1	CG4612	FBgn0035016	-	-	Contributions welcome.
7.91326e-80	0.247674	0.854	0.683	8.28755e-76	1	cdi	FBgn0004876	center divider	20180913	center divider (cdi) encodes a serine/threonine kinase that stimulates the formation of actin fibers and focal adhesions through phosphorylation of the F-actin depolimerization factor tsr.
1.77005e-79	0.256143	0.971	0.848	1.85378e-75	1	RpL31	FBgn0285949	Ribosomal protein L31	-	Contributions welcome.
3.69412e-79	0.429066	0.281	0.16	3.86885e-75	1	FBXO11	FBgn0037760	F-box protein 11	20190307	F-box protein 11 (FBXO11) encodes a subunit of a SCF-like E3 ubiquitin ligase involved in gene silencing mediated by both siRNAs and miRNAs.s
8.30178e-79	0.411334	0.385	0.244	8.69446e-75	1	Btk29A	FBgn0003502	Btk family kinase at 29A	20190307	Btk family kinase at 29A (Btk29A) encodes a non-receptor tyrosine kinase with diverse roles including cellularization, morphogenesis, patterning and germ cell proliferation.
1.77274e-78	0.356889	0.699	0.516	1.85659e-74	1	CG41128	FBgn0069923	-	-	Contributions welcome.
2.83406e-78	0.23104	0.954	0.802	2.96811e-74	1	fne	FBgn0086675	found in neurons	20190307	found in neurons (fne) encodes an RNA binding protein that works as a post-transcriptional regulator. It is present in the cytoplasm of all neurons. Lack of fne produces fusion of the mushroom body beta-lobes and altered male courtship behaviour.
2.86144e-78	0.349823	0.596	0.419	2.99678e-74	1	Sema1a	FBgn0011259	Semaphorin 1a	20190314	Semaphorin 1a (Sema1a) encodes a transmembrane protein belonging to the semaphorin protein family. It is a repulsive axon guidance cue, signaling through direct interactions with the receptor encoded by PlexA, and also functions as a receptor to regulate dendrite targeting and axon guidance. Secreted semaphorins encoded by Sema2a and Sema2b can act as the product of Sema1a ligands.
5.1047e-78	0.457319	0.304	0.178	5.34616e-74	1	l(1)G0469	FBgn0040153	lethal (1) G0469	-	Contributions welcome.
6.85698e-78	0.425694	0.463	0.314	7.18131e-74	1	CG44774	FBgn0266000	-	-	Contributions welcome.
1.67243e-77	0.430102	0.292	0.169	1.75154e-73	1	RhoGAP93B	FBgn0038853	Rho GTPase activating protein at 93B	-	Contributions welcome.
1.41921e-76	0.433329	0.378	0.243	1.48634e-72	1	crp	FBgn0001994	cropped	20190307	cropped (crp) encodes a transcription factor that controls cellular branching of the terminal cells at the ends of tracheal tubes. As a downstream target gene of the product of Myc, it affects cell growth, organ size and survival.
1.2944e-74	0.428042	0.303	0.182	1.35563e-70	1	Task6	FBgn0038165	TWIK-related acid-sensitive K[+] channel 6	20190926	TWIK-related acid-sensitive K[+] channel 6 (Task6) encodes an ion channel involved in the transmembrane transport of potassium.
1.30651e-74	0.208211	0.793	0.59	1.3683e-70	1	Ggamma30A	FBgn0267252	G protein subunit gamma at 30A	20190307	G protein subunit gamma at 30A (Ggamma30A) encodes the gamma subunit of a heterotrimeric G protein complex. It functions in rhodopsin-mediated signaling in photoreceptor cells. Post-translational farnesylation of the product of Ggamma30A facilitates membrane attachment of the visual Gbeta/gamma complex.
9.10108e-74	0.368433	0.466	0.32	9.53156e-70	1	tws	FBgn0004889	twins	20180913	twins (tws) encodes a regulatory subunit of protein phosphatase 2A (PP2A) and is involved in many developmental processes and signaling pathways.
2.07159e-73	0.248742	0.589	0.395	2.16958e-69	1	CG7646	FBgn0036926	-	-	Contributions welcome.
2.18331e-71	0.356155	0.429	0.281	2.28658e-67	1	pan	FBgn0085432	pangolin	20190314	pangolin (pan) encodes an HMG-domain transcription factor that is a key component of the canonical Wingless signaling pathway. It toggles between acting as a transcriptional repressor (when bound to the product of gro) and activator (when bound to the product of arm) to promote cell fate specification.
5.36852e-71	0.452403	0.3	0.182	5.62245e-67	1	raskol	FBgn0261570	raskol	-	Contributions welcome.
1.03009e-69	0.279156	0.716	0.518	1.07881e-65	1	SNRPG	FBgn0261791	Small nuclear ribonucleoprotein G	20190314	Small nuclear ribonucleoprotein G (SNRPG) encodes a Sm class protein and a common component of pre-mRNA processing U snRNPs. It forms the toroidal core of U snRNPs (Sm core domain) together with 6 related Sm proteins.
1.39464e-69	0.310857	0.467	0.306	1.46061e-65	1	CG11155	FBgn0039927	-	-	Contributions welcome.
4.51608e-69	0.303128	0.879	0.717	4.72969e-65	1	Tom7	FBgn0033357	Translocase of outer membrane 7	20190314	Translocase of outer membrane 7 (Tom7) encodes a putative mitochondrial protein that may act as a channel component of the TOM complex based on orthology with the human gene TOMM7.
7.12708e-69	0.338839	0.488	0.338	7.46419e-65	1	wge	FBgn0051151	winged eye	20190321	winged eye (wge) encodes a protein that localizes to the histone locus body and regulates histone expression to ensure genomic stability. wge overexpression produces eye to wing transformation.
2.1273e-68	0.353046	0.565	0.412	2.22793e-64	1	kuz	FBgn0259984	kuzbanian	20190926	kuzbanian (kuz) encodes an ADAM metalloendopeptidase that regulates activation of the receptors encoded by N and robo1 by cleavage.
3.27275e-68	0.317826	0.562	0.405	3.42755e-64	1	mask	FBgn0043884	multiple ankyrin repeats single KH domain	-	Contributions welcome.
1.4772e-66	0.312324	0.827	0.678	1.54707e-62	1	Ten-a	FBgn0267001	Tenascin accessory	20190321	Tenascin accessory (Ten-a) encodes a type II dimeric transmembrane protein with a extracellular domain that mediates homophilic interactions with itself and with the product of Ten-m. It also interacts intracellularly with cytoskeleton regulatory proteins. It regulates axon guidance in embryonic nervous system, synaptic partner matching as well as synaptic organization in olfactory and neuromuscu…
1.06274e-65	0.365033	0.481	0.341	1.11301e-61	1	Ssdp	FBgn0011481	Sequence-specific single-stranded DNA-binding protein	20190314	Sequence-specific single-stranded DNA-binding protein (Ssdp) encodes a DNA binding protein. It has been proposed to be an additional component of ap/Chi transcriptional complexes because it interacts with the product of Chi and lack of Ssdp produces defects similar to ap or Chi mutant phenotypes.
1.41454e-65	0.241285	0.948	0.832	1.48145e-61	1	14-3-3epsilon	FBgn0020238	14-3-3epsilon	20190307	14-3-3epsilon (14-3-3epsilon) encodes an acidic protein that preferentially heterodimerizes with other members of the family but also can homodimerize. It functions in multiple signaling pathways, most prominently in the Ras/MAPK cascade. It is involved in embryonic hatching, germ cell migration, gonad formation, wing venation and eye development.
8.0204e-65	0.373749	0.367	0.24	8.39977e-61	1	Pitslre	FBgn0016696	Pitslre	-	Contributions welcome.
1.14969e-64	0.415552	0.329	0.211	1.20407e-60	1	Caper	FBgn0031883	Caper	20190919	Caper (Caper) encodes an RNA-binding protein involved in regulation of alternative mRNA splicing.
1.81497e-64	0.400581	0.311	0.196	1.90082e-60	1	AP-1gamma	FBgn0030089	Adaptor Protein complex 1, gamma subunit	20190711	Adaptor Protein complex 1, gamma subunit (AP-1gamma) encodes a clathrin adaptor involved in vesicle trafficking.
4.47744e-64	0.229803	0.963	0.827	4.68923e-60	1	RpL30	FBgn0086710	Ribosomal protein L30	-	Contributions welcome.
3.39588e-63	0.309198	0.54	0.391	3.55651e-59	1	nonA	FBgn0004227	no on or off transient A	-	Contributions welcome.
5.04259e-63	0.228076	0.823	0.644	5.2811e-59	1	mei-P26	FBgn0026206	meiotic P26	20190711	meiotic P26 (mei-P26) encodes a protein involved in meiosis, germline differentiation and spermatogenesis.
1.14773e-62	0.234441	0.933	0.812	1.20202e-58	1	tsr	FBgn0011726	twinstar	-	Contributions welcome.
3.16163e-62	0.327549	0.67	0.508	3.31118e-58	1	luna	FBgn0040765	luna	-	Contributions welcome.
3.38724e-62	0.307412	0.587	0.434	3.54746e-58	1	crc	FBgn0000370	cryptocephal	20190307	cryptocephal (crc) encodes a protein that belongs to a member of the CREB/ATF family of basic-leucine zipper transcription factors. It serves as an coactivator of the product EcR of to promote expression the molting peptide hormone encoded by ETH. It also acts as an unfolded protein response transcription factor to regulate glycolytic genes in response to ER stress.
2.61865e-61	0.22749	0.437	0.287	2.74251e-57	1	pasha	FBgn0039861	partner of drosha	20190919	partner of drosha (pasha) encodes a protein involved in oogenesis and miRNA processing.
3.41829e-61	0.279964	0.807	0.64	3.57998e-57	1	Sem1	FBgn0266666	Suppressor of exocyst mutations 1	-	Contributions welcome.
6.48456e-61	0.383914	0.345	0.227	6.79128e-57	1	MFS17	FBgn0058263	Major Facilitator Superfamily Transporter 17	-	Contributions welcome.
2.49204e-60	0.287163	0.763	0.604	2.60992e-56	1	chic	FBgn0000308	chickadee	20190307	chickadee (chic) encodes an actin monomer binding protein that provides the major cellular pool of readily polymerizing ATP-actin monomers. It is involved in oogenesis, spermatogenesis, cell division, bristle formation, cellular morphogenesis, axon growth, filopodia formation, dorsal closure, wound healing and stem cell maintenance.
1.16827e-59	0.316167	0.257	0.15	1.22352e-55	1	Syn1	FBgn0037130	Syntrophin-like 1	20190321	Syntrophin-like 1 (Syn1) encodes an adaptor protein associated with the Dystrophin glycoprotein complex that recruits different signaling components, including the product of Nos in neurons. Dystrophin-Syn1-neuronal Nos signaling via histone modifications regulates gene expression, including expression of miRNAs, and adapts cellular homeostasis, which is compromised under stress and dystrophic co…
1.81057e-58	0.171245	0.884	0.695	1.89621e-54	1	sm	FBgn0003435	smooth	20190314	smooth (sm) encodes an RNA binding, heterogeneous nuclear ribonucleoprotein involved in axon guidance, mRNA processing, chemosensation, determination of lifespan and feeding behavior.
2.32904e-58	0.374775	0.299	0.19	2.4392e-54	1	DnaJ-1	FBgn0263106	DnaJ-like-1	20190516	DnaJ-like-1 (DnaJ-1) encodes a heat-shock protein co-factor that regulates and interacts with larger heat shock proteins providing client specificity. It regulates the folding of proteins whose misfolding leads to age-dependent neurodegeneration.
4.79428e-58	0.309497	0.473	0.338	5.02105e-54	1	Frl	FBgn0267795	Formin-like	-	Contributions welcome.
5.28973e-58	0.495167	0.611	0.497	5.53993e-54	1	ct	FBgn0004198	cut	20190307	cut (ct) encodes a homeoprotein that functions as a transcriptional factor in many different cells such as wing disc, muscle, oocyte and sense organ cells. It is a regulator of type-specific neuronal identity in the peripheral nervous system. ct is expressed at variable levels in the dendritic arborization (DA) neurons and these levels control the different dendritic morphologies specific for eac…
5.58157e-58	0.253505	0.766	0.612	5.84558e-54	1	alpha-Cat	FBgn0010215	alpha Catenin	-	Contributions welcome.
1.78507e-57	0.355602	0.285	0.18	1.8695e-53	1	CG42394	FBgn0259740	-	-	Contributions welcome.
2.75221e-57	0.400402	0.303	0.197	2.88239e-53	1	sds22	FBgn0028992	sds22	-	Contributions welcome.
9.4508e-57	0.31228	0.298	0.185	9.89782e-53	1	CG13293	FBgn0035677	-	-	Contributions welcome.
2.79622e-55	0.251192	0.673	0.513	2.92848e-51	1	AGO1	FBgn0262739	Argonaute-1	20190307	Argonaute-1 (AGO1) encodes an Argonaute/Piwi family protein, which interacts with microRNAs to form miRNA-induced silencing complexes (miRISCs). miRISCs are guided to target and repress mRNAs either by transcript destabilisation, translational inhibition, or both.
4.6411e-55	0.209857	0.603	0.434	4.86062e-51	1	unc-13	FBgn0025726	unc-13	20190919	unc-13 (unc-13) encodes a protein involved in synaptic vesicle exocytosis.
8.02681e-55	0.227697	0.692	0.538	8.40647e-51	1	dsh	FBgn0000499	dishevelled	-	Contributions welcome.
1.16319e-53	0.413186	0.305	0.204	1.21821e-49	1	ubl	FBgn0022224	ubiquitin like	-	Contributions welcome.
1.54513e-53	0.289845	0.381	0.261	1.61821e-49	1	hzg	FBgn0036556	herzog	-	Contributions welcome.
1.81044e-53	0.285621	0.551	0.41	1.89607e-49	1	Trim9	FBgn0051721	Tripartite motif containing 9	20190314	Tripartite motif containing 9 (Trim9) encodes a ring finger domain-containing E3 ubiquitin ligase that contributes to neurogenesis, axon guidance, eye development and regulation of locomotive behaviour.
2.30612e-53	0.363956	0.265	0.165	2.4152e-49	1	CG42238	FBgn0250867	-	-	Contributions welcome.
1.32752e-52	0.343433	0.377	0.264	1.39031e-48	1	Rsf1	FBgn0011305	Repressor splicing factor 1	-	Contributions welcome.
1.34439e-52	0.348798	0.345	0.235	1.40798e-48	1	CG2021	FBgn0035271	-	-	Contributions welcome.
2.3641e-52	0.215039	0.795	0.641	2.47592e-48	1	Pits	FBgn0030400	Protein interacting with Ttk69 and Sin3A	-	Contributions welcome.
2.55365e-52	0.326542	0.475	0.351	2.67444e-48	1	HINT1	FBgn0031459	histidine triad nucleotide binding protein 1	-	Contributions welcome.
3.17465e-51	0.203711	0.968	0.861	3.32481e-47	1	RpL27	FBgn0039359	Ribosomal protein L27	-	Contributions welcome.
7.16312e-50	0.222828	0.849	0.71	7.50193e-46	1	Tlk	FBgn0283657	Tousled-like kinase	20190314	Tousled-like kinase (Tlk) encodes a serine/threonine kinase that acts in a cell cycle-dependent manner. It contributes to cell morphogenesis, cell migration and cell death through interactions with chromatin components.
3.91668e-49	0.208128	0.728	0.576	4.10194e-45	1	Top1	FBgn0004924	Topoisomerase 1	20190314	Topoisomerase 1 (Top1) encodes a topoisomerase with essential functions in cell proliferation during stages of oogenesis, embryogenesis, larva, and pupa.
7.56687e-49	0.307503	0.334	0.226	7.92479e-45	1	CG43867	FBgn0264449	-	-	Contributions welcome.
1.92727e-48	0.21159	0.857	0.703	2.01843e-44	1	Mapmodulin	FBgn0034282	Mapmodulin	-	Contributions welcome.
2.75032e-48	0.200092	0.404	0.273	2.88041e-44	1	CG4467	FBgn0039064	-	-	Contributions welcome.
1.61546e-47	0.338306	0.367	0.261	1.69187e-43	1	Yeti	FBgn0267398	Yeti	20190321	Yeti (Yeti) encodes an essential chromatin protein that interacts with subunits of the Tip60 chromatin remodeling complex. Yeti loss results in lethality at the larval stage and in chromosome organization defects.
1.78778e-47	0.301415	0.398	0.285	1.87234e-43	1	kis	FBgn0266557	kismet	20190314	kismet (kis) encodes a chromodomain containing ATP-dependent transcription factor that controls gene expression through epigenetic mechanisms. The roles of the product of kis include developmental patterning of the embryo, cell proliferation, eye development, synaptic transmission, axonal pruning, and memory.
4.26474e-47	0.309508	0.305	0.203	4.46646e-43	1	CG33303	FBgn0053303	-	-	Contributions welcome.
1.00261e-46	0.207495	0.553	0.407	1.05003e-42	1	Eip75B	FBgn0000568	Ecdysone-induced protein 75B	20180913	Ecdysone-induced protein 75B (Eip75B) encodes a nuclear receptor that interacts with the receptor encoded by Hr3. The product of Eip75B regulates feeding behavior, fat deposition, and developmental timing in response to nitric oxide (NO) signaling. It also acts downstream from NO in the nervous system, where it controls neuronal remodeling.
3.1608e-46	0.239109	0.571	0.434	3.31031e-42	1	tara	FBgn0040071	taranis	20190314	taranis (tara) encodes a transcriptional co-regulator that interacts with chromatin remodeling complexes, cell cycle proteins, and the JNK signaling pathway. It contributes to sleep, neural progenitor proliferation, and cell fate maintenance.
3.19577e-46	0.222304	0.713	0.559	3.34693e-42	1	gro	FBgn0001139	groucho	20190307	groucho (gro) encodes a global developmental co-repressor in conjunction with manifold DNA-binding repressor partner proteins, which tether it to target promoters. It functions downstream of key signaling pathways such as Wg/Wnt and Dpp/TGF-beta. Notably, phosphorylation of the product of gro in response to MAPK activation weakens its repressor capacity.
3.52575e-46	0.357533	0.353	0.252	3.69252e-42	1	Nedd8	FBgn0032725	Nedd8	20181011	Nedd8 (Nedd8) encodes a ubiquitin-like polypeptide involved in protein ubiquitination and degradation, via Cullin neddylation. Nedd8-mediated modification has been implicated in signal transduction, cell proliferation and differentiation.
1.16394e-45	0.280264	0.416	0.301	1.219e-41	1	RhoGAP19D	FBgn0031118	Rho GTPase activating protein at 19D	-	Contributions welcome.
1.43273e-45	0.287971	0.403	0.289	1.5005e-41	1	skd	FBgn0003415	skuld	20190314	skuld (skd) encodes a subunit of the kinase module of the mediator complex. It is not required for all the transcriptional functions of mediator, but links it to a set of transcription factors that are involved in developmental signaling.
1.01416e-44	0.303776	0.359	0.254	1.06212e-40	1	CG1677	FBgn0029941	-	-	Contributions welcome.
7.50913e-44	0.212402	0.664	0.522	7.86431e-40	1	Oda	FBgn0014184	Ornithine decarboxylase antizyme	-	Contributions welcome.
1.02957e-43	0.283892	0.537	0.407	1.07827e-39	1	nkd	FBgn0002945	naked cuticle	-	Contributions welcome.
5.01664e-43	0.262292	0.316	0.214	5.25392e-39	1	stx	FBgn0052676	stuxnet	20181115	stuxnet (stx) encodes a protein that controls the homeostasis of the product of Pc via proteasomal degradation through an ubiquitin-independent pathway.
7.96144e-43	0.206835	0.498	0.366	8.33801e-39	1	RhoGAPp190	FBgn0026375	Rho GTPase activating protein p190	20190801	Rho GTPase activating protein p190 (RhoGAPp190) encodes a Rho GTPase activating protein that binds the semaphorin receptor and regulates axonogenesis.
1.51427e-42	0.297058	0.392	0.288	1.5859e-38	1	Pomp	FBgn0032884	Pomp	-	Contributions welcome.
1.85576e-42	0.158725	0.556	0.405	1.94354e-38	1	scrt	FBgn0004880	scratch	20190711	scratch (scrt) encodes a zinc finger C2H2 transcription factor involved in the negative regulation of genes promoting non-neuronal cell fates.
2.56568e-42	0.182797	0.824	0.667	2.68703e-38	1	Jafrac1	FBgn0040309	thioredoxin peroxidase 1	-	Contributions welcome.
1.38295e-41	0.531289	0.453	0.346	1.44836e-37	1	vvl	FBgn0086680	ventral veins lacking	20190321	ventral veins lacking (vvl) encodes a transcription factor that acts together with other transcription factors in a context-dependent manner. Roles for this transcription factor include specification of cell fates, patterning and immune defense.
1.13417e-40	0.200593	0.729	0.579	1.18782e-36	1	nmo	FBgn0011817	nemo	20190314	nemo (nmo) encodes an atypical proline-directed serine/threonine kinase with roles in numerous developmental processes, including ommatidial rotation/planar cell polarity, retinal specification and neuronal function, and circadian clock speed. It regulates the activity of several signal transduction pathways, including BMP, Wnt, and Notch, and is implicated in fly models of neurodegenerative dise…
4.04645e-39	0.231322	0.486	0.37	4.23784e-35	1	nocte	FBgn0261710	no circadian temperature entrainment	20190926	no circadian temperature entrainment (nocte) encodes a protein involved in temperature compensation of the circadian clock.
5.7834e-39	0.190949	0.677	0.535	6.05696e-35	1	spen	FBgn0016977	split ends	-	Contributions welcome.
3.64792e-38	0.189163	0.583	0.455	3.82047e-34	1	Ubr1	FBgn0030809	Ubr1 ubiquitin ligase	-	Contributions welcome.
5.70159e-38	0.200712	0.532	0.41	5.97127e-34	1	Cp110	FBgn0031191	Centriolar coiled coil protein 110kDa	20190307	Centriolar coiled coil protein 110kDa (Cp110) encodes a centriolar protein that localizes to the distal end of both mother and daughter centrioles. It seems to prevent the centriole microtubules from extending beyond the distal end of the centriole. It interacts with the product of Cep97, another protein localized to the distal end of the centrioles.
8.91394e-37	0.176727	0.398	0.285	9.33557e-33	1	Ptpmeg2	FBgn0028341	Protein tyrosine phosphatase Meg2	20190801	Protein tyrosine phosphatase Meg2 (Ptpmeg2) encodes a phosphatase involved in border follicle cell migration.
1.07076e-35	0.175354	0.925	0.806	1.1214e-31	1	Act5C	FBgn0000042	Actin 5C	-	Contributions welcome.
1.23114e-35	0.182765	0.518	0.4	1.28937e-31	1	Sh3beta	FBgn0035772	Sh3beta	-	Contributions welcome.
1.32297e-35	0.165823	0.925	0.795	1.38555e-31	1	RpS24	FBgn0261596	Ribosomal protein S24	20190314	Ribosomal protein S24 (RpS24) encodes an essential component of the small ribosomal subunit that functions in protein synthesis. It is classified as a 'Minute' gene as heterozygous mutants exhibit a slower developmental rate and small adult bristles.
2.20078e-35	0.160066	0.922	0.799	2.30487e-31	1	aqz	FBgn0286516	aaquetzalli	-	Contributions welcome.
7.83453e-35	0.214073	0.364	0.257	8.20511e-31	1	brp	FBgn0259246	bruchpilot	20190307	bruchpilot (brp) encodes a cytoskeletal protein critical for structural integrity of electron-dense projection (T-bar) at pre-active zones. It contributes to Ca[2+] channel clustering, size regulation of the synaptic vesicle readily releaseable pool and anesthesia-resistant memory formation.
2.72841e-34	0.135098	0.31	0.21	2.85746e-30	1	qvr	FBgn0260499	quiver	20190314	quiver (qvr) encodes a Ly-6 protein. Ly-6 proteins are GPI-linked or secreted proteins that modulate the trafficking and/or activity of membrane protein targets, including the potassium channel encoded by Sh and nicotinic acetylcholine receptors.
6.07242e-34	0.150763	0.72	0.573	6.35965e-30	1	CG9705	FBgn0036661	-	-	Contributions welcome.
6.50385e-34	0.111037	0.467	0.335	6.81148e-30	1	CG31140	FBgn0051140	-	-	Contributions welcome.
5.9083e-32	0.172622	0.915	0.764	6.18776e-28	1	RpL35	FBgn0029785	Ribosomal protein L35	-	Contributions welcome.
1.0003e-31	0.18627	0.422	0.318	1.04761e-27	1	Prosap	FBgn0040752	Prosap	20190321	Prosap (Prosap) encodes a member of SH3 and multiple ankyrin repeat domain (SHANK) family of genes that encode synaptic scaffolding proteins. It regulates synaptic growth and development, including the structure of the neuromuscular junction and synapses of the calyx, and olfactory acuity.
1.76041e-31	0.161449	0.603	0.477	1.84368e-27	1	psq	FBgn0263102	pipsqueak	20190613	pipsqueak (psq) encodes a transcription factor that regulates chromatin silencing. It mediates the interaction of Polycomb group (Pc-G) members with Pc-G response elements.
2.68054e-30	0.181832	0.635	0.514	2.80733e-26	1	Rap1	FBgn0004636	Rap1 GTPase	20190314	Rap1 GTPase (Rap1) encodes a small GTPase in the Ras superfamily. When GTP bound, it binds to a number of different effectors, one of which is the product of scno. Together they regulate many morphogenetic movements including mesoderm invagination and dorsal closure, help establish apical-basal polarity during cellularization, regulate macrophage migration, help define neuroblast asymmetric divis…
4.18171e-30	0.182583	0.483	0.379	4.37951e-26	1	RhoGAP71E	FBgn0036518	Rho GTPase activating protein at 71E	20190801	Rho GTPase activating protein at 71E (RhoGAP71E) encodes a Rho GTPase activating protein that is involved in the regulation of actin dynamics during epithelial morphogenesis.
6.09024e-30	0.19149	0.693	0.555	6.37831e-26	1	sun	FBgn0014391	stunted	-	Contributions welcome.
1.14898e-28	0.156257	0.883	0.753	1.20333e-24	1	RpS19a	FBgn0010412	Ribosomal protein S19a	20190711	Ribosomal protein S19a (RpS19a) encodes a structural constituent of ribosomes.
7.60758e-28	0.173054	0.602	0.481	7.96742e-24	1	ATPsynE	FBgn0038224	ATP synthase, subunit E	-	Contributions welcome.
2.84271e-27	0.135166	0.703	0.583	2.97717e-23	1	PIG-T	FBgn0030035	Phosphatidylinositol glycan anchor biosynthesis class T	-	Contributions welcome.
5.15001e-27	0.166095	0.604	0.49	5.3936e-23	1	kra	FBgn0250753	krasavietz	20190314	krasavietz (kra) encodes a translational regulator that is able to interact with the translation initiation factor encoded by eIF2beta. It is involved in axon guidance, long-term memory, and alcohol addiction.
7.22213e-27	0.183583	0.48	0.378	7.56374e-23	1	CG7637	FBgn0033548	-	-	Contributions welcome.
3.06339e-26	0.148272	0.654	0.523	3.20829e-22	1	Nlp	FBgn0016685	Nucleoplasmin	-	Contributions welcome.
9.44616e-26	0.162625	0.568	0.457	9.89296e-22	1	CG13551	FBgn0040660	-	-	Contributions welcome.
1.81165e-25	0.13173	0.871	0.747	1.89734e-21	1	CG45050	FBgn0266410	-	-	Contributions welcome.
2.1319e-25	0.163328	0.61	0.498	2.23274e-21	1	CG13751	FBgn0033340	-	-	Contributions welcome.
2.74234e-25	0.127668	0.83	0.695	2.87206e-21	1	CtBP	FBgn0020496	C-terminal Binding Protein	-	Contributions welcome.
1.1742e-24	0.146256	0.647	0.526	1.22974e-20	1	Rm62	FBgn0003261	Rm62	-	Contributions welcome.
1.5614e-24	0.121255	0.456	0.356	1.63526e-20	1	cic	FBgn0262582	capicua	20190307	capicua (cic) encodes an HMG-box family transcriptional repressor that serves as a general sensor of RTK signaling. cic-dependent gene silencing is alleviated by phosphorylation mediated by the product of rl, which causes the translocation of the product of cic from the nucleus to the cytoplasm. It governs gene expression in diverse processes including cell proliferation and specification.
3.6888e-23	0.119814	0.956	0.852	3.86328e-19	1	RpS30	FBgn0038834	Ribosomal protein S30	-	Contributions welcome.
1.70096e-22	0.124674	0.933	0.82	1.78142e-18	1	RpS16	FBgn0034743	Ribosomal protein S16	-	Contributions welcome.
3.58037e-22	0.101566	0.579	0.469	3.74972e-18	1	Hsc70-3	FBgn0001218	Heat shock 70-kDa protein cognate 3	-	Contributions welcome.
3.15573e-19	0.11896	0.675	0.547	3.30499e-15	1	ND-MLRQ	FBgn0052230	NADH dehydrogenase (ubiquinone) MLRQ subunit	-	Contributions welcome.
1.33093e-15	0.106351	0.709	0.594	1.39388e-11	1	ND-MWFE	FBgn0085468	NADH dehydrogenase (ubiquinone) MWFE subunit	-	Contributions welcome.

## Sheet: Chol N
p_val	avg_log2FC	pct.1	pct.2	p_val_adj	cluster	gene	FBgn_ID	GeneName	datestamp	gene_snapshot_text
0	1.75441	0.861	0.543	0	2	CG31221	FBgn0051221	-	-	Contributions welcome.
0	1.48939	0.907	0.486	0	2	jeb	FBgn0086677	jelly belly	20190307	jelly belly (jeb) encodes a secreted, low-density lipoprotein (LDL) repeat containing protein that functions as signalling ligand for the product of Alk. Binding of the ligand to its receptor activates intracellular Ras/ERK and PI3K signalling pathways. The roles of the product of jeb include embryonic visceral muscle development, growth and organ size regulation, retinal axon targeting, modulati…
0	1.40166	0.764	0.282	0	2	kcc	FBgn0261794	kazachoc	20190912	kazachoc (kcc) encodes a potassium:chloride symporter that contributes to seizure susceptibility.
0	1.33128	0.808	0.319	0	2	sif	FBgn0085447	still life	20190314	still life (sif) encodes a guanine nucleotide exchange factor for Rho family GTPases. It is specifically localized to presynaptic terminals in both the central nervous system and neuromuscular junctions (NMJs), and regulates synaptic growth at NMJs.
0	1.23738	0.795	0.439	0	2	Cbp53E	FBgn0004580	Calbindin 53E	20190307	Calbindin 53E (Cbp53E) encodes a 6 EF-hand domain-containing protein that regulates neuronal development.
0	1.19751	0.526	0.173	0	2	Hr38	FBgn0014859	Hormone receptor-like in 38	20190307	Hormone receptor-like in 38 (Hr38) encodes a protein that can heterodimerize with the U adult cuticle and for the proper uptake and storage of glycogen in larvae.
0	1.19722	0.995	0.854	0	2	Ldh	FBgn0001258	Lactate dehydrogenase	20190919	Lactate dehydrogenase (Ldh) encodes a protein involved in myoblast fusion and somatic muscle development.
0	1.18251	0.973	0.65	0	2	futsch	FBgn0259108	futsch	20190228	futsch (futsch) encodes a microtubule binding protein involved in the formation of synaptic buttons at the neuromuscular junctions. Its expression levels are regulated by the product of TBPH to prevent synaptic defects.
0	1.17905	0.647	0.247	0	2	Frq1	FBgn0030897	Frequenin 1	-	Contributions welcome.
0	1.17588	0.974	0.707	0	2	Hex-A	FBgn0001186	Hexokinase A	20190912	Hexokinase A (Hex-A) encodes a hexokinase involved in glucose homeostasis.
0	1.1368	0.989	0.765	0	2	nrv3	FBgn0032946	nervana 3	20190314	nervana 3 (nrv3) encodes one of three beta subunits of the sodium-potassium pump (ATPalpha). nrv3 is expressed in the nervous system, including subsets of the CNS and Johnston's organ neurons, and is required for hearing.
0	1.08333	0.468	0.188	0	2	dpr13	FBgn0034286	defective proboscis extension response 13	-	Contributions welcome.
0	1.07514	0.927	0.512	0	2	Rdl	FBgn0004244	Resistant to dieldrin	20190314	Resistant to dieldrin (Rdl) encodes a widely-expressed ligand-gated chloride channel which mediates the fast inhibitory effects of GABA. It has been shown to have roles in the circuits underlying visual processing, odor coding, learning and memory, sleep and courtship behavior.
0	1.07482	0.589	0.224	0	2	Snap25	FBgn0011288	Synaptosomal-associated protein 25kDa	20190314	Synaptosomal-associated protein 25kDa (Snap25) encodes a synaptic target SNARE protein and a component of SNARE protein complexes known to function in neurotransmitter release. It functions in synaptic transmission in larvae and is essential in adults.
0	1.07216	0.775	0.37	0	2	Cngl	FBgn0263257	Cyclic nucleotide-gated ion channel-like	-	Contributions welcome.
0	1.06466	0.88	0.436	0	2	para	FBgn0285944	paralytic	20190314	paralytic (para) is an essential gene required for locomotor activity. It encodes an alpha-subunit of voltage-gated sodium channels. It is required for generation of sodium-dependent action potentials.
0	1.06441	0.575	0.249	0	2	CG11319	FBgn0031835	-	-	Contributions welcome.
0	1.06437	0.343	0.085	0	2	ChAT	FBgn0000303	Choline acetyltransferase	20190307	Choline acetyltransferase (ChAT) encodes a protein that catalyzes the biosynthesis of the neurotransmitter acetylcholine. It is considered to be a specific marker for cholinergic neurons.
0	1.06258	0.495	0.205	0	2	CG32052	FBgn0044328	-	-	Contributions welcome.
0	1.06207	0.52	0.194	0	2	sr	FBgn0003499	stripe	20190314	stripe (sr) encodes a transcription factor that induces the fate of tendon cells in the embryo as well as in the adult fly. It works upstream of tendon specific genes including Tsp, slow and Lrt.
0	1.04473	0.801	0.422	0	2	Pglym78	FBgn0014869	Phosphoglyceromutase 78	20190912	Phosphoglyceromutase 78 (Pglym78) encodes an enzyme involved in myoblast fusion and somatic muscle development.
0	1.01343	0.39	0.134	0	2	Pde6	FBgn0038237	Phosphodiesterase 6	-	Contributions welcome.
0	1.01176	0.835	0.466	0	2	CG30172	FBgn0050172	-	-	Contributions welcome.
0	1.01138	0.513	0.176	0	2	CG11000	FBgn0263353	-	-	Contributions welcome.
0	1.00659	0.962	0.702	0	2	Ald1	FBgn0000064	Aldolase 1	-	Contributions welcome.
0	1.00043	0.405	0.127	0	2	CG13743	FBgn0033368	-	-	Contributions welcome.
0	0.992023	0.992	0.838	0	2	Sap47	FBgn0013334	Synapse-associated protein 47kD	20190314	Synapse-associated protein 47kD (Sap47) encodes a conserved protein associated with synaptic vesicles. It is required for intact synaptic and behavioural plasticity.
0	0.981677	0.848	0.468	0	2	Pdp1	FBgn0016694	PAR-domain protein 1	20190314	PAR-domain protein 1 (Pdp1) encodes a member of the PAR domain bZip family of sequence-specific transcription factors. it regulates gene expression in muscles and in circadian clock neurons.
0	0.957764	0.878	0.564	0	2	Syx1A	FBgn0013343	Syntaxin 1A	-	Contributions welcome.
0	0.940524	0.748	0.343	0	2	Syt1	FBgn0004242	Synaptotagmin 1	20190314	Synaptotagmin 1 (Syt1) encodes a synaptic vesicle calcium binding protein that functions as the fast calcium sensor for neurotransmitter release at synapses.
0	0.939283	0.352	0.103	0	2	VAChT	FBgn0270928	Vesicular acetylcholine transporter	20190321	Vesicular acetylcholine transporter (VAChT) encodes a vesicular transport protein necessary for packaging the neurotransmitter acetylcholine into synaptic vesicles.
0	0.936208	0.486	0.191	0	2	Tsp66E	FBgn0035936	Tetraspanin 66E	20190314	Tetraspanin 66E (Tsp66E) encodes a tetraspanin, which spans the membrane four times. When the products of both Tsp66E and Tsp74F are removed, this results in defects in actin polarization, endocytosis, and distribution of the integrin subunit encoded by if during oogenesis.
0	0.933081	0.951	0.652	0	2	myr-GFP-p10
0	0.928766	0.606	0.246	0	2	Hasp	FBgn0032797	Hig-anchoring scaffold protein	-	Contributions welcome.
0	0.926694	0.792	0.39	0	2	dpr14	FBgn0029974	defective proboscis extension response 14	-	Contributions welcome.
0	0.91552	0.955	0.689	0	2	IA-2	FBgn0031294	IA-2 protein tyrosine phosphatase	20190801	IA-2 protein tyrosine phosphatase (IA-2) encodes a protein involved in gut development and insulin-like peptide secretion.
0	0.899753	0.809	0.435	0	2	Ih	FBgn0263397	I[[h]] channel	20190926	I[[h]] channel (Ih) encodes a low-threshold, voltage-gated ion channel. It may influence excitatory postsynaptic potential kinetics and integration.
0	0.891168	0.626	0.278	0	2	7B2	FBgn0041707	7B2	20190321	7B2 (7B2) encodes a peptidase required for the zymogen conversion and secretion of the prohormone convertase 2 encoded by amon.
0	0.88149	0.734	0.363	0	2	Sh	FBgn0003380	Shaker	20190314	Shaker (Sh) encodes the structural alpha subunit of a voltage-gated potassium channel. It plays a key role in maintaining electrical excitability in neurons and muscle cells, as well as regulating neurotransmitter release at the synapse.
0	0.881197	0.956	0.709	0	2	Atpalpha	FBgn0002921	Na pump alpha subunit	20190307	Na pump alpha subunit (Atpalpha) encodes an integral membrane cation antiporter protein that utilizes ATP to shuttle Na[+] and K[+] across the plasma membrane to maintain ion homeostasis.
0	0.871949	0.33	0.103	0	2	Hs3st-A	FBgn0053147	Heparan sulfate 3-O sulfotransferase-A	20190307	Heparan sulfate 3-O sulfotransferase-A (Hs3st-A) encodes a heparan sulfate modifying enzyme that transfers a sulfate group to the 3-O position of glucosamine residues of heparan sulfate. It regulates adult midgut homeostasis by repressing EGFR signaling.
0	0.865794	0.969	0.685	0	2	Alk	FBgn0040505	Anaplastic lymphoma kinase	20190307	Anaplastic lymphoma kinase (Alk) encodes a protein that employs Ras/ERK and PI3K signalling pathways to function in multiple contexts including embryonic visceral muscle development, growth and organ size regulation, retinal axon targeting, modulation of neuromuscular transmission as well as sleep regulation and olfactory learning. Its ligand is the secreted protein encoded by jeb.
0	0.837094	0.959	0.733	0	2	Rbp6	FBgn0260943	RNA-binding protein 6	20190314	RNA-binding protein 6 (Rbp6) encodes a paralog of the RNA-binding protein encoded by msi. In contrast to msi, Rbp6 mutants are viable and fertile, with only a slight delay in eclosion. The product of Rbp6 may have roles in response to fungal infection and aggressive behavior.
0	0.836985	0.862	0.564	0	2	Gapdh1	FBgn0001091	Glyceraldehyde 3 phosphate dehydrogenase 1	20190919	Glyceraldehyde 3 phosphate dehydrogenase 1 (Gapdh1) encodes a glyceraldehyde-3-phosphate dehydrogenase involved in glycolysis, myoblast fusion and the development of somatic muscle.
0	0.810645	0.777	0.452	0	2	Tpi	FBgn0086355	Triose phosphate isomerase	20190314	Triose phosphate isomerase (Tpi) encodes a soluble metabolic protein dimer that functions in glycolysis catalyzing the isomerization between dihydroxyacetone phosphate and glyceraldehyde 3-phosphate, which is essential for efficient ATP production.
0	0.78976	0.177	0.031	0	2	ChT	FBgn0038641	Choline transporter	-	Contributions welcome.
0	0.785016	0.869	0.578	0	2	shi	FBgn0003392	shibire	-	Contributions welcome.
0	0.760317	0.908	0.603	0	2	ps	FBgn0261552	pasilla	20190314	pasilla (ps) encodes a nuclear RNA binding protein implicated in splicing. It is expressed at high levels in the embryonic salivary gland and other tissues. Loss of function results in a significant reduction in secretory volume and secretory vesicles in the salivary gland and irregular gland morphology.
0	0.757197	0.915	0.667	0	2	Gapdh2	FBgn0001092	Glyceraldehyde 3 phosphate dehydrogenase 2	20190919	Glyceraldehyde 3 phosphate dehydrogenase 2 (Gapdh2) encodes a glyceraldehyde-3-phosphate dehydrogenase involved in glucose homeostasis.
0	0.705662	0.945	0.702	0	2	nAChRalpha6	FBgn0032151	nicotinic Acetylcholine Receptor alpha6	20190314	nicotinic Acetylcholine Receptor alpha6 (nAChRalpha6) encodes a postsynaptic receptor involved in cation transport, synaptic transmission, muscle homeostasis and sensitivity to insecticides.
0	0.697418	0.869	0.524	0	2	nSyb	FBgn0013342	neuronal Synaptobrevin	20190711	neuronal Synaptobrevin (nSyb) encodes a SNAP receptor involved in vesicle fusion.
0	0.686251	0.964	0.779	0	2	Galphao	FBgn0001122	G protein alpha o subunit	20190307	G protein alpha o subunit (Galphao) encodes the most abundant G protein in the nervous tissue and is involved in signaling by a variety of GPCRs. It contributes to heart development, axonogenesis, neuro-muscular junction formation, asymmetric cell division, planar cell polarity, blood-brain barrier establishment, Wnt signaling, and gustatory and olfactory sensory perception.
4.06363e-307	0.791055	0.649	0.312	4.25584e-303	2	Lcch3	FBgn0010240	Ligand-gated chloride channel homolog 3	-	Contributions welcome.
8.58108e-305	0.729802	0.845	0.521	8.98697e-301	2	Dhit	FBgn0028743	Double hit	20190307	Double hit (Dhit) encodes a protein that negatively regulates Galpha signaling and is involved in several GPCR-mediated signaling and developmental programs, such as asymmetric cell division in the sensory organ lineage.
3.38833e-301	0.767047	0.61	0.28	3.5486e-297	2	Nrx-1	FBgn0038975	Neurexin 1	20190314	Neurexin 1 (Nrx-1) encodes a transmembrane synaptic adhesive molecule that regulates the synaptic architecture and function in the brain and neuromuscular junction. It contributes to synaptic growth, transmission, synaptic formation and also regulation of learning and memory, locomotion and visual function.
6.49989e-296	0.649128	0.886	0.612	6.80734e-292	2	CG6329	FBgn0033872	-	-	Contributions welcome.
2.03845e-294	0.833493	0.61	0.292	2.13487e-290	2	CG43222
2.32053e-294	0.830005	0.38	0.135	2.43029e-290	2	DopEcR	FBgn0035538	Dopamine/Ecdysteroid receptor	20190307	Dopamine/Ecdysteroid receptor (DopEcR) encodes a GPCR that shows ligand-biased activation. It can be activated by dopamine to increase cyclic AMP levels and by the insect steroid ecdysone to activate the MAPKinase pathway. It is widely expressed in the nervous system and can modulate a wide variety of complex behaviors including male courtship, locomotion, the response to stressful social interac…
2.27392e-293	0.927861	0.662	0.352	2.38147e-289	2	Mkp3	FBgn0036844	Mitogen-activated protein kinase phosphatase 3	20190314	Mitogen-activated protein kinase phosphatase 3 (Mkp3) encodes a member of the mitogen-activated protein kinase phosphatases that inactivate MAPKs. It dephosphorylates the phosphorylated active forms of the products of p38a and rl.
3.25758e-293	0.770972	0.811	0.501	3.41167e-289	2	CG42613	FBgn0261262	-	-	Contributions welcome.
5.2219e-284	0.808365	0.855	0.588	5.4689e-280	2	Ggamma30A	FBgn0267252	G protein subunit gamma at 30A	20190307	G protein subunit gamma at 30A (Ggamma30A) encodes the gamma subunit of a heterotrimeric G protein complex. It functions in rhodopsin-mediated signaling in photoreceptor cells. Post-translational farnesylation of the product of Ggamma30A facilitates membrane attachment of the visual Gbeta/gamma complex.
1.83534e-283	0.578502	0.968	0.802	1.92215e-279	2	fne	FBgn0086675	found in neurons	20190307	found in neurons (fne) encodes an RNA binding protein that works as a post-transcriptional regulator. It is present in the cytoplasm of all neurons. Lack of fne produces fusion of the mushroom body beta-lobes and altered male courtship behaviour.
5.46533e-281	0.739962	0.634	0.321	5.72384e-277	2	Ace	FBgn0000024	Acetylcholine esterase	20190307	Acetylcholine esterase (Ace) encodes an enzyme that catalyzes the hydrolysis of the neurotransmitter acetylcholine to acetate and choline, thus resetting the neurotransmission mechanism at neuromuscular junctions.
6.90853e-279	0.958231	0.515	0.233	7.2353e-275	2	Dscam2	FBgn0265296	Down syndrome cell adhesion molecule 2	20190307	Down syndrome cell adhesion molecule 2 (Dscam2) encodes a transmembrane protein. Its alternative splicing produces two biochemically distinct homophilic binding proteins expressed in different cells. It can mediate both repulsion and adhesion between neurons and contributes to boundary formation, neurite targeting and synapse formation in the brain.
1.31193e-274	0.776264	0.484	0.204	1.37398e-270	2	nAChRbeta1	FBgn0000038	nicotinic Acetylcholine Receptor beta1	20180906	nicotinic Acetylcholine Receptor beta1 (nAChRbeta1) encodes a subunit of the nicotinic acetylcholine receptor, a pentameric neurotransmitter-gated ion channel.
1.09347e-271	0.599498	0.929	0.739	1.14519e-267	2	Eno	FBgn0000579	Enolase	20190912	Enolase (Eno) encodes a phosphopyruvate hydratase involved in glucose homeostasis.
9.99984e-271	0.923839	0.5	0.222	1.04728e-266	2	GluRIA	FBgn0004619	Glutamate receptor IA	-	Contributions welcome.
1.44059e-266	0.898708	0.586	0.285	1.50873e-262	2	CG30116	FBgn0028496	-	-	Contributions welcome.
1.22446e-264	0.993173	0.644	0.356	1.28237e-260	2	beat-IIa	FBgn0038498	beaten path IIa	-	Contributions welcome.
1.66903e-264	1.00867	0.374	0.143	1.74798e-260	2	dpr1	FBgn0040726	defective proboscis extension response 1	-	Contributions welcome.
3.48814e-261	0.836422	0.244	0.071	3.65312e-257	2	Octbeta2R	FBgn0038063	Octopamine beta2 receptor	-	Contributions welcome.
1.49336e-260	0.783254	0.403	0.157	1.564e-256	2	slo	FBgn0003429	slowpoke	20190314	slowpoke (slo) encodes the structural alpha subunit of a BK ('maxi K') calcium-activated potassium channel. It regulates neurotransmitter release at the synapse and maintain electrical excitability in neurons and muscle cells.
1.5132e-260	0.753482	0.523	0.238	1.58478e-256	2	nAChRalpha5	FBgn0028875	nicotinic Acetylcholine Receptor alpha5	20181011	nicotinic Acetylcholine Receptor alpha5 (nAChRalpha5) encodes a subunit of the nicotinic acetylcholine receptor, which is a pentameric neurotransmitter-gated ion channel.
1.72263e-260	0.639578	0.723	0.388	1.80411e-256	2	Pal2	FBgn0262728	Peptidyl-alpha-hydroxyglycine-alpha-amidating lyase 2	20190926	Peptidyl-alpha-hydroxyglycine-alpha-amidating lyase 2 (Pal2) encodes one of two related lyases (the other is encoded by Pal1) involved in alpha-amidation of neuropeptides, thereby promoting neuropeptide potency and stability.
5.51513e-260	0.753671	0.429	0.172	5.776e-256	2	Frq2	FBgn0083228	Frequenin 2	20190307	Frequenin 2 (Frq2) encodes s protein that binds calcium and interacts with the guanyl exchange factor encoded by ric8a to regulate the number of synapses and the probability of neurotransmitter release per synapse.
1.28366e-259	0.64354	0.875	0.611	1.34437e-255	2	CASK	FBgn0013759	CASK	20190307	CASK (CASK) encodes a member of the MAGUK family of scaffolding proteins. In epithelial tissues, the product of CASK functions as an adhesion molecule involved in cell proliferation, cytoskeletal remodeling and cell migration. In neurons, the product of CASK serves as a scaffold for a number of signaling and transmembrane molecules and is involved in synaptic development and plasticity.
1.53013e-256	0.797483	0.467	0.202	1.60251e-252	2	qvr	FBgn0260499	quiver	20190314	quiver (qvr) encodes a Ly-6 protein. Ly-6 proteins are GPI-linked or secreted proteins that modulate the trafficking and/or activity of membrane protein targets, including the potassium channel encoded by Sh and nicotinic acetylcholine receptors.
1.04184e-255	0.71606	0.761	0.449	1.09112e-251	2	Drep2	FBgn0028408	DNA fragmentation factor-related protein 2	20190912	DNA fragmentation factor-related protein 2 (Drep2) encodes a protein involved in neuron death regulation.
5.93187e-255	0.774483	0.424	0.172	6.21244e-251	2	bol	FBgn0011206	boule	20190307	boule (bol) encodes a translational regulator required in spermatogenesis for entry into meiosis and spermatid differentiation. It has an additional role in mushroom body gamma neurons as a negative regulator of axon pruning.
7.48727e-254	0.80868	0.251	0.076	7.84142e-250	2	nAChRalpha3	FBgn0015519	nicotinic Acetylcholine Receptor alpha3	20180920	nicotinic Acetylcholine Receptor alpha3 (nAChRalpha3) encodes a subunit of the nicotinic acetylcholine receptor, which is a pentameric neurotransmitter-gated ion channel.
1.2849e-252	0.924795	0.367	0.141	1.34567e-248	2	Stacl	FBgn0263980	Stac-like	-	Contributions welcome.
1.76126e-251	0.749162	0.672	0.356	1.84456e-247	2	CG44422	FBgn0265595	-	-	Contributions welcome.
1.00051e-249	0.880133	0.404	0.163	1.04784e-245	2	igl	FBgn0013467	igloo	20190919	igloo (igl) encodes a calmodulin binding protein.
3.83604e-244	0.783969	0.241	0.073	4.01749e-240	2	prim	FBgn0034103	primacord	-	Contributions welcome.
7.61297e-242	0.716809	0.43	0.179	7.97307e-238	2	gprs	FBgn0024232	gprs	-	Contributions welcome.
8.63968e-242	0.764961	0.39	0.156	9.04834e-238	2	Nlg2	FBgn0031866	Neuroligin 2	20190314	Neuroligin 2 (Nlg2) encodes a transmembrane protein that interacts with the product of Nrx-1, and recruits scaffolding proteins for organization of postsynaptic neurotransmitter receptors. The product of Nlg2 functions in synaptic growth and regulation, and is involved in the modulation of social and courtship behavior.
3.43379e-241	0.765301	0.332	0.122	3.59621e-237	2	Hk	FBgn0263220	Hyperkinetic	20190307	Hyperkinetic (Hk) encodes a beta-subunit of Sh K[+] channels and modulates its channel function. It is important in regulating action potentials in neurons and muscles, and transmitter release.
8.26542e-241	0.708657	0.632	0.332	8.65638e-237	2	CaMKII	FBgn0264607	Calcium/calmodulin-dependent protein kinase II	20190307	Calcium/calmodulin-dependent protein kinase II (CaMKII) encodes an abundant Ca[2+]-calmodulin-regulated serine/threonine protein kinase. In neurons it has a wide range of substrates in multiple subcellular compartments, regulating synaptic plasticity, excitability and cytoskeletal interactions.
3.21605e-240	0.680589	0.671	0.362	3.36817e-236	2	RSG7	FBgn0024941	Regulator of G-protein signaling 7	-	Contributions welcome.
7.91808e-240	0.686666	0.64	0.337	8.29261e-236	2	nls-tdTomato
3.3763e-236	0.708001	0.549	0.268	3.536e-232	2	mtd	FBgn0013576	mustard	20190314	mustard (mtd) encodes an ecdysone-regulated late puff protein. A isoform including only the C-terminal with a TLDc domain enters the nucleus. This isoform increases intestinal stem cell division and suppresses expression of the antimicrobial peptide encoded by DptA at the transcriptional level, independent of IMD pathway signaling.
1.4404e-235	0.525414	0.952	0.848	1.50853e-231	2	cype	FBgn0015031	cyclope	20190307	cyclope (cype) encodes a cytochrome c oxidase subunit VIc homolog acting as an enhancer of dpp pathway phenotypes. It is involved in hair and cell growth and in ommatidia development.
2.4319e-234	0.754728	0.358	0.138	2.54693e-230	2	Nckx30C	FBgn0028704	Nckx30C	-	Contributions welcome.
1.78876e-233	0.849723	0.501	0.237	1.87337e-229	2	CG43737	FBgn0263994	-	-	Contributions welcome.
1.71755e-232	0.730728	0.614	0.325	1.79879e-228	2	OtopLa	FBgn0259994	Otopetrin-like a	-	Contributions welcome.
2.06717e-232	0.748168	0.297	0.103	2.16494e-228	2	CG42750	FBgn0261804	-	-	Contributions welcome.
1.34878e-228	0.648604	0.658	0.352	1.41258e-224	2	SK	FBgn0029761	small conductance calcium-activated potassium channel	-	Contributions welcome.
6.53218e-228	0.749894	0.373	0.15	6.84115e-224	2	NaCP60E	FBgn0085434	Na channel protein 60E	20190228	Na channel protein 60E (NaCP60E) encodes a voltage-gated calcium-selective cation channel that likely modulates the stability of neural circuits, particularly under environmental stresses.
1.9917e-226	0.838551	0.331	0.128	2.0859e-222	2	lncRNA:alphagamma-element:CR32865
3.03931e-226	0.723655	0.356	0.14	3.18307e-222	2	GABA-B-R1	FBgn0260446	metabotropic GABA-B receptor subtype 1	20190711	metabotropic GABA-B receptor subtype 1 (GABA-B-R1) encodes a receptor involved in G protein-coupled receptor and gamma-aminobutyric acid signaling pathways.
1.09532e-223	0.595201	0.912	0.743	1.14713e-219	2	CG7630	FBgn0040793	-	-	Contributions welcome.
1.84829e-223	0.738181	0.359	0.143	1.93571e-219	2	VhaM9.7-a	FBgn0035521	Vacuolar H[+] ATPase M9.7 subunit a	-	Contributions welcome.
2.09052e-223	0.734964	0.303	0.109	2.1894e-219	2	TM4SF	FBgn0020372	Transmembrane 4 superfamily	-	Contributions welcome.
7.42221e-221	0.670202	0.57	0.291	7.77328e-217	2	Pfk	FBgn0003071	Phosphofructokinase	-	Contributions welcome.
7.97873e-220	1.01624	0.331	0.13	8.35612e-216	2	Pvf3	FBgn0085407	PDGF- and VEGF-related factor 3	20190228	PDGF- and VEGF-related factor 3 (Pvf3) encodes a ligand for the receptor tyrosine kinase encoded by Pvr. It has roles in embryonic plasmatocyte survival and migration, and in the proliferation of adult midgut intestinal stem cells.
1.12169e-219	0.560685	0.603	0.306	1.17475e-215	2	Pkc53E	FBgn0003091	Protein C kinase 53E	-	Contributions welcome.
2.51395e-217	0.618116	0.953	0.842	2.63286e-213	2	mt:ATPase6	FBgn0013672	mitochondrial ATPase subunit 6	20190314	mitochondrial ATPase subunit 6 (mt:ATPase6) encodes a mitochondrial inner transmembrane protein that is key for oxidative phosphorylation. It couples hydrogen ion transport to ATP synthesis functioning as part of the ATP synthase.
3.36851e-217	0.649694	0.748	0.459	3.52784e-213	2	cpx	FBgn0041605	complexin	20190307	complexin (cpx) encodes a presynaptic cytosolic protein that regulates SNARE complex assembly and fuction. It has both positive and negative roles in synaptic transmission, serving as the synaptic vesicle fusion clamp and as an activator of evoked release.
2.19528e-215	0.56901	0.912	0.695	2.29912e-211	2	sm	FBgn0003435	smooth	20190314	smooth (sm) encodes an RNA binding, heterogeneous nuclear ribonucleoprotein involved in axon guidance, mRNA processing, chemosensation, determination of lifespan and feeding behavior.
7.89941e-212	0.727726	0.277	0.098	8.27305e-208	2	CG42337	FBgn0259239	-	-	Contributions welcome.
2.19308e-211	0.66316	0.781	0.501	2.29681e-207	2	bru3	FBgn0264001	bruno 3	20190919	bruno 3 (bru3) encodes an RNA binding protein that binds to the EDEN element and mediates maternal mRNA translational repression.
1.76943e-207	0.73799	0.254	0.086	1.85312e-203	2	jus	FBgn0039647	julius seizure	20181108	julius seizure (jus) encodes a two-transmembrane domain protein expressed in selected neurons in the optic lobe, subesophageal and thoracic-abdominal ganglia. It is mainly localized to axons and its developmental expression prevents epileptogenesis.
1.89281e-207	0.856379	0.354	0.146	1.98234e-203	2	5-HT1A	FBgn0004168	5-hydroxytryptamine (serotonin) receptor 1A	20190926	5-hydroxytryptamine (serotonin) receptor 1A (5-HT1A) encodes a 5-hydroxytryptamine (serotonin) GPCR that belongs to the Class A GPCR family. They bind and transmit the signal from the neurotransmitter 5-HT (serotonin). The family can be subdivided into several subclasses based on pharmacology, signal transduction and structure. There are 5 genes encoding serotonin receptors in the Drosophila mela…
3.11067e-206	0.634312	0.719	0.43	3.2578e-202	2	lncRNA:CR31451
1.25766e-205	0.621862	0.605	0.326	1.31715e-201	2	GluRIB	FBgn0264000	Glutamate receptor IB	-	Contributions welcome.
2.92323e-204	0.576284	0.868	0.643	3.0615e-200	2	mei-P26	FBgn0026206	meiotic P26	20190711	meiotic P26 (mei-P26) encodes a protein involved in meiosis, germline differentiation and spermatogenesis.
1.84312e-203	0.625852	0.698	0.418	1.9303e-199	2	dpr9	FBgn0038282	defective proboscis extension response 9	-	Contributions welcome.
1.19936e-202	0.706781	0.789	0.56	1.25609e-198	2	mt:ND4	FBgn0262952	mitochondrial NADH-ubiquinone oxidoreductase chain 4	-	Contributions welcome.
6.02224e-202	0.705445	0.611	0.34	6.3071e-198	2	CG13954	FBgn0033405	-	-	Contributions welcome.
5.84087e-200	0.703647	0.568	0.309	6.11715e-196	2	Pgk	FBgn0250906	Phosphoglycerate kinase	20190926	Phosphoglycerate kinase (Pgk) encodes an enzyme involved in myoblast fusion.
1.01812e-197	0.658697	0.377	0.161	1.06628e-193	2	Hsp67Bc	FBgn0001229	Heat shock gene 67Bc	20180913	Heat shock gene 67Bc (Hsp67Bc) encodes a small heat shock protein (hsp) that binds to the product encoded by stv to regulate protein lipidation. The product of Hsp67Bc also induces the phosphorylation of eIF2alpha protein and stimulates autophagy, thereby facilitating the clearance of misfolded proteins. Hsp67Bc expression can be regulated by the product of pcm.
7.67973e-197	0.68173	0.668	0.402	8.04299e-193	2	PyK	FBgn0267385	Pyruvate kinase	20190926	Pyruvate kinase (PyK) encodes an enzyme involved in muscle development, glycolysis and glucose homeostasis.
1.44812e-195	0.670991	0.228	0.075	1.51662e-191	2	CG14762	FBgn0033250	-	-	Contributions welcome.
9.68304e-195	0.7046	0.428	0.2	1.0141e-190	2	Mid1	FBgn0053988	Mid1	-	Contributions welcome.
3.85395e-194	0.688076	0.438	0.205	4.03624e-190	2	CG42450	FBgn0259927	-	-	Contributions welcome.
9.69094e-194	0.699904	0.205	0.063	1.01493e-189	2	dpr20	FBgn0035170	defective proboscis extension response 20	-	Contributions welcome.
3.42887e-193	0.378469	0.577	0.295	3.59106e-189	2	CG2269	FBgn0033484	-	-	Contributions welcome.
1.80009e-192	0.771604	0.613	0.369	1.88523e-188	2	mt:ND5	FBgn0013684	mitochondrial NADH-ubiquinone oxidoreductase chain 5	-	Contributions welcome.
2.56182e-192	0.716655	0.167	0.046	2.683e-188	2	CG8861	FBgn0037676	-	-	Contributions welcome.
3.56725e-192	0.727966	0.328	0.133	3.73598e-188	2	CG15765	FBgn0029814	-	-	Contributions welcome.
1.60112e-191	0.664045	0.431	0.202	1.67685e-187	2	RhoGAP100F	FBgn0039883	Rho GTPase activating protein at 100F	-	Contributions welcome.
6.92138e-190	0.43211	0.966	0.847	7.24876e-186	2	shep	FBgn0052423	alan shepard	20190314	alan shepard (shep) encodes an evolutionarily conserved RNA/DNA binding protein that regulates alternative splicing and gypsy insulator activities. It regulates neural development during the embryonic and larval stages, and neuronal remodeling during metamorphosis.
1.36732e-189	0.635648	0.222	0.073	1.43199e-185	2	CG42540	FBgn0260657	-	-	Contributions welcome.
1.71272e-188	0.69385	0.283	0.109	1.79373e-184	2	AcCoAS	FBgn0012034	Acetyl Coenzyme A synthase	-	Contributions welcome.
2.42508e-188	0.664815	0.493	0.246	2.53978e-184	2	GluClalpha	FBgn0024963	GluClalpha	-	Contributions welcome.
7.25225e-187	0.626146	0.381	0.167	7.59529e-183	2	Syn	FBgn0004575	Synapsin	20190314	Synapsin (Syn) encodes a phosphoprotein associated with synaptic vesicles. It interacts with the endocytic scaffolding protein encoded by Dap160. Phosphorylation of synapsin at serine 6 is required for associative short-term learning/memory and short-term olfactory habituation. It is important for outgrowth of synaptic boutons at the larval neuromuscular junction.
1.16146e-186	0.635066	0.312	0.124	1.21639e-182	2	CG16779	FBgn0037698	-	-	Contributions welcome.
2.75484e-186	0.500295	0.8	0.524	2.88514e-182	2	Ank2	FBgn0261788	Ankyrin 2	20190307	Ankyrin 2 (Ank2) encodes a cytoskeletal binding protein required for proper function of the product of beta-Spec via direct interaction. It contributes to the regulation of short-term memory, sound perception, microtubule cytoskeleton and neuromuscular junction development and synapsis.
4.59157e-186	0.734649	0.471	0.245	4.80876e-182	2	Cyt-c-p	FBgn0284248	Cytochrome c proximal	-	Contributions welcome.
2.21683e-184	0.681547	0.344	0.146	2.32169e-180	2	Syn1	FBgn0037130	Syntrophin-like 1	20190321	Syntrophin-like 1 (Syn1) encodes an adaptor protein associated with the Dystrophin glycoprotein complex that recruits different signaling components, including the product of Nos in neurons. Dystrophin-Syn1-neuronal Nos signaling via histone modifications regulates gene expression, including expression of miRNAs, and adapts cellular homeostasis, which is compromised under stress and dystrophic co…
1.89631e-183	0.64786	0.497	0.254	1.98601e-179	2	CG7781	FBgn0032021	-	-	Contributions welcome.
4.45955e-183	0.723685	0.571	0.326	4.67048e-179	2	CG32264	FBgn0052264	-	-	Contributions welcome.
1.25388e-181	0.811417	0.335	0.144	1.31319e-177	2	Dscam4	FBgn0263219	Down syndrome cell adhesion molecule 4	20190516	Down syndrome cell adhesion molecule 4 (Dscam4) one of four Dscam paralogs in the D. melanogaster genome. It encodes a homophilic cell adhesion molecule that regulates interactions between dendrites and axons in the visual system.
2.11912e-180	0.62662	0.542	0.29	2.21935e-176	2	CanA-14F	FBgn0267912	Calcineurin A at 14F	-	Contributions welcome.
3.72053e-180	0.836697	0.297	0.12	3.89651e-176	2	beat-Ic	FBgn0028644	beaten path Ic	20190912	beaten path Ic (beat-Ic) encodes a protein involved in axon guidance.
2.83235e-178	0.672273	0.288	0.113	2.96632e-174	2	Nlg3	FBgn0083963	Neuroligin 3	20190314	Neuroligin 3 (Nlg3) encodes a synaptic adhesion molecule involved in synapse formation and synaptic transmission.
2.46369e-176	0.877016	0.281	0.111	2.58022e-172	2	CCAP-R	FBgn0039396	Crustacean cardioactive peptide receptor	-	Contributions welcome.
9.2949e-175	0.658843	0.257	0.095	9.73455e-171	2	Dop2R	FBgn0053517	Dopamine 2-like receptor	20190307	Dopamine 2-like receptor (Dop2R) encodes a G protein-coupled receptor that is activated by dopamine. Postulated Dop2R-mediated functions include regulation of: aggression, cardiac function, feeding, levels of juvenile hormone and 20-hydroxyecdysone, lifespan, locomotor activity, nocturnal activity, olfactory associative learning, response to stress, sleep and sucrose acceptance.
1.54884e-174	0.524889	0.932	0.805	1.6221e-170	2	mt:Cyt-b	FBgn0013678	mitochondrial Cytochrome b	-	Contributions welcome.
1.67698e-174	0.606973	0.657	0.393	1.7563e-170	2	CG7646	FBgn0036926	-	-	Contributions welcome.
3.30537e-174	0.653914	0.287	0.115	3.46171e-170	2	Ric	FBgn0265605	Ras-related protein interacting with calmodulin	20190314	Ras-related protein interacting with calmodulin (Ric) encodes a Ras-like GTPase that influences p38 signaling. It functions to promote tolerance to a variety of stresses.
2.44015e-173	0.62915	0.404	0.187	2.55557e-169	2	dpr10	FBgn0052057	defective proboscis extension response 10	-	Contributions welcome.
1.40336e-172	0.659902	0.305	0.126	1.46974e-168	2	CG3961	FBgn0036821	-	-	Contributions welcome.
1.82811e-170	0.723049	0.435	0.221	1.91458e-166	2	CG46385	FBgn0286778	-	-	Contributions welcome.
9.01217e-170	0.656897	0.216	0.075	9.43845e-166	2	Calx	FBgn0013995	Na/Ca-exchange protein	20190912	Na/Ca-exchange protein (Calx) encodes a Na-Ca exchanger involved in phototransduction and response to endoplasmic reticulum stress.
3.39084e-169	0.612414	0.443	0.219	3.55123e-165	2	CG17816	FBgn0037525	-	-	Contributions welcome.
4.23699e-169	0.618763	0.402	0.19	4.4374e-165	2	cac	FBgn0263111	cacophony	20190307	cacophony (cac) encodes the primary structural subunit of a voltage-gated calcium channel, which is located at presynaptic active zones. It functions in evoked neurotransmitter release at neuromuscular synapses. It contributes to male courtship behavior and a wide range of neurophysiological processes.
5.70479e-169	0.69903	0.231	0.083	5.97462e-165	2	mGluR	FBgn0019985	metabotropic Glutamate Receptor	-	Contributions welcome.
1.05511e-167	0.672181	0.284	0.114	1.10502e-163	2	unc-13-4A	FBgn0035756	unc-13-4A	-	Contributions welcome.
2.36941e-167	0.540507	0.16	0.046	2.48148e-163	2	CG31808	FBgn0062978	-	-	Contributions welcome.
1.15905e-166	0.701558	0.175	0.054	1.21387e-162	2	beat-Ib	FBgn0028645	beaten path Ib	-	Contributions welcome.
4.46276e-166	0.552359	0.764	0.518	4.67385e-162	2	Vha16-1	FBgn0262736	Vacuolar H[+] ATPase 16kD subunit 1	20190926	Vacuolar H[+] ATPase 16kD subunit 1 (Vha16-1) encodes the proteolipid component of V-ATPase, which is a multi-functional channel protein. It contributes to vesicle-membrane fusion, hydrophilic molecule transport and intercellular communication.
1.7115e-164	0.571168	0.159	0.046	1.79245e-160	2	Nlg4	FBgn0083975	Neuroligin 4	20190314	Neuroligin 4 (Nlg4) encodes a synaptic adhesion molecule involved in synapse formation and synaptic transmission.
2.55417e-164	0.368917	0.736	0.447	2.67499e-160	2	dysc	FBgn0264006	dyschronic	20190307	dyschronic (dysc) encodes a protein that regulates the localization of the calcium-activated potassium channel encoded by slo. The product of dysc impacts circadian locomotor patterns, synaptic morphology, active zone structure, and both spontaneous and evoked neurotransmitter release.
3.10374e-163	0.690711	0.438	0.227	3.25055e-159	2	eIF4EHP	FBgn0053100	eukaryotic translation initiation factor 4E homologous protein	20190307	eukaryotic translation initiation factor 4E homologous protein (eIF4EHP) encodes a protein that binds the 7-methyl-guanosine cap structure of mRNA and functions as a negative regulator of translation. The product of eIF4EHP contributes to embryonic patterning by negatively regulating translation of the products of cad and hb, and is also implicated in regulating ecdysone biosynthesis.
2.88239e-162	0.638848	0.32	0.141	3.01872e-158	2	CG3662	FBgn0031285	-	-	Contributions welcome.
3.62155e-162	1.2056	0.159	0.048	3.79285e-158	2	DIP-zeta	FBgn0051708	Dpr-interacting protein zeta	-	Contributions welcome.
2.48925e-161	0.641801	0.148	0.042	2.60699e-157	2	spab	FBgn0033358	space blanket	-	Contributions welcome.
2.62818e-161	0.548925	0.438	0.214	2.75249e-157	2	Rim	FBgn0053547	Rab3 interacting molecule	20181115	Rab3 interacting molecule (Rim) encodes a scaffolding protein at the synaptic active zone, with important roles in promoting neurotransmitter release.
6.3247e-161	0.581074	0.33	0.144	6.62386e-157	2	CG43778	FBgn0264308	-	-	Contributions welcome.
2.85384e-160	0.577075	0.648	0.4	2.98883e-156	2	Vha13	FBgn0283536	Vacuolar H[+] ATPase 13kD subunit	-	Contributions welcome.
6.44546e-160	0.561039	0.464	0.238	6.75033e-156	2	Pkc98E	FBgn0003093	Protein C kinase 98E	20180920	Protein C kinase 98E (Pkc98E) encodes a serine-threonine protein kinase activated by calcium, membrane translocation and lipids (such as diacylglycerol and phorbol ester). Pkc98E product controls cytoskeleton by negatively regulating the F-actin bundling protein encoded by sn.
2.09093e-158	0.564964	0.276	0.111	2.18983e-154	2	nwk	FBgn0263456	nervous wreck	20190516	nervous wreck (nwk) encodes a membrane- and actin cytoskeleton-remodeling protein that localizes to presynaptic periactive zones. It regulates the traffic of synaptic vesicles and synaptic growth-regulating endosomal cargoes such as BMP receptors.
5.70556e-158	0.600881	0.538	0.301	5.97543e-154	2	miple1	FBgn0027111	midkine and pleiotrophin 1	20190314	midkine and pleiotrophin 1 (miple1) encodes a small secreted protein that binds Heparin and is closely related at the amino acid sequence to the product of miple2. It is mainly expressed in the developing CNS.
1.82111e-156	0.558591	0.224	0.082	1.90725e-152	2	Tob	FBgn0028397	Transducer of ERBB2	20190919	Tob (Tob) encodes a protein involved in long-term memory.
9.13548e-153	0.610757	0.86	0.716	9.56759e-149	2	trv	FBgn0085391	trivet	-	Contributions welcome.
1.05685e-152	0.535819	0.16	0.049	1.10684e-148	2	jef	FBgn0033958	jet fuel	-	Contributions welcome.
3.00081e-151	0.558042	0.342	0.155	3.14275e-147	2	Rab3	FBgn0005586	Rab3	20180913	Rab3 (Rab3) encodes a member of a large family of Ras-like small GTPases. Localized primarily at the synapse, Rab3 product is involved in mechanisms that control synaptic development and function, including the regulation of active zone protein composition at the neuromuscular junction.
4.78378e-151	0.564187	0.334	0.151	5.01005e-147	2	Vha68-1	FBgn0265262	Vacuolar H[+] ATPase 68kD subunit 1	-	Contributions welcome.
5.4594e-151	0.649445	0.638	0.402	5.71763e-147	2	scrt	FBgn0004880	scratch	20190711	scratch (scrt) encodes a zinc finger C2H2 transcription factor involved in the negative regulation of genes promoting non-neuronal cell fates.
1.96088e-148	0.525128	0.241	0.093	2.05363e-144	2	Shab	FBgn0262593	Shaker cognate b	20190314	Shaker cognate b (Shab) encodes a member of the Sh family and the structural alpha subunit of a delayed rectifier K[+] channel (Kv2). The product of Shab channel functions to regulate excitability in neurons and muscles, and transmitter release.
2.2396e-148	0.614788	0.395	0.196	2.34553e-144	2	nAChRalpha1	FBgn0000036	nicotinic Acetylcholine Receptor alpha1	20180906	nicotinic Acetylcholine Receptor alpha1 (nAChRalpha1) encodes a subunit of the nicotinic acetylcholine receptor, a pentameric neurotransmitter-gated ion channel.
5.85087e-147	0.477415	0.147	0.044	6.12761e-143	2	Scgalpha	FBgn0032013	Sarcoglycan alpha	-	Contributions welcome.
1.00877e-145	0.600474	0.145	0.044	1.05649e-141	2	fred	FBgn0051774	friend of echinoid	20190919	friend of echinoid (fred) encodes a protein involved in cuticle biosynthesis and ommatidial rotation.
2.9565e-145	0.578896	0.529	0.306	3.09634e-141	2	Rtnl1	FBgn0053113	Reticulon-like1	20181115	Reticulon-like1 (Rtnl1) encodes a reticulon family member, with predicted intramembrane hairpin domains that can insert into the cytosolic face of the endoplasmic reticulum (ER), thereby curving it and promoting ER tubule formation. It is enriched on tubular ER, including axons and egg chamber fusomes.
1.91868e-144	0.566872	0.562	0.327	2.00943e-140	2	wry	FBgn0051665	weary	20190912	weary (wry) encodes a ligand for the receptor encoded by N. It is involved in the Notch signaling pathway and normal heart function.
2.24342e-144	0.530154	0.583	0.34	2.34954e-140	2	Pde9	FBgn0259171	Phosphodiesterase 9	20190314	Phosphodiesterase 9 (Pde9) encodes a putative phosphodiesterase expressed in Malpighian tubules and involved in neurogenesis.
4.49995e-144	0.746178	0.405	0.206	4.7128e-140	2	SPR	FBgn0029768	Sex peptide receptor	-	Contributions welcome.
1.63479e-143	0.579198	0.18	0.061	1.71212e-139	2	CG45002	FBgn0266354	-	-	Contributions welcome.
2.45378e-142	0.493443	0.729	0.476	2.56984e-138	2	Appl	FBgn0000108	beta amyloid protein precursor-like	-	Contributions welcome.
1.4236e-141	0.629855	0.23	0.09	1.49093e-137	2	CG42541	FBgn0260658	-	-	Contributions welcome.
2.82819e-141	0.613446	0.206	0.076	2.96197e-137	2	Octbeta1R	FBgn0038980	Octopamine beta1 receptor	-	Contributions welcome.
8.12768e-141	0.530686	0.725	0.509	8.51212e-137	2	Ggamma1	FBgn0004921	G protein gamma 1	20190307	G protein gamma 1 (Ggamma1) encodes a protein involved in the G-protein coupled receptor signaling pathway. Ggamma1-product regulates actomyosin dynamics and contributes to heart morphogenesis, asymmetric neuroblast division and convergent extension movements during gastrulation.
2.05227e-140	0.56541	0.246	0.1	2.14935e-136	2	Syt7	FBgn0039900	Synaptotagmin 7	-	Contributions welcome.
2.07595e-140	0.558644	0.332	0.154	2.17414e-136	2	CG31030	FBgn0051030	-	-	Contributions welcome.
1.30788e-138	0.485678	0.165	0.054	1.36974e-134	2	CG1909	FBgn0039911	-	-	Contributions welcome.
6.03456e-138	0.71964	0.227	0.091	6.32e-134	2	shakB	FBgn0085387	shaking B	-	Contributions welcome.
1.084e-137	0.810644	0.294	0.133	1.13528e-133	2	AstC-R2	FBgn0036789	Allatostatin C receptor 2	20190801	Allatostatin C receptor 2 (AstC-R2) encodes G-protein coupled receptor for the neuropeptide encoded by AstC.
1.41865e-137	0.577137	0.189	0.068	1.48576e-133	2	beat-VII	FBgn0250908	beaten path VII	-	Contributions welcome.
2.01169e-137	0.516331	0.17	0.057	2.10684e-133	2	Eip78C	FBgn0004865	Ecdysone-induced protein 78C	-	Contributions welcome.
9.27991e-137	0.518331	0.45	0.242	9.71885e-133	2	Tsp96F	FBgn0027865	Tetraspanin 96F	-	Contributions welcome.
2.22165e-136	0.827949	0.228	0.091	2.32673e-132	2	Gfrl	FBgn0262869	Glial cell line-derived neurotrophic family receptor-like	-	Contributions welcome.
5.76514e-136	0.648082	0.58	0.371	6.03783e-132	2	mt:ND1	FBgn0013679	mitochondrial NADH-ubiquinone oxidoreductase chain 1	-	Contributions welcome.
3.99461e-135	0.554302	0.307	0.141	4.18355e-131	2	mmd	FBgn0259110	mind-meld	-	Contributions welcome.
1.23723e-134	0.533291	0.206	0.078	1.29575e-130	2	Tsp42Ej	FBgn0033132	Tetraspanin 42Ej	20190314	Tetraspanin 42Ej (Tsp42Ej) encodes a lysosomal member protein required for the degradation of endocytosed rhodopsin. It prevents light-induced retinal degeneration.
1.33986e-134	0.462261	0.471	0.252	1.40324e-130	2	brp	FBgn0259246	bruchpilot	20190307	bruchpilot (brp) encodes a cytoskeletal protein critical for structural integrity of electron-dense projection (T-bar) at pre-active zones. It contributes to Ca[2+] channel clustering, size regulation of the synaptic vesicle readily releaseable pool and anesthesia-resistant memory formation.
9.80746e-134	0.557572	0.699	0.486	1.02714e-129	2	RNASEK	FBgn0262116	Ribonuclease kappa	20190516	Ribonuclease kappa (RNASEK) encodes a protein involved in clathrin-mediated endocytosis of large cargo, such as viruses.
2.40439e-132	0.572806	0.208	0.08	2.51812e-128	2	Cow	FBgn0039054	Carrier of Wingless	20190307	Carrier of Wingless (Cow) encodes a secreted heparan sulfate proteoglycan that binds the product of wg and increases its extracellular mobility. The binding with the ligand encoded by wg is dependent on heparan sulfate modification of the product of Cow.
2.71847e-132	0.563257	0.17	0.059	2.84706e-128	2	dpr21	FBgn0260995	defective proboscis extension response 21	-	Contributions welcome.
1.98867e-131	0.50856	0.368	0.181	2.08274e-127	2	tipE	FBgn0003710	temperature-induced paralytic E	-	Contributions welcome.
5.53405e-131	0.555299	0.208	0.08	5.79581e-127	2	CG31324	FBgn0051324	-	-	Contributions welcome.
1.04639e-130	0.477227	0.566	0.331	1.09589e-126	2	CG31140	FBgn0051140	-	-	Contributions welcome.
1.93729e-130	0.523768	0.177	0.063	2.02893e-126	2	CG5890	FBgn0039380	-	-	Contributions welcome.
2.24779e-130	0.567591	0.557	0.346	2.35411e-126	2	ND-B14	FBgn0033570	NADH dehydrogenase (ubiquinone) B14 subunit	-	Contributions welcome.
1.12206e-128	0.599463	0.36	0.18	1.17514e-124	2	dpr17	FBgn0051361	defective proboscis extension response 17	-	Contributions welcome.
1.51932e-128	0.484105	0.206	0.079	1.59119e-124	2	CG7378	FBgn0030976	-	-	Contributions welcome.
2.06392e-127	0.482381	0.797	0.6	2.16154e-123	2	Bsg	FBgn0261822	Basigin	20190307	Basigin (Bsg) encodes an IgG family glycoprotein that promotes cytoskeletal rearrangements and lamellipodia formation in cultured insect cells. It contributes to photoreceptor cell morphogenesis, sarcomere organization and spermatid development.
4.9995e-127	0.463109	0.742	0.525	5.23598e-123	2	cpo	FBgn0263995	couch potato	20190307	couch potato (cpo) is most strongly expressed in nuclei of the central and peripheral nervous systems and the ring gland, where its product may regulate gene transcription to control complex neurological and neuroendocrine functions. It is required for normal synaptic transmission, climate adaptation, olfaction, diapause and behavioral responses.
1.26377e-125	0.414778	0.394	0.199	1.32354e-121	2	amon	FBgn0023179	amontillado	20180920	amontillado (amon) encodes a member of the Prohormone Convertase (PC) family of proteolytic enzymes. PCs generally recognize conserved basic amino acid sequences within protein precursors to direct catalysis of specific cleavage. amon product directly cleaves sli protein and may also target the propeptide encoded by Akh. It is also required for the production of bioactive neuropeptide hormones (e…
7.492e-124	0.51823	0.527	0.314	7.84637e-120	2	tutl	FBgn0010473	turtle	20190314	turtle (tutl) encodes an Ig-superfamily transmembrane protein. Its roles include axonal tiling, dendrite self-avoidance, axonal pathfinding and coordinated motor control.
2.08157e-123	0.477963	0.163	0.057	2.18003e-119	2	SLO2	FBgn0261698	slowpoke 2	20190801	slowpoke 2 (SLO2) encodes a channel involved in potassium ion transmembrane transport.
4.55743e-123	0.489755	0.655	0.432	4.773e-119	2	unc-13	FBgn0025726	unc-13	20190919	unc-13 (unc-13) encodes a protein involved in synaptic vesicle exocytosis.
3.05548e-122	0.478261	0.442	0.241	3.2e-118	2	unc-104	FBgn0267002	uncoordinated-104	-	Contributions welcome.
4.37578e-122	0.545878	0.341	0.171	4.58275e-118	2	GlyP	FBgn0004507	Glycogen phosphorylase	-	Contributions welcome.
3.80476e-121	0.595474	0.22	0.091	3.98473e-117	2	Ca-alpha1T	FBgn0264386	Ca[2+]-channel protein alpha[[1]] subunit T	20190926	Ca[2+]-channel protein alpha[[1]] subunit T (Ca-alpha1T) encodes an alpha 1 subunit of a T-type like voltage gated calcium channel. It mediates a low voltage activated transient calcium current in antennal lobe projection neurons and wing motoneurons that is sensitive to amiloride.
2.11242e-120	0.488488	0.191	0.073	2.21234e-116	2	Gs1	FBgn0001142	Glutamine synthetase 1	20180913	Glutamine synthetase 1 (Gs1) encodes the mitochondrial enzyme that uses glutamate and ammonia as substrates to synthesize glutamine, which is a precursor of purine and pyrimidine synthesis. An adequate level of maternally supplied Gs1 product activity is necessary in the early embryonic development. High level of glutamine in mitochondria causes megamitochondrial formation in cells.
7.45394e-120	0.474118	0.212	0.085	7.80651e-116	2	OtopLc	FBgn0259150	Otopetrin-like c	-	Contributions welcome.
3.43758e-118	0.257978	0.539	0.312	3.60018e-114	2	jdp	FBgn0027654	jdp	-	Contributions welcome.
5.82287e-118	0.4786	0.321	0.157	6.09829e-114	2	Sep4
8.96162e-118	0.537858	0.238	0.103	9.3855e-114	2	orb2	FBgn0264307	orb2	-	Contributions welcome.
1.60005e-117	0.386041	0.846	0.652	1.67573e-113	2	Msp300	FBgn0261836	Muscle-specific protein 300 kDa	20190314	Muscle-specific protein 300 kDa (Msp300) encodes a Nesprin-like protein that is required for proper positioning of muscle nuclei, mitochondria, and neuromuscular junction.
4.56016e-117	0.493508	0.196	0.077	4.77585e-113	2	dpr8	FBgn0052600	defective proboscis extension response 8	-	Contributions welcome.
6.98338e-117	0.508796	0.666	0.456	7.31369e-113	2	COX4	FBgn0032833	Cytochrome c oxidase subunit 4	20190912	Cytochrome c oxidase subunit 4 (COX4) encodes a subunit of the cytochrome-c oxidase. It is involved in cell proliferation and golgi structural organisation.
7.20792e-117	0.458063	0.848	0.691	7.54885e-113	2	COX7C	FBgn0040773	Cytochrome c oxidase subunit 7C	20190919	Cytochrome c oxidase subunit 7C (COX7C) encodes a negative regulator of neuroblast proliferation.
9.80281e-117	0.552146	0.324	0.164	1.02665e-112	2	Cals	FBgn0039928	Calsyntenin-1	-	Contributions welcome.
1.53659e-116	0.464204	0.332	0.165	1.60927e-112	2	CG11883	FBgn0033538	-	-	Contributions welcome.
2.08257e-116	0.519084	0.443	0.251	2.18107e-112	2	cdc14	FBgn0031952	cell division cycle 14	-	Contributions welcome.
1.22163e-115	0.564791	0.254	0.117	1.27941e-111	2	Cmpk	FBgn0028833	Cytidine/uridine monophosphate kinase 1	20190919	Dak1 (Dak1) encodes a mitochondrial pyrimidine nucleoside monophosphate kinase with cytidylate kinase and uridylate kinase activity.
2.77287e-115	0.525667	0.418	0.235	2.90403e-111	2	Vha36-1	FBgn0022097	Vacuolar H[+] ATPase 36kD subunit 1	-	Contributions welcome.
2.87261e-115	0.396315	0.764	0.531	3.00848e-111	2	CG12991	FBgn0030847	-	-	Contributions welcome.
6.10085e-113	0.52577	0.18	0.069	6.38942e-109	2	cmpy	FBgn0037015	crimpy	-	Contributions welcome.
7.05839e-113	0.419384	0.647	0.431	7.39225e-109	2	MESK2	FBgn0043070	Misexpression suppressor of KSR 2	-	Contributions welcome.
1.42762e-112	0.459436	0.569	0.352	1.49515e-108	2	sdt	FBgn0261873	stardust	20190314	stardust (sdt) encodes membrane-associated guanylate kinase (MAGUK) protein involved in the maintenance of apico-basal cell polarity and the organization of zonula adherens.
1.76709e-112	0.529205	0.602	0.405	1.85068e-108	2	Sdc	FBgn0010415	Syndecan	20190314	Syndecan (Sdc) encodes a transmembrane heparan sulfate proteoglycan. It binds to the products of sli and robo1 to regulate axon guidance at the CNS midline, and it cooperates with the product of Lar to promote synapse growth at the larval neuromuscular junction.
2.19838e-112	0.359	0.781	0.558	2.30236e-108	2	dnc	FBgn0000479	dunce	20190321	dunce (dnc) encodes a cAMP-specific phosphodiesterase, responsible for cAMP degradation. dnc product plays a pivotal role in neurological and behavioral plasticity including synaptic development and function, learning and courtship. The product of dnc is also known to affect regulation of several developmental processes such as oogenesis.
2.34071e-111	0.497531	0.16	0.058	2.45142e-107	2	CG13995	FBgn0031770	-	-	Contributions welcome.
4.04859e-110	0.441132	0.241	0.106	4.24009e-106	2	CG42322	FBgn0259222	-	-	Contributions welcome.
1.54531e-109	0.366812	0.487	0.279	1.6184e-105	2	Pka-R2	FBgn0022382	Protein kinase, cAMP-dependent, regulatory subunit type 2	-	Contributions welcome.
3.83113e-109	0.541184	0.463	0.282	4.01235e-105	2	CG44242	FBgn0265177	-	-	Contributions welcome.
6.11907e-109	0.611672	0.197	0.081	6.4085e-105	2	AstA-R1	FBgn0266429	Allatostatin A receptor 1	20190801	Allatostatin A receptor 1 (AstA-R1) encodes a G-protein coupled receptor for the neuropeptide encoded by AstA.
4.43198e-108	0.515712	0.205	0.086	4.64162e-104	2	CG1695	FBgn0031116	-	-	Contributions welcome.
8.1717e-108	0.609875	0.184	0.074	8.55823e-104	2	CG13229	FBgn0033579	-	-	Contributions welcome.
2.23671e-107	0.497323	0.668	0.473	2.3425e-103	2	COX5B	FBgn0031830	Cytochrome c oxidase subunit 5B	-	Contributions welcome.
2.57315e-107	0.420104	0.49	0.285	2.69486e-103	2	pasha	FBgn0039861	partner of drosha	20190919	partner of drosha (pasha) encodes a protein involved in oogenesis and miRNA processing.
2.61343e-107	0.548929	0.174	0.068	2.73704e-103	2	Mp	FBgn0260660	Multiplexin	20190314	Multiplexin (Mp) encodes a Collagen XV/XVIII type protein that functions in motor axon pathfinding. It is required for normal calcium channel abundance, presynaptic calcium influx, and neurotransmitter release.
7.13731e-107	0.489767	0.205	0.086	7.47491e-103	2	CG42594	FBgn0260971	-	-	Contributions welcome.
1.0606e-105	0.498838	0.257	0.12	1.11077e-101	2	nAChRalpha7	FBgn0086778	nicotinic Acetylcholine Receptor alpha7	20190228	nicotinic Acetylcholine Receptor alpha7 (nAChRalpha7) encodes a subunit of the nicotinic acetylcholine receptor, a pentameric neurotransmitter-gated ion channel.
3.76163e-105	0.437596	0.478	0.285	3.93956e-101	2	Pgi	FBgn0003074	Phosphoglucose isomerase	20190912	Phosphoglucose isomerase (Pgi) encodes an enzyme involved in glucose homeostasis.
8.72749e-105	0.507167	0.257	0.121	9.1403e-101	2	Pgm1	FBgn0003076	Phosphoglucose mutase 1	-	Contributions welcome.
3.31771e-104	0.417023	0.846	0.69	3.47464e-100	2	Neb-cGP	FBgn0083167	Neb-cGP	-	Contributions welcome.
5.9107e-104	0.482745	0.368	0.2	6.19028e-100	2	Rdh	FBgn0064227	Red herring	-	Contributions welcome.
1.00947e-103	0.530441	0.216	0.094	1.05721e-99	2	side	FBgn0016061	sidestep	20190314	sidestep (side) encodes a transmembrane protein of the immunoglobulin superfamily that is expressed in a defined spatiotemporal pattern in glial cells, sensory neurons and muscles. It functions as an attractive guidance cue to guide motor axons to their target regions.
3.98148e-103	0.548936	0.228	0.104	4.16981e-99	2	Gs1l	FBgn0019982	GS1-like	-	Contributions welcome.
4.2547e-103	0.458032	0.264	0.125	4.45595e-99	2	dpr7	FBgn0053481	defective proboscis extension response 7	-	Contributions welcome.
1.81206e-102	0.449212	0.193	0.08	1.89777e-98	2	mAChR-A	FBgn0000037	muscarinic Acetylcholine Receptor, A-type	-	Contributions welcome.
8.60856e-102	0.411569	0.845	0.675	9.01575e-98	2	UQCR-Q	FBgn0036728	Ubiquinol-cytochrome c reductase ubiquinone-binding protein	-	Contributions welcome.
8.99775e-102	0.431584	0.485	0.292	9.42334e-98	2	rdx	FBgn0264493	roadkill	20190314	roadkill (rdx) encodes a protein that functions as a substrate recognition component of Cul3-based E3 ubiquitin ligase complexes. It regulates the Hedgehog signaling pathway by promoting the degradation of the transcription factor encoded by ci.
1.73829e-101	0.441441	0.774	0.596	1.82051e-97	2	levy	FBgn0034877	levy	-	Contributions welcome.
2.74591e-101	0.272067	0.939	0.787	2.8758e-97	2	Liprin-gamma	FBgn0034720	Liprin-gamma	20190314	Liprin-gamma (Liprin-gamma) encodes an adaptor protein that counteracts the functions of the product of Liprin-alpha in photoreceptor axon targeting and the product of Liprin-beta in neuromuscular junction development, potentially through competition for binding partners.
9.19623e-100	0.365818	0.912	0.757	9.63121e-96	2	UQCR-6.4	FBgn0034245	Ubiquinol-cytochrome c reductase 6.4 kDa subunit	-	Contributions welcome.
1.38107e-99	0.449267	0.281	0.138	1.4464e-95	2	CG4587
1.85785e-99	0.386624	0.889	0.739	1.94572e-95	2	sesB	FBgn0003360	stress-sensitive B	-	Contributions welcome.
3.23687e-99	0.447254	0.286	0.14	3.38997e-95	2	CG31760	FBgn0051760	-	-	Contributions welcome.
1.27219e-98	0.415502	0.27	0.131	1.33236e-94	2	Glut4EF	FBgn0267336	Glucose transporter 4 enhancer factor	20190307	Glucose transporter 4 enhancer factor (Glut4EF) encodes a transcription factor important for developmental patterning and morphogenesis events.
1.76848e-98	0.477725	0.259	0.125	1.85213e-94	2	gce	FBgn0261703	germ cell-expressed bHLH-PAS	20190307	germ cell-expressed bHLH-PAS (gce) encodes a bHLH-PAS domain transcription factor paralogous to the product of Met. It is a receptor for the sesquiterpenoid juvenile hormone.
1.14728e-96	0.421416	0.515	0.318	1.20154e-92	2	CadN	FBgn0015609	Cadherin-N	-	Contributions welcome.
1.31651e-96	0.55668	0.172	0.07	1.37879e-92	2	beat-VI	FBgn0039584	beaten path VI	-	Contributions welcome.
1.99462e-96	0.41485	0.773	0.589	2.08897e-92	2	porin	FBgn0004363	porin	20190314	porin (porin) encodes a beta-barrel channel protein localized in the outer membrane of mitochondria that conducts translocation of various ions and metabolites between cytoplasm and mitochondria. It plays roles in mitochondria dynamics and mitophagy, and is ubiquitinated by the E3 ligases encoded by park and Mul1.
4.02975e-95	0.441235	0.463	0.28	4.22036e-91	2	pan	FBgn0085432	pangolin	20190314	pangolin (pan) encodes an HMG-domain transcription factor that is a key component of the canonical Wingless signaling pathway. It toggles between acting as a transcriptional repressor (when bound to the product of gro) and activator (when bound to the product of arm) to promote cell fate specification.
8.02459e-95	0.472363	0.182	0.077	8.40415e-91	2	Sytbeta	FBgn0261090	Synaptotagmin beta	-	Contributions welcome.
9.30621e-95	0.529492	0.415	0.244	9.7464e-91	2	klg	FBgn0017590	klingon	20190912	klingon (klg) encodes a homophilic cell adhesion molecule that is regulated by Notch signalling. It is involved in long term memory formation and photoreceptor cell commitment.
3.19728e-94	0.498493	0.741	0.552	3.34851e-90	2	Toll-6	FBgn0036494	Toll-6	20190314	Toll-6 (Toll-6) encodes a member of the Toll-like receptor family. It has neurotrophin receptor activity and contributes to dendrite guidance. Genetic interaction with 18w and Tollo suggests a Toll-6 role in convergent extension during early embryogenesis.
4.29271e-94	0.531856	0.434	0.271	4.49576e-90	2	flw	FBgn0000711	flapwing	-	Contributions welcome.
4.58881e-94	0.417492	0.812	0.652	4.80586e-90	2	ATPsynF	FBgn0035032	ATP synthase, subunit F	-	Contributions welcome.
5.13365e-94	0.425962	0.226	0.104	5.37647e-90	2	CG14535	FBgn0031955	-	-	Contributions welcome.
6.96303e-94	0.446939	0.597	0.406	7.29238e-90	2	Eip75B	FBgn0000568	Ecdysone-induced protein 75B	20180913	Ecdysone-induced protein 75B (Eip75B) encodes a nuclear receptor that interacts with the receptor encoded by Hr3. The product of Eip75B regulates feeding behavior, fat deposition, and developmental timing in response to nitric oxide (NO) signaling. It also acts downstream from NO in the nervous system, where it controls neuronal remodeling.
7.17205e-93	0.431054	0.26	0.128	7.51129e-89	2	CRMP	FBgn0023023	Collapsin Response Mediator Protein	20190307	Collapsin Response Mediator Protein (CRMP) encodes a protein that contributes to pyrimidine catabolism, beta-alanine biosynthesis, neurogenesis and behavior.
4.71614e-92	0.462736	0.187	0.08	4.93922e-88	2	side-VI	FBgn0083950	sidestep VI	-	Contributions welcome.
5.15083e-91	0.408223	0.494	0.306	5.39446e-87	2	CG11155	FBgn0039927	-	-	Contributions welcome.
6.66704e-91	0.369518	0.21	0.094	6.98239e-87	2	CG8745	FBgn0036381	-	-	Contributions welcome.
6.74744e-91	0.461197	0.195	0.085	7.06659e-87	2	CG43795	FBgn0264339	-	-	Contributions welcome.
1.90227e-90	0.493902	0.177	0.076	1.99225e-86	2	CG3726	FBgn0029824	-	-	Contributions welcome.
7.94029e-90	0.540447	0.225	0.107	8.31586e-86	2	Octalpha2R	FBgn0038653	alpha2-adrenergic-like octopamine receptor	-	Contributions welcome.
3.74662e-89	0.422485	0.226	0.106	3.92384e-85	2	meng	FBgn0031855	meng-po	-	Contributions welcome.
4.31063e-89	0.409721	0.38	0.216	4.51452e-85	2	CG5065	FBgn0034145	-	-	Contributions welcome.
7.94204e-89	0.350656	0.607	0.405	8.3177e-85	2	Vha55	FBgn0005671	Vacuolar H[+]-ATPase 55kD subunit	-	Contributions welcome.
9.07346e-89	0.422167	0.433	0.261	9.50263e-85	2	Spred	FBgn0020767	Sprouty-related protein with EVH-1 domain	-	Contributions welcome.
1.16058e-88	0.377748	0.296	0.154	1.21548e-84	2	Gbs-76A	FBgn0036862	Glycogen binding subunit 76A	-	Contributions welcome.
2.12908e-88	0.347919	0.9	0.756	2.22978e-84	2	ox	FBgn0011227	oxen	-	Contributions welcome.
4.31251e-88	0.412164	0.369	0.209	4.51649e-84	2	FucTA	FBgn0036485	alpha1,3-fucosyltransferase A	20190307	alpha1,3-fucosyltransferase A (FucTA) encodes a Golgi fucosyltransferase that transfers fucose in alpha1,3-linkage to core N-acetylglucosamine residues of N-linked oligosaccharides. It is required for the synthesis of the anti-horseradish peroxidase epitope.
7.25969e-88	0.67522	0.26	0.135	7.60308e-84	2	CG32982	FBgn0052982	-	-	Contributions welcome.
1.85757e-87	0.424709	0.252	0.124	1.94543e-83	2	CG44837	FBgn0266100	-	-	Contributions welcome.
8.39517e-86	0.36825	0.387	0.221	8.79226e-82	2	CanB	FBgn0010014	Calcineurin B	-	Contributions welcome.
1.01698e-85	0.502189	0.357	0.201	1.06508e-81	2	kek3	FBgn0028370	kekkon 3	-	Contributions welcome.
3.12737e-85	0.735877	0.315	0.178	3.2753e-81	2	beat-IIIc	FBgn0032629	beaten path IIIc	-	Contributions welcome.
5.15241e-85	0.452119	0.299	0.161	5.39612e-81	2	CG6024	FBgn0036202	-	-	Contributions welcome.
7.07449e-85	0.347822	0.271	0.137	7.40911e-81	2	CG14591	FBgn0033054	-	-	Contributions welcome.
1.0814e-84	0.432595	0.392	0.234	1.13255e-80	2	Vha26	FBgn0283535	Vacuolar H[+]-ATPase 26kD subunit	20190926	Vacuolar H[+]-ATPase 26kD subunit (Vha26) encodes the E subunit of the V1 domain of the vacuolar ATPase that is required for the morphology of tracheal cells.
2.31096e-84	0.440058	0.2	0.092	2.42026e-80	2	CG31475	FBgn0051475	-	-	Contributions welcome.
4.2178e-84	0.425647	0.188	0.083	4.4173e-80	2	mtt	FBgn0050361	mangetout	-	Contributions welcome.
1.82899e-83	0.587083	0.206	0.096	1.9155e-79	2	CG13739	FBgn0033403	-	-	Contributions welcome.
1.88385e-83	0.427754	0.222	0.108	1.97295e-79	2	Nf1	FBgn0015269	Neurofibromin 1	20190314	Neurofibromin 1 (Nf1) encodes a protein that functions as a GTPase activating protein for the products of Ras85D and Ras64B in the larval and adult nervous system. Loss of Nf1 results in excess Ras-Raf-ERK signaling and to a non-cell-autonomous cAMP/PKA signaling defect. The product of Nf1 contributes to postembryonic growth, learning/memory, and circadian rhythm.
3.94196e-83	0.396645	0.233	0.114	4.12842e-79	2	Lrp4	FBgn0030706	LDL receptor related protein 4	20181004	LDL receptor related protein 4 (Lrp4) encodes a type I transmembrane protein that is enriched in presynaptic terminals and regulates synaptic organization in the olfactory circuit.
9.86336e-83	0.423436	0.29	0.155	1.03299e-78	2	CG14312	FBgn0038596	-	-	Contributions welcome.
1.48031e-82	0.50444	0.292	0.156	1.55033e-78	2	eys	FBgn0031414	eyes shut	-	Contributions welcome.
1.66064e-82	0.391919	0.253	0.127	1.73919e-78	2	CG32700	FBgn0267253	-	-	Contributions welcome.
9.67522e-82	0.449324	0.344	0.198	1.01329e-77	2	mtgo	FBgn0259735	miles to go	-	Contributions welcome.
2.9537e-80	0.32855	0.568	0.376	3.09341e-76	2	EndoA	FBgn0038659	Endophilin A	20190307	Endophilin A (EndoA) encodes an essential protein for synaptic vesicle endocytosis. It recruits or stabilizes the product of Synj (required for vesicle uncoating) to endocytic membranes.
2.98984e-80	0.468508	0.738	0.569	3.13126e-76	2	hth	FBgn0001235	homothorax	20190321	homothorax (hth) encodes a homeodomain transcription factor that allows the nuclear import of the protein encoded by exd by direct binding. The complex hth-exd are Hox cofactors but also have additional Hox-independent functions such as in antennal development, proximal appendages patterning, and cell division promotion of the undifferentiated eye field.
1.70105e-79	0.418554	0.251	0.129	1.78151e-75	2	Gdap2	FBgn0042135	Gdap2	-	Contributions welcome.
1.10242e-78	0.404379	0.313	0.174	1.15457e-74	2	Syt4	FBgn0028400	Synaptotagmin 4	20190314	Synaptotagmin 4 (Syt4) encodes a vesicular calcium binding protein implicated in retrograde signaling at synapses. It is proposed to regulate calcium-dependent cargo trafficking within the postsynaptic compartment.
1.12339e-78	0.44363	0.335	0.196	1.17653e-74	2	AP-2sigma	FBgn0043012	Adaptor Protein complex 2, sigma subunit	20190307	Adaptor Protein complex 2, sigma subunit (AP-2sigma) encodes a component of the AP-2 adaptor complex, which recruits certain transmembrane proteins into clathrin-coated pits for endocytic internalization.
2.05638e-77	0.41683	0.41	0.256	2.15365e-73	2	Vha14-1	FBgn0262512	Vacuolar H[+] ATPase 14kD subunit 1	-	Contributions welcome.
4.78332e-77	0.401106	0.193	0.091	5.00957e-73	2	Tomosyn	FBgn0030412	Tomosyn	20190919	Tomosyn (Tomosyn) encodes a protein involved in long-term memory and neuromuscular synaptic transmission.
7.45213e-77	0.459388	0.327	0.19	7.80461e-73	2	l(3)80Fg	FBgn0287183	lethal (3) 80Fg	-	Contributions welcome.
2.75497e-76	0.442747	0.311	0.179	2.88529e-72	2	Mdh2	FBgn0262559	Malate dehydrogenase 2	20190314	Malate dehydrogenase 2 (Mdh2) encodes one of the enzymes in the tricarboxylic acid cycle in mitochondria.
3.41949e-76	0.468461	0.22	0.112	3.58123e-72	2	alphaSnap	FBgn0250791	alpha Soluble NSF attachment protein	-	Contributions welcome.
5.50761e-76	0.547558	0.191	0.091	5.76812e-72	2	Ddc	FBgn0000422	Dopa decarboxylase	-	Contributions welcome.
1.20034e-75	0.38196	0.39	0.236	1.25712e-71	2	Lar	FBgn0000464	Leukocyte-antigen-related-like	20190314	Leukocyte-antigen-related-like (Lar) encodes a transmembrane receptor tyrosine phosphatase with a extracellular domain that binds to the product of Sdc. It regulates signaling through the product of Abl. While the product of Lar has many functions, it is best known for its roles in embryonic motor axon guidance and in target recognition by axons of R7 photoreceptors.
2.98819e-74	0.38785	0.219	0.109	3.12953e-70	2	tau	FBgn0266579	tau	-	Contributions welcome.
1.86927e-73	0.415099	0.363	0.222	1.95768e-69	2	Gdh	FBgn0001098	Glutamate dehydrogenase	20190919	Glutamate dehydrogenase (Gdh) encodes a glutamate dehydrogenase involved glutamate metabolism.
2.62527e-73	0.429744	0.366	0.223	2.74944e-69	2	PMCA	FBgn0259214	plasma membrane calcium ATPase	20190314	plasma membrane calcium ATPase (PMCA) encodes a P-type ion pump found in the plasma membrane. It functions as a low-capacity, high-affinity Ca[2+]-extrusion mechanism, which is required for maintaining resting Ca[2+] levels in all cells. In the larval neuromuscular junction it plays an important role in restoring resting Ca[2+] levels after pre- or post-synaptic Ca[2+] influx.
7.97143e-73	0.38925	0.655	0.485	8.34848e-69	2	ATPsynCF6	FBgn0016119	ATP synthase, coupling factor 6	-	Contributions welcome.
8.80089e-73	0.32313	0.891	0.766	9.21718e-69	2	COX8	FBgn0263911	Cytochrome c oxidase subunit 8	-	Contributions welcome.
3.42575e-72	0.381598	0.239	0.125	3.58779e-68	2	dtn	FBgn0262730	detonator	-	Contributions welcome.
3.78582e-72	0.347238	0.264	0.141	3.96489e-68	2	CG42260	FBgn0259145	-	20190307	CG42260 encodes a protein predicted to form the beta subunit of a cyclic nucleotide-gated ion channel. It could form a functional channel as a heterodimer with either the products of CngA or Cngl.
1.00815e-71	0.359648	0.583	0.413	1.05583e-67	2	dlg1	FBgn0001624	discs large 1	-	Contributions welcome.
1.98121e-71	0.317992	0.496	0.324	2.07492e-67	2	CG16711	FBgn0036032	-	-	Contributions welcome.
7.17675e-71	0.392023	0.252	0.136	7.51621e-67	2	Khc-73	FBgn0019968	Kinesin heavy chain 73	20181004	Kinesin heavy chain 73 (Khc-73) encodes a member of the Kinesin-3 family of microtubule-based transport motors. It facilitates endosomal transport during interphase and modulates cortical polarity during asymmetric neuroblast cell division.
7.12363e-70	0.433	0.406	0.257	7.46058e-66	2	kek1	FBgn0015399	kekkon 1	20190314	kekkon 1 (kek1) encodes a transmembrane protein that acts in a negative feedback loop to modulate the activity of the product of Egfr in a number of tissues, including follicle cells and imaginal discs. It also plays a role in axonal outgrowth in the central nervous system.
1.12369e-68	0.37306	0.71	0.546	1.17685e-64	2	ND-MLRQ	FBgn0052230	NADH dehydrogenase (ubiquinone) MLRQ subunit	-	Contributions welcome.
1.55129e-68	0.352412	0.476	0.316	1.62467e-64	2	Prosap	FBgn0040752	Prosap	20190321	Prosap (Prosap) encodes a member of SH3 and multiple ankyrin repeat domain (SHANK) family of genes that encode synaptic scaffolding proteins. It regulates synaptic growth and development, including the structure of the neuromuscular junction and synapses of the calyx, and olfactory acuity.
1.37944e-66	0.339015	0.466	0.31	1.44468e-62	2	bsk	FBgn0000229	basket	20190307	basket (bsk) encodes a serine/threonine-protein kinase, a key component of JNK pathway that phosphorylates the transcription factor encoded by Jra. Its roles include regulation of cell shape and stress response.
7.93246e-66	0.287877	0.264	0.144	8.30766e-62	2	na	FBgn0002917	narrow abdomen	20190926	narrow abdomen (na) encodes an ion channel involved in circadian locomotor rhythms and touch perception.
1.79767e-65	0.334736	0.575	0.408	1.8827e-61	2	Chchd2	FBgn0260747	Coiled-coil-helix-coiled-coil-helix domain containing 2	-	Contributions welcome.
4.0868e-65	0.287444	0.53	0.352	4.28011e-61	2	CG5758	FBgn0032666	-	20190307	CG5758 encodes a predicted secreted protein with beta-Ig-H3/fasciclin domains. CG5758 overexpression causes lethality and wing adhesion defects.
5.7927e-65	0.366851	0.719	0.554	6.06669e-61	2	sun	FBgn0014391	stunted	-	Contributions welcome.
8.20313e-65	0.260796	0.856	0.714	8.59114e-61	2	bun	FBgn0259176	bunched	-	Contributions welcome.
1.62068e-64	0.356476	0.698	0.536	1.69734e-60	2	COX7A	FBgn0040529	Cytochrome c oxidase subunit 7A	-	Contributions welcome.
3.24207e-64	0.353871	0.666	0.505	3.39542e-60	2	ATPsynbeta	FBgn0010217	ATP synthase, beta subunit	-	Contributions welcome.
2.50656e-63	0.259529	0.817	0.658	2.62512e-59	2	chinmo	FBgn0086758	Chronologically inappropriate morphogenesis	20190307	Chronologically inappropriate morphogenesis (chinmo) encodes a putative BTB-zinc finger transcription factor. It is essential for neuronal temporal patterning. It also plays a role in the regulation of eye development, tumor formation, and the self-renewal and/or sexual identity of male somatic cyst stem cells by acting downstream of JAK-STAT signaling.
3.8629e-63	0.355314	0.223	0.119	4.04562e-59	2	Pp2B-14D	FBgn0011826	Protein phosphatase 2B at 14D	-	Contributions welcome.
2.35726e-61	0.255399	0.703	0.526	2.46875e-57	2	egh	FBgn0001404	egghead	-	Contributions welcome.
3.46136e-61	0.308603	0.297	0.174	3.62508e-57	2	KrT95D	FBgn0020647	Krueppel target at 95D	-	Contributions welcome.
4.42877e-60	0.327971	0.761	0.607	4.63825e-56	2	roh	FBgn0250838	reduction of Rh1	-	Contributions welcome.
5.08916e-60	0.326131	0.5	0.348	5.32987e-56	2	slgA	FBgn0003423	sluggish A	-	Contributions welcome.
8.16558e-60	0.410375	0.402	0.264	8.55181e-56	2	CG17716
1.85742e-59	0.286589	0.779	0.625	1.94527e-55	2	DIP1	FBgn0024807	DISCO Interacting Protein 1	20190919	DISCO Interacting Protein 1 (DIP1) encodes a protein that binds to double-stranded RNA and pre-miRNA. It is involved in the defense response to virus.
2.90636e-59	0.346053	0.26	0.149	3.04383e-55	2	numb	FBgn0002973	numb	20190314	numb (numb) encodes a membrane-associated inhibitor of Notch signaling. It controls neuroblast and sense organ precursor asymmetric division. It is asymmetrically localized during mitosis and segregates exclusively to one of two daughter cells.
1.17944e-58	0.283754	0.258	0.144	1.23522e-54	2	CG10132	FBgn0032798	-	-	Contributions welcome.
1.19653e-58	0.380969	0.341	0.217	1.25312e-54	2	Wdr62	FBgn0031374	WD repeat domain 62	20190919	WD repeat domain 62 (Wdr62) encodes a protein involved in mitosis regulation.
2.94904e-58	0.224305	0.732	0.558	3.08853e-54	2	tow	FBgn0035719	target of wingless	20190314	target of wingless (tow) overexpression and genetic interaction studies suggest that it acts downstream of the products of fz/dsh (Planar Cell Polarity pathway) and upstream of the product of smo (Hedgehog pathway) during development.
3.73707e-58	0.331858	0.288	0.17	3.91383e-54	2	csw	FBgn0000382	corkscrew	20180906	corkscrew (csw) encodes a non receptor tyrosine phosphatase acting downstream of receptor tyrosine kinases (RTKs) such as Egfr, tor and FGF RTKs. The product of csw contributes to growth regulation, cell survival and developmental patterning.
4.5389e-58	0.264303	0.67	0.49	4.75359e-54	2	CG4612	FBgn0035016	-	-	Contributions welcome.
9.90605e-58	0.32008	0.3	0.179	1.03746e-53	2	Atf3	FBgn0028550	Activating transcription factor 3	20190307	Activating transcription factor 3 (Atf3) encodes a transcription factor whose levels are tightly controlled during development. It forms homodimers or heterodimerizes with the product of Jra. It contributes to abdominal morphogenesis, and immune system and metabolic homeostasis.
1.45737e-57	0.361407	0.25	0.144	1.5263e-53	2	SNF4Agamma	FBgn0264357	SNF4/AMP-activated protein kinase gamma subunit	20190926	SNF4/AMP-activated protein kinase gamma subunit (SNF4Agamma) encodes a protein involved in lipid metabolism, autophagy and response to starvation.
1.75262e-57	0.355102	0.364	0.235	1.83552e-53	2	HDAC4	FBgn0041210	Histone deacetylase 4	20190307	Histone deacetylase 4 (HDAC4) encodes a Class IIa histone deacetylase that modulates gene expression by associating with transcriptional factors. It is regulated by nucleocytoplasmic shuttling and contributes to embryogenesis, muscle development, circadian function, energy balance and memory.
9.21389e-57	0.349443	0.609	0.454	9.6497e-53	2	pre-rRNA:CR45845
1.12961e-56	0.33709	0.743	0.593	1.18304e-52	2	chrb	FBgn0036165	charybde	-	Contributions welcome.
3.07884e-56	0.318387	0.262	0.151	3.22447e-52	2	Rbp	FBgn0262483	RIM-binding protein	20190919	RIM-binding protein (Rbp) encodes an active zone protein involved in neuromuscular synaptic transmission and presynaptic active zone organization.
3.45693e-56	0.249089	0.422	0.273	3.62044e-52	2	CG4467	FBgn0039064	-	-	Contributions welcome.
5.40027e-56	0.330286	0.268	0.156	5.65571e-52	2	hwt	FBgn0264542	heavyweight	-	Contributions welcome.
7.09969e-56	0.386019	0.396	0.267	7.4355e-52	2	RFeSP	FBgn0021906	Rieske iron-sulfur protein	-	Contributions welcome.
6.25164e-55	0.326559	0.227	0.126	6.54734e-51	2	CG9919	FBgn0030742	-	-	Contributions welcome.
9.59818e-55	0.374502	0.412	0.284	1.00522e-50	2	Fis1	FBgn0039969	Fission, mitochondrial 1	-	Contributions welcome.
1.17007e-54	0.173315	0.295	0.177	1.22542e-50	2	MFS3	FBgn0031307	Major Facilitator Superfamily Transporter 3	-	Contributions welcome.
1.26941e-53	0.282718	0.842	0.72	1.32945e-49	2	Tom7	FBgn0033357	Translocase of outer membrane 7	20190314	Translocase of outer membrane 7 (Tom7) encodes a putative mitochondrial protein that may act as a channel component of the TOM complex based on orthology with the human gene TOMM7.
2.24042e-53	0.333365	0.352	0.227	2.34639e-49	2	Evi5	FBgn0262740	Ecotropic viral integration site 5	-	Contributions welcome.
9.16517e-53	0.268772	0.867	0.733	9.59868e-49	2	Fkbp12	FBgn0013954	FK506-binding protein 12kD	20190321	FK506-binding protein 12kD (Fkbp12) encodes a protein that binds the intracellular calcium channel encoded by RyR in an oxidation dependent manner. Loss of the binding between the products of Fkbp12 and RyR results in increased calcium leak and reduced muscle function.
3.62042e-52	0.351695	0.398	0.27	3.79167e-48	2	Pdk1	FBgn0020386	Phosphoinositide-dependent kinase 1	-	Contributions welcome.
4.35375e-51	0.266194	0.782	0.626	4.55968e-47	2	UQCR-14	FBgn0030733	Ubiquinol-cytochrome c reductase 14 kDa subunit	-	Contributions welcome.
1.41858e-50	0.274922	0.311	0.194	1.48568e-46	2	Snap24	FBgn0266720	Synaptosomal-associated protein 24kDa	-	Contributions welcome.
3.46483e-50	0.275225	0.818	0.679	3.62871e-46	2	Ten-a	FBgn0267001	Tenascin accessory	20190321	Tenascin accessory (Ten-a) encodes a type II dimeric transmembrane protein with a extracellular domain that mediates homophilic interactions with itself and with the product of Ten-m. It also interacts intracellularly with cytoskeleton regulatory proteins. It regulates axon guidance in embryonic nervous system, synaptic partner matching as well as synaptic organization in olfactory and neuromuscu…
5.43033e-50	0.332972	0.286	0.179	5.68718e-46	2	PhKgamma	FBgn0011754	Phosphorylase kinase gamma	20190801	Phosphorylase kinase gamma (PhKgamma) encodes a protein involved in gastrulation, embryonic mesoderm formation and adult leg musculature development.
3.2887e-49	0.250797	0.84	0.713	3.44426e-45	2	lncRNA:Hsromega
5.76598e-49	0.265865	0.512	0.367	6.03871e-45	2	RhoGAPp190	FBgn0026375	Rho GTPase activating protein p190	20190801	Rho GTPase activating protein p190 (RhoGAPp190) encodes a Rho GTPase activating protein that binds the semaphorin receptor and regulates axonogenesis.
1.57057e-48	0.497255	0.464	0.346	1.64486e-44	2	vvl	FBgn0086680	ventral veins lacking	20190321	ventral veins lacking (vvl) encodes a transcription factor that acts together with other transcription factors in a context-dependent manner. Roles for this transcription factor include specification of cell fates, patterning and immune defense.
3.42198e-48	0.368485	0.274	0.173	3.58384e-44	2	Mpcp2	FBgn0026409	Mitochondrial phosphate carrier protein 2	-	Contributions welcome.
1.09185e-47	0.326116	0.391	0.27	1.1435e-43	2	CG1161	FBgn0037313	-	-	Contributions welcome.
1.11795e-47	0.27607	0.726	0.567	1.17083e-43	2	blw	FBgn0011211	bellwether	20180913	bellwether (blw) encodes the alpha subunit of the mitochondrial F1F0 ATP synthase complex (complex V), the final enzyme of the oxidative phosphorylation pathway. Complex V catalyzes the synthesis of ATP from ADP and inorganic phosphate using the electrochemical proton gradient across the inner mitochondrial membrane.
1.23966e-47	0.270182	0.776	0.632	1.2983e-43	2	ATPsynD	FBgn0016120	ATP synthase, subunit D	-	Contributions welcome.
1.89822e-47	0.256455	0.691	0.541	1.988e-43	2	CG32767	FBgn0052767	-	-	Contributions welcome.
2.30341e-47	0.269091	0.498	0.355	2.41236e-43	2	cic	FBgn0262582	capicua	20190307	capicua (cic) encodes an HMG-box family transcriptional repressor that serves as a general sensor of RTK signaling. cic-dependent gene silencing is alleviated by phosphorylation mediated by the product of rl, which causes the translocation of the product of cic from the nucleus to the cytoplasm. It governs gene expression in diverse processes including cell proliferation and specification.
3.69485e-47	0.285544	0.715	0.563	3.86962e-43	2	COX6B	FBgn0031066	Cytochrome c oxidase subunit 6B	-	Contributions welcome.
5.04912e-47	0.238475	0.305	0.19	5.28794e-43	2	CG45263	FBgn0266801	-	-	Contributions welcome.
8.13321e-47	0.374436	0.3	0.197	8.51791e-43	2	CG11752	FBgn0030292	-	-	Contributions welcome.
2.12709e-46	0.289359	0.781	0.635	2.22771e-42	2	ATPsynG	FBgn0010612	ATP synthase, subunit G	20180913	ATP synthase, subunit G (ATPsynG) encodes a subunit in the F0 portion of mitochondrial ATP synthase (Complex V). ATP synthase catalyzes the formation of ATP using energy from a proton gradient across the inner mitochondrial membrane after electron transport.
2.70941e-46	0.444146	0.342	0.234	2.83756e-42	2	CG42674	FBgn0261556	-	-	Contributions welcome.
3.81599e-46	0.131949	0.487	0.341	3.99649e-42	2	Pka-C1	FBgn0000273	Protein kinase, cAMP-dependent, catalytic subunit 1	20190314	Protein kinase, cAMP-dependent, catalytic subunit 1 (Pka-C1) encodes a serine/threonine kinase that contributes to axis specification, rhythmic behavior and synaptic transmission.
5.22994e-46	0.254241	0.529	0.388	5.47731e-42	2	CG42258	FBgn0259143	-	-	Contributions welcome.
9.37247e-46	0.283446	0.627	0.48	9.81578e-42	2	ATPsynE	FBgn0038224	ATP synthase, subunit E	-	Contributions welcome.
1.3705e-45	0.170419	0.75	0.56	1.43533e-41	2	CG17124	FBgn0032297	-	-	Contributions welcome.
1.82004e-45	0.286135	0.36	0.243	1.90613e-41	2	CG3625	FBgn0031245	-	-	Contributions welcome.
4.06814e-45	0.288568	0.532	0.4	4.26056e-41	2	ATPsynB	FBgn0019644	ATP synthase, subunit B	20180920	ATP synthase, subunit B (ATPsynB) encodes a protein proposed to act in ATP synthesis and phagocytosis. Ubiquitous knockdown of ATPsynB results in larval growth defects, while knockdown in testes causes male infertility.
3.80223e-44	0.185442	0.524	0.375	3.98207e-40	2	rdgB	FBgn0003218	retinal degeneration B	20190314	retinal degeneration B (rdgB) encodes a member of the Class IIA Phosphatidylinositol transfer protein (PITP) family. It supports multiple biochemical functions involving lipid transfer during G-protein coupled phospholipase C activation.
7.9467e-44	0.262911	0.566	0.422	8.32258e-40	2	Sema1a	FBgn0011259	Semaphorin 1a	20190314	Semaphorin 1a (Sema1a) encodes a transmembrane protein belonging to the semaphorin protein family. It is a repulsive axon guidance cue, signaling through direct interactions with the receptor encoded by PlexA, and also functions as a receptor to regulate dendrite targeting and axon guidance. Secreted semaphorins encoded by Sema2a and Sema2b can act as the product of Sema1a ligands.
7.96573e-44	0.273788	0.678	0.532	8.34251e-40	2	UQCR-11	FBgn0260008	Ubiquinol-cytochrome c reductase 11 kDa subunit	-	Contributions welcome.
5.45131e-43	0.280677	0.414	0.291	5.70916e-39	2	tun	FBgn0034046	tungus	-	Contributions welcome.
8.14356e-43	0.247796	0.765	0.639	8.52875e-39	2	Ptp99A	FBgn0004369	Protein tyrosine phosphatase 99A	20190314	Protein tyrosine phosphatase 99A (Ptp99A) encodes a transmembrane receptor tyrosine phosphatase. Its single mutants have no known phenotypes, but Ptp99A synergizes with Ptp69D to increase the penetrance of the Ptp69D motor axon defects. Ptp99A mutations also suppress the 'bypass' motor axon phenotype produced by Lar mutations.
9.12488e-43	0.243021	0.597	0.453	9.55649e-39	2	CG6770	FBgn0032400	-	-	Contributions welcome.
2.14425e-42	0.321735	0.3	0.198	2.24568e-38	2	p120ctn	FBgn0260799	Adherens junction protein p120	20190314	Adherens junction protein p120 (p120ctn) encodes an important modulator of cell adhesion. It binds to and stabilizes classic cadherin cell adhesion receptors at the cell surface. Unlike its mammalian homologs, it is non-essential but becomes essential if the levels of the product of shg are reduced.
6.55613e-42	0.188419	0.33	0.215	6.86624e-38	2	sky	FBgn0032901	skywalker	20190314	skywalker (sky) encodes a RabGAP that genetically interacts with and activates GTPase activity of the product of Rab35 through an unconventional mechanism. It restricts the ability of synaptic vesicles to fuse into a synaptic endosomal compartment, thereby limiting synaptic vesicle associated protein sorting at synaptic endosomes. In line with this function, sky also genetically interacts with co…
7.20563e-42	0.256632	0.352	0.24	7.54646e-38	2	Pp1alpha-96A	FBgn0003134	Protein phosphatase 1alpha at 96A	20190912	Protein phosphatase 1alpha at 96A (Pp1alpha-96A) encodes a phosphatase involved in the regulation of Hedgehog and Wnt signaling pathways.
3.56583e-41	0.32226	0.325	0.223	3.73449e-37	2	UQCR-C1	FBgn0038271	Ubiquinol-cytochrome c reductase core protein 1	-	Contributions welcome.
3.30133e-40	0.199271	0.783	0.642	3.45749e-36	2	Pits	FBgn0030400	Protein interacting with Ttk69 and Sin3A	-	Contributions welcome.
4.77341e-40	0.329064	0.338	0.236	4.99919e-36	2	ND-B17.2	FBgn0031436	NADH dehydrogenase (ubiquinone) B17.2 subunit	-	Contributions welcome.
2.5112e-39	0.315823	0.314	0.213	2.62998e-35	2	Ubi-p5E	FBgn0086558	Ubiquitin-5E	-	Contributions welcome.
4.83586e-39	0.256353	0.642	0.51	5.06459e-35	2	luna	FBgn0040765	luna	-	Contributions welcome.
1.32059e-38	0.20982	0.393	0.275	1.38305e-34	2	Plc21C	FBgn0004611	Phospholipase C at 21C	20180906	Phospholipase C at 21C (Plc21C) encodes a phospholipase C beta involved in olfaction and flight. It functions downstream of G-protein-coupled receptors coupled to Gq.
6.65351e-38	0.232003	0.354	0.239	6.96822e-34	2	rad	FBgn0265597	radish	20190801	radish (rad) encodes a protein involved in anesthesia-resistant memory and heart contraction regulation.
9.45411e-38	0.239805	0.411	0.293	9.90129e-34	2	Con	FBgn0005775	Connectin	20190307	Connectin (Con) encodes a transmembrane homophilic cell adhesion protein involved in axon guidance and target recognition.
7.8297e-37	0.278918	0.365	0.261	8.20005e-33	2	Idh3a	FBgn0027291	Isocitrate dehydrogenase 3a	-	Contributions welcome.
1.3346e-36	0.303613	0.455	0.345	1.39773e-32	2	CG9034	FBgn0040931	-	-	Contributions welcome.
1.41162e-36	0.235257	0.308	0.206	1.47839e-32	2	Lim1	FBgn0026411	LIM homeobox 1	20190912	LIM homeobox 1 (Lim1) encodes a transcription factor protein involved in eye development and leg morphogenesis.
1.71551e-36	0.258943	0.352	0.248	1.79666e-32	2	Drak	FBgn0052666	Death-associated protein kinase related	20190307	Death-associated protein kinase related (Drak) encodes a protein serine/threonine kinase belonging to the Death-associated protein kinase family. It promotes phosphorylation of the product of sqh at sites known to stimulate actomyosin contractility. Its main characterized function is to shape epithelial tissues during development.
4.94948e-36	0.256663	0.67	0.541	5.18359e-32	2	COX5A	FBgn0019624	Cytochrome c oxidase subunit 5A	-	Contributions welcome.
1.54536e-35	0.213514	0.45	0.327	1.61845e-31	2	CG13928	FBgn0035246	-	-	Contributions welcome.
2.34127e-35	0.28467	0.35	0.249	2.45202e-31	2	CG10077	FBgn0035720	-	-	Contributions welcome.
4.25652e-35	0.250038	0.541	0.42	4.45785e-31	2	ND-B12	FBgn0034645	NADH dehydrogenase (ubiquinone) B12 subunit	-	Contributions welcome.
6.15704e-35	0.188691	0.549	0.418	6.44827e-31	2	wdb	FBgn0027492	widerborst	20190912	widerborst (wdb) encodes a B' regulatory subunit of the serine/threonine phosphatase complex PP2A. It regulates Hedgehog, protein kinase B and insulin receptor signaling pathways.
7.5372e-35	0.264275	0.566	0.443	7.89371e-31	2	ATPsynO	FBgn0016691	ATP synthase, oligomycin sensitivity conferring protein	-	Contributions welcome.
1.24455e-34	0.193945	0.697	0.551	1.30342e-30	2	Argk	FBgn0000116	Arginine kinase	-	Contributions welcome.
3.79847e-34	0.234348	0.538	0.417	3.97813e-30	2	Eph	FBgn0025936	Eph receptor tyrosine kinase	20190613	Eph receptor tyrosine kinase (Eph) encodes an axon guidance molecule involved in the development of the nervous system. It also contributes to shaping the antero-posterior compartment boundary of the wing disc.
4.16727e-34	0.187695	0.403	0.283	4.36438e-30	2	eEF1alpha2	FBgn0000557	eukaryotic translation elongation factor 1 alpha 2	-	Contributions welcome.
5.28502e-34	0.231373	0.379	0.272	5.535e-30	2	CG12054	FBgn0039831	-	-	Contributions welcome.
1.21404e-33	0.27402	0.389	0.288	1.27146e-29	2	ND-B15	FBgn0033961	NADH dehydrogenase (ubiquinone) B15 subunit	-	Contributions welcome.
8.07317e-33	0.125028	0.725	0.596	8.45504e-29	2	mspo	FBgn0020269	M-spondin	-	Contributions welcome.
3.04092e-32	0.226696	0.727	0.594	3.18475e-28	2	ND-MWFE	FBgn0085468	NADH dehydrogenase (ubiquinone) MWFE subunit	-	Contributions welcome.
3.69522e-32	0.158909	0.65	0.514	3.87001e-28	2	Hsp23	FBgn0001224	Heat shock protein 23	20190912	Heat shock protein 23 (Hsp23) encodes a protein involved in protein folding. It contributes to the response to cold, heat and hypoxia.
5.41257e-32	0.228558	0.466	0.356	5.66859e-28	2	ND-B22	FBgn0032511	NADH dehydrogenase (ubiquinone) B22 subunit	-	Contributions welcome.
1.18299e-30	0.179086	0.696	0.568	1.23895e-26	2	Gdi	FBgn0004868	GDP dissociation inhibitor	20190919	GDP dissociation inhibitor (Gdi) encodes a GDP-dissociation inhibitor.
1.76812e-30	0.170053	0.346	0.245	1.85176e-26	2	DOR	FBgn0035542	Diabetes and obesity regulated	20190307	Diabetes and obesity regulated (DOR) encodes a transcriptional coactivator of ecdysone receptor signaling required during metamorphosis. It is antagonized by insulin signaling via the product of foxo in the fat body and forms part of a feed-forward mechanism whereby ecdysone potentiates its own signaling. The product of DOR also regulates autophagosome formation and protein degradation via ecdyso…
1.90945e-30	0.241771	0.45	0.346	1.99977e-26	2	ATPsyngamma	FBgn0020235	ATP synthase, gamma subunit	-	Contributions welcome.
2.54231e-29	0.21381	0.418	0.317	2.66256e-25	2	Marf	FBgn0029870	Mitochondrial assembly regulatory factor	20190314	Mitochondrial assembly regulatory factor (Marf) encodes a dynamin-family GTPase that mediates outer mitochondrial membrane tethering and fusion. Marf loss causes mitochondrial fragmentation and endoplasmic reticular stress that evoke skeletal muscle, retinal and heart tube dysfunction.
6.6e-29	0.186645	0.434	0.322	6.91218e-25	2	osp	FBgn0003016	outspread	20190314	outspread (osp) encodes a protein that contributes to embryonic crystal cell formation and the proper morphogenesis of the adult wing.
1.70078e-28	0.171405	0.404	0.299	1.78123e-24	2	CG32369	FBgn0052369	-	-	Contributions welcome.
3.0295e-28	0.217168	0.442	0.341	3.17279e-24	2	ND-ACP	FBgn0011361	NADH dehydrogenase (ubiquinone) acyl carrier protein	-	Contributions welcome.
4.20104e-28	0.172206	0.835	0.719	4.39975e-24	2	Vap33	FBgn0029687	VAMP-associated protein 33kDa	20190321	VAMP-associated protein 33kDa (Vap33) encodes a protein that plays a conserved role in synaptic homeostasis. It controls a number of processes which depend on phosphoinositide levels, such as synaptic growth and axonal transport. It binds to the product of Sac1 to maintain normal levels of phosphoinositides and to the product of Dscam1 to affect its localization within axonal projections.
9.191e-28	0.131612	0.392	0.286	9.62574e-24	2	Ptpmeg2	FBgn0028341	Protein tyrosine phosphatase Meg2	20190801	Protein tyrosine phosphatase Meg2 (Ptpmeg2) encodes a phosphatase involved in border follicle cell migration.
2.61795e-22	0.159492	0.627	0.519	2.74178e-18	2	eff	FBgn0011217	effete	20190307	effete (eff) encodes a conserved class I E2 ubiquitin-conjugating enzyme that contributes to the protein ubiquitination and degradation pathway. The roles of the product of eff include female germline stem cell maintenance, eye development, apoptosis regulation and chromatin organization.
5.68745e-22	0.178357	0.639	0.52	5.95647e-18	2	CG41128	FBgn0069923	-	-	Contributions welcome.
1.33109e-18	0.115011	0.561	0.456	1.39405e-14	2	Sxl	FBgn0264270	Sex lethal	20190314	Sex lethal (Sxl) encodes an RNA-binding protein, member of the RNA recognition motif (RRM) family. It is a master-feminizing switch contributing to all aspects of sexual dimorphism.
8.3361e-15	0.106902	0.725	0.61	8.73039e-11	2	Tm1	FBgn0003721	Tropomyosin 1	-	Contributions welcome.

## Sheet: Undet N
p_val	avg_log2FC	pct.1	pct.2	p_val_adj	cluster	gene	FBgn_ID	GeneName	datestamp	gene_snapshot_text
0	1.02136	0.879	0.657	0	3	futsch	FBgn0259108	futsch	20190228	futsch (futsch) encodes a microtubule binding protein involved in the formation of synaptic buttons at the neuromuscular junctions. Its expression levels are regulated by the product of TBPH to prevent synaptic defects.
0	0.832256	0.968	0.841	0	3	Sap47	FBgn0013334	Synapse-associated protein 47kD	20190314	Synapse-associated protein 47kD (Sap47) encodes a conserved protein associated with synaptic vesicles. It is required for intact synaptic and behavioural plasticity.
4.70575e-298	1.04013	0.883	0.739	4.92833e-294	3	Rbp6	FBgn0260943	RNA-binding protein 6	20190314	RNA-binding protein 6 (Rbp6) encodes a paralog of the RNA-binding protein encoded by msi. In contrast to msi, Rbp6 mutants are viable and fertile, with only a slight delay in eclosion. The product of Rbp6 may have roles in response to fungal infection and aggressive behavior.
9.08831e-290	1.05941	0.846	0.696	9.51819e-286	3	IA-2	FBgn0031294	IA-2 protein tyrosine phosphatase	20190801	IA-2 protein tyrosine phosphatase (IA-2) encodes a protein involved in gut development and insulin-like peptide secretion.
3.07318e-286	0.926442	0.864	0.692	3.21854e-282	3	Alk	FBgn0040505	Anaplastic lymphoma kinase	20190307	Anaplastic lymphoma kinase (Alk) encodes a protein that employs Ras/ERK and PI3K signalling pathways to function in multiple contexts including embryonic visceral muscle development, growth and organ size regulation, retinal axon targeting, modulation of neuromuscular transmission as well as sleep regulation and olfactory learning. Its ligand is the secreted protein encoded by jeb.
6.1179e-255	1.17063	0.722	0.497	6.40728e-251	3	jeb	FBgn0086677	jelly belly	20190307	jelly belly (jeb) encodes a secreted, low-density lipoprotein (LDL) repeat containing protein that functions as signalling ligand for the product of Alk. Binding of the ligand to its receptor activates intracellular Ras/ERK and PI3K signalling pathways. The roles of the product of jeb include embryonic visceral muscle development, growth and organ size regulation, retinal axon targeting, modulati…
4.44013e-229	1.54947	0.589	0.36	4.65015e-225	3	beat-IIa	FBgn0038498	beaten path IIa	-	Contributions welcome.
3.89971e-218	1.02742	0.705	0.534	4.08417e-214	3	nSyb	FBgn0013342	neuronal Synaptobrevin	20190711	neuronal Synaptobrevin (nSyb) encodes a SNAP receptor involved in vesicle fusion.
3.07437e-201	0.559429	0.961	0.856	3.21979e-197	3	Ldh	FBgn0001258	Lactate dehydrogenase	20190919	Lactate dehydrogenase (Ldh) encodes a protein involved in myoblast fusion and somatic muscle development.
6.25966e-190	1.29579	0.572	0.398	6.55575e-186	3	Pal2	FBgn0262728	Peptidyl-alpha-hydroxyglycine-alpha-amidating lyase 2	20190926	Peptidyl-alpha-hydroxyglycine-alpha-amidating lyase 2 (Pal2) encodes one of two related lyases (the other is encoded by Pal1) involved in alpha-amidation of neuropeptides, thereby promoting neuropeptide potency and stability.
8.985e-182	1.42132	0.445	0.256	9.40999e-178	3	Hasp	FBgn0032797	Hig-anchoring scaffold protein	-	Contributions welcome.
5.03846e-176	0.752077	0.838	0.709	5.27678e-172	3	nAChRalpha6	FBgn0032151	nicotinic Acetylcholine Receptor alpha6	20190314	nicotinic Acetylcholine Receptor alpha6 (nAChRalpha6) encodes a postsynaptic receptor involved in cation transport, synaptic transmission, muscle homeostasis and sensitivity to insecticides.
3.74886e-162	0.670363	0.831	0.716	3.92618e-158	3	Hex-A	FBgn0001186	Hexokinase A	20190912	Hexokinase A (Hex-A) encodes a hexokinase involved in glucose homeostasis.
4.83495e-160	0.597048	0.827	0.66	5.06364e-156	3	myr-GFP-p10
1.6025e-155	0.81035	0.696	0.525	1.6783e-151	3	Rdl	FBgn0004244	Resistant to dieldrin	20190314	Resistant to dieldrin (Rdl) encodes a widely-expressed ligand-gated chloride channel which mediates the fast inhibitory effects of GABA. It has been shown to have roles in the circuits underlying visual processing, odor coding, learning and memory, sleep and courtship behavior.
1.42988e-148	1.03363	0.617	0.45	1.49751e-144	3	Cbp53E	FBgn0004580	Calbindin 53E	20190307	Calbindin 53E (Cbp53E) encodes a 6 EF-hand domain-containing protein that regulates neuronal development.
1.06564e-147	1.06111	0.556	0.404	1.11605e-143	3	dpr14	FBgn0029974	defective proboscis extension response 14	-	Contributions welcome.
5.08363e-138	1.12764	0.571	0.426	5.32408e-134	3	dpr9	FBgn0038282	defective proboscis extension response 9	-	Contributions welcome.
3.73027e-108	1.07203	0.442	0.301	3.90671e-104	3	kcc	FBgn0261794	kazachoc	20190912	kazachoc (kcc) encodes a potassium:chloride symporter that contributes to seizure susceptibility.
3.03232e-106	1.30689	0.314	0.179	3.17575e-102	3	Frq2	FBgn0083228	Frequenin 2	20190307	Frequenin 2 (Frq2) encodes s protein that binds calcium and interacts with the guanyl exchange factor encoded by ric8a to regulate the number of synapses and the probability of neurotransmitter release per synapse.
1.58096e-89	1.32142	0.347	0.214	1.65574e-85	3	CG32052	FBgn0044328	-	-	Contributions welcome.
3.06141e-88	0.764172	0.564	0.453	3.20622e-84	3	para	FBgn0285944	paralytic	20190314	paralytic (para) is an essential gene required for locomotor activity. It encodes an alpha-subunit of voltage-gated sodium channels. It is required for generation of sodium-dependent action potentials.
5.98746e-64	1.01509	0.365	0.262	6.27067e-60	3	Frq1	FBgn0030897	Frequenin 1	-	Contributions welcome.
1.3525e-29	0.112584	0.156	0.297	1.41648e-25	3	CG44242	FBgn0265177	-	-	Contributions welcome.
5.81221e-26	0.113536	0.159	0.292	6.08713e-22	3	CkIalpha	FBgn0015024	Casein kinase Ialpha	20190307	Casein kinase Ialpha (CkIalpha) encodes a member of the CK1 family of Ser/Thr kinases with a preference for acidic substrates. It is involved in multiple signaling pathways, including Wingless and Hedgehog, that control cell growth and patterning.
9.34519e-26	0.101341	0.159	0.29	9.78722e-22	3	rudhira	FBgn0266019	rudhira	20190926	rudhira (rudhira) is expressed in nephrocytes and encodes a protein that regulates macromolecular uptake and clearance by nephrocytes to maintain tissue homeostasis.
3.06559e-25	0.105684	0.174	0.313	3.21059e-21	3	alphaTub84D	FBgn0003885	alpha-Tubulin at 84D	20190321	alpha-Tubulin at 84D (alphaTub84D) encodes a protein involved in major cellular mechanisms such as formation of spindle apparatus or microtubular threads for transport of proteins or organelles.
4.26765e-25	0.120029	0.134	0.251	4.4695e-21	3	Pfdn5	FBgn0038976	Prefoldin 5	20210121	Prefoldin 5 (Pfdn5) encodes a member of the alpha subunit of the heterohexameric prefoldin complex, which acts as chaperone protein. It is involved in the inhibition of the formation of ectopic neuroblasts.
2.38005e-24	0.122218	0.125	0.236	2.49262e-20	3	e(r)	FBgn0011586	enhancer of rudimentary	-	Contributions welcome.
5.62125e-24	0.126401	0.203	0.357	5.88713e-20	3	ATPsyngamma	FBgn0020235	ATP synthase, gamma subunit	-	Contributions welcome.
9.09358e-24	0.144896	0.199	0.351	9.5237e-20	3	CG1440	FBgn0030038	-	-	Contributions welcome.
1.7878e-23	0.123265	0.143	0.261	1.87236e-19	3	Cyt-c-p	FBgn0284248	Cytochrome c proximal	-	Contributions welcome.
3.45017e-23	0.120592	0.138	0.252	3.61336e-19	3	Pitslre	FBgn0016696	Pitslre	-	Contributions welcome.
1.08416e-22	0.132877	0.188	0.328	1.13544e-18	3	Marf	FBgn0029870	Mitochondrial assembly regulatory factor	20190314	Mitochondrial assembly regulatory factor (Marf) encodes a dynamin-family GTPase that mediates outer mitochondrial membrane tethering and fusion. Marf loss causes mitochondrial fragmentation and endoplasmic reticular stress that evoke skeletal muscle, retinal and heart tube dysfunction.
1.4382e-22	0.102306	0.167	0.294	1.50622e-18	3	pod1	FBgn0029903	pod1 coronin	20190919	pod1 (pod1) encodes a microtubule and actin filament binding protein involved in actin cytoskeleton reorganization and axon guidance.
1.69585e-22	0.123075	0.135	0.245	1.77606e-18	3	east	FBgn0261954	enhanced adult sensory threshold	20190228	enhanced adult sensory threshold (east) encodes a ubiquitous protein localized to an extrachromosomal domain of the nucleus. It is involved in chemosensory behavior, chromosome segregation during cell division, cell survival and muscle development.
4.25954e-22	0.105592	0.22	0.376	4.46102e-18	3	Rala	FBgn0015286	Ras-like protein A	20190801	Ras-like protein A (Rala) encodes a GTPase that regulates Notch, Jak/Stat and JNK signalling pathways.
4.71443e-22	0.163604	0.171	0.302	4.93742e-18	3	Pp2A-29B	FBgn0260439	Protein phosphatase 2A at 29B	20190228	Protein phosphatase 2A at 29B (Pp2A-29B) encodes the structural A subunit of the trimeric PP2A phosphatase enzyme. It links the catalytic C subunit encoded by mts and a variable regulatory B family subunit, which directs the enzyme to distinct substrates. The roles of Pp2A-29B product include centriole duplication, chromosome segregation, autophagy, axonal transport, growth regulation, and active…
5.32975e-22	0.132246	0.159	0.281	5.58185e-18	3	CG1161	FBgn0037313	-	-	Contributions welcome.
6.49221e-22	0.134992	0.127	0.233	6.79929e-18	3	CG30423	FBgn0050423	-	-	Contributions welcome.
7.3069e-22	0.107983	0.145	0.258	7.65251e-18	3	lid
1.24278e-21	0.11616	0.18	0.309	1.30157e-17	3	CG32369	FBgn0052369	-	-	Contributions welcome.
1.50301e-21	0.133184	0.197	0.339	1.5741e-17	3	Prosbeta5	FBgn0029134	Proteasome beta5 subunit	20190926	Proteasome beta5 subunit (Prosbeta5) encodes an endopeptidase subunit of the of the 26S proteasome.
9.99896e-21	0.137612	0.128	0.23	1.04719e-16	3	Srrm234	FBgn0035253	Serine-arginine repetitive matrix 2/3/4	-	Contributions welcome.
3.2845e-20	0.171391	0.135	0.241	3.43986e-16	3	sxc	FBgn0261403	super sex combs	20190912	super sex combs (sxc) is a polycomb group gene that encodes a O-GlcNAc transferase involved in epigenetic gene silencing.
1.09857e-19	0.172743	0.14	0.246	1.15053e-15	3	ND-B17.2	FBgn0031436	NADH dehydrogenase (ubiquinone) B17.2 subunit	-	Contributions welcome.
1.81602e-19	0.20679	0.131	0.232	1.90191e-15	3	UQCR-C1	FBgn0038271	Ubiquinol-cytochrome c reductase core protein 1	-	Contributions welcome.
2.35754e-19	0.141345	0.178	0.303	2.46905e-15	3	Cirl	FBgn0033313	Calcium-independent receptor for alpha-latrotoxin	-	Contributions welcome.
3.80851e-19	0.101088	0.278	0.457	3.98865e-15	3	ATPsynO	FBgn0016691	ATP synthase, oligomycin sensitivity conferring protein	-	Contributions welcome.
5.92512e-19	0.117457	0.25	0.414	6.20538e-15	3	Pp2C1	FBgn0022768	Protein phosphatase 2C	-	Contributions welcome.
8.67714e-19	0.193479	0.188	0.318	9.08757e-15	3	ND-PDSW	FBgn0021967	NADH dehydrogenase (ubiquinone) PDSW subunit	-	Contributions welcome.
6.96369e-18	0.115724	0.172	0.285	7.29307e-14	3	Plc21C	FBgn0004611	Phospholipase C at 21C	20180906	Phospholipase C at 21C (Plc21C) encodes a phospholipase C beta involved in olfaction and flight. It functions downstream of G-protein-coupled receptors coupled to Gq.
7.88747e-18	0.230113	0.176	0.297	8.26055e-14	3	Atg13	FBgn0261108	Autophagy-related 13	20190307	Autophagy-related 13 (Atg13) encodes a subunit of the evolutionarily conserved Atg1 kinase complex, which controls the initiation of autophagosome formation.
1.11036e-17	0.159087	0.248	0.401	1.16288e-13	3	CG42258	FBgn0259143	-	-	Contributions welcome.
1.87278e-17	0.114198	0.266	0.431	1.96136e-13	3	wdb	FBgn0027492	widerborst	20190912	widerborst (wdb) encodes a B' regulatory subunit of the serine/threonine phosphatase complex PP2A. It regulates Hedgehog, protein kinase B and insulin receptor signaling pathways.
2.98046e-17	0.221261	0.238	0.392	3.12144e-13	3	Sar1	FBgn0038947	Secretion-associated Ras-related 1	20181108	Secretion-associated Ras-related 1 (Sar1) encodes a small GTPase that is recruited to the endoplasmic reticulum and initiates the recruitment of the COPII subunit complex Sec23/Sec24.
1.20719e-16	0.198661	0.158	0.265	1.26429e-12	3	UQCR-C2	FBgn0250814	Ubiquinol-cytochrome c reductase core protein 2	-	Contributions welcome.
2.73131e-16	0.161164	0.221	0.358	2.8605e-12	3	Rac1	FBgn0010333	Rac1	-	Contributions welcome.
2.5861e-15	0.216424	0.17	0.278	2.70843e-11	3	RFeSP	FBgn0021906	Rieske iron-sulfur protein	-	Contributions welcome.
3.69807e-14	0.140136	0.184	0.29	3.87299e-10	3	CG42342	FBgn0259244	-	-	Contributions welcome.
6.49033e-14	0.284394	0.176	0.283	6.79733e-10	3	flw	FBgn0000711	flapwing	-	Contributions welcome.
7.05349e-14	0.225132	0.23	0.367	7.38712e-10	3	ND-B22	FBgn0032511	NADH dehydrogenase (ubiquinone) B22 subunit	-	Contributions welcome.
7.39156e-14	0.105495	0.272	0.405	7.74118e-10	3	heph	FBgn0011224	hephaestus	20190919	hephaestus (heph) encodes a nucleo-cytoplasmic shuttling protein that regulates osk mRNA translation. It is involved in spermatid individualization and Notch signalling regulation.
1.38124e-13	0.26583	0.164	0.264	1.44657e-09	3	ZAP3	FBgn0052685	ZAP3	-	Contributions welcome.
5.56962e-12	0.189248	0.277	0.425	5.83307e-08	3	osa	FBgn0261885	osa	20190314	osa (osa) encodes a subunit of the BAP chromatin remodeling complex. It antagonizes Wnt target gene expression and limits the self-renewal of neural and intestinal stem cells.
1.80065e-10	0.273619	0.212	0.322	1.88583e-06	3	bsk	FBgn0000229	basket	20190307	basket (bsk) encodes a serine/threonine-protein kinase, a key component of JNK pathway that phosphorylates the transcription factor encoded by Jra. Its roles include regulation of cell shape and stress response.
3.48527e-10	0.253472	0.2	0.301	3.65013e-06	3	tun	FBgn0034046	tungus	-	Contributions welcome.
4.74986e-10	0.160121	0.286	0.431	4.97453e-06	3	BtbVII	FBgn0263108	BTB-protein-VII	-	Contributions welcome.
5.26267e-10	0.106185	0.39	0.598	5.51159e-06	3	PIG-T	FBgn0030035	Phosphatidylinositol glycan anchor biosynthesis class T	-	Contributions welcome.
8.97036e-10	0.100292	0.387	0.582	9.39466e-06	3	Gdi	FBgn0004868	GDP dissociation inhibitor	20190919	GDP dissociation inhibitor (Gdi) encodes a GDP-dissociation inhibitor.
4.58898e-09	0.132833	0.28	0.405	4.80604e-05	3	fok	FBgn0263773	fledgling of Klp38B	-	Contributions welcome.
6.88165e-09	0.245733	0.281	0.423	7.20716e-05	3	Cp110	FBgn0031191	Centriolar coiled coil protein 110kDa	20190307	Centriolar coiled coil protein 110kDa (Cp110) encodes a centriolar protein that localizes to the distal end of both mother and daughter centrioles. It seems to prevent the centriole microtubules from extending beyond the distal end of the centriole. It interacts with the product of Cep97, another protein localized to the distal end of the centrioles.
8.3838e-09	0.176987	0.317	0.473	8.78035e-05	3	COX4	FBgn0032833	Cytochrome c oxidase subunit 4	20190912	Cytochrome c oxidase subunit 4 (COX4) encodes a subunit of the cytochrome-c oxidase. It is involved in cell proliferation and golgi structural organisation.
8.61003e-09	0.109413	0.394	0.593	9.01728e-05	3	Top1	FBgn0004924	Topoisomerase 1	20190314	Topoisomerase 1 (Top1) encodes a topoisomerase with essential functions in cell proliferation during stages of oogenesis, embryogenesis, larva, and pupa.
1.47437e-08	0.15603	0.307	0.449	0.000154411	3	unc-13	FBgn0025726	unc-13	20190919	unc-13 (unc-13) encodes a protein involved in synaptic vesicle exocytosis.
1.69332e-08	0.265597	0.21	0.311	0.000177341	3	unk	FBgn0004395	unkempt	20190321	unkempt (unk) encodes a highly conserved protein with roles in mRNA binding and ubiquitination. Together with the product of hdc, it acts downstream of the product of Mtor to regulate photoreceptor differentiation during eye development.
5.41225e-08	0.276639	0.245	0.36	0.000566825	3	slgA	FBgn0003423	sluggish A	-	Contributions welcome.
1.24305e-07	0.288401	0.271	0.403	0.00130185	3	Pat1	FBgn0029878	Protein interacting with APP tail-1	20190314	Protein interacting with APP tail-1 (Pat1) encodes a protein required for the product of Khc to transport cargo and to maximize its motility. In oocytes the products of Pat1 and Klc act in a redundant manner.
3.61684e-07	0.120633	0.316	0.442	0.00378791	3	CG12605	FBgn0035481	-	-	Contributions welcome.
8.45498e-07	0.224097	0.255	0.362	0.00885491	3	CG5151	FBgn0036576	-	-	Contributions welcome.
1.43449e-06	0.151936	0.39	0.579	0.0150234	3	COX6B	FBgn0031066	Cytochrome c oxidase subunit 6B	-	Contributions welcome.
3.0773e-06	0.243573	0.294	0.42	0.0322285	3	Eip75B	FBgn0000568	Ecdysone-induced protein 75B	20180913	Ecdysone-induced protein 75B (Eip75B) encodes a nuclear receptor that interacts with the receptor encoded by Hr3. The product of Eip75B regulates feeding behavior, fat deposition, and developmental timing in response to nitric oxide (NO) signaling. It also acts downstream from NO in the nervous system, where it controls neuronal remodeling.
6.16724e-06	0.178793	0.374	0.544	0.0645895	3	lbk	FBgn0034083	lambik	-	Contributions welcome.
7.15663e-06	0.142311	0.416	0.612	0.0749514	3	lqf	FBgn0028582	liquid facets	20190912	liquid facets (lqf) encodes an epsin, which is an endocytic adaptor that contributes to endocytic network stability/regulation and membrane bending. It contributes to endocytosis and regulates the BMP and Notch signaling pathways.
9.07548e-06	0.152697	0.374	0.536	0.0950475	3	Vha16-1	FBgn0262736	Vacuolar H[+] ATPase 16kD subunit 1	20190926	Vacuolar H[+] ATPase 16kD subunit 1 (Vha16-1) encodes the proteolipid component of V-ATPase, which is a multi-functional channel protein. It contributes to vesicle-membrane fusion, hydrophilic molecule transport and intercellular communication.
1.32263e-05	0.2357	0.263	0.367	0.138519	3	sdt	FBgn0261873	stardust	20190314	stardust (sdt) encodes membrane-associated guanylate kinase (MAGUK) protein involved in the maintenance of apico-basal cell polarity and the organization of zonula adherens.
1.98783e-05	0.232208	0.599	0.752	0.208186	3	Usp7	FBgn0030366	Ubiquitin-specific protease 7	-	Contributions welcome.
0.000129769	0.30595	0.298	0.419	1	3	Sdc	FBgn0010415	Syndecan	20190314	Syndecan (Sdc) encodes a transmembrane heparan sulfate proteoglycan. It binds to the products of sli and robo1 to regulate axon guidance at the CNS midline, and it cooperates with the product of Lar to promote synapse growth at the larval neuromuscular junction.
0.00019898	0.303644	0.303	0.427	1	3	dlg1	FBgn0001624	discs large 1	-	Contributions welcome.
0.000668961	0.129608	0.435	0.613	1	3	E2f1	FBgn0011766	E2F transcription factor 1	-	Contributions welcome.
0.00111408	0.206032	0.371	0.526	1	3	Ggamma1	FBgn0004921	G protein gamma 1	20190307	G protein gamma 1 (Ggamma1) encodes a protein involved in the G-protein coupled receptor signaling pathway. Ggamma1-product regulates actomyosin dynamics and contributes to heart morphogenesis, asymmetric neuroblast division and convergent extension movements during gastrulation.
0.00151079	0.235763	0.337	0.465	1	3	CG6770	FBgn0032400	-	-	Contributions welcome.
0.00261617	0.333085	0.477	0.604	1	3	porin	FBgn0004363	porin	20190314	porin (porin) encodes a beta-barrel channel protein localized in the outer membrane of mitochondria that conducts translocation of various ions and metabolites between cytoplasm and mitochondria. It plays roles in mitochondria dynamics and mitophagy, and is ubiquitinated by the E3 ligases encoded by park and Mul1.
0.00314623	0.388722	0.28	0.386	1	3	mt:ND1	FBgn0013679	mitochondrial NADH-ubiquinone oxidoreductase chain 1	-	Contributions welcome.
0.00597639	0.196742	0.612	0.752	1	3	sesB	FBgn0003360	stress-sensitive B	-	Contributions welcome.
0.00680248	0.326923	0.474	0.61	1	3	AMPdeam	FBgn0052626	AMP deaminase	-	Contributions welcome.
0.0118327	0.190803	0.618	0.769	1	3	ox	FBgn0011227	oxen	-	Contributions welcome.
0.0151819	0.245152	0.407	0.569	1	3	unc-119	FBgn0025549	unc-119	-	Contributions welcome.
0.0283337	0.249155	0.531	0.672	1	3	chinmo	FBgn0086758	Chronologically inappropriate morphogenesis	20190307	Chronologically inappropriate morphogenesis (chinmo) encodes a putative BTB-zinc finger transcription factor. It is essential for neuronal temporal patterning. It also plays a role in the regulation of eye development, tumor formation, and the self-renewal and/or sexual identity of male somatic cyst stem cells by acting downstream of JAK-STAT signaling.
0.0336901	0.123605	0.487	0.672	1	3	mts	FBgn0004177	microtubule star	20180906	microtubule star (mts) encodes the catalytic subunit of protein phosphatase 2A. It is involved in various developmental processes and signaling pathways, such as Hh signaling and Wingless signaling.
0.041519	0.218038	0.409	0.57	1	3	lolal	FBgn0022238	lola like	20190926	lola like (lolal) encodes a small BTB-domain protein related to the Trithorax group of chromatin regulators. lolal transcripts are found in oocytes and the protein translocates to embryonic nuclei after the maternal to zygotic transition. lolal homozygous germline clone embryos show reduced dpp expression during dorsal-ventral patterning.

## Sheet: NB
p_val	avg_log2FC	pct.1	pct.2	p_val_adj	cluster	gene	FBgn_ID	GeneName	datestamp	gene_snapshot_text
0	2.62187	0.939	0.39	0	4	lncRNA:CR45388
0	2.36047	0.792	0.213	0	4	E(spl)m8-HLH	FBgn0000591	Enhancer of split m8, helix-loop-helix	-	Contributions welcome.
0	1.88526	0.835	0.293	0	4	Galphai	FBgn0001104	G protein alpha i subunit	-	Contributions welcome.
0	1.83584	0.873	0.531	0	4	stg	FBgn0003525	string	-	Contributions welcome.
0	1.68031	0.322	0.036	0	4	cas	FBgn0004878	castor	20180913	castor (cas) encodes a transcription factor expressed in the latest stage of embryonic neuroblast lineages. It represses the prior redundant genes, pdm2 nub, and precedes the expression of grh.
0	1.63606	0.356	0.04	0	4	insb	FBgn0034224	insensible	-	Contributions welcome.
0	1.57049	0.386	0.073	0	4	lncRNA:CR45919
0	1.53015	0.257	0.042	0	4	sprt	FBgn0082585	sprite	-	Contributions welcome.
0	1.5291	0.66	0.222	0	4	edl	FBgn0023214	ETS-domain lacking	20190307	ETS-domain lacking (edl) encodes a protein involved in Egfr signaling pathway regulation. It regulates the transcriptional repressor encoded by aop.
0	1.45995	0.458	0.126	0	4	baz	FBgn0000163	bazooka	20190307	bazooka (baz) encodes a scaffold protein that forms a complex with the products of par-6 and aPKC and with other cortical, cytoskeletal and regulatory proteins. It functions in cell polarization pathways in epithelial, neuronal and other cell types.
0	1.45475	0.429	0.144	0	4	grh	FBgn0259211	grainy head	20190228	grainy head (grh) encodes the founding member of a highly conserved family of transcription factors essential for embryonic development. It is both a transcriptional activator and repressor, responsible for the proper expression of many genes primarily involved in epithelial cell fate, barrier formation, wound healing, tube morphogenesis and proliferation of larval neuroblasts.
0	1.33857	0.933	0.651	0	4	lola	FBgn0283521	longitudinals lacking	20190321	longitudinals lacking (lola) encodes a protein involved in Notch signaling, cell death, regulation of retrotransposons and expression of axon and dendrite patterning genes. It contributes to oogenesis, spermatogenesis, neural wiring, eye development and a variety of behaviors.
0	1.3282	0.717	0.341	0	4	E(spl)mbeta-HLH	FBgn0002733	Enhancer of split mbeta, helix-loop-helix	-	Contributions welcome.
0	1.32748	0.338	0.09	0	4	E(spl)m7-HLH	FBgn0002633	Enhancer of split m7, helix-loop-helix	-	Contributions welcome.
0	1.28458	0.654	0.277	0	4	feo	FBgn0030241	fascetto	20190307	fascetto (feo) encodes a protein that binds the central spindle microtubules and is required for proper midbody formation and cytokinesis. It also has roles in centrosome duplication and neurogenesis.
0	1.27714	0.972	0.796	0	4	Bacc	FBgn0031453	Bacchus	20190919	Bacchus (Bacc) encodes a tyramine-dependent nuclear regulator involved in ethanol sensitivity.
0	1.25394	0.927	0.619	0	4	HmgD	FBgn0004362	High mobility group protein D	20180906	High mobility group protein D (HmgD) encodes a highly abundant chromosomal protein involved in DNA bending and chromatin organization.
0	1.23579	0.339	0.101	0	4	pbl	FBgn0003041	pebble	20190613	pebble (pbl) encodes a Rho guanine nucleotide exchange factor that contributes to multiple processes involving actin cytoskeleton reorganization, including cytokinesis, axogenesis and wound healing as well as cell shape regulation and cell migration during gastrulation.
0	1.19662	0.302	0.079	0	4	Phs	FBgn0036522	Phaser	-	Contributions welcome.
0	1.19454	0.879	0.541	0	4	Nrt	FBgn0004108	Neurotactin	-	Contributions welcome.
0	1.19107	0.222	0.026	0	4	VepD	FBgn0053200	Ventrally-expressed protein D	-	Contributions welcome.
0	1.03558	0.8	0.49	0	4	crol	FBgn0020309	crooked legs	20190307	crooked legs (crol) encodes a zinc finger transcription factor induced by 20-hydroxyecdysone at the onset of metamorphosis. It regulates wg transcription and cell cycle progression in the wing. Its over-expression in the eye accelerates the cell cycle and de-represses silenced genes.
0	0.985795	0.964	0.761	0	4	CNBP	FBgn0034802	CCHC-type zinc finger nucleic acid binding protein	-	Contributions welcome.
0	0.968477	0.879	0.534	0	4	Pen	FBgn0287720	Pendulin	20190314	Pendulin (Pen) encodes a member of the Importin-alpha protein family, an essential adaptor in the Ran-GTP nuclear transport cycle binding a cargo protein to the nuclear import receptor encoded by Fs(2)Ket. In addition to nuclear protein import, the product of Pen is involved in centrosome duplication, mitotic spindle dynamics, nuclear envelope assembly, ring canal formation in the female germline…
0	0.965852	0.185	0.033	0	4	ase	FBgn0000137	asense	20180906	asense (ase) encodes a transcription factor in the achaete-scute complex. It acts together with other proneural genes in nervous system development, which involves N-mediated lateral inhibition. ase is expressed in the CNS type-I neuroblasts and the PNS sensory organ precursors (SOPs) but not in the proneural clusters that give rise to the SOP via lateral inhibition.
0	0.922661	0.943	0.737	0	4	msi	FBgn0011666	musashi	20190314	musashi (msi) encodes an RNA binding protein that binds to the 3' UTR region of target mRNAs, including ttk and sima, thus it positively regulates neural differentiation and negatively regulates the HIF pathway. It contributes to cell fate determination, as well as cellular response to normoxic/hypoxic conditions.
0	0.775285	0.951	0.81	0	4	Dsp1	FBgn0278608	Dorsal switch protein 1	-	Contributions welcome.
1.9546e-296	1.08971	0.67	0.354	2.04705e-292	4	Ndf	FBgn0043456	Nucleosome-destabilizing factor	20190314	Nucleosome-destabilizing factor (Ndf) encodes a putative H3K36me3 binding protein, which binds active gene bodies.
7.76428e-260	0.836657	0.853	0.632	8.13153e-256	4	fs(1)h	FBgn0004656	female sterile (1) homeotic	20210121	female sterile (1) homeotic (fs(1)h) encodes a Bromodomain and Extra-Terminal domain (BET) family of protein, characterized by the presence of two tandem bromodomains and an extra-terminal (ET) domain. BET proteins can bind acetylated lysine residues in histones and regulate transcription. The proteins encoded by fs(1)h and human BRD2 possess protein kinase activity.
4.49551e-255	0.887955	0.783	0.495	4.70814e-251	4	Nph	FBgn0039735	Nucleophosmin	20190912	Nucleophosmin (Nph) encodes a histone binding protein involved in chromatin remodeling and sperm chromatin decondensation.
1.39866e-239	1.01952	0.411	0.162	1.46482e-235	4	N	FBgn0004647	Notch	-	Contributions welcome.
1.52731e-226	0.821066	0.77	0.496	1.59956e-222	4	His3.3A	FBgn0014857	Histone H3.3A	-	Contributions welcome.
3.6771e-215	1.0863	0.212	0.058	3.85103e-211	4	Traf4	FBgn0026319	TNF-receptor-associated factor 4	20190314	TNF-receptor-associated factor 4 (Traf4) encodes an adapter protein thought to bind the TNF receptor and activate downstream signaling. However, it also has TNF independent roles, especially with respect to morphogenesis. The product of Traf4 interacts with and localizes polarity and adherens junction proteins such as the products of baz and arm respectively. It is required for normal embryonic d…
4.77072e-211	0.885004	0.597	0.316	4.99637e-207	4	His2Av	FBgn0001197	Histone H2A variant	20190307	Histone H2A variant (His2Av) encodes a protein that is present in about 25% of nucleosomes. It influences chromatin structure and gene regulation and is also phosphorylated in response to DNA damage in the less conserved C-terminal tail.
1.22142e-209	0.69801	0.892	0.695	1.27919e-205	4	CtBP	FBgn0020496	C-terminal Binding Protein	-	Contributions welcome.
1.47838e-200	0.759541	0.836	0.641	1.54831e-196	4	HmgZ	FBgn0010228	HMG protein Z	-	Contributions welcome.
2.83119e-196	0.842045	0.655	0.386	2.9651e-192	4	SmD3	FBgn0023167	Small ribonucleoprotein particle protein SmD3	20190314	Small ribonucleoprotein particle protein SmD3 (SmD3) encodes an RNA binding protein that forms a heterodimeric sub-complex with the product of SmB. They function as part of the heteroheptameric ring complex Sm core, which is involved in the formation of spliceosomal small nuclear RNPs (U1, U2, U4 and U5), which together catalyze pre-mRNA splicing. The product of SmD3 also has a function in germli…
5.30119e-195	0.977193	0.313	0.116	5.55194e-191	4	lncRNA:CR33938
8.14017e-195	0.97616	0.381	0.162	8.5252e-191	4	barr	FBgn0014127	barren	20190711	barren (barr) encodes a chromatin binding protein involved in chromatin condensation. It regulates Malpighian tubule development and epithelial morphogenesis.
3.39693e-191	0.774465	0.194	0.053	3.55761e-187	4	nerfin-1	FBgn0028999	nervous fingers 1	20181011	nervous fingers 1 (nerfin-1) encodes a zinc finger transcription factor that regulates early axon guidance at the embryonic stage and is required for the maintenance of larval neuron differentiation. In the larval medulla cortex, nerfin-1 is expressed in medulla neurons at the early stage and protects them from dedifferentiation via the repression of Notch signaling pathway.
2.88226e-189	0.796304	0.702	0.443	3.0186e-185	4	RpII215
1.88105e-186	0.728009	0.8	0.558	1.97002e-182	4	gro	FBgn0001139	groucho	20190307	groucho (gro) encodes a global developmental co-repressor in conjunction with manifold DNA-binding repressor partner proteins, which tether it to target promoters. It functions downstream of key signaling pathways such as Wg/Wnt and Dpp/TGF-beta. Notably, phosphorylation of the product of gro in response to MAPK activation weakens its repressor capacity.
4.58451e-186	0.681633	0.88	0.685	4.80135e-182	4	cdi	FBgn0004876	center divider	20180913	center divider (cdi) encodes a serine/threonine kinase that stimulates the formation of actin fibers and focal adhesions through phosphorylation of the F-actin depolimerization factor tsr.
6.32114e-183	0.77368	0.615	0.343	6.62013e-179	4	ogre	FBgn0004646	optic ganglion reduced	20190314	optic ganglion reduced (ogre) encodes one of the innexin subunits spanning the membrane 4 times. Together with the products of Inx2 and Inx3, it forms homo or hetero oligomers forming gap junctions, which allow the transfer of small solute between cells.
4.10963e-182	0.836202	0.589	0.333	4.30402e-178	4	Su(var)205	FBgn0003607	Suppressor of variegation 205	-	Contributions welcome.
2.58663e-179	0.837502	0.663	0.409	2.70898e-175	4	D1	FBgn0000412	D1 chromosomal protein	20180906	D1 chromosomal protein (D1) encodes a multi-AT-hook chromosomal protein that associates with AT-rich satellites, including the SAT-III repeats of the X-chromosome. The product of D1 binds to the minor-groove of the DNA and favors heterochromatin-mediated gene repression involving its interaction with topoisomerase II.
7.63262e-179	0.893033	0.505	0.267	7.99364e-175	4	Set	FBgn0014879	Set	20190314	Set (Set) encodes a subunit of the inhibitor of histone acetyltransferase (INHAT) complex, which controls histone acetylation. It is involved in transcriptional regulation, which ultimately controls different processes such as p53-mediated apoptosis and neuronal development.
9.28909e-178	0.811813	0.652	0.399	9.72846e-174	4	B52	FBgn0004587	B52	-	Contributions welcome.
1.23401e-176	0.888568	0.508	0.27	1.29238e-172	4	tsu	FBgn0033378	tsunagi	-	Contributions welcome.
1.97502e-175	0.711486	0.134	0.03	2.06844e-171	4	Hey	FBgn0027788	Hairy/E(spl)-related with YRPW motif	20190926	Hairy/E(spl)-related with YRPW motif (Hey) encodes a transcription factor involved in neuron fate determination. Hey expression is regulated by Notch signalling in the embryonic and larval central nervous system.
1.18708e-174	0.756587	0.755	0.514	1.24323e-170	4	Cpsf6	FBgn0035872	Cleavage and polyadenylation specific factor 6	-	Contributions welcome.
1.59601e-173	0.76125	0.694	0.447	1.6715e-169	4	SmF	FBgn0000426	Small ribonucleoprotein particle protein SmF	20190314	Small ribonucleoprotein particle protein SmF (SmF) encodes an RNA binding protein that functions as part of a heteroheptameric ring structure called the Sm core. This complex binds to spliceosomal small nuclear RNAs (e.g. U1, U2, U4 and U5) and helps to carry out pre-mRNA splicing. It also forms a heterotrimeric sub-complex with the products of SmE and SNRPG.
8.54147e-167	0.85681	0.438	0.215	8.94548e-163	4	woc	FBgn0010328	without children	20190321	without children (woc) encodes a chromatin-binding factor related to the mammalian MYM-type family of transcription factors. It is involved in telomere capping, regulation of transcription, ecdysone biosynthesis and germline stem cell differentiation.
6.05992e-162	0.682657	0.814	0.611	6.34655e-158	4	Hrb87F	FBgn0004237	Heterogeneous nuclear ribonucleoprotein at 87F	20180906	Heterogeneous nuclear ribonucleoprotein at 87F (Hrb87F) encodes a hnRNP-A family RNA-binding protein, involved in gene expression and RNA processing. It is an essential component of the nucleoplasmic omega speckles and necessary for telomere maintenance. Hrb87F null mutants show defects in development, female fertility and stress tolerance.
1.54976e-160	0.834556	0.489	0.257	1.62306e-156	4	wds	FBgn0040066	will die slowly	-	Contributions welcome.
2.31934e-158	0.790476	0.449	0.227	2.42904e-154	4	CG7154
1.26915e-150	0.797029	0.197	0.064	1.32919e-146	4	M1BP	FBgn0037621	Motif 1 Binding Protein	20190613	Motif 1 Binding Protein (M1BP) encodes a transcription pausing factor. It regulates gene transcription via interaction with the Hox proteins encoded by abd-A and Ubx. It contributes to the development of ovarian follicle cells.
3.86037e-148	0.839096	0.147	0.04	4.04297e-144	4	tll	FBgn0003720	tailless	-	Contributions welcome.
6.03493e-144	0.702909	0.668	0.434	6.32039e-140	4	Tet	FBgn0263392	Ten-Eleven Translocation (TET) family protein	-	Contributions welcome.
1.07361e-134	0.864169	0.365	0.175	1.12439e-130	4	lncRNA:CR46006
1.42356e-134	0.470463	0.948	0.821	1.4909e-130	4	Df31	FBgn0022893	Decondensation factor 31	20190912	Decondensation factor 31 (Df31) encodes a histone binding protein involved in nucleosome assembly.
4.29438e-131	0.657468	0.787	0.548	4.4975e-127	4	SoxN	FBgn0029123	SoxNeuro	20181011	SoxNeuro (SoxN) encodes an HMG-domain transcription factor. In early embryos it specifies neural progenitors in the central nervous system, while in later embryos it negatively regulates Wg signaling and controls expression of genes required for denticle construction with the product of ovo.
4.31611e-131	0.611339	0.742	0.52	4.52026e-127	4	SNRPG	FBgn0261791	Small nuclear ribonucleoprotein G	20190314	Small nuclear ribonucleoprotein G (SNRPG) encodes a Sm class protein and a common component of pre-mRNA processing U snRNPs. It forms the toroidal core of U snRNPs (Sm core domain) together with 6 related Sm proteins.
3.83973e-130	0.74409	0.235	0.091	4.02134e-126	4	CG8289	FBgn0030854	-	-	Contributions welcome.
2.40365e-127	0.67876	0.56	0.335	2.51734e-123	4	GstZ2	FBgn0037697	Glutathione S transferase Z2	-	Contributions welcome.
1.17377e-120	0.757788	0.317	0.15	1.22929e-116	4	MTA1-like	FBgn0027951	Metastasis associated 1-like	-	Contributions welcome.
3.91466e-119	0.677799	0.153	0.048	4.09982e-115	4	dap	FBgn0010316	dacapo	20190307	dacapo (dap) encodes a Cyclin-dependent kinase inhibitor in the CIP/KIP family. It binds to CycE-Cdk2 complexes and thereby inhibits their protein kinase activity. Upregulation of dap is required after the last mitosis for arresting cells in G1/G0 before terminal differentiation in many post-mitotic cell types.
3.70014e-116	0.287713	0.959	0.778	3.87516e-112	4	hdc	FBgn0010113	headcase	20190307	headcase (hdc) encodes two proteins by translational readthrough of a single mRNA. It is an esg target in the trachea and presumably also in imaginal tissues. The readthrough product is necessary for hdc function in the trachea.
2.48546e-113	0.497487	0.836	0.622	2.60302e-109	4	emb	FBgn0020497	embargoed	20190307	embargoed (emb) encodes an exportin involved in protein export from the nucleus. It regulates the response to hypoxia and is involved in centriole replication.
2.17041e-110	0.699213	0.464	0.273	2.27307e-106	4	Ref1	FBgn0010774	RNA and export factor binding protein 1	-	Contributions welcome.
2.62664e-108	0.686347	0.203	0.08	2.75088e-104	4	Dl	FBgn0000463	Delta	20190307	Delta (Dl) encodes a single pass transmembrane EGF family protein and one of two ligands of the Notch signaling pathway. It regulates cell fate decisions and cell proliferation. Post transcriptional modification (such as by fucosylation, ubiquitination and proteolysis) of the product of Dl is key for its functions.
7.4984e-108	0.714808	0.237	0.102	7.85307e-104	4	pzg	FBgn0259785	putzig	20190314	putzig (pzg) encodes a nuclear protein that is involved in chromatin activation of replication related genes and signalling pathways including Notch, Ecdysone and JAK/STAT. It regulates growth, cell death and various developmental processes.
8.26992e-107	0.725844	0.318	0.157	8.66109e-103	4	CG1737	FBgn0030293	-	-	Contributions welcome.
1.2897e-106	0.714687	0.231	0.098	1.35071e-102	4	CBP	FBgn0026144	sarcoplasmic calcium-binding protein	-	Contributions welcome.
2.56343e-105	0.695048	0.392	0.215	2.68468e-101	4	klar	FBgn0001316	klarsicht	20190314	klarsicht (klar) encodes a member of the Nesprin family that links microtubule motors and various cellular structures. It controls the migration and positioning of nuclei in photoreceptors and muscles. It also regulates the motion of RNP granules in oocytes and lipid droplets in embryos.
7.68163e-105	0.724038	0.177	0.065	8.04497e-101	4	lncRNA:CR44272
1.42918e-103	0.68525	0.394	0.219	1.49678e-99	4	Hel25E	FBgn0014189	Helicase at 25E	20190307	Helicase at 25E (Hel25E) encodes the UAP56 RNA helicase in the DECD subfamily of DEAD-box helicases. It is an enhancer of position-effect variegation, and contributes to mRNA splicing, nuclear export, and piRNA biosynthesis. The product of Hel25E binds heterochromatic cluster transcripts, along with the product of vas, to organize a piRNA-processing compartment that spans the nuclear envelope to …
3.26648e-101	0.680184	0.282	0.134	3.42098e-97	4	CG7879	FBgn0035235	-	-	Contributions welcome.
4.97891e-101	0.681276	0.438	0.257	5.21442e-97	4	Lam	FBgn0002525	Lamin	-	Contributions welcome.
2.03809e-100	0.689305	0.322	0.164	2.13449e-96	4	CG1910	FBgn0022349	-	-	Contributions welcome.
2.90565e-100	0.6461	0.51	0.323	3.04308e-96	4	RpII18
2.98919e-100	0.552485	0.761	0.574	3.13058e-96	4	Hsp83	FBgn0001233	Heat shock protein 83	-	Contributions welcome.
6.11823e-100	0.667416	0.42	0.242	6.40763e-96	4	Amun	FBgn0030328	Amun	-	Contributions welcome.
1.77659e-99	0.729837	0.401	0.23	1.86062e-95	4	baf	FBgn0031977	barrier to autointegration factor	-	Contributions welcome.
2.17511e-96	0.680796	0.225	0.098	2.27799e-92	4	Alh	FBgn0261238	Alhambra	20190307	Alhambra (Alh) encodes a zinc finger/leucine zipper nuclear protein. It is required in the nervous system for maintaining eve expression and normal growth. It is also involved in muscle development and male courtship behavior.
2.79742e-96	0.706214	0.172	0.066	2.92974e-92	4	neur	FBgn0002932	neuralized	20190314	neuralized (neur) encodes an E3 ubiquitin ligase of the RING family. It is part of the Notch signaling pathway, where it is thought to contribute to the endocytosis-dependent activation of the ligand. It also has Notch-independent functions in epithelial morphogenesis.
5.89068e-96	0.669796	0.431	0.256	6.16931e-92	4	SmB	FBgn0262601	Small ribonucleoprotein particle protein SmB	20190314	Small ribonucleoprotein particle protein SmB (SmB) encodes an RNA binding protein that forms a heterodimeric sub-complex with the product of SmD3. They function as part of the heteroheptameric ring complex Sm core, which is involved in the formation of spliceosomal small nuclear RNPs (U1, U2, U4 and U5), which together catalyze pre-mRNA splicing.
5.79329e-95	0.593614	0.173	0.066	6.06731e-91	4	Oli	FBgn0032651	Olig family	-	Contributions welcome.
1.21849e-93	0.717836	0.232	0.105	1.27612e-89	4	mxc	FBgn0260789	multi sex combs	20190314	multi sex combs (mxc) encodes a Cylin E/Cdk2 substrate and molecular scaffold that is necessary for assembly of the histone locus body, which is a nuclear body associated with replication dependent histone gene clusters that contains factors necessary for the transcription and processing of histone mRNA.
1.65569e-91	0.608047	0.537	0.352	1.73401e-87	4	SmD2	FBgn0261789	Small ribonucleoprotein particle protein SmD2	20190314	Small ribonucleoprotein particle protein SmD2 (SmD2) encodes an RNA binding protein that forms a heterodimeric sub-complex with the product of SmD1. They function as part of the heteroheptameric ring complex Sm core, which is involved in the formation of spliceosomal small nuclear RNPs (U1, U2, U4 and U5), which together catalyze pre-mRNA splicing.
3.12536e-90	0.366304	0.713	0.476	3.27319e-86	4	lncRNA:roX1
4.19299e-90	0.520556	0.635	0.433	4.39132e-86	4	tara	FBgn0040071	taranis	20190314	taranis (tara) encodes a transcriptional co-regulator that interacts with chromatin remodeling complexes, cell cycle proteins, and the JNK signaling pathway. It contributes to sleep, neural progenitor proliferation, and cell fate maintenance.
1.57467e-89	0.658475	0.212	0.093	1.64915e-85	4	Chro	FBgn0044324	Chromator	20181108	Chromator (Chro) encodes a chromodomain protein that is required for proper microtubule spindle formation. It is important for normal cell cycle progression, functioning as a spatial regulator of cell cycle factors.
6.03564e-88	0.406224	0.891	0.77	6.32112e-84	4	bel	FBgn0263231	belle	20190516	belle (bel) encodes a DEAD-box RNA helicase that functions both as positive and negative translation regulator. It is essential for embryo viability and fertility, and is required for the maintenance of male germ-line stem cells.
1.10652e-87	0.68153	0.37	0.211	1.15886e-83	4	SC35	FBgn0265298	SR family splicing factor SC35	20190919	SR family splicing factor SC35 (SC35) encodes a mRNA binding protein that regulates mRNA alternative splicing, the processing of the mRNA 3'-end and the selection of the transcriptional start site.
1.05487e-85	0.584946	0.409	0.242	1.10476e-81	4	Pabp2	FBgn0005648	Pabp2	20180913	Pabp2 (Pabp2) encodes a nuclear poly(A) binding protein that is involved in both the cleavage and polyadenylation steps of the nuclear cleavage/polyadenylation reaction. Cytoplasmic protein encoded by Pabp2 acts to shorten the poly(A) tails of specific mRNAs in oocytes and syncytial blastoderm embryos.
5.26593e-82	0.546245	0.176	0.073	5.51501e-78	4	Su(H)	FBgn0004837	Suppressor of Hairless	-	Contributions welcome.
9.50604e-82	0.585355	0.433	0.266	9.95568e-78	4	Bap55	FBgn0025716	Brahma associated protein 55kD	20181018	Brahma associated protein 55kD (Bap55) encodes a member of two chromatin remodeling complexes. As part of the Brahma complex, it is needed for cell growth and survival in the wing imaginal disc; as a member of the TIP60 complex, it is thought to regulate dendrite wiring specificity in olfactory projection neurons.
1.38974e-81	0.560393	0.532	0.358	1.45547e-77	4	Gug	FBgn0010825	Grunge	20190307	Grunge (Gug) encodes a nuclear repressor protein that likely responds to Egfr signaling to control cell behavior for normal developmental patterning.
9.71922e-81	0.588987	0.472	0.301	1.01789e-76	4	SmE	FBgn0261790	Small ribonucleoprotein particle protein SmE	20190314	Small ribonucleoprotein particle protein SmE (SmE) encodes an RNA binding protein that functions as part of a heteroheptameric ring structure called the Sm core. This complex binds to spliceosomal small nuclear RNAs (e.g. U1, U2, U4 and U5) and helps to carry out pre-mRNA splicing. It also forms a heterotrimeric sub-complex with the products of SmF and SNRPG.
7.06515e-79	0.406991	0.848	0.71	7.39933e-75	4	Unr	FBgn0263352	Upstream of N-ras	20190321	Upstream of N-ras (Unr) encodes an RNA binding protein that functions as an RNA chaperone and translation regulator. It performs opposing, sex-specific, roles in X-chromosome dosage compensation by regulating lncRNA:roX2 RNA conformation in males and msl-2 mRNA translation in females.
1.32053e-77	0.590155	0.236	0.115	1.38299e-73	4	CG17343	FBgn0032751	-	-	Contributions welcome.
4.42283e-77	0.579489	0.495	0.326	4.63203e-73	4	elav	FBgn0260400	embryonic lethal abnormal vision	20200820	embryonic lethal abnormal vision (elav) encodes the founding member of a family of prototype RNA binding proteins homologous to human Hu proteins, and acting as gene-specific regulators of many aspects of mRNA processing. Drosophila has three members in this family, elav, fne and Rbp9, which are predominantly pan-neuronal. elav has roles in axon guidance, synapse formation and photoreceptor diffe…
4.90999e-77	0.422477	0.418	0.245	5.14223e-73	4	E(spl)mgamma-HLH	FBgn0002735	Enhancer of split mgamma, helix-loop-helix	-	Contributions welcome.
8.61818e-76	0.570123	0.362	0.213	9.02583e-72	4	Phf5a	FBgn0031822	PHD finger protein 5a	-	Contributions welcome.
1.5293e-75	0.57745	0.417	0.259	1.60164e-71	4	Ssb-c31a	FBgn0015299	Single stranded-binding protein c31A	-	Contributions welcome.
1.12716e-74	0.584315	0.36	0.212	1.18048e-70	4	Caper	FBgn0031883	Caper	20190919	Caper (Caper) encodes an RNA-binding protein involved in regulation of alternative mRNA splicing.
1.15771e-74	0.503536	0.521	0.347	1.21247e-70	4	E(Pc)	FBgn0000581	Enhancer of Polycomb	20190926	Enhancer of Polycomb (E(Pc)) encodes a chromatin protein that functions as a suppressor of position-effect variegation. An unusual member of the Polycomb group; it does not exhibit homeotic transformations on its own, but rather enhances mutations in other Polycomb group genes. It forms part of the TIP60 histone acetyltransferase complex, which has been involved in many processes, including both …
1.34118e-74	0.783227	0.251	0.125	1.40462e-70	4	D	FBgn0000411	Dichaete	20190307	Dichaete (D) encodes an HMG-domain protein and member of the Sox family of transcription factors. Its roles include hindgut development, embryonic segmentation, and nervous system development.
4.23223e-74	0.700211	0.263	0.133	4.43242e-70	4	lncRNA:CR30009
7.39405e-74	0.65696	0.238	0.12	7.74379e-70	4	CG6701	FBgn0033889	-	-	Contributions welcome.
2.5367e-72	0.563162	0.473	0.316	2.65668e-68	4	CG44774	FBgn0266000	-	-	Contributions welcome.
7.53516e-72	0.384945	0.788	0.63	7.89157e-68	4	l(3)neo38	FBgn0265276	lethal (3) neo38	20210121	lethal (3) neo38 (l(3)neo38) encodes an essential regulator of neuromuscular junction and brain development, required at post-embryonic stages.
6.41602e-69	0.610104	0.295	0.167	6.7195e-65	4	Uba2	FBgn0029113	Ubiquitin-like activating enzyme 2	20190926	Ubiquitin-like activating enzyme 2 (Uba2) encodes one of two subunits (along with the product of Aos1) of the heterodimeric SUMO activating enzyme. It contains the catalytic cysteine residue that first becomes adenylated using ATP and that then forms a thioester linkage to the C-terminal end of SUMO.
2.47482e-68	0.570732	0.336	0.199	2.59188e-64	4	SmD1	FBgn0261933	Small ribonucleoprotein particle protein SmD1	20190314	Small ribonucleoprotein particle protein SmD1 (SmD1) encodes an RNA binding protein that forms a heterodimeric sub-complex with the product of SmD2. They function as part of the heteroheptameric ring complex Sm core, which is involved in the formation of spliceosomal small nuclear RNPs (U1, U2, U4 and U5), which together catalyze pre-mRNA splicing.
4.51293e-68	0.509434	0.417	0.262	4.72639e-64	4	sd	FBgn0003345	scalloped	20190314	scalloped (sd) encodes a DNA binding protein of the TEAD class. It requires co-factor proteins ,such as the products of vg and yki, to act as a transcription factor, and is modified by Hippo and Wingless signalling. It is involved in wing and neuronal specification.
9.07127e-67	0.41522	0.721	0.557	9.50034e-63	4	lolal	FBgn0022238	lola like	20190926	lola like (lolal) encodes a small BTB-domain protein related to the Trithorax group of chromatin regulators. lolal transcripts are found in oocytes and the protein translocates to embryonic nuclei after the maternal to zygotic transition. lolal homozygous germline clone embryos show reduced dpp expression during dorsal-ventral patterning.
1.54714e-66	0.552022	0.354	0.215	1.62032e-62	4	SF2	FBgn0283477	Splicing factor 2	20190912	Splicing factor 2 (SF2) encodes a protein involved in alternative mRNA splicing, RNA export from the nucleus and the regulation of the RNA metabolism.
7.29439e-66	0.565767	0.323	0.189	7.63941e-62	4	CG13625	FBgn0039210	-	-	Contributions welcome.
2.13407e-65	0.52322	0.612	0.461	2.23502e-61	4	bi	FBgn0000179	bifid	20190307	bifid (bi) encodes a T-box transcription factor that controls cell proliferation, viability and cell migration. It contributes to the development of several tissues such as brain, eyes and wings. In wing development it is activated by the product of dpp and to a lesser extent by Wg signaling.
4.46206e-64	0.542503	0.292	0.167	4.67311e-60	4	CG10418	FBgn0036277	-	-	Contributions welcome.
2.56758e-62	0.568904	0.435	0.291	2.68902e-58	4	Pep	FBgn0004401	Protein on ecdysone puffs	-	Contributions welcome.
8.3016e-61	0.496937	0.366	0.228	8.69426e-57	4	JIL-1	FBgn0020412	JIL-1 kinase	20190307	JIL-1 kinase (JIL-1) encodes a Serine/Threonine tandem kinase that phosphorylates the Serine 10 residue of the product of His3. A key function of the product of JIL-1 is to antagonize heterochromatization and to regulate levels of gene expression by controlling the distribution of the Lysine 9 dimethylation mark of the epigenetic histone encoded by His3.
1.1407e-60	0.535389	0.235	0.125	1.19466e-56	4	kuk	FBgn0038476	kugelkern	20181115	kugelkern (kuk) encodes a nuclear envelope protein required for nuclear elongation during cellularization. It shares structural and functional similarities to lamins.
1.54672e-60	0.237958	0.715	0.539	1.61988e-56	4	Drat	FBgn0033188	Death resistor Adh domain containing target	20190307	Death resistor Adh domain containing target (Drat) encodes a member of the zinc-dependent ADH-like family that is an effector of ethanol-induced apoptosis.
3.30106e-60	0.540143	0.407	0.265	3.4572e-56	4	wcy	FBgn0030812	wacky	20190919	wacky (wcy) encodes a protein involved in habituation, autophagy regulation and TORC1 signaling.
5.46397e-60	0.42192	0.582	0.419	5.72241e-56	4	BtbVII	FBgn0263108	BTB-protein-VII	-	Contributions welcome.
1.54364e-59	0.501124	0.531	0.381	1.61665e-55	4	scyl	FBgn0041094	scylla	-	Contributions welcome.
3.27523e-59	0.377383	0.785	0.644	3.43015e-55	4	Sem1	FBgn0266666	Suppressor of exocyst mutations 1	-	Contributions welcome.
4.35653e-59	0.452818	0.267	0.149	4.56259e-55	4	pyr	FBgn0033649	pyramus	20190314	pyramus (pyr) encodes a Fibroblast growth factor (FGF) and ligand for the FGF receptor encoded by htl. It regulates the development of somatic and visceral muscle in the mesoderm, cardioblasts and glial cells. Its roles include acting as a chemoattractant in directional cell migration, and regulating adhesion, differentiation, and cell survival.
1.07636e-58	0.534947	0.31	0.184	1.12728e-54	4	Adf1	FBgn0284249	Adh transcription factor 1	-	Contributions welcome.
1.22456e-57	0.465012	0.413	0.272	1.28248e-53	4	Sf3b5	FBgn0040534	Splicing factor 3b subunit 5	20190321	Splicing factor 3b subunit 5 (Sf3b5) encodes a subunit of the histone modifying complex SAGA and the SF3B complex. The latter forms part of the larger U2 snRNP and is required for mRNA splicing.
9.19508e-57	0.389602	0.751	0.584	9.63001e-53	4	tral	FBgn0041775	trailer hitch	20181108	trailer hitch (tral) encodes a protein required for oocyte dorsoventral patterning via actin and microtubule cytoskeleton organization.
3.6098e-55	0.433848	0.561	0.413	3.78054e-51	4	osa	FBgn0261885	osa	20190314	osa (osa) encodes a subunit of the BAP chromatin remodeling complex. It antagonizes Wnt target gene expression and limits the self-renewal of neural and intestinal stem cells.
4.41584e-55	0.47216	0.239	0.132	4.62471e-51	4	glo	FBgn0259139	glorund	20190307	glorund (glo) encodes a hnRNP F/H family RNA-binding protein that binds directly to nos mRNA and regulates its translation during late stages of oogenesis. The functions of the product of glo include nurse cell nuclear chromatin organization, axis patterning as well as being required for viability to adulthood.
1.49752e-54	0.510992	0.224	0.122	1.56835e-50	4	Ars2	FBgn0033062	Arsenic resistance protein 2	20190321	Arsenic resistance protein 2 (Ars2) encodes a protein that binds the cap binding complex and plays roles in small RNA biogenesis. It facilitates miRNA processing from primary miRNAs to pre-miRNAs. In addition, it interacts with the product of Dcr-2, modulates its activity and is required for siRNA-mediated silencing and antiviral defense.
2.27464e-54	0.340188	0.796	0.648	2.38223e-50	4	eIF2beta	FBgn0004926	eukaryotic translation initiation factor 2 subunit beta	-	Contributions welcome.
2.66057e-53	0.486446	0.496	0.354	2.78642e-49	4	Sin3A	FBgn0022764	Sin3A	20190912	Sin3A (Sin3A) encodes a chromatin regulator with roles during muscle development, cell migration and Wnt signalling regulation.
4.39812e-53	0.49363	0.381	0.252	4.60616e-49	4	Nedd8	FBgn0032725	Nedd8	20181011	Nedd8 (Nedd8) encodes a ubiquitin-like polypeptide involved in protein ubiquitination and degradation, via Cullin neddylation. Nedd8-mediated modification has been implicated in signal transduction, cell proliferation and differentiation.
8.39766e-53	0.355053	0.755	0.602	8.79487e-49	4	sqd	FBgn0263396	squid	20190314	squid (sqd) encodes a member of the hnRNPA family of RNA binding proteins. It is involved in the localization and translational regulation of grk mRNA in oogenesis.
8.8007e-53	0.338643	0.793	0.657	9.21698e-49	4	Akap200	FBgn0027932	A kinase anchor protein 200	20190912	A kinase anchor protein 200 (Akap200) encodes a scaffolding protein that contributes to the spatial and temporal regulation of the Protein Kinase A holoenzyme. It regulates the Notch signaling and the organization of the actin cytoskeleton.
1.21219e-52	0.3987	0.554	0.401	1.26953e-48	4	Pp2C1	FBgn0022768	Protein phosphatase 2C	-	Contributions welcome.
7.90607e-52	0.481605	0.331	0.208	8.28002e-48	4	HP4	FBgn0035829	Heterochromatin protein 4	20181004	Heterochromatin protein 4 (HP4) encodes a component of classical heterochromatin that is involved in gene silencing by heterochromatin.
9.37473e-52	0.723712	0.381	0.252	9.81815e-48	4	Hsp68	FBgn0001230	Heat shock protein 68	20190801	Heat shock protein 68 (Hsp68) encodes a protein involved in lifespan determination and response to heat shock and starvation.
1.74976e-51	0.468902	0.353	0.228	1.83253e-47	4	Rpb12
5.9895e-51	0.440904	0.454	0.315	6.2728e-47	4	Rpb10
8.41592e-51	0.380688	0.672	0.527	8.81399e-47	4	Rm62	FBgn0003261	Rm62	-	Contributions welcome.
1.26744e-49	0.466321	0.245	0.142	1.32739e-45	4	Bin1	FBgn0024491	Bicoid interacting protein 1	20190307	Bicoid interacting protein 1 (Bin1) interacts with sequence-specific transcription factors (e.g. the product of bcd, Kr, Trl) to help recruit the Sin3A-HDAC1 histone deacetylase co-repressor complex to target genes. The product of Bin1 contributes to axis patterning and embryonic segmentation via transcription regulation.
1.90826e-49	0.449177	0.494	0.352	1.99852e-45	4	glec	FBgn0015229	gliolectin	20180913	gliolectin (glec) encodes a member of carbohydrate-binding proteins. glec product regulates glia-glia and glia-neuron interactions during neurogenesis and positively regulates Notch pathway during the specification of vein and intervein regions in wing imaginal discs.
2.42334e-48	0.496786	0.394	0.27	2.53797e-44	4	Mi-2	FBgn0262519	Mi-2	20190314	Mi-2 (Mi-2) encodes a nuclear ATP-dependent nucleosome remodeler of the CHD family. It associates with active chromatin and utilizes the energy of ATP hydrolysis to move nucleosomes along DNA. It is required for repression of cell type-specific genes, full activation of heat shock genes and regulates higher order chromatin structure of polytene chromosomes.
5.81221e-48	0.390699	0.634	0.492	6.08712e-44	4	CG8860	FBgn0033691	-	-	Contributions welcome.
8.75663e-47	0.348495	0.61	0.461	9.17082e-43	4	Paf-AHalpha	FBgn0025809	Platelet-activating factor acetylhydrolase alpha	-	Contributions welcome.
1.73304e-46	0.455466	0.28	0.172	1.81501e-42	4	ncm	FBgn0086707	nucampholin	20190516	nucampholin (ncm) encodes a protein that is predicted to be an essential component of the spliceosome, implicated in regulation of pre-mRNA splicing and assembly of the exon junction complex.
3.71393e-43	0.564437	0.466	0.346	3.8896e-39	4	RapGAP1	FBgn0264895	Rap GTPase activating protein 1	20190801	Rap GTPase activating protein 1 (RapGAP1) encodes a small G protein that mediates the activation of ERK signaling via the kinase encoded by tor.
5.6907e-42	0.337872	0.727	0.595	5.95987e-38	4	chrb	FBgn0036165	charybde	-	Contributions welcome.
6.06831e-42	0.390143	0.344	0.227	6.35534e-38	4	CG43867	FBgn0264449	-	-	Contributions welcome.
2.93912e-41	0.461181	0.28	0.178	3.07814e-37	4	XNP	FBgn0039338	XNP	20181108	XNP (XNP) encodes two protein isoforms that participate in the maintenance of heterochromatin and chromosomal stability. They interact with heterochromatin proteins such as those encoded by Su(var)205 and ADD1.
4.47247e-41	0.339223	0.665	0.525	4.68401e-37	4	Nlp	FBgn0016685	Nucleoplasmin	-	Contributions welcome.
1.92764e-40	0.349844	0.43	0.298	2.01881e-36	4	Fkbp39	FBgn0013269	FK506-binding protein 39kD	20180913	FK506-binding protein 39kD (Fkbp39) encodes a protein thay acts as an inhibitor of autophagy in larval fat body.
3.31127e-40	0.429651	0.283	0.181	3.4679e-36	4	CG6610	FBgn0035675	-	-	Contributions welcome.
4.74575e-40	0.339767	0.708	0.576	4.97023e-36	4	CG9705	FBgn0036661	-	-	Contributions welcome.
6.13396e-40	0.307559	0.767	0.636	6.42409e-36	4	Lk6	FBgn0017581	Lk6 kinase	20180920	Lk6 kinase (Lk6) encodes the single ortholog of MAPK signal integrating kinases, which are phosphorylated and activated by ERK. Lk6 product phosphorylates the protein encoded by eIF4E1 to influence translation initiation via formation of the eIF4F complex.
4.51497e-39	0.422932	0.331	0.223	4.72853e-35	4	CG42724	FBgn0261641	-	-	Contributions welcome.
7.35567e-38	0.366456	0.459	0.337	7.7036e-34	4	yps	FBgn0022959	ypsilon schachtel	-	Contributions welcome.
1.05108e-37	0.33282	0.546	0.415	1.1008e-33	4	kuz	FBgn0259984	kuzbanian	20190926	kuzbanian (kuz) encodes an ADAM metalloendopeptidase that regulates activation of the receptors encoded by N and robo1 by cleavage.
1.48096e-37	0.362792	0.371	0.256	1.55101e-33	4	ZAP3	FBgn0052685	ZAP3	-	Contributions welcome.
5.55314e-37	0.439007	0.406	0.295	5.8158e-33	4	AGO2	FBgn0087035	Argonaute 2	20190307	Argonaute 2 (AGO2) encodes an Argonaute/Piwi family protein, which interacts with small interfering RNAs (siRNAs) to form RNA-induced silencing complexes (RISCs). RISCs are guided to target and cleave transcripts (mostly from transposons and viruses).
8.56827e-37	0.369817	0.373	0.262	8.97355e-33	4	Hrb98DE	FBgn0001215	Heterogeneous nuclear ribonucleoprotein at 98DE	20190307	Heterogeneous nuclear ribonucleoprotein at 98DE (Hrb98DE) encodes a nuclear RNA-binding protein. It controls hnRNA stability, splicing, IRES-dependent translation, and translational repression. It represents one of the main targets of the poly(ADP-ribosyl)ation pathway. It also regulates tissue polarity patterning and germ-line stem cell fate.
2.59423e-36	0.391068	0.421	0.305	2.71694e-32	4	pcs	FBgn0033988	parcas	-	Contributions welcome.
6.52764e-36	0.406441	0.33	0.226	6.8364e-32	4	UbcE2M	FBgn0035853	NEDD8-conjugating enzyme UbcE2M	-	Contributions welcome.
9.0304e-36	0.301799	0.683	0.557	9.45754e-32	4	unc-119	FBgn0025549	unc-119	-	Contributions welcome.
2.09741e-35	0.253568	0.746	0.619	2.19662e-31	4	brat	FBgn0010300	brain tumor	20190307	brain tumor (brat) encodes a tumor suppressor that regulates proliferation in the brain. During neural stem cell division, it segregates into one daughter cell where it inhibits protein translation, preventing self-renewal and inducing differentiation. It also acts during oogenesis where it interacts with the products of nos and pum to suppress hb translation.
2.59158e-35	0.372637	0.408	0.297	2.71416e-31	4	Roc1a	FBgn0025638	Regulator of cullins 1a	20190314	Regulator of cullins 1a (Roc1a) encodes a C2H2 type zinc finger protein and component of several Cullin-Ring E3 ubiquitin ligase complexes. It binds directly to the Cullin subunit within the CRL complex and functions to recruit ubiquitin-charged E2 proteins.
1.90345e-34	0.411593	0.378	0.269	1.99349e-30	4	CG10555	FBgn0030034	-	-	Contributions welcome.
2.16733e-33	0.236633	0.852	0.741	2.26985e-29	4	Usp7	FBgn0030366	Ubiquitin-specific protease 7	-	Contributions welcome.
3.35983e-32	0.340668	0.377	0.271	3.51875e-28	4	Psi	FBgn0014870	P-element somatic inhibitor	20190314	P-element somatic inhibitor (Psi) encodes a protein that has dual roles in RNA processing and transcriptional regulation. It is required for activating Myc transcription.
4.0466e-32	0.296531	0.66	0.541	4.238e-28	4	dsh	FBgn0000499	dishevelled	-	Contributions welcome.
5.02168e-32	0.216892	0.872	0.768	5.25921e-28	4	RpL35	FBgn0029785	Ribosomal protein L35	-	Contributions welcome.
6.32631e-32	0.364631	0.358	0.254	6.62555e-28	4	PH4alphaEFB	FBgn0039776	prolyl-4-hydroxylase-alpha EFB	-	Contributions welcome.
3.72296e-31	0.376435	0.393	0.289	3.89905e-27	4	Prosbeta3	FBgn0026380	Proteasome beta3 subunit	-	Contributions welcome.
6.36208e-31	0.330221	0.413	0.3	6.663e-27	4	Agpat1	FBgn0030421	1-Acylglycerol-3-phosphate O-acyltransferase 1	-	Contributions welcome.
1.50315e-30	0.339656	0.433	0.327	1.57425e-26	4	Rho1	FBgn0014020	Rho1	20190314	Rho1 (Rho1) encodes a GTPase signaling protein that acts as a molecular switch and functions as key regulator of the actin cytoskeleton. It plays a central role in diverse biological processes including actin cytoskeleton organization, microtubule dynamics, mophogenesis, border cell migration, cytokinesis, and wound repair.
2.18662e-30	0.260504	0.49	0.369	2.29005e-26	4	Jupiter	FBgn0051363	Jupiter	-	Contributions welcome.
2.74563e-30	0.33434	0.489	0.38	2.8755e-26	4	RhoGAP71E	FBgn0036518	Rho GTPase activating protein at 71E	20190801	Rho GTPase activating protein at 71E (RhoGAP71E) encodes a Rho GTPase activating protein that is involved in the regulation of actin dynamics during epithelial morphogenesis.
5.0757e-30	0.270298	0.696	0.583	5.31578e-26	4	nmo	FBgn0011817	nemo	20190314	nemo (nmo) encodes an atypical proline-directed serine/threonine kinase with roles in numerous developmental processes, including ommatidial rotation/planar cell polarity, retinal specification and neuronal function, and circadian clock speed. It regulates the activity of several signal transduction pathways, including BMP, Wnt, and Notch, and is implicated in fly models of neurodegenerative dise…
6.24402e-30	0.242437	0.376	0.262	6.53936e-26	4	jigr1	FBgn0039350	jing interacting gene regulatory 1	20181108	jing interacting gene regulatory 1 (jigr1) encodes a nuclear protein that is differentially expressed in the embryonic central nervous system and highly expressed in neurons and glial cells in the larval nervous system. Its expression is downregulated in larval neuroblasts by the miR-92 family to maintain the neuroblast pool.
7.28481e-28	0.239069	0.626	0.503	7.62939e-24	4	Act42A	FBgn0000043	Actin 42A	-	Contributions welcome.
9.45597e-28	0.2604	0.665	0.555	9.90324e-24	4	PAN3	FBgn0035397	Poly(A) specific ribonuclease subunit PAN3	-	Contributions welcome.
3.48753e-27	0.277059	0.579	0.468	3.65249e-23	4	CG43736	FBgn0263993	-	-	Contributions welcome.
3.8929e-27	0.139483	0.637	0.498	4.07704e-23	4	ct	FBgn0004198	cut	20190307	cut (ct) encodes a homeoprotein that functions as a transcriptional factor in many different cells such as wing disc, muscle, oocyte and sense organ cells. It is a regulator of type-specific neuronal identity in the peripheral nervous system. ct is expressed at variable levels in the dendritic arborization (DA) neurons and these levels control the different dendritic morphologies specific for eac…
4.20285e-27	0.232866	0.502	0.38	4.40164e-23	4	Ran	FBgn0020255	Ran	-	Contributions welcome.
5.73707e-27	0.262856	0.564	0.452	6.00843e-23	4	Calr	FBgn0005585	Calreticulin	20180913	Calreticulin (Calr) encodes a protein that contributes to olfactory behavior, central nervous system development and sleep. It also works as a marker for phagocytosis of apoptotic cells by phagocytes in embryonic stages.
3.26847e-26	0.200935	0.863	0.75	3.42307e-22	4	RpL34b	FBgn0037686	Ribosomal protein L34b	20190711	Ribosomal protein L34b (RpL34b) encodes a ribosomal structural constituent.
1.45738e-25	0.236833	0.762	0.66	1.52631e-21	4	CG14464	FBgn0033000	-	-	Contributions welcome.
3.3808e-24	0.260624	0.487	0.379	3.54071e-20	4	CG7637	FBgn0033548	-	-	Contributions welcome.
2.27752e-23	0.240136	0.446	0.344	2.38524e-19	4	Ssdp	FBgn0011481	Sequence-specific single-stranded DNA-binding protein	20190314	Sequence-specific single-stranded DNA-binding protein (Ssdp) encodes a DNA binding protein. It has been proposed to be an additional component of ap/Chi transcriptional complexes because it interacts with the product of Chi and lack of Ssdp produces defects similar to ap or Chi mutant phenotypes.
1.49754e-22	0.244401	0.477	0.375	1.56837e-18	4	tou	FBgn0033636	toutatis	20190801	toutatis (tou) encodes a transcription factor that activates proneural expression via positive regulation of the product of pnr. It is involved in chromatin remodeling and nervous system development.
4.44424e-22	0.218218	0.717	0.608	4.65446e-18	4	chic	FBgn0000308	chickadee	20190307	chickadee (chic) encodes an actin monomer binding protein that provides the major cellular pool of readily polymerizing ATP-actin monomers. It is involved in oogenesis, spermatogenesis, cell division, bristle formation, cellular morphogenesis, axon growth, filopodia formation, dorsal closure, wound healing and stem cell maintenance.
5.01387e-21	0.198669	0.644	0.525	5.25102e-17	4	p23	FBgn0037728	p23	-	Contributions welcome.
8.91342e-20	0.208839	0.646	0.536	9.33502e-16	4	Hsc70-4	FBgn0266599	Heat shock protein cognate 4	20190912	Heat shock protein cognate 4 (Hsc70-4) encodes a protein involved in protein folding. It contributes to clathrin-mediated endocytosis, neurotransmitter exocytosis and RNAi response.
5.1214e-19	0.160646	0.756	0.647	5.36365e-15	4	smog	FBgn0051660	smog	20190801	smog (smog) encodes a G-protein-coupled receptor with a key role in gastrulation. It contributes to cell intercalation and apical constriction via myosin II activation.
4.44947e-18	0.158737	0.682	0.58	4.65993e-14	4	Top1	FBgn0004924	Topoisomerase 1	20190314	Topoisomerase 1 (Top1) encodes a topoisomerase with essential functions in cell proliferation during stages of oogenesis, embryogenesis, larva, and pupa.
1.11587e-15	0.179954	0.805	0.705	1.16865e-11	4	rin	FBgn0015778	rasputin	20190926	rasputin (rin) encodes an RNA-binding protein that regulates gene expression. It is involved in eye development and the dorsal/ventral axis specification of the ovary.
1.89848e-13	0.133087	0.818	0.714	1.98828e-09	4	RpS15Aa	FBgn0010198	Ribosomal protein S15Aa	-	Contributions welcome.

## Sheet: Undet N2
p_val	avg_log2FC	pct.1	pct.2	p_val_adj	cluster	gene	FBgn_ID	GeneName	datestamp	gene_snapshot_text
0	1.36208	0.958	0.711	0	5	Hex-A	FBgn0001186	Hexokinase A	20190912	Hexokinase A (Hex-A) encodes a hexokinase involved in glucose homeostasis.
0	1.34533	0.945	0.656	0	5	myr-GFP-p10
0	1.08382	0.824	0.618	0	5	CG6329	FBgn0033872	-	-	Contributions welcome.
0	1.03157	0.968	0.769	0	5	nrv3	FBgn0032946	nervana 3	20190314	nervana 3 (nrv3) encodes one of three beta subunits of the sodium-potassium pump (ATPalpha). nrv3 is expressed in the nervous system, including subsets of the CNS and Johnston's organ neurons, and is required for hearing.
0	0.970433	0.919	0.706	0	5	nAChRalpha6	FBgn0032151	nicotinic Acetylcholine Receptor alpha6	20190314	nicotinic Acetylcholine Receptor alpha6 (nAChRalpha6) encodes a postsynaptic receptor involved in cation transport, synaptic transmission, muscle homeostasis and sensitivity to insecticides.
0	0.729356	0.989	0.855	0	5	Ldh	FBgn0001258	Lactate dehydrogenase	20190919	Lactate dehydrogenase (Ldh) encodes a protein involved in myoblast fusion and somatic muscle development.
3.08027e-286	1.26943	0.624	0.332	3.22597e-282	5	sif	FBgn0085447	still life	20190314	still life (sif) encodes a guanine nucleotide exchange factor for Rho family GTPases. It is specifically localized to presynaptic terminals in both the central nervous system and neuromuscular junctions (NMJs), and regulates synaptic growth at NMJs.
2.28506e-284	0.939533	0.916	0.738	2.39314e-280	5	Rbp6	FBgn0260943	RNA-binding protein 6	20190314	RNA-binding protein 6 (Rbp6) encodes a paralog of the RNA-binding protein encoded by msi. In contrast to msi, Rbp6 mutants are viable and fertile, with only a slight delay in eclosion. The product of Rbp6 may have roles in response to fungal infection and aggressive behavior.
1.02524e-275	1.14089	0.759	0.572	1.07374e-271	5	Gapdh1	FBgn0001091	Glyceraldehyde 3 phosphate dehydrogenase 1	20190919	Glyceraldehyde 3 phosphate dehydrogenase 1 (Gapdh1) encodes a glyceraldehyde-3-phosphate dehydrogenase involved in glycolysis, myoblast fusion and the development of somatic muscle.
1.18278e-271	0.821969	0.895	0.657	1.23873e-267	5	futsch	FBgn0259108	futsch	20190228	futsch (futsch) encodes a microtubule binding protein involved in the formation of synaptic buttons at the neuromuscular junctions. Its expression levels are regulated by the product of TBPH to prevent synaptic defects.
2.61292e-261	1.35506	0.753	0.551	2.73651e-257	5	CG31221	FBgn0051221	-	-	Contributions welcome.
6.79973e-259	1.26525	0.702	0.446	7.12136e-255	5	Cbp53E	FBgn0004580	Calbindin 53E	20190307	Calbindin 53E (Cbp53E) encodes a 6 EF-hand domain-containing protein that regulates neuronal development.
1.20789e-249	0.937052	0.779	0.522	1.26502e-245	5	Rdl	FBgn0004244	Resistant to dieldrin	20190314	Resistant to dieldrin (Rdl) encodes a widely-expressed ligand-gated chloride channel which mediates the fast inhibitory effects of GABA. It has been shown to have roles in the circuits underlying visual processing, odor coding, learning and memory, sleep and courtship behavior.
3.22828e-236	1.60474	0.454	0.21	3.38098e-232	5	CG32052	FBgn0044328	-	-	Contributions welcome.
1.75769e-234	0.601009	0.962	0.841	1.84083e-230	5	Sap47	FBgn0013334	Synapse-associated protein 47kD	20190314	Synapse-associated protein 47kD (Sap47) encodes a conserved protein associated with synaptic vesicles. It is required for intact synaptic and behavioural plasticity.
1.40426e-230	0.8849	0.797	0.611	1.47069e-226	5	ps	FBgn0261552	pasilla	20190314	pasilla (ps) encodes a nuclear RNA binding protein implicated in splicing. It is expressed at high levels in the embryonic salivary gland and other tissues. Loss of function results in a significant reduction in secretory volume and secretory vesicles in the salivary gland and irregular gland morphology.
2.95774e-227	0.968908	0.703	0.448	3.09764e-223	5	para	FBgn0285944	paralytic	20190314	paralytic (para) is an essential gene required for locomotor activity. It encodes an alpha-subunit of voltage-gated sodium channels. It is required for generation of sodium-dependent action potentials.
2.86383e-204	1.2035	0.643	0.423	2.99929e-200	5	dpr9	FBgn0038282	defective proboscis extension response 9	-	Contributions welcome.
1.25299e-201	0.802861	0.735	0.497	1.31226e-197	5	jeb	FBgn0086677	jelly belly	20190307	jelly belly (jeb) encodes a secreted, low-density lipoprotein (LDL) repeat containing protein that functions as signalling ligand for the product of Alk. Binding of the ligand to its receptor activates intracellular Ras/ERK and PI3K signalling pathways. The roles of the product of jeb include embryonic visceral muscle development, growth and organ size regulation, retinal axon targeting, modulati…
2.53206e-200	0.937535	0.712	0.53	2.65183e-196	5	Dhit	FBgn0028743	Double hit	20190307	Double hit (Dhit) encodes a protein that negatively regulates Galpha signaling and is involved in several GPCR-mediated signaling and developmental programs, such as asymmetric cell division in the sensory organ lineage.
4.42822e-199	0.76032	0.846	0.745	4.63768e-195	5	Eno	FBgn0000579	Enolase	20190912	Enolase (Eno) encodes a phosphopyruvate hydratase involved in glucose homeostasis.
4.05379e-198	0.751344	0.838	0.717	4.24554e-194	5	Atpalpha	FBgn0002921	Na pump alpha subunit	20190307	Na pump alpha subunit (Atpalpha) encodes an integral membrane cation antiporter protein that utilizes ATP to shuttle Na[+] and K[+] across the plasma membrane to maintain ion homeostasis.
2.60249e-197	1.06039	0.617	0.402	2.72559e-193	5	dpr14	FBgn0029974	defective proboscis extension response 14	-	Contributions welcome.
3.33164e-197	0.661447	0.902	0.784	3.48923e-193	5	Galphao	FBgn0001122	G protein alpha o subunit	20190307	G protein alpha o subunit (Galphao) encodes the most abundant G protein in the nervous tissue and is involved in signaling by a variety of GPCRs. It contributes to heart development, axonogenesis, neuro-muscular junction formation, asymmetric cell division, planar cell polarity, blood-brain barrier establishment, Wnt signaling, and gustatory and olfactory sensory perception.
1.26127e-192	0.846649	0.738	0.533	1.32093e-188	5	nSyb	FBgn0013342	neuronal Synaptobrevin	20190711	neuronal Synaptobrevin (nSyb) encodes a SNAP receptor involved in vesicle fusion.
8.01063e-180	0.695617	0.843	0.71	8.38954e-176	5	Ald1	FBgn0000064	Aldolase 1	-	Contributions welcome.
3.70401e-178	1.08081	0.615	0.434	3.87921e-174	5	Pglym78	FBgn0014869	Phosphoglyceromutase 78	20190912	Phosphoglyceromutase 78 (Pglym78) encodes an enzyme involved in myoblast fusion and somatic muscle development.
1.4235e-158	1.10997	0.54	0.346	1.49083e-154	5	CG13954	FBgn0033405	-	-	Contributions welcome.
6.26252e-158	0.827903	0.717	0.587	6.55873e-154	5	shi	FBgn0003392	shibire	-	Contributions welcome.
1.17137e-157	1.14571	0.568	0.362	1.22677e-153	5	beat-IIa	FBgn0038498	beaten path IIa	-	Contributions welcome.
1.56779e-148	0.500389	0.844	0.696	1.64195e-144	5	IA-2	FBgn0031294	IA-2 protein tyrosine phosphatase	20190801	IA-2 protein tyrosine phosphatase (IA-2) encodes a protein involved in gut development and insulin-like peptide secretion.
3.57809e-146	1.17703	0.452	0.259	3.74734e-142	5	Frq1	FBgn0030897	Frequenin 1	-	Contributions welcome.
7.96206e-145	0.847565	0.691	0.575	8.33866e-141	5	Syx1A	FBgn0013343	Syntaxin 1A	-	Contributions welcome.
8.39294e-143	0.963912	0.573	0.383	8.78993e-139	5	Cngl	FBgn0263257	Cyclic nucleotide-gated ion channel-like	-	Contributions welcome.
1.1139e-142	0.81142	0.673	0.532	1.16658e-138	5	Ank2	FBgn0261788	Ankyrin 2	20190307	Ankyrin 2 (Ank2) encodes a cytoskeletal binding protein required for proper function of the product of beta-Spec via direct interaction. It contributes to the regulation of short-term memory, sound perception, microtubule cytoskeleton and neuromuscular junction development and synapsis.
1.97489e-137	0.910536	0.61	0.459	2.0683e-133	5	Drep2	FBgn0028408	DNA fragmentation factor-related protein 2	20190912	DNA fragmentation factor-related protein 2 (Drep2) encodes a protein involved in neuron death regulation.
7.52118e-134	0.874043	0.607	0.447	7.87693e-130	5	Ih	FBgn0263397	I[[h]] channel	20190926	I[[h]] channel (Ih) encodes a low-threshold, voltage-gated ion channel. It may influence excitatory postsynaptic potential kinetics and integration.
3.12713e-133	0.818084	0.643	0.481	3.27504e-129	5	Pdp1	FBgn0016694	PAR-domain protein 1	20190314	PAR-domain protein 1 (Pdp1) encodes a member of the PAR domain bZip family of sequence-specific transcription factors. it regulates gene expression in muscles and in circadian clock neurons.
2.18995e-130	0.827391	0.654	0.539	2.29354e-126	5	CG12991	FBgn0030847	-	-	Contributions welcome.
1.76858e-129	1.24719	0.362	0.199	1.85223e-125	5	Tsp66E	FBgn0035936	Tetraspanin 66E	20190314	Tetraspanin 66E (Tsp66E) encodes a tetraspanin, which spans the membrane four times. When the products of both Tsp66E and Tsp74F are removed, this results in defects in actin polarization, endocytosis, and distribution of the integrin subunit encoded by if during oogenesis.
2.33401e-127	0.856805	0.628	0.479	2.44441e-123	5	CG30172	FBgn0050172	-	-	Contributions welcome.
5.2014e-125	0.942569	0.592	0.463	5.44743e-121	5	Tpi	FBgn0086355	Triose phosphate isomerase	20190314	Triose phosphate isomerase (Tpi) encodes a soluble metabolic protein dimer that functions in glycolysis catalyzing the isomerization between dihydroxyacetone phosphate and glyceraldehyde 3-phosphate, which is essential for efficient ATP production.
1.45584e-123	1.12561	0.456	0.299	1.5247e-119	5	Pfk	FBgn0003071	Phosphofructokinase	-	Contributions welcome.
2.84514e-123	1.41768	0.216	0.086	2.97972e-119	5	CG43795	FBgn0264339	-	-	Contributions welcome.
9.24659e-123	0.876757	0.628	0.512	9.68396e-119	5	CG42613	FBgn0261262	-	-	Contributions welcome.
2.96328e-108	0.928938	0.491	0.314	3.10344e-104	5	Pkc53E	FBgn0003091	Protein C kinase 53E	-	Contributions welcome.
9.61351e-103	0.771122	0.464	0.303	1.00682e-98	5	CG2269	FBgn0033484	-	-	Contributions welcome.
1.87234e-99	0.920503	0.488	0.333	1.96091e-95	5	GluRIB	FBgn0264000	Glutamate receptor IB	-	Contributions welcome.
2.99911e-98	0.950152	0.358	0.204	3.14096e-94	5	sr	FBgn0003499	stripe	20190314	stripe (sr) encodes a transcription factor that induces the fate of tendon cells in the embryo as well as in the adult fly. It works upstream of tendon specific genes including Tsp, slow and Lrt.
3.75664e-95	0.970479	0.48	0.333	3.93433e-91	5	wry	FBgn0051665	weary	20190912	weary (wry) encodes a ligand for the receptor encoded by N. It is involved in the Notch signaling pathway and normal heart function.
2.601e-94	1.05283	0.328	0.187	2.72403e-90	5	CG11000	FBgn0263353	-	-	Contributions welcome.
3.3691e-93	1.03188	0.378	0.23	3.52846e-89	5	GluRIA	FBgn0004619	Glutamate receptor IA	-	Contributions welcome.
9.22718e-93	0.985181	0.48	0.347	9.66362e-89	5	Pde9	FBgn0259171	Phosphodiesterase 9	20190314	Phosphodiesterase 9 (Pde9) encodes a putative phosphodiesterase expressed in Malpighian tubules and involved in neurogenesis.
1.81792e-91	1.18261	0.38	0.242	1.90391e-87	5	Dscam2	FBgn0265296	Down syndrome cell adhesion molecule 2	20190307	Down syndrome cell adhesion molecule 2 (Dscam2) encodes a transmembrane protein. Its alternative splicing produces two biochemically distinct homophilic binding proteins expressed in different cells. It can mediate both repulsion and adhesion between neurons and contributes to boundary formation, neurite targeting and synapse formation in the brain.
4.43849e-87	0.864527	0.481	0.347	4.64843e-83	5	nls-tdTomato
3.232e-80	0.882284	0.418	0.292	3.38487e-76	5	Nrx-1	FBgn0038975	Neurexin 1	20190314	Neurexin 1 (Nrx-1) encodes a transmembrane synaptic adhesive molecule that regulates the synaptic architecture and function in the brain and neuromuscular junction. It contributes to synaptic growth, transmission, synaptic formation and also regulation of learning and memory, locomotion and visual function.
6.67497e-80	0.774803	0.505	0.366	6.99069e-76	5	CG44422	FBgn0265595	-	-	Contributions welcome.
1.4135e-79	0.898408	0.416	0.29	1.48036e-75	5	7B2	FBgn0041707	7B2	20190321	7B2 (7B2) encodes a peptidase required for the zymogen conversion and secretion of the prohormone convertase 2 encoded by amon.
4.88628e-79	1.14578	0.327	0.197	5.1174e-75	5	dpr13	FBgn0034286	defective proboscis extension response 13	-	Contributions welcome.
3.81456e-74	0.744764	0.437	0.301	3.99499e-70	5	kcc	FBgn0261794	kazachoc	20190912	kazachoc (kcc) encodes a potassium:chloride symporter that contributes to seizure susceptibility.
1.2975e-71	0.400198	0.816	0.694	1.35887e-67	5	Alk	FBgn0040505	Anaplastic lymphoma kinase	20190307	Anaplastic lymphoma kinase (Alk) encodes a protein that employs Ras/ERK and PI3K signalling pathways to function in multiple contexts including embryonic visceral muscle development, growth and organ size regulation, retinal axon targeting, modulation of neuromuscular transmission as well as sleep regulation and olfactory learning. Its ligand is the secreted protein encoded by jeb.
6.55115e-71	0.715598	0.481	0.359	6.86101e-67	5	Syt1	FBgn0004242	Synaptotagmin 1	20190314	Synaptotagmin 1 (Syt1) encodes a synaptic vesicle calcium binding protein that functions as the fast calcium sensor for neurotransmitter release at synapses.
3.18737e-64	0.92547	0.293	0.18	3.33813e-60	5	Frq2	FBgn0083228	Frequenin 2	20190307	Frequenin 2 (Frq2) encodes s protein that binds calcium and interacts with the guanyl exchange factor encoded by ric8a to regulate the number of synapses and the probability of neurotransmitter release per synapse.
4.34784e-63	0.873475	0.349	0.238	4.55349e-59	5	Snap25	FBgn0011288	Synaptosomal-associated protein 25kDa	20190314	Synaptosomal-associated protein 25kDa (Snap25) encodes a synaptic target SNARE protein and a component of SNARE protein complexes known to function in neurotransmitter release. It functions in synaptic transmission in larvae and is essential in adults.
3.41509e-62	0.854131	0.302	0.186	3.57663e-58	5	Hr38	FBgn0014859	Hormone receptor-like in 38	20190307	Hormone receptor-like in 38 (Hr38) encodes a protein that can heterodimerize with the U adult cuticle and for the proper uptake and storage of glycogen in larvae.
2.62219e-60	0.904976	0.276	0.167	2.74622e-56	5	Hsp67Bc	FBgn0001229	Heat shock gene 67Bc	20180913	Heat shock gene 67Bc (Hsp67Bc) encodes a small heat shock protein (hsp) that binds to the product encoded by stv to regulate protein lipidation. The product of Hsp67Bc also induces the phosphorylation of eIF2alpha protein and stimulates autophagy, thereby facilitating the clearance of misfolded proteins. Hsp67Bc expression can be regulated by the product of pcm.
2.363e-59	1.11723	0.237	0.136	2.47477e-55	5	Pvf3	FBgn0085407	PDGF- and VEGF-related factor 3	20190228	PDGF- and VEGF-related factor 3 (Pvf3) encodes a ligand for the receptor tyrosine kinase encoded by Pvr. It has roles in embryonic plasmatocyte survival and migration, and in the proliferation of adult midgut intestinal stem cells.
2.77037e-59	0.941149	0.292	0.187	2.90141e-55	5	gprs	FBgn0024232	gprs	-	Contributions welcome.
5.94242e-58	0.771597	0.371	0.259	6.2235e-54	5	Hasp	FBgn0032797	Hig-anchoring scaffold protein	-	Contributions welcome.
1.35556e-12	0.144679	0.193	0.299	1.41968e-08	5	ND-15	FBgn0031228	NADH dehydrogenase (ubiquinone) 15 kDa subunit	-	Contributions welcome.
2.07911e-09	0.106311	0.284	0.412	2.17745e-05	5	Pp2C1	FBgn0022768	Protein phosphatase 2C	-	Contributions welcome.
4.55247e-08	0.158301	0.229	0.329	0.00047678	5	ATPsyndelta	FBgn0028342	ATP synthase, delta subunit	-	Contributions welcome.
5.17026e-08	0.109575	0.244	0.347	0.000541481	5	schlank	FBgn0040918	schlank	20190314	schlank (schlank) encodes a member of the Ceramide Synthases family involved in sphingolipid metabolism. It is essential for ceramide synthesis and modulates triacylglycerol levels and transcriptional expression of body fat metabolism regulators.
1.38933e-06	0.179457	0.251	0.355	0.0145505	5	CG9034	FBgn0040931	-	-	Contributions welcome.
1.70582e-06	0.112936	0.303	0.422	0.017865	5	Trx-2	FBgn0040070	thioredoxin-2	-	Contributions welcome.
4.72411e-06	0.102103	0.292	0.402	0.0494756	5	Pat1	FBgn0029878	Protein interacting with APP tail-1	20190314	Protein interacting with APP tail-1 (Pat1) encodes a protein required for the product of Khc to transport cargo and to maximize its motility. In oocytes the products of Pat1 and Klc act in a redundant manner.
3.73512e-05	0.194104	0.272	0.375	0.39118	5	CG11267	FBgn0036334	-	-	Contributions welcome.
0.000298192	0.11578	0.335	0.446	1	5	tara	FBgn0040071	taranis	20190314	taranis (tara) encodes a transcriptional co-regulator that interacts with chromatin remodeling complexes, cell cycle proteins, and the JNK signaling pathway. It contributes to sleep, neural progenitor proliferation, and cell fate maintenance.
0.000770404	0.161226	0.346	0.467	1	5	Ubr1	FBgn0030809	Ubr1 ubiquitin ligase	-	Contributions welcome.
0.0115254	0.147362	0.397	0.526	1	5	Rap1	FBgn0004636	Rap1 GTPase	20190314	Rap1 GTPase (Rap1) encodes a small GTPase in the Ras superfamily. When GTP bound, it binds to a number of different effectors, one of which is the product of scno. Together they regulate many morphogenetic movements including mesoderm invagination and dorsal closure, help establish apical-basal polarity during cellularization, regulate macrophage migration, help define neuroblast asymmetric divis…
0.0142868	0.102704	0.464	0.606	1	5	ND-MWFE	FBgn0085468	NADH dehydrogenase (ubiquinone) MWFE subunit	-	Contributions welcome.
0.0146968	0.136504	0.383	0.501	1	5	kra	FBgn0250753	krasavietz	20190314	krasavietz (kra) encodes a translational regulator that is able to interact with the translation initiation factor encoded by eIF2beta. It is involved in axon guidance, long-term memory, and alcohol addiction.
0.0240663	0.137747	0.619	0.729	1	5	Vap33	FBgn0029687	VAMP-associated protein 33kDa	20190321	VAMP-associated protein 33kDa (Vap33) encodes a protein that plays a conserved role in synaptic homeostasis. It controls a number of processes which depend on phosphoinositide levels, such as synaptic growth and axonal transport. It binds to the product of Sac1 to maintain normal levels of phosphoinositides and to the product of Dscam1 to affect its localization within axonal projections.
0.0370605	0.15714	0.406	0.53	1	5	eff	FBgn0011217	effete	20190307	effete (eff) encodes a conserved class I E2 ubiquitin-conjugating enzyme that contributes to the protein ubiquitination and degradation pathway. The roles of the product of eff include female germline stem cell maintenance, eye development, apoptosis regulation and chromatin organization.

## Sheet: Glut N
p_val	avg_log2FC	pct.1	pct.2	p_val_adj	cluster	gene	FBgn_ID	GeneName	datestamp	gene_snapshot_text
0	3.57121	0.858	0.155	0	6	CG46448	FBgn0287218	-	-	Contributions welcome.
0	2.76989	0.675	0.071	0	6	VGlut	FBgn0031424	Vesicular glutamate transporter	20181004	Vesicular glutamate transporter (VGlut) encodes a glutamate transporter belonging to SLC family of transporters. It localizes to synaptic vesicles in either glutamatergic or dopaminergic nerve terminals. It has been associated with neurodegenerative processes, regulation of basal and stimulant-induced locomotion, as well as the loading of glutamate and dopamine neurotransmitters into synaptic ves…
0	1.65553	0.742	0.293	0	6	CG2269	FBgn0033484	-	-	Contributions welcome.
0	1.58475	0.964	0.692	0	6	IA-2	FBgn0031294	IA-2 protein tyrosine phosphatase	20190801	IA-2 protein tyrosine phosphatase (IA-2) encodes a protein involved in gut development and insulin-like peptide secretion.
0	1.50725	0.573	0.196	0	6	sr	FBgn0003499	stripe	20190314	stripe (sr) encodes a transcription factor that induces the fate of tendon cells in the embryo as well as in the adult fly. It works upstream of tendon specific genes including Tsp, slow and Lrt.
0	1.4599	0.385	0.105	0	6	CG32017	FBgn0052017	-	-	Contributions welcome.
0	1.40364	0.73	0.356	0	6	beat-IIa	FBgn0038498	beaten path IIa	-	Contributions welcome.
0	1.32024	0.429	0.123	0	6	CG10804	FBgn0029663	-	-	Contributions welcome.
0	1.29728	0.506	0.178	0	6	Hr38	FBgn0014859	Hormone receptor-like in 38	20190307	Hormone receptor-like in 38 (Hr38) encodes a protein that can heterodimerize with the U adult cuticle and for the proper uptake and storage of glycogen in larvae.
0	1.29368	0.78	0.444	0	6	Cbp53E	FBgn0004580	Calbindin 53E	20190307	Calbindin 53E (Cbp53E) encodes a 6 EF-hand domain-containing protein that regulates neuronal development.
0	1.23525	0.822	0.503	0	6	bru3	FBgn0264001	bruno 3	20190919	bruno 3 (bru3) encodes an RNA binding protein that binds to the EDEN element and mediates maternal mRNA translational repression.
0	1.16398	0.737	0.392	0	6	Pal2	FBgn0262728	Peptidyl-alpha-hydroxyglycine-alpha-amidating lyase 2	20190926	Peptidyl-alpha-hydroxyglycine-alpha-amidating lyase 2 (Pal2) encodes one of two related lyases (the other is encoded by Pal1) involved in alpha-amidation of neuropeptides, thereby promoting neuropeptide potency and stability.
0	1.11879	0.857	0.493	0	6	jeb	FBgn0086677	jelly belly	20190307	jelly belly (jeb) encodes a secreted, low-density lipoprotein (LDL) repeat containing protein that functions as signalling ligand for the product of Alk. Binding of the ligand to its receptor activates intracellular Ras/ERK and PI3K signalling pathways. The roles of the product of jeb include embryonic visceral muscle development, growth and organ size regulation, retinal axon targeting, modulati…
0	1.08977	0.97	0.711	0	6	Hex-A	FBgn0001186	Hexokinase A	20190912	Hexokinase A (Hex-A) encodes a hexokinase involved in glucose homeostasis.
0	1.07998	0.995	0.84	0	6	Sap47	FBgn0013334	Synapse-associated protein 47kD	20190314	Synapse-associated protein 47kD (Sap47) encodes a conserved protein associated with synaptic vesicles. It is required for intact synaptic and behavioural plasticity.
0	0.929063	0.944	0.655	0	6	futsch	FBgn0259108	futsch	20190228	futsch (futsch) encodes a microtubule binding protein involved in the formation of synaptic buttons at the neuromuscular junctions. Its expression levels are regulated by the product of TBPH to prevent synaptic defects.
0	0.908902	0.879	0.519	0	6	Rdl	FBgn0004244	Resistant to dieldrin	20190314	Resistant to dieldrin (Rdl) encodes a widely-expressed ligand-gated chloride channel which mediates the fast inhibitory effects of GABA. It has been shown to have roles in the circuits underlying visual processing, odor coding, learning and memory, sleep and courtship behavior.
0	0.872118	0.943	0.69	0	6	Alk	FBgn0040505	Anaplastic lymphoma kinase	20190307	Anaplastic lymphoma kinase (Alk) encodes a protein that employs Ras/ERK and PI3K signalling pathways to function in multiple contexts including embryonic visceral muscle development, growth and organ size regulation, retinal axon targeting, modulation of neuromuscular transmission as well as sleep regulation and olfactory learning. Its ligand is the secreted protein encoded by jeb.
0	0.852457	0.972	0.769	0	6	nrv3	FBgn0032946	nervana 3	20190314	nervana 3 (nrv3) encodes one of three beta subunits of the sodium-potassium pump (ATPalpha). nrv3 is expressed in the nervous system, including subsets of the CNS and Johnston's organ neurons, and is required for hearing.
0	0.842181	0.958	0.782	0	6	Galphao	FBgn0001122	G protein alpha o subunit	20190307	G protein alpha o subunit (Galphao) encodes the most abundant G protein in the nervous tissue and is involved in signaling by a variety of GPCRs. It contributes to heart development, axonogenesis, neuro-muscular junction formation, asymmetric cell division, planar cell polarity, blood-brain barrier establishment, Wnt signaling, and gustatory and olfactory sensory perception.
2.73441e-305	1.07662	0.698	0.341	2.86374e-301	6	CG13954	FBgn0033405	-	-	Contributions welcome.
1.41075e-303	1.23426	0.483	0.182	1.47748e-299	6	CG11000	FBgn0263353	-	-	Contributions welcome.
3.16731e-303	0.836536	0.959	0.704	3.31712e-299	6	nAChRalpha6	FBgn0032151	nicotinic Acetylcholine Receptor alpha6	20190314	nicotinic Acetylcholine Receptor alpha6 (nAChRalpha6) encodes a postsynaptic receptor involved in cation transport, synaptic transmission, muscle homeostasis and sensitivity to insecticides.
1.4539e-300	0.910164	0.909	0.657	1.52267e-296	6	myr-GFP-p10
3.13318e-299	1.04461	0.175	0.031	3.28138e-295	6	CG34355	FBgn0085384	-	-	Contributions welcome.
5.19525e-295	1.02726	0.697	0.35	5.44098e-291	6	Syt1	FBgn0004242	Synaptotagmin 1	20190314	Synaptotagmin 1 (Syt1) encodes a synaptic vesicle calcium binding protein that functions as the fast calcium sensor for neurotransmitter release at synapses.
2.18778e-284	0.897935	0.856	0.529	2.29126e-280	6	nSyb	FBgn0013342	neuronal Synaptobrevin	20190711	neuronal Synaptobrevin (nSyb) encodes a SNAP receptor involved in vesicle fusion.
9.98074e-275	1.03699	0.175	0.033	1.04528e-270	6	Nplp1	FBgn0035092	Neuropeptide-like precursor 1	-	Contributions welcome.
1.86848e-273	0.774655	0.924	0.707	1.95685e-269	6	Ald1	FBgn0000064	Aldolase 1	-	Contributions welcome.
2.4512e-272	1.16475	0.465	0.181	2.56715e-268	6	gprs	FBgn0024232	gprs	-	Contributions welcome.
2.14899e-265	1.04876	0.6	0.283	2.25064e-261	6	7B2	FBgn0041707	7B2	20190321	7B2 (7B2) encodes a peptidase required for the zymogen conversion and secretion of the prohormone convertase 2 encoded by amon.
2.08111e-238	1.22433	0.625	0.357	2.17955e-234	6	Mkp3	FBgn0036844	Mitogen-activated protein kinase phosphatase 3	20190314	Mitogen-activated protein kinase phosphatase 3 (Mkp3) encodes a member of the mitogen-activated protein kinase phosphatases that inactivate MAPKs. It dephosphorylates the phosphorylated active forms of the products of p38a and rl.
7.9022e-231	0.707576	0.898	0.715	8.27597e-227	6	Atpalpha	FBgn0002921	Na pump alpha subunit	20190307	Na pump alpha subunit (Atpalpha) encodes an integral membrane cation antiporter protein that utilizes ATP to shuttle Na[+] and K[+] across the plasma membrane to maintain ion homeostasis.
5.2561e-230	1.08356	0.317	0.104	5.50471e-226	6	meng	FBgn0031855	meng-po	-	Contributions welcome.
2.75873e-226	1.12217	0.486	0.222	2.88921e-222	6	CG46385	FBgn0286778	-	-	Contributions welcome.
4.56179e-226	0.761752	0.782	0.446	4.77757e-222	6	para	FBgn0285944	paralytic	20190314	paralytic (para) is an essential gene required for locomotor activity. It encodes an alpha-subunit of voltage-gated sodium channels. It is required for generation of sodium-dependent action potentials.
4.25034e-225	0.910105	0.673	0.36	4.45138e-221	6	CG44422	FBgn0265595	-	-	Contributions welcome.
2.06976e-218	0.921912	0.734	0.475	2.16766e-214	6	CG30172	FBgn0050172	-	-	Contributions welcome.
3.97473e-218	0.811736	0.713	0.398	4.16273e-214	6	dpr14	FBgn0029974	defective proboscis extension response 14	-	Contributions welcome.
2.7977e-215	0.551205	0.987	0.856	2.93004e-211	6	Ldh	FBgn0001258	Lactate dehydrogenase	20190919	Lactate dehydrogenase (Ldh) encodes a protein involved in myoblast fusion and somatic muscle development.
2.46972e-214	0.785629	0.81	0.527	2.58654e-210	6	Dhit	FBgn0028743	Double hit	20190307	Double hit (Dhit) encodes a protein that negatively regulates Galpha signaling and is involved in several GPCR-mediated signaling and developmental programs, such as asymmetric cell division in the sensory organ lineage.
2.69088e-214	1.39162	0.32	0.112	2.81816e-210	6	CCAP-R	FBgn0039396	Crustacean cardioactive peptide receptor	-	Contributions welcome.
8.26003e-214	1.06595	0.502	0.235	8.65073e-210	6	rad	FBgn0265597	radish	20190801	radish (rad) encodes a protein involved in anesthesia-resistant memory and heart contraction regulation.
1.1767e-210	0.640696	0.95	0.849	1.23236e-206	6	shep	FBgn0052423	alan shepard	20190314	alan shepard (shep) encodes an evolutionarily conserved RNA/DNA binding protein that regulates alternative splicing and gypsy insulator activities. It regulates neural development during the embryonic and larval stages, and neuronal remodeling during metamorphosis.
5.54649e-208	1.14573	0.288	0.095	5.80884e-204	6	CG13739	FBgn0033403	-	-	Contributions welcome.
2.68885e-205	0.650912	0.946	0.737	2.81604e-201	6	Rbp6	FBgn0260943	RNA-binding protein 6	20190314	RNA-binding protein 6 (Rbp6) encodes a paralog of the RNA-binding protein encoded by msi. In contrast to msi, Rbp6 mutants are viable and fertile, with only a slight delay in eclosion. The product of Rbp6 may have roles in response to fungal infection and aggressive behavior.
1.32435e-204	0.696311	0.868	0.617	1.38699e-200	6	CG6329	FBgn0033872	-	-	Contributions welcome.
3.01178e-200	0.980233	0.566	0.298	3.15424e-196	6	CG43222
1.08673e-196	0.606255	0.95	0.788	1.13813e-192	6	Liprin-gamma	FBgn0034720	Liprin-gamma	20190314	Liprin-gamma (Liprin-gamma) encodes an adaptor protein that counteracts the functions of the product of Liprin-alpha in photoreceptor axon targeting and the product of Liprin-beta in neuromuscular junction development, potentially through competition for binding partners.
9.91131e-196	0.88572	0.6	0.318	1.03801e-191	6	Lcch3	FBgn0010240	Ligand-gated chloride channel homolog 3	-	Contributions welcome.
4.29098e-195	0.722529	0.841	0.616	4.49395e-191	6	CASK	FBgn0013759	CASK	20190307	CASK (CASK) encodes a member of the MAGUK family of scaffolding proteins. In epithelial tissues, the product of CASK functions as an adhesion molecule involved in cell proliferation, cytoskeletal remodeling and cell migration. In neurons, the product of CASK serves as a scaffold for a number of signaling and transmembrane molecules and is involved in synaptic development and plasticity.
1.25309e-194	0.971888	0.246	0.075	1.31236e-190	6	Sytbeta	FBgn0261090	Synaptotagmin beta	-	Contributions welcome.
6.11e-191	1.09323	0.265	0.087	6.399e-187	6	Corin	FBgn0033192	Corin	-	Contributions welcome.
3.12239e-185	1.07558	0.489	0.241	3.27008e-181	6	CG43737	FBgn0263994	-	-	Contributions welcome.
3.02697e-184	0.829374	0.657	0.38	3.17015e-180	6	Cngl	FBgn0263257	Cyclic nucleotide-gated ion channel-like	-	Contributions welcome.
6.125e-181	0.945148	0.502	0.249	6.41471e-177	6	GluClalpha	FBgn0024963	GluClalpha	-	Contributions welcome.
3.75808e-179	0.663277	0.852	0.609	3.93583e-175	6	ps	FBgn0261552	pasilla	20190314	pasilla (ps) encodes a nuclear RNA binding protein implicated in splicing. It is expressed at high levels in the embryonic salivary gland and other tissues. Loss of function results in a significant reduction in secretory volume and secretory vesicles in the salivary gland and irregular gland morphology.
6.55688e-178	0.762668	0.626	0.332	6.86702e-174	6	sif	FBgn0085447	still life	20190314	still life (sif) encodes a guanine nucleotide exchange factor for Rho family GTPases. It is specifically localized to presynaptic terminals in both the central nervous system and neuromuscular junctions (NMJs), and regulates synaptic growth at NMJs.
1.83962e-177	0.962689	0.601	0.342	1.92664e-173	6	Pde9	FBgn0259171	Phosphodiesterase 9	20190314	Phosphodiesterase 9 (Pde9) encodes a putative phosphodiesterase expressed in Malpighian tubules and involved in neurogenesis.
8.8098e-173	0.965682	0.59	0.329	9.22651e-169	6	wry	FBgn0051665	weary	20190912	weary (wry) encodes a ligand for the receptor encoded by N. It is involved in the Notch signaling pathway and normal heart function.
9.69246e-172	0.688744	0.807	0.584	1.01509e-167	6	shi	FBgn0003392	shibire	-	Contributions welcome.
1.25976e-167	1.02315	0.304	0.115	1.31935e-163	6	unc-13-4A	FBgn0035756	unc-13-4A	-	Contributions welcome.
2.70699e-167	1.03042	0.353	0.147	2.83503e-163	6	dpr1	FBgn0040726	defective proboscis extension response 1	-	Contributions welcome.
3.20848e-167	0.712617	0.742	0.477	3.36024e-163	6	Pdp1	FBgn0016694	PAR-domain protein 1	20190314	PAR-domain protein 1 (Pdp1) encodes a member of the PAR domain bZip family of sequence-specific transcription factors. it regulates gene expression in muscles and in circadian clock neurons.
3.76283e-166	0.933586	0.371	0.159	3.94081e-162	6	Nlg2	FBgn0031866	Neuroligin 2	20190314	Neuroligin 2 (Nlg2) encodes a transmembrane protein that interacts with the product of Nrx-1, and recruits scaffolding proteins for organization of postsynaptic neurotransmitter receptors. The product of Nlg2 functions in synaptic growth and regulation, and is involved in the modulation of social and courtship behavior.
1.08305e-165	0.914877	0.231	0.075	1.13428e-161	6	prim	FBgn0034103	primacord	-	Contributions welcome.
1.19755e-160	1.03836	0.459	0.227	1.2542e-156	6	GluRIA	FBgn0004619	Glutamate receptor IA	-	Contributions welcome.
3.53855e-159	1.11297	0.326	0.134	3.70593e-155	6	AstC-R2	FBgn0036789	Allatostatin C receptor 2	20190801	Allatostatin C receptor 2 (AstC-R2) encodes G-protein coupled receptor for the neuropeptide encoded by AstC.
5.28664e-157	0.758438	0.63	0.372	5.5367e-153	6	Sh	FBgn0003380	Shaker	20190314	Shaker (Sh) encodes the structural alpha subunit of a voltage-gated potassium channel. It plays a key role in maintaining electrical excitability in neurons and muscle cells, as well as regulating neurotransmitter release at the synapse.
2.56711e-153	0.655469	0.711	0.443	2.68853e-149	6	Ih	FBgn0263397	I[[h]] channel	20190926	I[[h]] channel (Ih) encodes a low-threshold, voltage-gated ion channel. It may influence excitatory postsynaptic potential kinetics and integration.
8.29154e-153	0.739297	0.694	0.456	8.68373e-149	6	Drep2	FBgn0028408	DNA fragmentation factor-related protein 2	20190912	DNA fragmentation factor-related protein 2 (Drep2) encodes a protein involved in neuron death regulation.
5.33947e-152	1.04569	0.428	0.208	5.59202e-148	6	SPR	FBgn0029768	Sex peptide receptor	-	Contributions welcome.
1.82144e-150	0.820911	0.582	0.338	1.90759e-146	6	CaMKII	FBgn0264607	Calcium/calmodulin-dependent protein kinase II	20190307	Calcium/calmodulin-dependent protein kinase II (CaMKII) encodes an abundant Ca[2+]-calmodulin-regulated serine/threonine protein kinase. In neurons it has a wide range of substrates in multiple subcellular compartments, regulating synaptic plasticity, excitability and cytoskeletal interactions.
7.24557e-150	0.922232	0.235	0.081	7.58828e-146	6	AstA-R1	FBgn0266429	Allatostatin A receptor 1	20190801	Allatostatin A receptor 1 (AstA-R1) encodes a G-protein coupled receptor for the neuropeptide encoded by AstA.
6.15822e-148	0.957968	0.435	0.211	6.44951e-144	6	CG32052	FBgn0044328	-	-	Contributions welcome.
1.04475e-146	0.74313	0.673	0.432	1.09417e-142	6	Pglym78	FBgn0014869	Phosphoglyceromutase 78	20190912	Phosphoglyceromutase 78 (Pglym78) encodes an enzyme involved in myoblast fusion and somatic muscle development.
3.41397e-145	0.78027	0.577	0.33	3.57545e-141	6	GluRIB	FBgn0264000	Glutamate receptor IB	-	Contributions welcome.
1.12006e-144	0.739558	0.533	0.288	1.17304e-140	6	Nrx-1	FBgn0038975	Neurexin 1	20190314	Neurexin 1 (Nrx-1) encodes a transmembrane synaptic adhesive molecule that regulates the synaptic architecture and function in the brain and neuromuscular junction. It contributes to synaptic growth, transmission, synaptic formation and also regulation of learning and memory, locomotion and visual function.
1.03821e-143	0.979407	0.246	0.09	1.08732e-139	6	Ddc	FBgn0000422	Dopa decarboxylase	-	Contributions welcome.
1.27484e-141	0.503	0.937	0.805	1.33514e-137	6	fne	FBgn0086675	found in neurons	20190307	found in neurons (fne) encodes an RNA binding protein that works as a post-transcriptional regulator. It is present in the cytoplasm of all neurons. Lack of fne produces fusion of the mushroom body beta-lobes and altered male courtship behaviour.
2.77972e-137	0.77096	0.161	0.046	2.9112e-133	6	nord	FBgn0050418	nord	-	Contributions welcome.
3.18021e-135	0.918534	0.214	0.074	3.33064e-131	6	CG13229	FBgn0033579	-	-	Contributions welcome.
2.58738e-134	0.677731	0.539	0.297	2.70976e-130	6	kcc	FBgn0261794	kazachoc	20190912	kazachoc (kcc) encodes a potassium:chloride symporter that contributes to seizure susceptibility.
4.77425e-134	0.805435	0.598	0.377	5.00007e-130	6	EndoA	FBgn0038659	Endophilin A	20190307	Endophilin A (EndoA) encodes an essential protein for synaptic vesicle endocytosis. It recruits or stabilizes the product of Synj (required for vesicle uncoating) to endocytic membranes.
3.39096e-132	0.806735	0.408	0.201	3.55136e-128	6	amon	FBgn0023179	amontillado	20180920	amontillado (amon) encodes a member of the Prohormone Convertase (PC) family of proteolytic enzymes. PCs generally recognize conserved basic amino acid sequences within protein precursors to direct catalysis of specific cleavage. amon product directly cleaves sli protein and may also target the propeptide encoded by Akh. It is also required for the production of bioactive neuropeptide hormones (e…
3.59847e-132	1.14674	0.164	0.049	3.76868e-128	6	CARPB	FBgn0052698	Carbonic anhydrase-related protein B	-	Contributions welcome.
1.48249e-130	0.830956	0.556	0.348	1.55261e-126	6	slgA	FBgn0003423	sluggish A	-	Contributions welcome.
1.07581e-129	0.768042	0.221	0.079	1.12669e-125	6	CG4577	FBgn0031306	-	-	Contributions welcome.
8.29893e-129	0.790363	0.399	0.198	8.69147e-125	6	Tsp66E	FBgn0035936	Tetraspanin 66E	20190314	Tetraspanin 66E (Tsp66E) encodes a tetraspanin, which spans the membrane four times. When the products of both Tsp66E and Tsp74F are removed, this results in defects in actin polarization, endocytosis, and distribution of the integrin subunit encoded by if during oogenesis.
1.30535e-127	0.9819	0.288	0.122	1.36709e-123	6	beat-Ic	FBgn0028644	beaten path Ic	20190912	beaten path Ic (beat-Ic) encodes a protein involved in axon guidance.
3.38177e-124	0.691901	0.48	0.255	3.54173e-120	6	Hasp	FBgn0032797	Hig-anchoring scaffold protein	-	Contributions welcome.
1.38153e-122	0.703575	0.655	0.423	1.44687e-118	6	dpr9	FBgn0038282	defective proboscis extension response 9	-	Contributions welcome.
1.21932e-121	0.563199	0.81	0.648	1.27699e-117	6	mei-P26	FBgn0026206	meiotic P26	20190711	meiotic P26 (mei-P26) encodes a protein involved in meiosis, germline differentiation and spermatogenesis.
2.05887e-120	0.799307	0.355	0.171	2.15626e-116	6	Syn	FBgn0004575	Synapsin	20190314	Synapsin (Syn) encodes a phosphoprotein associated with synaptic vesicles. It interacts with the endocytic scaffolding protein encoded by Dap160. Phosphorylation of synapsin at serine 6 is required for associative short-term learning/memory and short-term olfactory habituation. It is important for outgrowth of synaptic boutons at the larval neuromuscular junction.
1.70042e-116	0.969495	0.321	0.15	1.78085e-112	6	5-HT1A	FBgn0004168	5-hydroxytryptamine (serotonin) receptor 1A	20190926	5-hydroxytryptamine (serotonin) receptor 1A (5-HT1A) encodes a 5-hydroxytryptamine (serotonin) GPCR that belongs to the Class A GPCR family. They bind and transmit the signal from the neurotransmitter 5-HT (serotonin). The family can be subdivided into several subclasses based on pharmacology, signal transduction and structure. There are 5 genes encoding serotonin receptors in the Drosophila mela…
3.15523e-116	0.709111	0.162	0.051	3.30447e-112	6	CG14186	FBgn0036935	-	-	Contributions welcome.
7.591e-116	1.00021	0.296	0.134	7.95006e-112	6	Pvf3	FBgn0085407	PDGF- and VEGF-related factor 3	20190228	PDGF- and VEGF-related factor 3 (Pvf3) encodes a ligand for the receptor tyrosine kinase encoded by Pvr. It has roles in embryonic plasmatocyte survival and migration, and in the proliferation of adult midgut intestinal stem cells.
1.59802e-115	0.569969	0.758	0.572	1.67361e-111	6	Syx1A	FBgn0013343	Syntaxin 1A	-	Contributions welcome.
2.54874e-115	0.785912	0.507	0.292	2.6693e-111	6	CG30116	FBgn0028496	-	-	Contributions welcome.
5.6251e-115	0.840473	0.383	0.195	5.89116e-111	6	dpr13	FBgn0034286	defective proboscis extension response 13	-	Contributions welcome.
1.86916e-113	0.777175	0.332	0.158	1.95757e-109	6	Rab3	FBgn0005586	Rab3	20180913	Rab3 (Rab3) encodes a member of a large family of Ras-like small GTPases. Localized primarily at the synapse, Rab3 product is involved in mechanisms that control synaptic development and function, including the regulation of active zone protein composition at the neuromuscular junction.
2.29354e-112	0.595468	0.719	0.508	2.40203e-108	6	CG42613	FBgn0261262	-	-	Contributions welcome.
1.49425e-110	0.467135	0.874	0.744	1.56493e-106	6	Eno	FBgn0000579	Enolase	20190912	Enolase (Eno) encodes a phosphopyruvate hydratase involved in glucose homeostasis.
6.10911e-110	0.642239	0.58	0.359	6.39807e-106	6	SK	FBgn0029761	small conductance calcium-activated potassium channel	-	Contributions welcome.
4.2289e-109	0.740942	0.324	0.153	4.42893e-105	6	Vha68-1	FBgn0265262	Vacuolar H[+] ATPase 68kD subunit 1	-	Contributions welcome.
2.27615e-107	0.624029	0.585	0.369	2.38381e-103	6	RSG7	FBgn0024941	Regulator of G-protein signaling 7	-	Contributions welcome.
2.55239e-107	0.626636	0.649	0.436	2.67312e-103	6	lncRNA:CR31451
2.77021e-107	0.60664	0.838	0.719	2.90124e-103	6	trv	FBgn0085391	trivet	-	Contributions welcome.
5.577e-107	0.82431	0.343	0.175	5.8408e-103	6	Pcd	FBgn0024841	pterin-4a-carbinolamine dehydratase	-	Contributions welcome.
1.67985e-105	0.609968	0.666	0.461	1.75931e-101	6	Tpi	FBgn0086355	Triose phosphate isomerase	20190314	Triose phosphate isomerase (Tpi) encodes a soluble metabolic protein dimer that functions in glycolysis catalyzing the isomerization between dihydroxyacetone phosphate and glyceraldehyde 3-phosphate, which is essential for efficient ATP production.
4.04945e-105	0.861289	0.425	0.24	4.24099e-101	6	Dscam2	FBgn0265296	Down syndrome cell adhesion molecule 2	20190307	Down syndrome cell adhesion molecule 2 (Dscam2) encodes a transmembrane protein. Its alternative splicing produces two biochemically distinct homophilic binding proteins expressed in different cells. It can mediate both repulsion and adhesion between neurons and contributes to boundary formation, neurite targeting and synapse formation in the brain.
2.56958e-103	0.665574	0.4	0.211	2.69112e-99	6	nAChRbeta1	FBgn0000038	nicotinic Acetylcholine Receptor beta1	20180906	nicotinic Acetylcholine Receptor beta1 (nAChRbeta1) encodes a subunit of the nicotinic acetylcholine receptor, a pentameric neurotransmitter-gated ion channel.
3.55653e-102	0.765501	0.358	0.182	3.72476e-98	6	dpr17	FBgn0051361	defective proboscis extension response 17	-	Contributions welcome.
8.43914e-102	0.425804	0.679	0.453	8.83831e-98	6	dysc	FBgn0264006	dyschronic	20190307	dyschronic (dysc) encodes a protein that regulates the localization of the calcium-activated potassium channel encoded by slo. The product of dysc impacts circadian locomotor patterns, synaptic morphology, active zone structure, and both spontaneous and evoked neurotransmitter release.
2.69448e-101	0.69484	0.393	0.21	2.82193e-97	6	CG42450	FBgn0259927	-	-	Contributions welcome.
7.24519e-101	0.824832	0.358	0.19	7.58789e-97	6	CG9674	FBgn0036663	-	-	Contributions welcome.
6.05607e-100	0.681608	0.3	0.142	6.34253e-96	6	DopEcR	FBgn0035538	Dopamine/Ecdysteroid receptor	20190307	Dopamine/Ecdysteroid receptor (DopEcR) encodes a GPCR that shows ligand-biased activation. It can be activated by dopamine to increase cyclic AMP levels and by the insect steroid ecdysone to activate the MAPKinase pathway. It is widely expressed in the nervous system and can modulate a wide variety of complex behaviors including male courtship, locomotion, the response to stressful social interac…
1.10408e-99	0.545879	0.75	0.573	1.1563e-95	6	Gapdh1	FBgn0001091	Glyceraldehyde 3 phosphate dehydrogenase 1	20190919	Glyceraldehyde 3 phosphate dehydrogenase 1 (Gapdh1) encodes a glyceraldehyde-3-phosphate dehydrogenase involved in glycolysis, myoblast fusion and the development of somatic muscle.
1.46464e-98	0.762705	0.212	0.086	1.53391e-94	6	mGluR	FBgn0019985	metabotropic Glutamate Receptor	-	Contributions welcome.
5.67742e-98	0.648778	0.532	0.332	5.94596e-94	6	OtopLa	FBgn0259994	Otopetrin-like a	-	Contributions welcome.
6.11446e-97	0.893993	0.246	0.108	6.40367e-93	6	CG34155	FBgn0083991	-	-	Contributions welcome.
8.12528e-97	0.521645	0.731	0.53	8.50961e-93	6	Ank2	FBgn0261788	Ankyrin 2	20190307	Ankyrin 2 (Ank2) encodes a cytoskeletal binding protein required for proper function of the product of beta-Spec via direct interaction. It contributes to the regulation of short-term memory, sound perception, microtubule cytoskeleton and neuromuscular junction development and synapsis.
8.83829e-97	0.61961	0.479	0.282	9.25634e-93	6	Pka-R2	FBgn0022382	Protein kinase, cAMP-dependent, regulatory subunit type 2	-	Contributions welcome.
3.31413e-96	0.663166	0.425	0.235	3.47089e-92	6	Snap25	FBgn0011288	Synaptosomal-associated protein 25kDa	20190314	Synaptosomal-associated protein 25kDa (Snap25) encodes a synaptic target SNARE protein and a component of SNARE protein complexes known to function in neurotransmitter release. It functions in synaptic transmission in larvae and is essential in adults.
4.45816e-96	0.626468	0.595	0.408	4.66903e-92	6	Vha55	FBgn0005671	Vacuolar H[+]-ATPase 55kD subunit	-	Contributions welcome.
4.96003e-96	0.71906	0.16	0.056	5.19464e-92	6	beat-Ib	FBgn0028645	beaten path Ib	-	Contributions welcome.
1.57798e-95	0.631957	0.169	0.061	1.65262e-91	6	Fife	FBgn0264606	Fife	20190307	Fife (Fife) encodes a synaptic scaffolding protein that promotes neurotransmitter release and normal motor behavior.
4.66128e-94	0.687688	0.302	0.148	4.88175e-90	6	VhaM9.7-a	FBgn0035521	Vacuolar H[+] ATPase M9.7 subunit a	-	Contributions welcome.
6.07632e-92	0.458927	0.839	0.701	6.36373e-88	6	sm	FBgn0003435	smooth	20190314	smooth (sm) encodes an RNA binding, heterogeneous nuclear ribonucleoprotein involved in axon guidance, mRNA processing, chemosensation, determination of lifespan and feeding behavior.
1.31963e-89	0.884731	0.37	0.208	1.38205e-85	6	fkh	FBgn0000659	fork head	20190307	fork head (fkh) encodes a winged-helix nuclear transcription factor most studied for its role in salivary gland formation, where it is required for salivary gland viability, invagination, and maintaining expression of other early-expressed salivary gland transcription factors. It works with the product of sage to activate expression of salivary gland specific gene products, such as secreted prote…
6.04161e-89	0.454084	0.819	0.674	6.32738e-85	6	Gapdh2	FBgn0001092	Glyceraldehyde 3 phosphate dehydrogenase 2	20190919	Glyceraldehyde 3 phosphate dehydrogenase 2 (Gapdh2) encodes a glyceraldehyde-3-phosphate dehydrogenase involved in glucose homeostasis.
7.79825e-89	0.618495	0.583	0.405	8.16711e-85	6	Vha13	FBgn0283536	Vacuolar H[+] ATPase 13kD subunit	-	Contributions welcome.
7.80056e-89	0.662708	0.374	0.205	8.16953e-85	6	Mid1	FBgn0053988	Mid1	-	Contributions welcome.
8.97165e-89	0.660348	0.218	0.093	9.39601e-85	6	Ca-alpha1T	FBgn0264386	Ca[2+]-channel protein alpha[[1]] subunit T	20190926	Ca[2+]-channel protein alpha[[1]] subunit T (Ca-alpha1T) encodes an alpha 1 subunit of a T-type like voltage gated calcium channel. It mediates a low voltage activated transient calcium current in antennal lobe projection neurons and wing motoneurons that is sensitive to amiloride.
7.81773e-88	0.673721	0.298	0.146	8.18751e-84	6	Stacl	FBgn0263980	Stac-like	-	Contributions welcome.
1.27953e-86	0.656562	0.339	0.179	1.34005e-82	6	bol	FBgn0011206	boule	20190307	boule (bol) encodes a translational regulator required in spermatogenesis for entry into meiosis and spermatid differentiation. It has an additional role in mushroom body gamma neurons as a negative regulator of axon pruning.
7.34906e-86	0.666714	0.308	0.157	7.69667e-82	6	CG31030	FBgn0051030	-	-	Contributions welcome.
3.31249e-84	0.65321	0.289	0.142	3.46917e-80	6	CG31760	FBgn0051760	-	-	Contributions welcome.
5.40023e-84	0.519198	0.717	0.536	5.65566e-80	6	CG12991	FBgn0030847	-	-	Contributions welcome.
1.943e-81	0.589519	0.479	0.298	2.03491e-77	6	Pfk	FBgn0003071	Phosphofructokinase	-	Contributions welcome.
1.14603e-80	0.575322	0.605	0.436	1.20024e-76	6	MESK2	FBgn0043070	Misexpression suppressor of KSR 2	-	Contributions welcome.
1.46283e-80	0.621198	0.187	0.078	1.53202e-76	6	Calx	FBgn0013995	Na/Ca-exchange protein	20190912	Na/Ca-exchange protein (Calx) encodes a Na-Ca exchanger involved in phototransduction and response to endoplasmic reticulum stress.
2.77799e-80	0.625789	0.48	0.306	2.90939e-76	6	miple1	FBgn0027111	midkine and pleiotrophin 1	20190314	midkine and pleiotrophin 1 (miple1) encodes a small secreted protein that binds Heparin and is closely related at the amino acid sequence to the product of miple2. It is mainly expressed in the developing CNS.
4.03972e-80	0.640516	0.263	0.128	4.23079e-76	6	CG16779	FBgn0037698	-	-	Contributions welcome.
3.95346e-79	0.510064	0.44	0.26	4.14046e-75	6	Frq1	FBgn0030897	Frequenin 1	-	Contributions welcome.
8.48361e-79	0.592483	0.514	0.336	8.88488e-75	6	CG31140	FBgn0051140	-	-	Contributions welcome.
2.84819e-77	0.543535	0.65	0.483	2.98291e-73	6	Appl	FBgn0000108	beta amyloid protein precursor-like	-	Contributions welcome.
8.61097e-77	0.102676	0.473	0.278	9.01827e-73	6	Rgk1	FBgn0264753	Rad, Gem/Kir family member 1	20190801	Rad, Gem/Kir family member 1 (Rgk1) encodes a small GTPase involved in anesthesia-resistant and medium-term memory.
3.52311e-76	0.587866	0.189	0.08	3.68975e-72	6	Tsp42Ej	FBgn0033132	Tetraspanin 42Ej	20190314	Tetraspanin 42Ej (Tsp42Ej) encodes a lysosomal member protein required for the degradation of endocytosed rhodopsin. It prevents light-induced retinal degeneration.
4.93215e-75	0.691483	0.206	0.093	5.16544e-71	6	CG42541	FBgn0260658	-	-	Contributions welcome.
9.89021e-75	0.60415	0.405	0.243	1.0358e-70	6	Pkc98E	FBgn0003093	Protein C kinase 98E	20180920	Protein C kinase 98E (Pkc98E) encodes a serine-threonine protein kinase activated by calcium, membrane translocation and lipids (such as diacylglycerol and phorbol ester). Pkc98E product controls cytoskeleton by negatively regulating the F-actin bundling protein encoded by sn.
1.79552e-74	0.575505	0.311	0.164	1.88045e-70	6	slo	FBgn0003429	slowpoke	20190314	slowpoke (slo) encodes the structural alpha subunit of a BK ('maxi K') calcium-activated potassium channel. It regulates neurotransmitter release at the synapse and maintain electrical excitability in neurons and muscle cells.
2.15174e-74	0.51989	0.671	0.524	2.25351e-70	6	Vha16-1	FBgn0262736	Vacuolar H[+] ATPase 16kD subunit 1	20190926	Vacuolar H[+] ATPase 16kD subunit 1 (Vha16-1) encodes the proteolipid component of V-ATPase, which is a multi-functional channel protein. It contributes to vesicle-membrane fusion, hydrophilic molecule transport and intercellular communication.
8.43557e-74	0.563565	0.411	0.246	8.83457e-70	6	nAChRalpha5	FBgn0028875	nicotinic Acetylcholine Receptor alpha5	20181011	nicotinic Acetylcholine Receptor alpha5 (nAChRalpha5) encodes a subunit of the nicotinic acetylcholine receptor, which is a pentameric neurotransmitter-gated ion channel.
2.47257e-73	0.577445	0.193	0.085	2.58952e-69	6	Tob	FBgn0028397	Transducer of ERBB2	20190919	Tob (Tob) encodes a protein involved in long-term memory.
1.49741e-72	0.603383	0.376	0.219	1.56824e-68	6	Rim	FBgn0053547	Rab3 interacting molecule	20181115	Rab3 interacting molecule (Rim) encodes a scaffolding protein at the synaptic active zone, with important roles in promoting neurotransmitter release.
2.45988e-70	0.609324	0.278	0.146	2.57623e-66	6	GABA-B-R1	FBgn0260446	metabotropic GABA-B receptor subtype 1	20190711	metabotropic GABA-B receptor subtype 1 (GABA-B-R1) encodes a receptor involved in G protein-coupled receptor and gamma-aminobutyric acid signaling pathways.
1.07796e-69	0.505105	0.444	0.276	1.12894e-65	6	mtd	FBgn0013576	mustard	20190314	mustard (mtd) encodes an ecdysone-regulated late puff protein. A isoform including only the C-terminal with a TLDc domain enters the nucleus. This isoform increases intestinal stem cell division and suppresses expression of the antimicrobial peptide encoded by DptA at the transcriptional level, independent of IMD pathway signaling.
1.48886e-69	0.695323	0.193	0.087	1.55929e-65	6	CG43795	FBgn0264339	-	-	Contributions welcome.
4.60814e-69	0.566428	0.528	0.368	4.8261e-65	6	RhoGAPp190	FBgn0026375	Rho GTPase activating protein p190	20190801	Rho GTPase activating protein p190 (RhoGAPp190) encodes a Rho GTPase activating protein that binds the semaphorin receptor and regulates axonogenesis.
5.40605e-69	0.617601	0.225	0.109	5.66176e-65	6	CG42322	FBgn0259222	-	-	Contributions welcome.
2.34563e-68	0.280819	0.497	0.317	2.45658e-64	6	jdp	FBgn0027654	jdp	-	Contributions welcome.
3.89962e-66	0.572753	0.399	0.245	4.08407e-62	6	unc-104	FBgn0267002	uncoordinated-104	-	Contributions welcome.
7.18115e-65	0.627772	0.23	0.116	7.52082e-61	6	Lrp4	FBgn0030706	LDL receptor related protein 4	20181004	LDL receptor related protein 4 (Lrp4) encodes a type I transmembrane protein that is enriched in presynaptic terminals and regulates synaptic organization in the olfactory circuit.
1.84671e-63	0.559947	0.336	0.195	1.93406e-59	6	cac	FBgn0263111	cacophony	20190307	cacophony (cac) encodes the primary structural subunit of a voltage-gated calcium channel, which is located at presynaptic active zones. It functions in evoked neurotransmitter release at neuromuscular synapses. It contributes to male courtship behavior and a wide range of neurophysiological processes.
2.67289e-63	0.293586	0.499	0.314	2.79932e-59	6	Pkc53E	FBgn0003091	Protein C kinase 53E	-	Contributions welcome.
8.84423e-62	0.633802	0.2	0.096	9.26256e-58	6	side	FBgn0016061	sidestep	20190314	sidestep (side) encodes a transmembrane protein of the immunoglobulin superfamily that is expressed in a defined spatiotemporal pattern in glial cells, sensory neurons and muscles. It functions as an attractive guidance cue to guide motor axons to their target regions.
1.52798e-61	0.542568	0.246	0.128	1.60025e-57	6	Hk	FBgn0263220	Hyperkinetic	20190307	Hyperkinetic (Hk) encodes a beta-subunit of Sh K[+] channels and modulates its channel function. It is important in regulating action potentials in neurons and muscles, and transmitter release.
2.15308e-61	0.481185	0.563	0.4	2.25492e-57	6	CG7646	FBgn0036926	-	-	Contributions welcome.
2.45214e-60	0.590065	0.333	0.2	2.56813e-56	6	mtgo	FBgn0259735	miles to go	-	Contributions welcome.
2.83203e-60	0.528108	0.289	0.161	2.96599e-56	6	CG43324	FBgn0263029	-	-	Contributions welcome.
4.73092e-60	0.55059	0.2	0.096	4.95469e-56	6	Shab	FBgn0262593	Shaker cognate b	20190314	Shaker cognate b (Shab) encodes a member of the Sh family and the structural alpha subunit of a delayed rectifier K[+] channel (Kv2). The product of Shab channel functions to regulate excitability in neurons and muscles, and transmitter release.
9.95154e-60	0.471379	0.737	0.596	1.04223e-55	6	Ggamma30A	FBgn0267252	G protein subunit gamma at 30A	20190307	G protein subunit gamma at 30A (Ggamma30A) encodes the gamma subunit of a heterotrimeric G protein complex. It functions in rhodopsin-mediated signaling in photoreceptor cells. Post-translational farnesylation of the product of Ggamma30A facilitates membrane attachment of the visual Gbeta/gamma complex.
1.16682e-59	0.535137	0.227	0.115	1.22202e-55	6	nwk	FBgn0263456	nervous wreck	20190516	nervous wreck (nwk) encodes a membrane- and actin cytoskeleton-remodeling protein that localizes to presynaptic periactive zones. It regulates the traffic of synaptic vesicles and synaptic growth-regulating endosomal cargoes such as BMP receptors.
3.23555e-59	0.579433	0.44	0.294	3.38859e-55	6	Con	FBgn0005775	Connectin	20190307	Connectin (Con) encodes a transmembrane homophilic cell adhesion protein involved in axon guidance and target recognition.
4.57179e-59	0.627532	0.269	0.149	4.78804e-55	6	Dscam4	FBgn0263219	Down syndrome cell adhesion molecule 4	20190516	Down syndrome cell adhesion molecule 4 (Dscam4) one of four Dscam paralogs in the D. melanogaster genome. It encodes a homophilic cell adhesion molecule that regulates interactions between dendrites and axons in the visual system.
1.25321e-58	0.788588	0.193	0.093	1.31249e-54	6	CG31475	FBgn0051475	-	-	Contributions welcome.
1.1586e-57	0.496513	0.295	0.167	1.2134e-53	6	Hsp67Bc	FBgn0001229	Heat shock gene 67Bc	20180913	Heat shock gene 67Bc (Hsp67Bc) encodes a small heat shock protein (hsp) that binds to the product encoded by stv to regulate protein lipidation. The product of Hsp67Bc also induces the phosphorylation of eIF2alpha protein and stimulates autophagy, thereby facilitating the clearance of misfolded proteins. Hsp67Bc expression can be regulated by the product of pcm.
2.64741e-57	0.542058	0.546	0.409	2.77263e-53	6	Sdc	FBgn0010415	Syndecan	20190314	Syndecan (Sdc) encodes a transmembrane heparan sulfate proteoglycan. It binds to the products of sli and robo1 to regulate axon guidance at the CNS midline, and it cooperates with the product of Lar to promote synapse growth at the larval neuromuscular junction.
3.38192e-57	0.473079	0.314	0.18	3.54189e-53	6	Frq2	FBgn0083228	Frequenin 2	20190307	Frequenin 2 (Frq2) encodes s protein that binds calcium and interacts with the guanyl exchange factor encoded by ric8a to regulate the number of synapses and the probability of neurotransmitter release per synapse.
3.67443e-57	0.567191	0.642	0.516	3.84823e-53	6	Hsp23	FBgn0001224	Heat shock protein 23	20190912	Heat shock protein 23 (Hsp23) encodes a protein involved in protein folding. It contributes to the response to cold, heat and hypoxia.
6.55435e-57	0.512081	0.364	0.224	6.86437e-53	6	CanB	FBgn0010014	Calcineurin B	-	Contributions welcome.
1.07434e-56	0.469206	0.255	0.137	1.12516e-52	6	CG13743	FBgn0033368	-	-	Contributions welcome.
1.27836e-56	0.605925	0.284	0.164	1.33883e-52	6	CG6024	FBgn0036202	-	-	Contributions welcome.
1.5511e-56	0.54873	0.297	0.17	1.62447e-52	6	igl	FBgn0013467	igloo	20190919	igloo (igl) encodes a calmodulin binding protein.
2.53236e-56	0.58984	0.4	0.265	2.65214e-52	6	Spred	FBgn0020767	Sprouty-related protein with EVH-1 domain	-	Contributions welcome.
1.35393e-55	0.562058	0.205	0.104	1.41797e-51	6	CG42337	FBgn0259239	-	-	Contributions welcome.
2.88326e-54	0.44426	0.585	0.438	3.01964e-50	6	unc-13	FBgn0025726	unc-13	20190919	unc-13 (unc-13) encodes a protein involved in synaptic vesicle exocytosis.
3.96431e-54	0.615873	0.296	0.176	4.15182e-50	6	KrT95D	FBgn0020647	Krueppel target at 95D	-	Contributions welcome.
5.71732e-54	0.48237	0.221	0.115	5.98775e-50	6	TM4SF	FBgn0020372	Transmembrane 4 superfamily	-	Contributions welcome.
1.07205e-53	0.527662	0.26	0.146	1.12275e-49	6	CG3662	FBgn0031285	-	-	Contributions welcome.
1.19464e-53	0.479782	0.403	0.258	1.25114e-49	6	brp	FBgn0259246	bruchpilot	20190307	bruchpilot (brp) encodes a cytoskeletal protein critical for structural integrity of electron-dense projection (T-bar) at pre-active zones. It contributes to Ca[2+] channel clustering, size regulation of the synaptic vesicle readily releaseable pool and anesthesia-resistant memory formation.
1.76873e-53	0.519329	0.237	0.127	1.85239e-49	6	gce	FBgn0261703	germ cell-expressed bHLH-PAS	20190307	germ cell-expressed bHLH-PAS (gce) encodes a bHLH-PAS domain transcription factor paralogous to the product of Met. It is a receptor for the sesquiterpenoid juvenile hormone.
4.81208e-53	0.52172	0.338	0.208	5.0397e-49	6	RhoGAP100F	FBgn0039883	Rho GTPase activating protein at 100F	-	Contributions welcome.
5.33585e-53	0.573449	0.468	0.333	5.58824e-49	6	CG32264	FBgn0052264	-	-	Contributions welcome.
1.39802e-52	0.653496	0.249	0.139	1.46414e-48	6	CG15765	FBgn0029814	-	-	Contributions welcome.
2.82223e-52	0.522055	0.273	0.157	2.95572e-48	6	NaCP60E	FBgn0085434	Na channel protein 60E	20190228	Na channel protein 60E (NaCP60E) encodes a voltage-gated calcium-selective cation channel that likely modulates the stability of neural circuits, particularly under environmental stresses.
4.96692e-52	0.43962	0.407	0.259	5.20186e-48	6	CG11319	FBgn0031835	-	-	Contributions welcome.
7.74454e-52	0.610367	0.318	0.193	8.11085e-48	6	dpr10	FBgn0052057	defective proboscis extension response 10	-	Contributions welcome.
9.71749e-52	0.354793	0.759	0.658	1.01771e-47	6	Msp300	FBgn0261836	Muscle-specific protein 300 kDa	20190314	Muscle-specific protein 300 kDa (Msp300) encodes a Nesprin-like protein that is required for proper positioning of muscle nuclei, mitochondria, and neuromuscular junction.
1.01784e-51	0.521923	0.447	0.312	1.06599e-47	6	Rtnl1	FBgn0053113	Reticulon-like1	20181115	Reticulon-like1 (Rtnl1) encodes a reticulon family member, with predicted intramembrane hairpin domains that can insert into the cytosolic face of the endoplasmic reticulum (ER), thereby curving it and promoting ER tubule formation. It is enriched on tubular ER, including axons and egg chamber fusomes.
1.17033e-51	0.633229	0.396	0.272	1.22568e-47	6	Pdk1	FBgn0020386	Phosphoinositide-dependent kinase 1	-	Contributions welcome.
3.59457e-51	0.506904	0.277	0.16	3.7646e-47	6	Sep4
2.98906e-50	0.481709	0.239	0.131	3.13044e-46	6	CG3961	FBgn0036821	-	-	Contributions welcome.
5.13573e-49	0.512541	0.25	0.141	5.37865e-45	6	CG4587
5.34448e-49	0.302485	0.709	0.564	5.59727e-45	6	dnc	FBgn0000479	dunce	20190321	dunce (dnc) encodes a cAMP-specific phosphodiesterase, responsible for cAMP degradation. dnc product plays a pivotal role in neurological and behavioral plasticity including synaptic development and function, learning and courtship. The product of dnc is also known to affect regulation of several developmental processes such as oogenesis.
2.09788e-48	0.465831	0.24	0.134	2.19711e-44	6	Glut4EF	FBgn0267336	Glucose transporter 4 enhancer factor	20190307	Glucose transporter 4 enhancer factor (Glut4EF) encodes a transcription factor important for developmental patterning and morphogenesis events.
8.26748e-48	0.483586	0.353	0.225	8.65853e-44	6	CG17816	FBgn0037525	-	-	Contributions welcome.
3.64128e-47	0.464245	0.463	0.328	3.81351e-43	6	CG16711	FBgn0036032	-	-	Contributions welcome.
4.11455e-47	0.544412	0.361	0.241	4.30917e-43	6	Pp1alpha-96A	FBgn0003134	Protein phosphatase 1alpha at 96A	20190912	Protein phosphatase 1alpha at 96A (Pp1alpha-96A) encodes a phosphatase involved in the regulation of Hedgehog and Wnt signaling pathways.
7.91997e-47	0.507049	0.424	0.29	8.29459e-43	6	pasha	FBgn0039861	partner of drosha	20190919	partner of drosha (pasha) encodes a protein involved in oogenesis and miRNA processing.
2.08423e-46	0.478875	0.335	0.212	2.18281e-42	6	FucTA	FBgn0036485	alpha1,3-fucosyltransferase A	20190307	alpha1,3-fucosyltransferase A (FucTA) encodes a Golgi fucosyltransferase that transfers fucose in alpha1,3-linkage to core N-acetylglucosamine residues of N-linked oligosaccharides. It is required for the synthesis of the anti-horseradish peroxidase epitope.
4.17382e-46	0.476294	0.391	0.261	4.37125e-42	6	CG7781	FBgn0032021	-	-	Contributions welcome.
9.47308e-46	0.51862	0.379	0.256	9.92115e-42	6	cdc14	FBgn0031952	cell division cycle 14	-	Contributions welcome.
2.17873e-45	0.48368	0.26	0.152	2.28179e-41	6	Syn1	FBgn0037130	Syntrophin-like 1	20190321	Syntrophin-like 1 (Syn1) encodes an adaptor protein associated with the Dystrophin glycoprotein complex that recruits different signaling components, including the product of Nos in neurons. Dystrophin-Syn1-neuronal Nos signaling via histone modifications regulates gene expression, including expression of miRNAs, and adapts cellular homeostasis, which is compromised under stress and dystrophic co…
1.45515e-44	0.466078	0.412	0.284	1.52398e-40	6	pan	FBgn0085432	pangolin	20190314	pangolin (pan) encodes an HMG-domain transcription factor that is a key component of the canonical Wingless signaling pathway. It toggles between acting as a transcriptional repressor (when bound to the product of gro) and activator (when bound to the product of arm) to promote cell fate specification.
1.49095e-44	0.463579	0.231	0.129	1.56147e-40	6	CG32700	FBgn0267253	-	-	Contributions welcome.
1.92957e-44	0.438807	0.51	0.378	2.02084e-40	6	rdgB	FBgn0003218	retinal degeneration B	20190314	retinal degeneration B (rdgB) encodes a member of the Class IIA Phosphatidylinositol transfer protein (PITP) family. It supports multiple biochemical functions involving lipid transfer during G-protein coupled phospholipase C activation.
3.91449e-44	0.42758	0.722	0.598	4.09965e-40	6	mspo	FBgn0020269	M-spondin	-	Contributions welcome.
1.3654e-43	0.365437	0.488	0.347	1.42998e-39	6	nls-tdTomato
4.18358e-43	0.483803	0.36	0.24	4.38146e-39	6	Lar	FBgn0000464	Leukocyte-antigen-related-like	20190314	Leukocyte-antigen-related-like (Lar) encodes a transmembrane receptor tyrosine phosphatase with a extracellular domain that binds to the product of Sdc. It regulates signaling through the product of Abl. While the product of Lar has many functions, it is best known for its roles in embryonic motor axon guidance and in target recognition by axons of R7 photoreceptors.
5.06038e-43	0.34747	0.673	0.567	5.29974e-39	6	mt:ND4	FBgn0262952	mitochondrial NADH-ubiquinone oxidoreductase chain 4	-	Contributions welcome.
4.39911e-42	0.473565	0.245	0.143	4.60719e-38	6	Pde6	FBgn0038237	Phosphodiesterase 6	-	Contributions welcome.
1.19158e-41	0.481991	0.261	0.157	1.24794e-37	6	Gbs-76A	FBgn0036862	Glycogen binding subunit 76A	-	Contributions welcome.
6.89667e-40	0.462726	0.286	0.182	7.22288e-36	6	Vha44	FBgn0287825	Vacuolar H[+] ATPase 44kD subunit	-	Contributions welcome.
7.83361e-40	0.468699	0.437	0.318	8.20414e-36	6	Pgk	FBgn0250906	Phosphoglycerate kinase	20190926	Phosphoglycerate kinase (Pgk) encodes an enzyme involved in myoblast fusion.
1.15883e-39	0.38713	0.609	0.495	1.21364e-35	6	CG4612	FBgn0035016	-	-	Contributions welcome.
1.32865e-39	0.408425	0.529	0.411	1.3915e-35	6	PyK	FBgn0267385	Pyruvate kinase	20190926	Pyruvate kinase (PyK) encodes an enzyme involved in muscle development, glycolysis and glucose homeostasis.
2.95725e-39	0.484831	0.349	0.24	3.09713e-35	6	Vha36-1	FBgn0022097	Vacuolar H[+] ATPase 36kD subunit 1	-	Contributions welcome.
3.22734e-39	0.291361	0.569	0.428	3.38e-35	6	CG46301	FBgn0283651	-	-	Contributions welcome.
6.86092e-39	0.429987	0.42	0.298	7.18544e-35	6	CanA-14F	FBgn0267912	Calcineurin A at 14F	-	Contributions welcome.
1.04394e-38	0.503722	0.259	0.159	1.09332e-34	6	eys	FBgn0031414	eyes shut	-	Contributions welcome.
4.30543e-38	0.425205	0.366	0.248	4.50908e-34	6	klg	FBgn0017590	klingon	20190912	klingon (klg) encodes a homophilic cell adhesion molecule that is regulated by Notch signalling. It is involved in long term memory formation and photoreceptor cell commitment.
6.4374e-38	0.557258	0.498	0.396	6.74188e-34	6	heph	FBgn0011224	hephaestus	20190919	hephaestus (heph) encodes a nucleo-cytoplasmic shuttling protein that regulates osk mRNA translation. It is involved in spermatid individualization and Notch signalling regulation.
1.4708e-37	0.441552	0.293	0.187	1.54037e-33	6	tipE	FBgn0003710	temperature-induced paralytic E	-	Contributions welcome.
6.75615e-37	0.469409	0.456	0.348	7.07572e-33	6	Rac1	FBgn0010333	Rac1	-	Contributions welcome.
7.69716e-36	0.186096	0.908	0.805	8.06123e-32	6	fz2	FBgn0016797	frizzled 2	-	Contributions welcome.
2.06559e-35	0.402534	0.308	0.202	2.1633e-31	6	nAChRalpha1	FBgn0000036	nicotinic Acetylcholine Receptor alpha1	20180906	nicotinic Acetylcholine Receptor alpha1 (nAChRalpha1) encodes a subunit of the nicotinic acetylcholine receptor, a pentameric neurotransmitter-gated ion channel.
1.12959e-34	0.29496	0.683	0.557	1.18302e-30	6	Toll-6	FBgn0036494	Toll-6	20190314	Toll-6 (Toll-6) encodes a member of the Toll-like receptor family. It has neurotrophin receptor activity and contributes to dendrite guidance. Genetic interaction with 18w and Tollo suggests a Toll-6 role in convergent extension during early embryogenesis.
4.1717e-34	0.445768	0.394	0.287	4.36903e-30	6	Ptpmeg2	FBgn0028341	Protein tyrosine phosphatase Meg2	20190801	Protein tyrosine phosphatase Meg2 (Ptpmeg2) encodes a phosphatase involved in border follicle cell migration.
5.78349e-34	0.458054	0.293	0.192	6.05705e-30	6	CG45263	FBgn0266801	-	-	Contributions welcome.
5.41383e-32	0.361037	0.317	0.211	5.6699e-28	6	qvr	FBgn0260499	quiver	20190314	quiver (qvr) encodes a Ly-6 protein. Ly-6 proteins are GPI-linked or secreted proteins that modulate the trafficking and/or activity of membrane protein targets, including the potassium channel encoded by Sh and nicotinic acetylcholine receptors.
1.99921e-31	0.392198	0.384	0.277	2.09378e-27	6	CG4467	FBgn0039064	-	-	Contributions welcome.
1.89688e-28	0.353299	0.431	0.324	1.98661e-24	6	CadN	FBgn0015609	Cadherin-N	-	Contributions welcome.
1.7687e-27	0.259332	0.623	0.512	1.85236e-23	6	luna	FBgn0040765	luna	-	Contributions welcome.
2.16601e-25	0.338446	0.461	0.359	2.26846e-21	6	sdt	FBgn0261873	stardust	20190314	stardust (sdt) encodes membrane-associated guanylate kinase (MAGUK) protein involved in the maintenance of apico-basal cell polarity and the organization of zonula adherens.
4.06165e-15	0.118253	0.674	0.565	4.25376e-11	6	CG17124	FBgn0032297	-	-	Contributions welcome.

## Sheet: Gaba N
p_val	avg_log2FC	pct.1	pct.2	p_val_adj	cluster	gene	FBgn_ID	GeneName	datestamp	gene_snapshot_text
0	3.08862	0.905	0.368	0	7	CG14989	FBgn0035495	-	-	Contributions welcome.
0	2.44203	0.627	0.053	0	7	Gad1	FBgn0004516	Glutamic acid decarboxylase 1	20190307	Glutamic acid decarboxylase 1 (Gad1) encodes an essential, nervous system-specific glutamic acid decarboxylase, which is the synthetic enzyme for the major inhibitory neurotransmitter gamma-Aminobutyric acid (GABA). It is required for a multitude of physiological functions and adult behaviors dependent on GABA, including sleep, memory, circadian rhythms and egg hatching.
0	1.8147	0.424	0.09	0	7	CG13739	FBgn0033403	-	-	Contributions welcome.
0	1.77701	0.619	0.116	0	7	CG10804	FBgn0029663	-	-	Contributions welcome.
0	1.5776	0.49	0.102	0	7	CG32017	FBgn0052017	-	-	Contributions welcome.
0	1.52159	0.873	0.324	0	7	sif	FBgn0085447	still life	20190314	still life (sif) encodes a guanine nucleotide exchange factor for Rho family GTPases. It is specifically localized to presynaptic terminals in both the central nervous system and neuromuscular junctions (NMJs), and regulates synaptic growth at NMJs.
0	1.49443	0.863	0.459	0	7	cpx	FBgn0041605	complexin	20190307	complexin (cpx) encodes a presynaptic cytosolic protein that regulates SNARE complex assembly and fuction. It has both positive and negative roles in synaptic transmission, serving as the synaptic vesicle fusion clamp and as an activator of evoked release.
0	1.47078	0.756	0.246	0	7	Hasp	FBgn0032797	Hig-anchoring scaffold protein	-	Contributions welcome.
0	1.43248	0.704	0.251	0	7	Frq1	FBgn0030897	Frequenin 1	-	Contributions welcome.
0	1.40597	0.996	0.768	0	7	nrv3	FBgn0032946	nervana 3	20190314	nervana 3 (nrv3) encodes one of three beta subunits of the sodium-potassium pump (ATPalpha). nrv3 is expressed in the nervous system, including subsets of the CNS and Johnston's organ neurons, and is required for hearing.
0	1.39948	0.78	0.289	0	7	kcc	FBgn0261794	kazachoc	20190912	kazachoc (kcc) encodes a potassium:chloride symporter that contributes to seizure susceptibility.
0	1.3295	0.678	0.227	0	7	Snap25	FBgn0011288	Synaptosomal-associated protein 25kDa	20190314	Synaptosomal-associated protein 25kDa (Snap25) encodes a synaptic target SNARE protein and a component of SNARE protein complexes known to function in neurotransmitter release. It functions in synaptic transmission in larvae and is essential in adults.
0	1.31469	0.985	0.654	0	7	futsch	FBgn0259108	futsch	20190228	futsch (futsch) encodes a microtubule binding protein involved in the formation of synaptic buttons at the neuromuscular junctions. Its expression levels are regulated by the product of TBPH to prevent synaptic defects.
0	1.29928	0.83	0.346	0	7	Syt1	FBgn0004242	Synaptotagmin 1	20190314	Synaptotagmin 1 (Syt1) encodes a synaptic vesicle calcium binding protein that functions as the fast calcium sensor for neurotransmitter release at synapses.
0	1.26699	0.981	0.711	0	7	Hex-A	FBgn0001186	Hexokinase A	20190912	Hexokinase A (Hex-A) encodes a hexokinase involved in glucose homeostasis.
0	1.2307	0.539	0.184	0	7	CG9674	FBgn0036663	-	-	Contributions welcome.
0	1.22819	0.997	0.84	0	7	Sap47	FBgn0013334	Synapse-associated protein 47kD	20190314	Synapse-associated protein 47kD (Sap47) encodes a conserved protein associated with synaptic vesicles. It is required for intact synaptic and behavioural plasticity.
0	1.21542	0.957	0.693	0	7	IA-2	FBgn0031294	IA-2 protein tyrosine phosphatase	20190801	IA-2 protein tyrosine phosphatase (IA-2) encodes a protein involved in gut development and insulin-like peptide secretion.
0	1.19892	0.939	0.615	0	7	CG6329	FBgn0033872	-	-	Contributions welcome.
0	1.17227	0.887	0.472	0	7	Pdp1	FBgn0016694	PAR-domain protein 1	20190314	PAR-domain protein 1 (Pdp1) encodes a member of the PAR domain bZip family of sequence-specific transcription factors. it regulates gene expression in muscles and in circadian clock neurons.
0	1.15438	0.975	0.705	0	7	Ald1	FBgn0000064	Aldolase 1	-	Contributions welcome.
0	1.12171	0.911	0.581	0	7	shi	FBgn0003392	shibire	-	Contributions welcome.
0	1.11977	0.965	0.737	0	7	Rbp6	FBgn0260943	RNA-binding protein 6	20190314	RNA-binding protein 6 (Rbp6) encodes a paralog of the RNA-binding protein encoded by msi. In contrast to msi, Rbp6 mutants are viable and fertile, with only a slight delay in eclosion. The product of Rbp6 may have roles in response to fungal infection and aggressive behavior.
0	1.11271	0.971	0.713	0	7	Atpalpha	FBgn0002921	Na pump alpha subunit	20190307	Na pump alpha subunit (Atpalpha) encodes an integral membrane cation antiporter protein that utilizes ATP to shuttle Na[+] and K[+] across the plasma membrane to maintain ion homeostasis.
0	1.10036	0.334	0.085	0	7	Corin	FBgn0033192	Corin	-	Contributions welcome.
0	1.09163	0.821	0.427	0	7	Pglym78	FBgn0014869	Phosphoglyceromutase 78	20190912	Phosphoglyceromutase 78 (Pglym78) encodes an enzyme involved in myoblast fusion and somatic muscle development.
0	1.0864	0.702	0.343	0	7	slgA	FBgn0003423	sluggish A	-	Contributions welcome.
0	1.06792	0.869	0.438	0	7	Ih	FBgn0263397	I[[h]] channel	20190926	I[[h]] channel (Ih) encodes a low-threshold, voltage-gated ion channel. It may influence excitatory postsynaptic potential kinetics and integration.
0	1.05741	0.895	0.442	0	7	para	FBgn0285944	paralytic	20190314	paralytic (para) is an essential gene required for locomotor activity. It encodes an alpha-subunit of voltage-gated sodium channels. It is required for generation of sodium-dependent action potentials.
0	1.04526	0.234	0.045	0	7	CG8861	FBgn0037676	-	-	Contributions welcome.
0	1.03838	0.636	0.269	0	7	mtd	FBgn0013576	mustard	20190314	mustard (mtd) encodes an ecdysone-regulated late puff protein. A isoform including only the C-terminal with a TLDc domain enters the nucleus. This isoform increases intestinal stem cell division and suppresses expression of the antimicrobial peptide encoded by DptA at the transcriptional level, independent of IMD pathway signaling.
0	1.03251	0.934	0.526	0	7	nSyb	FBgn0013342	neuronal Synaptobrevin	20190711	neuronal Synaptobrevin (nSyb) encodes a SNAP receptor involved in vesicle fusion.
0	1.03021	0.213	0.022	0	7	VGAT	FBgn0033911	Vesicular GABA Transporter	20190321	Vesicular GABA Transporter (VGAT) encodes an essential transporter that is responsible for packaging the neurotransmitter GABA into synaptic vesicles.
0	1.02828	0.556	0.206	0	7	nAChRbeta1	FBgn0000038	nicotinic Acetylcholine Receptor beta1	20180906	nicotinic Acetylcholine Receptor beta1 (nAChRbeta1) encodes a subunit of the nicotinic acetylcholine receptor, a pentameric neurotransmitter-gated ion channel.
0	1.0253	0.528	0.181	0	7	CG11000	FBgn0263353	-	-	Contributions welcome.
0	1.01534	0.506	0.173	0	7	bol	FBgn0011206	boule	20190307	boule (bol) encodes a translational regulator required in spermatogenesis for entry into meiosis and spermatid differentiation. It has an additional role in mushroom body gamma neurons as a negative regulator of axon pruning.
0	1.0021	0.853	0.504	0	7	CG42613	FBgn0261262	-	-	Contributions welcome.
0	0.977588	0.808	0.39	0	7	Pal2	FBgn0262728	Peptidyl-alpha-hydroxyglycine-alpha-amidating lyase 2	20190926	Peptidyl-alpha-hydroxyglycine-alpha-amidating lyase 2 (Pal2) encodes one of two related lyases (the other is encoded by Pal1) involved in alpha-amidation of neuropeptides, thereby promoting neuropeptide potency and stability.
0	0.963257	0.965	0.656	0	7	myr-GFP-p10
0	0.961186	0.809	0.395	0	7	dpr14	FBgn0029974	defective proboscis extension response 14	-	Contributions welcome.
0	0.93601	0.883	0.568	0	7	Syx1A	FBgn0013343	Syntaxin 1A	-	Contributions welcome.
0	0.928783	0.922	0.518	0	7	Rdl	FBgn0004244	Resistant to dieldrin	20190314	Resistant to dieldrin (Rdl) encodes a widely-expressed ligand-gated chloride channel which mediates the fast inhibitory effects of GABA. It has been shown to have roles in the circuits underlying visual processing, odor coding, learning and memory, sleep and courtship behavior.
0	0.873244	0.931	0.607	0	7	ps	FBgn0261552	pasilla	20190314	pasilla (ps) encodes a nuclear RNA binding protein implicated in splicing. It is expressed at high levels in the embryonic salivary gland and other tissues. Loss of function results in a significant reduction in secretory volume and secretory vesicles in the salivary gland and irregular gland morphology.
0	0.807222	0.981	0.781	0	7	Galphao	FBgn0001122	G protein alpha o subunit	20190307	G protein alpha o subunit (Galphao) encodes the most abundant G protein in the nervous tissue and is involved in signaling by a variety of GPCRs. It contributes to heart development, axonogenesis, neuro-muscular junction formation, asymmetric cell division, planar cell polarity, blood-brain barrier establishment, Wnt signaling, and gustatory and olfactory sensory perception.
0	0.685638	0.131	0.012	0	7	CG32225	FBgn0052225	-	-	Contributions welcome.
4.71849e-304	0.848951	0.978	0.843	4.94167e-300	7	mt:ATPase6	FBgn0013672	mitochondrial ATPase subunit 6	20190314	mitochondrial ATPase subunit 6 (mt:ATPase6) encodes a mitochondrial inner transmembrane protein that is key for oxidative phosphorylation. It couples hydrogen ion transport to ATP synthesis functioning as part of the ATP synthase.
7.059e-304	0.9693	0.452	0.149	7.39289e-300	7	Vha68-1	FBgn0265262	Vacuolar H[+] ATPase 68kD subunit 1	-	Contributions welcome.
5.41253e-302	0.87164	0.226	0.046	5.66855e-298	7	CG31808	FBgn0062978	-	-	Contributions welcome.
3.0866e-297	1.00074	0.771	0.402	3.23259e-293	7	Vha55	FBgn0005671	Vacuolar H[+]-ATPase 55kD subunit	-	Contributions welcome.
5.94199e-295	0.918254	0.758	0.368	6.22304e-291	7	Sh	FBgn0003380	Shaker	20190314	Shaker (Sh) encodes the structural alpha subunit of a voltage-gated potassium channel. It plays a key role in maintaining electrical excitability in neurons and muscle cells, as well as regulating neurotransmitter release at the synapse.
2.80506e-289	0.986171	0.425	0.139	2.93774e-285	7	Nckx30C	FBgn0028704	Nckx30C	-	Contributions welcome.
1.53306e-286	1.21769	0.601	0.253	1.60558e-282	7	CG11319	FBgn0031835	-	-	Contributions welcome.
1.53827e-285	1.19897	0.382	0.119	1.61103e-281	7	beat-Ic	FBgn0028644	beaten path Ic	20190912	beaten path Ic (beat-Ic) encodes a protein involved in axon guidance.
5.03933e-284	0.819211	0.884	0.525	5.27769e-280	7	Dhit	FBgn0028743	Double hit	20190307	Double hit (Dhit) encodes a protein that negatively regulates Galpha signaling and is involved in several GPCR-mediated signaling and developmental programs, such as asymmetric cell division in the sensory organ lineage.
1.4083e-282	0.891191	0.81	0.456	1.47492e-278	7	Tpi	FBgn0086355	Triose phosphate isomerase	20190314	Triose phosphate isomerase (Tpi) encodes a soluble metabolic protein dimer that functions in glycolysis catalyzing the isomerization between dihydroxyacetone phosphate and glyceraldehyde 3-phosphate, which is essential for efficient ATP production.
4.41349e-273	0.685056	0.997	0.856	4.62225e-269	7	Ldh	FBgn0001258	Lactate dehydrogenase	20190919	Lactate dehydrogenase (Ldh) encodes a protein involved in myoblast fusion and somatic muscle development.
8.32226e-270	0.932688	0.481	0.174	8.7159e-266	7	Frq2	FBgn0083228	Frequenin 2	20190307	Frequenin 2 (Frq2) encodes s protein that binds calcium and interacts with the guanyl exchange factor encoded by ric8a to regulate the number of synapses and the probability of neurotransmitter release per synapse.
4.14001e-265	0.893475	0.49	0.18	4.33583e-261	7	gprs	FBgn0024232	gprs	-	Contributions welcome.
5.82798e-265	0.862203	0.686	0.315	6.10364e-261	7	Lcch3	FBgn0010240	Ligand-gated chloride channel homolog 3	-	Contributions welcome.
3.62337e-263	0.727486	0.971	0.689	3.79475e-259	7	Alk	FBgn0040505	Anaplastic lymphoma kinase	20190307	Anaplastic lymphoma kinase (Alk) encodes a protein that employs Ras/ERK and PI3K signalling pathways to function in multiple contexts including embryonic visceral muscle development, growth and organ size regulation, retinal axon targeting, modulation of neuromuscular transmission as well as sleep regulation and olfactory learning. Its ligand is the secreted protein encoded by jeb.
1.25747e-260	0.851352	0.644	0.282	1.31695e-256	7	7B2	FBgn0041707	7B2	20190321	7B2 (7B2) encodes a peptidase required for the zymogen conversion and secretion of the prohormone convertase 2 encoded by amon.
4.58985e-260	0.941246	0.843	0.561	4.80695e-256	7	mt:ND4	FBgn0262952	mitochondrial NADH-ubiquinone oxidoreductase chain 4	-	Contributions welcome.
1.66781e-259	1.07739	0.495	0.191	1.7467e-255	7	dpr13	FBgn0034286	defective proboscis extension response 13	-	Contributions welcome.
1.25123e-258	0.842338	0.751	0.377	1.31041e-254	7	Cngl	FBgn0263257	Cyclic nucleotide-gated ion channel-like	-	Contributions welcome.
7.60289e-252	0.878523	0.402	0.136	7.9625e-248	7	CG4587
1.54877e-249	0.803144	0.64	0.284	1.62203e-245	7	Nrx-1	FBgn0038975	Neurexin 1	20190314	Neurexin 1 (Nrx-1) encodes a transmembrane synaptic adhesive molecule that regulates the synaptic architecture and function in the brain and neuromuscular junction. It contributes to synaptic growth, transmission, synaptic formation and also regulation of learning and memory, locomotion and visual function.
9.72972e-249	0.81902	0.87	0.569	1.01899e-244	7	Gapdh1	FBgn0001091	Glyceraldehyde 3 phosphate dehydrogenase 1	20190919	Glyceraldehyde 3 phosphate dehydrogenase 1 (Gapdh1) encodes a glyceraldehyde-3-phosphate dehydrogenase involved in glycolysis, myoblast fusion and the development of somatic muscle.
4.35491e-248	0.677206	0.95	0.741	4.56089e-244	7	Eno	FBgn0000579	Enolase	20190912	Enolase (Eno) encodes a phosphopyruvate hydratase involved in glucose homeostasis.
1.2936e-246	0.642953	0.981	0.848	1.35479e-242	7	shep	FBgn0052423	alan shepard	20190314	alan shepard (shep) encodes an evolutionarily conserved RNA/DNA binding protein that regulates alternative splicing and gypsy insulator activities. It regulates neural development during the embryonic and larval stages, and neuronal remodeling during metamorphosis.
1.72268e-244	0.695447	0.153	0.027	1.80417e-240	7	CG2680	FBgn0024995	-	-	Contributions welcome.
2.95695e-244	0.863162	0.425	0.152	3.09682e-240	7	NaCP60E	FBgn0085434	Na channel protein 60E	20190228	Na channel protein 60E (NaCP60E) encodes a voltage-gated calcium-selective cation channel that likely modulates the stability of neural circuits, particularly under environmental stresses.
3.10412e-243	0.733098	0.922	0.67	3.25095e-239	7	Gapdh2	FBgn0001092	Glyceraldehyde 3 phosphate dehydrogenase 2	20190919	Glyceraldehyde 3 phosphate dehydrogenase 2 (Gapdh2) encodes a glyceraldehyde-3-phosphate dehydrogenase involved in glucose homeostasis.
1.80201e-240	0.829278	0.349	0.11	1.88725e-236	7	TM4SF	FBgn0020372	Transmembrane 4 superfamily	-	Contributions welcome.
6.00222e-239	1.15186	0.204	0.046	6.28613e-235	7	haf	FBgn0261509	hattifattener	20190307	hattifattener (haf) encodes a large transmembrane leucine-rich repeat (LRR) protein whose mutants have variable motor axon defects in which ISNb motor axons fail to make the correct decisions at choice points.
1.18163e-238	0.862	0.628	0.293	1.23752e-234	7	Pfk	FBgn0003071	Phosphofructokinase	-	Contributions welcome.
3.04855e-238	0.969199	0.443	0.165	3.19274e-234	7	igl	FBgn0013467	igloo	20190919	igloo (igl) encodes a calmodulin binding protein.
1.25681e-237	0.854744	0.409	0.145	1.31626e-233	7	VhaM9.7-a	FBgn0035521	Vacuolar H[+] ATPase M9.7 subunit a	-	Contributions welcome.
1.42259e-237	1.01553	0.41	0.147	1.48988e-233	7	5-HT1A	FBgn0004168	5-hydroxytryptamine (serotonin) receptor 1A	20190926	5-hydroxytryptamine (serotonin) receptor 1A (5-HT1A) encodes a 5-hydroxytryptamine (serotonin) GPCR that belongs to the Class A GPCR family. They bind and transmit the signal from the neurotransmitter 5-HT (serotonin). The family can be subdivided into several subclasses based on pharmacology, signal transduction and structure. There are 5 genes encoding serotonin receptors in the Drosophila mela…
2.62854e-237	0.759519	0.906	0.614	2.75287e-233	7	CASK	FBgn0013759	CASK	20190307	CASK (CASK) encodes a member of the MAGUK family of scaffolding proteins. In epithelial tissues, the product of CASK functions as an adhesion molecule involved in cell proliferation, cytoskeletal remodeling and cell migration. In neurons, the product of CASK serves as a scaffold for a number of signaling and transmembrane molecules and is involved in synaptic development and plasticity.
6.98566e-237	0.999334	0.681	0.37	7.31608e-233	7	mt:ND5	FBgn0013684	mitochondrial NADH-ubiquinone oxidoreductase chain 5	-	Contributions welcome.
1.89181e-235	0.984028	0.302	0.09	1.98129e-231	7	shakB	FBgn0085387	shaking B	-	Contributions welcome.
3.01656e-234	0.720221	0.961	0.705	3.15924e-230	7	nAChRalpha6	FBgn0032151	nicotinic Acetylcholine Receptor alpha6	20190314	nicotinic Acetylcholine Receptor alpha6 (nAChRalpha6) encodes a postsynaptic receptor involved in cation transport, synaptic transmission, muscle homeostasis and sensitivity to insecticides.
3.15589e-230	0.859208	0.289	0.084	3.30517e-226	7	mGluR	FBgn0019985	metabotropic Glutamate Receptor	-	Contributions welcome.
5.93382e-229	0.832578	0.796	0.473	6.21449e-225	7	CG30172	FBgn0050172	-	-	Contributions welcome.
8.49884e-229	0.629777	0.952	0.849	8.90084e-225	7	cype	FBgn0015031	cyclope	20190307	cyclope (cype) encodes a cytochrome c oxidase subunit VIc homolog acting as an enhancer of dpp pathway phenotypes. It is involved in hair and cell growth and in ommatidia development.
8.67026e-229	0.829368	0.445	0.168	9.08037e-225	7	Syn	FBgn0004575	Synapsin	20190314	Synapsin (Syn) encodes a phosphoprotein associated with synaptic vesicles. It interacts with the endocytic scaffolding protein encoded by Dap160. Phosphorylation of synapsin at serine 6 is required for associative short-term learning/memory and short-term olfactory habituation. It is important for outgrowth of synaptic boutons at the larval neuromuscular junction.
6.83961e-228	0.725433	0.916	0.746	7.16312e-224	7	CG7630	FBgn0040793	-	-	Contributions welcome.
1.66313e-227	0.864472	0.669	0.336	1.74179e-223	7	CaMKII	FBgn0264607	Calcium/calmodulin-dependent protein kinase II	20190307	Calcium/calmodulin-dependent protein kinase II (CaMKII) encodes an abundant Ca[2+]-calmodulin-regulated serine/threonine protein kinase. In neurons it has a wide range of substrates in multiple subcellular compartments, regulating synaptic plasticity, excitability and cytoskeletal interactions.
7.10779e-225	0.80332	0.788	0.453	7.44399e-221	7	Drep2	FBgn0028408	DNA fragmentation factor-related protein 2	20190912	DNA fragmentation factor-related protein 2 (Drep2) encodes a protein involved in neuron death regulation.
2.96088e-224	0.805991	0.365	0.124	3.10093e-220	7	Hk	FBgn0263220	Hyperkinetic	20190307	Hyperkinetic (Hk) encodes a beta-subunit of Sh K[+] channels and modulates its channel function. It is important in regulating action potentials in neurons and muscles, and transmitter release.
1.78963e-223	0.687212	0.956	0.806	1.87428e-219	7	mt:Cyt-b	FBgn0013678	mitochondrial Cytochrome b	-	Contributions welcome.
7.87736e-219	0.833388	0.496	0.205	8.24996e-215	7	qvr	FBgn0260499	quiver	20190314	quiver (qvr) encodes a Ly-6 protein. Ly-6 proteins are GPI-linked or secreted proteins that modulate the trafficking and/or activity of membrane protein targets, including the potassium channel encoded by Sh and nicotinic acetylcholine receptors.
8.54834e-219	0.876129	0.35	0.119	8.95268e-215	7	nAChRalpha7	FBgn0086778	nicotinic Acetylcholine Receptor alpha7	20190228	nicotinic Acetylcholine Receptor alpha7 (nAChRalpha7) encodes a subunit of the nicotinic acetylcholine receptor, a pentameric neurotransmitter-gated ion channel.
3.01507e-217	0.927933	0.753	0.446	3.15768e-213	7	Cbp53E	FBgn0004580	Calbindin 53E	20190307	Calbindin 53E (Cbp53E) encodes a 6 EF-hand domain-containing protein that regulates neuronal development.
3.33698e-215	0.826899	0.487	0.201	3.49482e-211	7	Mid1	FBgn0053988	Mid1	-	Contributions welcome.
7.08671e-214	0.970743	0.409	0.154	7.42191e-210	7	eys	FBgn0031414	eyes shut	-	Contributions welcome.
3.71204e-211	1.11622	0.363	0.131	3.88762e-207	7	Pvf3	FBgn0085407	PDGF- and VEGF-related factor 3	20190228	PDGF- and VEGF-related factor 3 (Pvf3) encodes a ligand for the receptor tyrosine kinase encoded by Pvr. It has roles in embryonic plasmatocyte survival and migration, and in the proliferation of adult midgut intestinal stem cells.
1.0893e-210	0.828318	0.393	0.145	1.14083e-206	7	CG43778	FBgn0264308	-	-	Contributions welcome.
1.38852e-210	0.93821	0.628	0.328	1.4542e-206	7	CG32264	FBgn0052264	-	-	Contributions welcome.
3.56711e-209	0.799377	0.619	0.297	3.73584e-205	7	CG43222
2.51656e-208	0.610745	0.63	0.298	2.63559e-204	7	CG2269	FBgn0033484	-	-	Contributions welcome.
2.78271e-208	0.751465	0.424	0.16	2.91433e-204	7	slo	FBgn0003429	slowpoke	20190314	slowpoke (slo) encodes the structural alpha subunit of a BK ('maxi K') calcium-activated potassium channel. It regulates neurotransmitter release at the synapse and maintain electrical excitability in neurons and muscle cells.
2.06023e-206	0.904735	0.529	0.237	2.15768e-202	7	Dscam2	FBgn0265296	Down syndrome cell adhesion molecule 2	20190307	Down syndrome cell adhesion molecule 2 (Dscam2) encodes a transmembrane protein. Its alternative splicing produces two biochemically distinct homophilic binding proteins expressed in different cells. It can mediate both repulsion and adhesion between neurons and contributes to boundary formation, neurite targeting and synapse formation in the brain.
8.36828e-204	0.806694	0.708	0.401	8.7641e-200	7	Vha13	FBgn0283536	Vacuolar H[+] ATPase 13kD subunit	-	Contributions welcome.
1.4755e-203	0.952748	0.53	0.24	1.54529e-199	7	CG43737	FBgn0263994	-	-	Contributions welcome.
1.58455e-195	0.864882	0.296	0.096	1.6595e-191	7	Dop2R	FBgn0053517	Dopamine 2-like receptor	20190307	Dopamine 2-like receptor (Dop2R) encodes a G protein-coupled receptor that is activated by dopamine. Postulated Dop2R-mediated functions include regulation of: aggression, cardiac function, feeding, levels of juvenile hormone and 20-hydroxyecdysone, lifespan, locomotor activity, nocturnal activity, olfactory associative learning, response to stress, sleep and sucrose acceptance.
1.01487e-194	0.720904	0.368	0.133	1.06287e-190	7	CG13743	FBgn0033368	-	-	Contributions welcome.
3.61462e-194	0.771004	0.209	0.055	3.78559e-190	7	beat-Ib	FBgn0028645	beaten path Ib	-	Contributions welcome.
8.2991e-193	0.741287	0.646	0.328	8.69165e-189	7	OtopLa	FBgn0259994	Otopetrin-like a	-	Contributions welcome.
3.34764e-190	0.80737	0.677	0.361	3.50598e-186	7	CG44422	FBgn0265595	-	-	Contributions welcome.
3.72861e-189	0.766967	0.853	0.592	3.90497e-185	7	Ggamma30A	FBgn0267252	G protein subunit gamma at 30A	20190307	G protein subunit gamma at 30A (Ggamma30A) encodes the gamma subunit of a heterotrimeric G protein complex. It functions in rhodopsin-mediated signaling in photoreceptor cells. Post-translational farnesylation of the product of Ggamma30A facilitates membrane attachment of the visual Gbeta/gamma complex.
2.0412e-187	0.763248	0.682	0.374	2.13775e-183	7	EndoA	FBgn0038659	Endophilin A	20190307	Endophilin A (EndoA) encodes an essential protein for synaptic vesicle endocytosis. It recruits or stabilizes the product of Synj (required for vesicle uncoating) to endocytic membranes.
2.72397e-186	0.706699	0.745	0.431	2.85281e-182	7	MESK2	FBgn0043070	Misexpression suppressor of KSR 2	-	Contributions welcome.
5.11499e-184	0.645237	0.919	0.74	5.35693e-180	7	sesB	FBgn0003360	stress-sensitive B	-	Contributions welcome.
1.9922e-183	0.726445	0.37	0.139	2.08643e-179	7	DopEcR	FBgn0035538	Dopamine/Ecdysteroid receptor	20190307	Dopamine/Ecdysteroid receptor (DopEcR) encodes a GPCR that shows ligand-biased activation. It can be activated by dopamine to increase cyclic AMP levels and by the insect steroid ecdysone to activate the MAPKinase pathway. It is widely expressed in the nervous system and can modulate a wide variety of complex behaviors including male courtship, locomotion, the response to stressful social interac…
3.6853e-183	0.855737	0.455	0.197	3.85962e-179	7	nAChRalpha1	FBgn0000036	nicotinic Acetylcholine Receptor alpha1	20180906	nicotinic Acetylcholine Receptor alpha1 (nAChRalpha1) encodes a subunit of the nicotinic acetylcholine receptor, a pentameric neurotransmitter-gated ion channel.
4.62611e-183	0.730241	0.468	0.2	4.84492e-179	7	amon	FBgn0023179	amontillado	20180920	amontillado (amon) encodes a member of the Prohormone Convertase (PC) family of proteolytic enzymes. PCs generally recognize conserved basic amino acid sequences within protein precursors to direct catalysis of specific cleavage. amon product directly cleaves sli protein and may also target the propeptide encoded by Akh. It is also required for the production of bioactive neuropeptide hormones (e…
4.6093e-181	1.20771	0.303	0.106	4.82732e-177	7	CG34155	FBgn0083991	-	-	Contributions welcome.
3.5962e-174	0.815565	0.495	0.227	3.7663e-170	7	GluRIA	FBgn0004619	Glutamate receptor IA	-	Contributions welcome.
2.08264e-172	0.694488	0.472	0.208	2.18115e-168	7	CG42450	FBgn0259927	-	-	Contributions welcome.
2.29136e-172	0.632542	0.925	0.757	2.39974e-168	7	ox	FBgn0011227	oxen	-	Contributions welcome.
2.97863e-171	0.683236	0.522	0.242	3.11952e-167	7	nAChRalpha5	FBgn0028875	nicotinic Acetylcholine Receptor alpha5	20181011	nicotinic Acetylcholine Receptor alpha5 (nAChRalpha5) encodes a subunit of the nicotinic acetylcholine receptor, which is a pentameric neurotransmitter-gated ion channel.
3.44241e-168	0.654857	0.793	0.52	3.60524e-164	7	Vha16-1	FBgn0262736	Vacuolar H[+] ATPase 16kD subunit 1	20190926	Vacuolar H[+] ATPase 16kD subunit 1 (Vha16-1) encodes the proteolipid component of V-ATPase, which is a multi-functional channel protein. It contributes to vesicle-membrane fusion, hydrophilic molecule transport and intercellular communication.
5.79769e-168	0.913251	0.365	0.147	6.07192e-164	7	dpr1	FBgn0040726	defective proboscis extension response 1	-	Contributions welcome.
3.86186e-164	0.737322	0.216	0.063	4.04453e-160	7	CG33543	FBgn0053543	-	-	Contributions welcome.
4.14491e-164	0.918369	0.127	0.026	4.34096e-160	7	Dfd	FBgn0000439	Deformed	20190307	Deformed (Dfd) encodes a homeobox-containing transcription factor mainly involved in proper morphological identity of the maxillary segment and the posterior half of the mandibular segment.
4.62027e-164	0.843716	0.295	0.106	4.8388e-160	7	Octalpha2R	FBgn0038653	alpha2-adrenergic-like octopamine receptor	-	Contributions welcome.
5.0576e-163	0.691329	0.531	0.256	5.29682e-159	7	CG7781	FBgn0032021	-	-	Contributions welcome.
1.42836e-161	0.56538	0.832	0.527	1.49592e-157	7	Ank2	FBgn0261788	Ankyrin 2	20190307	Ankyrin 2 (Ank2) encodes a cytoskeletal binding protein required for proper function of the product of beta-Spec via direct interaction. It contributes to the regulation of short-term memory, sound perception, microtubule cytoskeleton and neuromuscular junction development and synapsis.
9.04496e-161	0.577332	0.468	0.211	9.47278e-157	7	CG32052	FBgn0044328	-	-	Contributions welcome.
1.70052e-160	0.8019	0.686	0.404	1.78095e-156	7	scrt	FBgn0004880	scratch	20190711	scratch (scrt) encodes a zinc finger C2H2 transcription factor involved in the negative regulation of genes promoting non-neuronal cell fates.
7.19441e-159	0.636282	0.274	0.093	7.5347e-155	7	CG8745	FBgn0036381	-	-	Contributions welcome.
4.18631e-157	0.626442	0.665	0.357	4.38432e-153	7	SK	FBgn0029761	small conductance calcium-activated potassium channel	-	Contributions welcome.
4.18984e-157	0.498537	0.966	0.805	4.38802e-153	7	fne	FBgn0086675	found in neurons	20190307	found in neurons (fne) encodes an RNA binding protein that works as a post-transcriptional regulator. It is present in the cytoplasm of all neurons. Lack of fne produces fusion of the mushroom body beta-lobes and altered male courtship behaviour.
2.05814e-156	0.672153	0.556	0.285	2.15549e-152	7	Pgi	FBgn0003074	Phosphoglucose isomerase	20190912	Phosphoglucose isomerase (Pgi) encodes an enzyme involved in glucose homeostasis.
4.84517e-155	0.683885	0.376	0.155	5.07435e-151	7	CG31030	FBgn0051030	-	-	Contributions welcome.
1.58005e-154	0.656557	0.242	0.079	1.65479e-150	7	Tsp42Ej	FBgn0033132	Tetraspanin 42Ej	20190314	Tetraspanin 42Ej (Tsp42Ej) encodes a lysosomal member protein required for the degradation of endocytosed rhodopsin. It prevents light-induced retinal degeneration.
3.67213e-154	0.760133	0.295	0.11	3.84582e-150	7	CG1607	FBgn0039844	-	-	Contributions welcome.
3.72614e-153	0.655829	0.475	0.221	3.90238e-149	7	CG17816	FBgn0037525	-	-	Contributions welcome.
1.45368e-151	0.681649	0.172	0.046	1.52244e-147	7	nord	FBgn0050418	nord	-	Contributions welcome.
9.31143e-151	0.70652	0.579	0.313	9.75186e-147	7	Pgk	FBgn0250906	Phosphoglycerate kinase	20190926	Phosphoglycerate kinase (Pgk) encodes an enzyme involved in myoblast fusion.
6.15845e-150	0.65159	0.328	0.128	6.44975e-146	7	CG3961	FBgn0036821	-	-	Contributions welcome.
9.85254e-149	0.913588	0.142	0.034	1.03186e-144	7	Nplp1	FBgn0035092	Neuropeptide-like precursor 1	-	Contributions welcome.
1.14139e-148	0.625329	0.302	0.113	1.19538e-144	7	nwk	FBgn0263456	nervous wreck	20190516	nervous wreck (nwk) encodes a membrane- and actin cytoskeleton-remodeling protein that localizes to presynaptic periactive zones. It regulates the traffic of synaptic vesicles and synaptic growth-regulating endosomal cargoes such as BMP receptors.
3.97523e-148	0.653064	0.259	0.09	4.16326e-144	7	Tomosyn	FBgn0030412	Tomosyn	20190919	Tomosyn (Tomosyn) encodes a protein involved in long-term memory and neuromuscular synaptic transmission.
3.49264e-147	0.692702	0.346	0.143	3.65785e-143	7	CG3662	FBgn0031285	-	-	Contributions welcome.
3.84976e-147	0.559161	0.873	0.646	4.03185e-143	7	mei-P26	FBgn0026206	meiotic P26	20190711	meiotic P26 (mei-P26) encodes a protein involved in meiosis, germline differentiation and spermatogenesis.
1.24563e-145	0.606575	0.725	0.434	1.30454e-141	7	lncRNA:CR31451
2.16781e-144	0.942263	0.328	0.134	2.27035e-140	7	AstC-R2	FBgn0036789	Allatostatin C receptor 2	20190801	Allatostatin C receptor 2 (AstC-R2) encodes G-protein coupled receptor for the neuropeptide encoded by AstC.
3.63363e-144	0.803873	0.247	0.085	3.8055e-140	7	CG43795	FBgn0264339	-	-	Contributions welcome.
3.89403e-144	0.621271	0.229	0.075	4.07822e-140	7	CG42540	FBgn0260657	-	-	Contributions welcome.
1.13583e-142	0.653569	0.606	0.329	1.18955e-138	7	wry	FBgn0051665	weary	20190912	weary (wry) encodes a ligand for the receptor encoded by N. It is involved in the Notch signaling pathway and normal heart function.
8.8098e-142	0.628785	0.432	0.197	9.2265e-138	7	Tsp66E	FBgn0035936	Tetraspanin 66E	20190314	Tetraspanin 66E (Tsp66E) encodes a tetraspanin, which spans the membrane four times. When the products of both Tsp66E and Tsp74F are removed, this results in defects in actin polarization, endocytosis, and distribution of the integrin subunit encoded by if during oogenesis.
1.09677e-141	0.714129	0.465	0.229	1.14864e-137	7	eIF4EHP	FBgn0053100	eukaryotic translation initiation factor 4E homologous protein	20190307	eukaryotic translation initiation factor 4E homologous protein (eIF4EHP) encodes a protein that binds the 7-methyl-guanosine cap structure of mRNA and functions as a negative regulator of translation. The product of eIF4EHP contributes to embryonic patterning by negatively regulating translation of the products of cad and hb, and is also implicated in regulating ecdysone biosynthesis.
1.48432e-141	0.94557	0.293	0.113	1.55453e-137	7	CCAP-R	FBgn0039396	Crustacean cardioactive peptide receptor	-	Contributions welcome.
4.05394e-140	0.588704	0.608	0.33	4.24569e-136	7	GluRIB	FBgn0264000	Glutamate receptor IB	-	Contributions welcome.
1.24375e-139	0.259642	0.817	0.495	1.30258e-135	7	jeb	FBgn0086677	jelly belly	20190307	jelly belly (jeb) encodes a secreted, low-density lipoprotein (LDL) repeat containing protein that functions as signalling ligand for the product of Alk. Binding of the ligand to its receptor activates intracellular Ras/ERK and PI3K signalling pathways. The roles of the product of jeb include embryonic visceral muscle development, growth and organ size regulation, retinal axon targeting, modulati…
3.08308e-139	0.704791	0.684	0.423	3.22891e-135	7	dpr9	FBgn0038282	defective proboscis extension response 9	-	Contributions welcome.
8.94407e-139	0.612351	0.195	0.06	9.36713e-135	7	dpr21	FBgn0260995	defective proboscis extension response 21	-	Contributions welcome.
1.69913e-138	0.570628	0.874	0.693	1.7795e-134	7	COX7C	FBgn0040773	Cytochrome c oxidase subunit 7C	20190919	Cytochrome c oxidase subunit 7C (COX7C) encodes a negative regulator of neuroblast proliferation.
3.17998e-138	0.777902	0.222	0.074	3.33039e-134	7	Pgant2	FBgn0031530	Polypeptide N-Acetylgalactosaminyltransferase 2	-	Contributions welcome.
1.15519e-137	0.735417	0.48	0.248	1.20983e-133	7	Cyt-c-p	FBgn0284248	Cytochrome c proximal	-	Contributions welcome.
3.02151e-137	0.61202	0.572	0.304	3.16443e-133	7	miple1	FBgn0027111	midkine and pleiotrophin 1	20190314	midkine and pleiotrophin 1 (miple1) encodes a small secreted protein that binds Heparin and is closely related at the amino acid sequence to the product of miple2. It is mainly expressed in the developing CNS.
5.50798e-137	0.595194	0.85	0.653	5.7685e-133	7	ATPsynF	FBgn0035032	ATP synthase, subunit F	-	Contributions welcome.
1.87061e-136	0.584443	0.514	0.254	1.95909e-132	7	brp	FBgn0259246	bruchpilot	20190307	bruchpilot (brp) encodes a cytoskeletal protein critical for structural integrity of electron-dense projection (T-bar) at pre-active zones. It contributes to Ca[2+] channel clustering, size regulation of the synaptic vesicle readily releaseable pool and anesthesia-resistant memory formation.
5.07695e-136	0.55101	0.873	0.691	5.31709e-132	7	Neb-cGP	FBgn0083167	Neb-cGP	-	Contributions welcome.
2.90156e-135	0.65423	0.337	0.14	3.0388e-131	7	Pde6	FBgn0038237	Phosphodiesterase 6	-	Contributions welcome.
6.99556e-135	0.732069	0.234	0.081	7.32645e-131	7	AstA-R1	FBgn0266429	Allatostatin A receptor 1	20190801	Allatostatin A receptor 1 (AstA-R1) encodes a G-protein coupled receptor for the neuropeptide encoded by AstA.
1.27462e-134	0.587931	0.755	0.479	1.33491e-130	7	Appl	FBgn0000108	beta amyloid protein precursor-like	-	Contributions welcome.
6.26249e-134	0.353409	0.6	0.311	6.5587e-130	7	Pkc53E	FBgn0003091	Protein C kinase 53E	-	Contributions welcome.
2.7984e-133	0.586577	0.814	0.591	2.93076e-129	7	porin	FBgn0004363	porin	20190314	porin (porin) encodes a beta-barrel channel protein localized in the outer membrane of mitochondria that conducts translocation of various ions and metabolites between cytoplasm and mitochondria. It plays roles in mitochondria dynamics and mitophagy, and is ubiquitinated by the E3 ligases encoded by park and Mul1.
4.58426e-133	0.705473	0.412	0.19	4.80109e-129	7	dpr10	FBgn0052057	defective proboscis extension response 10	-	Contributions welcome.
1.26468e-131	0.624348	0.669	0.406	1.3245e-127	7	PyK	FBgn0267385	Pyruvate kinase	20190926	Pyruvate kinase (PyK) encodes an enzyme involved in muscle development, glycolysis and glucose homeostasis.
3.38494e-131	0.537325	0.232	0.08	3.54505e-127	7	CG7378	FBgn0030976	-	-	Contributions welcome.
1.92515e-130	0.374991	0.763	0.45	2.01621e-126	7	dysc	FBgn0264006	dyschronic	20190307	dyschronic (dysc) encodes a protein that regulates the localization of the calcium-activated potassium channel encoded by slo. The product of dysc impacts circadian locomotor patterns, synaptic morphology, active zone structure, and both spontaneous and evoked neurotransmitter release.
5.08156e-130	0.565001	0.865	0.677	5.32192e-126	7	UQCR-Q	FBgn0036728	Ubiquinol-cytochrome c reductase ubiquinone-binding protein	-	Contributions welcome.
4.04919e-129	0.601529	0.362	0.157	4.24072e-125	7	Rab3	FBgn0005586	Rab3	20180913	Rab3 (Rab3) encodes a member of a large family of Ras-like small GTPases. Localized primarily at the synapse, Rab3 product is involved in mechanisms that control synaptic development and function, including the regulation of active zone protein composition at the neuromuscular junction.
4.20055e-129	0.635229	0.211	0.07	4.39924e-125	7	beat-VI	FBgn0039584	beaten path VI	-	Contributions welcome.
5.44346e-129	0.552014	0.616	0.343	5.70094e-125	7	nls-tdTomato
1.09661e-128	0.563132	0.417	0.193	1.14848e-124	7	cac	FBgn0263111	cacophony	20190307	cacophony (cac) encodes the primary structural subunit of a voltage-gated calcium channel, which is located at presynaptic active zones. It functions in evoked neurotransmitter release at neuromuscular synapses. It contributes to male courtship behavior and a wide range of neurophysiological processes.
1.42678e-128	0.563887	0.219	0.074	1.49427e-124	7	Gs1	FBgn0001142	Glutamine synthetase 1	20180913	Glutamine synthetase 1 (Gs1) encodes the mitochondrial enzyme that uses glutamate and ammonia as substrates to synthesize glutamine, which is a precursor of purine and pyrimidine synthesis. An adequate level of maternally supplied Gs1 product activity is necessary in the early embryonic development. High level of glutamine in mitochondria causes megamitochondrial formation in cells.
2.59191e-128	0.604766	0.219	0.074	2.7145e-124	7	Octbeta2R	FBgn0038063	Octopamine beta2 receptor	-	Contributions welcome.
1.67105e-127	0.597602	0.8	0.598	1.75009e-123	7	levy	FBgn0034877	levy	-	Contributions welcome.
4.12662e-127	0.588523	0.317	0.132	4.32181e-123	7	lncRNA:alphagamma-element:CR32865
4.58915e-127	0.669229	0.496	0.266	4.80621e-123	7	RFeSP	FBgn0021906	Rieske iron-sulfur protein	-	Contributions welcome.
2.50335e-126	0.716325	0.612	0.373	2.62176e-122	7	mt:ND1	FBgn0013679	mitochondrial NADH-ubiquinone oxidoreductase chain 1	-	Contributions welcome.
2.87224e-125	0.554196	0.482	0.241	3.0081e-121	7	Pkc98E	FBgn0003093	Protein C kinase 98E	20180920	Protein C kinase 98E (Pkc98E) encodes a serine-threonine protein kinase activated by calcium, membrane translocation and lipids (such as diacylglycerol and phorbol ester). Pkc98E product controls cytoskeleton by negatively regulating the F-actin bundling protein encoded by sn.
5.98268e-125	0.562416	0.338	0.144	6.26566e-121	7	GABA-B-R1	FBgn0260446	metabotropic GABA-B receptor subtype 1	20190711	metabotropic GABA-B receptor subtype 1 (GABA-B-R1) encodes a receptor involved in G protein-coupled receptor and gamma-aminobutyric acid signaling pathways.
1.5165e-124	0.539786	0.453	0.217	1.58823e-120	7	Rim	FBgn0053547	Rab3 interacting molecule	20181115	Rab3 interacting molecule (Rim) encodes a scaffolding protein at the synaptic active zone, with important roles in promoting neurotransmitter release.
7.32006e-124	0.537572	0.157	0.045	7.6663e-120	7	Scgalpha	FBgn0032013	Sarcoglycan alpha	-	Contributions welcome.
7.71e-124	0.613473	0.228	0.081	8.07468e-120	7	Cow	FBgn0039054	Carrier of Wingless	20190307	Carrier of Wingless (Cow) encodes a secreted heparan sulfate proteoglycan that binds the product of wg and increases its extracellular mobility. The binding with the ligand encoded by wg is dependent on heparan sulfate modification of the product of Cow.
4.54411e-123	0.700998	0.389	0.181	4.75904e-119	7	dpr17	FBgn0051361	defective proboscis extension response 17	-	Contributions welcome.
1.59811e-122	0.549435	0.254	0.095	1.6737e-118	7	Shab	FBgn0262593	Shaker cognate b	20190314	Shaker cognate b (Shab) encodes a member of the Sh family and the structural alpha subunit of a delayed rectifier K[+] channel (Kv2). The product of Shab channel functions to regulate excitability in neurons and muscles, and transmitter release.
4.03294e-122	0.662973	0.294	0.122	4.2237e-118	7	Ssadh	FBgn0039349	Succinic semialdehyde dehydrogenase	-	Contributions welcome.
5.09305e-122	0.736096	0.601	0.361	5.33395e-118	7	beat-IIa	FBgn0038498	beaten path IIa	-	Contributions welcome.
1.03958e-121	0.546846	0.308	0.127	1.08875e-117	7	CG16779	FBgn0037698	-	-	Contributions welcome.
3.07059e-121	0.631424	0.33	0.141	3.21583e-117	7	CG31760	FBgn0051760	-	-	Contributions welcome.
1.3888e-120	0.636669	0.709	0.475	1.45449e-116	7	COX5B	FBgn0031830	Cytochrome c oxidase subunit 5B	-	Contributions welcome.
5.46609e-120	0.511174	0.152	0.043	5.72464e-116	7	CG42392	FBgn0259738	-	-	Contributions welcome.
5.83187e-120	0.486722	0.917	0.759	6.10772e-116	7	UQCR-6.4	FBgn0034245	Ubiquinol-cytochrome c reductase 6.4 kDa subunit	-	Contributions welcome.
9.00927e-120	0.621551	0.794	0.553	9.43541e-116	7	Toll-6	FBgn0036494	Toll-6	20190314	Toll-6 (Toll-6) encodes a member of the Toll-like receptor family. It has neurotrophin receptor activity and contributes to dendrite guidance. Genetic interaction with 18w and Tollo suggests a Toll-6 role in convergent extension during early embryogenesis.
3.75994e-119	0.479644	0.871	0.654	3.93779e-115	7	Msp300	FBgn0261836	Muscle-specific protein 300 kDa	20190314	Muscle-specific protein 300 kDa (Msp300) encodes a Nesprin-like protein that is required for proper positioning of muscle nuclei, mitochondria, and neuromuscular junction.
1.67334e-118	0.535491	0.349	0.154	1.75249e-114	7	Gbs-76A	FBgn0036862	Glycogen binding subunit 76A	-	Contributions welcome.
9.01396e-118	0.680276	0.2	0.068	9.44032e-114	7	Mp	FBgn0260660	Multiplexin	20190314	Multiplexin (Mp) encodes a Collagen XV/XVIII type protein that functions in motor axon pathfinding. It is required for normal calcium channel abundance, presynaptic calcium influx, and neurotransmitter release.
1.07711e-117	0.698503	0.228	0.083	1.12806e-113	7	mtt	FBgn0050361	mangetout	-	Contributions welcome.
1.27247e-117	0.562921	0.393	0.183	1.33265e-113	7	tipE	FBgn0003710	temperature-induced paralytic E	-	Contributions welcome.
9.33451e-117	0.62314	0.205	0.072	9.77603e-113	7	Dic1	FBgn0027610	Dicarboxylate carrier 1	20190307	Dicarboxylate carrier 1 (Dic1) encodes a protein of the inner mitochondrial membrane that catalyzes an electroneutral exchange across the inner mitochondrial membrane of dicarboxylates (e.g. malonate, malate, succinate) for inorganic phosphate and certain sulfur-containing compounds (e.g. sulfite, sulfate, thiosulfate). The main role of the product of is in gluconeogenesis. The carrier protein ha…
1.85522e-116	0.550904	0.261	0.102	1.94297e-112	7	Syt7	FBgn0039900	Synaptotagmin 7	-	Contributions welcome.
2.37923e-115	0.619811	0.689	0.459	2.49176e-111	7	COX4	FBgn0032833	Cytochrome c oxidase subunit 4	20190912	Cytochrome c oxidase subunit 4 (COX4) encodes a subunit of the cytochrome-c oxidase. It is involved in cell proliferation and golgi structural organisation.
1.49445e-114	0.517596	0.839	0.626	1.56514e-110	7	UQCR-14	FBgn0030733	Ubiquinol-cytochrome c reductase 14 kDa subunit	-	Contributions welcome.
1.21592e-113	0.483678	0.64	0.368	1.27343e-109	7	RSG7	FBgn0024941	Regulator of G-protein signaling 7	-	Contributions welcome.
8.473e-113	0.563438	0.47	0.243	8.87377e-109	7	unc-104	FBgn0267002	uncoordinated-104	-	Contributions welcome.
5.60819e-112	0.825647	0.414	0.209	5.87346e-108	7	SPR	FBgn0029768	Sex peptide receptor	-	Contributions welcome.
6.18356e-112	0.726566	0.437	0.232	6.47604e-108	7	CG42674	FBgn0261556	-	-	Contributions welcome.
1.23432e-111	0.594353	0.716	0.489	1.2927e-107	7	RNASEK	FBgn0262116	Ribonuclease kappa	20190516	Ribonuclease kappa (RNASEK) encodes a protein involved in clathrin-mediated endocytosis of large cargo, such as viruses.
1.6103e-111	0.515944	0.809	0.603	1.68647e-107	7	Bsg	FBgn0261822	Basigin	20190307	Basigin (Bsg) encodes an IgG family glycoprotein that promotes cytoskeletal rearrangements and lamellipodia formation in cultured insect cells. It contributes to photoreceptor cell morphogenesis, sarcomere organization and spermatid development.
6.48938e-111	0.619139	0.78	0.57	6.79633e-107	7	hth	FBgn0001235	homothorax	20190321	homothorax (hth) encodes a homeodomain transcription factor that allows the nuclear import of the protein encoded by exd by direct binding. The complex hth-exd are Hox cofactors but also have additional Hox-independent functions such as in antennal development, proximal appendages patterning, and cell division promotion of the undifferentiated eye field.
1.02202e-110	0.506121	0.207	0.074	1.07037e-106	7	Dap160	FBgn0023388	Dynamin associated protein 160	20190912	Dynamin associated protein 160 (Dap160) encodes an adaptor protein that contributes to endocytosis. It regulates the Notch pathway and mediates the asymmetric accumulation of a number or proteins, including the product of aPKC during neuroblast division.
1.29838e-110	0.57237	0.415	0.202	1.35979e-106	7	sr	FBgn0003499	stripe	20190314	stripe (sr) encodes a transcription factor that induces the fate of tendon cells in the embryo as well as in the adult fly. It works upstream of tendon specific genes including Tsp, slow and Lrt.
7.00033e-110	0.517977	0.267	0.108	7.33145e-106	7	CG42322	FBgn0259222	-	-	Contributions welcome.
5.99951e-108	0.526341	0.185	0.063	6.28328e-104	7	CG45002	FBgn0266354	-	-	Contributions welcome.
7.58118e-108	0.607476	0.443	0.235	7.93976e-104	7	Vha26	FBgn0283535	Vacuolar H[+]-ATPase 26kD subunit	20190926	Vacuolar H[+]-ATPase 26kD subunit (Vha26) encodes the E subunit of the V1 domain of the vacuolar ATPase that is required for the morphology of tracheal cells.
8.95267e-108	0.465042	0.484	0.25	9.37613e-104	7	GluClalpha	FBgn0024963	GluClalpha	-	Contributions welcome.
1.08397e-107	0.553112	0.646	0.408	1.13525e-103	7	Chchd2	FBgn0260747	Coiled-coil-helix-coiled-coil-helix domain containing 2	-	Contributions welcome.
2.04437e-107	0.54658	0.464	0.245	2.14107e-103	7	Tsp96F	FBgn0027865	Tetraspanin 96F	-	Contributions welcome.
5.92881e-107	0.585743	0.242	0.095	6.20924e-103	7	side	FBgn0016061	sidestep	20190314	sidestep (side) encodes a transmembrane protein of the immunoglobulin superfamily that is expressed in a defined spatiotemporal pattern in glial cells, sensory neurons and muscles. It functions as an attractive guidance cue to guide motor axons to their target regions.
2.48698e-106	0.530241	0.414	0.206	2.60461e-102	7	RhoGAP100F	FBgn0039883	Rho GTPase activating protein at 100F	-	Contributions welcome.
5.32162e-106	0.527673	0.254	0.102	5.57334e-102	7	CG42337	FBgn0259239	-	-	Contributions welcome.
8.44788e-106	0.648622	0.159	0.051	8.84746e-102	7	CG12594	FBgn0037941	-	-	Contributions welcome.
1.73277e-102	0.520389	0.586	0.345	1.81473e-98	7	CG13954	FBgn0033405	-	-	Contributions welcome.
5.60745e-102	0.546279	0.803	0.608	5.87268e-98	7	roh	FBgn0250838	reduction of Rh1	-	Contributions welcome.
8.2608e-102	0.554268	0.445	0.237	8.65154e-98	7	Vha36-1	FBgn0022097	Vacuolar H[+] ATPase 36kD subunit 1	-	Contributions welcome.
1.18628e-101	0.725662	0.232	0.092	1.24239e-97	7	CG31475	FBgn0051475	-	-	Contributions welcome.
1.86407e-101	0.577056	0.233	0.092	1.95224e-97	7	Ca-alpha1T	FBgn0264386	Ca[2+]-channel protein alpha[[1]] subunit T	20190926	Ca[2+]-channel protein alpha[[1]] subunit T (Ca-alpha1T) encodes an alpha 1 subunit of a T-type like voltage gated calcium channel. It mediates a low voltage activated transient calcium current in antennal lobe projection neurons and wing motoneurons that is sensitive to amiloride.
3.07666e-101	0.609002	0.305	0.137	3.22218e-97	7	CG15765	FBgn0029814	-	-	Contributions welcome.
4.72683e-101	0.448968	0.785	0.534	4.95041e-97	7	CG12991	FBgn0030847	-	-	Contributions welcome.
1.65708e-100	0.512514	0.344	0.161	1.73546e-96	7	Nlg2	FBgn0031866	Neuroligin 2	20190314	Neuroligin 2 (Nlg2) encodes a transmembrane protein that interacts with the product of Nrx-1, and recruits scaffolding proteins for organization of postsynaptic neurotransmitter receptors. The product of Nlg2 functions in synaptic growth and regulation, and is involved in the modulation of social and courtship behavior.
2.24401e-100	0.580235	0.36	0.179	2.35015e-96	7	Mdh2	FBgn0262559	Malate dehydrogenase 2	20190314	Malate dehydrogenase 2 (Mdh2) encodes one of the enzymes in the tricarboxylic acid cycle in mitochondria.
7.91178e-99	0.747875	0.163	0.055	8.28601e-95	7	5-HT2A	FBgn0087012	5-hydroxytryptamine (serotonin) receptor 2A	20190926	5-hydroxytryptamine (serotonin) receptor 2A (5-HT2A) encodes a 5-hydroxytryptamine (serotonin) GPCR that belongs to the Class A GPCR family. They bind and transmit the signal from the neurotransmitter 5-HT (serotonin). The family can be subdivided into several subclasses based on pharmacology, signal transduction and structure. There are 5 genes encoding serotonin receptors in the Drosophila mela…
1.33513e-98	0.660788	0.2	0.075	1.39828e-94	7	CG13229	FBgn0033579	-	-	Contributions welcome.
1.48387e-98	0.490575	0.537	0.309	1.55406e-94	7	Rtnl1	FBgn0053113	Reticulon-like1	20181115	Reticulon-like1 (Rtnl1) encodes a reticulon family member, with predicted intramembrane hairpin domains that can insert into the cytosolic face of the endoplasmic reticulum (ER), thereby curving it and promoting ER tubule formation. It is enriched on tubular ER, including axons and egg chamber fusomes.
1.76091e-98	0.46143	0.167	0.056	1.8442e-94	7	CG1909	FBgn0039911	-	-	Contributions welcome.
3.30332e-98	0.544308	0.21	0.08	3.45957e-94	7	nAChRalpha3	FBgn0015519	nicotinic Acetylcholine Receptor alpha3	20180920	nicotinic Acetylcholine Receptor alpha3 (nAChRalpha3) encodes a subunit of the nicotinic acetylcholine receptor, which is a pentameric neurotransmitter-gated ion channel.
3.66694e-98	0.59041	0.206	0.078	3.84039e-94	7	Octbeta1R	FBgn0038980	Octopamine beta1 receptor	-	Contributions welcome.
3.68524e-98	0.531633	0.363	0.179	3.85955e-94	7	Vha44	FBgn0287825	Vacuolar H[+] ATPase 44kD subunit	-	Contributions welcome.
6.35656e-98	0.57315	0.564	0.348	6.65723e-94	7	ND-B14	FBgn0033570	NADH dehydrogenase (ubiquinone) B14 subunit	-	Contributions welcome.
1.68266e-97	0.478082	0.594	0.359	1.76225e-93	7	Mkp3	FBgn0036844	Mitogen-activated protein kinase phosphatase 3	20190314	Mitogen-activated protein kinase phosphatase 3 (Mkp3) encodes a member of the mitogen-activated protein kinase phosphatases that inactivate MAPKs. It dephosphorylates the phosphorylated active forms of the products of p38a and rl.
2.47425e-97	0.363263	0.954	0.788	2.59129e-93	7	Liprin-gamma	FBgn0034720	Liprin-gamma	20190314	Liprin-gamma (Liprin-gamma) encodes an adaptor protein that counteracts the functions of the product of Liprin-alpha in photoreceptor axon targeting and the product of Liprin-beta in neuromuscular junction development, potentially through competition for binding partners.
4.49595e-97	0.45109	0.898	0.768	4.7086e-93	7	COX8	FBgn0263911	Cytochrome c oxidase subunit 8	-	Contributions welcome.
6.03111e-97	0.581864	0.475	0.272	6.31638e-93	7	flw	FBgn0000711	flapwing	-	Contributions welcome.
2.20053e-96	0.51648	0.25	0.105	2.30461e-92	7	orb2	FBgn0264307	orb2	-	Contributions welcome.
5.04417e-95	0.47128	0.572	0.334	5.28276e-91	7	CG31140	FBgn0051140	-	-	Contributions welcome.
6.82142e-95	0.507961	0.191	0.071	7.14408e-91	7	cmpy	FBgn0037015	crimpy	-	Contributions welcome.
7.87336e-95	0.536777	0.203	0.077	8.24576e-91	7	Calx	FBgn0013995	Na/Ca-exchange protein	20190912	Na/Ca-exchange protein (Calx) encodes a Na-Ca exchanger involved in phototransduction and response to endoplasmic reticulum stress.
6.82902e-94	0.437426	0.958	0.803	7.15203e-90	7	fz2	FBgn0016797	frizzled 2	-	Contributions welcome.
1.80659e-93	0.510822	0.287	0.13	1.89204e-89	7	Gdap2	FBgn0042135	Gdap2	-	Contributions welcome.
2.34138e-93	0.475224	0.5	0.281	2.45213e-89	7	pan	FBgn0085432	pangolin	20190314	pangolin (pan) encodes an HMG-domain transcription factor that is a key component of the canonical Wingless signaling pathway. It toggles between acting as a transcriptional repressor (when bound to the product of gro) and activator (when bound to the product of arm) to promote cell fate specification.
6.95801e-92	0.585925	0.484	0.284	7.28712e-88	7	CG44242	FBgn0265177	-	-	Contributions welcome.
1.27775e-91	0.513715	0.628	0.407	1.33819e-87	7	Sdc	FBgn0010415	Syndecan	20190314	Syndecan (Sdc) encodes a transmembrane heparan sulfate proteoglycan. It binds to the products of sli and robo1 to regulate axon guidance at the CNS midline, and it cooperates with the product of Lar to promote synapse growth at the larval neuromuscular junction.
4.92971e-91	0.426145	0.645	0.397	5.16288e-87	7	CG7646	FBgn0036926	-	-	Contributions welcome.
6.07655e-91	0.488041	0.193	0.073	6.36397e-87	7	CG8910	FBgn0025833	-	-	Contributions welcome.
8.52578e-91	0.749294	0.267	0.121	8.92905e-87	7	mirr	FBgn0014343	mirror	20190314	mirror (mirr) encodes an iroquois homeobox transcription factor involved in dorso-ventral axis formation during oogenesis and eye formation. It also contributes to embryonic segmentation, peripheral nervous system development and growth regulation.
3.33098e-89	0.530847	0.263	0.118	3.48853e-85	7	Cmpk	FBgn0028833	Cytidine/uridine monophosphate kinase 1	20190919	Dak1 (Dak1) encodes a mitochondrial pyrimidine nucleoside monophosphate kinase with cytidylate kinase and uridylate kinase activity.
4.02854e-89	0.52193	0.393	0.202	4.21909e-85	7	kek3	FBgn0028370	kekkon 3	-	Contributions welcome.
7.05624e-89	0.477931	0.823	0.632	7.39001e-85	7	ATPsynD	FBgn0016120	ATP synthase, subunit D	-	Contributions welcome.
5.53074e-88	0.399853	0.504	0.282	5.79234e-84	7	Pka-R2	FBgn0022382	Protein kinase, cAMP-dependent, regulatory subunit type 2	-	Contributions welcome.
4.17012e-87	0.428131	0.515	0.292	4.36736e-83	7	CG30116	FBgn0028496	-	-	Contributions welcome.
1.50706e-86	0.471131	0.296	0.138	1.57834e-82	7	CG14591	FBgn0033054	-	-	Contributions welcome.
1.51675e-86	0.532159	0.448	0.256	1.58849e-82	7	Vha14-1	FBgn0262512	Vacuolar H[+] ATPase 14kD subunit 1	-	Contributions welcome.
2.04904e-86	0.472311	0.197	0.077	2.14596e-82	7	prim	FBgn0034103	primacord	-	Contributions welcome.
2.40196e-86	0.400989	0.894	0.699	2.51558e-82	7	sm	FBgn0003435	smooth	20190314	smooth (sm) encodes an RNA binding, heterogeneous nuclear ribonucleoprotein involved in axon guidance, mRNA processing, chemosensation, determination of lifespan and feeding behavior.
7.29657e-86	0.501673	0.43	0.237	7.6417e-82	7	Lar	FBgn0000464	Leukocyte-antigen-related-like	20190314	Leukocyte-antigen-related-like (Lar) encodes a transmembrane receptor tyrosine phosphatase with a extracellular domain that binds to the product of Sdc. It regulates signaling through the product of Abl. While the product of Lar has many functions, it is best known for its roles in embryonic motor axon guidance and in target recognition by axons of R7 photoreceptors.
1.68323e-85	0.45833	0.399	0.21	1.76285e-81	7	FucTA	FBgn0036485	alpha1,3-fucosyltransferase A	20190307	alpha1,3-fucosyltransferase A (FucTA) encodes a Golgi fucosyltransferase that transfers fucose in alpha1,3-linkage to core N-acetylglucosamine residues of N-linked oligosaccharides. It is required for the synthesis of the anti-horseradish peroxidase epitope.
3.51696e-85	0.499987	0.429	0.239	3.68331e-81	7	Pp1alpha-96A	FBgn0003134	Protein phosphatase 1alpha at 96A	20190912	Protein phosphatase 1alpha at 96A (Pp1alpha-96A) encodes a phosphatase involved in the regulation of Hedgehog and Wnt signaling pathways.
7.31284e-85	0.456082	0.302	0.143	7.65874e-81	7	mmd	FBgn0259110	mind-meld	-	Contributions welcome.
7.65749e-85	0.501371	0.742	0.541	8.01969e-81	7	COX5A	FBgn0019624	Cytochrome c oxidase subunit 5A	-	Contributions welcome.
8.79648e-85	0.429113	0.164	0.059	9.21256e-81	7	Eip78C	FBgn0004865	Ecdysone-induced protein 78C	-	Contributions welcome.
1.50969e-84	0.438284	0.665	0.435	1.5811e-80	7	unc-13	FBgn0025726	unc-13	20190919	unc-13 (unc-13) encodes a protein involved in synaptic vesicle exocytosis.
2.1975e-84	0.484568	0.269	0.123	2.30144e-80	7	Pgm1	FBgn0003076	Phosphoglucose mutase 1	-	Contributions welcome.
2.54538e-84	0.437908	0.263	0.118	2.66578e-80	7	Ric	FBgn0265605	Ras-related protein interacting with calmodulin	20190314	Ras-related protein interacting with calmodulin (Ric) encodes a Ras-like GTPase that influences p38 signaling. It functions to promote tolerance to a variety of stresses.
7.61252e-84	0.512682	0.449	0.26	7.97259e-80	7	Idh3a	FBgn0027291	Isocitrate dehydrogenase 3a	-	Contributions welcome.
1.04056e-83	0.459055	0.312	0.15	1.08978e-79	7	Syn1	FBgn0037130	Syntrophin-like 1	20190321	Syntrophin-like 1 (Syn1) encodes an adaptor protein associated with the Dystrophin glycoprotein complex that recruits different signaling components, including the product of Nos in neurons. Dystrophin-Syn1-neuronal Nos signaling via histone modifications regulates gene expression, including expression of miRNAs, and adapts cellular homeostasis, which is compromised under stress and dystrophic co…
9.27492e-83	0.496642	0.258	0.116	9.71362e-79	7	Nlg3	FBgn0083963	Neuroligin 3	20190314	Neuroligin 3 (Nlg3) encodes a synaptic adhesion molecule involved in synapse formation and synaptic transmission.
2.17482e-82	0.420306	0.174	0.066	2.27769e-78	7	Rop	FBgn0004574	Ras opposite	-	Contributions welcome.
1.12042e-81	0.439416	0.201	0.081	1.17342e-77	7	mAChR-A	FBgn0000037	muscarinic Acetylcholine Receptor, A-type	-	Contributions welcome.
1.14461e-81	0.463372	0.715	0.513	1.19875e-77	7	Ggamma1	FBgn0004921	G protein gamma 1	20190307	G protein gamma 1 (Ggamma1) encodes a protein involved in the G-protein coupled receptor signaling pathway. Ggamma1-product regulates actomyosin dynamics and contributes to heart morphogenesis, asymmetric neuroblast division and convergent extension movements during gastrulation.
2.94789e-81	0.48838	0.731	0.538	3.08733e-77	7	COX7A	FBgn0040529	Cytochrome c oxidase subunit 7A	-	Contributions welcome.
3.6087e-81	0.455692	0.403	0.218	3.7794e-77	7	CG5065	FBgn0034145	-	-	Contributions welcome.
7.87133e-81	0.529034	0.236	0.106	8.24364e-77	7	kdn	FBgn0261955	knockdown	-	Contributions welcome.
2.24184e-80	0.488666	0.507	0.311	2.34788e-76	7	bsk	FBgn0000229	basket	20190307	basket (bsk) encodes a serine/threonine-protein kinase, a key component of JNK pathway that phosphorylates the transcription factor encoded by Jra. Its roles include regulation of cell shape and stress response.
2.68151e-80	0.428457	0.21	0.087	2.80835e-76	7	OtopLc	FBgn0259150	Otopetrin-like c	-	Contributions welcome.
3.5531e-80	0.477547	0.21	0.088	3.72117e-76	7	CG1695	FBgn0031116	-	-	Contributions welcome.
2.58215e-79	0.422294	0.504	0.295	2.70429e-75	7	CanA-14F	FBgn0267912	Calcineurin A at 14F	-	Contributions welcome.
3.18282e-79	0.536503	0.282	0.138	3.33337e-75	7	mRpS5	FBgn0287187	mitochondrial ribosomal protein S5	-	Contributions welcome.
7.07918e-79	0.467243	0.711	0.506	7.41403e-75	7	ATPsynbeta	FBgn0010217	ATP synthase, beta subunit	-	Contributions welcome.
1.16672e-78	0.488481	0.321	0.163	1.22191e-74	7	CG6024	FBgn0036202	-	-	Contributions welcome.
1.89152e-77	0.614065	0.252	0.117	1.98099e-73	7	CG43689	FBgn0263772	-	-	Contributions welcome.
1.31906e-76	0.447085	0.207	0.088	1.38145e-72	7	CG42594	FBgn0260971	-	-	Contributions welcome.
6.51909e-76	0.424333	0.337	0.174	6.82744e-72	7	GlyP	FBgn0004507	Glycogen phosphorylase	-	Contributions welcome.
1.19603e-75	0.513355	0.36	0.197	1.2526e-71	7	AP-2sigma	FBgn0043012	Adaptor Protein complex 2, sigma subunit	20190307	Adaptor Protein complex 2, sigma subunit (AP-2sigma) encodes a component of the AP-2 adaptor complex, which recruits certain transmembrane proteins into clathrin-coated pits for endocytic internalization.
1.33226e-75	0.441084	0.338	0.175	1.39528e-71	7	Syt4	FBgn0028400	Synaptotagmin 4	20190314	Synaptotagmin 4 (Syt4) encodes a vesicular calcium binding protein implicated in retrograde signaling at synapses. It is proposed to regulate calcium-dependent cargo trafficking within the postsynaptic compartment.
1.44722e-75	0.426033	0.202	0.085	1.51568e-71	7	Tob	FBgn0028397	Transducer of ERBB2	20190919	Tob (Tob) encodes a protein involved in long-term memory.
8.39039e-75	0.483528	0.73	0.547	8.78726e-71	7	ND-MLRQ	FBgn0052230	NADH dehydrogenase (ubiquinone) MLRQ subunit	-	Contributions welcome.
9.53839e-74	0.398013	0.315	0.159	9.98956e-70	7	Sep4
3.11564e-73	0.291554	0.36	0.184	3.26301e-69	7	Hr38	FBgn0014859	Hormone receptor-like in 38	20190307	Hormone receptor-like in 38 (Hr38) encodes a protein that can heterodimerize with the U adult cuticle and for the proper uptake and storage of glycogen in larvae.
3.45683e-73	0.441138	0.238	0.108	3.62034e-69	7	CG42750	FBgn0261804	-	-	Contributions welcome.
3.76093e-73	0.441631	0.321	0.166	3.93882e-69	7	Cals	FBgn0039928	Calsyntenin-1	-	Contributions welcome.
1.18947e-72	0.55611	0.444	0.265	1.24573e-68	7	CG17716
2.33273e-72	0.461345	0.597	0.4	2.44307e-68	7	ATPsynB	FBgn0019644	ATP synthase, subunit B	20180920	ATP synthase, subunit B (ATPsynB) encodes a protein proposed to act in ATP synthesis and phagocytosis. Ubiquitous knockdown of ATPsynB results in larval growth defects, while knockdown in testes causes male infertility.
2.53027e-72	0.462502	0.682	0.486	2.64996e-68	7	ATPsynCF6	FBgn0016119	ATP synthase, coupling factor 6	-	Contributions welcome.
3.08144e-72	0.326992	0.951	0.842	3.22719e-68	7	ATPsynC	FBgn0039830	ATP synthase, subunit C	-	Contributions welcome.
5.60676e-72	0.512506	0.238	0.113	5.87196e-68	7	alphaSnap	FBgn0250791	alpha Soluble NSF attachment protein	-	Contributions welcome.
1.16929e-71	0.477808	0.174	0.07	1.2246e-67	7	beat-VII	FBgn0250908	beaten path VII	-	Contributions welcome.
1.42367e-71	0.429094	0.281	0.137	1.49101e-67	7	CG11768	FBgn0037625	-	-	Contributions welcome.
2.26768e-71	0.401917	0.193	0.081	2.37495e-67	7	side-VI	FBgn0083950	sidestep VI	-	Contributions welcome.
8.50942e-71	0.441168	0.397	0.226	8.91192e-67	7	CG46385	FBgn0286778	-	-	Contributions welcome.
1.20619e-70	0.426657	0.76	0.564	1.26325e-66	7	COX6B	FBgn0031066	Cytochrome c oxidase subunit 6B	-	Contributions welcome.
1.5914e-70	0.397762	0.372	0.203	1.66667e-66	7	Rdh	FBgn0064227	Red herring	-	Contributions welcome.
2.02858e-70	0.519968	0.177	0.073	2.12453e-66	7	Proc	FBgn0045038	Proctolin	20190711	Proctolin (Proc) encodes a neuropeptide precursor protein that binds the product of Proc-R and is involved in heart rate regulation.
2.20062e-70	0.426882	0.781	0.594	2.30471e-66	7	ND-MWFE	FBgn0085468	NADH dehydrogenase (ubiquinone) MWFE subunit	-	Contributions welcome.
2.9055e-70	0.495977	0.442	0.269	3.04293e-66	7	ND-B14.5B	FBgn0031505	NADH dehydrogenase (ubiquinone) B14.5 B subunit	-	Contributions welcome.
3.14064e-70	0.384994	0.291	0.144	3.28919e-66	7	na	FBgn0002917	narrow abdomen	20190926	narrow abdomen (na) encodes an ion channel involved in circadian locomotor rhythms and touch perception.
3.22573e-70	0.445097	0.634	0.443	3.3783e-66	7	ATPsynO	FBgn0016691	ATP synthase, oligomycin sensitivity conferring protein	-	Contributions welcome.
3.79289e-70	0.441394	0.739	0.556	3.97229e-66	7	sun	FBgn0014391	stunted	-	Contributions welcome.
5.76815e-70	0.373312	0.567	0.355	6.04098e-66	7	sdt	FBgn0261873	stardust	20190314	stardust (sdt) encodes membrane-associated guanylate kinase (MAGUK) protein involved in the maintenance of apico-basal cell polarity and the organization of zonula adherens.
1.25114e-69	0.406025	0.618	0.414	1.31031e-65	7	dlg1	FBgn0001624	discs large 1	-	Contributions welcome.
1.624e-69	0.41206	0.436	0.254	1.70081e-65	7	cdc14	FBgn0031952	cell division cycle 14	-	Contributions welcome.
8.01665e-69	0.453437	0.227	0.106	8.39584e-65	7	Gs1l	FBgn0019982	GS1-like	-	Contributions welcome.
1.13896e-68	0.414616	0.803	0.636	1.19283e-64	7	ATPsynG	FBgn0010612	ATP synthase, subunit G	20180913	ATP synthase, subunit G (ATPsynG) encodes a subunit in the F0 portion of mitochondrial ATP synthase (Complex V). ATP synthase catalyzes the formation of ATP using energy from a proton gradient across the inner mitochondrial membrane after electron transport.
9.81634e-68	0.401928	0.77	0.568	1.02806e-63	7	blw	FBgn0011211	bellwether	20180913	bellwether (blw) encodes the alpha subunit of the mitochondrial F1F0 ATP synthase complex (complex V), the final enzyme of the oxidative phosphorylation pathway. Complex V catalyzes the synthesis of ATP from ADP and inorganic phosphate using the electrochemical proton gradient across the inner mitochondrial membrane.
1.0319e-67	0.391127	0.206	0.091	1.08071e-63	7	jus	FBgn0039647	julius seizure	20181108	julius seizure (jus) encodes a two-transmembrane domain protein expressed in selected neurons in the optic lobe, subesophageal and thoracic-abdominal ganglia. It is mainly localized to axons and its developmental expression prevents epileptogenesis.
1.23473e-67	0.453184	0.61	0.42	1.29313e-63	7	ND-B12	FBgn0034645	NADH dehydrogenase (ubiquinone) B12 subunit	-	Contributions welcome.
4.23425e-66	0.391098	0.191	0.083	4.43452e-62	7	CG31324	FBgn0051324	-	-	Contributions welcome.
6.11658e-66	0.347831	0.484	0.295	6.40589e-62	7	rdx	FBgn0264493	roadkill	20190314	roadkill (rdx) encodes a protein that functions as a substrate recognition component of Cul3-based E3 ubiquitin ligase complexes. It regulates the Hedgehog signaling pathway by promoting the degradation of the transcription factor encoded by ci.
8.87868e-66	0.312304	0.428	0.246	9.29865e-62	7	klg	FBgn0017590	klingon	20190912	klingon (klg) encodes a homophilic cell adhesion molecule that is regulated by Notch signalling. It is involved in long term memory formation and photoreceptor cell commitment.
2.27949e-65	0.382969	0.258	0.127	2.38731e-61	7	gce	FBgn0261703	germ cell-expressed bHLH-PAS	20190307	germ cell-expressed bHLH-PAS (gce) encodes a bHLH-PAS domain transcription factor paralogous to the product of Met. It is a receptor for the sesquiterpenoid juvenile hormone.
9.03841e-65	0.482657	0.287	0.149	9.46593e-61	7	Dscam4	FBgn0263219	Down syndrome cell adhesion molecule 4	20190516	Down syndrome cell adhesion molecule 4 (Dscam4) one of four Dscam paralogs in the D. melanogaster genome. It encodes a homophilic cell adhesion molecule that regulates interactions between dendrites and axons in the visual system.
9.16744e-65	0.392221	0.289	0.147	9.60106e-61	7	Stacl	FBgn0263980	Stac-like	-	Contributions welcome.
1.48904e-64	0.334149	0.549	0.345	1.55947e-60	7	Pde9	FBgn0259171	Phosphodiesterase 9	20190314	Phosphodiesterase 9 (Pde9) encodes a putative phosphodiesterase expressed in Malpighian tubules and involved in neurogenesis.
1.03924e-63	0.191145	0.929	0.762	1.0884e-59	7	stai	FBgn0266521	stathmin	20190919	stathmin (stai) encodes a tubulin binding protein involved in axo-dendritic transport, gamete generation and synaptic growth at neuromuscular junction.
1.70449e-63	0.363383	0.731	0.527	1.78511e-59	7	egh	FBgn0001404	egghead	-	Contributions welcome.
3.00937e-63	0.351	0.394	0.223	3.15171e-59	7	CanB	FBgn0010014	Calcineurin B	-	Contributions welcome.
3.40563e-63	0.464733	0.392	0.236	3.56672e-59	7	ND-B17.2	FBgn0031436	NADH dehydrogenase (ubiquinone) B17.2 subunit	-	Contributions welcome.
8.21571e-63	0.401944	0.223	0.105	8.60432e-59	7	CG14535	FBgn0031955	-	-	Contributions welcome.
1.80339e-62	0.29189	0.771	0.562	1.88869e-58	7	dnc	FBgn0000479	dunce	20190321	dunce (dnc) encodes a cAMP-specific phosphodiesterase, responsible for cAMP degradation. dnc product plays a pivotal role in neurological and behavioral plasticity including synaptic development and function, learning and courtship. The product of dnc is also known to affect regulation of several developmental processes such as oogenesis.
3.00693e-62	0.378764	0.514	0.326	3.14916e-58	7	CG16711	FBgn0036032	-	-	Contributions welcome.
3.57171e-62	0.461928	0.259	0.134	3.74065e-58	7	ND-B14.7	FBgn0034576	NADH dehydrogenase (ubiquinone) B14.7 subunit	-	Contributions welcome.
4.25261e-62	0.352224	0.698	0.492	4.45376e-58	7	CG4612	FBgn0035016	-	-	Contributions welcome.
4.61761e-62	0.391528	0.179	0.078	4.83602e-58	7	lap	FBgn0086372	like-AP180	20190314	like-AP180 (lap) encodes a cytosolic protein that acts as a clathrin adaptor to promote clathrin-coated vesicle formation and restrict coated vesicle size. At synapses it regulates synaptic vesicle size as well as the efficacy of synaptic vesicle protein retrieval.
6.29491e-62	0.395527	0.384	0.225	6.59266e-58	7	PMCA	FBgn0259214	plasma membrane calcium ATPase	20190314	plasma membrane calcium ATPase (PMCA) encodes a P-type ion pump found in the plasma membrane. It functions as a low-capacity, high-affinity Ca[2+]-extrusion mechanism, which is required for maintaining resting Ca[2+] levels in all cells. In the larval neuromuscular junction it plays an important role in restoring resting Ca[2+] levels after pre- or post-synaptic Ca[2+] influx.
7.30346e-62	0.366646	0.498	0.309	7.64892e-58	7	CG11155	FBgn0039927	-	-	Contributions welcome.
8.55078e-62	0.371407	0.438	0.264	8.95523e-58	7	Spred	FBgn0020767	Sprouty-related protein with EVH-1 domain	-	Contributions welcome.
9.80578e-62	0.342386	0.197	0.088	1.02696e-57	7	Ca-alpha1D	FBgn0001991	Ca[2+]-channel protein alpha[[1]] subunit D	20190926	Ca[2+]-channel protein alpha[[1]] subunit D (Ca-alpha1D) encodes the pore-forming alpha subunit of an L-type voltage-gated Ca[2+] channel expressed in neurons. It mediates Ca[2+] influx, affecting action potential generation and muscle contraction.
1.82315e-61	0.3858	0.23	0.111	1.90939e-57	7	tau	FBgn0266579	tau	-	Contributions welcome.
3.89225e-60	0.45271	0.202	0.094	4.07636e-56	7	CG42541	FBgn0260658	-	-	Contributions welcome.
5.34288e-59	0.344428	0.503	0.318	5.5956e-55	7	tutl	FBgn0010473	turtle	20190314	turtle (tutl) encodes an Ig-superfamily transmembrane protein. Its roles include axonal tiling, dendrite self-avoidance, axonal pathfinding and coordinated motor control.
9.25765e-59	0.458988	0.208	0.1	9.69554e-55	7	rogdi	FBgn0036697	rogdi	20181025	rogdi (rogdi) encodes a protein that plays a role in promoting sleep by controlling GABA transmission in GABA neurons.
1.09506e-58	0.392571	0.385	0.228	1.14686e-54	7	Evi5	FBgn0262740	Ecotropic viral integration site 5	-	Contributions welcome.
1.33053e-58	0.382361	0.186	0.084	1.39346e-54	7	stj	FBgn0261041	straightjacket	20190912	straightjacket (stj) encodes a voltage-gated calcium channel subunit involved in neuromuscular junction development and autophagosome maturation.
6.95194e-58	0.356968	0.252	0.127	7.28077e-54	7	dpr7	FBgn0053481	defective proboscis extension response 7	-	Contributions welcome.
1.02416e-57	0.338293	0.309	0.168	1.0726e-53	7	CG11883	FBgn0033538	-	-	Contributions welcome.
4.56727e-57	0.326898	0.255	0.13	4.7833e-53	7	CRMP	FBgn0023023	Collapsin Response Mediator Protein	20190307	Collapsin Response Mediator Protein (CRMP) encodes a protein that contributes to pyrimidine catabolism, beta-alanine biosynthesis, neurogenesis and behavior.
1.50038e-56	0.348028	0.861	0.714	1.57135e-52	7	lncRNA:Hsromega
2.4018e-56	0.396682	0.207	0.101	2.51541e-52	7	AdipoR	FBgn0038984	Adiponectin receptor	20181108	Adiponectin receptor (AdipoR) encodes a membrane protein that regulates glucose and lipid metabolism by controlling insulin signaling. It also maintains germ line stem cells via an insulin-independent mechanism.
5.88039e-55	0.346403	0.271	0.143	6.15853e-51	7	CG42260	FBgn0259145	-	20190307	CG42260 encodes a protein predicted to form the beta subunit of a cyclic nucleotide-gated ion channel. It could form a functional channel as a heterodimer with either the products of CngA or Cngl.
6.11502e-55	0.432689	0.304	0.173	6.40426e-51	7	Mpcp2	FBgn0026409	Mitochondrial phosphate carrier protein 2	-	Contributions welcome.
1.32232e-54	0.389119	0.219	0.11	1.38486e-50	7	Nf1	FBgn0015269	Neurofibromin 1	20190314	Neurofibromin 1 (Nf1) encodes a protein that functions as a GTPase activating protein for the products of Ras85D and Ras64B in the larval and adult nervous system. Loss of Nf1 results in excess Ras-Raf-ERK signaling and to a non-cell-autonomous cAMP/PKA signaling defect. The product of Nf1 contributes to postembryonic growth, learning/memory, and circadian rhythm.
1.41481e-54	0.401622	0.444	0.288	1.48173e-50	7	ND-B15	FBgn0033961	NADH dehydrogenase (ubiquinone) B15 subunit	-	Contributions welcome.
1.54445e-54	0.286401	0.258	0.133	1.61751e-50	7	Glut4EF	FBgn0267336	Glucose transporter 4 enhancer factor	20190307	Glucose transporter 4 enhancer factor (Glut4EF) encodes a transcription factor important for developmental patterning and morphogenesis events.
2.16348e-54	0.288045	0.468	0.289	2.26581e-50	7	pasha	FBgn0039861	partner of drosha	20190919	partner of drosha (pasha) encodes a protein involved in oogenesis and miRNA processing.
3.87323e-54	0.435808	0.333	0.198	4.05643e-50	7	CG11752	FBgn0030292	-	-	Contributions welcome.
1.3244e-53	0.333653	0.249	0.129	1.38705e-49	7	CG32700	FBgn0267253	-	-	Contributions welcome.
7.88536e-53	0.387092	0.521	0.356	8.25834e-49	7	ND-B22	FBgn0032511	NADH dehydrogenase (ubiquinone) B22 subunit	-	Contributions welcome.
8.68406e-53	0.310068	0.289	0.157	9.09481e-49	7	CG14312	FBgn0038596	-	-	Contributions welcome.
1.45887e-52	0.345355	0.694	0.51	1.52787e-48	7	luna	FBgn0040765	luna	-	Contributions welcome.
2.40624e-52	0.393198	0.315	0.18	2.52005e-48	7	beat-IIIc	FBgn0032629	beaten path IIIc	-	Contributions welcome.
2.67599e-52	0.343503	0.242	0.126	2.80256e-48	7	dtn	FBgn0262730	detonator	-	Contributions welcome.
3.58064e-52	0.394775	0.413	0.259	3.75001e-48	7	kek1	FBgn0015399	kekkon 1	20190314	kekkon 1 (kek1) encodes a transmembrane protein that acts in a negative feedback loop to modulate the activity of the product of Egfr in a number of tissues, including follicle cells and imaginal discs. It also plays a role in axonal outgrowth in the central nervous system.
5.61574e-52	0.383102	0.33	0.19	5.88136e-48	7	CG45263	FBgn0266801	-	-	Contributions welcome.
6.74567e-52	0.26992	0.862	0.716	7.06474e-48	7	bun	FBgn0259176	bunched	-	Contributions welcome.
1.38228e-51	0.367552	0.303	0.171	1.44766e-47	7	csw	FBgn0000382	corkscrew	20180906	corkscrew (csw) encodes a non receptor tyrosine phosphatase acting downstream of receptor tyrosine kinases (RTKs) such as Egfr, tor and FGF RTKs. The product of csw contributes to growth regulation, cell survival and developmental patterning.
1.56457e-51	0.311075	0.228	0.116	1.63857e-47	7	Lrp4	FBgn0030706	LDL receptor related protein 4	20181004	LDL receptor related protein 4 (Lrp4) encodes a type I transmembrane protein that is enriched in presynaptic terminals and regulates synaptic organization in the olfactory circuit.
1.76088e-51	0.363737	0.242	0.126	1.84417e-47	7	CG44837	FBgn0266100	-	-	Contributions welcome.
2.5699e-51	0.274832	0.273	0.146	2.69146e-47	7	CG10132	FBgn0032798	-	-	Contributions welcome.
3.01084e-51	0.28428	0.564	0.376	3.15326e-47	7	rdgB	FBgn0003218	retinal degeneration B	20190314	retinal degeneration B (rdgB) encodes a member of the Class IIA Phosphatidylinositol transfer protein (PITP) family. It supports multiple biochemical functions involving lipid transfer during G-protein coupled phospholipase C activation.
1.33841e-50	0.433046	0.211	0.109	1.40172e-46	7	mt:ND2	FBgn0013680	mitochondrial NADH-ubiquinone oxidoreductase chain 2	-	Contributions welcome.
1.3836e-50	0.355943	0.44	0.285	1.44905e-46	7	Fis1	FBgn0039969	Fission, mitochondrial 1	-	Contributions welcome.
1.20708e-49	0.362811	0.225	0.117	1.26418e-45	7	CG6044	FBgn0034725	-	-	Contributions welcome.
2.91014e-49	0.358343	0.323	0.191	3.04778e-45	7	CG15771	FBgn0029801	-	-	Contributions welcome.
6.66751e-49	0.356902	0.325	0.192	6.98288e-45	7	l(3)80Fg	FBgn0287183	lethal (3) 80Fg	-	Contributions welcome.
9.24583e-49	0.36301	0.506	0.345	9.68316e-45	7	ATPsyngamma	FBgn0020235	ATP synthase, gamma subunit	-	Contributions welcome.
1.27682e-48	0.36645	0.402	0.255	1.33722e-44	7	UQCR-C2	FBgn0250814	Ubiquinol-cytochrome c reductase core protein 2	-	Contributions welcome.
2.26751e-48	0.356847	0.649	0.482	2.37477e-44	7	ATPsynE	FBgn0038224	ATP synthase, subunit E	-	Contributions welcome.
4.05691e-48	0.323795	0.305	0.176	4.2488e-44	7	KrT95D	FBgn0020647	Krueppel target at 95D	-	Contributions welcome.
1.76417e-47	0.394625	0.307	0.184	1.84761e-43	7	ND-13A	FBgn0031684	NADH dehydrogenase (ubiquinone) 13 kDa A subunit	-	Contributions welcome.
2.34026e-47	0.35714	0.26	0.145	2.45095e-43	7	SNF4Agamma	FBgn0264357	SNF4/AMP-activated protein kinase gamma subunit	20190926	SNF4/AMP-activated protein kinase gamma subunit (SNF4Agamma) encodes a protein involved in lipid metabolism, autophagy and response to starvation.
8.33332e-47	0.365556	0.467	0.317	8.72749e-43	7	Marf	FBgn0029870	Mitochondrial assembly regulatory factor	20190314	Mitochondrial assembly regulatory factor (Marf) encodes a dynamin-family GTPase that mediates outer mitochondrial membrane tethering and fusion. Marf loss causes mitochondrial fragmentation and endoplasmic reticular stress that evoke skeletal muscle, retinal and heart tube dysfunction.
9.10096e-47	0.285279	0.695	0.508	9.53144e-43	7	bru3	FBgn0264001	bruno 3	20190919	bruno 3 (bru3) encodes an RNA binding protein that binds to the EDEN element and mediates maternal mRNA translational repression.
1.78579e-46	0.255213	0.361	0.216	1.87026e-42	7	Gabat	FBgn0036927	gamma-aminobutyric acid transaminase	20181025	gamma-aminobutyric acid transaminase (Gabat) encodes an enzyme involved in the breakdown of the sleep-promoting neurotransmitter gamma-aminobutyric (GABA). It functions in mitochondria, in a shunt of the TCA cycle, and is implicated in the regulation of sleep as well as in metabolism.
8.01322e-46	0.368253	0.303	0.18	8.39225e-42	7	PhKgamma	FBgn0011754	Phosphorylase kinase gamma	20190801	Phosphorylase kinase gamma (PhKgamma) encodes a protein involved in gastrulation, embryonic mesoderm formation and adult leg musculature development.
1.06322e-45	0.432835	0.747	0.597	1.11351e-41	7	mspo	FBgn0020269	M-spondin	-	Contributions welcome.
1.22104e-45	0.270759	0.495	0.322	1.2788e-41	7	CadN	FBgn0015609	Cadherin-N	-	Contributions welcome.
1.65776e-45	0.364629	0.434	0.29	1.73617e-41	7	ND-15	FBgn0031228	NADH dehydrogenase (ubiquinone) 15 kDa subunit	-	Contributions welcome.
4.59891e-45	0.263079	0.573	0.393	4.81644e-41	7	fok	FBgn0263773	fledgling of Klp38B	-	Contributions welcome.
5.72425e-45	0.370154	0.328	0.203	5.99501e-41	7	ND-13B	FBgn0047038	NADH dehydrogenase (ubiquinone) 13 kDa B subunit	-	Contributions welcome.
6.69291e-45	0.384963	0.373	0.24	7.00948e-41	7	SdhC	FBgn0037873	Succinate dehydrogenase, subunit C	20190919	Succinate dehydrogenase, subunit C (SdhC) encodes a protein involved in mitochondrial electron transport and oxidative stress response.
9.85366e-45	0.419227	0.353	0.224	1.03197e-40	7	UQCR-C1	FBgn0038271	Ubiquinol-cytochrome c reductase core protein 1	-	Contributions welcome.
5.00815e-44	0.333186	0.223	0.121	5.24504e-40	7	Pp2B-14D	FBgn0011826	Protein phosphatase 2B at 14D	-	Contributions welcome.
8.67424e-44	0.343101	0.355	0.224	9.08454e-40	7	Gdh	FBgn0001098	Glutamate dehydrogenase	20190919	Glutamate dehydrogenase (Gdh) encodes a glutamate dehydrogenase involved glutamate metabolism.
1.06416e-43	0.254888	0.272	0.153	1.1145e-39	7	Rbp	FBgn0262483	RIM-binding protein	20190919	RIM-binding protein (Rbp) encodes an active zone protein involved in neuromuscular synaptic transmission and presynaptic active zone organization.
1.15335e-43	0.309758	0.408	0.261	1.20791e-39	7	kmr	FBgn0085412	kramer	-	Contributions welcome.
1.16395e-43	0.34825	0.241	0.135	1.219e-39	7	ATP6AP2	FBgn0037671	ATPase H+ transporting accessory protein 2	-	Contributions welcome.
1.75755e-43	0.393147	0.368	0.237	1.84068e-39	7	ND-39	FBgn0037001	NADH dehydrogenase (ubiquinone) 39 kDa subunit	20190926	NADH dehydrogenase (ubiquinone) 39 kDa subunit (ND-39) encodes a subunit of mitochondrial respiratory complex I (cI, NADH:ubiquinone oxidoreductase).
2.12158e-43	0.363377	0.488	0.34	2.22193e-39	7	ND-ACP	FBgn0011361	NADH dehydrogenase (ubiquinone) acyl carrier protein	-	Contributions welcome.
4.33127e-43	0.302359	0.838	0.722	4.53614e-39	7	Tom7	FBgn0033357	Translocase of outer membrane 7	20190314	Translocase of outer membrane 7 (Tom7) encodes a putative mitochondrial protein that may act as a channel component of the TOM complex based on orthology with the human gene TOMM7.
4.60507e-43	0.321082	0.344	0.214	4.82289e-39	7	Ubi-p5E	FBgn0086558	Ubiquitin-5E	-	Contributions welcome.
4.87956e-43	0.298366	0.247	0.138	5.11036e-39	7	Khc-73	FBgn0019968	Kinesin heavy chain 73	20181004	Kinesin heavy chain 73 (Khc-73) encodes a member of the Kinesin-3 family of microtubule-based transport motors. It facilitates endosomal transport during interphase and modulates cortical polarity during asymmetric neuroblast cell division.
8.80129e-43	0.335841	0.454	0.308	9.21759e-39	7	ND-PDSW	FBgn0021967	NADH dehydrogenase (ubiquinone) PDSW subunit	-	Contributions welcome.
2.04998e-42	0.311533	0.591	0.423	2.14695e-38	7	Sema1a	FBgn0011259	Semaphorin 1a	20190314	Semaphorin 1a (Sema1a) encodes a transmembrane protein belonging to the semaphorin protein family. It is a repulsive axon guidance cue, signaling through direct interactions with the receptor encoded by PlexA, and also functions as a receptor to regulate dendrite targeting and axon guidance. Secreted semaphorins encoded by Sema2a and Sema2b can act as the product of Sema1a ligands.
1.0116e-41	0.424483	0.254	0.149	1.05945e-37	7	SdhD	FBgn0039112	Succinate dehydrogenase, subunit D	-	Contributions welcome.
1.10622e-41	0.243067	0.834	0.68	1.15854e-37	7	Ten-a	FBgn0267001	Tenascin accessory	20190321	Tenascin accessory (Ten-a) encodes a type II dimeric transmembrane protein with a extracellular domain that mediates homophilic interactions with itself and with the product of Ten-m. It also interacts intracellularly with cytoskeleton regulatory proteins. It regulates axon guidance in embryonic nervous system, synaptic partner matching as well as synaptic organization in olfactory and neuromuscu…
1.33006e-41	0.291128	0.449	0.299	1.39297e-37	7	CG32369	FBgn0052369	-	-	Contributions welcome.
1.92712e-41	0.388284	0.246	0.142	2.01828e-37	7	CG5903
8.70249e-41	0.270103	0.473	0.319	9.11411e-37	7	Prosap	FBgn0040752	Prosap	20190321	Prosap (Prosap) encodes a member of SH3 and multiple ankyrin repeat domain (SHANK) family of genes that encode synaptic scaffolding proteins. It regulates synaptic growth and development, including the structure of the neuromuscular junction and synapses of the calyx, and olfactory acuity.
8.82831e-41	0.288769	0.579	0.419	9.24589e-37	7	wdb	FBgn0027492	widerborst	20190912	widerborst (wdb) encodes a B' regulatory subunit of the serine/threonine phosphatase complex PP2A. It regulates Hedgehog, protein kinase B and insulin receptor signaling pathways.
2.30637e-40	0.304302	0.242	0.136	2.41546e-36	7	Actbeta	FBgn0024913	Activin-beta	20190321	Activin-beta (Actbeta) encodes a ligand of the TGF beta superfamily. It signals through the type I receptor encoded by babo and the Smad family member encoded by Smox. Actbeta is expressed primarily in the central and peripheral nervous systems and its product regulates aspects of metabolism, insulin signaling, hemocyte development and body size.
4.45823e-40	0.260871	0.231	0.128	4.6691e-36	7	CG9919	FBgn0030742	-	-	Contributions welcome.
5.91062e-40	0.369816	0.26	0.155	6.1902e-36	7	ND-19	FBgn0035046	NADH dehydrogenase (ubiquinone) 19 kDa subunit	-	Contributions welcome.
8.00724e-40	0.329745	0.52	0.365	8.38598e-36	7	CG11267	FBgn0036334	-	-	Contributions welcome.
2.67688e-39	0.24141	0.556	0.389	2.80349e-35	7	CG42258	FBgn0259143	-	-	Contributions welcome.
3.01719e-39	0.385445	0.676	0.53	3.15991e-35	7	mbl	FBgn0265487	muscleblind	20190314	muscleblind (mbl) encodes an RNA binding protein that regulates RNA metabolism at the levels of alternative splicing, transcript localization and miRNA and circRNA biogenesis. It contributes to terminal muscle, eye and neural differentiation.
7.1357e-39	0.197653	0.524	0.355	7.47322e-35	7	CG5758	FBgn0032666	-	20190307	CG5758 encodes a predicted secreted protein with beta-Ig-H3/fasciclin domains. CG5758 overexpression causes lethality and wing adhesion defects.
7.40314e-39	0.342371	0.484	0.346	7.75331e-35	7	CG9034	FBgn0040931	-	-	Contributions welcome.
1.27539e-38	0.261556	0.434	0.284	1.33572e-34	7	eEF1alpha2	FBgn0000557	eukaryotic translation elongation factor 1 alpha 2	-	Contributions welcome.
3.80129e-38	0.309841	0.256	0.15	3.98109e-34	7	CG3556	FBgn0029708	-	-	Contributions welcome.
7.74946e-38	0.325954	0.68	0.534	8.11601e-34	7	UQCR-11	FBgn0260008	Ubiquinol-cytochrome c reductase 11 kDa subunit	-	Contributions welcome.
8.84579e-38	0.383604	0.309	0.198	9.2642e-34	7	ND-B18	FBgn0030605	NADH dehydrogenase (ubiquinone) B18 subunit	-	Contributions welcome.
1.39693e-37	0.268813	0.728	0.569	1.46301e-33	7	Gdi	FBgn0004868	GDP dissociation inhibitor	20190919	GDP dissociation inhibitor (Gdi) encodes a GDP-dissociation inhibitor.
1.54298e-37	0.338814	0.27	0.165	1.61596e-33	7	ND-ASHI	FBgn0029888	NADH dehydrogenase (ubiquinone) ASHI subunit	-	Contributions welcome.
1.63928e-37	0.123316	0.504	0.342	1.71682e-33	7	Pka-C1	FBgn0000273	Protein kinase, cAMP-dependent, catalytic subunit 1	20190314	Protein kinase, cAMP-dependent, catalytic subunit 1 (Pka-C1) encodes a serine/threonine kinase that contributes to axis specification, rhythmic behavior and synaptic transmission.
1.64089e-37	0.219749	0.515	0.356	1.7185e-33	7	cic	FBgn0262582	capicua	20190307	capicua (cic) encodes an HMG-box family transcriptional repressor that serves as a general sensor of RTK signaling. cic-dependent gene silencing is alleviated by phosphorylation mediated by the product of rl, which causes the translocation of the product of cic from the nucleus to the cytoplasm. It governs gene expression in diverse processes including cell proliferation and specification.
5.78059e-37	0.305881	0.343	0.221	6.05401e-33	7	Srrm234	FBgn0035253	Serine-arginine repetitive matrix 2/3/4	-	Contributions welcome.
9.19224e-37	0.332583	0.316	0.202	9.62703e-33	7	Cyt-c1	FBgn0035600	Cytochrome c1	-	Contributions welcome.
1.26341e-36	0.273637	0.565	0.41	1.32317e-32	7	Eip75B	FBgn0000568	Ecdysone-induced protein 75B	20180913	Ecdysone-induced protein 75B (Eip75B) encodes a nuclear receptor that interacts with the receptor encoded by Hr3. The product of Eip75B regulates feeding behavior, fat deposition, and developmental timing in response to nitric oxide (NO) signaling. It also acts downstream from NO in the nervous system, where it controls neuronal remodeling.
1.91658e-36	0.333111	0.313	0.197	2.00723e-32	7	olf413	FBgn0037153	olf413	-	Contributions welcome.
7.76231e-36	0.264795	0.319	0.201	8.12947e-32	7	mtgo	FBgn0259735	miles to go	-	Contributions welcome.
2.40735e-35	0.253277	0.295	0.181	2.52122e-31	7	Atf3	FBgn0028550	Activating transcription factor 3	20190307	Activating transcription factor 3 (Atf3) encodes a transcription factor whose levels are tightly controlled during development. It forms homodimers or heterodimerizes with the product of Jra. It contributes to abdominal morphogenesis, and immune system and metabolic homeostasis.
2.5063e-35	0.239116	0.779	0.627	2.62485e-31	7	DIP1	FBgn0024807	DISCO Interacting Protein 1	20190919	DISCO Interacting Protein 1 (DIP1) encodes a protein that binds to double-stranded RNA and pre-miRNA. It is involved in the defense response to virus.
9.13208e-35	0.252547	0.854	0.736	9.56403e-31	7	Fkbp12	FBgn0013954	FK506-binding protein 12kD	20190321	FK506-binding protein 12kD (Fkbp12) encodes a protein that binds the intracellular calcium channel encoded by RyR in an oxidation dependent manner. Loss of the binding between the products of Fkbp12 and RyR results in increased calcium leak and reduced muscle function.
3.73868e-34	0.223149	0.521	0.368	3.91552e-30	7	RhoGAPp190	FBgn0026375	Rho GTPase activating protein p190	20190801	Rho GTPase activating protein p190 (RhoGAPp190) encodes a Rho GTPase activating protein that binds the semaphorin receptor and regulates axonogenesis.
3.38266e-33	0.246983	0.407	0.279	3.54266e-29	7	vig	FBgn0024183	vasa intronic gene	20190919	vasa intronic gene (vig) encodes a protein involved in RNA interference and heterochromatin organization.
8.25209e-33	0.226027	0.262	0.158	8.64242e-29	7	hwt	FBgn0264542	heavyweight	-	Contributions welcome.
2.1602e-32	0.175481	0.338	0.217	2.26238e-28	7	sky	FBgn0032901	skywalker	20190314	skywalker (sky) encodes a RabGAP that genetically interacts with and activates GTPase activity of the product of Rab35 through an unconventional mechanism. It restricts the ability of synaptic vesicles to fuse into a synaptic endosomal compartment, thereby limiting synaptic vesicle associated protein sorting at synaptic endosomes. In line with this function, sky also genetically interacts with co…
2.31912e-32	0.305502	0.292	0.189	2.42881e-28	7	ND-B14.5A	FBgn0025839	NADH dehydrogenase (ubiquinone) B14.5 A subunit	-	Contributions welcome.
6.30271e-32	0.291973	0.323	0.215	6.60083e-28	7	NP15.6	FBgn0027785	NP15.6	-	Contributions welcome.
1.4398e-31	0.222602	0.611	0.456	1.5079e-27	7	Sxl	FBgn0264270	Sex lethal	20190314	Sex lethal (Sxl) encodes an RNA-binding protein, member of the RNA recognition motif (RRM) family. It is a master-feminizing switch contributing to all aspects of sexual dimorphism.
1.46852e-31	0.25819	0.354	0.238	1.53798e-27	7	HDAC4	FBgn0041210	Histone deacetylase 4	20190307	Histone deacetylase 4 (HDAC4) encodes a Class IIa histone deacetylase that modulates gene expression by associating with transcriptional factors. It is regulated by nucleocytoplasmic shuttling and contributes to embryogenesis, muscle development, circadian function, energy balance and memory.
1.53384e-31	0.21966	0.717	0.552	1.60639e-27	7	Argk	FBgn0000116	Arginine kinase	-	Contributions welcome.
2.10928e-31	0.207836	0.369	0.245	2.20905e-27	7	DOR	FBgn0035542	Diabetes and obesity regulated	20190307	Diabetes and obesity regulated (DOR) encodes a transcriptional coactivator of ecdysone receptor signaling required during metamorphosis. It is antagonized by insulin signaling via the product of foxo in the fat body and forms part of a feed-forward mechanism whereby ecdysone potentiates its own signaling. The product of DOR also regulates autophagosome formation and protein degradation via ecdyso…
8.80386e-31	0.27622	0.391	0.272	9.22029e-27	7	CG1161	FBgn0037313	-	-	Contributions welcome.
1.24692e-30	0.247722	0.418	0.292	1.3059e-26	7	tun	FBgn0034046	tungus	-	Contributions welcome.
1.1189e-29	0.221735	0.852	0.721	1.17182e-25	7	Vap33	FBgn0029687	VAMP-associated protein 33kDa	20190321	VAMP-associated protein 33kDa (Vap33) encodes a protein that plays a conserved role in synaptic homeostasis. It controls a number of processes which depend on phosphoinositide levels, such as synaptic growth and axonal transport. It binds to the product of Sac1 to maintain normal levels of phosphoinositides and to the product of Dscam1 to affect its localization within axonal projections.
1.9422e-29	0.293169	0.311	0.208	2.03407e-25	7	clu	FBgn0034087	clueless	20190307	clueless (clu) encodes a cytoplasmic ribonucleoprotein that is required for mitochondrial function. It functions in part with protein complexes at the outer mitochondrial membrane, such as the ribosome, the translocase complex TOM and the mitophagy proteins encoded by park and Pink1. Loss of clu causes mitochondrial oxidative damage, decreased ATP and lethality.
3.9215e-29	0.154951	0.809	0.661	4.10699e-25	7	chinmo	FBgn0086758	Chronologically inappropriate morphogenesis	20190307	Chronologically inappropriate morphogenesis (chinmo) encodes a putative BTB-zinc finger transcription factor. It is essential for neuronal temporal patterning. It also plays a role in the regulation of eye development, tumor formation, and the self-renewal and/or sexual identity of male somatic cyst stem cells by acting downstream of JAK-STAT signaling.
2.02944e-28	0.191045	0.607	0.454	2.12543e-24	7	CG6770	FBgn0032400	-	-	Contributions welcome.
3.15157e-28	0.228474	0.392	0.273	3.30063e-24	7	CG12054	FBgn0039831	-	-	Contributions welcome.
3.15829e-28	0.101609	0.27	0.168	3.30767e-24	7	Hsp67Bc	FBgn0001229	Heat shock gene 67Bc	20180913	Heat shock gene 67Bc (Hsp67Bc) encodes a small heat shock protein (hsp) that binds to the product encoded by stv to regulate protein lipidation. The product of Hsp67Bc also induces the phosphorylation of eIF2alpha protein and stimulates autophagy, thereby facilitating the clearance of misfolded proteins. Hsp67Bc expression can be regulated by the product of pcm.
1.71341e-27	0.21608	0.325	0.219	1.79445e-23	7	Wdr62	FBgn0031374	WD repeat domain 62	20190919	WD repeat domain 62 (Wdr62) encodes a protein involved in mitosis regulation.
4.35461e-27	0.125522	0.408	0.276	4.56058e-23	7	CG4467	FBgn0039064	-	-	Contributions welcome.
5.13334e-27	0.192854	0.397	0.276	5.37615e-23	7	Plc21C	FBgn0004611	Phospholipase C at 21C	20180906	Phospholipase C at 21C (Plc21C) encodes a phospholipase C beta involved in olfaction and flight. It functions downstream of G-protein-coupled receptors coupled to Gq.
5.33267e-27	0.221965	0.315	0.211	5.58491e-23	7	VhaAC45	FBgn0262515	Vacuolar H[+] ATPase AC45 accessory subunit	-	Contributions welcome.
1.2753e-26	0.25263	0.439	0.321	1.33562e-22	7	ATPsyndelta	FBgn0028342	ATP synthase, delta subunit	-	Contributions welcome.
8.73614e-26	0.10801	0.419	0.295	9.14936e-22	7	Con	FBgn0005775	Connectin	20190307	Connectin (Con) encodes a transmembrane homophilic cell adhesion protein involved in axon guidance and target recognition.
2.82605e-25	0.166536	0.411	0.287	2.95972e-21	7	Ptpmeg2	FBgn0028341	Protein tyrosine phosphatase Meg2	20190801	Protein tyrosine phosphatase Meg2 (Ptpmeg2) encodes a phosphatase involved in border follicle cell migration.
3.74166e-25	0.123922	0.354	0.241	3.91864e-21	7	rad	FBgn0265597	radish	20190801	radish (rad) encodes a protein involved in anesthesia-resistant memory and heart contraction regulation.
2.42931e-24	0.214872	0.355	0.25	2.54422e-20	7	CG10077	FBgn0035720	-	-	Contributions welcome.
3.75248e-24	0.216977	0.54	0.413	3.92998e-20	7	Trx-2	FBgn0040070	thioredoxin-2	-	Contributions welcome.
1.26118e-22	0.167122	0.538	0.408	1.32083e-18	7	Mnn1	FBgn0031885	Menin 1	20190314	Menin 1 (Mnn1) encodes a protein that regulates the response of several stresses including hypoxia, hyperosmolarity, heat shock, and oxidative stress. It is important during the mitotic G1 DNA damage checkpoint in a process mediated by the product of CHES-1-like.
5.97993e-20	0.140528	0.653	0.516	6.26278e-16	7	Hsp23	FBgn0001224	Heat shock protein 23	20190912	Heat shock protein 23 (Hsp23) encodes a protein involved in protein folding. It contributes to the response to cold, heat and hypoxia.
4.30383e-18	0.142667	0.437	0.329	4.50741e-14	7	CG13928	FBgn0035246	-	-	Contributions welcome.
6.62274e-18	0.12768	0.674	0.543	6.936e-14	7	CG32767	FBgn0052767	-	-	Contributions welcome.
1.04076e-17	0.126863	0.527	0.414	1.08999e-13	7	Trim9	FBgn0051721	Tripartite motif containing 9	20190314	Tripartite motif containing 9 (Trim9) encodes a ring finger domain-containing E3 ubiquitin ligase that contributes to neurogenesis, axon guidance, eye development and regulation of locomotive behaviour.
1.809e-15	0.158782	0.641	0.522	1.89457e-11	7	CG41128	FBgn0069923	-	-	Contributions welcome.
2.65372e-15	0.124996	0.454	0.353	2.77924e-11	7	Paip2	FBgn0038100	polyA-binding protein interacting protein 2	-	Contributions welcome.
3.49388e-15	0.100318	0.719	0.583	3.65914e-11	7	nmo	FBgn0011817	nemo	20190314	nemo (nmo) encodes an atypical proline-directed serine/threonine kinase with roles in numerous developmental processes, including ommatidial rotation/planar cell polarity, retinal specification and neuronal function, and circadian clock speed. It regulates the activity of several signal transduction pathways, including BMP, Wnt, and Notch, and is implicated in fly models of neurodegenerative dise…
5.43899e-15	0.134636	0.717	0.596	5.69626e-11	7	chrb	FBgn0036165	charybde	-	Contributions welcome.
9.83349e-14	0.129916	0.533	0.428	1.02986e-09	7	CG34200	FBgn0085229	-	-	Contributions welcome.

## Sheet: NB2
p_val	avg_log2FC	pct.1	pct.2	p_val_adj	cluster	gene	FBgn_ID	GeneName	datestamp	gene_snapshot_text
0	2.43013	0.769	0.11	0	8	CycE	FBgn0010382	Cyclin E	-	Contributions welcome.
0	2.00606	0.971	0.646	0	8	trn	FBgn0010452	tartan	20190314	tartan (trn) encodes a transmembrane leucine-rich repeat protein. It is closely related to caps and genetically interacts with it. Together they regulate embryonic motor axon guidance and innervation of antennal lobe glomeruli by olfactory sensory axons. The product of trn is a substrate for the product of Ptp52F and genetically interacts with it to regulate guidance of SNa motor axons.
0	1.96377	0.594	0.122	0	8	lncRNA:CR30009
0	1.94458	0.78	0.184	0	8	Mcm7	FBgn0020633	Minichromosome maintenance 7	20181004	Minichromosome maintenance 7 (Mcm7) encodes a component of the MCM2-7 hexamer, which forms part of the CMG complex, together with CDC45L and GINS proteins. CMG complex is the main DNA helicase that functions during DNA replication.
0	1.92649	0.978	0.532	0	8	Pen	FBgn0287720	Pendulin	20190314	Pendulin (Pen) encodes a member of the Importin-alpha protein family, an essential adaptor in the Ran-GTP nuclear transport cycle binding a cargo protein to the nuclear import receptor encoded by Fs(2)Ket. In addition to nuclear protein import, the product of Pen is involved in centrosome duplication, mitotic spindle dynamics, nuclear envelope assembly, ring canal formation in the female germline…
0	1.92446	0.895	0.378	0	8	mamo	FBgn0267033	maternal gene required for meiosis	20190613	maternal gene required for meiosis (mamo) encodes a zinc finger C2H2 transcription factor enriched in embryonic primordial germ cells. It is required for functional gamete production.
0	1.91659	0.757	0.234	0	8	E(spl)mgamma-HLH	FBgn0002735	Enhancer of split mgamma, helix-loop-helix	-	Contributions welcome.
0	1.88877	0.493	0.049	0	8	klu	FBgn0013469	klumpfuss	-	Contributions welcome.
0	1.80755	0.937	0.531	0	8	stg	FBgn0003525	string	-	Contributions welcome.
0	1.7802	0.43	0.031	0	8	CG12708	FBgn0030666	-	-	Contributions welcome.
0	1.71879	0.779	0.22	0	8	edl	FBgn0023214	ETS-domain lacking	20190307	ETS-domain lacking (edl) encodes a protein involved in Egfr signaling pathway regulation. It regulates the transcriptional repressor encoded by aop.
0	1.50709	0.497	0.07	0	8	mira	FBgn0021776	miranda	20190314	miranda (mira) encodes a cytoplasmic and cortical scaffolding protein that binds the products of pros, stau and brat. It is asymmetrically localized to the basal cortex during neuroblast asymmetric cell division, resulting in its partioning into GMC daughter cells, where it is degraded and releases its cargo proteins.
0	1.49404	0.635	0.167	0	8	lncRNA:CR46006
0	1.48902	0.722	0.293	0	8	HnRNP-K	FBgn0267791	Heterogeneous nuclear ribonucleoprotein K	20190321	Heterogeneous nuclear ribonucleoprotein K (HnRNP-K) encodes a member of the hnRNP family of DNA/RNA binding proteins. It localizes, along with other hnRNPs, in nucleoplasmic omega speckles. It is involved in gene regulation, post-transcriptional RNA processing and RNA transport.
0	1.46736	0.83	0.297	0	8	Galphai	FBgn0001104	G protein alpha i subunit	-	Contributions welcome.
0	1.44793	0.787	0.311	0	8	His2Av	FBgn0001197	Histone H2A variant	20190307	Histone H2A variant (His2Av) encodes a protein that is present in about 25% of nucleosomes. It influences chromatin structure and gene regulation and is also phosphorylated in response to DNA damage in the less conserved C-terminal tail.
0	1.42195	0.58	0.135	0	8	PCNA	FBgn0005655	Proliferating cell nuclear antigen	-	Contributions welcome.
0	1.38158	0.631	0.156	0	8	N	FBgn0004647	Notch	-	Contributions welcome.
0	1.36958	0.52	0.111	0	8	CG6701	FBgn0033889	-	-	Contributions welcome.
0	1.36461	0.484	0.088	0	8	dpa	FBgn0015929	disc proliferation abnormal	-	Contributions welcome.
0	1.33535	0.709	0.241	0	8	dUTPase	FBgn0250837	Deoxyuridine triphosphatase	-	Contributions welcome.
0	1.33474	0.777	0.341	0	8	E(spl)mbeta-HLH	FBgn0002733	Enhancer of split mbeta, helix-loop-helix	-	Contributions welcome.
0	1.33391	0.942	0.544	0	8	SoxN	FBgn0029123	SoxNeuro	20181011	SoxNeuro (SoxN) encodes an HMG-domain transcription factor. In early embryos it specifies neural progenitors in the central nervous system, while in later embryos it negatively regulates Wg signaling and controls expression of genes required for denticle construction with the product of ovo.
0	1.27124	0.512	0.12	0	8	asf1	FBgn0029094	anti-silencing factor 1	-	Contributions welcome.
0	1.25433	0.476	0.155	0	8	hdly	FBgn0038842	hadley	-	Contributions welcome.
0	1.2528	0.976	0.737	0	8	msi	FBgn0011666	musashi	20190314	musashi (msi) encodes an RNA binding protein that binds to the 3' UTR region of target mRNAs, including ttk and sima, thus it positively regulates neural differentiation and negatively regulates the HIF pathway. It contributes to cell fate determination, as well as cellular response to normoxic/hypoxic conditions.
0	1.24464	0.525	0.119	0	8	lncRNA:CR46003
0	1.22922	0.885	0.395	0	8	lncRNA:CR45388
0	1.22245	0.47	0.091	0	8	CBP	FBgn0026144	sarcoplasmic calcium-binding protein	-	Contributions welcome.
0	1.21842	0.814	0.37	0	8	Ran	FBgn0020255	Ran	-	Contributions welcome.
0	1.21224	0.94	0.621	0	8	HmgD	FBgn0004362	High mobility group protein D	20180906	High mobility group protein D (HmgD) encodes a highly abundant chromosomal protein involved in DNA bending and chromatin organization.
0	1.20735	0.994	0.761	0	8	CNBP	FBgn0034802	CCHC-type zinc finger nucleic acid binding protein	-	Contributions welcome.
0	1.19268	0.463	0.098	0	8	pbl	FBgn0003041	pebble	20190613	pebble (pbl) encodes a Rho guanine nucleotide exchange factor that contributes to multiple processes involving actin cytoskeleton reorganization, including cytokinesis, axogenesis and wound healing as well as cell shape regulation and cell migration during gastrulation.
0	1.15533	0.731	0.277	0	8	feo	FBgn0030241	fascetto	20190307	fascetto (feo) encodes a protein that binds the central spindle microtubules and is required for proper midbody formation and cytokinesis. It also has roles in centrosome duplication and neurogenesis.
0	1.13791	0.348	0.054	0	8	CG13690	FBgn0031252	-	-	Contributions welcome.
0	1.10305	0.264	0.049	0	8	Oaz	FBgn0284250	O/E-associated zinc finger protein	-	Contributions welcome.
0	1.08279	0.32	0.043	0	8	WRNexo	FBgn0038608	WRN exonuclease	20190321	WRN exonuclease (WRNexo) encodes a 3'-5' exonuclease that cleaves 3' ends of both single-stranded and duplex DNA substrates that resemble DNA structures present during DNA replication. It may act in concert with RecQ family helicases to resolve Holliday junctions or other unusual DNA structures. It is likely to be involved in DNA replication, recombination and repair, and is essential for early e…
0	1.0735	0.425	0.106	0	8	ytr	FBgn0021895	yantar	20181004	yantar (ytr) encodes a conserved arginine-rich protein involved in alternative splicing and hemocyte differentiation.
0	1.07301	0.51	0.126	0	8	baz	FBgn0000163	bazooka	20190307	bazooka (baz) encodes a scaffold protein that forms a complex with the products of par-6 and aPKC and with other cortical, cytoskeletal and regulatory proteins. It functions in cell polarization pathways in epithelial, neuronal and other cell types.
0	1.06304	0.877	0.517	0	8	SNRPG	FBgn0261791	Small nuclear ribonucleoprotein G	20190314	Small nuclear ribonucleoprotein G (SNRPG) encodes a Sm class protein and a common component of pre-mRNA processing U snRNPs. It forms the toroidal core of U snRNPs (Sm core domain) together with 6 related Sm proteins.
0	1.04186	0.955	0.619	0	8	emb	FBgn0020497	embargoed	20190307	embargoed (emb) encodes an exportin involved in protein export from the nucleus. It regulates the response to hypoxia and is involved in centriole replication.
0	1.0298	0.66	0.253	0	8	jigr1	FBgn0039350	jing interacting gene regulatory 1	20181108	jing interacting gene regulatory 1 (jigr1) encodes a nuclear protein that is differentially expressed in the embryonic central nervous system and highly expressed in neurons and glial cells in the larval nervous system. Its expression is downregulated in larval neuroblasts by the miR-92 family to maintain the neuroblast pool.
0	1.0148	0.35	0.053	0	8	msd1	FBgn0035209	mitotic spindle density 1	20190314	mitotic spindle density 1 (msd1) encodes a subunit of the hetero-octameric Augmin complex. The complex binds and localises to microtubules, where it recruits gamma tubulin, facilitating new microtubule nucleation. It has a crucial role in ensuring enough microtubules are generated within the mitotic spindle to facilitate chromosome segregation.
0	1.00902	0.501	0.15	0	8	Ssrp	FBgn0010278	Structure specific recognition protein	-	Contributions welcome.
0	1.00366	0.217	0.024	0	8	CG2145	FBgn0030251	-	-	Contributions welcome.
0	0.980041	0.35	0.071	0	8	RPA2	FBgn0032906	Replication protein A2	-	Contributions welcome.
0	0.943594	0.454	0.127	0	8	RPA3	FBgn0266421	Replication protein A3	20190919	Replication protein A3 (RPA3) encodes a protein involved in the maintenance of the neuronal stem cell population.
0	0.932153	0.243	0.02	0	8	Dtg	FBgn0038071	Dpp target gene	-	Contributions welcome.
0	0.930672	0.69	0.289	0	8	Fkbp39	FBgn0013269	FK506-binding protein 39kD	20180913	FK506-binding protein 39kD (Fkbp39) encodes a protein thay acts as an inhibitor of autophagy in larval fat body.
0	0.926942	0.336	0.076	0	8	ken	FBgn0011236	ken and barbie	20190314	ken and barbie (ken) encodes a transcription factor involved in genital formation.
0	0.923279	0.347	0.075	0	8	Chrac-16	FBgn0043001	Chromatin accessibility complex 16kD protein	20190321	Chromatin accessibility complex 16kD protein (Chrac-16) encodes a subunit of the chromatin accessibility complex, which is an evolutionary conserved nucleosome sliding enzyme.
0	0.922782	0.289	0.044	0	8	Caf1-180	FBgn0030054	Chromatin assembly factor 1, p180 subunit	20190801	Chromatin assembly factor 1, p180 subunit (Caf1-180) encodes a component of the chromatin assembly factor-1, which couples DNA replication to histone deposition. The product of Caf1-180 is involved in nucleosome organization, DNA endoduplication and double-strand DNA break repair.
0	0.921248	0.28	0.042	0	8	RnrS	FBgn0011704	Ribonucleoside diphosphate reductase small subunit	-	Contributions welcome.
0	0.91791	0.737	0.327	0	8	mnd	FBgn0002778	minidiscs	20190314	minidiscs (mnd) encodes the putative amino acid/polyamine transporter involved in leucine import. It is expressed in the larval fat body and is required for the differentiation of the wing imaginal disc cells.
0	0.90808	0.334	0.063	0	8	RnrL	FBgn0011703	Ribonucleoside diphosphate reductase large subunit	-	Contributions welcome.
0	0.854978	0.384	0.103	0	8	Chrac-14	FBgn0043002	Chromatin accessibility complex 14kD protein	20190321	Chromatin accessibility complex 14kD protein (Chrac-14) encodes a subunit of the chromatin accessibility complex, which is an evolutionary conserved nucleosome sliding enzyme. It is also important for DNA damage response.
0	0.853271	0.359	0.086	0	8	CG8223	FBgn0037624	-	-	Contributions welcome.
0	0.838337	0.182	0.027	0	8	CG1124	FBgn0037290	-	-	Contributions welcome.
0	0.83351	0.27	0.042	0	8	CG4570	FBgn0037844	-	-	Contributions welcome.
0	0.830703	0.331	0.081	0	8	CycA	FBgn0000404	Cyclin A	20190307	Cyclin A (CycA) encodes a protein that binds to the product of Cdk1, thereby promoting Cdk1's protein kinase activity. The CycA-Cdk1 complex controls important aspects of progression through the cell cycle, including entry into mitosis. During the G2 phase, this complex is important for prevention of premature DNA re-replication. During mitosis and G1, the product of CycA is rapidly degraded (inv…
0	0.830313	0.255	0.036	0	8	CG42709	FBgn0261674	-	-	Contributions welcome.
0	0.825024	0.242	0.035	0	8	Claspin	FBgn0052251	Claspin	20190307	Claspin (Claspin) encodes a nuclear protein that is involved in the ATR-Chk1 checkpoint pathway. It is required for the cell cycle checkpoint induced at midblastula transition.
0	0.793417	0.368	0.099	0	8	CG14434	FBgn0029915	-	-	Contributions welcome.
0	0.791303	0.347	0.089	0	8	geminin	FBgn0033081	geminin	20190307	geminin (geminin) encodes a protein that interacts with the replication factor encoded by dup and regulates the Egfr pathway, DNA replication and chromosome ploidy.
0	0.74688	0.185	0.025	0	8	dpn	FBgn0010109	deadpan	-	Contributions welcome.
0	0.723654	0.238	0.022	0	8	ham	FBgn0045852	hamlet	20190307	hamlet (ham) encodes a PRDM family transcription factor that regulates neuron fate selection in the peripheral nervous system and olfactory receptor neurons. It also controls intermediate precursor cell maturation in the type II neuroblast lineages of the larval brain.
0	0.720748	0.189	0.027	0	8	Pura	FBgn0035802	Puratrophin-1-like	20190711	Puratrophin-1-like (Pura) encodes a RhoGEF involved in leg morphogenesis, neuron morphogenesis, and locomotor rhythm regulation.
0	0.706951	0.208	0.036	0	8	dnk	FBgn0022338	deoxyribonucleoside kinase	-	Contributions welcome.
0	0.677309	0.21	0.036	0	8	dup	FBgn0000996	double parked	20190307	double parked (dup) encodes an essential protein for the initiation of DNA replication due to its recruitment of the MCM helicase to replication origins.
0	0.568247	0.16	0.019	0	8	spdo	FBgn0260440	sanpodo	20190314	sanpodo (spdo) encodes a four-pass transmembrane domain containing protein that interacts with both the product of numb and the Notch signaling pathway to enable precursor cells to divide asymmetrically to produce daughter cells of distinct fates. Its roles include cell fate specification in the nervous system, mesoderm, and endoderm.
0	0.562281	0.146	0.019	0	8	insv	FBgn0031434	insensitive	20190912	insensitive (insv) encodes a nuclear factor that functions as a corepressor for the product of Su(H) and negatively regulates Notch signaling.
0	0.560576	0.15	0.02	0	8	sna	FBgn0003448	snail	20190314	snail (sna) encodes a transcription factor that contributes to embryonic mesoderm development, epithelial to mesenchymal transition and asymmetric cell division.
0	0.541311	0.125	0.011	0	8	opa	FBgn0003002	odd paired	20180920	odd paired (opa) encodes a transcription factor that acts as a pair rule gene during early embryogenesis, as well as being involved in midgut morphogenesis. After embryogenesis, it contributes to adult head morphogenesis, neural stem cell development, and circadian rhythm.
0	0.535331	0.136	0.016	0	8	CG15646	FBgn0030665	-	-	Contributions welcome.
0	0.533158	0.14	0.017	0	8	dmrt99B	FBgn0039683	doublesex-Mab related 99B	-	Contributions welcome.
1.98611e-306	0.953912	0.856	0.495	2.08005e-302	8	His3.3A	FBgn0014857	Histone H3.3A	-	Contributions welcome.
1.69059e-305	0.673944	0.257	0.055	1.77056e-301	8	Naa40	FBgn0039687	N(alpha)-acetyltransferase 40	-	Contributions welcome.
1.05117e-304	0.770996	0.368	0.101	1.10089e-300	8	mxc	FBgn0260789	multi sex combs	20190314	multi sex combs (mxc) encodes a Cylin E/Cdk2 substrate and molecular scaffold that is necessary for assembly of the histone locus body, which is a nuclear body associated with replication dependent histone gene clusters that contains factors necessary for the transcription and processing of histone mRNA.
1.08138e-304	0.619974	0.224	0.043	1.13253e-300	8	msb1l	FBgn0027949	msb1l	-	Contributions welcome.
1.18153e-301	0.70454	0.228	0.045	1.23742e-297	8	lncRNA:CR31044
6.32046e-300	0.736891	0.276	0.063	6.61941e-296	8	neur	FBgn0002932	neuralized	20190314	neuralized (neur) encodes an E3 ubiquitin ligase of the RING family. It is part of the Notch signaling pathway, where it is thought to contribute to the endocytosis-dependent activation of the ligand. It also has Notch-independent functions in epithelial morphogenesis.
1.68106e-297	0.760527	0.345	0.092	1.76058e-293	8	Hat1	FBgn0037376	Histone acetyltransferase 1	20190321	Histone acetyltransferase 1 (Hat1) encodes a B-type histone acetyltransferase that localizes to both the cytoplasm and the nucleus. It is involved in the escort machinery of newly synthesized histones encoded by His3 and His4 to chromatin and acetylates the product of His4 at lysines 5 and 12. It also forms a complex with centromeric histone encoded by cid and is involved in cid chromatin assembl…
2.27713e-295	1.00364	0.889	0.534	2.38483e-291	8	Drat	FBgn0033188	Death resistor Adh domain containing target	20190307	Death resistor Adh domain containing target (Drat) encodes a member of the zinc-dependent ADH-like family that is an effector of ethanol-induced apoptosis.
4.55483e-295	1.64162	0.332	0.093	4.77027e-291	8	slp1	FBgn0003430	sloppy paired 1	20180920	sloppy paired 1 (slp1) encodes a transcription factor of the fork-head family that functions by interacting with the corepressor encoded by gro. The product of slp1 regulates a wide variety of developmental processes including embryonic segmentation, ventral fate specification in the retina, and temporal patterning of the neuroblasts that produce medulla neurons.
9.67781e-288	0.664014	0.221	0.045	1.01356e-283	8	polo	FBgn0003124	polo	-	Contributions welcome.
2.45288e-285	0.900245	0.577	0.225	2.5689e-281	8	baf	FBgn0031977	barrier to autointegration factor	-	Contributions welcome.
1.55637e-283	0.697544	0.977	0.821	1.62998e-279	8	Df31	FBgn0022893	Decondensation factor 31	20190912	Decondensation factor 31 (Df31) encodes a histone binding protein involved in nucleosome assembly.
7.65989e-283	0.679535	0.272	0.064	8.0222e-279	8	aurB	FBgn0024227	aurora B	20190307	aurora B (aurB) encodes a serine-threonine kinase and member of the chromosomal passenger complex. It plays multiple roles in mitosis including the correction of erroneous chromosome-spindle interactions, chromosome condensation, kinetochore assembly, spindle assembly checkpoint and cytokinesis.
2.93495e-278	0.599493	0.187	0.034	3.07378e-274	8	ase	FBgn0000137	asense	20180906	asense (ase) encodes a transcription factor in the achaete-scute complex. It acts together with other proneural genes in nervous system development, which involves N-mediated lateral inhibition. ase is expressed in the CNS type-I neuroblasts and the PNS sensory organ precursors (SOPs) but not in the proneural clusters that give rise to the SOP via lateral inhibition.
3.05742e-276	0.631571	0.224	0.047	3.20203e-272	8	mud	FBgn0002873	mushroom body defect	20190314	mushroom body defect (mud) encodes regulates spindle orientation via interactions with the dynein complex.
4.64262e-275	0.636169	0.227	0.048	4.86222e-271	8	borr	FBgn0032105	borealin-related	20190307	borealin-related (borr) encodes one of the three targeting subunits for the product of aurB in the chromosomal passenger complex. It helps to target the complex to the centromere region of chromosomes and the cleavage furrow during cytokinesis. At centromeres the complex is involved both in pausing mitotic progression when there are chromosome mis-attachments and in correcting those mis-attachmen…
3.3107e-269	0.658216	0.246	0.056	3.4673e-265	8	Ibf2	FBgn0037669	Insulator binding factor 2	-	Contributions welcome.
7.43223e-269	0.868704	0.827	0.474	7.78377e-265	8	lncRNA:roX1
2.82001e-267	0.964588	0.277	0.069	2.9534e-263	8	hbn	FBgn0008636	homeobrain	-	Contributions welcome.
5.50844e-266	0.690982	0.261	0.063	5.76899e-262	8	glu	FBgn0015391	gluon	20190307	gluon (glu) encodes a subunit of the multiprotein complex condensin that is required for chromosome condensation and sister chromatid segregation. It contributes to nervous system development and glucose metabolism.
[truncated: 669 more rows]

## Sheet: Undet N3
p_val	avg_log2FC	pct.1	pct.2	p_val_adj	cluster	gene	FBgn_ID	GeneName	datestamp	gene_snapshot_text
[truncated: 107 more rows]

[truncated: 44 more sheets: NB3, Undet N4, Chol2, Immat N3 , KCs, Immat N4, Glia, Immat N5, NB4, Immat N6, KCs2, Hemoc, Immat N7, Glia2, KCs3, Glia3, Immat N8, NB5, Ep-Tch, Undet N5 …]
