# Supplementary material for: A single-cell transcriptomic atlas of complete insect nervous systems across multiple life stages
Source: Neural Dev. 2022 Aug 24;17:8. doi: 10.1186/s13064-022-00164-6 (PMC9404646; doi:10.1186/s13064-022-00164-6)
Supplement: Supplementary file 1 — Additional file 1: Supplementary Spreadsheets and Figures. All spreadsheets for marker genes contain the following columns: p-value (pval), average log2 fold-change (avg_log2FC), percent of cells in the cluster expressing the marker (pct.1), percent of cells outside the cluster expressing the marker (pct.2), the multiple test corrected p-value (p_val_adj), the cluster number (cluster), the gene name (gene), the flybase id (Fbgn_ID), gene long name (GeneName), datestamp of flybase snapshot inclusion (datestamp) and the Flybase gene snapshot for the gene in question, when available.(gene_snapshot_text). Supplementary_spreadsheet_1_Time_and_tissue_breakdown.ods. Spreadsheet detailing the number of cells per cluster and sample of origin, a stage by cell number breakdown and sequencing quality control metrics for each sequenced sample. Supplementary_spreadsheet_2_Ncells_and_gene_markers_per_cluster.xlsx. Spreadsheet containing one sheet per detected cluster with all the cluster defining markers resulting from running the FindAllMarkers algorithm as detailed in the methods. An additional sheet contains the number of cells per cluster. Supplementary_spreadsheet_3_Ncells_and_gene_markers_per_cluster_and_stage.xlsx. Spreadsheet containing one sheet per detected cluster with all the cluster defining markers at each stage, ie. 1h, 24h and 48h resulting from running the FindAllMarkers algorithm as detailed in the methods for the temporal analysis. An additional sheet contains the number of cells per cluster at each stage. Supplementary_spreadsheet_4_Ncells_and_gene_markers_per_cluster_and_tissue.xlsx. Spreadsheet containing one sheet per detected cluster with all the cluster defining markers for each tissue, ie. brain, CNS and VNC, resulting from running the FindAllMarkers algorithm as detailed in the methods for the temporal analysis. An additional sheet contains the number of cells per cluster detected in each tissue dissection. Supplementary_spreadsheet_5_Differential_expres [file 13064_2022_164_MOESM1_ESM.zip › Supplementary/Supplementary_Spreadsheets_and_table/Supplementary_spreadsheet_21_VNC_only_atlas_markers.xlsx]

## Sheet: Undet N
p_val	avg_log2FC	pct.1	pct.2	p_val_adj	cluster	gene	FBgn_ID	GeneName	datestamp	gene_snapshot_text
0	1.50895	0.971	0.499	0	0	sif	FBgn0085447	still life	20190314	still life (sif) encodes a guanine nucleotide exchange factor for Rho family GTPases. It is specifically localized to presynaptic terminals in both the central nervous system and neuromuscular junctions (NMJs), and regulates synaptic growth at NMJs.
0	1.43365	1	0.773	0	0	Hex-A	FBgn0001186	Hexokinase A	20190912	Hexokinase A (Hex-A) encodes a hexokinase involved in glucose homeostasis.
0	1.12157	0.986	0.718	0	0	Galphao	FBgn0001122	G protein alpha o subunit	20190307	G protein alpha o subunit (Galphao) encodes the most abundant G protein in the nervous tissue and is involved in signaling by a variety of GPCRs. It contributes to heart development, axonogenesis, neuro-muscular junction formation, asymmetric cell division, planar cell polarity, blood-brain barrier establishment, Wnt signaling, and gustatory and olfactory sensory perception.
0	1.05257	0.999	0.824	0	0	Sap47	FBgn0013334	Synapse-associated protein 47kD	20190314	Synapse-associated protein 47kD (Sap47) encodes a conserved protein associated with synaptic vesicles. It is required for intact synaptic and behavioural plasticity.
2.06179e-293	1.14688	0.94	0.569	1.88695e-289	0	Drep2	FBgn0028408	DNA fragmentation factor-related protein 2	20190912	DNA fragmentation factor-related protein 2 (Drep2) encodes a protein involved in neuron death regulation.
2.26789e-279	0.947778	0.998	0.81	2.07557e-275	0	Ldh	FBgn0001258	Lactate dehydrogenase	20190919	Lactate dehydrogenase (Ldh) encodes a protein involved in myoblast fusion and somatic muscle development.
3.12733e-273	0.877039	1	0.832	2.86213e-269	0	nrv3	FBgn0032946	nervana 3	20190314	nervana 3 (nrv3) encodes one of three beta subunits of the sodium-potassium pump (ATPalpha). nrv3 is expressed in the nervous system, including subsets of the CNS and Johnston's organ neurons, and is required for hearing.
6.78496e-269	1.27839	0.734	0.306	6.2096e-265	0	kcc	FBgn0261794	kazachoc	20190912	kazachoc (kcc) encodes a potassium:chloride symporter that contributes to seizure susceptibility.
8.20843e-259	1.09596	0.985	0.733	7.51235e-255	0	Rbp6	FBgn0260943	RNA-binding protein 6	20190314	RNA-binding protein 6 (Rbp6) encodes a paralog of the RNA-binding protein encoded by msi. In contrast to msi, Rbp6 mutants are viable and fertile, with only a slight delay in eclosion. The product of Rbp6 may have roles in response to fungal infection and aggressive behavior.
4.1748e-248	0.945381	0.94	0.534	3.82078e-244	0	para	FBgn0285944	paralytic	20190314	paralytic (para) is an essential gene required for locomotor activity. It encodes an alpha-subunit of voltage-gated sodium channels. It is required for generation of sodium-dependent action potentials.
3.29732e-242	1.17754	0.746	0.336	3.01771e-238	0	dpr14	FBgn0029974	defective proboscis extension response 14	-	Contributions welcome.
5.33794e-240	0.867304	0.998	0.764	4.88528e-236	0	futsch	FBgn0259108	futsch	20190228	futsch (futsch) encodes a microtubule binding protein involved in the formation of synaptic buttons at the neuromuscular junctions. Its expression levels are regulated by the product of TBPH to prevent synaptic defects.
2.59592e-238	1.01858	0.92	0.577	2.37578e-234	0	shi	FBgn0003392	shibire	-	Contributions welcome.
2.60924e-232	1.52044	0.86	0.504	2.38798e-228	0	Cbp53E	FBgn0004580	Calbindin 53E	20190307	Calbindin 53E (Cbp53E) encodes a 6 EF-hand domain-containing protein that regulates neuronal development.
1.04611e-231	1.24387	0.928	0.677	9.57401e-228	0	trv	FBgn0085391	trivet	-	Contributions welcome.
1.20337e-224	0.974958	0.928	0.564	1.10133e-220	0	Dhit	FBgn0028743	Double hit	20190307	Double hit (Dhit) encodes a protein that negatively regulates Galpha signaling and is involved in several GPCR-mediated signaling and developmental programs, such as asymmetric cell division in the sensory organ lineage.
5.11338e-222	1.18042	0.809	0.407	4.67977e-218	0	Dscam2	FBgn0265296	Down syndrome cell adhesion molecule 2	20190307	Down syndrome cell adhesion molecule 2 (Dscam2) encodes a transmembrane protein. Its alternative splicing produces two biochemically distinct homophilic binding proteins expressed in different cells. It can mediate both repulsion and adhesion between neurons and contributes to boundary formation, neurite targeting and synapse formation in the brain.
4.56695e-218	0.870574	0.965	0.574	4.17967e-214	0	Rdl	FBgn0004244	Resistant to dieldrin	20190314	Resistant to dieldrin (Rdl) encodes a widely-expressed ligand-gated chloride channel which mediates the fast inhibitory effects of GABA. It has been shown to have roles in the circuits underlying visual processing, odor coding, learning and memory, sleep and courtship behavior.
2.21644e-216	0.981771	0.899	0.547	2.02849e-212	0	CASK	FBgn0013759	CASK	20190307	CASK (CASK) encodes a member of the MAGUK family of scaffolding proteins. In epithelial tissues, the product of CASK functions as an adhesion molecule involved in cell proliferation, cytoskeletal remodeling and cell migration. In neurons, the product of CASK serves as a scaffold for a number of signaling and transmembrane molecules and is involved in synaptic development and plasticity.
5.35158e-216	1.00347	0.844	0.446	4.89777e-212	0	Snap25	FBgn0011288	Synaptosomal-associated protein 25kDa	20190314	Synaptosomal-associated protein 25kDa (Snap25) encodes a synaptic target SNARE protein and a component of SNARE protein complexes known to function in neurotransmitter release. It functions in synaptic transmission in larvae and is essential in adults.
3.53747e-214	1.78686	0.86	0.544	3.23749e-210	0	CG31221	FBgn0051221	-	-	Contributions welcome.
6.03564e-199	0.977362	0.866	0.515	5.52382e-195	0	CG42613	FBgn0261262	-	-	Contributions welcome.
5.73469e-195	1.25658	0.481	0.17	5.24839e-191	0	lncRNA:alphagamma-element:CR32865
1.51755e-194	0.967657	0.812	0.433	1.38886e-190	0	Syt1	FBgn0004242	Synaptotagmin 1	20190314	Synaptotagmin 1 (Syt1) encodes a synaptic vesicle calcium binding protein that functions as the fast calcium sensor for neurotransmitter release at synapses.
5.8073e-194	0.835399	0.94	0.593	5.31484e-190	0	ps	FBgn0261552	pasilla	20190314	pasilla (ps) encodes a nuclear RNA binding protein implicated in splicing. It is expressed at high levels in the embryonic salivary gland and other tissues. Loss of function results in a significant reduction in secretory volume and secretory vesicles in the salivary gland and irregular gland morphology.
2.32211e-191	0.810762	0.943	0.586	2.12519e-187	0	Alk	FBgn0040505	Anaplastic lymphoma kinase	20190307	Anaplastic lymphoma kinase (Alk) encodes a protein that employs Ras/ERK and PI3K signalling pathways to function in multiple contexts including embryonic visceral muscle development, growth and organ size regulation, retinal axon targeting, modulation of neuromuscular transmission as well as sleep regulation and olfactory learning. Its ligand is the secreted protein encoded by jeb.
8.71582e-185	0.77582	0.96	0.677	7.97672e-181	0	nAChRalpha6	FBgn0032151	nicotinic Acetylcholine Receptor alpha6	20190314	nicotinic Acetylcholine Receptor alpha6 (nAChRalpha6) encodes a postsynaptic receptor involved in cation transport, synaptic transmission, muscle homeostasis and sensitivity to insecticides.
3.79783e-184	1.12239	0.609	0.263	3.47577e-180	0	Frq2	FBgn0083228	Frequenin 2	20190307	Frequenin 2 (Frq2) encodes s protein that binds calcium and interacts with the guanyl exchange factor encoded by ric8a to regulate the number of synapses and the probability of neurotransmitter release per synapse.
1.97944e-183	1.08714	0.57	0.229	1.81158e-179	0	CG13954	FBgn0033405	-	-	Contributions welcome.
1.17958e-179	0.69393	0.994	0.8	1.07955e-175	0	myr-GFP-p10
1.33446e-179	1.03179	0.678	0.318	1.2213e-175	0	Hasp	FBgn0032797	Hig-anchoring scaffold protein	-	Contributions welcome.
4.88205e-178	1.0234	0.713	0.36	4.46805e-174	0	RSG7	FBgn0024941	Regulator of G-protein signaling 7	-	Contributions welcome.
2.33559e-173	1.41596	0.571	0.251	2.13753e-169	0	GluRIA	FBgn0004619	Glutamate receptor IA	-	Contributions welcome.
5.52657e-173	0.819352	0.913	0.598	5.05791e-169	0	CG6329	FBgn0033872	-	-	Contributions welcome.
9.92327e-169	0.614865	0.989	0.879	9.08178e-165	0	Gbeta13F	FBgn0001105	G protein beta-subunit 13F	20190926	G protein beta-subunit 13F (Gbeta13F) encodes an ubiquitous, maternal product required for gastrulation movements of early embryo and regulating medial (mesoderm and ectoderm) and junctional Myosin II (ectoderm) via RhoI pathway. The product of Gbeta13F is detected apically and at adherens junctions.
2.2363e-168	1.30104	0.648	0.319	2.04666e-164	0	wry	FBgn0051665	weary	20190912	weary (wry) encodes a ligand for the receptor encoded by N. It is involved in the Notch signaling pathway and normal heart function.
1.06577e-165	0.951246	0.712	0.36	9.75395e-162	0	SK	FBgn0029761	small conductance calcium-activated potassium channel	-	Contributions welcome.
3.09341e-161	0.665349	0.974	0.785	2.83109e-157	0	Liprin-gamma	FBgn0034720	Liprin-gamma	20190314	Liprin-gamma (Liprin-gamma) encodes an adaptor protein that counteracts the functions of the product of Liprin-alpha in photoreceptor axon targeting and the product of Liprin-beta in neuromuscular junction development, potentially through competition for binding partners.
3.1323e-160	1.032	0.55	0.237	2.86668e-156	0	Nrx-1	FBgn0038975	Neurexin 1	20190314	Neurexin 1 (Nrx-1) encodes a transmembrane synaptic adhesive molecule that regulates the synaptic architecture and function in the brain and neuromuscular junction. It contributes to synaptic growth, transmission, synaptic formation and also regulation of learning and memory, locomotion and visual function.
3.04177e-158	0.80797	0.848	0.486	2.78383e-154	0	dysc	FBgn0264006	dyschronic	20190307	dyschronic (dysc) encodes a protein that regulates the localization of the calcium-activated potassium channel encoded by slo. The product of dysc impacts circadian locomotor patterns, synaptic morphology, active zone structure, and both spontaneous and evoked neurotransmitter release.
5.94814e-158	0.682688	0.972	0.713	5.44374e-154	0	Syx1A	FBgn0013343	Syntaxin 1A	-	Contributions welcome.
1.62274e-154	1.27758	0.517	0.221	1.48513e-150	0	dpr10	FBgn0052057	defective proboscis extension response 10	-	Contributions welcome.
5.51767e-152	1.14709	0.64	0.321	5.04978e-148	0	GluRIB	FBgn0264000	Glutamate receptor IB	-	Contributions welcome.
2.42857e-151	1.12655	0.627	0.308	2.22263e-147	0	beat-IIa	FBgn0038498	beaten path IIa	-	Contributions welcome.
9.10701e-151	0.770551	0.845	0.476	8.33474e-147	0	Frq1	FBgn0030897	Frequenin 1	-	Contributions welcome.
1.55116e-147	0.612645	0.986	0.788	1.41962e-143	0	Eno	FBgn0000579	Enolase	20190912	Enolase (Eno) encodes a phosphopyruvate hydratase involved in glucose homeostasis.
3.38395e-146	0.719472	0.919	0.611	3.09699e-142	0	IA-2	FBgn0031294	IA-2 protein tyrosine phosphatase	20190801	IA-2 protein tyrosine phosphatase (IA-2) encodes a protein involved in gut development and insulin-like peptide secretion.
5.35511e-146	0.748934	0.856	0.503	4.901e-142	0	Ih	FBgn0263397	I[[h]] channel	20190926	I[[h]] channel (Ih) encodes a low-threshold, voltage-gated ion channel. It may influence excitatory postsynaptic potential kinetics and integration.
1.60111e-144	1.0443	0.363	0.121	1.46533e-140	0	Dscam4	FBgn0263219	Down syndrome cell adhesion molecule 4	20190516	Down syndrome cell adhesion molecule 4 (Dscam4) one of four Dscam paralogs in the D. melanogaster genome. It encodes a homophilic cell adhesion molecule that regulates interactions between dendrites and axons in the visual system.
3.97067e-144	0.756049	0.85	0.493	3.63396e-140	0	Cngl	FBgn0263257	Cyclic nucleotide-gated ion channel-like	-	Contributions welcome.
1.15287e-142	0.589938	0.996	0.77	1.05511e-138	0	Atpalpha	FBgn0002921	Na pump alpha subunit	20190307	Na pump alpha subunit (Atpalpha) encodes an integral membrane cation antiporter protein that utilizes ATP to shuttle Na[+] and K[+] across the plasma membrane to maintain ion homeostasis.
2.03891e-142	0.886742	0.617	0.297	1.86601e-138	0	Tsp66E	FBgn0035936	Tetraspanin 66E	20190314	Tetraspanin 66E (Tsp66E) encodes a tetraspanin, which spans the membrane four times. When the products of both Tsp66E and Tsp74F are removed, this results in defects in actin polarization, endocytosis, and distribution of the integrin subunit encoded by if during oogenesis.
3.15068e-140	1.00794	0.481	0.201	2.88351e-136	0	Rgk1	FBgn0264753	Rad, Gem/Kir family member 1	20190801	Rad, Gem/Kir family member 1 (Rgk1) encodes a small GTPase involved in anesthesia-resistant and medium-term memory.
1.82152e-136	0.979795	0.683	0.367	1.66706e-132	0	dpr13	FBgn0034286	defective proboscis extension response 13	-	Contributions welcome.
2.03225e-135	0.902699	0.583	0.276	1.85991e-131	0	abd-A	FBgn0000014	abdominal A	20190307	abdominal A (abd-A) encodes a homeobox-containing transcription factor component of the bithorax complex. It contributes to the developmental fate of embryonic segments.
3.93426e-133	0.85211	0.755	0.452	3.60063e-129	0	Eip75B	FBgn0000568	Ecdysone-induced protein 75B	20180913	Ecdysone-induced protein 75B (Eip75B) encodes a nuclear receptor that interacts with the receptor encoded by Hr3. The product of Eip75B regulates feeding behavior, fat deposition, and developmental timing in response to nitric oxide (NO) signaling. It also acts downstream from NO in the nervous system, where it controls neuronal remodeling.
5.64721e-125	0.832069	0.731	0.423	5.16833e-121	0	lncRNA:CR31451
5.89495e-124	0.582766	0.918	0.584	5.39506e-120	0	Pglym78	FBgn0014869	Phosphoglyceromutase 78	20190912	Phosphoglyceromutase 78 (Pglym78) encodes an enzyme involved in myoblast fusion and somatic muscle development.
3.13541e-123	0.643077	0.923	0.664	2.86953e-119	0	Bsg	FBgn0261822	Basigin	20190307	Basigin (Bsg) encodes an IgG family glycoprotein that promotes cytoskeletal rearrangements and lamellipodia formation in cultured insect cells. It contributes to photoreceptor cell morphogenesis, sarcomere organization and spermatid development.
9.95719e-122	0.984977	0.428	0.176	9.11282e-118	0	Hs3st-A	FBgn0053147	Heparan sulfate 3-O sulfotransferase-A	20190307	Heparan sulfate 3-O sulfotransferase-A (Hs3st-A) encodes a heparan sulfate modifying enzyme that transfers a sulfate group to the 3-O position of glucosamine residues of heparan sulfate. It regulates adult midgut homeostasis by repressing EGFR signaling.
1.86831e-121	0.94253	0.673	0.378	1.70988e-117	0	dpr9	FBgn0038282	defective proboscis extension response 9	-	Contributions welcome.
2.66466e-121	0.541832	0.991	0.767	2.43869e-117	0	Ald1	FBgn0000064	Aldolase 1	-	Contributions welcome.
1.04219e-119	0.684829	0.88	0.628	9.53813e-116	0	bun	FBgn0259176	bunched	-	Contributions welcome.
4.9678e-119	0.522328	0.984	0.862	4.54653e-115	0	CG7630	FBgn0040793	-	-	Contributions welcome.
2.48322e-118	0.699498	0.855	0.546	2.27264e-114	0	jeb	FBgn0086677	jelly belly	20190307	jelly belly (jeb) encodes a secreted, low-density lipoprotein (LDL) repeat containing protein that functions as signalling ligand for the product of Alk. Binding of the ligand to its receptor activates intracellular Ras/ERK and PI3K signalling pathways. The roles of the product of jeb include embryonic visceral muscle development, growth and organ size regulation, retinal axon targeting, modulati…
5.19126e-118	0.888221	0.587	0.301	4.75104e-114	0	Pde9	FBgn0259171	Phosphodiesterase 9	20190314	Phosphodiesterase 9 (Pde9) encodes a putative phosphodiesterase expressed in Malpighian tubules and involved in neurogenesis.
1.46753e-114	0.63876	0.882	0.554	1.34308e-110	0	nSyb	FBgn0013342	neuronal Synaptobrevin	20190711	neuronal Synaptobrevin (nSyb) encodes a SNAP receptor involved in vesicle fusion.
3.57847e-114	0.868698	0.434	0.183	3.27502e-110	0	CG30116	FBgn0028496	-	-	Contributions welcome.
3.05886e-113	1.08741	0.426	0.182	2.79947e-109	0	kek3	FBgn0028370	kekkon 3	-	Contributions welcome.
3.00314e-110	0.576562	0.961	0.795	2.74847e-106	0	ox	FBgn0011227	oxen	-	Contributions welcome.
1.19191e-108	0.753782	0.678	0.386	1.09084e-104	0	cdc14	FBgn0031952	cell division cycle 14	-	Contributions welcome.
4.3347e-108	0.748657	0.753	0.474	3.96712e-104	0	dnc	FBgn0000479	dunce	20190321	dunce (dnc) encodes a cAMP-specific phosphodiesterase, responsible for cAMP degradation. dnc product plays a pivotal role in neurological and behavioral plasticity including synaptic development and function, learning and courtship. The product of dnc is also known to affect regulation of several developmental processes such as oogenesis.
1.30099e-106	0.650523	0.749	0.433	1.19067e-102	0	Sh	FBgn0003380	Shaker	20190314	Shaker (Sh) encodes the structural alpha subunit of a voltage-gated potassium channel. It plays a key role in maintaining electrical excitability in neurons and muscle cells, as well as regulating neurotransmitter release at the synapse.
3.32872e-106	0.792862	0.814	0.547	3.04644e-102	0	Toll-6	FBgn0036494	Toll-6	20190314	Toll-6 (Toll-6) encodes a member of the Toll-like receptor family. It has neurotrophin receptor activity and contributes to dendrite guidance. Genetic interaction with 18w and Tollo suggests a Toll-6 role in convergent extension during early embryogenesis.
5.18166e-106	0.925356	0.575	0.306	4.74226e-102	0	CG44422	FBgn0265595	-	-	Contributions welcome.
5.07336e-105	0.689571	0.612	0.325	4.64314e-101	0	Pal2	FBgn0262728	Peptidyl-alpha-hydroxyglycine-alpha-amidating lyase 2	20190926	Peptidyl-alpha-hydroxyglycine-alpha-amidating lyase 2 (Pal2) encodes one of two related lyases (the other is encoded by Pal1) involved in alpha-amidation of neuropeptides, thereby promoting neuropeptide potency and stability.
1.49237e-102	0.458864	0.97	0.716	1.36582e-98	0	Gapdh1	FBgn0001091	Glyceraldehyde 3 phosphate dehydrogenase 1	20190919	Glyceraldehyde 3 phosphate dehydrogenase 1 (Gapdh1) encodes a glyceraldehyde-3-phosphate dehydrogenase involved in glycolysis, myoblast fusion and the development of somatic muscle.
3.15585e-101	0.616822	0.87	0.585	2.88824e-97	0	cpx	FBgn0041605	complexin	20190307	complexin (cpx) encodes a presynaptic cytosolic protein that regulates SNARE complex assembly and fuction. It has both positive and negative roles in synaptic transmission, serving as the synaptic vesicle fusion clamp and as an activator of evoked release.
5.36512e-101	0.754847	0.619	0.344	4.91016e-97	0	Pfk	FBgn0003071	Phosphofructokinase	-	Contributions welcome.
3.01681e-100	1.114	0.418	0.188	2.76098e-96	0	SPR	FBgn0029768	Sex peptide receptor	-	Contributions welcome.
1.16749e-99	0.697189	0.653	0.369	1.06849e-95	0	qvr	FBgn0260499	quiver	20190314	quiver (qvr) encodes a Ly-6 protein. Ly-6 proteins are GPI-linked or secreted proteins that modulate the trafficking and/or activity of membrane protein targets, including the potassium channel encoded by Sh and nicotinic acetylcholine receptors.
5.22234e-99	0.757237	0.604	0.34	4.77948e-95	0	nAChRalpha5	FBgn0028875	nicotinic Acetylcholine Receptor alpha5	20181011	nicotinic Acetylcholine Receptor alpha5 (nAChRalpha5) encodes a subunit of the nicotinic acetylcholine receptor, which is a pentameric neurotransmitter-gated ion channel.
2.15822e-98	0.864782	0.281	0.1	1.9752e-94	0	CG13743	FBgn0033368	-	-	Contributions welcome.
4.14788e-98	0.3706	0.997	0.858	3.79614e-94	0	Imp	FBgn0285926	IGF-II mRNA-binding protein	20190307	IGF-II mRNA-binding protein (Imp) encodes a protein that regulates the stability, translation and/or transport of its associated mRNAs, a large number of them encoding F-actin regulators. It is an essential protein required for neural and germline stem cell maturation, neuronal remodeling, as well as the expression modulation of asymmetrically localized maternal mRNAs.
2.49821e-97	0.526108	0.957	0.787	2.28636e-93	0	UQCR-6.4	FBgn0034245	Ubiquinol-cytochrome c reductase 6.4 kDa subunit	-	Contributions welcome.
6.10261e-97	0.715636	0.745	0.468	5.58511e-93	0	mspo	FBgn0020269	M-spondin	-	Contributions welcome.
1.33035e-96	0.70004	0.844	0.621	1.21754e-92	0	chrb	FBgn0036165	charybde	-	Contributions welcome.
1.87757e-95	0.661744	0.755	0.499	1.71835e-91	0	tow	FBgn0035719	target of wingless	20190314	target of wingless (tow) overexpression and genetic interaction studies suggest that it acts downstream of the products of fz/dsh (Planar Cell Polarity pathway) and upstream of the product of smo (Hedgehog pathway) during development.
2.16826e-95	0.790693	0.483	0.241	1.98439e-91	0	mtd	FBgn0013576	mustard	20190314	mustard (mtd) encodes an ecdysone-regulated late puff protein. A isoform including only the C-terminal with a TLDc domain enters the nucleus. This isoform increases intestinal stem cell division and suppresses expression of the antimicrobial peptide encoded by DptA at the transcriptional level, independent of IMD pathway signaling.
2.44017e-95	0.835484	0.476	0.236	2.23324e-91	0	NaCP60E	FBgn0085434	Na channel protein 60E	20190228	Na channel protein 60E (NaCP60E) encodes a voltage-gated calcium-selective cation channel that likely modulates the stability of neural circuits, particularly under environmental stresses.
1.2223e-94	0.556929	0.848	0.564	1.11865e-90	0	Ank2	FBgn0261788	Ankyrin 2	20190307	Ankyrin 2 (Ank2) encodes a cytoskeletal binding protein required for proper function of the product of beta-Spec via direct interaction. It contributes to the regulation of short-term memory, sound perception, microtubule cytoskeleton and neuromuscular junction development and synapsis.
3.53685e-92	0.575073	0.884	0.638	3.23693e-88	0	sm	FBgn0003435	smooth	20190314	smooth (sm) encodes an RNA binding, heterogeneous nuclear ribonucleoprotein involved in axon guidance, mRNA processing, chemosensation, determination of lifespan and feeding behavior.
3.95633e-92	0.865439	0.387	0.172	3.62084e-88	0	Octbeta2R	FBgn0038063	Octopamine beta2 receptor	-	Contributions welcome.
5.05165e-92	0.766216	0.605	0.347	4.62327e-88	0	fok	FBgn0263773	fledgling of Klp38B	-	Contributions welcome.
8.52343e-91	0.589976	0.856	0.611	7.80065e-87	0	mei-P26	FBgn0026206	meiotic P26	20190711	meiotic P26 (mei-P26) encodes a protein involved in meiosis, germline differentiation and spermatogenesis.
1.52675e-89	0.628485	0.717	0.446	1.39728e-85	0	CG12991	FBgn0030847	-	-	Contributions welcome.
3.88527e-89	0.445451	0.906	0.603	3.5558e-85	0	Tpi	FBgn0086355	Triose phosphate isomerase	20190314	Triose phosphate isomerase (Tpi) encodes a soluble metabolic protein dimer that functions in glycolysis catalyzing the isomerization between dihydroxyacetone phosphate and glyceraldehyde 3-phosphate, which is essential for efficient ATP production.
1.02127e-87	0.737325	0.425	0.198	9.34669e-84	0	CG11319	FBgn0031835	-	-	Contributions welcome.
4.30285e-87	0.678525	0.535	0.283	3.93797e-83	0	CG11000	FBgn0263353	-	-	Contributions welcome.
1.97262e-86	0.711171	0.512	0.27	1.80534e-82	0	Ace	FBgn0000024	Acetylcholine esterase	20190307	Acetylcholine esterase (Ace) encodes an enzyme that catalyzes the hydrolysis of the neurotransmitter acetylcholine to acetate and choline, thus resetting the neurotransmission mechanism at neuromuscular junctions.
1.02659e-85	0.833163	0.452	0.222	9.39533e-82	0	5-HT1A	FBgn0004168	5-hydroxytryptamine (serotonin) receptor 1A	20190926	5-hydroxytryptamine (serotonin) receptor 1A (5-HT1A) encodes a 5-hydroxytryptamine (serotonin) GPCR that belongs to the Class A GPCR family. They bind and transmit the signal from the neurotransmitter 5-HT (serotonin). The family can be subdivided into several subclasses based on pharmacology, signal transduction and structure. There are 5 genes encoding serotonin receptors in the Drosophila mela…
7.28587e-85	0.77689	0.458	0.235	6.66803e-81	0	Lcch3	FBgn0010240	Ligand-gated chloride channel homolog 3	-	Contributions welcome.
9.05431e-84	1.00088	0.335	0.145	8.28651e-80	0	CG43795	FBgn0264339	-	-	Contributions welcome.
6.35994e-83	0.713268	0.522	0.284	5.82062e-79	0	Nlg2	FBgn0031866	Neuroligin 2	20190314	Neuroligin 2 (Nlg2) encodes a transmembrane protein that interacts with the product of Nrx-1, and recruits scaffolding proteins for organization of postsynaptic neurotransmitter receptors. The product of Nlg2 functions in synaptic growth and regulation, and is involved in the modulation of social and courtship behavior.
6.0225e-82	0.699074	0.45	0.225	5.51179e-78	0	DopEcR	FBgn0035538	Dopamine/Ecdysteroid receptor	20190307	Dopamine/Ecdysteroid receptor (DopEcR) encodes a GPCR that shows ligand-biased activation. It can be activated by dopamine to increase cyclic AMP levels and by the insect steroid ecdysone to activate the MAPKinase pathway. It is widely expressed in the nervous system and can modulate a wide variety of complex behaviors including male courtship, locomotion, the response to stressful social interac…
1.38341e-81	0.355407	0.982	0.786	1.2661e-77	0	Gapdh2	FBgn0001092	Glyceraldehyde 3 phosphate dehydrogenase 2	20190919	Glyceraldehyde 3 phosphate dehydrogenase 2 (Gapdh2) encodes a glyceraldehyde-3-phosphate dehydrogenase involved in glucose homeostasis.
1.80282e-81	0.754553	0.359	0.163	1.64995e-77	0	Gbs-76A	FBgn0036862	Glycogen binding subunit 76A	-	Contributions welcome.
2.18932e-80	0.655486	0.687	0.446	2.00367e-76	0	tai	FBgn0041092	taiman	20190314	taiman (tai) encodes an ecdysone receptor co-activator related to mammalian steroid receptor coactivator (SRC) proteins. It contributes to border cell migration.
2.44966e-80	0.581148	0.795	0.552	2.24193e-76	0	unc-119	FBgn0025549	unc-119	-	Contributions welcome.
4.9123e-80	0.429728	0.975	0.825	4.49574e-76	0	fne	FBgn0086675	found in neurons	20190307	found in neurons (fne) encodes an RNA binding protein that works as a post-transcriptional regulator. It is present in the cytoplasm of all neurons. Lack of fne produces fusion of the mushroom body beta-lobes and altered male courtship behaviour.
8.46098e-79	0.619488	0.563	0.316	7.74349e-75	0	Pde6	FBgn0038237	Phosphodiesterase 6	-	Contributions welcome.
1.43916e-78	0.537761	0.757	0.481	1.31712e-74	0	Pdp1	FBgn0016694	PAR-domain protein 1	20190314	PAR-domain protein 1 (Pdp1) encodes a member of the PAR domain bZip family of sequence-specific transcription factors. it regulates gene expression in muscles and in circadian clock neurons.
7.31803e-78	0.47987	0.654	0.377	6.69746e-74	0	CG46301	FBgn0283651	-	-	Contributions welcome.
1.32157e-77	0.67305	0.505	0.276	1.2095e-73	0	GABA-B-R1	FBgn0260446	metabotropic GABA-B receptor subtype 1	20190711	metabotropic GABA-B receptor subtype 1 (GABA-B-R1) encodes a receptor involved in G protein-coupled receptor and gamma-aminobutyric acid signaling pathways.
1.51604e-77	0.821746	0.304	0.128	1.38748e-73	0	mtt	FBgn0050361	mangetout	-	Contributions welcome.
4.33879e-77	0.819111	0.34	0.149	3.97086e-73	0	CG32052	FBgn0044328	-	-	Contributions welcome.
2.03457e-76	0.693104	0.536	0.308	1.86204e-72	0	brp	FBgn0259246	bruchpilot	20190307	bruchpilot (brp) encodes a cytoskeletal protein critical for structural integrity of electron-dense projection (T-bar) at pre-active zones. It contributes to Ca[2+] channel clustering, size regulation of the synaptic vesicle readily releaseable pool and anesthesia-resistant memory formation.
1.62552e-75	0.673659	0.571	0.338	1.48768e-71	0	CG16711	FBgn0036032	-	-	Contributions welcome.
6.50463e-75	0.645947	0.618	0.376	5.95304e-71	0	CaMKII	FBgn0264607	Calcium/calmodulin-dependent protein kinase II	20190307	Calcium/calmodulin-dependent protein kinase II (CaMKII) encodes an abundant Ca[2+]-calmodulin-regulated serine/threonine protein kinase. In neurons it has a wide range of substrates in multiple subcellular compartments, regulating synaptic plasticity, excitability and cytoskeletal interactions.
9.91113e-75	0.762501	0.439	0.23	9.07067e-71	0	Pka-R2	FBgn0022382	Protein kinase, cAMP-dependent, regulatory subunit type 2	-	Contributions welcome.
1.19402e-74	0.700418	0.484	0.267	1.09277e-70	0	rdgB	FBgn0003218	retinal degeneration B	20190314	retinal degeneration B (rdgB) encodes a member of the Class IIA Phosphatidylinositol transfer protein (PITP) family. It supports multiple biochemical functions involving lipid transfer during G-protein coupled phospholipase C activation.
1.59261e-74	0.624395	0.644	0.396	1.45755e-70	0	Vha55	FBgn0005671	Vacuolar H[+]-ATPase 55kD subunit	-	Contributions welcome.
2.51194e-74	0.728539	0.449	0.238	2.29892e-70	0	nAChRbeta1	FBgn0000038	nicotinic Acetylcholine Receptor beta1	20180906	nicotinic Acetylcholine Receptor beta1 (nAChRbeta1) encodes a subunit of the nicotinic acetylcholine receptor, a pentameric neurotransmitter-gated ion channel.
7.98599e-74	0.736131	0.225	0.082	7.30878e-70	0	CG8745	FBgn0036381	-	-	Contributions welcome.
5.15942e-73	0.641073	0.636	0.401	4.7219e-69	0	Cp110	FBgn0031191	Centriolar coiled coil protein 110kDa	20190307	Centriolar coiled coil protein 110kDa (Cp110) encodes a centriolar protein that localizes to the distal end of both mother and daughter centrioles. It seems to prevent the centriole microtubules from extending beyond the distal end of the centriole. It interacts with the product of Cep97, another protein localized to the distal end of the centrioles.
3.23137e-72	0.595522	0.524	0.283	2.95735e-68	0	Pkc53E	FBgn0003091	Protein C kinase 53E	-	Contributions welcome.
1.88545e-71	0.446469	0.955	0.793	1.72557e-67	0	Tom7	FBgn0033357	Translocase of outer membrane 7	20190314	Translocase of outer membrane 7 (Tom7) encodes a putative mitochondrial protein that may act as a channel component of the TOM complex based on orthology with the human gene TOMM7.
4.712e-71	0.595592	0.49	0.259	4.31243e-67	0	sr	FBgn0003499	stripe	20190314	stripe (sr) encodes a transcription factor that induces the fate of tendon cells in the embryo as well as in the adult fly. It works upstream of tendon specific genes including Tsp, slow and Lrt.
1.57736e-70	0.709769	0.297	0.13	1.4436e-66	0	CG43778	FBgn0264308	-	-	Contributions welcome.
2.17724e-70	0.681729	0.368	0.179	1.99261e-66	0	numb	FBgn0002973	numb	20190314	numb (numb) encodes a membrane-associated inhibitor of Notch signaling. It controls neuroblast and sense organ precursor asymmetric division. It is asymmetrically localized during mitosis and segregates exclusively to one of two daughter cells.
4.17704e-70	0.524679	0.769	0.486	3.82282e-66	0	CG43222
4.47177e-70	0.688487	0.376	0.185	4.09256e-66	0	Tsp96F	FBgn0027865	Tetraspanin 96F	-	Contributions welcome.
5.52583e-70	0.588163	0.575	0.339	5.05724e-66	0	OtopLa	FBgn0259994	Otopetrin-like a	-	Contributions welcome.
1.02182e-69	0.549493	0.691	0.451	9.35169e-66	0	sdt	FBgn0261873	stardust	20190314	stardust (sdt) encodes membrane-associated guanylate kinase (MAGUK) protein involved in the maintenance of apico-basal cell polarity and the organization of zonula adherens.
2.1485e-69	0.544884	0.884	0.655	1.96631e-65	0	Ggamma30A	FBgn0267252	G protein subunit gamma at 30A	20190307	G protein subunit gamma at 30A (Ggamma30A) encodes the gamma subunit of a heterotrimeric G protein complex. It functions in rhodopsin-mediated signaling in photoreceptor cells. Post-translational farnesylation of the product of Ggamma30A facilitates membrane attachment of the visual Gbeta/gamma complex.
5.86024e-69	0.579317	0.695	0.459	5.36329e-65	0	unc-13	FBgn0025726	unc-13	20190919	unc-13 (unc-13) encodes a protein involved in synaptic vesicle exocytosis.
6.59772e-68	0.346062	0.91	0.657	6.03824e-64	0	fz2	FBgn0016797	frizzled 2	-	Contributions welcome.
9.85327e-68	0.913006	0.393	0.204	9.01771e-64	0	dpr17	FBgn0051361	defective proboscis extension response 17	-	Contributions welcome.
1.04149e-66	0.672086	0.471	0.266	9.53173e-63	0	Mid1	FBgn0053988	Mid1	-	Contributions welcome.
1.19356e-66	0.572151	0.68	0.433	1.09234e-62	0	bru3	FBgn0264001	bruno 3	20190919	bruno 3 (bru3) encodes an RNA binding protein that binds to the EDEN element and mediates maternal mRNA translational repression.
4.84173e-66	0.681632	0.417	0.219	4.43115e-62	0	GluClalpha	FBgn0024963	GluClalpha	-	Contributions welcome.
7.48704e-65	0.646802	0.412	0.215	6.85214e-61	0	CG5758	FBgn0032666	-	20190307	CG5758 encodes a predicted secreted protein with beta-Ig-H3/fasciclin domains. CG5758 overexpression causes lethality and wing adhesion defects.
9.86781e-65	0.72638	0.291	0.128	9.03102e-61	0	Calx	FBgn0013995	Na/Ca-exchange protein	20190912	Na/Ca-exchange protein (Calx) encodes a Na-Ca exchanger involved in phototransduction and response to endoplasmic reticulum stress.
1.00347e-64	0.631551	0.552	0.337	9.18378e-61	0	CG42450	FBgn0259927	-	-	Contributions welcome.
1.82675e-64	0.709954	0.4	0.21	1.67184e-60	0	eys	FBgn0031414	eyes shut	-	Contributions welcome.
4.97237e-64	0.669913	0.424	0.232	4.55071e-60	0	Pkc98E	FBgn0003093	Protein C kinase 98E	20180920	Protein C kinase 98E (Pkc98E) encodes a serine-threonine protein kinase activated by calcium, membrane translocation and lipids (such as diacylglycerol and phorbol ester). Pkc98E product controls cytoskeleton by negatively regulating the F-actin bundling protein encoded by sn.
4.42457e-62	0.841783	0.304	0.141	4.04937e-58	0	AstC-R2	FBgn0036789	Allatostatin C receptor 2	20190801	Allatostatin C receptor 2 (AstC-R2) encodes G-protein coupled receptor for the neuropeptide encoded by AstC.
6.53526e-62	0.550124	0.721	0.514	5.98107e-58	0	egh	FBgn0001404	egghead	-	Contributions welcome.
3.20144e-60	0.723692	0.225	0.091	2.92996e-56	0	mGluR	FBgn0019985	metabotropic Glutamate Receptor	-	Contributions welcome.
8.99836e-60	0.449191	0.622	0.386	8.2353e-56	0	7B2	FBgn0041707	7B2	20190321	7B2 (7B2) encodes a peptidase required for the zymogen conversion and secretion of the prohormone convertase 2 encoded by amon.
9.6505e-60	0.696617	0.283	0.132	8.83214e-56	0	Shab	FBgn0262593	Shaker cognate b	20190314	Shaker cognate b (Shab) encodes a member of the Sh family and the structural alpha subunit of a delayed rectifier K[+] channel (Kv2). The product of Shab channel functions to regulate excitability in neurons and muscles, and transmitter release.
2.57669e-59	0.623032	0.366	0.186	2.35819e-55	0	Dop2R	FBgn0053517	Dopamine 2-like receptor	20190307	Dopamine 2-like receptor (Dop2R) encodes a G protein-coupled receptor that is activated by dopamine. Postulated Dop2R-mediated functions include regulation of: aggression, cardiac function, feeding, levels of juvenile hormone and 20-hydroxyecdysone, lifespan, locomotor activity, nocturnal activity, olfactory associative learning, response to stress, sleep and sucrose acceptance.
1.05019e-58	0.705509	0.35	0.182	9.61134e-55	0	gprs	FBgn0024232	gprs	-	Contributions welcome.
1.37907e-58	0.377911	0.848	0.604	1.26213e-54	0	Msp300	FBgn0261836	Muscle-specific protein 300 kDa	20190314	Muscle-specific protein 300 kDa (Msp300) encodes a Nesprin-like protein that is required for proper positioning of muscle nuclei, mitochondria, and neuromuscular junction.
9.8979e-58	0.320612	0.974	0.863	9.05856e-54	0	sbb	FBgn0285917	scribbler	20190328	scribbler (sbb) encodes a transcriptional co-regulator that acts mainly as a co-repressor. It interacts physically and genetically with the product of Gug and is used by the repressor encoded by tll in early embryos. It regulates larval behavior, photoreceptor axon target choice, and functions downstream of Hedgehog signaling.
1.08403e-57	0.580186	0.506	0.304	9.92108e-54	0	CG42258	FBgn0259143	-	-	Contributions welcome.
1.20504e-56	0.608211	0.421	0.234	1.10285e-52	0	bol	FBgn0011206	boule	20190307	boule (bol) encodes a translational regulator required in spermatogenesis for entry into meiosis and spermatid differentiation. It has an additional role in mushroom body gamma neurons as a negative regulator of axon pruning.
2.83454e-56	0.755195	0.333	0.169	2.59417e-52	0	beat-Ic	FBgn0028644	beaten path Ic	20190912	beaten path Ic (beat-Ic) encodes a protein involved in axon guidance.
3.51744e-56	0.635376	0.507	0.319	3.21916e-52	0	DOR	FBgn0035542	Diabetes and obesity regulated	20190307	Diabetes and obesity regulated (DOR) encodes a transcriptional coactivator of ecdysone receptor signaling required during metamorphosis. It is antagonized by insulin signaling via the product of foxo in the fat body and forms part of a feed-forward mechanism whereby ecdysone potentiates its own signaling. The product of DOR also regulates autophagosome formation and protein degradation via ecdyso…
5.28128e-56	0.588299	0.52	0.319	4.83343e-52	0	EndoA	FBgn0038659	Endophilin A	20190307	Endophilin A (EndoA) encodes an essential protein for synaptic vesicle endocytosis. It recruits or stabilizes the product of Synj (required for vesicle uncoating) to endocytic membranes.
1.60158e-55	0.52558	0.663	0.455	1.46577e-51	0	CG4612	FBgn0035016	-	-	Contributions welcome.
7.93391e-55	0.619283	0.362	0.191	7.26112e-51	0	osp	FBgn0003016	outspread	20190314	outspread (osp) encodes a protein that contributes to embryonic crystal cell formation and the proper morphogenesis of the adult wing.
1.95305e-54	0.582027	0.435	0.25	1.78743e-50	0	CG3961	FBgn0036821	-	-	Contributions welcome.
2.83534e-54	0.458454	0.745	0.526	2.5949e-50	0	smog	FBgn0051660	smog	20190801	smog (smog) encodes a G-protein-coupled receptor with a key role in gastrulation. It contributes to cell intercalation and apical constriction via myosin II activation.
4.12434e-54	0.661645	0.301	0.148	3.77459e-50	0	CG42750	FBgn0261804	-	-	Contributions welcome.
7.46692e-54	0.432329	0.732	0.501	6.83373e-50	0	MESK2	FBgn0043070	Misexpression suppressor of KSR 2	-	Contributions welcome.
1.14989e-53	0.358821	0.824	0.587	1.05238e-49	0	CG17124	FBgn0032297	-	-	Contributions welcome.
1.37276e-53	0.583809	0.398	0.22	1.25635e-49	0	tun	FBgn0034046	tungus	-	Contributions welcome.
4.42063e-53	0.767651	0.219	0.092	4.04576e-49	0	TyrR	FBgn0038542	Tyramine receptor	20190314	Tyramine receptor (TyrR) encodes a Tyramine 2 class receptor. When heterologously expressed it shows a very high specificity for the release of intercellular calcium by tyramine.
5.99535e-53	0.570195	0.418	0.237	5.48694e-49	0	slo	FBgn0003429	slowpoke	20190314	slowpoke (slo) encodes the structural alpha subunit of a BK ('maxi K') calcium-activated potassium channel. It regulates neurotransmitter release at the synapse and maintain electrical excitability in neurons and muscle cells.
6.78602e-53	0.553333	0.47	0.281	6.21056e-49	0	tipE	FBgn0003710	temperature-induced paralytic E	-	Contributions welcome.
8.36557e-53	0.619295	0.311	0.156	7.65617e-49	0	gce	FBgn0261703	germ cell-expressed bHLH-PAS	20190307	germ cell-expressed bHLH-PAS (gce) encodes a bHLH-PAS domain transcription factor paralogous to the product of Met. It is a receptor for the sesquiterpenoid juvenile hormone.
1.21503e-52	0.363316	0.933	0.743	1.112e-48	0	His3.3B	FBgn0004828	Histone H3.3B	20190321	Histone H3.3B (His3.3B) encodes one of two single copy histone H3 variants. His3.3A and His3.3B transcription is not under control of the cell cycle. His3.3B has a long 3'-UTR (> 1500 nucleotides) and can be processed at different polyadenylation sites which are tissue-specific.
1.39795e-52	0.626693	0.255	0.117	1.2794e-48	0	CG10132	FBgn0032798	-	-	Contributions welcome.
2.75038e-52	0.387621	0.671	0.443	2.51715e-48	0	Mkp3	FBgn0036844	Mitogen-activated protein kinase phosphatase 3	20190314	Mitogen-activated protein kinase phosphatase 3 (Mkp3) encodes a member of the mitogen-activated protein kinase phosphatases that inactivate MAPKs. It dephosphorylates the phosphorylated active forms of the products of p38a and rl.
3.13609e-52	0.304264	0.912	0.665	2.87015e-48	0	CG30172	FBgn0050172	-	-	Contributions welcome.
4.24479e-52	0.558197	0.493	0.305	3.88483e-48	0	pan	FBgn0085432	pangolin	20190314	pangolin (pan) encodes an HMG-domain transcription factor that is a key component of the canonical Wingless signaling pathway. It toggles between acting as a transcriptional repressor (when bound to the product of gro) and activator (when bound to the product of arm) to promote cell fate specification.
8.82239e-52	0.43925	0.707	0.492	8.07425e-48	0	CG6770	FBgn0032400	-	-	Contributions welcome.
1.51151e-51	0.802897	0.354	0.188	1.38333e-47	0	beat-IIIc	FBgn0032629	beaten path IIIc	-	Contributions welcome.
1.78172e-51	0.672055	0.25	0.115	1.63063e-47	0	CG42594	FBgn0260971	-	-	Contributions welcome.
4.63157e-51	0.573001	0.481	0.298	4.23882e-47	0	Marf	FBgn0029870	Mitochondrial assembly regulatory factor	20190314	Mitochondrial assembly regulatory factor (Marf) encodes a dynamin-family GTPase that mediates outer mitochondrial membrane tethering and fusion. Marf loss causes mitochondrial fragmentation and endoplasmic reticular stress that evoke skeletal muscle, retinal and heart tube dysfunction.
6.67587e-51	0.472329	0.595	0.39	6.10976e-47	0	CG5151	FBgn0036576	-	-	Contributions welcome.
5.87204e-50	0.422151	0.738	0.507	5.37409e-46	0	PyK	FBgn0267385	Pyruvate kinase	20190926	Pyruvate kinase (PyK) encodes an enzyme involved in muscle development, glycolysis and glucose homeostasis.
8.79366e-50	0.572214	0.388	0.221	8.04795e-46	0	Syn	FBgn0004575	Synapsin	20190314	Synapsin (Syn) encodes a phosphoprotein associated with synaptic vesicles. It interacts with the endocytic scaffolding protein encoded by Dap160. Phosphorylation of synapsin at serine 6 is required for associative short-term learning/memory and short-term olfactory habituation. It is important for outgrowth of synaptic boutons at the larval neuromuscular junction.
1.43862e-49	0.870316	0.288	0.146	1.31662e-45	0	CG32982	FBgn0052982	-	-	Contributions welcome.
1.59167e-49	0.622013	0.233	0.107	1.4567e-45	0	Ca-alpha1D	FBgn0001991	Ca[2+]-channel protein alpha[[1]] subunit D	20190926	Ca[2+]-channel protein alpha[[1]] subunit D (Ca-alpha1D) encodes the pore-forming alpha subunit of an L-type voltage-gated Ca[2+] channel expressed in neurons. It mediates Ca[2+] influx, affecting action potential generation and muscle contraction.
3.03269e-49	0.577345	0.522	0.332	2.77552e-45	0	CG43737	FBgn0263994	-	-	Contributions welcome.
8.67887e-49	0.54621	0.364	0.199	7.9429e-45	0	pasha	FBgn0039861	partner of drosha	20190919	partner of drosha (pasha) encodes a protein involved in oogenesis and miRNA processing.
2.31435e-48	0.714805	0.296	0.149	2.11809e-44	0	salr	FBgn0000287	spalt-related	20190314	spalt-related (salr) encodes a zinc finger transcriptional repressor that, together with the product of salm, mediates most dpp functions during development of the central part of the wing. It is repressed by the product of Ubx during haltere development.
4.8782e-48	0.511143	0.503	0.316	4.46453e-44	0	Rdh	FBgn0064227	Red herring	-	Contributions welcome.
5.11813e-48	0.503392	0.417	0.241	4.68411e-44	0	TM4SF	FBgn0020372	Transmembrane 4 superfamily	-	Contributions welcome.
6.99601e-48	0.557084	0.656	0.465	6.40275e-44	0	cpo	FBgn0263995	couch potato	20190307	couch potato (cpo) is most strongly expressed in nuclei of the central and peripheral nervous systems and the ring gland, where its product may regulate gene transcription to control complex neurological and neuroendocrine functions. It is required for normal synaptic transmission, climate adaptation, olfaction, diapause and behavioral responses.
1.60101e-47	0.392455	0.642	0.432	1.46524e-43	0	Toll-7	FBgn0034476	Toll-7	20181018	Toll-7 (Toll-7) encodes a plasma membrane Toll receptor that binds to viral glycoproteins, leading to the activation of antiviral defenses including autophagy.
2.3586e-47	0.592672	0.358	0.199	2.15859e-43	0	Glut4EF	FBgn0267336	Glucose transporter 4 enhancer factor	20190307	Glucose transporter 4 enhancer factor (Glut4EF) encodes a transcription factor important for developmental patterning and morphogenesis events.
6.85332e-47	0.480604	0.722	0.549	6.27216e-43	0	Ggamma1	FBgn0004921	G protein gamma 1	20190307	G protein gamma 1 (Ggamma1) encodes a protein involved in the G-protein coupled receptor signaling pathway. Ggamma1-product regulates actomyosin dynamics and contributes to heart morphogenesis, asymmetric neuroblast division and convergent extension movements during gastrulation.
1.50098e-46	0.516998	0.536	0.35	1.37369e-42	0	cic	FBgn0262582	capicua	20190307	capicua (cic) encodes an HMG-box family transcriptional repressor that serves as a general sensor of RTK signaling. cic-dependent gene silencing is alleviated by phosphorylation mediated by the product of rl, which causes the translocation of the product of cic from the nucleus to the cytoplasm. It governs gene expression in diverse processes including cell proliferation and specification.
3.9253e-46	0.654762	0.268	0.134	3.59244e-42	0	kirre	FBgn0028369	kin of irre	20190314	kin of irre (kirre) encodes a transmembrane protein of the Ig superfamily that is involved in heterotypic interactions with the product of sns. Interactions with intracellular adaptors regulate cytoskeleton dynamics. Its biological roles include myoblast aggregation and fusion, nephrocyte diaphragm formation, and cell sorting in the eye and wing imaginal discs.
4.89085e-46	0.506448	0.534	0.343	4.4761e-42	0	CG31140	FBgn0051140	-	-	Contributions welcome.
1.73121e-45	0.52445	0.561	0.378	1.58441e-41	0	RhoGAPp190	FBgn0026375	Rho GTPase activating protein p190	20190801	Rho GTPase activating protein p190 (RhoGAPp190) encodes a Rho GTPase activating protein that binds the semaphorin receptor and regulates axonogenesis.
4.5427e-45	0.286048	0.458	0.275	4.15748e-41	0	CG2269	FBgn0033484	-	-	Contributions welcome.
4.4867e-44	0.476476	0.569	0.377	4.10623e-40	0	CG32264	FBgn0052264	-	-	Contributions welcome.
4.50494e-44	0.605287	0.26	0.129	4.12292e-40	0	Corin	FBgn0033192	Corin	-	Contributions welcome.
6.78705e-44	0.719385	0.176	0.073	6.21151e-40	0	DIP-kappa	FBgn0051814	Dpr-interacting protein kappa	-	Contributions welcome.
9.4998e-44	0.617462	0.356	0.208	8.69422e-40	0	CG15771	FBgn0029801	-	-	Contributions welcome.
3.74923e-43	0.3083	0.973	0.863	3.43129e-39	0	COX8	FBgn0263911	Cytochrome c oxidase subunit 8	-	Contributions welcome.
4.98572e-43	0.612154	0.266	0.138	4.56294e-39	0	Eip78C	FBgn0004865	Ecdysone-induced protein 78C	-	Contributions welcome.
8.32715e-43	0.509513	0.235	0.109	7.62101e-39	0	VAChT	FBgn0270928	Vesicular acetylcholine transporter	20190321	Vesicular acetylcholine transporter (VAChT) encodes a vesicular transport protein necessary for packaging the neurotransmitter acetylcholine into synaptic vesicles.
8.66001e-43	0.576039	0.268	0.135	7.92564e-39	0	Pgant9	FBgn0050463	Polypeptide N-Acetylgalactosaminyltransferase 9	-	Contributions welcome.
3.14489e-42	0.477737	0.446	0.28	2.8782e-38	0	Wdr62	FBgn0031374	WD repeat domain 62	20190919	WD repeat domain 62 (Wdr62) encodes a protein involved in mitosis regulation.
3.58717e-42	0.518225	0.366	0.211	3.28298e-38	0	Hk	FBgn0263220	Hyperkinetic	20190307	Hyperkinetic (Hk) encodes a beta-subunit of Sh K[+] channels and modulates its channel function. It is important in regulating action potentials in neurons and muscles, and transmitter release.
4.56814e-42	0.597721	0.442	0.275	4.18076e-38	0	dpr1	FBgn0040726	defective proboscis extension response 1	-	Contributions welcome.
7.50211e-42	0.439899	0.644	0.457	6.86593e-38	0	CG7646	FBgn0036926	-	-	Contributions welcome.
1.75309e-41	0.532846	0.24	0.117	1.60443e-37	0	CG31760	FBgn0051760	-	-	Contributions welcome.
3.84331e-41	0.782575	0.2	0.09	3.51739e-37	0	CCAP-R	FBgn0039396	Crustacean cardioactive peptide receptor	-	Contributions welcome.
5.12406e-41	0.411303	0.604	0.421	4.68954e-37	0	Prosap	FBgn0040752	Prosap	20190321	Prosap (Prosap) encodes a member of SH3 and multiple ankyrin repeat domain (SHANK) family of genes that encode synaptic scaffolding proteins. It regulates synaptic growth and development, including the structure of the neuromuscular junction and synapses of the calyx, and olfactory acuity.
3.48513e-40	0.513941	0.287	0.152	3.18959e-36	0	CG31324	FBgn0051324	-	-	Contributions welcome.
1.70775e-39	0.261797	0.965	0.832	1.56293e-35	0	shep	FBgn0052423	alan shepard	20190314	alan shepard (shep) encodes an evolutionarily conserved RNA/DNA binding protein that regulates alternative splicing and gypsy insulator activities. It regulates neural development during the embryonic and larval stages, and neuronal remodeling during metamorphosis.
2.07313e-39	0.65605	0.249	0.126	1.89733e-35	0	Gfrl	FBgn0262869	Glial cell line-derived neurotrophic family receptor-like	-	Contributions welcome.
2.11049e-39	0.569838	0.229	0.114	1.93152e-35	0	na	FBgn0002917	narrow abdomen	20190926	narrow abdomen (na) encodes an ion channel involved in circadian locomotor rhythms and touch perception.
3.88793e-39	0.492058	0.41	0.251	3.55823e-35	0	otk2	FBgn0267728	off-track2	20190321	off-track2 (otk2) encodes a single-pass transmembrane protein with extracellular Ig-like repeats that functions as a coreceptor for the product of Wnt2.
4.78973e-39	0.558336	0.508	0.346	4.38356e-35	0	CG17716
9.35503e-39	0.537023	0.318	0.183	8.56172e-35	0	Actbeta	FBgn0024913	Activin-beta	20190321	Activin-beta (Actbeta) encodes a ligand of the TGF beta superfamily. It signals through the type I receptor encoded by babo and the Smad family member encoded by Smox. Actbeta is expressed primarily in the central and peripheral nervous systems and its product regulates aspects of metabolism, insulin signaling, hemocyte development and body size.
1.06888e-38	0.520837	0.186	0.085	9.78238e-35	0	nrm	FBgn0262509	neuromusculin	20190926	neuromusculin (nrm) encodes a protein involved in synaptic target recognition.
2.46896e-38	0.407683	0.679	0.481	2.25959e-34	0	Appl	FBgn0000108	beta amyloid protein precursor-like	-	Contributions welcome.
1.22386e-37	0.498727	0.447	0.292	1.12007e-33	0	Paip2	FBgn0038100	polyA-binding protein interacting protein 2	-	Contributions welcome.
3.74864e-37	0.401536	0.53	0.357	3.43076e-33	0	tutl	FBgn0010473	turtle	20190314	turtle (tutl) encodes an Ig-superfamily transmembrane protein. Its roles include axonal tiling, dendrite self-avoidance, axonal pathfinding and coordinated motor control.
4.59692e-37	0.456755	0.488	0.323	4.2071e-33	0	Sxl	FBgn0264270	Sex lethal	20190314	Sex lethal (Sxl) encodes an RNA-binding protein, member of the RNA recognition motif (RRM) family. It is a master-feminizing switch contributing to all aspects of sexual dimorphism.
1.55567e-36	0.201905	0.373	0.218	1.42375e-32	0	hoe1	FBgn0041150	hoepel1	-	Contributions welcome.
1.56771e-36	0.51277	0.378	0.235	1.43477e-32	0	CG31635	FBgn0051635	-	-	Contributions welcome.
2.27709e-36	0.532387	0.31	0.179	2.084e-32	0	mmd	FBgn0259110	mind-meld	-	Contributions welcome.
3.186e-36	0.325149	0.879	0.721	2.91583e-32	0	rin	FBgn0015778	rasputin	20190926	rasputin (rin) encodes an RNA-binding protein that regulates gene expression. It is involved in eye development and the dorsal/ventral axis specification of the ovary.
3.19185e-36	0.276629	0.912	0.767	2.92118e-32	0	tna	FBgn0026160	tonalli	20181018	tonalli (tna) is an essential gene that encodes several isoforms, including Tna-A, which physically associates with subunits of the Brahma chromatin remodeling complex and is involved in transcriptional activation.
3.99128e-36	0.471699	0.499	0.341	3.65282e-32	0	Mnn1	FBgn0031885	Menin 1	20190314	Menin 1 (Mnn1) encodes a protein that regulates the response of several stresses including hypoxia, hyperosmolarity, heat shock, and oxidative stress. It is important during the mitotic G1 DNA damage checkpoint in a process mediated by the product of CHES-1-like.
4.92467e-36	0.407965	0.59	0.409	4.50706e-32	0	DIP1	FBgn0024807	DISCO Interacting Protein 1	20190919	DISCO Interacting Protein 1 (DIP1) encodes a protein that binds to double-stranded RNA and pre-miRNA. It is involved in the defense response to virus.
5.66427e-36	0.310847	0.517	0.333	5.18394e-32	0	Trim9	FBgn0051721	Tripartite motif containing 9	20190314	Tripartite motif containing 9 (Trim9) encodes a ring finger domain-containing E3 ubiquitin ligase that contributes to neurogenesis, axon guidance, eye development and regulation of locomotive behaviour.
8.62583e-36	0.475853	0.529	0.372	7.89436e-32	0	Rala	FBgn0015286	Ras-like protein A	20190801	Ras-like protein A (Rala) encodes a GTPase that regulates Notch, Jak/Stat and JNK signalling pathways.
2.46787e-35	0.45134	0.404	0.253	2.25859e-31	0	CG4467	FBgn0039064	-	-	Contributions welcome.
2.50004e-35	0.420833	0.501	0.336	2.28804e-31	0	Ubr1	FBgn0030809	Ubr1 ubiquitin ligase	-	Contributions welcome.
7.00688e-35	0.514252	0.199	0.096	6.4127e-31	0	SLO2	FBgn0261698	slowpoke 2	20190801	slowpoke 2 (SLO2) encodes a channel involved in potassium ion transmembrane transport.
8.0449e-35	0.491967	0.404	0.257	7.36269e-31	0	Pdk1	FBgn0020386	Phosphoinositide-dependent kinase 1	-	Contributions welcome.
1.02466e-34	0.273771	0.946	0.823	9.37768e-31	0	Hrb27C	FBgn0004838	Heterogeneous nuclear ribonucleoprotein at 27C	-	Contributions welcome.
1.21971e-34	0.445985	0.236	0.121	1.11628e-30	0	prim	FBgn0034103	primacord	-	Contributions welcome.
1.42681e-34	0.317261	0.88	0.706	1.30581e-30	0	Lk6	FBgn0017581	Lk6 kinase	20180920	Lk6 kinase (Lk6) encodes the single ortholog of MAPK signal integrating kinases, which are phosphorylated and activated by ERK. Lk6 product phosphorylates the protein encoded by eIF4E1 to influence translation initiation via formation of the eIF4F complex.
2.10089e-34	0.538805	0.351	0.212	1.92274e-30	0	CG45263	FBgn0266801	-	-	Contributions welcome.
1.75316e-33	0.41034	0.329	0.193	1.60449e-29	0	Nlg3	FBgn0083963	Neuroligin 3	20190314	Neuroligin 3 (Nlg3) encodes a synaptic adhesion molecule involved in synapse formation and synaptic transmission.
1.77257e-33	0.381645	0.636	0.461	1.62226e-29	0	dlg1	FBgn0001624	discs large 1	-	Contributions welcome.
3.69154e-33	0.377415	0.637	0.472	3.3785e-29	0	Sdc	FBgn0010415	Syndecan	20190314	Syndecan (Sdc) encodes a transmembrane heparan sulfate proteoglycan. It binds to the products of sli and robo1 to regulate axon guidance at the CNS midline, and it cooperates with the product of Lar to promote synapse growth at the larval neuromuscular junction.
4.47082e-33	0.381941	0.436	0.277	4.0917e-29	0	Syn1	FBgn0037130	Syntrophin-like 1	20190321	Syntrophin-like 1 (Syn1) encodes an adaptor protein associated with the Dystrophin glycoprotein complex that recruits different signaling components, including the product of Nos in neurons. Dystrophin-Syn1-neuronal Nos signaling via histone modifications regulates gene expression, including expression of miRNAs, and adapts cellular homeostasis, which is compromised under stress and dystrophic co…
6.81208e-33	0.387951	0.446	0.292	6.23441e-29	0	CG11155	FBgn0039927	-	-	Contributions welcome.
1.28301e-32	0.477249	0.21	0.106	1.17421e-28	0	side-III	FBgn0083949	sidestep III	-	Contributions welcome.
1.65078e-32	0.461451	0.471	0.327	1.5108e-28	0	bsk	FBgn0000229	basket	20190307	basket (bsk) encodes a serine/threonine-protein kinase, a key component of JNK pathway that phosphorylates the transcription factor encoded by Jra. Its roles include regulation of cell shape and stress response.
1.88085e-32	0.31673	0.743	0.542	1.72136e-28	0	Vha13	FBgn0283536	Vacuolar H[+] ATPase 13kD subunit	-	Contributions welcome.
2.2056e-32	0.411283	0.498	0.344	2.01857e-28	0	Pka-C1	FBgn0000273	Protein kinase, cAMP-dependent, catalytic subunit 1	20190314	Protein kinase, cAMP-dependent, catalytic subunit 1 (Pka-C1) encodes a serine/threonine kinase that contributes to axis specification, rhythmic behavior and synaptic transmission.
2.30401e-32	0.101405	0.79	0.543	2.10863e-28	0	nls-tdTomato
2.77328e-32	0.563093	0.247	0.135	2.53811e-28	0	CG9932	FBgn0262160	-	-	Contributions welcome.
3.10894e-32	0.508539	0.286	0.168	2.8453e-28	0	clu	FBgn0034087	clueless	20190307	clueless (clu) encodes a cytoplasmic ribonucleoprotein that is required for mitochondrial function. It functions in part with protein complexes at the outer mitochondrial membrane, such as the ribosome, the translocase complex TOM and the mitophagy proteins encoded by park and Pink1. Loss of clu causes mitochondrial oxidative damage, decreased ATP and lethality.
4.11142e-32	0.502116	0.288	0.168	3.76277e-28	0	CG14591	FBgn0033054	-	-	Contributions welcome.
5.20019e-32	0.438791	0.413	0.27	4.75922e-28	0	Socs36E	FBgn0041184	Suppressor of cytokine signaling at 36E	20190321	Suppressor of cytokine signaling at 36E (Socs36E) encodes a negative regulator of the JAK/STAT and EGFR pathways. It is a transcriptional target of the product of Stat92E that mediates lysosomal degradation following pathway stimulation and inhibits basal pathway activity.
5.50725e-32	0.479522	0.313	0.188	5.04024e-28	0	CG16779	FBgn0037698	-	-	Contributions welcome.
7.30883e-32	0.52958	0.222	0.118	6.68904e-28	0	5-HT1B	FBgn0263116	5-hydroxytryptamine (serotonin) receptor 1B	20190926	5-hydroxytryptamine (serotonin) receptor 1B (5-HT1B) encodes a 5-hydroxytryptamine (serotonin) GPCR that belongs to the Class A GPCR family. They bind and transmit the signal from the neurotransmitter 5-HT (serotonin). The family can be subdivided into several subclasses based on pharmacology, signal transduction and structure. There are 5 genes encoding serotonin receptors in the Drosophila mela…
8.21384e-32	0.255946	0.938	0.824	7.5173e-28	0	bel	FBgn0263231	belle	20190516	belle (bel) encodes a DEAD-box RNA helicase that functions both as positive and negative translation regulator. It is essential for embryo viability and fertility, and is required for the maintenance of male germ-line stem cells.
1.08704e-31	0.437279	0.445	0.3	9.94855e-28	0	Lar	FBgn0000464	Leukocyte-antigen-related-like	20190314	Leukocyte-antigen-related-like (Lar) encodes a transmembrane receptor tyrosine phosphatase with a extracellular domain that binds to the product of Sdc. It regulates signaling through the product of Abl. While the product of Lar has many functions, it is best known for its roles in embryonic motor axon guidance and in target recognition by axons of R7 photoreceptors.
2.45843e-31	0.476749	0.401	0.264	2.24996e-27	0	CanA-14F	FBgn0267912	Calcineurin A at 14F	-	Contributions welcome.
6.4422e-31	0.391238	0.393	0.25	5.8959e-27	0	igl	FBgn0013467	igloo	20190919	igloo (igl) encodes a calmodulin binding protein.
6.85671e-31	0.536425	0.201	0.101	6.27526e-27	0	CG34155	FBgn0083991	-	-	Contributions welcome.
8.80521e-31	0.331424	0.531	0.369	8.05853e-27	0	flw	FBgn0000711	flapwing	-	Contributions welcome.
1.60512e-30	0.456227	0.325	0.2	1.46901e-26	0	Nckx30C	FBgn0028704	Nckx30C	-	Contributions welcome.
3.46357e-30	0.241825	0.667	0.463	3.16985e-26	0	Pgk	FBgn0250906	Phosphoglycerate kinase	20190926	Phosphoglycerate kinase (Pgk) encodes an enzyme involved in myoblast fusion.
5.44155e-30	0.429027	0.51	0.363	4.9801e-26	0	Gprk2	FBgn0261988	G protein-coupled receptor kinase 2	20190307	G protein-coupled receptor kinase 2 (Gprk2) encodes a member of a family of serine/threonine kinases that modulate G-protein coupled receptors. It is required for female fertility, normal egg shape, and normal egg cAMP levels. It is also implicated in Hedgehog signaling and olfactory rhythmicity.
7.46056e-30	0.344512	0.661	0.502	6.8279e-26	0	CG32767	FBgn0052767	-	-	Contributions welcome.
8.40958e-30	0.489919	0.324	0.201	7.69645e-26	0	CG42337	FBgn0259239	-	-	Contributions welcome.
1.3624e-29	0.488241	0.262	0.149	1.24686e-25	0	olf413	FBgn0037153	olf413	-	Contributions welcome.
1.58212e-29	0.403408	0.335	0.205	1.44795e-25	0	Pvf3	FBgn0085407	PDGF- and VEGF-related factor 3	20190228	PDGF- and VEGF-related factor 3 (Pvf3) encodes a ligand for the receptor tyrosine kinase encoded by Pvr. It has roles in embryonic plasmatocyte survival and migration, and in the proliferation of adult midgut intestinal stem cells.
3.59722e-29	0.402599	0.371	0.24	3.29218e-25	0	cac	FBgn0263111	cacophony	20190307	cacophony (cac) encodes the primary structural subunit of a voltage-gated calcium channel, which is located at presynaptic active zones. It functions in evoked neurotransmitter release at neuromuscular synapses. It contributes to male courtship behavior and a wide range of neurophysiological processes.
3.80502e-29	0.62716	0.645	0.516	3.48236e-25	0	CG14989	FBgn0035495	-	-	Contributions welcome.
5.01998e-29	0.420037	0.369	0.239	4.59428e-25	0	RhoGAP100F	FBgn0039883	Rho GTPase activating protein at 100F	-	Contributions welcome.
6.373e-29	0.469351	0.365	0.239	5.83257e-25	0	rdx	FBgn0264493	roadkill	20190314	roadkill (rdx) encodes a protein that functions as a substrate recognition component of Cul3-based E3 ubiquitin ligase complexes. It regulates the Hedgehog signaling pathway by promoting the degradation of the transcription factor encoded by ci.
7.32886e-29	0.415578	0.27	0.156	6.70737e-25	0	FucTA	FBgn0036485	alpha1,3-fucosyltransferase A	20190307	alpha1,3-fucosyltransferase A (FucTA) encodes a Golgi fucosyltransferase that transfers fucose in alpha1,3-linkage to core N-acetylglucosamine residues of N-linked oligosaccharides. It is required for the synthesis of the anti-horseradish peroxidase epitope.
8.7365e-29	0.376781	0.384	0.245	7.99564e-25	0	lncRNA:CR42651
2.16923e-28	0.338769	0.726	0.559	1.98528e-24	0	scrt	FBgn0004880	scratch	20190711	scratch (scrt) encodes a zinc finger C2H2 transcription factor involved in the negative regulation of genes promoting non-neuronal cell fates.
5.42253e-28	0.505308	0.255	0.151	4.9627e-24	0	Khc-73	FBgn0019968	Kinesin heavy chain 73	20181004	Kinesin heavy chain 73 (Khc-73) encodes a member of the Kinesin-3 family of microtubule-based transport motors. It facilitates endosomal transport during interphase and modulates cortical polarity during asymmetric neuroblast cell division.
5.45569e-28	0.434335	0.35	0.226	4.99305e-24	0	CG42260	FBgn0259145	-	20190307	CG42260 encodes a protein predicted to form the beta subunit of a cyclic nucleotide-gated ion channel. It could form a functional channel as a heterodimer with either the products of CngA or Cngl.
8.06391e-28	0.419983	0.337	0.214	7.38009e-24	0	Vha68-1	FBgn0265262	Vacuolar H[+] ATPase 68kD subunit 1	-	Contributions welcome.
9.31909e-28	0.498963	0.262	0.151	8.52883e-24	0	Hsp67Bc	FBgn0001229	Heat shock gene 67Bc	20180913	Heat shock gene 67Bc (Hsp67Bc) encodes a small heat shock protein (hsp) that binds to the product encoded by stv to regulate protein lipidation. The product of Hsp67Bc also induces the phosphorylation of eIF2alpha protein and stimulates autophagy, thereby facilitating the clearance of misfolded proteins. Hsp67Bc expression can be regulated by the product of pcm.
1.564e-27	0.41972	0.276	0.165	1.43138e-23	0	Drak	FBgn0052666	Death-associated protein kinase related	20190307	Death-associated protein kinase related (Drak) encodes a protein serine/threonine kinase belonging to the Death-associated protein kinase family. It promotes phosphorylation of the product of sqh at sites known to stimulate actomyosin contractility. Its main characterized function is to shape epithelial tissues during development.
3.06371e-27	0.302334	0.64	0.473	2.80391e-23	0	alpha-Cat	FBgn0010215	alpha Catenin	-	Contributions welcome.
3.36797e-27	0.449694	0.254	0.148	3.08236e-23	0	CG44837	FBgn0266100	-	-	Contributions welcome.
3.4218e-27	0.455037	0.339	0.222	3.13163e-23	0	AP-1gamma	FBgn0030089	Adaptor Protein complex 1, gamma subunit	20190711	Adaptor Protein complex 1, gamma subunit (AP-1gamma) encodes a clathrin adaptor involved in vesicle trafficking.
4.60953e-27	0.382363	0.269	0.159	4.21864e-23	0	amon	FBgn0023179	amontillado	20180920	amontillado (amon) encodes a member of the Prohormone Convertase (PC) family of proteolytic enzymes. PCs generally recognize conserved basic amino acid sequences within protein precursors to direct catalysis of specific cleavage. amon product directly cleaves sli protein and may also target the propeptide encoded by Akh. It is also required for the production of bioactive neuropeptide hormones (e…
1.09277e-26	0.492546	0.251	0.147	1.0001e-22	0	side	FBgn0016061	sidestep	20190314	sidestep (side) encodes a transmembrane protein of the immunoglobulin superfamily that is expressed in a defined spatiotemporal pattern in glial cells, sensory neurons and muscles. It functions as an attractive guidance cue to guide motor axons to their target regions.
1.28493e-26	0.474128	0.288	0.178	1.17596e-22	0	KrT95D	FBgn0020647	Krueppel target at 95D	-	Contributions welcome.
1.39629e-26	0.409838	0.254	0.147	1.27789e-22	0	cmpy	FBgn0037015	crimpy	-	Contributions welcome.
1.41654e-26	0.23364	0.789	0.596	1.29642e-22	0	Vha16-1	FBgn0262736	Vacuolar H[+] ATPase 16kD subunit 1	20190926	Vacuolar H[+] ATPase 16kD subunit 1 (Vha16-1) encodes the proteolipid component of V-ATPase, which is a multi-functional channel protein. It contributes to vesicle-membrane fusion, hydrophilic molecule transport and intercellular communication.
2.0035e-26	0.446128	0.259	0.15	1.83361e-22	0	CG9650	FBgn0029939	-	-	Contributions welcome.
2.5239e-26	0.305542	0.693	0.535	2.30987e-22	0	PAN3	FBgn0035397	Poly(A) specific ribonuclease subunit PAN3	-	Contributions welcome.
2.91601e-26	0.277368	0.386	0.249	2.66873e-22	0	Hr38	FBgn0014859	Hormone receptor-like in 38	20190307	Hormone receptor-like in 38 (Hr38) encodes a protein that can heterodimerize with the U adult cuticle and for the proper uptake and storage of glycogen in larvae.
4.00491e-26	0.366118	0.427	0.29	3.66529e-22	0	CadN	FBgn0015609	Cadherin-N	-	Contributions welcome.
5.60668e-26	0.319082	0.443	0.301	5.13123e-22	0	CG31030	FBgn0051030	-	-	Contributions welcome.
9.48214e-26	0.433068	0.308	0.193	8.67806e-22	0	SKIP	FBgn0051163	Shal K[+] channel interacting protein	-	Contributions welcome.
1.19768e-25	0.310268	0.833	0.692	1.09612e-21	0	ND-MWFE	FBgn0085468	NADH dehydrogenase (ubiquinone) MWFE subunit	-	Contributions welcome.
1.29497e-25	0.231601	0.596	0.415	1.18515e-21	0	CG7781	FBgn0032021	-	-	Contributions welcome.
1.46328e-25	0.245468	0.921	0.792	1.33919e-21	0	Neb-cGP	FBgn0083167	Neb-cGP	-	Contributions welcome.
4.19285e-25	0.290367	0.693	0.522	3.8373e-21	0	Hsc70Cb	FBgn0026418	Hsc70Cb	20190307	Hsc70Cb (Hsc70Cb) encodes an HSP110 family protein that interacts physically with the product of DnaJ-1 as a chaperone of misfolded proteins. It functions together with the product of DnaJ-1 to prevent the toxicity of aggregation-prone proteins.
5.19136e-25	0.35761	0.33	0.211	4.75113e-21	0	CG4587
7.59127e-25	0.40126	0.353	0.236	6.94753e-21	0	mtgo	FBgn0259735	miles to go	-	Contributions welcome.
1.01052e-24	0.392006	0.391	0.266	9.24825e-21	0	CG6700	FBgn0032305	-	-	Contributions welcome.
3.78112e-24	0.412271	0.274	0.172	3.46048e-20	0	Snap24	FBgn0266720	Synaptosomal-associated protein 24kDa	-	Contributions welcome.
5.31951e-24	0.389478	0.335	0.218	4.86842e-20	0	kek1	FBgn0015399	kekkon 1	20190314	kekkon 1 (kek1) encodes a transmembrane protein that acts in a negative feedback loop to modulate the activity of the product of Egfr in a number of tissues, including follicle cells and imaginal discs. It also plays a role in axonal outgrowth in the central nervous system.
1.8559e-23	0.434776	0.284	0.182	1.69852e-19	0	csw	FBgn0000382	corkscrew	20180906	corkscrew (csw) encodes a non receptor tyrosine phosphatase acting downstream of receptor tyrosine kinases (RTKs) such as Egfr, tor and FGF RTKs. The product of csw contributes to growth regulation, cell survival and developmental patterning.
1.94685e-23	0.332719	0.483	0.348	1.78175e-19	0	Vha36-1	FBgn0022097	Vacuolar H[+] ATPase 36kD subunit 1	-	Contributions welcome.
3.05996e-23	0.214829	0.937	0.802	2.80048e-19	0	sesB	FBgn0003360	stress-sensitive B	-	Contributions welcome.
3.93049e-23	0.243856	0.862	0.705	3.59719e-19	0	ND-MLRQ	FBgn0052230	NADH dehydrogenase (ubiquinone) MLRQ subunit	-	Contributions welcome.
8.66832e-23	0.367568	0.41	0.291	7.93325e-19	0	sgg	FBgn0003371	shaggy	20190314	shaggy (sgg) encodes a glycogen synthase kinase 3, and a key component of the beta-catenin destruction complex. It functions in the canonical Wnt cascade.
9.82689e-23	0.287013	0.298	0.186	8.99357e-19	0	Stacl	FBgn0263980	Stac-like	-	Contributions welcome.
2.59012e-22	0.367808	0.322	0.212	2.37048e-18	0	Gdap2	FBgn0042135	Gdap2	-	Contributions welcome.
8.15986e-22	0.383393	0.668	0.56	7.4679e-18	0	lncRNA:roX1
1.0617e-21	0.216393	0.923	0.793	9.71669e-18	0	UQCR-Q	FBgn0036728	Ubiquinol-cytochrome c reductase ubiquinone-binding protein	-	Contributions welcome.
1.08118e-21	0.255959	0.731	0.592	9.895e-18	0	Tlk	FBgn0283657	Tousled-like kinase	20190314	Tousled-like kinase (Tlk) encodes a serine/threonine kinase that acts in a cell cycle-dependent manner. It contributes to cell morphogenesis, cell migration and cell death through interactions with chromatin components.
1.39097e-21	0.39746	0.336	0.229	1.27301e-17	0	CG3662	FBgn0031285	-	-	Contributions welcome.
1.70823e-21	0.340984	0.415	0.294	1.56337e-17	0	eIF4EHP	FBgn0053100	eukaryotic translation initiation factor 4E homologous protein	20190307	eukaryotic translation initiation factor 4E homologous protein (eIF4EHP) encodes a protein that binds the 7-methyl-guanosine cap structure of mRNA and functions as a negative regulator of translation. The product of eIF4EHP contributes to embryonic patterning by negatively regulating translation of the products of cad and hb, and is also implicated in regulating ecdysone biosynthesis.
1.81858e-21	0.297333	0.609	0.47	1.66436e-17	0	AGO1	FBgn0262739	Argonaute-1	20190307	Argonaute-1 (AGO1) encodes an Argonaute/Piwi family protein, which interacts with microRNAs to form miRNA-induced silencing complexes (miRISCs). miRISCs are guided to target and repress mRNAs either by transcript destabilisation, translational inhibition, or both.
4.93834e-21	0.484764	0.364	0.252	4.51956e-17	0	Abd-B	FBgn0000015	Abdominal B	20190307	Abdominal B (Abd-B) is one of the three hox genes of the bithorax complex. The product of Abd-B specifies the identity of the posterior abdominal segments, the external genitalia and the gonads. It is also involved in regulating the post-mating-response.
6.27164e-21	0.25124	0.716	0.568	5.73981e-17	0	Usp7	FBgn0030366	Ubiquitin-specific protease 7	-	Contributions welcome.
7.69745e-21	0.287519	0.624	0.49	7.04471e-17	0	CG34200	FBgn0085229	-	-	Contributions welcome.
7.90018e-21	0.339888	0.446	0.328	7.23024e-17	0	Pat1	FBgn0029878	Protein interacting with APP tail-1	20190314	Protein interacting with APP tail-1 (Pat1) encodes a protein required for the product of Khc to transport cargo and to maximize its motility. In oocytes the products of Pat1 and Klc act in a redundant manner.
1.86858e-20	0.254979	0.841	0.717	1.71013e-16	0	Vap33	FBgn0029687	VAMP-associated protein 33kDa	20190321	VAMP-associated protein 33kDa (Vap33) encodes a protein that plays a conserved role in synaptic homeostasis. It controls a number of processes which depend on phosphoinositide levels, such as synaptic growth and axonal transport. It binds to the product of Sac1 to maintain normal levels of phosphoinositides and to the product of Dscam1 to affect its localization within axonal projections.
2.36393e-20	0.322893	0.403	0.286	2.16347e-16	0	mam	FBgn0002643	mastermind	20190314	mastermind (mam) encodes a transcriptional coactivator that functions in the Notch signaling pathway. It regulates gene expression by interacting with the intracellular domain of the product of N, which is produced upon receptor activation.
7.09116e-20	0.264096	0.575	0.438	6.48983e-16	0	ND-B14	FBgn0033570	NADH dehydrogenase (ubiquinone) B14 subunit	-	Contributions welcome.
7.28743e-20	0.229853	0.673	0.539	6.66946e-16	0	Trf2	FBgn0261793	TATA box binding protein-related factor 2	20190801	TATA box binding protein-related factor 2 (Trf2) encodes a core promoter recognition factor that mediates gene transcription. It contributes to spiracle morphogenesis, pupal development and salivary gland cell death.
1.23475e-19	0.313345	0.342	0.233	1.13005e-15	0	Sidpn	FBgn0032741	similar to Deadpan	-	Contributions welcome.
7.61385e-19	0.277958	0.421	0.306	6.9682e-15	0	CG32369	FBgn0052369	-	-	Contributions welcome.
1.78752e-18	0.332818	0.471	0.358	1.63594e-14	0	Chchd2	FBgn0260747	Coiled-coil-helix-coiled-coil-helix domain containing 2	-	Contributions welcome.
2.05358e-18	0.268975	0.313	0.213	1.87943e-14	0	sky	FBgn0032901	skywalker	20190314	skywalker (sky) encodes a RabGAP that genetically interacts with and activates GTPase activity of the product of Rab35 through an unconventional mechanism. It restricts the ability of synaptic vesicles to fuse into a synaptic endosomal compartment, thereby limiting synaptic vesicle associated protein sorting at synaptic endosomes. In line with this function, sky also genetically interacts with co…
3.49552e-18	0.294338	0.378	0.272	3.1991e-14	0	crc	FBgn0000370	cryptocephal	20190307	cryptocephal (crc) encodes a protein that belongs to a member of the CREB/ATF family of basic-leucine zipper transcription factors. It serves as an coactivator of the product EcR of to promote expression the molting peptide hormone encoded by ETH. It also acts as an unfolded protein response transcription factor to regulate glycolytic genes in response to ER stress.
3.86083e-18	0.270181	0.4	0.288	3.53343e-14	0	hrg	FBgn0015949	hiiragi	20180920	hiiragi (hrg) encodes the canonical poly(A) polymerase required for the nuclear poly(A) tail synthesis at the mRNA 3'-end. hrg product is also involved in cytoplasmic polyadenylation of specific mRNAs during early to mid-oogenesis, through its interaction with the CPEB (cytoplasmic polyadenylation element binding) protein encoded by orb.
5.05281e-18	0.221625	0.625	0.498	4.62433e-14	0	lbk	FBgn0034083	lambik	-	Contributions welcome.
5.38658e-18	0.162194	0.443	0.318	4.9298e-14	0	Con	FBgn0005775	Connectin	20190307	Connectin (Con) encodes a transmembrane homophilic cell adhesion protein involved in axon guidance and target recognition.
5.59608e-18	0.216515	0.323	0.214	5.12153e-14	0	mirr	FBgn0014343	mirror	20190314	mirror (mirr) encodes an iroquois homeobox transcription factor involved in dorso-ventral axis formation during oogenesis and eye formation. It also contributes to embryonic segmentation, peripheral nervous system development and growth regulation.
7.62951e-18	0.220901	0.707	0.572	6.98253e-14	0	Smr	FBgn0265523	Smrter	-	Contributions welcome.
1.33596e-17	0.232793	0.495	0.371	1.22267e-13	0	Vha14-1	FBgn0262512	Vacuolar H[+] ATPase 14kD subunit 1	-	Contributions welcome.
1.46621e-17	0.164513	0.926	0.808	1.34188e-13	0	ATPsynF	FBgn0035032	ATP synthase, subunit F	-	Contributions welcome.
1.78143e-17	0.172718	0.498	0.372	1.63037e-13	0	klg	FBgn0017590	klingon	20190912	klingon (klg) encodes a homophilic cell adhesion molecule that is regulated by Notch signalling. It is involved in long term memory formation and photoreceptor cell commitment.
4.6466e-17	0.267145	0.512	0.394	4.25257e-13	0	CG44242	FBgn0265177	-	-	Contributions welcome.
5.31128e-17	0.291309	0.442	0.334	4.86088e-13	0	mRpL34	FBgn0083983	mitochondrial ribosomal protein L34	-	Contributions welcome.
5.34447e-17	0.396716	0.561	0.438	4.89126e-13	0	Wnt4	FBgn0010453	Wnt oncogene analog 4	-	Contributions welcome.
6.29469e-17	0.190751	0.812	0.682	5.7609e-13	0	Pits	FBgn0030400	Protein interacting with Ttk69 and Sin3A	-	Contributions welcome.
6.05222e-16	0.261029	0.649	0.531	5.53899e-12	0	eff	FBgn0011217	effete	20190307	effete (eff) encodes a conserved class I E2 ubiquitin-conjugating enzyme that contributes to the protein ubiquitination and degradation pathway. The roles of the product of eff include female germline stem cell maintenance, eye development, apoptosis regulation and chromatin organization.
4.06046e-15	0.212876	0.509	0.394	3.71613e-11	0	tou	FBgn0033636	toutatis	20190801	toutatis (tou) encodes a transcription factor that activates proneural expression via positive regulation of the product of pnr. It is involved in chromatin remodeling and nervous system development.
7.2295e-15	0.254093	0.427	0.323	6.61644e-11	0	slgA	FBgn0003423	sluggish A	-	Contributions welcome.
8.32124e-15	0.242523	0.461	0.352	7.6156e-11	0	CG43736	FBgn0263993	-	-	Contributions welcome.
2.21177e-14	0.19719	0.485	0.369	2.02421e-10	0	Pgi	FBgn0003074	Phosphoglucose isomerase	20190912	Phosphoglucose isomerase (Pgi) encodes an enzyme involved in glucose homeostasis.
3.15624e-14	0.181501	0.852	0.714	2.88859e-10	0	roh	FBgn0250838	reduction of Rh1	-	Contributions welcome.
4.19004e-14	0.144652	0.512	0.383	3.83473e-10	0	CG12605	FBgn0035481	-	-	Contributions welcome.
1.48795e-13	0.170665	0.468	0.357	1.36177e-09	0	inaE	FBgn0261244	inactivation no afterpotential E	20190307	inactivation no afterpotential E (inaE) encodes a diacylglycerol lipase involved in phototransduction and response to oxidative stress.
1.79957e-13	0.17708	0.665	0.55	1.64697e-09	0	CG14464	FBgn0033000	-	-	Contributions welcome.
2.52865e-13	0.210433	0.665	0.538	2.31422e-09	0	ND-B12	FBgn0034645	NADH dehydrogenase (ubiquinone) B12 subunit	-	Contributions welcome.
2.66336e-13	0.154895	0.923	0.812	2.4375e-09	0	COX7C	FBgn0040773	Cytochrome c oxidase subunit 7C	20190919	Cytochrome c oxidase subunit 7C (COX7C) encodes a negative regulator of neuroblast proliferation.
1.04473e-12	0.320905	0.561	0.453	9.56134e-09	0	vvl	FBgn0086680	ventral veins lacking	20190321	ventral veins lacking (vvl) encodes a transcription factor that acts together with other transcription factors in a context-dependent manner. Roles for this transcription factor include specification of cell fates, patterning and immune defense.
1.79503e-12	0.128907	0.891	0.747	1.64282e-08	0	levy	FBgn0034877	levy	-	Contributions welcome.
8.01506e-12	0.204738	0.586	0.478	7.33538e-08	0	CG9034	FBgn0040931	-	-	Contributions welcome.
1.97558e-11	0.155707	0.489	0.382	1.80805e-07	0	Paf-AHalpha	FBgn0025809	Platelet-activating factor acetylhydrolase alpha	-	Contributions welcome.
3.06246e-11	0.141276	0.828	0.727	2.80276e-07	0	CG45050	FBgn0266410	-	-	Contributions welcome.
3.48751e-11	0.181668	0.629	0.512	3.19177e-07	0	CG9705	FBgn0036661	-	-	Contributions welcome.
3.71305e-11	0.157698	0.574	0.47	3.39818e-07	0	E2f1	FBgn0011766	E2F transcription factor 1	-	Contributions welcome.
1.0277e-09	0.137816	0.606	0.496	9.40554e-06	0	Sema1a	FBgn0011259	Semaphorin 1a	20190314	Semaphorin 1a (Sema1a) encodes a transmembrane protein belonging to the semaphorin protein family. It is a repulsive axon guidance cue, signaling through direct interactions with the receptor encoded by PlexA, and also functions as a receptor to regulate dendrite targeting and axon guidance. Secreted semaphorins encoded by Sema2a and Sema2b can act as the product of Sema1a ligands.
2.44351e-09	0.14017	0.526	0.426	2.2363e-05	0	Gdi	FBgn0004868	GDP dissociation inhibitor	20190919	GDP dissociation inhibitor (Gdi) encodes a GDP-dissociation inhibitor.
3.2107e-09	0.152486	0.841	0.727	2.93844e-05	0	UQCR-11	FBgn0260008	Ubiquinol-cytochrome c reductase 11 kDa subunit	-	Contributions welcome.
4.68252e-09	0.142776	0.787	0.678	4.28544e-05	0	sun	FBgn0014391	stunted	-	Contributions welcome.
1.87456e-08	0.119405	0.619	0.507	0.00017156	0	ATPsynB	FBgn0019644	ATP synthase, subunit B	20180920	ATP synthase, subunit B (ATPsynB) encodes a protein proposed to act in ATP synthesis and phagocytosis. Ubiquitous knockdown of ATPsynB results in larval growth defects, while knockdown in testes causes male infertility.
3.41332e-08	0.103469	0.811	0.682	0.000312387	0	UQCR-14	FBgn0030733	Ubiquinol-cytochrome c reductase 14 kDa subunit	-	Contributions welcome.
1.76083e-06	0.110165	0.707	0.596	0.0161152	0	ATPsynbeta	FBgn0010217	ATP synthase, beta subunit	-	Contributions welcome.

## Sheet: Immat N
p_val	avg_log2FC	pct.1	pct.2	p_val_adj	cluster	gene	FBgn_ID	GeneName	datestamp	gene_snapshot_text
0	1.99271	0.98	0.505	0	1	Hsp26	FBgn0001225	Heat shock protein 26	20190912	Heat shock protein 26 (Hsp26) encodes a protein involved in protein folding. It contributes to lifespan determination and the response to cold and heat.
0	1.93346	0.734	0.201	0	1	Hsp68	FBgn0001230	Heat shock protein 68	20190801	Heat shock protein 68 (Hsp68) encodes a protein involved in lifespan determination and response to heat shock and starvation.
0	1.77713	0.994	0.663	0	1	Hsp27	FBgn0001226	Heat shock protein 27	20190307	Heat shock protein 27 (Hsp27) encodes a member of the ATP-independent, small heat shock protein family. It contributes to regulation of eye morphology, polyglutamine toxicity, lifespan and starvation tolerance.
0	1.72911	0.978	0.655	0	1	lncRNA:noe
0	1.66797	0.999	0.621	0	1	hdc	FBgn0010113	headcase	20190307	headcase (hdc) encodes two proteins by translational readthrough of a single mRNA. It is an esg target in the trachea and presumably also in imaginal tissues. The readthrough product is necessary for hdc function in the trachea.
0	1.64091	0.823	0.368	0	1	CG46301	FBgn0283651	-	-	Contributions welcome.
0	1.49191	0.758	0.239	0	1	Syp	FBgn0038826	Syncrip	20181108	Syncrip (Syp) encodes an RNA-binding protein that regulates the localization and translation of mRNAs involved in multiple processes. It is required for synapse morphology and synaptic transmission at the neuromuscular junction as well as being involved in oocyte axis specification and control of neuronal cell fates in the mushroom body.
0	1.32098	0.993	0.738	0	1	cib	FBgn0026084	ciboulot	20190912	ciboulot (cib) encodes an actin binding protein involved in brain development and the remodeling of the larval central nervous system.
3.36805e-304	1.63953	0.581	0.167	3.08244e-300	1	tnc	FBgn0039257	tenectin	-	Contributions welcome.
1.56972e-300	1.03157	0.992	0.859	1.43661e-296	1	Imp	FBgn0285926	IGF-II mRNA-binding protein	20190307	IGF-II mRNA-binding protein (Imp) encodes a protein that regulates the stability, translation and/or transport of its associated mRNAs, a large number of them encoding F-actin regulators. It is an essential protein required for neural and germline stem cell maturation, neuronal remodeling, as well as the expression modulation of asymmetrically localized maternal mRNAs.
9.13693e-297	1.23402	0.964	0.656	8.36212e-293	1	fz2	FBgn0016797	frizzled 2	-	Contributions welcome.
3.57902e-278	1.4078	0.859	0.462	3.27552e-274	1	Hsp23	FBgn0001224	Heat shock protein 23	20190912	Heat shock protein 23 (Hsp23) encodes a protein involved in protein folding. It contributes to the response to cold, heat and hypoxia.
1.80254e-225	1.29159	0.714	0.314	1.64968e-221	1	Dg	FBgn0034072	Dystroglycan	20190307	Dystroglycan (Dg) encodes a major non-integrin extracellular matrix (ECM) receptor that connects the ECM to the actin cytoskeleton. It regulates animal survival and temperature preference, muscle integrity, myotendinous and neuromuscular junction formation and function, nervous system development, axon pathfinding, rhabdomere differentiation, neuronal stem cell division and epithelial polarity.
6.61273e-212	1.34738	0.746	0.382	6.05197e-208	1	CG5151	FBgn0036576	-	-	Contributions welcome.
1.97695e-202	1.11951	0.844	0.513	1.8093e-198	1	Act42A	FBgn0000043	Actin 42A	-	Contributions welcome.
2.67938e-189	1.10193	0.746	0.37	2.45216e-185	1	brat	FBgn0010300	brain tumor	20190307	brain tumor (brat) encodes a tumor suppressor that regulates proliferation in the brain. During neural stem cell division, it segregates into one daughter cell where it inhibits protein translation, preventing self-renewal and inducing differentiation. It also acts during oogenesis where it interacts with the products of nos and pum to suppress hb translation.
1.77697e-182	1.10063	0.728	0.367	1.62628e-178	1	Paf-AHalpha	FBgn0025809	Platelet-activating factor acetylhydrolase alpha	-	Contributions welcome.
8.0718e-169	0.740959	0.978	0.864	7.38731e-165	1	sbb	FBgn0285917	scribbler	20190328	scribbler (sbb) encodes a transcriptional co-regulator that acts mainly as a co-repressor. It interacts physically and genetically with the product of Gug and is used by the repressor encoded by tll in early embryos. It regulates larval behavior, photoreceptor axon target choice, and functions downstream of Hedgehog signaling.
7.00894e-162	1.97576	0.491	0.198	6.41458e-158	1	ab	FBgn0264442	abrupt	20190307	abrupt (ab) encodes a transcription factor that negatively regulates ecdysone signaling, as it binds to the product of tai. It regulates animal survival, organogenesis and multiple tissue morphogenesis, epithelial cell fate, cellular sexual identity, neuron differentiation and neuronal identity switch, cell migration, oncogenesis and germline differentiation. In many cell types, the product of ab…
3.03037e-158	1.2381	0.44	0.151	2.77339e-154	1	sick	FBgn0263873	sickie	20190314	sickie (sick) encodes a cytoskeletal protein that positively regulates F-actin-mediated axonal growth by relaying the non-canonical RacGTPase-Slingshot-Cofilin pathway. It also mediates immune deficiency signaling pathway, which activates the product of Rel.
1.58619e-151	1.1007	0.347	0.104	1.45168e-147	1	Hsp67Ba	FBgn0001227	Heat shock gene 67Ba	-	Contributions welcome.
2.3566e-143	0.9841	0.296	0.079	2.15676e-139	1	CG7059	FBgn0038957	-	-	Contributions welcome.
5.55084e-141	0.885784	0.868	0.586	5.08013e-137	1	CG17124	FBgn0032297	-	-	Contributions welcome.
6.47006e-141	0.856018	0.177	0.031	5.9214e-137	1	CG12643	FBgn0040942	-	-	Contributions welcome.
9.37292e-141	0.9056	0.821	0.532	8.5781e-137	1	Mapmodulin	FBgn0034282	Mapmodulin	-	Contributions welcome.
3.45252e-140	0.945256	0.696	0.379	3.15975e-136	1	PPP4R2r	FBgn0030208	Protein phosphatase 4 regulatory subunit 2-related protein	-	Contributions welcome.
4.69523e-135	0.977867	0.694	0.388	4.29708e-131	1	Fim	FBgn0024238	Fimbrin	20210121	Fimbrin (Fim) encodes an actin crosslinking protein involved in the remodelling and organisation of the actin cytoskeleton that occurs in processes such as cellularization and cell migration.
5.58385e-135	1.17131	0.316	0.093	5.11034e-131	1	mamo	FBgn0267033	maternal gene required for meiosis	20190613	maternal gene required for meiosis (mamo) encodes a zinc finger C2H2 transcription factor enriched in embryonic primordial germ cells. It is required for functional gamete production.
1.46816e-134	0.77669	0.888	0.629	1.34366e-130	1	cdi	FBgn0004876	center divider	20180913	center divider (cdi) encodes a serine/threonine kinase that stimulates the formation of actin fibers and focal adhesions through phosphorylation of the F-actin depolimerization factor tsr.
1.4865e-134	1.09107	0.518	0.222	1.36045e-130	1	Sidpn	FBgn0032741	similar to Deadpan	-	Contributions welcome.
1.07606e-133	0.893915	0.178	0.033	9.84809e-130	1	brk	FBgn0024250	brinker	20190307	brinker (brk) encodes a transcriptional repressor that plays important roles in the development of many tissues, including most imaginal discs, where its expression is negatively regulated by Dpp signaling.
7.1855e-132	0.728683	0.922	0.72	6.57617e-128	1	rin	FBgn0015778	rasputin	20190926	rasputin (rin) encodes an RNA-binding protein that regulates gene expression. It is involved in eye development and the dorsal/ventral axis specification of the ovary.
3.49778e-125	0.606689	0.957	0.824	3.20117e-121	1	bel	FBgn0263231	belle	20190516	belle (bel) encodes a DEAD-box RNA helicase that functions both as positive and negative translation regulator. It is essential for embryo viability and fertility, and is required for the maintenance of male germ-line stem cells.
1.81974e-121	0.960394	0.336	0.111	1.66542e-117	1	sn	FBgn0003447	singed	20190314	singed (sn) encodes a member of the fascin family of actin-binding proteins. Fascin proteins organize F-actin into parallel bundles, and are required for the formation of actin-based cellular protrusions. The bundling activity of the product of sn is regulated by phosphorylation.
3.01323e-118	1.10572	0.599	0.317	2.75771e-114	1	zld	FBgn0259789	zelda	20190321	zelda (zld) encodes a zinc finger transcription factor that functions in early blastoderm development. It works as a zygotic genome activator because it has a global role in regulating early expressed genes, such as genes essential for cellularization, sex determination and pattern formation. It is also required at later times in development.
1.73358e-115	0.809905	0.782	0.505	1.58657e-111	1	CG45049	FBgn0266409	-	-	Contributions welcome.
1.04441e-112	0.741241	0.962	0.805	9.55846e-109	1	msi	FBgn0011666	musashi	20190314	musashi (msi) encodes an RNA binding protein that binds to the 3' UTR region of target mRNAs, including ttk and sima, thus it positively regulates neural differentiation and negatively regulates the HIF pathway. It contributes to cell fate determination, as well as cellular response to normoxic/hypoxic conditions.
2.20461e-98	0.734259	0.69	0.393	2.01766e-94	1	Tet	FBgn0263392	Ten-Eleven Translocation (TET) family protein	-	Contributions welcome.
2.58131e-96	0.776144	0.646	0.366	2.36242e-92	1	dsh	FBgn0000499	dishevelled	-	Contributions welcome.
4.85654e-96	0.879188	0.525	0.257	4.4447e-92	1	lncRNA:roX2
9.29946e-95	0.818421	0.497	0.234	8.51086e-91	1	fz	FBgn0001085	frizzled	20190307	frizzled (fz) encodes the founding member of the Fz family of receptors for Wnt ligands. It is part of Wnt signaling and planar cell polarity pathways.
3.24514e-94	0.856187	0.54	0.276	2.96996e-90	1	puc	FBgn0243512	puckered	20190314	puckered (puc) encodes a serine/threonine protein phosphatase that mediates a feedback loop that regulates the Jun-N-terminal kinase pathway.
1.84326e-92	0.684809	0.741	0.464	1.68695e-88	1	Akap200	FBgn0027932	A kinase anchor protein 200	20190912	A kinase anchor protein 200 (Akap200) encodes a scaffolding protein that contributes to the spatial and temporal regulation of the Protein Kinase A holoenzyme. It regulates the Notch signaling and the organization of the actin cytoskeleton.
2.67773e-92	0.808653	0.652	0.385	2.45066e-88	1	tou	FBgn0033636	toutatis	20190801	toutatis (tou) encodes a transcription factor that activates proneural expression via positive regulation of the product of pnr. It is involved in chromatin remodeling and nervous system development.
2.31988e-91	0.727801	0.775	0.533	2.12316e-87	1	Trf2	FBgn0261793	TATA box binding protein-related factor 2	20190801	TATA box binding protein-related factor 2 (Trf2) encodes a core promoter recognition factor that mediates gene transcription. It contributes to spiracle morphogenesis, pupal development and salivary gland cell death.
5.33026e-85	0.846494	0.458	0.223	4.87826e-81	1	wge	FBgn0051151	winged eye	20190321	winged eye (wge) encodes a protein that localizes to the histone locus body and regulates histone expression to ensure genomic stability. wge overexpression produces eye to wing transformation.
1.78092e-84	0.561149	0.932	0.745	1.62989e-80	1	His3.3B	FBgn0004828	Histone H3.3B	20190321	Histone H3.3B (His3.3B) encodes one of two single copy histone H3 variants. His3.3A and His3.3B transcription is not under control of the cell cycle. His3.3B has a long 3'-UTR (> 1500 nucleotides) and can be processed at different polyadenylation sites which are tissue-specific.
1.61463e-83	0.803019	0.581	0.327	1.47771e-79	1	dally	FBgn0263930	division abnormally delayed	20190307	division abnormally delayed (dally) encodes a core protein of heparan sulfate proteoglycans of the glypican family. It acts as a co-receptor for growth factors and morphogens, such as the products of dpp, wg, hh, upd1 and FGFs, affecting signaling and distribution of these ligands. The roles of the product of dally include wing development and germline stem cell maintenance.
2.9448e-83	0.950045	0.286	0.107	2.69508e-79	1	Fur1	FBgn0004509	Furin 1	-	Contributions welcome.
7.95847e-81	0.831462	0.518	0.279	7.28359e-77	1	mam	FBgn0002643	mastermind	20190314	mastermind (mam) encodes a transcriptional coactivator that functions in the Notch signaling pathway. It regulates gene expression by interacting with the intracellular domain of the product of N, which is produced upon receptor activation.
1.98976e-79	0.485139	0.944	0.815	1.82103e-75	1	Dsp1	FBgn0278608	Dorsal switch protein 1	-	Contributions welcome.
2.92646e-79	0.728214	0.697	0.463	2.67829e-75	1	E2f1	FBgn0011766	E2F transcription factor 1	-	Contributions welcome.
1.80527e-77	0.742391	0.598	0.349	1.65219e-73	1	inaE	FBgn0261244	inactivation no afterpotential E	20190307	inactivation no afterpotential E (inaE) encodes a diacylglycerol lipase involved in phototransduction and response to oxidative stress.
8.221e-77	0.617212	0.804	0.566	7.52386e-73	1	Smr	FBgn0265523	Smrter	-	Contributions welcome.
1.04924e-75	0.677429	0.592	0.331	9.60265e-72	1	unk	FBgn0004395	unkempt	20190321	unkempt (unk) encodes a highly conserved protein with roles in mRNA binding and ubiquitination. Together with the product of hdc, it acts downstream of the product of Mtor to regulate photoreceptor differentiation during eye development.
1.14179e-75	0.67088	0.682	0.427	1.04496e-71	1	PIG-T	FBgn0030035	Phosphatidylinositol glycan anchor biosynthesis class T	-	Contributions welcome.
1.33841e-74	0.76657	0.544	0.313	1.22491e-70	1	Sh3beta	FBgn0035772	Sh3beta	-	Contributions welcome.
1.93928e-74	0.784926	0.469	0.246	1.77483e-70	1	Sf3b6	FBgn0035692	Splicing factor 3b subunit 6	-	Contributions welcome.
1.03124e-73	0.686921	0.458	0.229	9.43792e-70	1	pod1	FBgn0029903	pod1 coronin	20190919	pod1 (pod1) encodes a microtubule and actin filament binding protein involved in actin cytoskeleton reorganization and axon guidance.
2.45364e-72	0.613575	0.749	0.505	2.24557e-68	1	CG9705	FBgn0036661	-	-	Contributions welcome.
3.30456e-72	0.598289	0.796	0.561	3.02433e-68	1	hth	FBgn0001235	homothorax	20190321	homothorax (hth) encodes a homeodomain transcription factor that allows the nuclear import of the protein encoded by exd by direct binding. The complex hth-exd are Hox cofactors but also have additional Hox-independent functions such as in antennal development, proximal appendages patterning, and cell division promotion of the undifferentiated eye field.
4.04063e-70	0.611565	0.756	0.532	3.69798e-66	1	PAN3	FBgn0035397	Poly(A) specific ribonuclease subunit PAN3	-	Contributions welcome.
1.94709e-69	0.480646	0.921	0.806	1.78198e-65	1	tsr	FBgn0011726	twinstar	-	Contributions welcome.
5.91253e-69	0.794111	0.316	0.136	5.41115e-65	1	l(1)G0469	FBgn0040153	lethal (1) G0469	-	Contributions welcome.
1.22092e-67	0.755654	0.312	0.135	1.11738e-63	1	FBXO11	FBgn0037760	F-box protein 11	20190307	F-box protein 11 (FBXO11) encodes a subunit of a SCF-like E3 ubiquitin ligase involved in gene silencing mediated by both siRNAs and miRNAs.s
1.52076e-67	0.534419	0.806	0.589	1.3918e-63	1	CtBP	FBgn0020496	C-terminal Binding Protein	-	Contributions welcome.
3.6914e-67	0.709234	0.579	0.345	3.37837e-63	1	CG43736	FBgn0263993	-	-	Contributions welcome.
1.78305e-66	0.573852	0.778	0.555	1.63185e-62	1	unc-119	FBgn0025549	unc-119	-	Contributions welcome.
2.39356e-66	0.606682	0.757	0.544	2.19058e-62	1	CG14464	FBgn0033000	-	-	Contributions welcome.
1.41678e-65	0.945136	0.234	0.087	1.29663e-61	1	CG43689	FBgn0263772	-	-	Contributions welcome.
2.56395e-65	0.662973	0.513	0.287	2.34652e-61	1	E(Pc)	FBgn0000581	Enhancer of Polycomb	20190926	Enhancer of Polycomb (E(Pc)) encodes a chromatin protein that functions as a suppressor of position-effect variegation. An unusual member of the Polycomb group; it does not exhibit homeotic transformations on its own, but rather enhances mutations in other Polycomb group genes. It forms part of the TIP60 histone acetyltransferase complex, which has been involved in many processes, including both …
8.60221e-62	0.499428	0.879	0.708	7.87274e-58	1	Lk6	FBgn0017581	Lk6 kinase	20180920	Lk6 kinase (Lk6) encodes the single ortholog of MAPK signal integrating kinases, which are phosphorylated and activated by ERK. Lk6 product phosphorylates the protein encoded by eIF4E1 to influence translation initiation via formation of the eIF4F complex.
6.17197e-60	0.643871	0.156	0.047	5.64858e-56	1	lncRNA:CR45593
1.48092e-58	0.701104	0.504	0.292	1.35534e-54	1	Sin3A	FBgn0022764	Sin3A	20190912	Sin3A (Sin3A) encodes a chromatin regulator with roles during muscle development, cell migration and Wnt signalling regulation.
1.37545e-56	0.576017	0.703	0.498	1.25881e-52	1	Top1	FBgn0004924	Topoisomerase 1	20190314	Topoisomerase 1 (Top1) encodes a topoisomerase with essential functions in cell proliferation during stages of oogenesis, embryogenesis, larva, and pupa.
2.62778e-56	0.721821	0.471	0.277	2.40494e-52	1	eEF1alpha2	FBgn0000557	eukaryotic translation elongation factor 1 alpha 2	-	Contributions welcome.
3.74344e-56	0.638514	0.526	0.32	3.42599e-52	1	endos	FBgn0061515	endosulfine	20191003	endosulfine (endos) encodes a protein that, after its phosphorylation by the kinase encoded by gwl, inhibits the phosphatase encoded by tws. This inhibition is important for the entry of cells into M phase during the cell cycle.
1.71575e-55	0.570101	0.613	0.392	1.57025e-51	1	Hrb87F	FBgn0004237	Heterogeneous nuclear ribonucleoprotein at 87F	20180906	Heterogeneous nuclear ribonucleoprotein at 87F (Hrb87F) encodes a hnRNP-A family RNA-binding protein, involved in gene expression and RNA processing. It is an essential component of the nucleoplasmic omega speckles and necessary for telomere maintenance. Hrb87F null mutants show defects in development, female fertility and stress tolerance.
2.49882e-54	0.752249	0.532	0.334	2.28692e-50	1	Trim9	FBgn0051721	Tripartite motif containing 9	20190314	Tripartite motif containing 9 (Trim9) encodes a ring finger domain-containing E3 ubiquitin ligase that contributes to neurogenesis, axon guidance, eye development and regulation of locomotive behaviour.
6.40819e-54	0.566625	0.567	0.355	5.86478e-50	1	Cpsf6	FBgn0035872	Cleavage and polyadenylation specific factor 6	-	Contributions welcome.
2.48756e-53	0.564425	0.577	0.358	2.27661e-49	1	tara	FBgn0040071	taranis	20190314	taranis (tara) encodes a transcriptional co-regulator that interacts with chromatin remodeling complexes, cell cycle proteins, and the JNK signaling pathway. It contributes to sleep, neural progenitor proliferation, and cell fate maintenance.
5.79304e-53	0.123632	0.95	0.791	5.30179e-49	1	stai	FBgn0266521	stathmin	20190919	stathmin (stai) encodes a tubulin binding protein involved in axo-dendritic transport, gamete generation and synaptic growth at neuromuscular junction.
6.61539e-53	0.913093	0.627	0.434	6.0544e-49	1	Wnt4	FBgn0010453	Wnt oncogene analog 4	-	Contributions welcome.
1.29997e-52	0.545329	0.671	0.465	1.18974e-48	1	tral	FBgn0041775	trailer hitch	20181108	trailer hitch (tral) encodes a protein required for oocyte dorsoventral patterning via actin and microtubule cytoskeleton organization.
1.12437e-51	0.536595	0.614	0.39	1.02903e-47	1	mt:tRNA:Ser-GCT
5.06945e-51	0.404831	0.872	0.658	4.63956e-47	1	Ggamma30A	FBgn0267252	G protein subunit gamma at 30A	20190307	G protein subunit gamma at 30A (Ggamma30A) encodes the gamma subunit of a heterotrimeric G protein complex. It functions in rhodopsin-mediated signaling in photoreceptor cells. Post-translational farnesylation of the product of Ggamma30A facilitates membrane attachment of the visual Gbeta/gamma complex.
5.34446e-51	0.653995	0.451	0.262	4.89125e-47	1	dco	FBgn0002413	discs overgrown	20190307	discs overgrown (dco) encodes a Ser/Thr protein kinase that functions in the circadian rhythm pathway to phosphorylate and bind with circadian target proteins such as the product of per. It also contributes to Hedgehog and Wnt pathways, cell death, neurodegeneration, hyperplasia and planar cell polarity.
6.53754e-51	0.592318	0.331	0.163	5.98316e-47	1	Ptp10D	FBgn0004370	Protein tyrosine phosphatase 10D	20190314	Protein tyrosine phosphatase 10D (Ptp10D) encodes a transmembrane receptor tyrosine phosphatase closely related to the product of Ptp4E. Ptp4E-Ptp10D double mutants have lethal respiratory defects. Ptp10D-Ptp69D double mutants have a strong phenotype in which embryonic CNS axons abnormally cross the ventral midline. The product of Ptp10D regulates signaling through the receptor tyrosine kinases e…
1.06722e-50	0.477807	0.707	0.492	9.76719e-47	1	Nlp	FBgn0016685	Nucleoplasmin	-	Contributions welcome.
4.58549e-50	0.503971	0.766	0.554	4.19664e-46	1	lncRNA:roX1
5.48932e-50	0.616615	0.377	0.2	5.02383e-46	1	Reph	FBgn0021800	Regulator of eph expression	20190314	Regulator of eph expression (Reph) encodes a putative nuclear protein involved in visual system development via the regulation of the product of Eph.
5.81074e-50	0.360953	0.898	0.684	5.31799e-46	1	nAChRalpha6	FBgn0032151	nicotinic Acetylcholine Receptor alpha6	20190314	nicotinic Acetylcholine Receptor alpha6 (nAChRalpha6) encodes a postsynaptic receptor involved in cation transport, synaptic transmission, muscle homeostasis and sensitivity to insecticides.
2.0179e-49	0.609076	0.222	0.092	1.84679e-45	1	Dcp-1	FBgn0010501	Death caspase-1	20190307	Death caspase-1 (Dcp-1) encodes an effector caspase that cleaves specific proteins during apoptosis. It typically acts downstream of the initiator caspase encoded by Dronc. It is also involved in non-apoptotic processes such as autophagy.
1.21137e-48	0.172508	0.762	0.561	1.10865e-44	1	jim	FBgn0027339	jim	20190711	jim (jim) encodes a zinc finger C2H2 transcription factor involved in dendrite morphogenesis and regulation of chromatin silencing.
1.51562e-48	0.618275	0.395	0.218	1.3871e-44	1	Psi	FBgn0014870	P-element somatic inhibitor	20190314	P-element somatic inhibitor (Psi) encodes a protein that has dual roles in RNA processing and transcriptional regulation. It is required for activating Myc transcription.
2.16349e-48	0.562431	0.589	0.383	1.98003e-44	1	Antp	FBgn0260642	Antennapedia	20190307	Antennapedia (Antp) is the distal-most member of the Antennapedia complex; one of two Hox gene complexes. Antp encodes a sequence-specific homeodomain transcription factor, which is part of a developmental regulatory system that specifies segmental identity in the pro- and mesothorax. In adults Antp loss of function is associated with a transformation of leg into antenna while ectopic expression …
3.26202e-48	0.403549	0.85	0.672	2.9854e-44	1	fs(1)h	FBgn0004656	female sterile (1) homeotic	20210121	female sterile (1) homeotic (fs(1)h) encodes a Bromodomain and Extra-Terminal domain (BET) family of protein, characterized by the presence of two tandem bromodomains and an extra-terminal (ET) domain. BET proteins can bind acetylated lysine residues in histones and regulate transcription. The proteins encoded by fs(1)h and human BRD2 possess protein kinase activity.
4.51859e-48	0.498771	0.633	0.421	4.13541e-44	1	emb	FBgn0020497	embargoed	20190307	embargoed (emb) encodes an exportin involved in protein export from the nucleus. It regulates the response to hypoxia and is involved in centriole replication.
1.3488e-47	0.509026	0.714	0.535	1.23442e-43	1	CG33774	FBgn0053774	-	-	Contributions welcome.
1.96855e-47	0.657378	0.677	0.493	1.80161e-43	1	ct	FBgn0004198	cut	20190307	cut (ct) encodes a homeoprotein that functions as a transcriptional factor in many different cells such as wing disc, muscle, oocyte and sense organ cells. It is a regulator of type-specific neuronal identity in the peripheral nervous system. ct is expressed at variable levels in the dendritic arborization (DA) neurons and these levels control the different dendritic morphologies specific for eac…
3.09953e-47	0.373099	0.928	0.825	2.83669e-43	1	Hrb27C	FBgn0004838	Heterogeneous nuclear ribonucleoprotein at 27C	-	Contributions welcome.
4.23621e-47	0.585253	0.54	0.34	3.87698e-43	1	CG43759	FBgn0264090	-	-	Contributions welcome.
1.23739e-46	0.508217	0.486	0.285	1.13246e-42	1	BtbVII	FBgn0263108	BTB-protein-VII	-	Contributions welcome.
3.46377e-46	0.472899	0.736	0.528	3.17004e-42	1	smog	FBgn0051660	smog	20190801	smog (smog) encodes a G-protein-coupled receptor with a key role in gastrulation. It contributes to cell intercalation and apical constriction via myosin II activation.
3.8632e-46	0.290436	0.933	0.739	3.5356e-42	1	Rbp6	FBgn0260943	RNA-binding protein 6	20190314	RNA-binding protein 6 (Rbp6) encodes a paralog of the RNA-binding protein encoded by msi. In contrast to msi, Rbp6 mutants are viable and fertile, with only a slight delay in eclosion. The product of Rbp6 may have roles in response to fungal infection and aggressive behavior.
4.85653e-46	0.522412	0.73	0.557	4.4447e-42	1	CG13364	FBgn0026879	-	-	Contributions welcome.
2.43775e-45	0.524861	0.561	0.368	2.23103e-41	1	CG13928	FBgn0035246	-	-	Contributions welcome.
2.67255e-45	0.505523	0.569	0.371	2.44592e-41	1	Gug	FBgn0010825	Grunge	20190307	Grunge (Gug) encodes a nuclear repressor protein that likely responds to Egfr signaling to control cell behavior for normal developmental patterning.
3.48694e-45	0.539727	0.165	0.061	3.19124e-41	1	Snp	FBgn0265192	Snipper	20190314	Snipper (Snp) encodes a non-essential exonuclease in the DnaQ-H family.
1.49497e-44	0.336067	0.886	0.733	1.36819e-40	1	l(3)neo38	FBgn0265276	lethal (3) neo38	20210121	lethal (3) neo38 (l(3)neo38) encodes an essential regulator of neuromuscular junction and brain development, required at post-embryonic stages.
2.21696e-44	0.482473	0.69	0.497	2.02896e-40	1	Hsp83	FBgn0001233	Heat shock protein 83	-	Contributions welcome.
2.93863e-44	0.448951	0.719	0.523	2.68944e-40	1	gro	FBgn0001139	groucho	20190307	groucho (gro) encodes a global developmental co-repressor in conjunction with manifold DNA-binding repressor partner proteins, which tether it to target promoters. It functions downstream of key signaling pathways such as Wg/Wnt and Dpp/TGF-beta. Notably, phosphorylation of the product of gro in response to MAPK activation weakens its repressor capacity.
4.10095e-44	0.426848	0.838	0.672	3.75319e-40	1	Pdcd4	FBgn0030520	Programmed cell death 4	-	Contributions welcome.
3.07536e-43	0.575846	0.535	0.345	2.81457e-39	1	CG17716
9.81006e-43	0.443005	0.766	0.591	8.97816e-39	1	Tlk	FBgn0283657	Tousled-like kinase	20190314	Tousled-like kinase (Tlk) encodes a serine/threonine kinase that acts in a cell cycle-dependent manner. It contributes to cell morphogenesis, cell migration and cell death through interactions with chromatin components.
1.54828e-41	0.602947	0.271	0.136	1.41698e-37	1	sds22	FBgn0028992	sds22	-	Contributions welcome.
2.11363e-41	0.508855	0.662	0.473	1.93439e-37	1	alpha-Cat	FBgn0010215	alpha Catenin	-	Contributions welcome.
3.58754e-41	0.56731	0.409	0.241	3.28332e-37	1	Dp	FBgn0011763	DP transcription factor	20190307	DP transcription factor (Dp) encodes a member of the DREAM complex and the common subunit of the two Drosophila heterodimeric E2F transcription factors. It is regulated by the product of Rbf and the Cyclin dependent kinases and controls the transcription of genes necessary for cell cycle progression.
4.28342e-41	0.606866	0.35	0.196	3.92018e-37	1	Abl	FBgn0000017	Abl tyrosine kinase	20190307	Abl tyrosine kinase (Abl) encodes a non-receptor tyrosine kinase best known for its ortholog's role in human leukemia. It phosphorylates cell adhesion and cytoskeletal proteins and acts as a scaffold in a signaling complex to regulate both epithelial and nervous system morphogenesis.
3.08741e-40	0.287456	0.743	0.533	2.82559e-36	1	lola	FBgn0283521	longitudinals lacking	20190321	longitudinals lacking (lola) encodes a protein involved in Notch signaling, cell death, regulation of retrotransposons and expression of axon and dendrite patterning genes. It contributes to oogenesis, spermatogenesis, neural wiring, eye development and a variety of behaviors.
3.09346e-40	0.597504	0.356	0.198	2.83113e-36	1	elB	FBgn0004858	elbow B	-	Contributions welcome.
1.55188e-39	0.624055	0.356	0.203	1.42028e-35	1	kmr	FBgn0085412	kramer	-	Contributions welcome.
8.66431e-39	0.252874	0.361	0.204	7.92958e-35	1	CG15353	FBgn0040718	-	-	Contributions welcome.
9.35133e-39	0.575258	0.207	0.093	8.55834e-35	1	otk	FBgn0004839	off-track	20190314	off-track (otk) encodes a protein that associates with the product of PlexA to receive a repulsive signal from the product of Sema1a contributing to axon guidance in the central nervous system and motor neurons. The product of otk is also associated with non-canonical Wnt signaling, opposing canonical Wnt signaling activation.
1.26852e-38	0.64111	0.178	0.075	1.16095e-34	1	rho	FBgn0004635	rhomboid	20190314	rhomboid (rho) encodes an intra-membrane serine protease that processes the membrane precursors of Egfr ligands. Its roles include growth regulation, cell survival and developmental patterning.
1.42377e-38	0.69945	0.653	0.477	1.30303e-34	1	mspo	FBgn0020269	M-spondin	-	Contributions welcome.
1.70334e-38	0.561337	0.394	0.236	1.5589e-34	1	hzg	FBgn0036556	herzog	-	Contributions welcome.
2.84911e-38	0.566926	0.369	0.214	2.60751e-34	1	CG43867	FBgn0264449	-	-	Contributions welcome.
3.61396e-38	0.589183	0.205	0.094	3.3075e-34	1	cnc	FBgn0262975	cap-n-collar	20190307	cap-n-collar (cnc) encodes cap-n-collar (cnc) encodes a transcription factor that interacts with the product of Keap1 to regulate the activation of genes by oxidative stress. The cnc-encoded product also contributes to mRNA localization mediated by microtubules, dendrite morphogenesis and intestinal stem cell homeostasis.
4.70838e-38	0.469622	0.297	0.154	4.30911e-34	1	Agpat1	FBgn0030421	1-Acylglycerol-3-phosphate O-acyltransferase 1	-	Contributions welcome.
1.12716e-37	0.54581	0.243	0.118	1.03158e-33	1	px	FBgn0003175	plexus	20190314	plexus (px) encodes a ubiquitously expressed nuclear matrix protein required to restrict excess wing vein development by repressing transcription of the pro-vein gene rho.
1.7743e-37	0.412093	0.6	0.412	1.62384e-33	1	SmF	FBgn0000426	Small ribonucleoprotein particle protein SmF	20190314	Small ribonucleoprotein particle protein SmF (SmF) encodes an RNA binding protein that functions as part of a heteroheptameric ring structure called the Sm core. This complex binds to spliceosomal small nuclear RNAs (e.g. U1, U2, U4 and U5) and helps to carry out pre-mRNA splicing. It also forms a heterotrimeric sub-complex with the products of SmE and SNRPG.
1.8559e-37	0.433333	0.708	0.522	1.69852e-33	1	Hsc70Cb	FBgn0026418	Hsc70Cb	20190307	Hsc70Cb (Hsc70Cb) encodes an HSP110 family protein that interacts physically with the product of DnaJ-1 as a chaperone of misfolded proteins. It functions together with the product of DnaJ-1 to prevent the toxicity of aggregation-prone proteins.
1.97155e-37	0.592089	0.243	0.12	1.80437e-33	1	Mekk1	FBgn0024329	Mekk1	20190314	Mekk1 (Mekk1) encodes a MAP kinase kinase kinase that regulates the stress response. It is required for resistance to several stresses, notably osmotic shock, and for the regulation of the activity of the product of Duox.
2.16718e-37	0.524962	0.406	0.243	1.9834e-33	1	Psc	FBgn0005624	Posterior sex combs	20190314	Posterior sex combs (Psc) was originally identified as a member of the Polycomb group of genes that regulate gene expression through epigenetic marks.
4.1633e-37	0.524624	0.435	0.271	3.81026e-33	1	CG34401	FBgn0085430	-	-	Contributions welcome.
7.53152e-37	0.564449	0.344	0.199	6.89285e-33	1	tws	FBgn0004889	twins	20180913	twins (tws) encodes a regulatory subunit of protein phosphatase 2A (PP2A) and is involved in many developmental processes and signaling pathways.
9.46328e-37	0.450339	0.499	0.32	8.6608e-33	1	RpII18
1.67373e-36	0.524413	0.427	0.269	1.5318e-32	1	CG15628	FBgn0031632	-	-	Contributions welcome.
2.16933e-36	0.35797	0.858	0.726	1.98537e-32	1	CG45050	FBgn0266410	-	-	Contributions welcome.
2.53751e-36	0.484971	0.19	0.083	2.32233e-32	1	CG11791	FBgn0039266	-	-	Contributions welcome.
6.25696e-36	0.564066	0.363	0.218	5.72637e-32	1	CG2021	FBgn0035271	-	-	Contributions welcome.
6.33315e-36	0.473732	0.38	0.22	5.7961e-32	1	Pitslre	FBgn0016696	Pitslre	-	Contributions welcome.
9.65014e-36	0.49836	0.791	0.635	8.83181e-32	1	Fas2	FBgn0000635	Fasciclin 2	-	Contributions welcome.
9.89958e-36	0.448519	0.573	0.393	9.0601e-32	1	kuz	FBgn0259984	kuzbanian	20190926	kuzbanian (kuz) encodes an ADAM metalloendopeptidase that regulates activation of the receptors encoded by N and robo1 by cleavage.
1.33557e-35	0.4094	0.711	0.528	1.22231e-31	1	luna	FBgn0040765	luna	-	Contributions welcome.
3.11362e-35	0.460412	0.438	0.276	2.84959e-31	1	eIF4G2	FBgn0260634	eukaryotic translation initiation factor 4G2	20190912	eukaryotic translation initiation factor 4G2 (eIF4G2) encodes an eIF4G homolog involved in regulation of translation initiation within male germ cells. It is required for spermatogenesis.
7.22368e-35	0.403831	0.714	0.548	6.61111e-31	1	Jafrac1	FBgn0040309	thioredoxin peroxidase 1	-	Contributions welcome.
1.52815e-34	0.588546	0.329	0.191	1.39857e-30	1	hang	FBgn0026575	hangover	20190307	hangover (hang) encodes a nuclear zinc finger protein that is expressed in adult fly brain neurons. Lack of hang produces a reduction of Fas2 expression. Its roles include life span, bouton growth at the neuromuscular junction and regulation of cellular stress in response to ethanol, heat and paraquat.
1.65674e-34	0.523978	0.244	0.124	1.51625e-30	1	EcR	FBgn0000546	Ecdysone receptor	20190307	Ecdysone receptor (EcR) encodes a protein that interacts with the product of usp to form the nuclear ecdysone receptor heterodimer, which modulates, in conjunction with co-activators and co-repressors, the activities of hundreds of genes in a tissue- and stage-specific way. EcR is widely expressed in embryonic and larval tissues and in some adult tissues where its activities (modulated by the hor…
1.98004e-34	0.397981	0.744	0.568	1.81213e-30	1	Usp7	FBgn0030366	Ubiquitin-specific protease 7	-	Contributions welcome.
3.89123e-34	0.51663	0.316	0.178	3.56126e-30	1	CG3744	FBgn0039240	-	-	Contributions welcome.
4.10123e-34	0.431717	0.595	0.41	3.75344e-30	1	DIP1	FBgn0024807	DISCO Interacting Protein 1	20190919	DISCO Interacting Protein 1 (DIP1) encodes a protein that binds to double-stranded RNA and pre-miRNA. It is involved in the defense response to virus.
1.58955e-33	0.424872	0.199	0.091	1.45475e-29	1	CG3408	FBgn0036008	-	-	Contributions welcome.
2.3259e-32	0.475067	0.342	0.2	2.12866e-28	1	Mi-2	FBgn0262519	Mi-2	20190314	Mi-2 (Mi-2) encodes a nuclear ATP-dependent nucleosome remodeler of the CHD family. It associates with active chromatin and utilizes the energy of ATP hydrolysis to move nucleosomes along DNA. It is required for repression of cell type-specific genes, full activation of heat shock genes and regulates higher order chromatin structure of polytene chromosomes.
3.63663e-32	0.52706	0.421	0.27	3.32824e-28	1	crc	FBgn0000370	cryptocephal	20190307	cryptocephal (crc) encodes a protein that belongs to a member of the CREB/ATF family of basic-leucine zipper transcription factors. It serves as an coactivator of the product EcR of to promote expression the molting peptide hormone encoded by ETH. It also acts as an unfolded protein response transcription factor to regulate glycolytic genes in response to ER stress.
7.2548e-32	0.480703	0.288	0.16	6.63959e-28	1	CG13293	FBgn0035677	-	-	Contributions welcome.
7.58612e-32	0.46203	0.449	0.293	6.94282e-28	1	Paip2	FBgn0038100	polyA-binding protein interacting protein 2	-	Contributions welcome.
1.63259e-31	0.451118	0.512	0.349	1.49414e-27	1	CG44774	FBgn0266000	-	-	Contributions welcome.
3.65975e-31	0.466074	0.322	0.186	3.3494e-27	1	wcy	FBgn0030812	wacky	20190919	wacky (wcy) encodes a protein involved in habituation, autophagy regulation and TORC1 signaling.
5.00457e-31	0.241667	0.382	0.232	4.58018e-27	1	pros	FBgn0004595	prospero	20190314	prospero (pros) encodes a protein that promotes the expression of neural differentiation genes and represses neuroblast stem cell identity genes and cell cycle proliferation genes; it is also important for astrocyte development. The product of pros is asymmetrically localized to the basal cortex during neuroblast asymmetric cell division, resulting in its partioning into GMC daughter cells, where…
3.56356e-30	0.482305	0.197	0.095	3.26137e-26	1	simj	FBgn0010762	simjang	20190801	simjang (simj) encodes a component of the NURD complex, which couples chromatin remodelling and histone deacetylation to mediate transcriptional repression. The product of simj is involded in cardiogenesis and habituation.
3.95294e-30	0.444605	0.443	0.294	3.61773e-26	1	Rpb12
4.66476e-30	0.161867	0.831	0.68	4.26918e-26	1	CNBP	FBgn0034802	CCHC-type zinc finger nucleic acid binding protein	-	Contributions welcome.
6.05699e-30	0.41596	0.572	0.417	5.54336e-26	1	lolal	FBgn0022238	lola like	20190926	lola like (lolal) encodes a small BTB-domain protein related to the Trithorax group of chromatin regulators. lolal transcripts are found in oocytes and the protein translocates to embryonic nuclei after the maternal to zygotic transition. lolal homozygous germline clone embryos show reduced dpp expression during dorsal-ventral patterning.
6.4427e-30	0.410965	0.627	0.46	5.89636e-26	1	CG4612	FBgn0035016	-	-	Contributions welcome.
1.62199e-29	0.518488	0.306	0.181	1.48444e-25	1	Task6	FBgn0038165	TWIK-related acid-sensitive K[+] channel 6	20190926	TWIK-related acid-sensitive K[+] channel 6 (Task6) encodes an ion channel involved in the transmembrane transport of potassium.
1.94598e-29	0.658169	0.246	0.134	1.78096e-25	1	aop	FBgn0000097	anterior open	20190307	anterior open (aop) encodes a transcriptional repressor of the ETS family. It acts downstream of receptor tyrosine kinase signaling to regulate cell fate transitions critical to the development of many tissues including the nervous system, heart, trachea and eye.
2.54508e-29	0.444346	0.532	0.376	2.32926e-25	1	CG14478	FBgn0028953	-	-	Contributions welcome.
2.69368e-29	0.452294	0.252	0.136	2.46526e-25	1	GlcAT-P	FBgn0036144	Glucuronyltransferase P	-	Contributions welcome.
3.94414e-29	0.336885	0.715	0.561	3.60968e-25	1	SNRPG	FBgn0261791	Small nuclear ribonucleoprotein G	20190314	Small nuclear ribonucleoprotein G (SNRPG) encodes a Sm class protein and a common component of pre-mRNA processing U snRNPs. It forms the toroidal core of U snRNPs (Sm core domain) together with 6 related Sm proteins.
1.70131e-28	0.496024	0.236	0.127	1.55704e-24	1	DnaJ-1	FBgn0263106	DnaJ-like-1	20190516	DnaJ-like-1 (DnaJ-1) encodes a heat-shock protein co-factor that regulates and interacts with larger heat shock proteins providing client specificity. It regulates the folding of proteins whose misfolding leads to age-dependent neurodegeneration.
3.96756e-28	0.486847	0.288	0.167	3.63111e-24	1	CG10555	FBgn0030034	-	-	Contributions welcome.
4.40846e-28	0.27945	0.568	0.38	4.03462e-24	1	CG12605	FBgn0035481	-	-	Contributions welcome.
5.70184e-28	0.424343	0.418	0.273	5.21832e-24	1	mask	FBgn0043884	multiple ankyrin repeats single KH domain	-	Contributions welcome.
1.59506e-27	0.616531	0.265	0.15	1.4598e-23	1	CG9650	FBgn0029939	-	-	Contributions welcome.
2.78775e-27	0.493246	0.243	0.135	2.55135e-23	1	Ubc2	FBgn0015320	Ubiquitin conjugating enzyme 2	-	Contributions welcome.
3.24318e-27	0.477101	0.338	0.21	2.96816e-23	1	Atg13	FBgn0261108	Autophagy-related 13	20190307	Autophagy-related 13 (Atg13) encodes a subunit of the evolutionarily conserved Atg1 kinase complex, which controls the initiation of autophagosome formation.
3.58722e-27	0.449948	0.397	0.254	3.28302e-23	1	CG4467	FBgn0039064	-	-	Contributions welcome.
5.1368e-27	0.453833	0.371	0.239	4.7012e-23	1	nonA	FBgn0004227	no on or off transient A	-	Contributions welcome.
1.15919e-26	0.432706	0.306	0.184	1.06089e-22	1	Diap1	FBgn0260635	Death-associated inhibitor of apoptosis 1	20190307	Death-associated inhibitor of apoptosis 1 (Diap1) encodes an E3 ubiquitin ligase with a caspase inhibitor activity that is involved in the control of apoptosis.
6.25955e-26	0.310118	0.735	0.589	5.72874e-22	1	Sem1	FBgn0266666	Suppressor of exocyst mutations 1	-	Contributions welcome.
8.06471e-26	0.432463	0.37	0.237	7.38082e-22	1	Map205	FBgn0002645	Microtubule-associated protein 205	20190314	Microtubule-associated protein 205 (Map205) encodes a protein that binds and stabilizes microtubules. It also binds, inhibits and stabilizes the product of polo on microtubules during interphase.
9.0883e-26	0.399943	0.414	0.272	8.31761e-22	1	Caper	FBgn0031883	Caper	20190919	Caper (Caper) encodes an RNA-binding protein involved in regulation of alternative mRNA splicing.
1.57818e-25	0.467567	0.292	0.175	1.44435e-21	1	CG42238	FBgn0250867	-	-	Contributions welcome.
1.86998e-25	0.375688	0.518	0.367	1.7114e-21	1	nkd	FBgn0002945	naked cuticle	-	Contributions welcome.
2.01967e-25	0.280975	0.914	0.797	1.8484e-21	1	Tom7	FBgn0033357	Translocase of outer membrane 7	20190314	Translocase of outer membrane 7 (Tom7) encodes a putative mitochondrial protein that may act as a channel component of the TOM complex based on orthology with the human gene TOMM7.
3.50194e-25	0.212999	0.821	0.653	3.20498e-21	1	Ptp99A	FBgn0004369	Protein tyrosine phosphatase 99A	20190314	Protein tyrosine phosphatase 99A (Ptp99A) encodes a transmembrane receptor tyrosine phosphatase. Its single mutants have no known phenotypes, but Ptp99A synergizes with Ptp69D to increase the penetrance of the Ptp69D motor axon defects. Ptp99A mutations also suppress the 'bypass' motor axon phenotype produced by Lar mutations.
4.37822e-25	0.415912	0.399	0.263	4.00694e-21	1	osa	FBgn0261885	osa	20190314	osa (osa) encodes a subunit of the BAP chromatin remodeling complex. It antagonizes Wnt target gene expression and limits the self-renewal of neural and intestinal stem cells.
4.69407e-25	0.461401	0.328	0.206	4.29601e-21	1	stx	FBgn0052676	stuxnet	20181115	stuxnet (stx) encodes a protein that controls the homeostasis of the product of Pc via proteasomal degradation through an ubiquitin-independent pathway.
5.28608e-25	0.450745	0.248	0.141	4.83782e-21	1	ZAP3	FBgn0052685	ZAP3	-	Contributions welcome.
1.38489e-24	0.426986	0.235	0.132	1.26745e-20	1	yrt	FBgn0004049	yurt	20190321	yurt (yrt) encodes a membrane-associated protein. It contributes to apical-basal polarity and permeability of septate junctions. In differentiating epithelial cells, it counteracts apical polarity proteins to sustain lateral membrane stability and apical-basal polarity. In fully differentiated cells, the product of yrt acts as a negative regulatory component of the crb complex and limits apical m…
1.55751e-24	0.401602	0.351	0.224	1.42543e-20	1	cass	FBgn0286781	cassowary	-	Contributions welcome.
6.94173e-24	0.436167	0.266	0.156	6.35307e-20	1	Pabp2	FBgn0005648	Pabp2	20180913	Pabp2 (Pabp2) encodes a nuclear poly(A) binding protein that is involved in both the cleavage and polyadenylation steps of the nuclear cleavage/polyadenylation reaction. Cytoplasmic protein encoded by Pabp2 acts to shorten the poly(A) tails of specific mRNAs in oocytes and syncytial blastoderm embryos.
8.76054e-24	0.43767	0.306	0.191	8.01765e-20	1	crp	FBgn0001994	cropped	20190307	cropped (crp) encodes a transcription factor that controls cellular branching of the terminal cells at the ends of tracheal tubes. As a downstream target gene of the product of Myc, it affects cell growth, organ size and survival.
2.17266e-23	0.418157	0.327	0.206	1.98842e-19	1	RhoGAP93B	FBgn0038853	Rho GTPase activating protein at 93B	-	Contributions welcome.
6.70756e-23	0.393368	0.287	0.175	6.13876e-19	1	HP4	FBgn0035829	Heterochromatin protein 4	20181004	Heterochromatin protein 4 (HP4) encodes a component of classical heterochromatin that is involved in gene silencing by heterochromatin.
8.59282e-23	0.335628	0.422	0.284	7.86415e-19	1	Btk29A	FBgn0003502	Btk family kinase at 29A	20190307	Btk family kinase at 29A (Btk29A) encodes a non-receptor tyrosine kinase with diverse roles including cellularization, morphogenesis, patterning and germ cell proliferation.
9.54957e-23	0.409268	0.33	0.213	8.73977e-19	1	Met	FBgn0002723	Methoprene-tolerant	20190314	Methoprene-tolerant (Met) encodes bHLH-PAS domain transcription factor paralogous to gce. It is a receptor for the sesquiterpenoid juvenile hormone.
9.95616e-23	0.362653	0.366	0.238	9.11188e-19	1	CG7154
1.36745e-22	0.340042	0.222	0.122	1.25149e-18	1	feo	FBgn0030241	fascetto	20190307	fascetto (feo) encodes a protein that binds the central spindle microtubules and is required for proper midbody formation and cytokinesis. It also has roles in centrosome duplication and neurogenesis.
1.55271e-22	0.322939	0.514	0.364	1.42104e-18	1	RpII215
2.00908e-22	0.386922	0.579	0.442	1.83871e-18	1	psq	FBgn0263102	pipsqueak	20190613	pipsqueak (psq) encodes a transcription factor that regulates chromatin silencing. It mediates the interaction of Polycomb group (Pc-G) members with Pc-G response elements.
2.58749e-22	0.358519	0.66	0.525	2.36808e-18	1	CG13751	FBgn0033340	-	-	Contributions welcome.
2.71806e-22	0.348379	0.478	0.339	2.48757e-18	1	Ubr1	FBgn0030809	Ubr1 ubiquitin ligase	-	Contributions welcome.
3.32938e-22	0.38417	0.415	0.287	3.04705e-18	1	hrg	FBgn0015949	hiiragi	20180920	hiiragi (hrg) encodes the canonical poly(A) polymerase required for the nuclear poly(A) tail synthesis at the mRNA 3'-end. hrg product is also involved in cytoplasmic polyadenylation of specific mRNAs during early to mid-oogenesis, through its interaction with the CPEB (cytoplasmic polyadenylation element binding) protein encoded by orb.
3.52876e-22	0.245497	0.79	0.662	3.22952e-18	1	Unr	FBgn0263352	Upstream of N-ras	20190321	Upstream of N-ras (Unr) encodes an RNA binding protein that functions as an RNA chaperone and translation regulator. It performs opposing, sex-specific, roles in X-chromosome dosage compensation by regulating lncRNA:roX2 RNA conformation in males and msl-2 mRNA translation in females.
3.68971e-22	0.424165	0.301	0.189	3.37682e-18	1	CG4080	FBgn0035983	-	-	Contributions welcome.
4.9856e-22	0.328714	0.497	0.354	4.56282e-18	1	cic	FBgn0262582	capicua	20190307	capicua (cic) encodes an HMG-box family transcriptional repressor that serves as a general sensor of RTK signaling. cic-dependent gene silencing is alleviated by phosphorylation mediated by the product of rl, which causes the translocation of the product of cic from the nucleus to the cytoplasm. It governs gene expression in diverse processes including cell proliferation and specification.
1.02885e-21	0.236616	0.631	0.454	9.41605e-18	1	CG12991	FBgn0030847	-	-	Contributions welcome.
4.78135e-21	0.271412	0.734	0.6	4.37589e-17	1	chic	FBgn0000308	chickadee	20190307	chickadee (chic) encodes an actin monomer binding protein that provides the major cellular pool of readily polymerizing ATP-actin monomers. It is involved in oogenesis, spermatogenesis, cell division, bristle formation, cellular morphogenesis, axon growth, filopodia formation, dorsal closure, wound healing and stem cell maintenance.
5.00953e-21	0.31256	0.611	0.471	4.58472e-17	1	AGO1	FBgn0262739	Argonaute-1	20190307	Argonaute-1 (AGO1) encodes an Argonaute/Piwi family protein, which interacts with microRNAs to form miRNA-induced silencing complexes (miRISCs). miRISCs are guided to target and repress mRNAs either by transcript destabilisation, translational inhibition, or both.
5.24115e-21	0.280265	0.642	0.498	4.7967e-17	1	lbk	FBgn0034083	lambik	-	Contributions welcome.
5.27374e-21	0.315919	0.55	0.409	4.82653e-17	1	Cp110	FBgn0031191	Centriolar coiled coil protein 110kDa	20190307	Centriolar coiled coil protein 110kDa (Cp110) encodes a centriolar protein that localizes to the distal end of both mother and daughter centrioles. It seems to prevent the centriole microtubules from extending beyond the distal end of the centriole. It interacts with the product of Cep97, another protein localized to the distal end of the centrioles.
6.06009e-21	0.392068	0.412	0.287	5.5462e-17	1	nocte	FBgn0261710	no circadian temperature entrainment	20190926	no circadian temperature entrainment (nocte) encodes a protein involved in temperature compensation of the circadian clock.
2.38178e-20	0.351639	0.416	0.291	2.17981e-16	1	Nap1	FBgn0015268	Nucleosome assembly protein 1	20190314	Nucleosome assembly protein 1 (Nap1) encodes a core histone chaperone involved in histone nuclear transfer and chromatin assembly.
6.7428e-20	0.329249	0.41	0.284	6.17101e-16	1	Rsf1	FBgn0011305	Repressor splicing factor 1	-	Contributions welcome.
7.28885e-20	0.292951	0.659	0.508	6.67076e-16	1	tow	FBgn0035719	target of wingless	20190314	target of wingless (tow) overexpression and genetic interaction studies suggest that it acts downstream of the products of fz/dsh (Planar Cell Polarity pathway) and upstream of the product of smo (Hedgehog pathway) during development.
9.31823e-20	0.561686	0.522	0.393	8.52804e-16	1	trn	FBgn0010452	tartan	20190314	tartan (trn) encodes a transmembrane leucine-rich repeat protein. It is closely related to caps and genetically interacts with it. Together they regulate embryonic motor axon guidance and innervation of antennal lobe glomeruli by olfactory sensory axons. The product of trn is a substrate for the product of Ptp52F and genetically interacts with it to regulate guidance of SNa motor axons.
1.2076e-19	0.453713	0.338	0.233	1.1052e-15	1	CG33303	FBgn0053303	-	-	Contributions welcome.
1.86831e-19	0.39681	0.33	0.223	1.70988e-15	1	AP-1gamma	FBgn0030089	Adaptor Protein complex 1, gamma subunit	20190711	Adaptor Protein complex 1, gamma subunit (AP-1gamma) encodes a clathrin adaptor involved in vesicle trafficking.
1.95475e-19	0.393699	0.292	0.189	1.78898e-15	1	akirin	FBgn0082598	akirin	-	Contributions welcome.
2.54479e-19	0.257115	0.681	0.535	2.32899e-15	1	eIF2beta	FBgn0004926	eukaryotic translation initiation factor 2 subunit beta	-	Contributions welcome.
3.76534e-19	0.364895	0.319	0.209	3.44604e-15	1	CG11122	FBgn0030266	-	-	Contributions welcome.
1.07499e-18	0.258441	0.694	0.55	9.83828e-15	1	lqf	FBgn0028582	liquid facets	20190912	liquid facets (lqf) encodes an epsin, which is an endocytic adaptor that contributes to endocytic network stability/regulation and membrane bending. It contributes to endocytosis and regulates the BMP and Notch signaling pathways.
1.6203e-18	0.244376	0.678	0.539	1.4829e-14	1	CG8860	FBgn0033691	-	-	Contributions welcome.
1.9083e-18	0.305157	0.269	0.168	1.74648e-14	1	wds	FBgn0040066	will die slowly	-	Contributions welcome.
2.13604e-18	0.320075	0.398	0.276	1.9549e-14	1	SmD3	FBgn0023167	Small ribonucleoprotein particle protein SmD3	20190314	Small ribonucleoprotein particle protein SmD3 (SmD3) encodes an RNA binding protein that forms a heterodimeric sub-complex with the product of SmB. They function as part of the heteroheptameric ring complex Sm core, which is involved in the formation of spliceosomal small nuclear RNPs (U1, U2, U4 and U5), which together catalyze pre-mRNA splicing. The product of SmD3 also has a function in germli…
2.66505e-18	0.365682	0.37	0.255	2.43905e-14	1	otk2	FBgn0267728	off-track2	20190321	off-track2 (otk2) encodes a single-pass transmembrane protein with extracellular Ig-like repeats that functions as a coreceptor for the product of Wnt2.
2.8871e-18	0.33536	0.268	0.168	2.64227e-14	1	CG12391	FBgn0033581	-	-	Contributions welcome.
4.82273e-18	0.280744	0.543	0.409	4.41376e-14	1	RhoGAP71E	FBgn0036518	Rho GTPase activating protein at 71E	20190801	Rho GTPase activating protein at 71E (RhoGAP71E) encodes a Rho GTPase activating protein that is involved in the regulation of actin dynamics during epithelial morphogenesis.
6.46849e-18	0.338224	0.286	0.184	5.91996e-14	1	lid
7.0122e-18	0.3071	0.457	0.335	6.41757e-14	1	Rpt2	FBgn0015282	Regulatory particle triple-A ATPase 2	20180920	Regulatory particle triple-A ATPase 2 (Rpt2) encodes one of six ATPases that form the base of the regulatory 19S cap of the proteasome. The Rpt2 product is involved in the recognition of specific substrates destined for degradation, such as those involved in Notch signalling pathway.
2.14675e-17	0.296186	0.51	0.383	1.9647e-13	1	RhoGAPp190	FBgn0026375	Rho GTPase activating protein p190	20190801	Rho GTPase activating protein p190 (RhoGAPp190) encodes a Rho GTPase activating protein that binds the semaphorin receptor and regulates axonogenesis.
4.69537e-17	0.337274	0.442	0.329	4.2972e-13	1	Pat1	FBgn0029878	Protein interacting with APP tail-1	20190314	Protein interacting with APP tail-1 (Pat1) encodes a protein required for the product of Khc to transport cargo and to maximize its motility. In oocytes the products of Pat1 and Klc act in a redundant manner.
1.04791e-16	0.271902	0.632	0.505	9.59043e-13	1	CG32767	FBgn0052767	-	-	Contributions welcome.
1.64953e-16	0.303562	0.399	0.289	1.50965e-12	1	RhoGAP19D	FBgn0031118	Rho GTPase activating protein at 19D	-	Contributions welcome.
2.54563e-16	0.322981	0.337	0.233	2.32976e-12	1	mnb	FBgn0259168	minibrain	20190314	minibrain (mnb) encodes a Ser/Thr protein kinase of the DYRK subfamily. It interacts with several signaling pathways and it is involved in behavior, cell cycle, cytoskeleton dynamics, neural proliferation, neurogenesis, neuronal differentiation, synaptic plasticity, and tissue growth.
2.50345e-15	0.329944	0.397	0.293	2.29116e-11	1	CG31715	FBgn0051715	-	-	Contributions welcome.
5.7775e-15	0.241402	0.409	0.295	5.28757e-11	1	Su(var)205	FBgn0003607	Suppressor of variegation 205	-	Contributions welcome.
6.57624e-15	0.243251	0.498	0.384	6.01858e-11	1	Rm62	FBgn0003261	Rm62	-	Contributions welcome.
6.97474e-15	0.296715	0.401	0.293	6.38328e-11	1	CadN	FBgn0015609	Cadherin-N	-	Contributions welcome.
1.3574e-14	0.209531	0.584	0.46	1.2423e-10	1	sdt	FBgn0261873	stardust	20190314	stardust (sdt) encodes membrane-associated guanylate kinase (MAGUK) protein involved in the maintenance of apico-basal cell polarity and the organization of zonula adherens.
1.22665e-13	0.298197	0.455	0.352	1.12263e-09	1	Ssdp	FBgn0011481	Sequence-specific single-stranded DNA-binding protein	20190314	Sequence-specific single-stranded DNA-binding protein (Ssdp) encodes a DNA binding protein. It has been proposed to be an additional component of ap/Chi transcriptional complexes because it interacts with the product of Chi and lack of Ssdp produces defects similar to ap or Chi mutant phenotypes.
2.44105e-13	0.192159	0.507	0.387	2.23405e-09	1	Nph	FBgn0039735	Nucleophosmin	20190912	Nucleophosmin (Nph) encodes a histone binding protein involved in chromatin remodeling and sperm chromatin decondensation.
7.41731e-13	0.198014	0.592	0.466	6.78832e-09	1	Eip75B	FBgn0000568	Ecdysone-induced protein 75B	20180913	Ecdysone-induced protein 75B (Eip75B) encodes a nuclear receptor that interacts with the receptor encoded by Hr3. The product of Eip75B regulates feeding behavior, fat deposition, and developmental timing in response to nitric oxide (NO) signaling. It also acts downstream from NO in the nervous system, where it controls neuronal remodeling.
8.79864e-13	0.22206	0.416	0.313	8.05251e-09	1	Roc1a	FBgn0025638	Regulator of cullins 1a	20190314	Regulator of cullins 1a (Roc1a) encodes a C2H2 type zinc finger protein and component of several Cullin-Ring E3 ubiquitin ligase complexes. It binds directly to the Cullin subunit within the CRL complex and functions to recruit ubiquitin-charged E2 proteins.
9.03141e-13	0.232294	0.45	0.345	8.26555e-09	1	CG7637	FBgn0033548	-	-	Contributions welcome.
1.23885e-12	0.181157	0.402	0.298	1.1338e-08	1	Jupiter	FBgn0051363	Jupiter	-	Contributions welcome.
3.86427e-12	0.112103	0.758	0.585	3.53658e-08	1	Drep2	FBgn0028408	DNA fragmentation factor-related protein 2	20190912	DNA fragmentation factor-related protein 2 (Drep2) encodes a protein involved in neuron death regulation.
5.84275e-12	0.142141	0.799	0.684	5.34729e-08	1	Pits	FBgn0030400	Protein interacting with Ttk69 and Sin3A	-	Contributions welcome.
1.80656e-11	0.15742	0.422	0.317	1.65337e-07	1	GstZ2	FBgn0037697	Glutathione S transferase Z2	-	Contributions welcome.
2.15969e-11	0.195941	0.468	0.361	1.97655e-07	1	pcs	FBgn0033988	parcas	-	Contributions welcome.
2.60909e-11	0.16806	0.418	0.315	2.38784e-07	1	D1	FBgn0000412	D1 chromosomal protein	20180906	D1 chromosomal protein (D1) encodes a multi-AT-hook chromosomal protein that associates with AT-rich satellites, including the SAT-III repeats of the X-chromosome. The product of D1 binds to the minor-groove of the DNA and favors heterochromatin-mediated gene repression involving its interaction with topoisomerase II.
2.78557e-11	0.178907	0.63	0.498	2.54935e-07	1	CG43222
7.76127e-11	0.102231	0.597	0.474	7.10312e-07	1	His3.3A	FBgn0014857	Histone H3.3A	-	Contributions welcome.
1.68994e-10	0.176444	0.567	0.456	1.54663e-06	1	tai	FBgn0041092	taiman	20190314	taiman (tai) encodes an ecdysone receptor co-activator related to mammalian steroid receptor coactivator (SRC) proteins. It contributes to border cell migration.
1.92946e-10	0.220655	0.697	0.593	1.76584e-06	1	Rap1	FBgn0004636	Rap1 GTPase	20190314	Rap1 GTPase (Rap1) encodes a small GTPase in the Ras superfamily. When GTP bound, it binds to a number of different effectors, one of which is the product of scno. Together they regulate many morphogenetic movements including mesoderm invagination and dorsal closure, help establish apical-basal polarity during cellularization, regulate macrophage migration, help define neuroblast asymmetric divis…
2.00996e-09	0.157146	0.775	0.665	1.83951e-05	1	nmo	FBgn0011817	nemo	20190314	nemo (nmo) encodes an atypical proline-directed serine/threonine kinase with roles in numerous developmental processes, including ommatidial rotation/planar cell polarity, retinal specification and neuronal function, and circadian clock speed. It regulates the activity of several signal transduction pathways, including BMP, Wnt, and Notch, and is implicated in fly models of neurodegenerative dise…

## Sheet: Immat N2
p_val	avg_log2FC	pct.1	pct.2	p_val_adj	cluster	gene	FBgn_ID	GeneName	datestamp	gene_snapshot_text
0	2.13329	0.379	0.046	0	2	E(spl)m6-BFM	FBgn0002632	Enhancer of split m6, Bearded family member	-	Contributions welcome.
0	1.76213	0.945	0.511	0	2	Hsp26	FBgn0001225	Heat shock protein 26	20190912	Heat shock protein 26 (Hsp26) encodes a protein involved in protein folding. It contributes to lifespan determination and the response to cold and heat.
0	1.61185	0.987	0.701	0	2	lncRNA:cherub
0	1.11056	0.71	0.206	0	2	lncRNA:CR45388
5.48445e-295	1.33608	0.994	0.624	5.01937e-291	2	hdc	FBgn0010113	headcase	20190307	headcase (hdc) encodes two proteins by translational readthrough of a single mRNA. It is an esg target in the trachea and presumably also in imaginal tissues. The readthrough product is necessary for hdc function in the trachea.
1.42166e-278	1.21246	0.986	0.74	1.3011e-274	2	cib	FBgn0026084	ciboulot	20190912	ciboulot (cib) encodes an actin binding protein involved in brain development and the remodeling of the larval central nervous system.
4.21401e-255	1.54054	0.784	0.373	3.85666e-251	2	Nrt	FBgn0004108	Neurotactin	-	Contributions welcome.
6.64313e-252	1.20884	0.96	0.668	6.07979e-248	2	Hsp27	FBgn0001226	Heat shock protein 27	20190307	Heat shock protein 27 (Hsp27) encodes a member of the ATP-independent, small heat shock protein family. It contributes to regulation of eye morphology, polyglutamine toxicity, lifespan and starvation tolerance.
3.23172e-196	1.62547	0.547	0.196	2.95767e-192	2	robo2	FBgn0002543	roundabout 2	20190321	roundabout 2 (robo2) encodes a member of the Robo receptor family that responds to the ligand encoded by sli as a repulsive cue in axons, dendrites, muscles, trachea and heart development. It can also inhibit robo1 signaling, likely explaining why the product of robo2 can appear to be an attractive receptor in certain contexts.
9.24718e-189	0.964297	0.93	0.732	8.46302e-185	2	l(3)neo38	FBgn0265276	lethal (3) neo38	20210121	lethal (3) neo38 (l(3)neo38) encodes an essential regulator of neuromuscular junction and brain development, required at post-embryonic stages.
1.04405e-173	1.41537	0.554	0.216	9.55518e-170	2	Hsp68	FBgn0001230	Heat shock protein 68	20190801	Heat shock protein 68 (Hsp68) encodes a protein involved in lifespan determination and response to heat shock and starvation.
1.97034e-154	1.78881	0.228	0.044	1.80326e-150	2	lncRNA:CR44272
2.23602e-149	1.19082	0.422	0.136	2.04641e-145	2	E(spl)mbeta-HLH	FBgn0002733	Enhancer of split mbeta, helix-loop-helix	-	Contributions welcome.
1.19775e-144	1.18727	0.378	0.112	1.09618e-140	2	E(spl)m8-HLH	FBgn0000591	Enhancer of split m8, helix-loop-helix	-	Contributions welcome.
2.29018e-139	0.39435	0.924	0.669	2.09598e-135	2	MtnA	FBgn0002868	Metallothionein A	20190314	Metallothionein A (MtnA) encodes a member of the Metallothionein family whose transcript level is higher than that of the other four Drosophila metallothioneins. Transcription is strongly induced by copper and cadmium ions and this induction depends on the transcription factor encoded by MTF-1.
5.34751e-127	0.803533	0.531	0.224	4.89404e-123	2	pros	FBgn0004595	prospero	20190314	prospero (pros) encodes a protein that promotes the expression of neural differentiation genes and represses neuroblast stem cell identity genes and cell cycle proliferation genes; it is also important for astrocyte development. The product of pros is asymmetrically localized to the basal cortex during neuroblast asymmetric cell division, resulting in its partioning into GMC daughter cells, where…
1.84802e-120	0.906358	0.841	0.674	1.69131e-116	2	fs(1)h	FBgn0004656	female sterile (1) homeotic	20210121	female sterile (1) homeotic (fs(1)h) encodes a Bromodomain and Extra-Terminal domain (BET) family of protein, characterized by the presence of two tandem bromodomains and an extra-terminal (ET) domain. BET proteins can bind acetylated lysine residues in histones and regulate transcription. The proteins encoded by fs(1)h and human BRD2 possess protein kinase activity.
1.98279e-116	1.06487	0.656	0.376	1.81465e-112	2	CG12605	FBgn0035481	-	-	Contributions welcome.
2.23313e-115	0.715955	0.934	0.816	2.04376e-111	2	Dsp1	FBgn0278608	Dorsal switch protein 1	-	Contributions welcome.
2.20285e-114	0.940108	0.147	0.024	2.01605e-110	2	Hey	FBgn0027788	Hairy/E(spl)-related with YRPW motif	20190926	Hairy/E(spl)-related with YRPW motif (Hey) encodes a transcription factor involved in neuron fate determination. Hey expression is regulated by Notch signalling in the embryonic and larval central nervous system.
2.51116e-103	1.06145	0.229	0.06	2.29821e-99	2	E(spl)m7-HLH	FBgn0002633	Enhancer of split m7, helix-loop-helix	-	Contributions welcome.
3.02388e-98	0.785907	0.764	0.533	2.76745e-94	2	lola	FBgn0283521	longitudinals lacking	20190321	longitudinals lacking (lola) encodes a protein involved in Notch signaling, cell death, regulation of retrotransposons and expression of axon and dendrite patterning genes. It contributes to oogenesis, spermatogenesis, neural wiring, eye development and a variety of behaviors.
2.57442e-94	0.743534	0.811	0.597	2.35611e-90	2	HmgD	FBgn0004362	High mobility group protein D	20180906	High mobility group protein D (HmgD) encodes a highly abundant chromosomal protein involved in DNA bending and chromatin organization.
9.28411e-76	0.753478	0.764	0.593	8.49681e-72	2	CtBP	FBgn0020496	C-terminal Binding Protein	-	Contributions welcome.
1.69991e-70	0.728084	0.73	0.561	1.55575e-66	2	SNRPG	FBgn0261791	Small nuclear ribonucleoprotein G	20190314	Small nuclear ribonucleoprotein G (SNRPG) encodes a Sm class protein and a common component of pre-mRNA processing U snRNPs. It forms the toroidal core of U snRNPs (Sm core domain) together with 6 related Sm proteins.
3.25543e-64	0.978364	0.484	0.294	2.97937e-60	2	Jupiter	FBgn0051363	Jupiter	-	Contributions welcome.
3.64046e-60	0.972051	0.28	0.119	3.33175e-56	2	feo	FBgn0030241	fascetto	20190307	fascetto (feo) encodes a protein that binds the central spindle microtubules and is required for proper midbody formation and cytokinesis. It also has roles in centrosome duplication and neurogenesis.
5.71457e-60	0.530035	0.824	0.681	5.22997e-56	2	CNBP	FBgn0034802	CCHC-type zinc finger nucleic acid binding protein	-	Contributions welcome.
1.16797e-59	0.988713	0.415	0.233	1.06893e-55	2	pod1	FBgn0029903	pod1 coronin	20190919	pod1 (pod1) encodes a microtubule and actin filament binding protein involved in actin cytoskeleton reorganization and axon guidance.
7.71826e-59	0.794491	0.626	0.469	7.06376e-55	2	tral	FBgn0041775	trailer hitch	20181108	trailer hitch (tral) encodes a protein required for oocyte dorsoventral patterning via actin and microtubule cytoskeleton organization.
1.09377e-58	0.838944	0.432	0.235	1.00102e-54	2	ogre	FBgn0004646	optic ganglion reduced	20190314	optic ganglion reduced (ogre) encodes one of the innexin subunits spanning the membrane 4 times. Together with the products of Inx2 and Inx3, it forms homo or hetero oligomers forming gap junctions, which allow the transfer of small solute between cells.
5.51476e-58	0.847178	0.558	0.366	5.04711e-54	2	nkd	FBgn0002945	naked cuticle	-	Contributions welcome.
1.85352e-57	1.02667	0.458	0.283	1.69634e-53	2	puc	FBgn0243512	puckered	20190314	puckered (puc) encodes a serine/threonine protein phosphatase that mediates a feedback loop that regulates the Jun-N-terminal kinase pathway.
2.13453e-56	0.913459	0.463	0.294	1.95352e-52	2	Rpb12
4.84466e-56	0.916223	0.576	0.391	4.43383e-52	2	trn	FBgn0010452	tartan	20190314	tartan (trn) encodes a transmembrane leucine-rich repeat protein. It is closely related to caps and genetically interacts with it. Together they regulate embryonic motor axon guidance and innervation of antennal lobe glomeruli by olfactory sensory axons. The product of trn is a substrate for the product of Ptp52F and genetically interacts with it to regulate guidance of SNa motor axons.
6.84746e-56	0.66716	0.685	0.527	6.26679e-52	2	gro	FBgn0001139	groucho	20190307	groucho (gro) encodes a global developmental co-repressor in conjunction with manifold DNA-binding repressor partner proteins, which tether it to target promoters. It functions downstream of key signaling pathways such as Wg/Wnt and Dpp/TGF-beta. Notably, phosphorylation of the product of gro in response to MAPK activation weakens its repressor capacity.
7.73226e-56	0.738802	0.654	0.515	7.07656e-52	2	CG45049	FBgn0266409	-	-	Contributions welcome.
5.14488e-53	0.735763	0.581	0.414	4.70859e-49	2	SmF	FBgn0000426	Small ribonucleoprotein particle protein SmF	20190314	Small ribonucleoprotein particle protein SmF (SmF) encodes an RNA binding protein that functions as part of a heteroheptameric ring structure called the Sm core. This complex binds to spliceosomal small nuclear RNAs (e.g. U1, U2, U4 and U5) and helps to carry out pre-mRNA splicing. It also forms a heterotrimeric sub-complex with the products of SmE and SNRPG.
5.53147e-52	0.54702	0.681	0.505	5.0624e-48	2	lncRNA:CR40469
1.05328e-49	0.659781	0.571	0.383	9.63961e-46	2	brat	FBgn0010300	brain tumor	20190307	brain tumor (brat) encodes a tumor suppressor that regulates proliferation in the brain. During neural stem cell division, it segregates into one daughter cell where it inhibits protein translation, preventing self-renewal and inducing differentiation. It also acts during oogenesis where it interacts with the products of nos and pum to suppress hb translation.
2.6343e-48	0.777492	0.552	0.397	2.41091e-44	2	Hrb87F	FBgn0004237	Heterogeneous nuclear ribonucleoprotein at 87F	20180906	Heterogeneous nuclear ribonucleoprotein at 87F (Hrb87F) encodes a hnRNP-A family RNA-binding protein, involved in gene expression and RNA processing. It is an essential component of the nucleoplasmic omega speckles and necessary for telomere maintenance. Hrb87F null mutants show defects in development, female fertility and stress tolerance.
3.6348e-47	0.658872	0.639	0.503	3.32657e-43	2	Top1	FBgn0004924	Topoisomerase 1	20190314	Topoisomerase 1 (Top1) encodes a topoisomerase with essential functions in cell proliferation during stages of oogenesis, embryogenesis, larva, and pupa.
8.03959e-47	0.768701	0.158	0.054	7.35784e-43	2	Phs	FBgn0036522	Phaser	-	Contributions welcome.
8.59662e-47	0.47291	0.836	0.727	7.86762e-43	2	rin	FBgn0015778	rasputin	20190926	rasputin (rin) encodes an RNA-binding protein that regulates gene expression. It is involved in eye development and the dorsal/ventral axis specification of the ovary.
2.12067e-46	0.516817	0.826	0.713	1.94084e-42	2	Lk6	FBgn0017581	Lk6 kinase	20180920	Lk6 kinase (Lk6) encodes the single ortholog of MAPK signal integrating kinases, which are phosphorylated and activated by ERK. Lk6 product phosphorylates the protein encoded by eIF4E1 to influence translation initiation via formation of the eIF4F complex.
1.02076e-45	0.567354	0.747	0.639	9.34197e-42	2	cdi	FBgn0004876	center divider	20180913	center divider (cdi) encodes a serine/threonine kinase that stimulates the formation of actin fibers and focal adhesions through phosphorylation of the F-actin depolimerization factor tsr.
2.14109e-45	0.854406	0.159	0.056	1.95953e-41	2	ewg	FBgn0005427	erect wing	20180913	erect wing (ewg) encodes a transcription factor that is essential for synaptic growth at neuromuscular junctions, specification of photoreceptor subtypes, and formation of indirect flight muscles. ewg product has also been linked to the Hippo and Wingless pathways and serves as a major target of the RNA-binding protein encoded by elav.
3.79143e-45	0.684471	0.564	0.403	3.46991e-41	2	Tet	FBgn0263392	Ten-Eleven Translocation (TET) family protein	-	Contributions welcome.
3.89623e-44	0.738395	0.277	0.128	3.56583e-40	2	kn	FBgn0001319	knot	20190314	knot (kn) encodes a transcription factor required for somatic and alary muscle specification and embryonic head segmentation. In larvae, it is required for wing disc patterning and plays a key role in the lymph gland, both under normal conditions and under immune stress.
5.95991e-44	0.877242	0.322	0.167	5.45451e-40	2	stg	FBgn0003525	string	-	Contributions welcome.
2.09025e-42	0.428318	0.868	0.75	1.91299e-38	2	His3.3B	FBgn0004828	Histone H3.3B	20190321	Histone H3.3B (His3.3B) encodes one of two single copy histone H3 variants. His3.3A and His3.3B transcription is not under control of the cell cycle. His3.3B has a long 3'-UTR (> 1500 nucleotides) and can be processed at different polyadenylation sites which are tissue-specific.
1.19585e-40	0.619056	0.557	0.386	1.09444e-36	2	Antp	FBgn0260642	Antennapedia	20190307	Antennapedia (Antp) is the distal-most member of the Antennapedia complex; one of two Hox gene complexes. Antp encodes a sequence-specific homeodomain transcription factor, which is part of a developmental regulatory system that specifies segmental identity in the pro- and mesothorax. In adults Antp loss of function is associated with a transformation of leg into antenna while ectopic expression …
4.57118e-40	0.786306	0.442	0.298	4.18355e-36	2	Sin3A	FBgn0022764	Sin3A	20190912	Sin3A (Sin3A) encodes a chromatin regulator with roles during muscle development, cell migration and Wnt signalling regulation.
7.1235e-40	0.509088	0.778	0.677	6.51943e-36	2	Pdcd4	FBgn0030520	Programmed cell death 4	-	Contributions welcome.
2.1748e-39	0.695321	0.517	0.376	1.99037e-35	2	dsh	FBgn0000499	dishevelled	-	Contributions welcome.
2.97059e-39	0.880901	0.426	0.289	2.71869e-35	2	RhoGAP19D	FBgn0031118	Rho GTPase activating protein at 19D	-	Contributions welcome.
4.84793e-39	0.582891	0.634	0.502	4.43683e-35	2	crol	FBgn0020309	crooked legs	20190307	crooked legs (crol) encodes a zinc finger transcription factor induced by 20-hydroxyecdysone at the onset of metamorphosis. It regulates wg transcription and cell cycle progression in the wing. Its over-expression in the eye accelerates the cell cycle and de-represses silenced genes.
7.62535e-39	0.651275	0.596	0.475	6.97872e-35	2	His3.3A	FBgn0014857	Histone H3.3A	-	Contributions welcome.
7.97513e-39	0.475511	0.352	0.205	7.29884e-35	2	CG15353	FBgn0040718	-	-	Contributions welcome.
1.82572e-38	0.715627	0.171	0.067	1.6709e-34	2	lncRNA:CR33938
8.99207e-38	0.5846	0.655	0.552	8.22954e-34	2	CG14464	FBgn0033000	-	-	Contributions welcome.
2.1215e-37	0.586205	0.643	0.541	1.9416e-33	2	CG33774	FBgn0053774	-	-	Contributions welcome.
5.83746e-37	0.631392	0.561	0.427	5.34244e-33	2	emb	FBgn0020497	embargoed	20190307	embargoed (emb) encodes an exportin involved in protein export from the nucleus. It regulates the response to hypoxia and is involved in centriole replication.
7.70612e-37	0.737793	0.5	0.365	7.05264e-33	2	tara	FBgn0040071	taranis	20190314	taranis (tara) encodes a transcriptional co-regulator that interacts with chromatin remodeling complexes, cell cycle proteins, and the JNK signaling pathway. It contributes to sleep, neural progenitor proliferation, and cell fate maintenance.
2.39383e-36	0.826254	0.405	0.274	2.19083e-32	2	Caper	FBgn0031883	Caper	20190919	Caper (Caper) encodes an RNA-binding protein involved in regulation of alternative mRNA splicing.
2.32653e-34	0.723383	0.488	0.361	2.12924e-30	2	Cpsf6	FBgn0035872	Cleavage and polyadenylation specific factor 6	-	Contributions welcome.
7.10218e-34	0.710252	0.431	0.29	6.49992e-30	2	BtbVII	FBgn0263108	BTB-protein-VII	-	Contributions welcome.
8.67038e-34	0.673734	0.51	0.383	7.93513e-30	2	Paf-AHalpha	FBgn0025809	Platelet-activating factor acetylhydrolase alpha	-	Contributions welcome.
2.0341e-32	0.602691	0.61	0.503	1.86161e-28	2	Hsp83	FBgn0001233	Heat shock protein 83	-	Contributions welcome.
2.25878e-32	0.817866	0.366	0.24	2.06723e-28	2	nonA	FBgn0004227	no on or off transient A	-	Contributions welcome.
3.00328e-32	0.768902	0.196	0.092	2.7486e-28	2	CG3408	FBgn0036008	-	-	Contributions welcome.
3.12876e-30	0.60714	0.508	0.388	2.86344e-26	2	Nph	FBgn0039735	Nucleophosmin	20190912	Nucleophosmin (Nph) encodes a histone binding protein involved in chromatin remodeling and sperm chromatin decondensation.
1.41653e-29	0.636737	0.382	0.246	1.29641e-25	2	br	FBgn0283451	broad	-	Contributions welcome.
1.48275e-29	0.459347	0.756	0.65	1.35702e-25	2	sm	FBgn0003435	smooth	20190314	smooth (sm) encodes an RNA binding, heterogeneous nuclear ribonucleoprotein involved in axon guidance, mRNA processing, chemosensation, determination of lifespan and feeding behavior.
1.43802e-28	0.695232	0.284	0.163	1.31608e-24	2	sick	FBgn0263873	sickie	20190314	sickie (sick) encodes a cytoskeletal protein that positively regulates F-actin-mediated axonal growth by relaying the non-canonical RacGTPase-Slingshot-Cofilin pathway. It also mediates immune deficiency signaling pathway, which activates the product of Rel.
4.68533e-28	0.749442	0.296	0.184	4.28802e-24	2	lid
5.20469e-28	0.636982	0.501	0.395	4.76333e-24	2	glec	FBgn0015229	gliolectin	20180913	gliolectin (glec) encodes a member of carbohydrate-binding proteins. glec product regulates glia-glia and glia-neuron interactions during neurogenesis and positively regulates Notch pathway during the specification of vein and intervein regions in wing imaginal discs.
2.29555e-26	0.630147	0.453	0.341	2.10089e-22	2	unk	FBgn0004395	unkempt	20190321	unkempt (unk) encodes a highly conserved protein with roles in mRNA binding and ubiquitination. Together with the product of hdc, it acts downstream of the product of Mtor to regulate photoreceptor differentiation during eye development.
3.31244e-25	0.706594	0.353	0.246	3.03155e-21	2	Dp	FBgn0011763	DP transcription factor	20190307	DP transcription factor (Dp) encodes a member of the DREAM complex and the common subunit of the two Drosophila heterodimeric E2F transcription factors. It is regulated by the product of Rbf and the Cyclin dependent kinases and controls the transcription of genes necessary for cell cycle progression.
4.93514e-25	0.673758	0.349	0.24	4.51664e-21	2	CG7154
1.11609e-24	0.699022	0.302	0.194	1.02144e-20	2	Ndf	FBgn0043456	Nucleosome-destabilizing factor	20190314	Nucleosome-destabilizing factor (Ndf) encodes a putative H3K36me3 binding protein, which binds active gene bodies.
2.014e-24	0.702881	0.272	0.168	1.84321e-20	2	CG12391	FBgn0033581	-	-	Contributions welcome.
1.93087e-23	0.722301	0.296	0.193	1.76713e-19	2	klar	FBgn0001316	klarsicht	20190314	klarsicht (klar) encodes a member of the Nesprin family that links microtubule motors and various cellular structures. It controls the migration and positioning of nuclei in photoreceptors and muscles. It also regulates the motion of RNP granules in oocytes and lipid droplets in embryos.
6.87527e-23	0.731089	0.408	0.294	6.29225e-19	2	Lim1	FBgn0026411	LIM homeobox 1	20190912	LIM homeobox 1 (Lim1) encodes a transcription factor protein involved in eye development and leg morphogenesis.
1.72971e-22	0.509058	0.507	0.398	1.58303e-18	2	mt:tRNA:Ser-GCT
4.83501e-22	0.319753	0.636	0.497	4.425e-18	2	ct	FBgn0004198	cut	20190307	cut (ct) encodes a homeoprotein that functions as a transcriptional factor in many different cells such as wing disc, muscle, oocyte and sense organ cells. It is a regulator of type-specific neuronal identity in the peripheral nervous system. ct is expressed at variable levels in the dendritic arborization (DA) neurons and these levels control the different dendritic morphologies specific for eac…
1.04208e-21	0.689627	0.374	0.268	9.53712e-18	2	lncRNA:roX2

## Sheet: Muscle-p
p_val	avg_log2FC	pct.1	pct.2	p_val_adj	cluster	gene	FBgn_ID	GeneName	datestamp	gene_snapshot_text
0	1.56998	0.997	0.805	0	3	myr-GFP-p10
2.17555e-287	1.43948	0.981	0.723	1.99106e-283	3	Gapdh1	FBgn0001091	Glyceraldehyde 3 phosphate dehydrogenase 1	20190919	Glyceraldehyde 3 phosphate dehydrogenase 1 (Gapdh1) encodes a glyceraldehyde-3-phosphate dehydrogenase involved in glycolysis, myoblast fusion and the development of somatic muscle.
7.30293e-278	1.34453	0.981	0.791	6.68364e-274	3	Gapdh2	FBgn0001092	Glyceraldehyde 3 phosphate dehydrogenase 2	20190919	Glyceraldehyde 3 phosphate dehydrogenase 2 (Gapdh2) encodes a glyceraldehyde-3-phosphate dehydrogenase involved in glucose homeostasis.
1.00225e-276	1.53191	0.938	0.592	9.17264e-273	3	Pglym78	FBgn0014869	Phosphoglyceromutase 78	20190912	Phosphoglyceromutase 78 (Pglym78) encodes an enzyme involved in myoblast fusion and somatic muscle development.
6.70861e-263	1.47446	0.94	0.61	6.13972e-259	3	Tpi	FBgn0086355	Triose phosphate isomerase	20190314	Triose phosphate isomerase (Tpi) encodes a soluble metabolic protein dimer that functions in glycolysis catalyzing the isomerization between dihydroxyacetone phosphate and glyceraldehyde 3-phosphate, which is essential for efficient ATP production.
1.18189e-237	1.49107	0.92	0.543	1.08166e-233	3	nls-tdTomato
1.55722e-205	1.08861	0.98	0.774	1.42517e-201	3	Ald1	FBgn0000064	Aldolase 1	-	Contributions welcome.
1.83711e-204	1.4946	0.818	0.461	1.68132e-200	3	Pgk	FBgn0250906	Phosphoglycerate kinase	20190926	Phosphoglycerate kinase (Pgk) encodes an enzyme involved in myoblast fusion.
2.45295e-190	1.061	0.941	0.811	2.24494e-186	3	ATPsynF	FBgn0035032	ATP synthase, subunit F	-	Contributions welcome.
8.3727e-188	1.10372	0.973	0.72	7.66269e-184	3	Syx1A	FBgn0013343	Syntaxin 1A	-	Contributions welcome.
2.41029e-186	1.54388	0.698	0.314	2.2059e-182	3	VhaM9.7-a	FBgn0035521	Vacuolar H[+] ATPase M9.7 subunit a	-	Contributions welcome.
1.52544e-171	0.949811	0.973	0.794	1.39608e-167	3	Eno	FBgn0000579	Enolase	20190912	Enolase (Eno) encodes a phosphopyruvate hydratase involved in glucose homeostasis.
7.18688e-158	0.889096	0.959	0.825	6.57743e-154	3	Cyp1	FBgn0004432	Cyclophilin 1	-	Contributions welcome.
7.62202e-150	0.994527	0.918	0.671	6.97567e-146	3	CG30172	FBgn0050172	-	-	Contributions welcome.
3.93979e-145	1.11448	0.87	0.654	3.60569e-141	3	COX5A	FBgn0019624	Cytochrome c oxidase subunit 5A	-	Contributions welcome.
7.50603e-145	0.914369	0.931	0.815	6.86952e-141	3	Fkbp12	FBgn0013954	FK506-binding protein 12kD	20190321	FK506-binding protein 12kD (Fkbp12) encodes a protein that binds the intracellular calcium channel encoded by RyR in an oxidation dependent manner. Loss of the binding between the products of Fkbp12 and RyR results in increased calcium leak and reduced muscle function.
1.27963e-142	1.11719	0.855	0.62	1.17111e-138	3	COX5B	FBgn0031830	Cytochrome c oxidase subunit 5B	-	Contributions welcome.
6.25587e-140	1.29602	0.753	0.455	5.72538e-136	3	miple1	FBgn0027111	midkine and pleiotrophin 1	20190314	midkine and pleiotrophin 1 (miple1) encodes a small secreted protein that binds Heparin and is closely related at the amino acid sequence to the product of miple2. It is mainly expressed in the developing CNS.
1.93714e-139	1.18203	0.805	0.459	1.77287e-135	3	Snap25	FBgn0011288	Synaptosomal-associated protein 25kDa	20190314	Synaptosomal-associated protein 25kDa (Snap25) encodes a synaptic target SNARE protein and a component of SNARE protein complexes known to function in neurotransmitter release. It functions in synaptic transmission in larvae and is essential in adults.
1.11519e-135	1.16833	0.823	0.504	1.02062e-131	3	Cngl	FBgn0263257	Cyclic nucleotide-gated ion channel-like	-	Contributions welcome.
7.69819e-135	1.2415	0.852	0.594	7.04538e-131	3	cpx	FBgn0041605	complexin	20190307	complexin (cpx) encodes a presynaptic cytosolic protein that regulates SNARE complex assembly and fuction. It has both positive and negative roles in synaptic transmission, serving as the synaptic vesicle fusion clamp and as an activator of evoked release.
8.65241e-131	1.04739	0.857	0.65	7.91869e-127	3	ATPsynCF6	FBgn0016119	ATP synthase, coupling factor 6	-	Contributions welcome.
2.35712e-129	0.955631	0.899	0.751	2.15723e-125	3	levy	FBgn0034877	levy	-	Contributions welcome.
6.21142e-128	0.903037	0.913	0.587	5.68469e-124	3	Rdl	FBgn0004244	Resistant to dieldrin	20190314	Resistant to dieldrin (Rdl) encodes a widely-expressed ligand-gated chloride channel which mediates the fast inhibitory effects of GABA. It has been shown to have roles in the circuits underlying visual processing, odor coding, learning and memory, sleep and courtship behavior.
8.02018e-128	1.26985	0.695	0.398	7.34007e-124	3	Cyt-c-p	FBgn0284248	Cytochrome c proximal	-	Contributions welcome.
5.09903e-127	1.01034	0.851	0.598	4.66663e-123	3	Vha16-1	FBgn0262736	Vacuolar H[+] ATPase 16kD subunit 1	20190926	Vacuolar H[+] ATPase 16kD subunit 1 (Vha16-1) encodes the proteolipid component of V-ATPase, which is a multi-functional channel protein. It contributes to vesicle-membrane fusion, hydrophilic molecule transport and intercellular communication.
5.3945e-117	1.02224	0.836	0.616	4.93704e-113	3	RNASEK	FBgn0262116	Ribonuclease kappa	20190516	Ribonuclease kappa (RNASEK) encodes a protein involved in clathrin-mediated endocytosis of large cargo, such as viruses.
4.15392e-115	0.923254	0.86	0.692	3.80167e-111	3	COX7A	FBgn0040529	Cytochrome c oxidase subunit 7A	-	Contributions welcome.
7.52262e-112	0.952194	0.845	0.651	6.8847e-108	3	porin	FBgn0004363	porin	20190314	porin (porin) encodes a beta-barrel channel protein localized in the outer membrane of mitochondria that conducts translocation of various ions and metabolites between cytoplasm and mitochondria. It plays roles in mitochondria dynamics and mitophagy, and is ubiquitinated by the E3 ligases encoded by park and Mul1.
1.14276e-111	2.31031	0.674	0.518	1.04585e-107	3	CG14989	FBgn0035495	-	-	Contributions welcome.
3.68471e-106	0.825408	0.885	0.761	3.37225e-102	3	ATPsynG	FBgn0010612	ATP synthase, subunit G	20180913	ATP synthase, subunit G (ATPsynG) encodes a subunit in the F0 portion of mitochondrial ATP synthase (Complex V). ATP synthase catalyzes the formation of ATP using energy from a proton gradient across the inner mitochondrial membrane after electron transport.
6.46148e-105	1.01912	0.79	0.571	5.91355e-101	3	COX4	FBgn0032833	Cytochrome c oxidase subunit 4	20190912	Cytochrome c oxidase subunit 4 (COX4) encodes a subunit of the cytochrome-c oxidase. It is involved in cell proliferation and golgi structural organisation.
2.59243e-98	1.05047	0.718	0.447	2.37259e-94	3	Mkp3	FBgn0036844	Mitogen-activated protein kinase phosphatase 3	20190314	Mitogen-activated protein kinase phosphatase 3 (Mkp3) encodes a member of the mitogen-activated protein kinase phosphatases that inactivate MAPKs. It dephosphorylates the phosphorylated active forms of the products of p38a and rl.
4.84642e-98	1.22715	0.458	0.191	4.43545e-94	3	CG10804	FBgn0029663	-	-	Contributions welcome.
4.51719e-96	0.989431	0.773	0.546	4.13413e-92	3	Vha13	FBgn0283536	Vacuolar H[+] ATPase 13kD subunit	-	Contributions welcome.
8.22419e-95	0.773434	0.912	0.807	7.52678e-91	3	sesB	FBgn0003360	stress-sensitive B	-	Contributions welcome.
2.54568e-94	1.25829	0.551	0.289	2.3298e-90	3	CG11000	FBgn0263353	-	-	Contributions welcome.
5.90635e-87	0.973544	0.735	0.541	5.40549e-83	3	ATPsynO	FBgn0016691	ATP synthase, oligomycin sensitivity conferring protein	-	Contributions welcome.
2.09599e-86	1.08618	0.587	0.321	1.91825e-82	3	Pde6	FBgn0038237	Phosphodiesterase 6	-	Contributions welcome.
1.19005e-83	1.18921	0.52	0.274	1.08913e-79	3	CG14312	FBgn0038596	-	-	Contributions welcome.
3.90376e-83	1.04088	0.659	0.417	3.57272e-79	3	CG7781	FBgn0032021	-	-	Contributions welcome.
1.15513e-81	0.555219	0.986	0.78	1.05717e-77	3	Hex-A	FBgn0001186	Hexokinase A	20190912	Hexokinase A (Hex-A) encodes a hexokinase involved in glucose homeostasis.
3.71798e-78	1.08432	0.597	0.369	3.40269e-74	3	Vha14-1	FBgn0262512	Vacuolar H[+] ATPase 14kD subunit 1	-	Contributions welcome.
3.85545e-77	0.834817	0.765	0.5	3.52851e-73	3	dysc	FBgn0264006	dyschronic	20190307	dyschronic (dysc) encodes a protein that regulates the localization of the calcium-activated potassium channel encoded by slo. The product of dysc impacts circadian locomotor patterns, synaptic morphology, active zone structure, and both spontaneous and evoked neurotransmitter release.
9.59864e-77	0.933957	0.695	0.423	8.78467e-73	3	Dscam2	FBgn0265296	Down syndrome cell adhesion molecule 2	20190307	Down syndrome cell adhesion molecule 2 (Dscam2) encodes a transmembrane protein. Its alternative splicing produces two biochemically distinct homophilic binding proteins expressed in different cells. It can mediate both repulsion and adhesion between neurons and contributes to boundary formation, neurite targeting and synapse formation in the brain.
1.07276e-76	0.971605	0.641	0.391	9.81787e-73	3	7B2	FBgn0041707	7B2	20190321	7B2 (7B2) encodes a peptidase required for the zymogen conversion and secretion of the prohormone convertase 2 encoded by amon.
3.08604e-75	0.825996	0.773	0.607	2.82434e-71	3	ATPsynE	FBgn0038224	ATP synthase, subunit E	-	Contributions welcome.
5.65673e-72	0.942914	0.695	0.506	5.17704e-68	3	ATPsynB	FBgn0019644	ATP synthase, subunit B	20180920	ATP synthase, subunit B (ATPsynB) encodes a protein proposed to act in ATP synthesis and phagocytosis. Ubiquitous knockdown of ATPsynB results in larval growth defects, while knockdown in testes causes male infertility.
6.6993e-72	1.16128	0.452	0.229	6.1312e-68	3	Pgm1	FBgn0003076	Phosphoglucose mutase 1	-	Contributions welcome.
6.66322e-71	1.1709	0.405	0.192	6.09818e-67	3	Tsp42Ej	FBgn0033132	Tetraspanin 42Ej	20190314	Tetraspanin 42Ej (Tsp42Ej) encodes a lysosomal member protein required for the degradation of endocytosed rhodopsin. It prevents light-induced retinal degeneration.
1.05717e-70	1.00777	0.573	0.342	9.67524e-67	3	CG42450	FBgn0259927	-	-	Contributions welcome.
1.11395e-70	1.14074	0.523	0.301	1.01949e-66	3	CG31030	FBgn0051030	-	-	Contributions welcome.
1.40617e-70	0.98747	0.546	0.31	1.28693e-66	3	Tsp66E	FBgn0035936	Tetraspanin 66E	20190314	Tetraspanin 66E (Tsp66E) encodes a tetraspanin, which spans the membrane four times. When the products of both Tsp66E and Tsp74F are removed, this results in defects in actin polarization, endocytosis, and distribution of the integrin subunit encoded by if during oogenesis.
7.25909e-69	0.760419	0.806	0.669	6.64351e-65	3	COX6B	FBgn0031066	Cytochrome c oxidase subunit 6B	-	Contributions welcome.
4.67213e-68	1.0146	0.633	0.435	4.27593e-64	3	ATPsyngamma	FBgn0020235	ATP synthase, gamma subunit	-	Contributions welcome.
3.03065e-67	1.07145	0.567	0.357	2.77365e-63	3	RFeSP	FBgn0021906	Rieske iron-sulfur protein	-	Contributions welcome.
6.6003e-67	0.709112	0.839	0.608	6.04059e-63	3	ps	FBgn0261552	pasilla	20190314	pasilla (ps) encodes a nuclear RNA binding protein implicated in splicing. It is expressed at high levels in the embryonic salivary gland and other tissues. Loss of function results in a significant reduction in secretory volume and secretory vesicles in the salivary gland and irregular gland morphology.
6.62688e-66	0.965757	0.637	0.452	6.06492e-62	3	CG11267	FBgn0036334	-	-	Contributions welcome.
1.06283e-65	1.07822	0.517	0.305	9.727e-62	3	AP-2sigma	FBgn0043012	Adaptor Protein complex 2, sigma subunit	20190307	Adaptor Protein complex 2, sigma subunit (AP-2sigma) encodes a component of the AP-2 adaptor complex, which recruits certain transmembrane proteins into clathrin-coated pits for endocytic internalization.
7.89764e-65	0.777968	0.776	0.642	7.22792e-61	3	ATPsynD	FBgn0016120	ATP synthase, subunit D	-	Contributions welcome.
3.07356e-64	1.0125	0.556	0.348	2.81292e-60	3	Vha36-1	FBgn0022097	Vacuolar H[+] ATPase 36kD subunit 1	-	Contributions welcome.
1.04991e-63	1.15126	0.415	0.21	9.60877e-60	3	CG4587
1.59873e-63	0.732391	0.81	0.686	1.46316e-59	3	UQCR-14	FBgn0030733	Ubiquinol-cytochrome c reductase 14 kDa subunit	-	Contributions welcome.
1.38921e-62	1.14913	0.439	0.232	1.2714e-58	3	DopEcR	FBgn0035538	Dopamine/Ecdysteroid receptor	20190307	Dopamine/Ecdysteroid receptor (DopEcR) encodes a GPCR that shows ligand-biased activation. It can be activated by dopamine to increase cyclic AMP levels and by the insect steroid ecdysone to activate the MAPKinase pathway. It is widely expressed in the nervous system and can modulate a wide variety of complex behaviors including male courtship, locomotion, the response to stressful social interac…
3.72971e-61	0.444228	0.986	0.837	3.41343e-57	3	nrv3	FBgn0032946	nervana 3	20190314	nervana 3 (nrv3) encodes one of three beta subunits of the sodium-potassium pump (ATPalpha). nrv3 is expressed in the nervous system, including subsets of the CNS and Johnston's organ neurons, and is required for hearing.
6.2272e-61	1.03092	0.48	0.276	5.69913e-57	3	Mdh2	FBgn0262559	Malate dehydrogenase 2	20190314	Malate dehydrogenase 2 (Mdh2) encodes one of the enzymes in the tricarboxylic acid cycle in mitochondria.
9.15989e-61	1.06721	0.47	0.249	8.38313e-57	3	Hr38	FBgn0014859	Hormone receptor-like in 38	20190307	Hormone receptor-like in 38 (Hr38) encodes a protein that can heterodimerize with the U adult cuticle and for the proper uptake and storage of glycogen in larvae.
4.39136e-60	1.00342	0.297	0.117	4.01897e-56	3	Gad1	FBgn0004516	Glutamic acid decarboxylase 1	20190307	Glutamic acid decarboxylase 1 (Gad1) encodes an essential, nervous system-specific glutamic acid decarboxylase, which is the synthetic enzyme for the major inhibitory neurotransmitter gamma-Aminobutyric acid (GABA). It is required for a multitude of physiological functions and adult behaviors dependent on GABA, including sleep, memory, circadian rhythms and egg hatching.
6.46354e-60	1.08883	0.497	0.294	5.91543e-56	3	Rim	FBgn0053547	Rab3 interacting molecule	20181115	Rab3 interacting molecule (Rim) encodes a scaffolding protein at the synaptic active zone, with important roles in promoting neurotransmitter release.
1.76453e-59	1.09875	0.287	0.117	1.61489e-55	3	CG31808	FBgn0062978	-	-	Contributions welcome.
2.01332e-59	0.961668	0.585	0.38	1.84259e-55	3	qvr	FBgn0260499	quiver	20190314	quiver (qvr) encodes a Ly-6 protein. Ly-6 proteins are GPI-linked or secreted proteins that modulate the trafficking and/or activity of membrane protein targets, including the potassium channel encoded by Sh and nicotinic acetylcholine receptors.
1.11729e-57	1.02913	0.484	0.283	1.02255e-53	3	GABA-B-R1	FBgn0260446	metabotropic GABA-B receptor subtype 1	20190711	metabotropic GABA-B receptor subtype 1 (GABA-B-R1) encodes a receptor involved in G protein-coupled receptor and gamma-aminobutyric acid signaling pathways.
7.92817e-57	1.21711	0.381	0.19	7.25586e-53	3	Dop2R	FBgn0053517	Dopamine 2-like receptor	20190307	Dopamine 2-like receptor (Dop2R) encodes a G protein-coupled receptor that is activated by dopamine. Postulated Dop2R-mediated functions include regulation of: aggression, cardiac function, feeding, levels of juvenile hormone and 20-hydroxyecdysone, lifespan, locomotor activity, nocturnal activity, olfactory associative learning, response to stress, sleep and sucrose acceptance.
3.02875e-56	0.641881	0.841	0.719	2.77191e-52	3	roh	FBgn0250838	reduction of Rh1	-	Contributions welcome.
3.52428e-56	0.94827	0.587	0.409	3.22542e-52	3	ND-ACP	FBgn0011361	NADH dehydrogenase (ubiquinone) acyl carrier protein	-	Contributions welcome.
4.48453e-56	1.04058	0.492	0.292	4.10424e-52	3	Nlg2	FBgn0031866	Neuroligin 2	20190314	Neuroligin 2 (Nlg2) encodes a transmembrane protein that interacts with the product of Nrx-1, and recruits scaffolding proteins for organization of postsynaptic neurotransmitter receptors. The product of Nlg2 functions in synaptic growth and regulation, and is involved in the modulation of social and courtship behavior.
9.48446e-55	0.764098	0.66	0.446	8.68018e-51	3	Sh	FBgn0003380	Shaker	20190314	Shaker (Sh) encodes the structural alpha subunit of a voltage-gated potassium channel. It plays a key role in maintaining electrical excitability in neurons and muscle cells, as well as regulating neurotransmitter release at the synapse.
4.76552e-54	1.02137	0.482	0.295	4.3614e-50	3	UQCR-C2	FBgn0250814	Ubiquinol-cytochrome c reductase core protein 2	-	Contributions welcome.
2.39042e-53	0.572292	0.746	0.491	2.18771e-49	3	Frq1	FBgn0030897	Frequenin 1	-	Contributions welcome.
1.31663e-52	0.76333	0.741	0.597	1.20498e-48	3	ATPsynbeta	FBgn0010217	ATP synthase, beta subunit	-	Contributions welcome.
2.93198e-52	1.05985	0.351	0.175	2.68335e-48	3	VhaAC39-1	FBgn0285910	Vacuolar H[+] ATPase AC39 subunit 1	20190926	Vacuolar H[+] ATPase AC39 subunit 1 (VhaAC39-1) encodes a subunit of the Vacuolar H[+] ATPase required for acidification of intracellular vesicles and the lysosome. It is involved in endocytic trafficking, and VhaAC39-1 mutations block Notch signaling in follicle cells and imaginal disc cells.
9.37711e-52	0.457822	0.953	0.778	8.58193e-48	3	Atpalpha	FBgn0002921	Na pump alpha subunit	20190307	Na pump alpha subunit (Atpalpha) encodes an integral membrane cation antiporter protein that utilizes ATP to shuttle Na[+] and K[+] across the plasma membrane to maintain ion homeostasis.
1.89066e-51	0.721609	0.144	0.039	1.73033e-47	3	CG32225	FBgn0052225	-	-	Contributions welcome.
2.59919e-51	0.690687	0.734	0.591	2.37878e-47	3	blw	FBgn0011211	bellwether	20180913	bellwether (blw) encodes the alpha subunit of the mitochondrial F1F0 ATP synthase complex (complex V), the final enzyme of the oxidative phosphorylation pathway. Complex V catalyzes the synthesis of ATP from ADP and inorganic phosphate using the electrochemical proton gradient across the inner mitochondrial membrane.
4.0658e-51	0.87465	0.612	0.44	3.72102e-47	3	ND-B14	FBgn0033570	NADH dehydrogenase (ubiquinone) B14 subunit	-	Contributions welcome.
7.24947e-51	0.644468	0.774	0.581	6.63471e-47	3	Dhit	FBgn0028743	Double hit	20190307	Double hit (Dhit) encodes a protein that negatively regulates Galpha signaling and is involved in several GPCR-mediated signaling and developmental programs, such as asymmetric cell division in the sensory organ lineage.
1.76912e-50	0.991459	0.384	0.202	1.6191e-46	3	Glut4EF	FBgn0267336	Glucose transporter 4 enhancer factor	20190307	Glucose transporter 4 enhancer factor (Glut4EF) encodes a transcription factor important for developmental patterning and morphogenesis events.
3.53967e-50	0.910094	0.521	0.333	3.23951e-46	3	CanB	FBgn0010014	Calcineurin B	-	Contributions welcome.
1.7956e-49	0.745654	0.69	0.515	1.64333e-45	3	PyK	FBgn0267385	Pyruvate kinase	20190926	Pyruvate kinase (PyK) encodes an enzyme involved in muscle development, glycolysis and glucose homeostasis.
2.69983e-49	0.504257	0.896	0.688	2.47088e-45	3	nAChRalpha6	FBgn0032151	nicotinic Acetylcholine Receptor alpha6	20190314	nicotinic Acetylcholine Receptor alpha6 (nAChRalpha6) encodes a postsynaptic receptor involved in cation transport, synaptic transmission, muscle homeostasis and sensitivity to insecticides.
6.88088e-48	0.613966	0.778	0.568	6.29739e-44	3	nSyb	FBgn0013342	neuronal Synaptobrevin	20190711	neuronal Synaptobrevin (nSyb) encodes a SNAP receptor involved in vesicle fusion.
9.47301e-48	1.16262	0.366	0.195	8.6697e-44	3	Nlg3	FBgn0083963	Neuroligin 3	20190314	Neuroligin 3 (Nlg3) encodes a synaptic adhesion molecule involved in synapse formation and synaptic transmission.
1.30907e-47	0.908227	0.468	0.28	1.19806e-43	3	Syn1	FBgn0037130	Syntrophin-like 1	20190321	Syntrophin-like 1 (Syn1) encodes an adaptor protein associated with the Dystrophin glycoprotein complex that recruits different signaling components, including the product of Nos in neurons. Dystrophin-Syn1-neuronal Nos signaling via histone modifications regulates gene expression, including expression of miRNAs, and adapts cellular homeostasis, which is compromised under stress and dystrophic co…
3.04792e-47	1.13709	0.308	0.147	2.78945e-43	3	cmpy	FBgn0037015	crimpy	-	Contributions welcome.
1.62143e-46	0.658793	0.687	0.492	1.48393e-42	3	Pdp1	FBgn0016694	PAR-domain protein 1	20190314	PAR-domain protein 1 (Pdp1) encodes a member of the PAR domain bZip family of sequence-specific transcription factors. it regulates gene expression in muscles and in circadian clock neurons.
1.68064e-45	0.94671	0.451	0.28	1.53812e-41	3	UQCR-C1	FBgn0038271	Ubiquinol-cytochrome c reductase core protein 1	-	Contributions welcome.
2.67123e-45	0.930996	0.422	0.245	2.44471e-41	3	TM4SF	FBgn0020372	Transmembrane 4 superfamily	-	Contributions welcome.
3.42048e-44	0.966561	0.347	0.18	3.13042e-40	3	Octbeta2R	FBgn0038063	Octopamine beta2 receptor	-	Contributions welcome.
1.15605e-43	0.754037	0.647	0.501	1.05802e-39	3	CG6770	FBgn0032400	-	-	Contributions welcome.
1.26682e-43	1.09805	0.269	0.122	1.15939e-39	3	prim	FBgn0034103	primacord	-	Contributions welcome.
1.43435e-43	0.880044	0.514	0.354	1.31272e-39	3	ND-B17.2	FBgn0031436	NADH dehydrogenase (ubiquinone) B17.2 subunit	-	Contributions welcome.
5.4202e-43	0.753537	0.629	0.466	4.96057e-39	3	dlg1	FBgn0001624	discs large 1	-	Contributions welcome.
7.78554e-43	0.803138	0.619	0.443	7.12533e-39	3	bru3	FBgn0264001	bruno 3	20190919	bruno 3 (bru3) encodes an RNA binding protein that binds to the EDEN element and mediates maternal mRNA translational repression.
2.28628e-42	0.808386	0.532	0.335	2.0924e-38	3	GluRIB	FBgn0264000	Glutamate receptor IB	-	Contributions welcome.
4.65805e-42	0.818704	0.54	0.37	4.26305e-38	3	Pgi	FBgn0003074	Phosphoglucose isomerase	20190912	Phosphoglucose isomerase (Pgi) encodes an enzyme involved in glucose homeostasis.
9.04242e-42	0.755806	0.59	0.427	8.27562e-38	3	Prosap	FBgn0040752	Prosap	20190321	Prosap (Prosap) encodes a member of SH3 and multiple ankyrin repeat domain (SHANK) family of genes that encode synaptic scaffolding proteins. It regulates synaptic growth and development, including the structure of the neuromuscular junction and synapses of the calyx, and olfactory acuity.
1.21083e-40	0.862434	0.551	0.411	1.10815e-36	3	ATPsyndelta	FBgn0028342	ATP synthase, delta subunit	-	Contributions welcome.
1.40823e-40	0.949687	0.228	0.098	1.28881e-36	3	Kank	FBgn0027596	Kank	20190912	Kank (Kank) encodes a microtubule plus-end binding protein.
1.88493e-40	0.966189	0.33	0.176	1.72509e-36	3	Syt7	FBgn0039900	Synaptotagmin 7	-	Contributions welcome.
2.75455e-40	1.04278	0.398	0.231	2.52097e-36	3	5-HT1A	FBgn0004168	5-hydroxytryptamine (serotonin) receptor 1A	20190926	5-hydroxytryptamine (serotonin) receptor 1A (5-HT1A) encodes a 5-hydroxytryptamine (serotonin) GPCR that belongs to the Class A GPCR family. They bind and transmit the signal from the neurotransmitter 5-HT (serotonin). The family can be subdivided into several subclasses based on pharmacology, signal transduction and structure. There are 5 genes encoding serotonin receptors in the Drosophila mela…
2.00901e-39	0.835256	0.547	0.399	1.83865e-35	3	ND-B14.5B	FBgn0031505	NADH dehydrogenase (ubiquinone) B14.5 B subunit	-	Contributions welcome.
2.80163e-39	0.871873	0.18	0.069	2.56406e-35	3	Gbeta5	FBgn0030011	Gbeta5	-	Contributions welcome.
1.22255e-38	0.891015	0.443	0.286	1.11888e-34	3	CG34132	FBgn0083968	-	-	Contributions welcome.
1.2832e-38	0.930767	0.486	0.339	1.17439e-34	3	SdhC	FBgn0037873	Succinate dehydrogenase, subunit C	20190919	Succinate dehydrogenase, subunit C (SdhC) encodes a protein involved in mitochondrial electron transport and oxidative stress response.
1.81925e-38	0.767952	0.585	0.429	1.66498e-34	3	Trx-2	FBgn0040070	thioredoxin-2	-	Contributions welcome.
2.09049e-38	0.987363	0.227	0.101	1.91321e-34	3	CG2680	FBgn0024995	-	-	Contributions welcome.
4.37543e-38	0.845224	0.543	0.403	4.00439e-34	3	Fis1	FBgn0039969	Fission, mitochondrial 1	-	Contributions welcome.
5.11373e-38	0.889432	0.467	0.313	4.68009e-34	3	CG5065	FBgn0034145	-	-	Contributions welcome.
3.65095e-36	0.943857	0.337	0.19	3.34135e-32	3	CG16779	FBgn0037698	-	-	Contributions welcome.
1.70955e-35	0.943269	0.38	0.235	1.56458e-31	3	ND-19	FBgn0035046	NADH dehydrogenase (ubiquinone) 19 kDa subunit	-	Contributions welcome.
1.23326e-34	0.999257	0.524	0.374	1.12868e-30	3	klg	FBgn0017590	klingon	20190912	klingon (klg) encodes a homophilic cell adhesion molecule that is regulated by Notch signalling. It is involved in long term memory formation and photoreceptor cell commitment.
1.59852e-33	0.880443	0.373	0.231	1.46296e-29	3	ND-ASHI	FBgn0029888	NADH dehydrogenase (ubiquinone) ASHI subunit	-	Contributions welcome.
5.5937e-33	0.729936	0.546	0.416	5.11935e-29	3	ND-B22	FBgn0032511	NADH dehydrogenase (ubiquinone) B22 subunit	-	Contributions welcome.
3.08464e-32	0.820027	0.432	0.292	2.82307e-28	3	ND-13B	FBgn0047038	NADH dehydrogenase (ubiquinone) 13 kDa B subunit	-	Contributions welcome.
3.62183e-32	0.857603	0.36	0.22	3.3147e-28	3	SdhD	FBgn0039112	Succinate dehydrogenase, subunit D	-	Contributions welcome.
6.11062e-32	0.946414	0.323	0.19	5.59244e-28	3	Cmpk	FBgn0028833	Cytidine/uridine monophosphate kinase 1	20190919	Dak1 (Dak1) encodes a mitochondrial pyrimidine nucleoside monophosphate kinase with cytidylate kinase and uridylate kinase activity.
8.14925e-32	0.857381	0.354	0.214	7.45819e-28	3	ND-B14.7	FBgn0034576	NADH dehydrogenase (ubiquinone) B14.7 subunit	-	Contributions welcome.
8.42372e-32	0.848222	0.262	0.133	7.70939e-28	3	Corin	FBgn0033192	Corin	-	Contributions welcome.
8.62772e-32	0.93215	0.305	0.174	7.89609e-28	3	EMRE	FBgn0062440	Essential MCU regulator	-	Contributions welcome.
1.78954e-31	0.86499	0.343	0.208	1.63779e-27	3	CG5903
2.68413e-31	0.799487	0.497	0.352	2.45652e-27	3	nAChRalpha5	FBgn0028875	nicotinic Acetylcholine Receptor alpha5	20181011	nicotinic Acetylcholine Receptor alpha5 (nAChRalpha5) encodes a subunit of the nicotinic acetylcholine receptor, which is a pentameric neurotransmitter-gated ion channel.
3.19634e-31	0.491528	0.758	0.615	2.92529e-27	3	CG6329	FBgn0033872	-	-	Contributions welcome.
5.91962e-31	0.903615	0.222	0.107	5.41764e-27	3	Pis	FBgn0030670	Phosphatidylinositol synthase	20181004	Phosphatidylinositol synthase (Pis) encodes an enzyme involved in the synthesis of phosphatidyl inositol, which is further modified to give rise to phosphorylated membrane lipids with multiple functions. It is important for membrane composition and Pis mutants develop various cellular polarity abnormalities, e.g. epithelial cells will misposition basement membrane proteins at their apical side, d…
6.36048e-31	0.913312	0.327	0.196	5.82111e-27	3	alphaSnap	FBgn0250791	alpha Soluble NSF attachment protein	-	Contributions welcome.
1.41608e-30	0.92161	0.215	0.101	1.296e-26	3	beat-Ib	FBgn0028645	beaten path Ib	-	Contributions welcome.
2.69096e-30	1.18153	0.305	0.175	2.46276e-26	3	beat-Ic	FBgn0028644	beaten path Ic	20190912	beaten path Ic (beat-Ic) encodes a protein involved in axon guidance.
2.8778e-29	0.422423	0.803	0.677	2.63376e-25	3	Bsg	FBgn0261822	Basigin	20190307	Basigin (Bsg) encodes an IgG family glycoprotein that promotes cytoskeletal rearrangements and lamellipodia formation in cultured insect cells. It contributes to photoreceptor cell morphogenesis, sarcomere organization and spermatid development.
2.9804e-29	0.958523	0.398	0.254	2.72766e-25	3	Abd-B	FBgn0000015	Abdominal B	20190307	Abdominal B (Abd-B) is one of the three hox genes of the bithorax complex. The product of Abd-B specifies the identity of the posterior abdominal segments, the external genitalia and the gonads. It is also involved in regulating the post-mating-response.
4.18352e-29	0.829126	0.404	0.273	3.82875e-25	3	NP15.6	FBgn0027785	NP15.6	-	Contributions welcome.
8.0022e-29	0.812625	0.292	0.166	7.32362e-25	3	Pfdn4	FBgn0035603	Prefoldin 4	-	Contributions welcome.
8.76202e-29	0.564258	0.646	0.5	8.019e-25	3	CG43222
1.20046e-28	0.918851	0.193	0.089	1.09866e-24	3	dpr6	FBgn0040823	defective proboscis extension response 6	-	Contributions welcome.
4.24545e-28	0.789093	0.431	0.3	3.88544e-24	3	ND-13A	FBgn0031684	NADH dehydrogenase (ubiquinone) 13 kDa A subunit	-	Contributions welcome.
5.18408e-28	0.800704	0.366	0.237	4.74447e-24	3	Cyt-c1	FBgn0035600	Cytochrome c1	-	Contributions welcome.
1.0119e-27	0.842937	0.291	0.17	9.26094e-24	3	ND-B17	FBgn0001989	NADH dehydrogenase (ubiquinone) B17 subunit	-	Contributions welcome.
1.62327e-27	0.860828	0.262	0.144	1.48562e-23	3	Dic1	FBgn0027610	Dicarboxylate carrier 1	20190307	Dicarboxylate carrier 1 (Dic1) encodes a protein of the inner mitochondrial membrane that catalyzes an electroneutral exchange across the inner mitochondrial membrane of dicarboxylates (e.g. malonate, malate, succinate) for inorganic phosphate and certain sulfur-containing compounds (e.g. sulfite, sulfate, thiosulfate). The main role of the product of is in gluconeogenesis. The carrier protein ha…
1.33366e-26	0.715202	0.491	0.37	1.22056e-22	3	ND-PDSW	FBgn0021967	NADH dehydrogenase (ubiquinone) PDSW subunit	-	Contributions welcome.
1.33394e-26	0.821714	0.282	0.163	1.22082e-22	3	dpr7	FBgn0053481	defective proboscis extension response 7	-	Contributions welcome.
1.6511e-26	0.844037	0.315	0.188	1.51109e-22	3	Stacl	FBgn0263980	Stac-like	-	Contributions welcome.
1.91478e-26	0.773854	0.433	0.304	1.7524e-22	3	Lar	FBgn0000464	Leukocyte-antigen-related-like	20190314	Leukocyte-antigen-related-like (Lar) encodes a transmembrane receptor tyrosine phosphatase with a extracellular domain that binds to the product of Sdc. It regulates signaling through the product of Abl. While the product of Lar has many functions, it is best known for its roles in embryonic motor axon guidance and in target recognition by axons of R7 photoreceptors.
2.76694e-26	0.69504	0.522	0.413	2.5323e-22	3	ND-B15	FBgn0033961	NADH dehydrogenase (ubiquinone) B15 subunit	-	Contributions welcome.
4.11019e-26	0.781277	0.273	0.156	3.76164e-22	3	ND-23	FBgn0017567	NADH dehydrogenase (ubiquinone) 23 kDa subunit	-	Contributions welcome.
5.80861e-26	0.810515	0.236	0.127	5.31604e-22	3	mRpS24	FBgn0039159	mitochondrial ribosomal protein S24	-	Contributions welcome.
6.89256e-26	0.807878	0.331	0.208	6.30807e-22	3	ATP6AP2	FBgn0037671	ATPase H+ transporting accessory protein 2	-	Contributions welcome.
3.82248e-25	0.860431	0.228	0.123	3.49833e-21	3	CG5890	FBgn0039380	-	-	Contributions welcome.
9.51567e-25	0.747431	0.242	0.13	8.70875e-21	3	CG32017	FBgn0052017	-	-	Contributions welcome.
2.85392e-24	1.00194	0.219	0.117	2.61191e-20	3	CG42541	FBgn0260658	-	-	Contributions welcome.
3.77417e-24	0.845812	0.267	0.154	3.45412e-20	3	CG42750	FBgn0261804	-	-	Contributions welcome.
1.20239e-23	0.823275	0.271	0.157	1.10043e-19	3	CG31324	FBgn0051324	-	-	Contributions welcome.
1.58912e-23	0.774687	0.393	0.281	1.45436e-19	3	ND-B16.6	FBgn0029868	NADH dehydrogenase (ubiquinone) B16.6 subunit	-	Contributions welcome.
2.0597e-23	0.812624	0.291	0.178	1.88504e-19	3	CG13920	FBgn0025712	-	-	Contributions welcome.
3.04979e-23	0.625191	0.408	0.269	2.79117e-19	3	sr	FBgn0003499	stripe	20190314	stripe (sr) encodes a transcription factor that induces the fate of tendon cells in the embryo as well as in the adult fly. It works upstream of tendon specific genes including Tsp, slow and Lrt.
5.56682e-23	0.718395	0.382	0.266	5.09476e-19	3	Srrm234	FBgn0035253	Serine-arginine repetitive matrix 2/3/4	-	Contributions welcome.
5.89399e-23	0.771499	0.461	0.34	5.39418e-19	3	CG43737	FBgn0263994	-	-	Contributions welcome.
6.18431e-23	0.698188	0.42	0.308	5.65988e-19	3	PMCA	FBgn0259214	plasma membrane calcium ATPase	20190314	plasma membrane calcium ATPase (PMCA) encodes a P-type ion pump found in the plasma membrane. It functions as a low-capacity, high-affinity Ca[2+]-extrusion mechanism, which is required for maintaining resting Ca[2+] levels in all cells. In the larval neuromuscular junction it plays an important role in restoring resting Ca[2+] levels after pre- or post-synaptic Ca[2+] influx.
6.93538e-23	0.783408	0.252	0.146	6.34726e-19	3	ND-51	FBgn0031771	NADH dehydrogenase (ubiquinone) 51 kDa subunit	20190926	NADH dehydrogenase (ubiquinone) 51 kDa subunit (ND-51) encodes a flavoprotein and iron-sulfur-containing oxidoreductase that catalyzes the oxidation of NADH to NAD. It is a component of the mitochondrial electron transport complex I, which is part of the oxidative phosphorylation pathway. It may have a role in regulating aggression behavior.
1.34611e-22	0.82432	0.276	0.169	1.23196e-18	3	Ric	FBgn0265605	Ras-related protein interacting with calmodulin	20190314	Ras-related protein interacting with calmodulin (Ric) encodes a Ras-like GTPase that influences p38 signaling. It functions to promote tolerance to a variety of stresses.
1.83098e-22	0.754406	0.33	0.216	1.67571e-18	3	p120ctn	FBgn0260799	Adherens junction protein p120	20190314	Adherens junction protein p120 (p120ctn) encodes an important modulator of cell adhesion. It binds to and stabilizes classic cadherin cell adhesion receptors at the cell surface. Unlike its mammalian homologs, it is non-essential but becomes essential if the levels of the product of shg are reduced.
2.25832e-22	0.817565	0.314	0.205	2.06682e-18	3	CG6878	FBgn0036488	-	-	Contributions welcome.
2.63728e-22	0.862052	0.237	0.134	2.41364e-18	3	CG32700	FBgn0267253	-	-	Contributions welcome.
6.36786e-22	0.76064	0.422	0.313	5.82786e-18	3	pan	FBgn0085432	pangolin	20190314	pangolin (pan) encodes an HMG-domain transcription factor that is a key component of the canonical Wingless signaling pathway. It toggles between acting as a transcriptional repressor (when bound to the product of gro) and activator (when bound to the product of arm) to promote cell fate specification.
2.50241e-21	0.768406	0.304	0.198	2.29021e-17	3	QIL1	FBgn0036726	QIL1	20190314	QIL1 (QIL1) encodes a subunit of the mitochondrial contact site and cristae organizing system (MICOS) complex. It is required for MICOS stability regulating mitochondrial cristae architecture.
9.6641e-21	0.636188	0.464	0.351	8.84459e-17	3	OtopLa	FBgn0259994	Otopetrin-like a	-	Contributions welcome.
1.30831e-20	0.747771	0.337	0.231	1.19737e-16	3	ND-SGDH	FBgn0011455	NADH dehydrogenase (ubiquinone) SGDH subunit	20190926	NADH dehydrogenase (ubiquinone) SGDH subunit (ND-SGDH) encodes a protein required for proper mitochondrial electron transport chain function. It is involved in longevity and redox response.
2.07362e-20	0.725382	0.286	0.18	1.89777e-16	3	nAChRalpha7	FBgn0086778	nicotinic Acetylcholine Receptor alpha7	20190228	nicotinic Acetylcholine Receptor alpha7 (nAChRalpha7) encodes a subunit of the nicotinic acetylcholine receptor, a pentameric neurotransmitter-gated ion channel.
3.80125e-20	0.727217	0.405	0.302	3.47891e-16	3	Vha26	FBgn0283535	Vacuolar H[+]-ATPase 26kD subunit	20190926	Vacuolar H[+]-ATPase 26kD subunit (Vha26) encodes the E subunit of the V1 domain of the vacuolar ATPase that is required for the morphology of tracheal cells.
5.50796e-20	0.641808	0.415	0.306	5.04089e-16	3	Idh3a	FBgn0027291	Isocitrate dehydrogenase 3a	-	Contributions welcome.
6.19175e-20	0.732734	0.301	0.197	5.66669e-16	3	PhKgamma	FBgn0011754	Phosphorylase kinase gamma	20190801	Phosphorylase kinase gamma (PhKgamma) encodes a protein involved in gastrulation, embryonic mesoderm formation and adult leg musculature development.
7.44957e-20	0.734706	0.337	0.23	6.81785e-16	3	CG42260	FBgn0259145	-	20190307	CG42260 encodes a protein predicted to form the beta subunit of a cyclic nucleotide-gated ion channel. It could form a functional channel as a heterodimer with either the products of CngA or Cngl.
8.1096e-20	0.733343	0.35	0.245	7.4219e-16	3	Mpcp2	FBgn0026409	Mitochondrial phosphate carrier protein 2	-	Contributions welcome.
9.36254e-20	0.720114	0.272	0.171	8.5686e-16	3	IscU	FBgn0037637	Iron-sulfur cluster assembly enzyme	20190912	Iron-sulfur cluster assembly enzyme (IscU) encodes a ferrous iron binding protein involved in iron-sulfur cluster assembly.
1.03775e-19	0.582611	0.467	0.361	9.49753e-16	3	Chchd2	FBgn0260747	Coiled-coil-helix-coiled-coil-helix domain containing 2	-	Contributions welcome.
2.53239e-19	0.727258	0.308	0.208	2.31764e-15	3	ND-30	FBgn0266582	NADH dehydrogenase (ubiquinone) 30 kDa subunit	-	Contributions welcome.
7.88926e-19	0.848246	0.322	0.21	7.22025e-15	3	Pvf3	FBgn0085407	PDGF- and VEGF-related factor 3	20190228	PDGF- and VEGF-related factor 3 (Pvf3) encodes a ligand for the receptor tyrosine kinase encoded by Pvr. It has roles in embryonic plasmatocyte survival and migration, and in the proliferation of adult midgut intestinal stem cells.
2.60977e-18	0.49529	0.419	0.294	2.38846e-14	3	Pkc53E	FBgn0003091	Protein C kinase 53E	-	Contributions welcome.
5.25806e-18	0.615836	0.488	0.387	4.81217e-14	3	CG32264	FBgn0052264	-	-	Contributions welcome.
9.68646e-18	0.493244	0.5	0.388	8.86504e-14	3	CaMKII	FBgn0264607	Calcium/calmodulin-dependent protein kinase II	20190307	Calcium/calmodulin-dependent protein kinase II (CaMKII) encodes an abundant Ca[2+]-calmodulin-regulated serine/threonine protein kinase. In neurons it has a wide range of substrates in multiple subcellular compartments, regulating synaptic plasticity, excitability and cytoskeletal interactions.
2.09268e-17	0.120141	0.947	0.773	1.91522e-13	3	futsch	FBgn0259108	futsch	20190228	futsch (futsch) encodes a microtubule binding protein involved in the formation of synaptic buttons at the neuromuscular junctions. Its expression levels are regulated by the product of TBPH to prevent synaptic defects.
2.92485e-17	0.542842	0.479	0.369	2.67682e-13	3	Rtnl1	FBgn0053113	Reticulon-like1	20181115	Reticulon-like1 (Rtnl1) encodes a reticulon family member, with predicted intramembrane hairpin domains that can insert into the cytosolic face of the endoplasmic reticulum (ER), thereby curving it and promoting ER tubule formation. It is enriched on tubular ER, including axons and egg chamber fusomes.
1.17495e-16	0.71413	0.317	0.217	1.07532e-12	3	CG45263	FBgn0266801	-	-	Contributions welcome.
4.46561e-15	0.304935	0.649	0.523	4.08692e-11	3	Ih	FBgn0263397	I[[h]] channel	20190926	I[[h]] channel (Ih) encodes a low-threshold, voltage-gated ion channel. It may influence excitatory postsynaptic potential kinetics and integration.
4.90051e-15	0.510071	0.49	0.385	4.48495e-11	3	dpr13	FBgn0034286	defective proboscis extension response 13	-	Contributions welcome.
4.00264e-12	0.267801	0.573	0.455	3.66321e-08	3	Syt1	FBgn0004242	Synaptotagmin 1	20190314	Synaptotagmin 1 (Syt1) encodes a synaptic vesicle calcium binding protein that functions as the fast calcium sensor for neurotransmitter release at synapses.

## Sheet: Undet N2
p_val	avg_log2FC	pct.1	pct.2	p_val_adj	cluster	gene	FBgn_ID	GeneName	datestamp	gene_snapshot_text
1.87076e-189	1.27591	0.893	0.674	1.71212e-185	4	MtnA	FBgn0002868	Metallothionein A	20190314	Metallothionein A (MtnA) encodes a member of the Metallothionein family whose transcript level is higher than that of the other four Drosophila metallothioneins. Transcription is strongly induced by copper and cadmium ions and this induction depends on the transcription factor encoded by MTF-1.
2.18712e-107	1.41987	0.744	0.523	2.00165e-103	4	sif	FBgn0085447	still life	20190314	still life (sif) encodes a guanine nucleotide exchange factor for Rho family GTPases. It is specifically localized to presynaptic terminals in both the central nervous system and neuromuscular junctions (NMJs), and regulates synaptic growth at NMJs.
2.25755e-71	0.686192	0.934	0.782	2.06611e-67	4	Hex-A	FBgn0001186	Hexokinase A	20190912	Hexokinase A (Hex-A) encodes a hexokinase involved in glucose homeostasis.
1.0133e-70	1.87617	0.395	0.205	9.27368e-67	4	CG15353	FBgn0040718	-	-	Contributions welcome.
7.6124e-61	0.634851	0.921	0.774	6.96687e-57	4	futsch	FBgn0259108	futsch	20190228	futsch (futsch) encodes a microtubule binding protein involved in the formation of synaptic buttons at the neuromuscular junctions. Its expression levels are regulated by the product of TBPH to prevent synaptic defects.
2.93303e-50	0.722794	0.714	0.559	2.68431e-46	4	CG31221	FBgn0051221	-	-	Contributions welcome.
9.02278e-43	0.698618	0.813	0.689	8.25765e-39	4	trv	FBgn0085391	trivet	-	Contributions welcome.
9.00638e-39	0.779699	0.666	0.558	8.24264e-35	4	para	FBgn0285944	paralytic	20190314	paralytic (para) is an essential gene required for locomotor activity. It encodes an alpha-subunit of voltage-gated sodium channels. It is required for generation of sodium-dependent action potentials.
3.00895e-38	0.59706	0.668	0.524	2.75379e-34	4	Cbp53E	FBgn0004580	Calbindin 53E	20190307	Calbindin 53E (Cbp53E) encodes a 6 EF-hand domain-containing protein that regulates neuronal development.
3.66671e-35	0.778011	0.475	0.355	3.35577e-31	4	Acbp2	FBgn0010387	Acyl-CoA binding protein 2	-	Contributions welcome.
2.90438e-29	1.75191	0.217	0.112	2.65809e-25	4	Nplp4	FBgn0040717	Neuropeptide-like precursor 4	-	Contributions welcome.
8.98742e-10	0.115998	0.181	0.325	8.22529e-06	4	CG17059	FBgn0040754	-	-	Contributions welcome.
1.32853e-09	0.126351	0.119	0.228	1.21587e-05	4	CG10077	FBgn0035720	-	-	Contributions welcome.
5.85876e-09	0.129329	0.151	0.272	5.36194e-05	4	MFS17	FBgn0058263	Major Facilitator Superfamily Transporter 17	-	Contributions welcome.
6.83738e-09	0.140263	0.122	0.227	6.25757e-05	4	Ubr3	FBgn0260970	Ubr3 ubiquitin ligase	-	Contributions welcome.
8.14291e-09	0.103745	0.123	0.227	7.45239e-05	4	Vha68-1	FBgn0265262	Vacuolar H[+] ATPase 68kD subunit 1	-	Contributions welcome.
2.21483e-08	0.114443	0.124	0.225	0.000202701	4	Gdh	FBgn0001098	Glutamate dehydrogenase	20190919	Glutamate dehydrogenase (Gdh) encodes a glutamate dehydrogenase involved glutamate metabolism.
2.22145e-08	0.118107	0.2	0.343	0.000203307	4	Pat1	FBgn0029878	Protein interacting with APP tail-1	20190314	Protein interacting with APP tail-1 (Pat1) encodes a protein required for the product of Khc to transport cargo and to maximize its motility. In oocytes the products of Pat1 and Klc act in a redundant manner.
4.49591e-08	0.121616	0.2	0.336	0.000411466	4	Rdh	FBgn0064227	Red herring	-	Contributions welcome.
5.93849e-08	0.103197	0.237	0.388	0.000543491	4	flw	FBgn0000711	flapwing	-	Contributions welcome.
5.98796e-08	0.146947	0.131	0.234	0.000548018	4	PIP4K	FBgn0039924	Phosphatidylinositol 5-phosphate 4-kinase	20190314	Phosphatidylinositol 5-phosphate 4-kinase (PIP4K) encodes an enzyme that mediates the conversion of phosphatidylinositol 4 phosphate to phosphatidylinositol 4,5 bisphosphate. It has been implicated in the regulation of mTOR signalling and control of cell size.
1.1216e-07	0.101177	0.144	0.249	0.00102649	4	Spred	FBgn0020767	Sprouty-related protein with EVH-1 domain	-	Contributions welcome.
1.21265e-07	0.147388	0.201	0.338	0.00110981	4	CG33170	FBgn0053170	-	-	Contributions welcome.
1.3083e-07	0.190333	0.246	0.411	0.00119736	4	CycG	FBgn0039858	Cyclin G	20190307	Cyclin G (CycG) encodes a protein that belongs to the atypical cyclins. It interacts with diverse proteins such as the product of H, beta-subunits of PP2a, the 9-1-1 complex, cyclin-dependent kinases and Enhancer of Trithorax and Polycomb proteins. The product of CycG contributes to DNA repair, cell cycle regulation, growth and metabolism, epigenetic gene regulation and developmental stability.
1.44408e-07	0.139823	0.145	0.251	0.00132162	4	hzg	FBgn0036556	herzog	-	Contributions welcome.
2.74769e-07	0.237785	0.236	0.392	0.00251469	4	CG17776	FBgn0040899	-	-	Contributions welcome.
3.31023e-07	0.152635	0.186	0.309	0.00302952	4	Rim	FBgn0053547	Rab3 interacting molecule	20181115	Rab3 interacting molecule (Rim) encodes a scaffolding protein at the synaptic active zone, with important roles in promoting neurotransmitter release.
3.82676e-07	0.10297	0.178	0.294	0.00350225	4	eEF1alpha2	FBgn0000557	eukaryotic translation elongation factor 1 alpha 2	-	Contributions welcome.
4.87299e-07	0.11025	0.255	0.412	0.00445976	4	kuz	FBgn0259984	kuzbanian	20190926	kuzbanian (kuz) encodes an ADAM metalloendopeptidase that regulates activation of the receptors encoded by N and robo1 by cleavage.
4.93506e-07	0.128246	0.148	0.25	0.00451657	4	CG31635	FBgn0051635	-	-	Contributions welcome.
9.35144e-07	0.184766	0.237	0.379	0.00855844	4	tara	FBgn0040071	taranis	20190314	taranis (tara) encodes a transcriptional co-regulator that interacts with chromatin remodeling complexes, cell cycle proteins, and the JNK signaling pathway. It contributes to sleep, neural progenitor proliferation, and cell fate maintenance.
1.08386e-06	0.1083	0.176	0.287	0.00991949	4	CG34401	FBgn0085430	-	-	Contributions welcome.
1.34342e-06	0.164083	0.17	0.279	0.012295	4	CanA-14F	FBgn0267912	Calcineurin A at 14F	-	Contributions welcome.
2.52454e-06	0.110269	0.188	0.3	0.0231046	4	mam	FBgn0002643	mastermind	20190314	mastermind (mam) encodes a transcriptional coactivator that functions in the Notch signaling pathway. It regulates gene expression by interacting with the intracellular domain of the product of N, which is produced upon receptor activation.
3.4864e-06	0.218972	0.166	0.271	0.0319076	4	CG1440	FBgn0030038	-	-	Contributions welcome.
3.58131e-06	0.155383	0.195	0.313	0.0327761	4	Vha26	FBgn0283535	Vacuolar H[+]-ATPase 26kD subunit	20190926	Vacuolar H[+]-ATPase 26kD subunit (Vha26) encodes the E subunit of the V1 domain of the vacuolar ATPase that is required for the morphology of tracheal cells.
3.77948e-06	0.238377	0.166	0.27	0.0345898	4	Pp1alpha-96A	FBgn0003134	Protein phosphatase 1alpha at 96A	20190912	Protein phosphatase 1alpha at 96A (Pp1alpha-96A) encodes a phosphatase involved in the regulation of Hedgehog and Wnt signaling pathways.
4.55132e-06	0.231243	0.224	0.357	0.0416537	4	CG7637	FBgn0033548	-	-	Contributions welcome.
4.94315e-06	0.241667	0.18	0.292	0.0452397	4	HDAC4	FBgn0041210	Histone deacetylase 4	20190307	Histone deacetylase 4 (HDAC4) encodes a Class IIa histone deacetylase that modulates gene expression by associating with transcriptional factors. It is regulated by nucleocytoplasmic shuttling and contributes to embryogenesis, muscle development, circadian function, energy balance and memory.
4.99261e-06	0.117375	0.252	0.383	0.0456923	4	nkd	FBgn0002945	naked cuticle	-	Contributions welcome.
6.76816e-06	0.193966	0.168	0.27	0.0619422	4	CG13887	FBgn0035165	-	-	Contributions welcome.
9.0525e-06	0.19496	0.198	0.311	0.0828485	4	Sin3A	FBgn0022764	Sin3A	20190912	Sin3A (Sin3A) encodes a chromatin regulator with roles during muscle development, cell migration and Wnt signalling regulation.
1.79985e-05	0.187091	0.191	0.3	0.164723	4	CG1677	FBgn0029941	-	-	Contributions welcome.
3.76684e-05	0.208403	0.223	0.347	0.344741	4	mRpL34	FBgn0083983	mitochondrial ribosomal protein L34	-	Contributions welcome.
5.75368e-05	0.201413	0.233	0.359	0.526577	4	Mnn1	FBgn0031885	Menin 1	20190314	Menin 1 (Mnn1) encodes a protein that regulates the response of several stresses including hypoxia, hyperosmolarity, heat shock, and oxidative stress. It is important during the mitotic G1 DNA damage checkpoint in a process mediated by the product of CHES-1-like.
6.57812e-05	0.197927	0.243	0.372	0.602029	4	Chchd2	FBgn0260747	Coiled-coil-helix-coiled-coil-helix domain containing 2	-	Contributions welcome.
6.84035e-05	0.179598	0.226	0.34	0.626029	4	Sxl	FBgn0264270	Sex lethal	20190314	Sex lethal (Sxl) encodes an RNA-binding protein, member of the RNA recognition motif (RRM) family. It is a master-feminizing switch contributing to all aspects of sexual dimorphism.
7.13354e-05	0.192047	0.256	0.393	0.652862	4	wdb	FBgn0027492	widerborst	20190912	widerborst (wdb) encodes a B' regulatory subunit of the serine/threonine phosphatase complex PP2A. It regulates Hedgehog, protein kinase B and insulin receptor signaling pathways.
7.8336e-05	0.159674	0.225	0.338	0.716931	4	DOR	FBgn0035542	Diabetes and obesity regulated	20190307	Diabetes and obesity regulated (DOR) encodes a transcriptional coactivator of ecdysone receptor signaling required during metamorphosis. It is antagonized by insulin signaling via the product of foxo in the fat body and forms part of a feed-forward mechanism whereby ecdysone potentiates its own signaling. The product of DOR also regulates autophagosome formation and protein degradation via ecdyso…
8.15236e-05	0.11051	0.298	0.451	0.746104	4	PIG-T	FBgn0030035	Phosphatidylinositol glycan anchor biosynthesis class T	-	Contributions welcome.
8.38192e-05	0.215261	0.236	0.362	0.767114	4	CG31140	FBgn0051140	-	-	Contributions welcome.
8.91141e-05	0.252171	0.197	0.304	0.815572	4	sgg	FBgn0003371	shaggy	20190314	shaggy (sgg) encodes a glycogen synthase kinase 3, and a key component of the beta-catenin destruction complex. It functions in the canonical Wnt cascade.
0.000103994	0.245503	0.2	0.305	0.951752	4	CadN	FBgn0015609	Cadherin-N	-	Contributions welcome.
0.000113198	0.13083	0.32	0.478	1	4	CG4612	FBgn0035016	-	-	Contributions welcome.
0.000221892	0.199651	0.242	0.358	1	4	CG42450	FBgn0259927	-	-	Contributions welcome.
0.000287962	0.204576	0.306	0.458	1	4	psq	FBgn0263102	pipsqueak	20190613	pipsqueak (psq) encodes a transcription factor that regulates chromatin silencing. It mediates the interaction of Polycomb group (Pc-G) members with Pc-G response elements.
0.000542089	0.210661	0.296	0.44	1	4	Gdi	FBgn0004868	GDP dissociation inhibitor	20190919	GDP dissociation inhibitor (Gdi) encodes a GDP-dissociation inhibitor.
0.000935228	0.156317	0.291	0.43	1	4	AMPdeam	FBgn0052626	AMP deaminase	-	Contributions welcome.
0.00110835	0.10282	0.336	0.477	1	4	CG7646	FBgn0036926	-	-	Contributions welcome.
0.00140336	0.18717	0.334	0.481	1	4	Eip75B	FBgn0000568	Ecdysone-induced protein 75B	20180913	Ecdysone-induced protein 75B (Eip75B) encodes a nuclear receptor that interacts with the receptor encoded by Hr3. The product of Eip75B regulates feeding behavior, fat deposition, and developmental timing in response to nitric oxide (NO) signaling. It also acts downstream from NO in the nervous system, where it controls neuronal remodeling.
0.00159013	0.229913	0.247	0.36	1	4	CG16711	FBgn0036032	-	-	Contributions welcome.
0.00191369	0.2007	0.329	0.472	1	4	CG12991	FBgn0030847	-	-	Contributions welcome.
0.00248615	0.421359	0.511	0.634	1	4	Oda	FBgn0014184	Ornithine decarboxylase antizyme	-	Contributions welcome.
0.00275442	0.287902	0.248	0.36	1	4	Pka-C1	FBgn0000273	Protein kinase, cAMP-dependent, catalytic subunit 1	20190314	Protein kinase, cAMP-dependent, catalytic subunit 1 (Pka-C1) encodes a serine/threonine kinase that contributes to axis specification, rhythmic behavior and synaptic transmission.
0.00303663	0.282669	0.258	0.37	1	4	inaE	FBgn0261244	inactivation no afterpotential E	20190307	inactivation no afterpotential E (inaE) encodes a diacylglycerol lipase involved in phototransduction and response to oxidative stress.
0.00375533	0.25084	0.338	0.495	1	4	cindr	FBgn0027598	CIN85 and CD2AP related	20190307	CIN85 and CD2AP related (cindr) encodes an adaptor protein that links cell surface junctions and adhesion proteins with multiple components of the actin cytoskeleton. It regulates cytoskeletal dynamics, eye patterning and endocytosis. It also cooperates with the product of scra to promote intercellular bridge stability during cytokinesis.
0.00457574	0.154874	0.367	0.528	1	4	CG9705	FBgn0036661	-	-	Contributions welcome.
0.00483372	0.20646	0.338	0.484	1	4	E2f1	FBgn0011766	E2F transcription factor 1	-	Contributions welcome.
0.00509627	0.187538	0.343	0.491	1	4	Sdc	FBgn0010415	Syndecan	20190314	Syndecan (Sdc) encodes a transmembrane heparan sulfate proteoglycan. It binds to the products of sli and robo1 to regulate axon guidance at the CNS midline, and it cooperates with the product of Lar to promote synapse growth at the larval neuromuscular junction.
0.00723567	0.396573	0.529	0.633	1	4	mei-P26	FBgn0026206	meiotic P26	20190711	meiotic P26 (mei-P26) encodes a protein involved in meiosis, germline differentiation and spermatogenesis.
0.00800347	0.163531	0.493	0.672	1	4	Ptp99A	FBgn0004369	Protein tyrosine phosphatase 99A	20190314	Protein tyrosine phosphatase 99A (Ptp99A) encodes a transmembrane receptor tyrosine phosphatase. Its single mutants have no known phenotypes, but Ptp99A synergizes with Ptp69D to increase the penetrance of the Ptp69D motor axon defects. Ptp99A mutations also suppress the 'bypass' motor axon phenotype produced by Lar mutations.
0.00880093	0.208334	0.286	0.396	1	4	CG32264	FBgn0052264	-	-	Contributions welcome.
0.00912953	0.188054	0.304	0.428	1	4	DIP1	FBgn0024807	DISCO Interacting Protein 1	20190919	DISCO Interacting Protein 1 (DIP1) encodes a protein that binds to double-stranded RNA and pre-miRNA. It is involved in the defense response to virus.
0.00994761	0.168771	0.386	0.554	1	4	CG33774	FBgn0053774	-	-	Contributions welcome.
0.0104621	0.316154	0.266	0.375	1	4	tutl	FBgn0010473	turtle	20190314	turtle (tutl) encodes an Ig-superfamily transmembrane protein. Its roles include axonal tiling, dendrite self-avoidance, axonal pathfinding and coordinated motor control.
0.0109092	0.175628	0.362	0.501	1	4	dnc	FBgn0000479	dunce	20190321	dunce (dnc) encodes a cAMP-specific phosphodiesterase, responsible for cAMP degradation. dnc product plays a pivotal role in neurological and behavioral plasticity including synaptic development and function, learning and courtship. The product of dnc is also known to affect regulation of several developmental processes such as oogenesis.
0.0124214	0.22969	0.362	0.514	1	4	lbk	FBgn0034083	lambik	-	Contributions welcome.
0.0202584	0.171048	0.396	0.567	1	4	lqf	FBgn0028582	liquid facets	20190912	liquid facets (lqf) encodes an epsin, which is an endocytic adaptor that contributes to endocytic network stability/regulation and membrane bending. It contributes to endocytosis and regulates the BMP and Notch signaling pathways.
0.0238818	0.266193	0.285	0.395	1	4	qvr	FBgn0260499	quiver	20190314	quiver (qvr) encodes a Ly-6 protein. Ly-6 proteins are GPI-linked or secreted proteins that modulate the trafficking and/or activity of membrane protein targets, including the potassium channel encoded by Sh and nicotinic acetylcholine receptors.
0.0453006	0.1874	0.377	0.514	1	4	CG6770	FBgn0032400	-	-	Contributions welcome.
0.0489521	0.15418	0.372	0.502	1	4	Appl	FBgn0000108	beta amyloid protein precursor-like	-	Contributions welcome.

## Sheet: NB
p_val	avg_log2FC	pct.1	pct.2	p_val_adj	cluster	gene	FBgn_ID	GeneName	datestamp	gene_snapshot_text
0	3.56242	0.906	0.203	0	5	lncRNA:CR45388
0	3.00595	0.926	0.708	0	5	lncRNA:cherub
0	2.93921	0.707	0.1	0	5	E(spl)m8-HLH	FBgn0000591	Enhancer of split m8, helix-loop-helix	-	Contributions welcome.
0	2.55935	0.757	0.126	0	5	Galphai	FBgn0001104	G protein alpha i subunit	-	Contributions welcome.
0	2.48079	0.46	0.044	0	5	grh	FBgn0259211	grainy head	20190228	grainy head (grh) encodes the founding member of a highly conserved family of transcription factors essential for embryonic development. It is both a transcriptional activator and repressor, responsible for the proper expression of many genes primarily involved in epithelial cell fate, barrier formation, wound healing, tube morphogenesis and proliferation of larval neuroblasts.
0	2.47898	0.776	0.181	0	5	Pen	FBgn0287720	Pendulin	20190314	Pendulin (Pen) encodes a member of the Importin-alpha protein family, an essential adaptor in the Ran-GTP nuclear transport cycle binding a cargo protein to the nuclear import receptor encoded by Fs(2)Ket. In addition to nuclear protein import, the product of Pen is involved in centrosome duplication, mitotic spindle dynamics, nuclear envelope assembly, ring canal formation in the female germline…
0	2.22947	0.435	0.04	0	5	insb	FBgn0034224	insensible	-	Contributions welcome.
0	2.22335	0.468	0.06	0	5	edl	FBgn0023214	ETS-domain lacking	20190307	ETS-domain lacking (edl) encodes a protein involved in Egfr signaling pathway regulation. It regulates the transcriptional repressor encoded by aop.
0	2.02555	0.329	0.035	0	5	lncRNA:CR46003
0	2.01098	0.426	0.055	0	5	N	FBgn0004647	Notch	-	Contributions welcome.
0	1.98962	0.304	0.024	0	5	cas	FBgn0004878	castor	20180913	castor (cas) encodes a transcription factor expressed in the latest stage of embryonic neuroblast lineages. It represses the prior redundant genes, pdm2 nub, and precedes the expression of grh.
0	1.96898	0.306	0.033	0	5	lncRNA:CR30009
0	1.76193	0.963	0.676	0	5	CNBP	FBgn0034802	CCHC-type zinc finger nucleic acid binding protein	-	Contributions welcome.
0	1.53542	0.191	0.009	0	5	wor	FBgn0001983	worniu	20190613	worniu (wor) encodes a zinc finger C2H2 transcription factor involved in nervous system development. It contributes to neuroblast asymmetric cell division and brain development.
8.06333e-298	1.80289	0.943	0.593	7.37956e-294	5	HmgD	FBgn0004362	High mobility group protein D	20180906	High mobility group protein D (HmgD) encodes a highly abundant chromosomal protein involved in DNA bending and chromatin organization.
1.47907e-271	1.48715	0.219	0.019	1.35364e-267	5	Pex7	FBgn0035922	Peroxin 7	-	Contributions welcome.
1.17208e-264	2.52079	0.579	0.156	1.07269e-260	5	stg	FBgn0003525	string	-	Contributions welcome.
2.67381e-258	1.82976	0.354	0.056	2.44707e-254	5	E(spl)m7-HLH	FBgn0002633	Enhancer of split m7, helix-loop-helix	-	Contributions welcome.
1.16628e-256	1.49246	0.264	0.031	1.06738e-252	5	Dl	FBgn0000463	Delta	20190307	Delta (Dl) encodes a single pass transmembrane EGF family protein and one of two ligands of the Notch signaling pathway. It regulates cell fate decisions and cell proliferation. Post transcriptional modification (such as by fucosylation, ubiquitination and proteolysis) of the product of Dl is key for its functions.
3.9281e-256	1.71789	0.314	0.045	3.595e-252	5	baz	FBgn0000163	bazooka	20190307	bazooka (baz) encodes a scaffold protein that forms a complex with the products of par-6 and aPKC and with other cortical, cytoskeletal and regulatory proteins. It functions in cell polarization pathways in epithelial, neuronal and other cell types.
9.649e-251	1.24406	0.176	0.013	8.83076e-247	5	ase	FBgn0000137	asense	20180906	asense (ase) encodes a transcription factor in the achaete-scute complex. It acts together with other proneural genes in nervous system development, which involves N-mediated lateral inhibition. ase is expressed in the CNS type-I neuroblasts and the PNS sensory organ precursors (SOPs) but not in the proneural clusters that give rise to the SOP via lateral inhibition.
2.44238e-249	2.21361	0.529	0.135	2.23527e-245	5	E(spl)mbeta-HLH	FBgn0002733	Enhancer of split mbeta, helix-loop-helix	-	Contributions welcome.
2.01774e-241	1.4937	0.26	0.032	1.84664e-237	5	pbl	FBgn0003041	pebble	20190613	pebble (pbl) encodes a Rho guanine nucleotide exchange factor that contributes to multiple processes involving actin cytoskeleton reorganization, including cytokinesis, axogenesis and wound healing as well as cell shape regulation and cell migration during gastrulation.
3.06376e-236	1.92007	0.263	0.033	2.80395e-232	5	E(spl)mgamma-HLH	FBgn0002735	Enhancer of split mgamma, helix-loop-helix	-	Contributions welcome.
1.17728e-219	1.40069	0.958	0.844	1.07745e-215	5	Bacc	FBgn0031453	Bacchus	20190919	Bacchus (Bacc) encodes a tyramine-dependent nuclear regulator involved in ethanol sensitivity.
8.35703e-212	1.42242	0.169	0.014	7.64836e-208	5	tap	FBgn0015550	target of Poxn	-	Contributions welcome.
1.2165e-209	1.34851	0.194	0.02	1.11334e-205	5	VepD	FBgn0053200	Ventrally-expressed protein D	-	Contributions welcome.
4.52575e-189	1.45739	0.241	0.035	4.14197e-185	5	lncRNA:CR45919
1.01544e-179	1.08305	0.144	0.012	9.29333e-176	5	CG13305	FBgn0035921	-	-	Contributions welcome.
9.87651e-178	1.51404	0.849	0.532	9.03899e-174	5	lola	FBgn0283521	longitudinals lacking	20190321	longitudinals lacking (lola) encodes a protein involved in Notch signaling, cell death, regulation of retrotransposons and expression of axon and dendrite patterning genes. It contributes to oogenesis, spermatogenesis, neural wiring, eye development and a variety of behaviors.
2.26846e-177	1.96567	0.311	0.062	2.0761e-173	5	lncRNA:CR33938
7.2377e-170	1.54776	0.596	0.231	6.62395e-166	5	His2Av	FBgn0001197	Histone H2A variant	20190307	Histone H2A variant (His2Av) encodes a protein that is present in about 25% of nucleosomes. It influences chromatin structure and gene regulation and is also phosphorylated in response to DNA damage in the less conserved C-terminal tail.
6.92664e-152	1.58577	0.184	0.025	6.33926e-148	5	slp1	FBgn0003430	sloppy paired 1	20180920	sloppy paired 1 (slp1) encodes a transcription factor of the fork-head family that functions by interacting with the corepressor encoded by gro. The product of slp1 regulates a wide variety of developmental processes including embryonic segmentation, ventral fate specification in the retina, and temporal patterning of the neuroblasts that produce medulla neurons.
1.12522e-151	1.52988	0.404	0.115	1.0298e-147	5	feo	FBgn0030241	fascetto	20190307	fascetto (feo) encodes a protein that binds the central spindle microtubules and is required for proper midbody formation and cytokinesis. It also has roles in centrosome duplication and neurogenesis.
6.96242e-151	1.54909	0.201	0.03	6.37201e-147	5	sprt	FBgn0082585	sprite	-	Contributions welcome.
1.87508e-133	1.27584	0.25	0.051	1.71607e-129	5	Phs	FBgn0036522	Phaser	-	Contributions welcome.
5.36826e-133	1.32357	0.564	0.231	4.91304e-129	5	ogre	FBgn0004646	optic ganglion reduced	20190314	optic ganglion reduced (ogre) encodes one of the innexin subunits spanning the membrane 4 times. Together with the products of Inx2 and Inx3, it forms homo or hetero oligomers forming gap junctions, which allow the transfer of small solute between cells.
1.08138e-120	1.18175	0.739	0.47	9.89683e-117	5	His3.3A	FBgn0014857	Histone H3.3A	-	Contributions welcome.
4.13132e-120	1.23302	0.683	0.381	3.78099e-116	5	Nph	FBgn0039735	Nucleophosmin	20190912	Nucleophosmin (Nph) encodes a histone binding protein involved in chromatin remodeling and sperm chromatin decondensation.
7.18131e-111	1.13058	0.756	0.498	6.57234e-107	5	crol	FBgn0020309	crooked legs	20190307	crooked legs (crol) encodes a zinc finger transcription factor induced by 20-hydroxyecdysone at the onset of metamorphosis. It regulates wg transcription and cell cycle progression in the wing. Its over-expression in the eye accelerates the cell cycle and de-represses silenced genes.
1.59002e-106	1.18873	0.686	0.383	1.45519e-102	5	Nrt	FBgn0004108	Neurotactin	-	Contributions welcome.
6.62554e-105	1.01206	0.783	0.561	6.06369e-101	5	SNRPG	FBgn0261791	Small nuclear ribonucleoprotein G	20190314	Small nuclear ribonucleoprotein G (SNRPG) encodes a Sm class protein and a common component of pre-mRNA processing U snRNPs. It forms the toroidal core of U snRNPs (Sm core domain) together with 6 related Sm proteins.
2.03138e-104	1.11908	0.189	0.037	1.85912e-100	5	Cdk1	FBgn0004106	Cyclin-dependent kinase 1	20190926	Cyclin-dependent kinase 1 (Cdk1) encodes a catalytic protein kinase subunit that can only become active after association with either CycA, CycB or CycB3 products. The protein kinase activities of these complexes (CycA-Cdk1, CycB-Cdk1, CycB3-Cdk1) control important aspects of progression through the cell cycle. Functionally, the different Cdk1 complexes are partially redundant. They phosphorylate…
3.38828e-101	0.826733	0.935	0.818	3.10095e-97	5	Dsp1	FBgn0278608	Dorsal switch protein 1	-	Contributions welcome.
9.2064e-97	1.42119	0.445	0.195	8.4257e-93	5	baf	FBgn0031977	barrier to autointegration factor	-	Contributions welcome.
9.66051e-88	1.07381	0.66	0.413	8.8413e-84	5	SmF	FBgn0000426	Small ribonucleoprotein particle protein SmF	20190314	Small ribonucleoprotein particle protein SmF (SmF) encodes an RNA binding protein that functions as part of a heteroheptameric ring structure called the Sm core. This complex binds to spliceosomal small nuclear RNAs (e.g. U1, U2, U4 and U5) and helps to carry out pre-mRNA splicing. It also forms a heterotrimeric sub-complex with the products of SmE and SNRPG.
3.30318e-87	1.11793	0.532	0.272	3.02307e-83	5	SmD3	FBgn0023167	Small ribonucleoprotein particle protein SmD3	20190314	Small ribonucleoprotein particle protein SmD3 (SmD3) encodes an RNA binding protein that forms a heterodimeric sub-complex with the product of SmB. They function as part of the heteroheptameric ring complex Sm core, which is involved in the formation of spliceosomal small nuclear RNPs (U1, U2, U4 and U5), which together catalyze pre-mRNA splicing. The product of SmD3 also has a function in germli…
4.83687e-87	1.79129	0.233	0.064	4.42671e-83	5	lncRNA:CR31386
1.2866e-86	1.23453	0.435	0.189	1.1775e-82	5	Ndf	FBgn0043456	Nucleosome-destabilizing factor	20190314	Nucleosome-destabilizing factor (Ndf) encodes a putative H3K36me3 binding protein, which binds active gene bodies.
5.20108e-84	1.0687	0.549	0.291	4.76003e-80	5	Su(var)205	FBgn0003607	Suppressor of variegation 205	-	Contributions welcome.
1.84707e-83	1.03591	0.166	0.035	1.69044e-79	5	nerfin-1	FBgn0028999	nervous fingers 1	20181011	nervous fingers 1 (nerfin-1) encodes a zinc finger transcription factor that regulates early axon guidance at the embryonic stage and is required for the maintenance of larval neuron differentiation. In the larval medulla cortex, nerfin-1 is expressed in medulla neurons at the early stage and protects them from dedifferentiation via the repression of Notch signaling pathway.
7.96449e-83	0.925068	0.153	0.03	7.2891e-79	5	CycA	FBgn0000404	Cyclin A	20190307	Cyclin A (CycA) encodes a protein that binds to the product of Cdk1, thereby promoting Cdk1's protein kinase activity. The CycA-Cdk1 complex controls important aspects of progression through the cell cycle, including entry into mitosis. During the G2 phase, this complex is important for prevention of premature DNA re-replication. During mitosis and G1, the product of CycA is rapidly degraded (inv…
1.28583e-81	0.978908	0.184	0.043	1.1768e-77	5	shg	FBgn0003391	shotgun	-	Contributions welcome.
2.46546e-81	1.2295	0.126	0.021	2.25639e-77	5	mira	FBgn0021776	miranda	20190314	miranda (mira) encodes a cytoplasmic and cortical scaffolding protein that binds the products of pros, stau and brat. It is asymmetrically localized to the basal cortex during neuroblast asymmetric cell division, resulting in its partioning into GMC daughter cells, where it is degraded and releases its cargo proteins.
4.08003e-81	1.11979	0.571	0.322	3.73404e-77	5	B52	FBgn0004587	B52	-	Contributions welcome.
1.12474e-80	1.10301	0.543	0.296	1.02936e-76	5	SmE	FBgn0261790	Small ribonucleoprotein particle protein SmE	20190314	Small ribonucleoprotein particle protein SmE (SmE) encodes an RNA binding protein that functions as part of a heteroheptameric ring structure called the Sm core. This complex binds to spliceosomal small nuclear RNAs (e.g. U1, U2, U4 and U5) and helps to carry out pre-mRNA splicing. It also forms a heterotrimeric sub-complex with the products of SmF and SNRPG.
3.08071e-75	1.08592	0.205	0.056	2.81947e-71	5	M1BP	FBgn0037621	Motif 1 Binding Protein	20190613	Motif 1 Binding Protein (M1BP) encodes a transcription pausing factor. It regulates gene transcription via interaction with the Hox proteins encoded by abd-A and Ubx. It contributes to the development of ovarian follicle cells.
3.88502e-75	0.970588	0.175	0.042	3.55557e-71	5	PCNA	FBgn0005655	Proliferating cell nuclear antigen	-	Contributions welcome.
1.20093e-74	0.965696	0.156	0.035	1.09909e-70	5	RanGAP	FBgn0003346	Ran GTPase activating protein	-	Contributions welcome.
1.43107e-74	0.879769	0.818	0.702	1.30971e-70	5	HmgZ	FBgn0010228	HMG protein Z	-	Contributions welcome.
1.64347e-74	1.05309	0.551	0.31	1.5041e-70	5	D1	FBgn0000412	D1 chromosomal protein	20180906	D1 chromosomal protein (D1) encodes a multi-AT-hook chromosomal protein that associates with AT-rich satellites, including the SAT-III repeats of the X-chromosome. The product of D1 binds to the minor-groove of the DNA and favors heterochromatin-mediated gene repression involving its interaction with topoisomerase II.
8.03172e-70	1.10313	0.427	0.205	7.35063e-66	5	Fkbp39	FBgn0013269	FK506-binding protein 39kD	20180913	FK506-binding protein 39kD (Fkbp39) encodes a protein thay acts as an inhibitor of autophagy in larval fat body.
4.76288e-69	1.16872	0.364	0.159	4.35899e-65	5	Lam	FBgn0002525	Lamin	-	Contributions welcome.
1.61678e-68	1.11622	0.392	0.179	1.47968e-64	5	SmD1	FBgn0261933	Small ribonucleoprotein particle protein SmD1	20190314	Small ribonucleoprotein particle protein SmD1 (SmD1) encodes an RNA binding protein that forms a heterodimeric sub-complex with the product of SmD2. They function as part of the heteroheptameric ring complex Sm core, which is involved in the formation of spliceosomal small nuclear RNPs (U1, U2, U4 and U5), which together catalyze pre-mRNA splicing.
5.00573e-68	1.11242	0.229	0.072	4.58125e-64	5	lncRNA:CR46006
3.57582e-66	1.00839	0.26	0.09	3.27259e-62	5	CG1910	FBgn0022349	-	-	Contributions welcome.
8.59056e-66	0.883399	0.427	0.191	7.86208e-62	5	SoxN	FBgn0029123	SoxNeuro	20181011	SoxNeuro (SoxN) encodes an HMG-domain transcription factor. In early embryos it specifies neural progenitors in the central nervous system, while in later embryos it negatively regulates Wg signaling and controls expression of genes required for denticle construction with the product of ovo.
1.31769e-63	1.13763	0.465	0.253	1.20595e-59	5	Set	FBgn0014879	Set	20190314	Set (Set) encodes a subunit of the inhibitor of histone acetyltransferase (INHAT) complex, which controls histone acetylation. It is involved in transcriptional regulation, which ultimately controls different processes such as p53-mediated apoptosis and neuronal development.
5.17517e-61	1.08251	0.412	0.211	4.73632e-57	5	Hel25E	FBgn0014189	Helicase at 25E	20190307	Helicase at 25E (Hel25E) encodes the UAP56 RNA helicase in the DECD subfamily of DEAD-box helicases. It is an enhancer of position-effect variegation, and contributes to mRNA splicing, nuclear export, and piRNA biosynthesis. The product of Hel25E binds heterochromatic cluster transcripts, along with the product of vas, to organize a piRNA-processing compartment that spans the nuclear envelope to …
4.43624e-59	0.983405	0.523	0.315	4.06005e-55	5	Ran	FBgn0020255	Ran	-	Contributions welcome.
2.4181e-58	1.02939	0.417	0.214	2.21304e-54	5	tsu	FBgn0033378	tsunagi	-	Contributions welcome.
1.71375e-56	0.718322	0.848	0.734	1.56843e-52	5	Nrg	FBgn0264975	Neuroglian	20190926	Neuroglian (Nrg) encodes an immunoglobulin domain-containing cell adhesion molecule that mediates cell-cell adhesion by forming homo- or heterophilic interactions. The long isoform of the product of Nrg is neuron specific and plays roles in neurite outgrowth, axon guidance and synapse formation. The short isoform of the product of Nrg contributes to the formation of septate junctions in epithelia…
4.25286e-55	1.08207	0.281	0.116	3.89222e-51	5	woc	FBgn0010328	without children	20190321	without children (woc) encodes a chromatin-binding factor related to the mammalian MYM-type family of transcription factors. It is involved in telomere capping, regulation of transcription, ecdysone biosynthesis and germline stem cell differentiation.
1.92813e-54	0.884888	0.616	0.426	1.76462e-50	5	emb	FBgn0020497	embargoed	20190307	embargoed (emb) encodes an exportin involved in protein export from the nucleus. It regulates the response to hypoxia and is involved in centriole replication.
2.17743e-54	0.965827	0.21	0.071	1.99278e-50	5	kuk	FBgn0038476	kugelkern	20181115	kugelkern (kuk) encodes a nuclear envelope protein required for nuclear elongation during cellularization. It shares structural and functional similarities to lamins.
6.77568e-54	0.830335	0.612	0.402	6.20111e-50	5	Tet	FBgn0263392	Ten-Eleven Translocation (TET) family protein	-	Contributions welcome.
6.58599e-53	0.852667	0.709	0.552	6.0275e-49	5	Jafrac1	FBgn0040309	thioredoxin peroxidase 1	-	Contributions welcome.
3.01052e-52	0.967691	0.398	0.207	2.75523e-48	5	Ref1	FBgn0010774	RNA and export factor binding protein 1	-	Contributions welcome.
1.47539e-51	0.98494	0.205	0.071	1.35027e-47	5	Chro	FBgn0044324	Chromator	20181108	Chromator (Chro) encodes a chromodomain protein that is required for proper microtubule spindle formation. It is important for normal cell cycle progression, functioning as a spatial regulator of cell cycle factors.
2.63674e-49	0.572713	0.861	0.755	2.41314e-45	5	RpL34b	FBgn0037686	Ribosomal protein L34b	20190711	Ribosomal protein L34b (RpL34b) encodes a ribosomal structural constituent.
3.13592e-49	0.927264	0.434	0.246	2.86999e-45	5	SmB	FBgn0262601	Small ribonucleoprotein particle protein SmB	20190314	Small ribonucleoprotein particle protein SmB (SmB) encodes an RNA binding protein that forms a heterodimeric sub-complex with the product of SmD3. They function as part of the heteroheptameric ring complex Sm core, which is involved in the formation of spliceosomal small nuclear RNPs (U1, U2, U4 and U5), which together catalyze pre-mRNA splicing.
1.3887e-48	0.7826	0.693	0.528	1.27094e-44	5	gro	FBgn0001139	groucho	20190307	groucho (gro) encodes a global developmental co-repressor in conjunction with manifold DNA-binding repressor partner proteins, which tether it to target promoters. It functions downstream of key signaling pathways such as Wg/Wnt and Dpp/TGF-beta. Notably, phosphorylation of the product of gro in response to MAPK activation weakens its repressor capacity.
1.89844e-48	0.867769	0.515	0.323	1.73745e-44	5	RpII18
2.93107e-48	0.667731	0.758	0.595	2.68251e-44	5	CtBP	FBgn0020496	C-terminal Binding Protein	-	Contributions welcome.
8.1787e-47	0.85975	0.517	0.331	7.48515e-43	5	SmD2	FBgn0261789	Small ribonucleoprotein particle protein SmD2	20190314	Small ribonucleoprotein particle protein SmD2 (SmD2) encodes an RNA binding protein that forms a heterodimeric sub-complex with the product of SmD1. They function as part of the heteroheptameric ring complex Sm core, which is involved in the formation of spliceosomal small nuclear RNPs (U1, U2, U4 and U5), which together catalyze pre-mRNA splicing.
1.20154e-46	0.898626	0.175	0.058	1.09965e-42	5	barr	FBgn0014127	barren	20190711	barren (barr) encodes a chromatin binding protein involved in chromatin condensation. It regulates Malpighian tubule development and epithelial morphogenesis.
4.38494e-46	0.898198	0.211	0.078	4.01309e-42	5	CG8289	FBgn0030854	-	-	Contributions welcome.
2.12228e-45	0.872674	0.328	0.157	1.94231e-41	5	jigr1	FBgn0039350	jing interacting gene regulatory 1	20181108	jing interacting gene regulatory 1 (jigr1) encodes a nuclear protein that is differentially expressed in the embryonic central nervous system and highly expressed in neurons and glial cells in the larval nervous system. Its expression is downregulated in larval neuroblasts by the miR-92 family to maintain the neuroblast pool.
2.15007e-45	0.791963	0.169	0.055	1.96775e-41	5	CG14434	FBgn0029915	-	-	Contributions welcome.
1.09184e-44	0.735456	0.656	0.501	9.99248e-41	5	eEF1beta	FBgn0028737	eukaryotic translation elongation factor 1 beta	-	Contributions welcome.
3.03743e-44	0.889681	0.22	0.086	2.77985e-40	5	Oli	FBgn0032651	Olig family	-	Contributions welcome.
1.04143e-43	0.881799	0.208	0.078	9.53118e-40	5	fru	FBgn0004652	fruitless	20190307	fruitless (fru) encodes a BTB zinc finger transcription factor that contributes to sexual differentiation of the neural circuits underlying male sexual behavior.
1.61364e-42	0.739813	0.643	0.499	1.4768e-38	5	Nlp	FBgn0016685	Nucleoplasmin	-	Contributions welcome.
1.69984e-42	0.903267	0.445	0.274	1.55569e-38	5	Ssb-c31a	FBgn0015299	Single stranded-binding protein c31A	-	Contributions welcome.
3.43441e-42	0.888377	0.413	0.238	3.14317e-38	5	CG7154
3.60169e-42	0.937808	0.275	0.127	3.29627e-38	5	Uba2	FBgn0029113	Ubiquitin-like activating enzyme 2	20190926	Ubiquitin-like activating enzyme 2 (Uba2) encodes one of two subunits (along with the product of Aos1) of the heterodimeric SUMO activating enzyme. It contains the catalytic cysteine residue that first becomes adenylated using ATP and that then forms a thioester linkage to the C-terminal end of SUMO.
5.83047e-41	0.908889	0.3	0.145	5.33605e-37	5	pyr	FBgn0033649	pyramus	20190314	pyramus (pyr) encodes a Fibroblast growth factor (FGF) and ligand for the FGF receptor encoded by htl. It regulates the development of somatic and visceral muscle in the mesoderm, cardioblasts and glial cells. Its roles include acting as a chemoattractant in directional cell migration, and regulating adhesion, differentiation, and cell survival.
9.3346e-41	0.949382	0.229	0.097	8.54303e-37	5	CG1737	FBgn0030293	-	-	Contributions welcome.
1.14929e-40	0.854451	0.534	0.366	1.05183e-36	5	RpII215
2.01348e-40	0.915748	0.304	0.151	1.84274e-36	5	Bap55	FBgn0025716	Brahma associated protein 55kD	20181018	Brahma associated protein 55kD (Bap55) encodes a member of two chromatin remodeling complexes. As part of the Brahma complex, it is needed for cell growth and survival in the wing imaginal disc; as a member of the TIP60 complex, it is thought to regulate dendrite wiring specificity in olfactory projection neurons.
4.90744e-39	0.890704	0.36	0.198	4.49129e-35	5	SC35	FBgn0265298	SR family splicing factor SC35	20190919	SR family splicing factor SC35 (SC35) encodes a mRNA binding protein that regulates mRNA alternative splicing, the processing of the mRNA 3'-end and the selection of the transcriptional start site.
5.97438e-39	0.88047	0.301	0.149	5.46776e-35	5	dUTPase	FBgn0250837	Deoxyuridine triphosphatase	-	Contributions welcome.
1.35763e-38	0.732707	0.589	0.44	1.2425e-34	5	Hsc70-4	FBgn0266599	Heat shock protein cognate 4	20190912	Heat shock protein cognate 4 (Hsc70-4) encodes a protein involved in protein folding. It contributes to clathrin-mediated endocytosis, neurotransmitter exocytosis and RNAi response.
1.05146e-37	0.926948	0.346	0.191	9.62297e-34	5	SF2	FBgn0283477	Splicing factor 2	20190912	Splicing factor 2 (SF2) encodes a protein involved in alternative mRNA splicing, RNA export from the nucleus and the regulation of the RNA metabolism.
1.45559e-37	0.875508	0.164	0.06	1.33216e-33	5	MTA1-like	FBgn0027951	Metastasis associated 1-like	-	Contributions welcome.
4.96644e-37	0.693033	0.67	0.539	4.54529e-33	5	eIF2beta	FBgn0004926	eukaryotic translation initiation factor 2 subunit beta	-	Contributions welcome.
2.82783e-35	0.946247	0.229	0.105	2.58803e-31	5	CG7879	FBgn0035235	-	-	Contributions welcome.
1.39831e-34	0.629976	0.62	0.478	1.27973e-30	5	p23	FBgn0037728	p23	-	Contributions welcome.
1.76067e-34	0.7958	0.446	0.292	1.61136e-30	5	Nap1	FBgn0015268	Nucleosome assembly protein 1	20190314	Nucleosome assembly protein 1 (Nap1) encodes a core histone chaperone involved in histone nuclear transfer and chromatin assembly.
3.04907e-34	0.776526	0.196	0.082	2.79051e-30	5	CG9135	FBgn0031769	-	-	Contributions welcome.
3.74078e-34	0.664958	0.647	0.503	3.42356e-30	5	Hsp83	FBgn0001233	Heat shock protein 83	-	Contributions welcome.
1.85562e-33	0.826288	0.298	0.157	1.69826e-29	5	Pabp2	FBgn0005648	Pabp2	20180913	Pabp2 (Pabp2) encodes a nuclear poly(A) binding protein that is involved in both the cleavage and polyadenylation steps of the nuclear cleavage/polyadenylation reaction. Cytoplasmic protein encoded by Pabp2 acts to shorten the poly(A) tails of specific mRNAs in oocytes and syncytial blastoderm embryos.
3.98445e-33	0.643192	0.663	0.543	3.64657e-29	5	CG8860	FBgn0033691	-	-	Contributions welcome.
5.34594e-33	0.856414	0.201	0.088	4.8926e-29	5	Aos1	FBgn0029512	Activator of SUMO 1	20190307	Activator of SUMO 1 (Aos1) encodes one of two subunits (along with the product of Uba2) of the heterodimeric SUMO activating enzyme.
9.39835e-33	0.922958	0.307	0.168	8.60137e-29	5	wds	FBgn0040066	will die slowly	-	Contributions welcome.
1.7313e-32	0.728844	0.205	0.087	1.58449e-28	5	Sp1	FBgn0020378	Sp1	20181004	Sp1 (Sp1) encodes a member of the Sp-family of Cys2His2-type zinc finger transcription factors. It is involved in ventral thoracic appendage specification, leg growth and in the development of type-II neuroblasts.
2.30651e-32	0.423187	0.801	0.557	2.11092e-28	5	lncRNA:roX1
4.66934e-31	0.553374	0.711	0.593	4.27338e-27	5	Sem1	FBgn0266666	Suppressor of exocyst mutations 1	-	Contributions welcome.
1.14256e-29	0.755841	0.5	0.362	1.04567e-25	5	Cpsf6	FBgn0035872	Cleavage and polyadenylation specific factor 6	-	Contributions welcome.
1.25394e-29	0.801372	0.326	0.191	1.14761e-25	5	CG10418	FBgn0036277	-	-	Contributions welcome.
2.43857e-29	0.869312	0.28	0.153	2.23178e-25	5	Amun	FBgn0030328	Amun	-	Contributions welcome.
2.49023e-29	0.803747	0.332	0.193	2.27906e-25	5	klar	FBgn0001316	klarsicht	20190314	klarsicht (klar) encodes a member of the Nesprin family that links microtubule motors and various cellular structures. It controls the migration and positioning of nuclei in photoreceptors and muscles. It also regulates the motion of RNP granules in oocytes and lipid droplets in embryos.
3.79407e-29	0.758461	0.354	0.216	3.47233e-25	5	Phf5a	FBgn0031822	PHD finger protein 5a	-	Contributions welcome.
1.01573e-28	0.365261	0.7	0.496	9.296e-25	5	ct	FBgn0004198	cut	20190307	cut (ct) encodes a homeoprotein that functions as a transcriptional factor in many different cells such as wing disc, muscle, oocyte and sense organ cells. It is a regulator of type-specific neuronal identity in the peripheral nervous system. ct is expressed at variable levels in the dendritic arborization (DA) neurons and these levels control the different dendritic morphologies specific for eac…
1.24229e-28	0.810729	0.378	0.243	1.13695e-24	5	Prosalpha5	FBgn0016697	Proteasome alpha5 subunit	-	Contributions welcome.
9.29494e-28	0.723672	0.249	0.128	8.50673e-24	5	mago	FBgn0002736	mago nashi	20190314	mago nashi (mago) encodes a protein that is part of the exon junction complex, which is required for post-transcriptional processes such as pre-mRNA splicing, RNA localization and nonsense-mediated decay. It is involved in germline development, germplasm assembly and photoreceptor differentiation.
2.1278e-27	0.545207	0.622	0.508	1.94736e-23	5	sqd	FBgn0263396	squid	20190314	squid (sqd) encodes a member of the hnRNPA family of RNA binding proteins. It is involved in the localization and translational regulation of grk mRNA in oogenesis.
2.69458e-26	0.743048	0.305	0.176	2.46608e-22	5	HP4	FBgn0035829	Heterochromatin protein 4	20181004	Heterochromatin protein 4 (HP4) encodes a component of classical heterochromatin that is involved in gene silencing by heterochromatin.
6.02709e-26	0.719085	0.208	0.102	5.51599e-22	5	icln	FBgn0029079	icln	20190307	icln (icln) encodes a cytosolic protein that functions as an assembly chaperone in the biogenesis of pre-mRNA processing small nuclear ribonucleoproteins (snRNPs) via interaction with Sm proteins. It is required in the motor system for viability and motor behaviour.
1.11158e-25	0.692916	0.525	0.4	1.01731e-21	5	Hrb87F	FBgn0004237	Heterogeneous nuclear ribonucleoprotein at 87F	20180906	Heterogeneous nuclear ribonucleoprotein at 87F (Hrb87F) encodes a hnRNP-A family RNA-binding protein, involved in gene expression and RNA processing. It is an essential component of the nucleoplasmic omega speckles and necessary for telomere maintenance. Hrb87F null mutants show defects in development, female fertility and stress tolerance.
1.26175e-25	0.659585	0.483	0.354	1.15476e-21	5	CG44774	FBgn0266000	-	-	Contributions welcome.
2.89775e-25	0.764592	0.463	0.346	2.65202e-21	5	CG7637	FBgn0033548	-	-	Contributions welcome.
4.46568e-25	0.705684	0.268	0.15	4.08699e-21	5	lark	FBgn0011640	lark	20190314	lark (lark) encodes an essential RNA-binding protein of the RNA recognition motif (RRM) class. It is implicated in both RNA splicing and translational control. It contributes to oogenesis, tissue development and circadian behavior.
6.37056e-25	0.698166	0.416	0.29	5.83034e-21	5	Nedd8	FBgn0032725	Nedd8	20181011	Nedd8 (Nedd8) encodes a ubiquitin-like polypeptide involved in protein ubiquitination and degradation, via Cullin neddylation. Nedd8-mediated modification has been implicated in signal transduction, cell proliferation and differentiation.
1.05991e-24	0.690505	0.191	0.091	9.7003e-21	5	CG10576	FBgn0035630	-	-	Contributions welcome.
1.72976e-24	0.759972	0.231	0.121	1.58308e-20	5	ncm	FBgn0086707	nucampholin	20190516	nucampholin (ncm) encodes a protein that is predicted to be an essential component of the spliceosome, implicated in regulation of pre-mRNA splicing and assembly of the exon junction complex.
2.61898e-23	0.644935	0.475	0.358	2.39689e-19	5	RpL34a	FBgn0039406	Ribosomal protein L34a	-	Contributions welcome.
6.53631e-23	0.467786	0.634	0.51	5.98203e-19	5	lncRNA:CR40469
1.55443e-22	0.6896	0.455	0.34	1.42262e-18	5	Rpb10
8.36914e-22	0.63279	0.498	0.386	7.65944e-18	5	Rm62	FBgn0003261	Rm62	-	Contributions welcome.
1.53464e-21	0.686487	0.225	0.123	1.4045e-17	5	Rbp1	FBgn0260944	RNA-binding protein 1	-	Contributions welcome.
2.50768e-21	0.661043	0.258	0.15	2.29503e-17	5	LSm3	FBgn0051184	Like Sm 3	-	Contributions welcome.
3.49727e-20	0.272972	0.724	0.569	3.2007e-16	5	hth	FBgn0001235	homothorax	20190321	homothorax (hth) encodes a homeodomain transcription factor that allows the nuclear import of the protein encoded by exd by direct binding. The complex hth-exd are Hox cofactors but also have additional Hox-independent functions such as in antennal development, proximal appendages patterning, and cell division promotion of the undifferentiated eye field.
1.60084e-19	0.699519	0.397	0.295	1.46509e-15	5	Sf3b5	FBgn0040534	Splicing factor 3b subunit 5	20190321	Splicing factor 3b subunit 5 (Sf3b5) encodes a subunit of the histone modifying complex SAGA and the SF3B complex. The latter forms part of the larger U2 snRNP and is required for mRNA splicing.
3.60901e-19	0.640623	0.36	0.251	3.30296e-15	5	eIF3i	FBgn0015834	eukaryotic translation initiation factor 3 subunit i	-	Contributions welcome.
3.79686e-19	0.72106	0.274	0.172	3.47488e-15	5	eEF1delta	FBgn0032198	eukaryotic translation elongation factor 1 delta	-	Contributions welcome.
1.40754e-18	0.613289	0.426	0.319	1.28818e-14	5	GstZ2	FBgn0037697	Glutathione S transferase Z2	-	Contributions welcome.
1.26535e-14	0.402317	0.505	0.391	1.15805e-10	5	Antp	FBgn0260642	Antennapedia	20190307	Antennapedia (Antp) is the distal-most member of the Antennapedia complex; one of two Hox gene complexes. Antp encodes a sequence-specific homeodomain transcription factor, which is part of a developmental regulatory system that specifies segmental identity in the pro- and mesothorax. In adults Antp loss of function is associated with a transformation of leg into antenna while ectopic expression …

## Sheet: Chol N
p_val	avg_log2FC	pct.1	pct.2	p_val_adj	cluster	gene	FBgn_ID	GeneName	datestamp	gene_snapshot_text
4.88135e-275	1.31954	0.516	0.1	4.46741e-271	6	VAChT	FBgn0270928	Vesicular acetylcholine transporter	20190321	Vesicular acetylcholine transporter (VAChT) encodes a vesicular transport protein necessary for packaging the neurotransmitter acetylcholine into synaptic vesicles.
5.08182e-268	1.31845	0.416	0.069	4.65088e-264	6	ChAT	FBgn0000303	Choline acetyltransferase	20190307	Choline acetyltransferase (ChAT) encodes a protein that catalyzes the biosynthesis of the neurotransmitter acetylcholine. It is considered to be a specific marker for cholinergic neurons.
1.63098e-244	2.06085	0.935	0.55	1.49268e-240	6	CG31221	FBgn0051221	-	-	Contributions welcome.
2.28215e-237	1.48714	0.968	0.551	2.08863e-233	6	jeb	FBgn0086677	jelly belly	20190307	jelly belly (jeb) encodes a secreted, low-density lipoprotein (LDL) repeat containing protein that functions as signalling ligand for the product of Alk. Binding of the ligand to its receptor activates intracellular Ras/ERK and PI3K signalling pathways. The roles of the product of jeb include embryonic visceral muscle development, growth and organ size regulation, retinal axon targeting, modulati…
8.70075e-205	0.997472	0.262	0.035	7.96293e-201	6	ChT	FBgn0038641	Choline transporter	-	Contributions welcome.
1.1625e-201	1.24737	0.996	0.816	1.06392e-197	6	Ldh	FBgn0001258	Lactate dehydrogenase	20190919	Lactate dehydrogenase (Ldh) encodes a protein involved in myoblast fusion and somatic muscle development.
1.00046e-200	1.48573	0.289	0.045	9.15623e-197	6	spab	FBgn0033358	space blanket	-	Contributions welcome.
5.82412e-198	1.058	0.996	0.829	5.33023e-194	6	Sap47	FBgn0013334	Synapse-associated protein 47kD	20190314	Synapse-associated protein 47kD (Sap47) encodes a conserved protein associated with synaptic vesicles. It is required for intact synaptic and behavioural plasticity.
2.89784e-194	1.46201	0.959	0.619	2.6521e-190	6	IA-2	FBgn0031294	IA-2 protein tyrosine phosphatase	20190801	IA-2 protein tyrosine phosphatase (IA-2) encodes a protein involved in gut development and insulin-like peptide secretion.
8.3213e-182	1.59205	0.522	0.147	7.61565e-178	6	CG32052	FBgn0044328	-	-	Contributions welcome.
4.32891e-175	1.03219	0.344	0.068	3.96182e-171	6	CG14762	FBgn0033250	-	-	Contributions welcome.
1.62214e-166	0.919301	0.996	0.771	1.48458e-162	6	futsch	FBgn0259108	futsch	20190228	futsch (futsch) encodes a microtubule binding protein involved in the formation of synaptic buttons at the neuromuscular junctions. Its expression levels are regulated by the product of TBPH to prevent synaptic defects.
2.15211e-165	1.23679	0.571	0.178	1.96961e-161	6	Hs3st-A	FBgn0053147	Heparan sulfate 3-O sulfotransferase-A	20190307	Heparan sulfate 3-O sulfotransferase-A (Hs3st-A) encodes a heparan sulfate modifying enzyme that transfers a sulfate group to the 3-O position of glucosamine residues of heparan sulfate. It regulates adult midgut homeostasis by repressing EGFR signaling.
2.28976e-154	0.909206	0.981	0.585	2.09559e-150	6	Rdl	FBgn0004244	Resistant to dieldrin	20190314	Resistant to dieldrin (Rdl) encodes a widely-expressed ligand-gated chloride channel which mediates the fast inhibitory effects of GABA. It has been shown to have roles in the circuits underlying visual processing, odor coding, learning and memory, sleep and courtship behavior.
5.24653e-148	1.06255	0.785	0.347	4.80163e-144	6	dpr14	FBgn0029974	defective proboscis extension response 14	-	Contributions welcome.
4.01447e-143	1.11785	0.676	0.27	3.67404e-139	6	Ace	FBgn0000024	Acetylcholine esterase	20190307	Acetylcholine esterase (Ace) encodes an enzyme that catalyzes the hydrolysis of the neurotransmitter acetylcholine to acetate and choline, thus resetting the neurotransmission mechanism at neuromuscular junctions.
3.15796e-141	0.770934	1	0.837	2.89017e-137	6	nrv3	FBgn0032946	nervana 3	20190314	nervana 3 (nrv3) encodes one of three beta subunits of the sodium-potassium pump (ATPalpha). nrv3 is expressed in the nervous system, including subsets of the CNS and Johnston's organ neurons, and is required for hearing.
1.97955e-137	0.863297	0.975	0.727	1.81169e-133	6	Galphao	FBgn0001122	G protein alpha o subunit	20190307	G protein alpha o subunit (Galphao) encodes the most abundant G protein in the nervous tissue and is involved in signaling by a variety of GPCRs. It contributes to heart development, axonogenesis, neuro-muscular junction formation, asymmetric cell division, planar cell polarity, blood-brain barrier establishment, Wnt signaling, and gustatory and olfactory sensory perception.
1.05232e-136	0.93037	0.947	0.597	9.63086e-133	6	Alk	FBgn0040505	Anaplastic lymphoma kinase	20190307	Anaplastic lymphoma kinase (Alk) encodes a protein that employs Ras/ERK and PI3K signalling pathways to function in multiple contexts including embryonic visceral muscle development, growth and organ size regulation, retinal axon targeting, modulation of neuromuscular transmission as well as sleep regulation and olfactory learning. Its ligand is the secreted protein encoded by jeb.
1.19592e-135	1.4927	0.852	0.516	1.09451e-131	6	Cbp53E	FBgn0004580	Calbindin 53E	20190307	Calbindin 53E (Cbp53E) encodes a 6 EF-hand domain-containing protein that regulates neuronal development.
2.36584e-129	0.915927	0.866	0.443	2.16522e-125	6	Syt1	FBgn0004242	Synaptotagmin 1	20190314	Synaptotagmin 1 (Syt1) encodes a synaptic vesicle calcium binding protein that functions as the fast calcium sensor for neurotransmitter release at synapses.
6.74231e-125	0.732947	0.989	0.777	6.17056e-121	6	Atpalpha	FBgn0002921	Na pump alpha subunit	20190307	Na pump alpha subunit (Atpalpha) encodes an integral membrane cation antiporter protein that utilizes ATP to shuttle Na[+] and K[+] across the plasma membrane to maintain ion homeostasis.
5.46558e-123	1.04204	0.661	0.271	5.0021e-119	6	Frq2	FBgn0083228	Frequenin 2	20190307	Frequenin 2 (Frq2) encodes s protein that binds calcium and interacts with the guanyl exchange factor encoded by ric8a to regulate the number of synapses and the probability of neurotransmitter release per synapse.
1.67363e-121	0.782946	0.999	0.78	1.5317e-117	6	Hex-A	FBgn0001186	Hexokinase A	20190912	Hexokinase A (Hex-A) encodes a hexokinase involved in glucose homeostasis.
1.43106e-119	0.954869	0.715	0.32	1.30971e-115	6	kcc	FBgn0261794	kazachoc	20190912	kazachoc (kcc) encodes a potassium:chloride symporter that contributes to seizure susceptibility.
1.01696e-116	1.17712	0.622	0.26	9.30725e-113	6	sr	FBgn0003499	stripe	20190314	stripe (sr) encodes a transcription factor that induces the fate of tendon cells in the embryo as well as in the adult fly. It works upstream of tendon specific genes including Tsp, slow and Lrt.
1.91331e-116	0.914935	0.724	0.329	1.75106e-112	6	Pal2	FBgn0262728	Peptidyl-alpha-hydroxyglycine-alpha-amidating lyase 2	20190926	Peptidyl-alpha-hydroxyglycine-alpha-amidating lyase 2 (Pal2) encodes one of two related lyases (the other is encoded by Pal1) involved in alpha-amidation of neuropeptides, thereby promoting neuropeptide potency and stability.
1.37165e-114	0.882257	0.824	0.428	1.25533e-110	6	lncRNA:CR31451
5.3274e-114	0.718469	0.993	0.774	4.87564e-110	6	Ald1	FBgn0000064	Aldolase 1	-	Contributions welcome.
3.8338e-113	0.977843	0.708	0.328	3.50869e-109	6	GluRIB	FBgn0264000	Glutamate receptor IB	-	Contributions welcome.
4.24559e-113	0.805447	0.941	0.562	3.88556e-109	6	nSyb	FBgn0013342	neuronal Synaptobrevin	20190711	neuronal Synaptobrevin (nSyb) encodes a SNAP receptor involved in vesicle fusion.
1.93594e-112	1.05553	0.931	0.684	1.77177e-108	6	trv	FBgn0085391	trivet	-	Contributions welcome.
3.24693e-112	0.700808	0.939	0.546	2.97159e-108	6	para	FBgn0285944	paralytic	20190314	paralytic (para) is an essential gene required for locomotor activity. It encodes an alpha-subunit of voltage-gated sodium channels. It is required for generation of sodium-dependent action potentials.
8.11996e-110	0.813699	0.923	0.587	7.43139e-106	6	shi	FBgn0003392	shibire	-	Contributions welcome.
4.00387e-108	0.940494	0.756	0.377	3.66434e-104	6	CaMKII	FBgn0264607	Calcium/calmodulin-dependent protein kinase II	20190307	Calcium/calmodulin-dependent protein kinase II (CaMKII) encodes an abundant Ca[2+]-calmodulin-regulated serine/threonine protein kinase. In neurons it has a wide range of substrates in multiple subcellular compartments, regulating synaptic plasticity, excitability and cytoskeletal interactions.
5.54545e-108	0.744729	0.969	0.603	5.07519e-104	6	ps	FBgn0261552	pasilla	20190314	pasilla (ps) encodes a nuclear RNA binding protein implicated in splicing. It is expressed at high levels in the embryonic salivary gland and other tissues. Loss of function results in a significant reduction in secretory volume and secretory vesicles in the salivary gland and irregular gland morphology.
1.99468e-107	0.84751	0.26	0.061	1.82553e-103	6	AcCoAS	FBgn0012034	Acetyl Coenzyme A synthase	-	Contributions welcome.
4.30561e-107	0.908523	0.707	0.328	3.94049e-103	6	Hasp	FBgn0032797	Hig-anchoring scaffold protein	-	Contributions welcome.
5.61273e-107	0.882865	0.659	0.284	5.13677e-103	6	Pkc53E	FBgn0003091	Protein C kinase 53E	-	Contributions welcome.
2.7408e-106	0.959617	0.824	0.463	2.50838e-102	6	cpo	FBgn0263995	couch potato	20190307	couch potato (cpo) is most strongly expressed in nuclei of the central and peripheral nervous systems and the ring gland, where its product may regulate gene transcription to control complex neurological and neuroendocrine functions. It is required for normal synaptic transmission, climate adaptation, olfaction, diapause and behavioral responses.
4.82623e-106	1.04851	0.435	0.146	4.41697e-102	6	Hsp67Bc	FBgn0001229	Heat shock gene 67Bc	20180913	Heat shock gene 67Bc (Hsp67Bc) encodes a small heat shock protein (hsp) that binds to the product encoded by stv to regulate protein lipidation. The product of Hsp67Bc also induces the phosphorylation of eIF2alpha protein and stimulates autophagy, thereby facilitating the clearance of misfolded proteins. Hsp67Bc expression can be regulated by the product of pcm.
8.38141e-106	0.773752	0.844	0.439	7.67067e-102	6	Sh	FBgn0003380	Shaker	20190314	Shaker (Sh) encodes the structural alpha subunit of a voltage-gated potassium channel. It plays a key role in maintaining electrical excitability in neurons and muscle cells, as well as regulating neurotransmitter release at the synapse.
9.20509e-106	0.921835	0.598	0.244	8.42449e-102	6	Hr38	FBgn0014859	Hormone receptor-like in 38	20190307	Hormone receptor-like in 38 (Hr38) encodes a protein that can heterodimerize with the U adult cuticle and for the proper uptake and storage of glycogen in larvae.
1.65584e-103	0.787821	0.888	0.517	1.51542e-99	6	sif	FBgn0085447	still life	20190314	still life (sif) encodes a guanine nucleotide exchange factor for Rho family GTPases. It is specifically localized to presynaptic terminals in both the central nervous system and neuromuscular junctions (NMJs), and regulates synaptic growth at NMJs.
1.7453e-102	1.56719	0.189	0.036	1.5973e-98	6	DIP-zeta	FBgn0051708	Dpr-interacting protein zeta	-	Contributions welcome.
1.79758e-102	0.914521	0.603	0.259	1.64515e-98	6	CanA-14F	FBgn0267912	Calcineurin A at 14F	-	Contributions welcome.
3.27561e-101	1.00189	0.658	0.307	2.99784e-97	6	mt:ND5	FBgn0013684	mitochondrial NADH-ubiquinone oxidoreductase chain 5	-	Contributions welcome.
7.1183e-101	0.894158	0.604	0.259	6.51467e-97	6	GluRIA	FBgn0004619	Glutamate receptor IA	-	Contributions welcome.
4.02187e-100	0.754288	0.883	0.512	3.68081e-96	6	Ih	FBgn0263397	I[[h]] channel	20190926	I[[h]] channel (Ih) encodes a low-threshold, voltage-gated ion channel. It may influence excitatory postsynaptic potential kinetics and integration.
3.84416e-99	0.843407	0.535	0.209	3.51818e-95	6	Hk	FBgn0263220	Hyperkinetic	20190307	Hyperkinetic (Hk) encodes a beta-subunit of Sh K[+] channels and modulates its channel function. It is important in regulating action potentials in neurons and muscles, and transmitter release.
1.00633e-98	0.993315	0.787	0.436	9.2099e-95	6	bru3	FBgn0264001	bruno 3	20190919	bruno 3 (bru3) encodes an RNA binding protein that binds to the EDEN element and mediates maternal mRNA translational repression.
2.34468e-96	0.88979	0.24	0.057	2.14585e-92	6	AstA-R1	FBgn0266429	Allatostatin A receptor 1	20190801	Allatostatin A receptor 1 (AstA-R1) encodes a G-protein coupled receptor for the neuropeptide encoded by AstA.
1.32561e-94	0.802295	0.586	0.245	1.2132e-90	6	Nrx-1	FBgn0038975	Neurexin 1	20190314	Neurexin 1 (Nrx-1) encodes a transmembrane synaptic adhesive molecule that regulates the synaptic architecture and function in the brain and neuromuscular junction. It contributes to synaptic growth, transmission, synaptic formation and also regulation of learning and memory, locomotion and visual function.
2.49971e-91	1.22205	0.291	0.084	2.28773e-87	6	CG13739	FBgn0033403	-	-	Contributions welcome.
5.70095e-88	0.818429	0.566	0.24	5.21751e-84	6	CG13954	FBgn0033405	-	-	Contributions welcome.
7.57041e-88	0.788207	0.694	0.341	6.92844e-84	6	OtopLa	FBgn0259994	Otopetrin-like a	-	Contributions welcome.
1.4907e-87	0.52788	0.989	0.882	1.36429e-83	6	Gbeta13F	FBgn0001105	G protein beta-subunit 13F	20190926	G protein beta-subunit 13F (Gbeta13F) encodes an ubiquitous, maternal product required for gastrulation movements of early embryo and regulating medial (mesoderm and ectoderm) and junctional Myosin II (ectoderm) via RhoI pathway. The product of Gbeta13F is detected apically and at adherens junctions.
2.16246e-87	0.827743	0.384	0.133	1.97908e-83	6	CG11883	FBgn0033538	-	-	Contributions welcome.
2.52273e-87	0.656143	0.76	0.387	2.3088e-83	6	7B2	FBgn0041707	7B2	20190321	7B2 (7B2) encodes a peptidase required for the zymogen conversion and secretion of the prohormone convertase 2 encoded by amon.
3.72394e-87	0.807793	0.548	0.232	3.40815e-83	6	Pka-R2	FBgn0022382	Protein kinase, cAMP-dependent, regulatory subunit type 2	-	Contributions welcome.
1.43082e-86	0.821926	0.329	0.103	1.30949e-82	6	CG13743	FBgn0033368	-	-	Contributions welcome.
2.22312e-86	0.868196	0.482	0.188	2.0346e-82	6	CG30116	FBgn0028496	-	-	Contributions welcome.
2.3826e-86	0.77864	0.423	0.155	2.18056e-82	6	amon	FBgn0023179	amontillado	20180920	amontillado (amon) encodes a member of the Prohormone Convertase (PC) family of proteolytic enzymes. PCs generally recognize conserved basic amino acid sequences within protein precursors to direct catalysis of specific cleavage. amon product directly cleaves sli protein and may also target the propeptide encoded by Akh. It is also required for the production of bioactive neuropeptide hormones (e…
4.52835e-85	0.67281	0.908	0.57	4.14434e-81	6	Ank2	FBgn0261788	Ankyrin 2	20190307	Ankyrin 2 (Ank2) encodes a cytoskeletal binding protein required for proper function of the product of beta-Spec via direct interaction. It contributes to the regulation of short-term memory, sound perception, microtubule cytoskeleton and neuromuscular junction development and synapsis.
2.06328e-84	1.04394	0.425	0.16	1.88831e-80	6	jdp	FBgn0027654	jdp	-	Contributions welcome.
1.30306e-83	0.680373	0.92	0.575	1.19256e-79	6	Dhit	FBgn0028743	Double hit	20190307	Double hit (Dhit) encodes a protein that negatively regulates Galpha signaling and is involved in several GPCR-mediated signaling and developmental programs, such as asymmetric cell division in the sensory organ lineage.
1.79639e-83	0.73418	0.696	0.344	1.64405e-79	6	nAChRalpha5	FBgn0028875	nicotinic Acetylcholine Receptor alpha5	20181011	nicotinic Acetylcholine Receptor alpha5 (nAChRalpha5) encodes a subunit of the nicotinic acetylcholine receptor, which is a pentameric neurotransmitter-gated ion channel.
9.12351e-83	0.850636	0.8	0.471	8.34984e-79	6	mt:ND4	FBgn0262952	mitochondrial NADH-ubiquinone oxidoreductase chain 4	-	Contributions welcome.
1.11548e-82	0.71668	0.557	0.237	1.02089e-78	6	Lcch3	FBgn0010240	Ligand-gated chloride channel homolog 3	-	Contributions welcome.
1.1523e-82	0.685083	0.858	0.485	1.05459e-78	6	Pdp1	FBgn0016694	PAR-domain protein 1	20190314	PAR-domain protein 1 (Pdp1) encodes a member of the PAR domain bZip family of sequence-specific transcription factors. it regulates gene expression in muscles and in circadian clock neurons.
1.19301e-82	0.882758	0.361	0.125	1.09184e-78	6	Gfrl	FBgn0262869	Glial cell line-derived neurotrophic family receptor-like	-	Contributions welcome.
3.67648e-82	0.682947	0.818	0.459	3.36471e-78	6	Snap25	FBgn0011288	Synaptosomal-associated protein 25kDa	20190314	Synaptosomal-associated protein 25kDa (Snap25) encodes a synaptic target SNARE protein and a component of SNARE protein complexes known to function in neurotransmitter release. It functions in synaptic transmission in larvae and is essential in adults.
4.44498e-82	0.751995	0.652	0.31	4.06805e-78	6	brp	FBgn0259246	bruchpilot	20190307	bruchpilot (brp) encodes a cytoskeletal protein critical for structural integrity of electron-dense projection (T-bar) at pre-active zones. It contributes to Ca[2+] channel clustering, size regulation of the synaptic vesicle readily releaseable pool and anesthesia-resistant memory formation.
2.25523e-81	0.554637	0.993	0.829	2.06399e-77	6	fne	FBgn0086675	found in neurons	20190307	found in neurons (fne) encodes an RNA binding protein that works as a post-transcriptional regulator. It is present in the cytoplasm of all neurons. Lack of fne produces fusion of the mushroom body beta-lobes and altered male courtship behaviour.
3.03075e-81	0.740619	0.849	0.527	2.77374e-77	6	CG42613	FBgn0261262	-	-	Contributions welcome.
2.78817e-80	0.795006	0.611	0.289	2.55173e-76	6	eIF4EHP	FBgn0053100	eukaryotic translation initiation factor 4E homologous protein	20190307	eukaryotic translation initiation factor 4E homologous protein (eIF4EHP) encodes a protein that binds the 7-methyl-guanosine cap structure of mRNA and functions as a negative regulator of translation. The product of eIF4EHP contributes to embryonic patterning by negatively regulating translation of the products of cad and hb, and is also implicated in regulating ecdysone biosynthesis.
6.20287e-80	0.597264	0.983	0.72	5.67687e-76	6	Syx1A	FBgn0013343	Syntaxin 1A	-	Contributions welcome.
1.93062e-79	0.562998	0.992	0.835	1.7669e-75	6	shep	FBgn0052423	alan shepard	20190314	alan shepard (shep) encodes an evolutionarily conserved RNA/DNA binding protein that regulates alternative splicing and gypsy insulator activities. It regulates neural development during the embryonic and larval stages, and neuronal remodeling during metamorphosis.
2.07897e-79	0.964595	0.403	0.151	1.90267e-75	6	rad	FBgn0265597	radish	20190801	radish (rad) encodes a protein involved in anesthesia-resistant memory and heart contraction regulation.
6.62715e-79	0.720476	0.544	0.237	6.06517e-75	6	slo	FBgn0003429	slowpoke	20190314	slowpoke (slo) encodes the structural alpha subunit of a BK ('maxi K') calcium-activated potassium channel. It regulates neurotransmitter release at the synapse and maintain electrical excitability in neurons and muscle cells.
1.06137e-78	0.699658	0.721	0.371	9.71366e-75	6	RSG7	FBgn0024941	Regulator of G-protein signaling 7	-	Contributions welcome.
8.32373e-78	0.72574	0.553	0.246	7.61788e-74	6	mtd	FBgn0013576	mustard	20190314	mustard (mtd) encodes an ecdysone-regulated late puff protein. A isoform including only the C-terminal with a TLDc domain enters the nucleus. This isoform increases intestinal stem cell division and suppresses expression of the antimicrobial peptide encoded by DptA at the transcriptional level, independent of IMD pathway signaling.
1.38208e-77	0.692998	0.864	0.559	1.26488e-73	6	CASK	FBgn0013759	CASK	20190307	CASK (CASK) encodes a member of the MAGUK family of scaffolding proteins. In epithelial tissues, the product of CASK functions as an adhesion molecule involved in cell proliferation, cytoskeletal remodeling and cell migration. In neurons, the product of CASK serves as a scaffold for a number of signaling and transmembrane molecules and is involved in synaptic development and plasticity.
1.94931e-77	0.655491	0.861	0.496	1.78401e-73	6	dysc	FBgn0264006	dyschronic	20190307	dyschronic (dysc) encodes a protein that regulates the localization of the calcium-activated potassium channel encoded by slo. The product of dysc impacts circadian locomotor patterns, synaptic morphology, active zone structure, and both spontaneous and evoked neurotransmitter release.
2.70679e-76	0.881064	0.458	0.187	2.47726e-72	6	Dop2R	FBgn0053517	Dopamine 2-like receptor	20190307	Dopamine 2-like receptor (Dop2R) encodes a G protein-coupled receptor that is activated by dopamine. Postulated Dop2R-mediated functions include regulation of: aggression, cardiac function, feeding, levels of juvenile hormone and 20-hydroxyecdysone, lifespan, locomotor activity, nocturnal activity, olfactory associative learning, response to stress, sleep and sucrose acceptance.
1.82886e-75	0.801307	0.632	0.312	1.67378e-71	6	CG44422	FBgn0265595	-	-	Contributions welcome.
3.52113e-74	0.690883	0.691	0.35	3.22254e-70	6	Pfk	FBgn0003071	Phosphofructokinase	-	Contributions welcome.
1.20227e-73	0.657256	0.711	0.375	1.10032e-69	6	qvr	FBgn0260499	quiver	20190314	quiver (qvr) encodes a Ly-6 protein. Ly-6 proteins are GPI-linked or secreted proteins that modulate the trafficking and/or activity of membrane protein targets, including the potassium channel encoded by Sh and nicotinic acetylcholine receptors.
1.33481e-73	1.18033	0.245	0.073	1.22162e-69	6	DIP-kappa	FBgn0051814	Dpr-interacting protein kappa	-	Contributions welcome.
1.49623e-73	0.625876	0.85	0.487	1.36935e-69	6	Frq1	FBgn0030897	Frequenin 1	-	Contributions welcome.
1.59434e-73	0.722422	0.362	0.132	1.45914e-69	6	CG43778	FBgn0264308	-	-	Contributions welcome.
2.6135e-73	0.873524	0.513	0.23	2.39188e-69	6	dpr10	FBgn0052057	defective proboscis extension response 10	-	Contributions welcome.
9.95252e-73	0.778729	0.36	0.13	9.10855e-69	6	Calx	FBgn0013995	Na/Ca-exchange protein	20190912	Na/Ca-exchange protein (Calx) encodes a Na-Ca exchanger involved in phototransduction and response to endoplasmic reticulum stress.
3.70745e-72	0.594758	0.892	0.61	3.39306e-68	6	Msp300	FBgn0261836	Muscle-specific protein 300 kDa	20190314	Muscle-specific protein 300 kDa (Msp300) encodes a Nesprin-like protein that is required for proper positioning of muscle nuclei, mitochondria, and neuromuscular junction.
1.96029e-71	0.506482	0.97	0.685	1.79406e-67	6	nAChRalpha6	FBgn0032151	nicotinic Acetylcholine Receptor alpha6	20190314	nicotinic Acetylcholine Receptor alpha6 (nAChRalpha6) encodes a postsynaptic receptor involved in cation transport, synaptic transmission, muscle homeostasis and sensitivity to insecticides.
2.17998e-71	0.763045	0.307	0.104	1.99512e-67	6	nAChRalpha3	FBgn0015519	nicotinic Acetylcholine Receptor alpha3	20180920	nicotinic Acetylcholine Receptor alpha3 (nAChRalpha3) encodes a subunit of the nicotinic acetylcholine receptor, which is a pentameric neurotransmitter-gated ion channel.
2.512e-71	0.733993	0.518	0.234	2.29898e-67	6	Pkc98E	FBgn0003093	Protein C kinase 98E	20180920	Protein C kinase 98E (Pkc98E) encodes a serine-threonine protein kinase activated by calcium, membrane translocation and lipids (such as diacylglycerol and phorbol ester). Pkc98E product controls cytoskeleton by negatively regulating the F-actin bundling protein encoded by sn.
9.02726e-71	0.672694	0.525	0.235	8.26175e-67	6	bol	FBgn0011206	boule	20190307	boule (bol) encodes a translational regulator required in spermatogenesis for entry into meiosis and spermatid differentiation. It has an additional role in mushroom body gamma neurons as a negative regulator of axon pruning.
2.77597e-70	0.70743	0.411	0.163	2.54057e-66	6	Ric	FBgn0265605	Ras-related protein interacting with calmodulin	20190314	Ras-related protein interacting with calmodulin (Ric) encodes a Ras-like GTPase that influences p38 signaling. It functions to promote tolerance to a variety of stresses.
3.01696e-70	0.694614	0.525	0.236	2.76112e-66	6	RhoGAP100F	FBgn0039883	Rho GTPase activating protein at 100F	-	Contributions welcome.
5.85684e-70	0.516033	0.988	0.794	5.36018e-66	6	Eno	FBgn0000579	Enolase	20190912	Enolase (Eno) encodes a phosphopyruvate hydratase involved in glucose homeostasis.
2.92947e-69	0.759502	0.566	0.273	2.68105e-65	6	mt:ND1	FBgn0013679	mitochondrial NADH-ubiquinone oxidoreductase chain 1	-	Contributions welcome.
9.18146e-69	0.6656	0.514	0.229	8.40287e-65	6	DopEcR	FBgn0035538	Dopamine/Ecdysteroid receptor	20190307	Dopamine/Ecdysteroid receptor (DopEcR) encodes a GPCR that shows ligand-biased activation. It can be activated by dopamine to increase cyclic AMP levels and by the insect steroid ecdysone to activate the MAPKinase pathway. It is widely expressed in the nervous system and can modulate a wide variety of complex behaviors including male courtship, locomotion, the response to stressful social interac…
9.83592e-69	0.652867	0.452	0.188	9.00183e-65	6	Tsp96F	FBgn0027865	Tetraspanin 96F	-	Contributions welcome.
1.52921e-68	0.674609	0.785	0.456	1.39953e-64	6	CG7646	FBgn0036926	-	-	Contributions welcome.
3.04184e-68	0.648211	0.26	0.08	2.7839e-64	6	CG14535	FBgn0031955	-	-	Contributions welcome.
2.02112e-67	0.737856	0.261	0.083	1.84973e-63	6	CG34354	FBgn0085383	-	-	Contributions welcome.
5.10495e-67	0.661802	0.78	0.445	4.67205e-63	6	Mkp3	FBgn0036844	Mitogen-activated protein kinase phosphatase 3	20190314	Mitogen-activated protein kinase phosphatase 3 (Mkp3) encodes a member of the mitogen-activated protein kinase phosphatases that inactivate MAPKs. It dephosphorylates the phosphorylated active forms of the products of p38a and rl.
8.88433e-67	0.623423	0.627	0.307	8.13094e-63	6	Tsp66E	FBgn0035936	Tetraspanin 66E	20190314	Tetraspanin 66E (Tsp66E) encodes a tetraspanin, which spans the membrane four times. When the products of both Tsp66E and Tsp74F are removed, this results in defects in actin polarization, endocytosis, and distribution of the integrin subunit encoded by if during oogenesis.
2.08536e-66	0.483822	0.573	0.276	1.90852e-62	6	CG2269	FBgn0033484	-	-	Contributions welcome.
3.90575e-66	0.862227	0.462	0.206	3.57454e-62	6	dpr17	FBgn0051361	defective proboscis extension response 17	-	Contributions welcome.
4.89306e-66	0.587487	0.884	0.617	4.47813e-62	6	mei-P26	FBgn0026206	meiotic P26	20190711	meiotic P26 (mei-P26) encodes a protein involved in meiosis, germline differentiation and spermatogenesis.
5.20182e-66	0.666647	0.458	0.198	4.76071e-62	6	Nckx30C	FBgn0028704	Nckx30C	-	Contributions welcome.
7.44687e-66	0.644767	0.809	0.493	6.81538e-62	6	CG43222
1.05861e-65	0.611417	0.697	0.372	9.68843e-62	6	SK	FBgn0029761	small conductance calcium-activated potassium channel	-	Contributions welcome.
5.8046e-65	1.31344	0.193	0.052	5.31237e-61	6	Dh31	FBgn0032048	Diuretic hormone 31	-	Contributions welcome.
8.13749e-65	0.587692	0.597	0.288	7.44743e-61	6	CG11000	FBgn0263353	-	-	Contributions welcome.
2.4386e-64	0.669703	0.378	0.151	2.2318e-60	6	Rab3	FBgn0005586	Rab3	20180913	Rab3 (Rab3) encodes a member of a large family of Ras-like small GTPases. Localized primarily at the synapse, Rab3 product is involved in mechanisms that control synaptic development and function, including the regulation of active zone protein composition at the neuromuscular junction.
2.74264e-64	0.724166	0.27	0.089	2.51007e-60	6	unc-13-4A	FBgn0035756	unc-13-4A	-	Contributions welcome.
9.16741e-64	0.523381	0.864	0.504	8.39001e-60	6	Cngl	FBgn0263257	Cyclic nucleotide-gated ion channel-like	-	Contributions welcome.
9.30707e-64	0.606929	0.861	0.584	8.51783e-60	6	Drep2	FBgn0028408	DNA fragmentation factor-related protein 2	20190912	DNA fragmentation factor-related protein 2 (Drep2) encodes a protein involved in neuron death regulation.
4.75442e-63	0.645048	0.532	0.248	4.35125e-59	6	igl	FBgn0013467	igloo	20190919	igloo (igl) encodes a calmodulin binding protein.
6.08721e-63	0.675601	0.431	0.184	5.57102e-59	6	Stacl	FBgn0263980	Stac-like	-	Contributions welcome.
6.26806e-63	0.680259	0.736	0.422	5.73653e-59	6	Dscam2	FBgn0265296	Down syndrome cell adhesion molecule 2	20190307	Down syndrome cell adhesion molecule 2 (Dscam2) encodes a transmembrane protein. Its alternative splicing produces two biochemically distinct homophilic binding proteins expressed in different cells. It can mediate both repulsion and adhesion between neurons and contributes to boundary formation, neurite targeting and synapse formation in the brain.
8.90079e-63	0.781935	0.615	0.331	8.14601e-59	6	wry	FBgn0051665	weary	20190912	weary (wry) encodes a ligand for the receptor encoded by N. It is involved in the Notch signaling pathway and normal heart function.
1.07965e-62	0.783627	0.317	0.118	9.88098e-59	6	CG31760	FBgn0051760	-	-	Contributions welcome.
1.14166e-62	0.554753	0.972	0.823	1.04485e-58	6	mt:ATPase6	FBgn0013672	mitochondrial ATPase subunit 6	20190314	mitochondrial ATPase subunit 6 (mt:ATPase6) encodes a mitochondrial inner transmembrane protein that is key for oxidative phosphorylation. It couples hydrogen ion transport to ATP synthesis functioning as part of the ATP synthase.
3.59421e-62	0.622148	0.795	0.482	3.28943e-58	6	Appl	FBgn0000108	beta amyloid protein precursor-like	-	Contributions welcome.
6.15909e-62	0.60878	0.836	0.509	5.6368e-58	6	PyK	FBgn0267385	Pyruvate kinase	20190926	Pyruvate kinase (PyK) encodes an enzyme involved in muscle development, glycolysis and glucose homeostasis.
7.29029e-62	0.471822	0.988	0.806	6.67208e-58	6	myr-GFP-p10
1.58703e-61	0.736628	0.526	0.259	1.45245e-57	6	CG46385	FBgn0286778	-	-	Contributions welcome.
2.49556e-61	0.645339	0.514	0.242	2.28394e-57	6	nAChRbeta1	FBgn0000038	nicotinic Acetylcholine Receptor beta1	20180906	nicotinic Acetylcholine Receptor beta1 (nAChRbeta1) encodes a subunit of the nicotinic acetylcholine receptor, a pentameric neurotransmitter-gated ion channel.
5.46716e-61	0.672562	0.543	0.269	5.00355e-57	6	Mid1	FBgn0053988	Mid1	-	Contributions welcome.
9.57588e-61	0.538672	0.945	0.671	8.76384e-57	6	CG30172	FBgn0050172	-	-	Contributions welcome.
2.5114e-59	0.622309	0.429	0.186	2.29843e-55	6	CG16779	FBgn0037698	-	-	Contributions welcome.
2.51483e-59	0.451316	0.933	0.594	2.30157e-55	6	Pglym78	FBgn0014869	Phosphoglyceromutase 78	20190912	Phosphoglyceromutase 78 (Pglym78) encodes an enzyme involved in myoblast fusion and somatic muscle development.
1.02991e-58	0.557488	0.212	0.063	9.42571e-55	6	SP2353	FBgn0034070	SP2353	20190314	SP2353 (SP2353) encodes a EGF-like- and LamininG-domain-containing protein. It interacts genetically with Dg, which encodes a extracellular matrix receptor. It regulates muscle homeostasis, rhabdomere differentiation and innate immune response.
1.17246e-58	1.15573	0.413	0.191	1.07303e-54	6	beat-IIIc	FBgn0032629	beaten path IIIc	-	Contributions welcome.
1.73096e-58	0.670104	0.477	0.222	1.58417e-54	6	tun	FBgn0034046	tungus	-	Contributions welcome.
2.9566e-58	0.601231	0.304	0.113	2.70588e-54	6	dtn	FBgn0262730	detonator	-	Contributions welcome.
2.13707e-57	0.597328	0.51	0.242	1.95584e-53	6	NaCP60E	FBgn0085434	Na channel protein 60E	20190228	Na channel protein 60E (NaCP60E) encodes a voltage-gated calcium-selective cation channel that likely modulates the stability of neural circuits, particularly under environmental stresses.
3.91114e-57	0.750644	0.654	0.378	3.57948e-53	6	dpr13	FBgn0034286	defective proboscis extension response 13	-	Contributions welcome.
1.24813e-56	0.583677	0.719	0.401	1.14229e-52	6	Vha55	FBgn0005671	Vacuolar H[+]-ATPase 55kD subunit	-	Contributions welcome.
1.3359e-56	0.638562	0.758	0.476	1.22261e-52	6	mspo	FBgn0020269	M-spondin	-	Contributions welcome.
1.70258e-56	0.553616	0.885	0.635	1.5582e-52	6	bun	FBgn0259176	bunched	-	Contributions welcome.
1.73168e-56	0.665294	0.681	0.387	1.58484e-52	6	dpr9	FBgn0038282	defective proboscis extension response 9	-	Contributions welcome.
3.55364e-56	0.711732	0.447	0.204	3.25229e-52	6	CG11319	FBgn0031835	-	-	Contributions welcome.
3.71789e-56	0.600837	0.678	0.378	3.40262e-52	6	CG32264	FBgn0052264	-	-	Contributions welcome.
5.89344e-56	0.52434	0.906	0.645	5.39367e-52	6	sm	FBgn0003435	smooth	20190314	smooth (sm) encodes an RNA binding, heterogeneous nuclear ribonucleoprotein involved in axon guidance, mRNA processing, chemosensation, determination of lifespan and feeding behavior.
1.61906e-55	0.623535	0.489	0.237	1.48176e-51	6	rdx	FBgn0264493	roadkill	20190314	roadkill (rdx) encodes a protein that functions as a substrate recognition component of Cul3-based E3 ubiquitin ligase complexes. It regulates the Hedgehog signaling pathway by promoting the degradation of the transcription factor encoded by ci.
1.62204e-55	0.665863	0.455	0.212	1.48449e-51	6	nAChRalpha1	FBgn0000036	nicotinic Acetylcholine Receptor alpha1	20180906	nicotinic Acetylcholine Receptor alpha1 (nAChRalpha1) encodes a subunit of the nicotinic acetylcholine receptor, a pentameric neurotransmitter-gated ion channel.
2.16898e-55	0.545724	0.577	0.289	1.98505e-51	6	Nlg2	FBgn0031866	Neuroligin 2	20190314	Neuroligin 2 (Nlg2) encodes a transmembrane protein that interacts with the product of Nrx-1, and recruits scaffolding proteins for organization of postsynaptic neurotransmitter receptors. The product of Nlg2 functions in synaptic growth and regulation, and is involved in the modulation of social and courtship behavior.
3.61435e-55	0.577571	0.299	0.112	3.30785e-51	6	Tob	FBgn0028397	Transducer of ERBB2	20190919	Tob (Tob) encodes a protein involved in long-term memory.
4.8219e-55	0.583404	0.636	0.344	4.41301e-51	6	CG31140	FBgn0051140	-	-	Contributions welcome.
5.72805e-55	0.559291	0.773	0.461	5.24231e-51	6	Eip75B	FBgn0000568	Ecdysone-induced protein 75B	20180913	Ecdysone-induced protein 75B (Eip75B) encodes a nuclear receptor that interacts with the receptor encoded by Hr3. The product of Eip75B regulates feeding behavior, fat deposition, and developmental timing in response to nitric oxide (NO) signaling. It also acts downstream from NO in the nervous system, where it controls neuronal remodeling.
9.08924e-55	0.483529	0.896	0.593	8.31847e-51	6	cpx	FBgn0041605	complexin	20190307	complexin (cpx) encodes a presynaptic cytosolic protein that regulates SNARE complex assembly and fuction. It has both positive and negative roles in synaptic transmission, serving as the synaptic vesicle fusion clamp and as an activator of evoked release.
9.3775e-55	0.555955	0.587	0.306	8.58229e-51	6	pan	FBgn0085432	pangolin	20190314	pangolin (pan) encodes an HMG-domain transcription factor that is a key component of the canonical Wingless signaling pathway. It toggles between acting as a transcriptional repressor (when bound to the product of gro) and activator (when bound to the product of arm) to promote cell fate specification.
9.53162e-55	0.563576	0.498	0.239	8.72334e-51	6	cac	FBgn0263111	cacophony	20190307	cacophony (cac) encodes the primary structural subunit of a voltage-gated calcium channel, which is located at presynaptic active zones. It functions in evoked neurotransmitter release at neuromuscular synapses. It contributes to male courtship behavior and a wide range of neurophysiological processes.
2.74989e-54	0.622432	0.469	0.222	2.5167e-50	6	Syn	FBgn0004575	Synapsin	20190314	Synapsin (Syn) encodes a phosphoprotein associated with synaptic vesicles. It interacts with the endocytic scaffolding protein encoded by Dap160. Phosphorylation of synapsin at serine 6 is required for associative short-term learning/memory and short-term olfactory habituation. It is important for outgrowth of synaptic boutons at the larval neuromuscular junction.
5.01407e-54	0.409744	0.975	0.724	4.58887e-50	6	Gapdh1	FBgn0001091	Glyceraldehyde 3 phosphate dehydrogenase 1	20190919	Glyceraldehyde 3 phosphate dehydrogenase 1 (Gapdh1) encodes a glyceraldehyde-3-phosphate dehydrogenase involved in glycolysis, myoblast fusion and the development of somatic muscle.
1.38973e-53	0.644185	0.586	0.31	1.27188e-49	6	Pde9	FBgn0259171	Phosphodiesterase 9	20190314	Phosphodiesterase 9 (Pde9) encodes a putative phosphodiesterase expressed in Malpighian tubules and involved in neurogenesis.
3.31466e-53	0.577663	0.756	0.464	3.03358e-49	6	unc-13	FBgn0025726	unc-13	20190919	unc-13 (unc-13) encodes a protein involved in synaptic vesicle exocytosis.
7.18926e-53	0.610743	0.471	0.227	6.57961e-49	6	CG3662	FBgn0031285	-	-	Contributions welcome.
8.72551e-53	0.59979	0.384	0.168	7.98559e-49	6	Gbs-76A	FBgn0036862	Glycogen binding subunit 76A	-	Contributions welcome.
1.76672e-52	0.535558	0.65	0.357	1.61691e-48	6	tutl	FBgn0010473	turtle	20190314	turtle (tutl) encodes an Ig-superfamily transmembrane protein. Its roles include axonal tiling, dendrite self-avoidance, axonal pathfinding and coordinated motor control.
2.56389e-52	0.656014	0.532	0.276	2.34647e-48	6	dpr1	FBgn0040726	defective proboscis extension response 1	-	Contributions welcome.
2.5793e-52	0.602365	0.228	0.077	2.36057e-48	6	cbt	FBgn0043364	cabut	20190307	cabut (cbt) encodes a transcription factor that controls Dpp signaling and is involved in dorsal closure and wing disc morphogenesis.
2.64238e-52	0.54192	0.178	0.052	2.4183e-48	6	jef	FBgn0033958	jet fuel	-	Contributions welcome.
2.84244e-52	0.494983	0.882	0.61	2.6014e-48	6	CG6329	FBgn0033872	-	-	Contributions welcome.
3.48403e-52	0.587765	0.352	0.148	3.18859e-48	6	Pp2B-14D	FBgn0011826	Protein phosphatase 2B at 14D	-	Contributions welcome.
3.62818e-52	0.609321	0.256	0.091	3.32051e-48	6	side-VI	FBgn0083950	sidestep VI	-	Contributions welcome.
3.96048e-52	0.600154	0.224	0.075	3.62463e-48	6	Nmdar2	FBgn0053513	NMDA receptor 2	-	Contributions welcome.
7.0983e-52	0.608702	0.597	0.322	6.49636e-48	6	Pde6	FBgn0038237	Phosphodiesterase 6	-	Contributions welcome.
7.88024e-52	0.86195	0.184	0.055	7.21199e-48	6	DIP-theta	FBgn0051646	Dpr-interacting protein theta	-	Contributions welcome.
1.29638e-51	0.746112	0.212	0.069	1.18644e-47	6	rdgA	FBgn0261549	retinal degeneration A	20190314	retinal degeneration A (rdgA) encodes a diacylglycerol kinase that mediates the conversion of diacylglycerol to phosphatidic acid. It contributes to phospholipase C based signalling reactions, controlling ion channel activity and protein transport.
1.52636e-51	0.484545	0.158	0.042	1.39692e-47	6	CG10019	FBgn0031568	-	-	Contributions welcome.
3.28074e-51	0.5632	0.559	0.288	3.00253e-47	6	CadN	FBgn0015609	Cadherin-N	-	Contributions welcome.
4.21926e-51	0.578466	0.529	0.272	3.86147e-47	6	rdgB	FBgn0003218	retinal degeneration B	20190314	retinal degeneration B (rdgB) encodes a member of the Class IIA Phosphatidylinositol transfer protein (PITP) family. It supports multiple biochemical functions involving lipid transfer during G-protein coupled phospholipase C activation.
4.55523e-51	0.588463	0.331	0.137	4.16895e-47	6	Lrp4	FBgn0030706	LDL receptor related protein 4	20181004	LDL receptor related protein 4 (Lrp4) encodes a type I transmembrane protein that is enriched in presynaptic terminals and regulates synaptic organization in the olfactory circuit.
6.87018e-51	0.516029	0.676	0.378	6.28759e-47	6	RhoGAPp190	FBgn0026375	Rho GTPase activating protein p190	20190801	Rho GTPase activating protein p190 (RhoGAPp190) encodes a Rho GTPase activating protein that binds the semaphorin receptor and regulates axonogenesis.
1.10774e-50	0.553589	0.391	0.172	1.0138e-46	6	fend	FBgn0030090	forked end	20190307	forked end (fend) encodes a transmembrane protein that contributes to selective target selection in the neuromuscular system.
5.60781e-50	0.720818	0.358	0.16	5.13227e-46	6	Pcd	FBgn0024841	pterin-4a-carbinolamine dehydratase	-	Contributions welcome.
7.86735e-50	0.591201	0.554	0.292	7.2002e-46	6	CG11155	FBgn0039927	-	-	Contributions welcome.
3.33682e-49	0.513732	0.211	0.069	3.05386e-45	6	beat-IIIb	FBgn0053179	beaten path IIIb	-	Contributions welcome.
4.35667e-49	0.501913	0.626	0.34	3.98723e-45	6	CG42450	FBgn0259927	-	-	Contributions welcome.
1.16371e-48	0.350316	0.987	0.791	1.06502e-44	6	Gapdh2	FBgn0001092	Glyceraldehyde 3 phosphate dehydrogenase 2	20190919	Glyceraldehyde 3 phosphate dehydrogenase 2 (Gapdh2) encodes a glyceraldehyde-3-phosphate dehydrogenase involved in glucose homeostasis.
1.96175e-48	0.597078	0.862	0.636	1.79539e-44	6	Ten-a	FBgn0267001	Tenascin accessory	20190321	Tenascin accessory (Ten-a) encodes a type II dimeric transmembrane protein with a extracellular domain that mediates homophilic interactions with itself and with the product of Ten-m. It also interacts intracellularly with cytoskeleton regulatory proteins. It regulates axon guidance in embryonic nervous system, synaptic partner matching as well as synaptic organization in olfactory and neuromuscu…
2.37652e-48	0.542117	0.447	0.212	2.17499e-44	6	Vha68-1	FBgn0265262	Vacuolar H[+] ATPase 68kD subunit 1	-	Contributions welcome.
2.69403e-48	0.511887	0.543	0.281	2.46558e-44	6	GABA-B-R1	FBgn0260446	metabotropic GABA-B receptor subtype 1	20190711	metabotropic GABA-B receptor subtype 1 (GABA-B-R1) encodes a receptor involved in G protein-coupled receptor and gamma-aminobutyric acid signaling pathways.
5.24336e-48	0.447455	0.886	0.597	4.79873e-44	6	Vha16-1	FBgn0262736	Vacuolar H[+] ATPase 16kD subunit 1	20190926	Vacuolar H[+] ATPase 16kD subunit 1 (Vha16-1) encodes the proteolipid component of V-ATPase, which is a multi-functional channel protein. It contributes to vesicle-membrane fusion, hydrophilic molecule transport and intercellular communication.
1.10181e-47	0.527566	0.506	0.253	1.00838e-43	6	CG3961	FBgn0036821	-	-	Contributions welcome.
1.30056e-46	0.564046	0.465	0.233	1.19027e-42	6	Evi5	FBgn0262740	Ecotropic viral integration site 5	-	Contributions welcome.
1.96359e-46	0.64186	0.809	0.555	1.79708e-42	6	Toll-6	FBgn0036494	Toll-6	20190314	Toll-6 (Toll-6) encodes a member of the Toll-like receptor family. It has neurotrophin receptor activity and contributes to dendrite guidance. Genetic interaction with 18w and Tollo suggests a Toll-6 role in convergent extension during early embryogenesis.
2.12406e-46	0.572788	0.422	0.201	1.94394e-42	6	CG42337	FBgn0259239	-	-	Contributions welcome.
8.56146e-46	0.481334	0.406	0.189	7.83545e-42	6	Plc21C	FBgn0004611	Phospholipase C at 21C	20180906	Phospholipase C at 21C (Plc21C) encodes a phospholipase C beta involved in olfaction and flight. It functions downstream of G-protein-coupled receptors coupled to Gq.
9.2049e-46	0.572384	0.339	0.148	8.42433e-42	6	CG42540	FBgn0260657	-	-	Contributions welcome.
1.44801e-45	0.507402	0.472	0.234	1.32522e-41	6	mtgo	FBgn0259735	miles to go	-	Contributions welcome.
1.51333e-45	0.415948	0.914	0.612	1.385e-41	6	Tpi	FBgn0086355	Triose phosphate isomerase	20190314	Triose phosphate isomerase (Tpi) encodes a soluble metabolic protein dimer that functions in glycolysis catalyzing the isomerization between dihydroxyacetone phosphate and glyceraldehyde 3-phosphate, which is essential for efficient ATP production.
2.64106e-45	0.59238	0.347	0.153	2.4171e-41	6	CG31324	FBgn0051324	-	-	Contributions welcome.
2.65766e-45	0.431583	0.782	0.464	2.43229e-41	6	Pgk	FBgn0250906	Phosphoglycerate kinase	20190926	Phosphoglycerate kinase (Pgk) encodes an enzyme involved in myoblast fusion.
3.34588e-45	0.499309	0.766	0.53	3.06215e-41	6	luna	FBgn0040765	luna	-	Contributions welcome.
5.40598e-45	0.583405	0.421	0.206	4.94755e-41	6	Pvf3	FBgn0085407	PDGF- and VEGF-related factor 3	20190228	PDGF- and VEGF-related factor 3 (Pvf3) encodes a ligand for the receptor tyrosine kinase encoded by Pvr. It has roles in embryonic plasmatocyte survival and migration, and in the proliferation of adult midgut intestinal stem cells.
6.19718e-45	0.521317	0.255	0.098	5.67166e-41	6	OtopLc	FBgn0259150	Otopetrin-like c	-	Contributions welcome.
8.68049e-45	0.566217	0.26	0.101	7.94438e-41	6	dpr8	FBgn0052600	defective proboscis extension response 8	-	Contributions welcome.
1.04591e-44	0.478004	0.341	0.147	9.57217e-41	6	CG6024	FBgn0036202	-	-	Contributions welcome.
3.59487e-44	0.748701	0.2	0.069	3.29002e-40	6	CG31475	FBgn0051475	-	-	Contributions welcome.
4.9489e-44	0.756314	0.292	0.122	4.52923e-40	6	prim	FBgn0034103	primacord	-	Contributions welcome.
9.14227e-44	0.473044	0.385	0.18	8.36701e-40	6	mmd	FBgn0259110	mind-meld	-	Contributions welcome.
1.08998e-43	0.525853	0.228	0.084	9.97551e-40	6	Nf1	FBgn0015269	Neurofibromin 1	20190314	Neurofibromin 1 (Nf1) encodes a protein that functions as a GTPase activating protein for the products of Ras85D and Ras64B in the larval and adult nervous system. Loss of Nf1 results in excess Ras-Raf-ERK signaling and to a non-cell-autonomous cAMP/PKA signaling defect. The product of Nf1 contributes to postembryonic growth, learning/memory, and circadian rhythm.
1.30295e-43	0.452964	0.807	0.504	1.19246e-39	6	MESK2	FBgn0043070	Misexpression suppressor of KSR 2	-	Contributions welcome.
1.83964e-43	0.496109	0.758	0.482	1.68364e-39	6	dnc	FBgn0000479	dunce	20190321	dunce (dnc) encodes a cAMP-specific phosphodiesterase, responsible for cAMP degradation. dnc product plays a pivotal role in neurological and behavioral plasticity including synaptic development and function, learning and courtship. The product of dnc is also known to affect regulation of several developmental processes such as oogenesis.
2.27875e-43	0.553173	0.443	0.222	2.08551e-39	6	unc-104	FBgn0267002	uncoordinated-104	-	Contributions welcome.
2.35748e-43	0.553953	0.197	0.068	2.15756e-39	6	dpr20	FBgn0035170	defective proboscis extension response 20	-	Contributions welcome.
2.3859e-43	0.559744	0.457	0.235	2.18358e-39	6	Spred	FBgn0020767	Sprouty-related protein with EVH-1 domain	-	Contributions welcome.
2.91007e-43	0.500121	0.464	0.235	2.66329e-39	6	GlyP	FBgn0004507	Glycogen phosphorylase	-	Contributions welcome.
3.37004e-43	0.574016	0.304	0.131	3.08427e-39	6	CRMP	FBgn0023023	Collapsin Response Mediator Protein	20190307	Collapsin Response Mediator Protein (CRMP) encodes a protein that contributes to pyrimidine catabolism, beta-alanine biosynthesis, neurogenesis and behavior.
4.22339e-43	0.488089	0.252	0.097	3.86525e-39	6	Kank	FBgn0027596	Kank	20190912	Kank (Kank) encodes a microtubule plus-end binding protein.
4.50844e-43	0.51018	0.536	0.289	4.12613e-39	6	sgg	FBgn0003371	shaggy	20190314	shaggy (sgg) encodes a glycogen synthase kinase 3, and a key component of the beta-catenin destruction complex. It functions in the canonical Wnt cascade.
4.69058e-43	0.550673	0.444	0.224	4.29282e-39	6	GluClalpha	FBgn0024963	GluClalpha	-	Contributions welcome.
6.19901e-43	0.564789	0.305	0.131	5.67334e-39	6	CG32700	FBgn0267253	-	-	Contributions welcome.
7.6762e-43	0.501783	0.477	0.243	7.02526e-39	6	TM4SF	FBgn0020372	Transmembrane 4 superfamily	-	Contributions welcome.
8.89677e-43	0.51842	0.171	0.055	8.14233e-39	6	CG34353	FBgn0085382	-	-	Contributions welcome.
1.94715e-42	0.534246	0.498	0.261	1.78204e-38	6	CG17816	FBgn0037525	-	-	Contributions welcome.
2.05185e-42	0.468479	0.217	0.078	1.87786e-38	6	tbc	FBgn0052506	trabuco	-	Contributions welcome.
2.33891e-42	0.821621	0.55	0.322	2.14057e-38	6	beat-IIa	FBgn0038498	beaten path IIa	-	Contributions welcome.
3.73271e-42	0.586123	0.307	0.135	3.41618e-38	6	orb2	FBgn0264307	orb2	-	Contributions welcome.
3.97651e-42	0.646693	0.42	0.215	3.6393e-38	6	eys	FBgn0031414	eyes shut	-	Contributions welcome.
4.60784e-42	0.752899	0.327	0.145	4.21709e-38	6	AstC-R2	FBgn0036789	Allatostatin C receptor 2	20190801	Allatostatin C receptor 2 (AstC-R2) encodes G-protein coupled receptor for the neuropeptide encoded by AstC.
6.9558e-42	0.521095	0.603	0.355	6.36595e-38	6	fok	FBgn0263773	fledgling of Klp38B	-	Contributions welcome.
7.09917e-42	0.573287	0.193	0.067	6.49716e-38	6	CG14186	FBgn0036935	-	-	Contributions welcome.
1.1025e-41	0.502235	0.246	0.096	1.00901e-37	6	Gs1	FBgn0001142	Glutamine synthetase 1	20180913	Glutamine synthetase 1 (Gs1) encodes the mitochondrial enzyme that uses glutamate and ammonia as substrates to synthesize glutamine, which is a precursor of purine and pyrimidine synthesis. An adequate level of maternally supplied Gs1 product activity is necessary in the early embryonic development. High level of glutamine in mitochondria causes megamitochondrial formation in cells.
1.71542e-41	0.766942	0.452	0.239	1.56995e-37	6	heph	FBgn0011224	hephaestus	20190919	hephaestus (heph) encodes a nucleo-cytoplasmic shuttling protein that regulates osk mRNA translation. It is involved in spermatid individualization and Notch signalling regulation.
2.75913e-41	0.494266	0.219	0.082	2.52516e-37	6	CG1909	FBgn0039911	-	-	Contributions welcome.
3.29442e-41	0.479054	0.386	0.186	3.01505e-37	6	jus	FBgn0039647	julius seizure	20181108	julius seizure (jus) encodes a two-transmembrane domain protein expressed in selected neurons in the optic lobe, subesophageal and thoracic-abdominal ganglia. It is mainly localized to axons and its developmental expression prevents epileptogenesis.
3.87346e-41	0.507618	0.377	0.18	3.54499e-37	6	Cals	FBgn0039928	Calsyntenin-1	-	Contributions welcome.
4.94273e-41	0.579193	0.329	0.148	4.52359e-37	6	CG44837	FBgn0266100	-	-	Contributions welcome.
8.88534e-41	0.599304	0.294	0.128	8.13186e-37	6	CG15765	FBgn0029814	-	-	Contributions welcome.
1.46829e-40	0.603929	0.612	0.371	1.34378e-36	6	flw	FBgn0000711	flapwing	-	Contributions welcome.
1.48608e-40	0.46268	0.309	0.135	1.36006e-36	6	Shab	FBgn0262593	Shaker cognate b	20190314	Shaker cognate b (Shab) encodes a member of the Sh family and the structural alpha subunit of a delayed rectifier K[+] channel (Kv2). The product of Shab channel functions to regulate excitability in neurons and muscles, and transmitter release.
1.94121e-40	0.468851	0.732	0.454	1.77659e-36	6	CG12991	FBgn0030847	-	-	Contributions welcome.
2.318e-40	0.424691	0.189	0.066	2.12143e-36	6	Cdep	FBgn0265082	Chondrocyte-derived ezrin-like domain containing protein	-	Contributions welcome.
2.42164e-40	0.503355	0.275	0.115	2.21628e-36	6	na	FBgn0002917	narrow abdomen	20190926	narrow abdomen (na) encodes an ion channel involved in circadian locomotor rhythms and touch perception.
3.3686e-40	0.459564	0.53	0.284	3.08294e-36	6	tipE	FBgn0003710	temperature-induced paralytic E	-	Contributions welcome.
5.91662e-40	0.469615	0.172	0.057	5.41489e-36	6	CG43102	FBgn0262562	-	-	Contributions welcome.
7.58926e-40	0.383886	0.98	0.815	6.94569e-36	6	mt:Cyt-b	FBgn0013678	mitochondrial Cytochrome b	-	Contributions welcome.
9.47822e-40	0.627689	0.417	0.213	8.67447e-36	6	Rgk1	FBgn0264753	Rad, Gem/Kir family member 1	20190801	Rad, Gem/Kir family member 1 (Rgk1) encodes a small GTPase involved in anesthesia-resistant and medium-term memory.
1.08442e-39	0.423754	0.83	0.544	9.92464e-36	6	Vha13	FBgn0283536	Vacuolar H[+] ATPase 13kD subunit	-	Contributions welcome.
3.11302e-39	0.508391	0.358	0.171	2.84903e-35	6	Snap24	FBgn0266720	Synaptosomal-associated protein 24kDa	-	Contributions welcome.
8.36118e-39	0.501196	0.178	0.062	7.65216e-35	6	CG3009	FBgn0029720	-	-	Contributions welcome.
1.02237e-38	0.387538	0.583	0.32	9.35671e-35	6	VhaM9.7-a	FBgn0035521	Vacuolar H[+] ATPase M9.7 subunit a	-	Contributions welcome.
1.38181e-38	0.481136	0.166	0.055	1.26463e-34	6	Sytbeta	FBgn0261090	Synaptotagmin beta	-	Contributions welcome.
1.95438e-38	0.344855	0.842	0.548	1.78865e-34	6	nls-tdTomato
2.458e-38	0.561408	0.199	0.073	2.24956e-34	6	beat-VII	FBgn0250908	beaten path VII	-	Contributions welcome.
5.80671e-38	0.402569	0.682	0.399	5.3143e-34	6	Cyt-c-p	FBgn0284248	Cytochrome c proximal	-	Contributions welcome.
6.39146e-38	0.483703	0.194	0.071	5.84946e-34	6	CG8910	FBgn0025833	-	-	Contributions welcome.
9.281e-38	0.46967	0.38	0.186	8.49397e-34	6	gprs	FBgn0024232	gprs	-	Contributions welcome.
1.09122e-37	0.518616	0.171	0.058	9.98684e-34	6	5-HT2A	FBgn0087012	5-hydroxytryptamine (serotonin) receptor 2A	20190926	5-hydroxytryptamine (serotonin) receptor 2A (5-HT2A) encodes a 5-hydroxytryptamine (serotonin) GPCR that belongs to the Class A GPCR family. They bind and transmit the signal from the neurotransmitter 5-HT (serotonin). The family can be subdivided into several subclasses based on pharmacology, signal transduction and structure. There are 5 genes encoding serotonin receptors in the Drosophila mela…
1.86485e-37	0.526902	0.256	0.108	1.70671e-33	6	Ca-alpha1T	FBgn0264386	Ca[2+]-channel protein alpha[[1]] subunit T	20190926	Ca[2+]-channel protein alpha[[1]] subunit T (Ca-alpha1T) encodes an alpha 1 subunit of a T-type like voltage gated calcium channel. It mediates a low voltage activated transient calcium current in antennal lobe projection neurons and wing motoneurons that is sensitive to amiloride.
1.90175e-37	0.612368	0.44	0.23	1.74048e-33	6	5-HT1A	FBgn0004168	5-hydroxytryptamine (serotonin) receptor 1A	20190926	5-hydroxytryptamine (serotonin) receptor 1A (5-HT1A) encodes a 5-hydroxytryptamine (serotonin) GPCR that belongs to the Class A GPCR family. They bind and transmit the signal from the neurotransmitter 5-HT (serotonin). The family can be subdivided into several subclasses based on pharmacology, signal transduction and structure. There are 5 genes encoding serotonin receptors in the Drosophila mela…
2.09793e-37	0.693623	0.384	0.197	1.92002e-33	6	SPR	FBgn0029768	Sex peptide receptor	-	Contributions welcome.
2.34816e-37	0.428784	0.518	0.278	2.14904e-33	6	Syn1	FBgn0037130	Syntrophin-like 1	20190321	Syntrophin-like 1 (Syn1) encodes an adaptor protein associated with the Dystrophin glycoprotein complex that recruits different signaling components, including the product of Nos in neurons. Dystrophin-Syn1-neuronal Nos signaling via histone modifications regulates gene expression, including expression of miRNAs, and adapts cellular homeostasis, which is compromised under stress and dystrophic co…
2.71685e-37	0.460931	0.264	0.113	2.48646e-33	6	CG42322	FBgn0259222	-	-	Contributions welcome.
3.17479e-37	0.45916	0.267	0.115	2.90557e-33	6	mura	FBgn0037705	murashka	-	Contributions welcome.
3.45373e-37	0.43092	0.184	0.066	3.16085e-33	6	CG18265	FBgn0036725	-	-	Contributions welcome.
5.11406e-37	0.542756	0.233	0.094	4.68039e-33	6	mGluR	FBgn0019985	metabotropic Glutamate Receptor	-	Contributions welcome.
5.76537e-37	0.387654	0.633	0.363	5.27647e-33	6	Rtnl1	FBgn0053113	Reticulon-like1	20181115	Reticulon-like1 (Rtnl1) encodes a reticulon family member, with predicted intramembrane hairpin domains that can insert into the cytosolic face of the endoplasmic reticulum (ER), thereby curving it and promoting ER tubule formation. It is enriched on tubular ER, including axons and egg chamber fusomes.
5.83934e-37	0.494647	0.242	0.1	5.34416e-33	6	nwk	FBgn0263456	nervous wreck	20190516	nervous wreck (nwk) encodes a membrane- and actin cytoskeleton-remodeling protein that localizes to presynaptic periactive zones. It regulates the traffic of synaptic vesicles and synaptic growth-regulating endosomal cargoes such as BMP receptors.
6.79828e-37	0.484274	0.295	0.133	6.22178e-33	6	Sep4
6.83109e-37	0.49034	0.573	0.335	6.25181e-33	6	CG43737	FBgn0263994	-	-	Contributions welcome.
8.24387e-37	0.62403	0.325	0.157	7.54479e-33	6	CanB2	FBgn0015614	Calcineurin B2	-	Contributions welcome.
1.73689e-36	0.400982	0.165	0.056	1.58961e-32	6	Ktl	FBgn0038839	Kctd12-like	20190912	Kctd12-like (Ktl) encodes a protein involved in male aggression and mating behavior.
1.90987e-36	0.562272	0.184	0.067	1.74791e-32	6	Pgant2	FBgn0031530	Polypeptide N-Acetylgalactosaminyltransferase 2	-	Contributions welcome.
3.06332e-36	0.64068	0.249	0.107	2.80355e-32	6	Octbeta1R	FBgn0038980	Octopamine beta1 receptor	-	Contributions welcome.
4.03585e-36	0.523266	0.193	0.072	3.69361e-32	6	Fife	FBgn0264606	Fife	20190307	Fife (Fife) encodes a synaptic scaffolding protein that promotes neurotransmitter release and normal motor behavior.
5.57264e-36	0.460382	0.257	0.11	5.10008e-32	6	CG7378	FBgn0030976	-	-	Contributions welcome.
6.31311e-36	0.498832	0.303	0.138	5.77775e-32	6	Pgant9	FBgn0050463	Polypeptide N-Acetylgalactosaminyltransferase 9	-	Contributions welcome.
6.68289e-36	0.698481	0.311	0.149	6.11618e-32	6	CG32982	FBgn0052982	-	-	Contributions welcome.
7.14652e-36	0.386861	0.371	0.179	6.54049e-32	6	Octbeta2R	FBgn0038063	Octopamine beta2 receptor	-	Contributions welcome.
1.04003e-35	0.40449	0.429	0.22	9.51833e-32	6	CG5758	FBgn0032666	-	20190307	CG5758 encodes a predicted secreted protein with beta-Ig-H3/fasciclin domains. CG5758 overexpression causes lethality and wing adhesion defects.
1.273e-35	0.449139	0.578	0.331	1.16505e-31	6	CanB	FBgn0010014	Calcineurin B	-	Contributions welcome.
2.08225e-35	0.491377	0.358	0.177	1.90568e-31	6	nAChRalpha7	FBgn0086778	nicotinic Acetylcholine Receptor alpha7	20190228	nicotinic Acetylcholine Receptor alpha7 (nAChRalpha7) encodes a subunit of the nicotinic acetylcholine receptor, a pentameric neurotransmitter-gated ion channel.
2.79092e-35	0.422004	0.276	0.121	2.55425e-31	6	CG10132	FBgn0032798	-	-	Contributions welcome.
3.06516e-35	0.608663	0.712	0.478	2.80523e-31	6	Hsp23	FBgn0001224	Heat shock protein 23	20190912	Heat shock protein 23 (Hsp23) encodes a protein involved in protein folding. It contributes to the response to cold, heat and hypoxia.
3.10234e-35	0.444756	0.889	0.662	2.83926e-31	6	Ggamma30A	FBgn0267252	G protein subunit gamma at 30A	20190307	G protein subunit gamma at 30A (Ggamma30A) encodes the gamma subunit of a heterotrimeric G protein complex. It functions in rhodopsin-mediated signaling in photoreceptor cells. Post-translational farnesylation of the product of Ggamma30A facilitates membrane attachment of the visual Gbeta/gamma complex.
3.14303e-35	0.486336	0.342	0.165	2.8765e-31	6	Drak	FBgn0052666	Death-associated protein kinase related	20190307	Death-associated protein kinase related (Drak) encodes a protein serine/threonine kinase belonging to the Death-associated protein kinase family. It promotes phosphorylation of the product of sqh at sites known to stimulate actomyosin contractility. Its main characterized function is to shape epithelial tissues during development.
3.51112e-35	0.437356	0.567	0.336	3.21337e-31	6	Trim9	FBgn0051721	Tripartite motif containing 9	20190314	Tripartite motif containing 9 (Trim9) encodes a ring finger domain-containing E3 ubiquitin ligase that contributes to neurogenesis, axon guidance, eye development and regulation of locomotive behaviour.
3.74458e-35	0.385025	0.529	0.293	3.42704e-31	6	Rim	FBgn0053547	Rab3 interacting molecule	20181115	Rab3 interacting molecule (Rim) encodes a scaffolding protein at the synaptic active zone, with important roles in promoting neurotransmitter release.
3.98698e-35	0.445213	0.154	0.052	3.64888e-31	6	LpR1	FBgn0066101	Lipophorin receptor 1	20190314	Lipophorin receptor 1 (LpR1) encodes a transmembrane receptor that regulates immune response by mediating clearance of the protein encoded by nec from the hemolymph. Some of the LpR1-encoded isoforms are also involved in the cellular uptake of neutral lipids from the circulating protein encoded by apolpp.
6.18201e-35	0.732393	0.224	0.093	5.65778e-31	6	CCAP-R	FBgn0039396	Crustacean cardioactive peptide receptor	-	Contributions welcome.
1.30665e-34	0.480684	0.495	0.28	1.19585e-30	6	eEF1alpha2	FBgn0000557	eukaryotic translation elongation factor 1 alpha 2	-	Contributions welcome.
1.5416e-34	0.464814	0.713	0.474	1.41087e-30	6	Sdc	FBgn0010415	Syndecan	20190314	Syndecan (Sdc) encodes a transmembrane heparan sulfate proteoglycan. It binds to the products of sli and robo1 to regulate axon guidance at the CNS midline, and it cooperates with the product of Lar to promote synapse growth at the larval neuromuscular junction.
2.17596e-34	0.407746	0.175	0.063	1.99144e-30	6	CG12531	FBgn0031064	-	-	Contributions welcome.
2.32555e-34	0.393519	0.195	0.074	2.12834e-30	6	CG32206	FBgn0052206	-	-	Contributions welcome.
2.67458e-34	0.420745	0.644	0.392	2.44777e-30	6	CG44242	FBgn0265177	-	-	Contributions welcome.
2.72575e-34	0.440046	0.217	0.087	2.49461e-30	6	CG8745	FBgn0036381	-	-	Contributions welcome.
2.88504e-34	0.524021	0.311	0.148	2.64039e-30	6	cmpy	FBgn0037015	crimpy	-	Contributions welcome.
6.43476e-34	0.409964	0.505	0.283	5.88909e-30	6	Wdr62	FBgn0031374	WD repeat domain 62	20190919	WD repeat domain 62 (Wdr62) encodes a protein involved in mitosis regulation.
7.28054e-34	0.452271	0.297	0.137	6.66315e-30	6	kirre	FBgn0028369	kin of irre	20190314	kin of irre (kirre) encodes a transmembrane protein of the Ig superfamily that is involved in heterotypic interactions with the product of sns. Interactions with intracellular adaptors regulate cytoskeleton dynamics. Its biological roles include myoblast aggregation and fusion, nephrocyte diaphragm formation, and cell sorting in the eye and wing imaginal discs.
8.22244e-34	0.413871	0.8	0.551	7.52518e-30	6	Ggamma1	FBgn0004921	G protein gamma 1	20190307	G protein gamma 1 (Ggamma1) encodes a protein involved in the G-protein coupled receptor signaling pathway. Ggamma1-product regulates actomyosin dynamics and contributes to heart morphogenesis, asymmetric neuroblast division and convergent extension movements during gastrulation.
8.49793e-34	0.540708	0.207	0.084	7.77731e-30	6	mt:ND2	FBgn0013680	mitochondrial NADH-ubiquinone oxidoreductase chain 2	-	Contributions welcome.
9.49733e-34	0.489499	0.298	0.14	8.69196e-30	6	Eip78C	FBgn0004865	Ecdysone-induced protein 78C	-	Contributions welcome.
1.20009e-33	0.342449	0.478	0.254	1.09832e-29	6	CG4467	FBgn0039064	-	-	Contributions welcome.
1.45644e-33	0.477831	0.208	0.084	1.33293e-29	6	dpr12	FBgn0085414	defective proboscis extension response 12	-	Contributions welcome.
1.49393e-33	0.351141	0.953	0.793	1.36724e-29	6	UQCR-6.4	FBgn0034245	Ubiquinol-cytochrome c reductase 6.4 kDa subunit	-	Contributions welcome.
1.56474e-33	0.407086	0.65	0.399	1.43205e-29	6	Fis1	FBgn0039969	Fission, mitochondrial 1	-	Contributions welcome.
1.7693e-33	0.427471	0.25	0.108	1.61926e-29	6	side-III	FBgn0083949	sidestep III	-	Contributions welcome.
2.0627e-33	0.532814	0.382	0.195	1.88778e-29	6	osp	FBgn0003016	outspread	20190314	outspread (osp) encodes a protein that contributes to embryonic crystal cell formation and the proper morphogenesis of the adult wing.
4.13737e-33	0.402095	0.544	0.309	3.78652e-29	6	CG42258	FBgn0259143	-	-	Contributions welcome.
4.52174e-33	0.436759	0.414	0.219	4.1383e-29	6	kek1	FBgn0015399	kekkon 1	20190314	kekkon 1 (kek1) encodes a transmembrane protein that acts in a negative feedback loop to modulate the activity of the product of Egfr in a number of tissues, including follicle cells and imaginal discs. It also plays a role in axonal outgrowth in the central nervous system.
9.92687e-33	0.429487	0.406	0.212	9.08507e-29	6	Gdap2	FBgn0042135	Gdap2	-	Contributions welcome.
1.41264e-32	0.420247	0.272	0.123	1.29285e-28	6	dpr19	FBgn0032233	defective proboscis extension response 19	-	Contributions welcome.
1.6004e-32	0.354836	0.89	0.614	1.46468e-28	6	RNASEK	FBgn0262116	Ribonuclease kappa	20190516	Ribonuclease kappa (RNASEK) encodes a protein involved in clathrin-mediated endocytosis of large cargo, such as viruses.
2.41386e-32	0.322935	0.907	0.673	2.20916e-28	6	Bsg	FBgn0261822	Basigin	20190307	Basigin (Bsg) encodes an IgG family glycoprotein that promotes cytoskeletal rearrangements and lamellipodia formation in cultured insect cells. It contributes to photoreceptor cell morphogenesis, sarcomere organization and spermatid development.
3.32589e-32	0.404985	0.194	0.076	3.04385e-28	6	cwo	FBgn0259938	clockwork orange	20190228	clockwork orange (cwo) encodes a basic-helix-loop-helix-Orange transcription factor that can both activate and repress transcription. It regulates rhythmic gene expression within the transcriptional feedback loop that keeps circadian time.
3.35399e-32	0.403911	0.19	0.075	3.06957e-28	6	CG4577	FBgn0031306	-	-	Contributions welcome.
3.62207e-32	0.452526	0.574	0.345	3.31492e-28	6	Pka-C1	FBgn0000273	Protein kinase, cAMP-dependent, catalytic subunit 1	20190314	Protein kinase, cAMP-dependent, catalytic subunit 1 (Pka-C1) encodes a serine/threonine kinase that contributes to axis specification, rhythmic behavior and synaptic transmission.
4.01156e-32	0.38679	0.59	0.347	3.67138e-28	6	Vha36-1	FBgn0022097	Vacuolar H[+] ATPase 36kD subunit 1	-	Contributions welcome.
7.87555e-32	0.45067	0.337	0.17	7.2077e-28	6	CG14591	FBgn0033054	-	-	Contributions welcome.
8.7313e-32	0.3923	0.25	0.11	7.99088e-28	6	Ca-alpha1D	FBgn0001991	Ca[2+]-channel protein alpha[[1]] subunit D	20190926	Ca[2+]-channel protein alpha[[1]] subunit D (Ca-alpha1D) encodes the pore-forming alpha subunit of an L-type voltage-gated Ca[2+] channel expressed in neurons. It mediates Ca[2+] influx, affecting action potential generation and muscle contraction.
9.77348e-32	0.614655	0.175	0.067	8.94469e-28	6	haf	FBgn0261509	hattifattener	20190307	hattifattener (haf) encodes a large transmembrane leucine-rich repeat (LRR) protein whose mutants have variable motor axon defects in which ISNb motor axons fail to make the correct decisions at choice points.
1.22745e-31	0.36594	0.949	0.769	1.12336e-27	6	tna	FBgn0026160	tonalli	20181018	tonalli (tna) is an essential gene that encodes several isoforms, including Tna-A, which physically associates with subunits of the Brahma chromatin remodeling complex and is involved in transcriptional activation.
1.5002e-31	0.45683	0.234	0.101	1.37298e-27	6	Mp	FBgn0260660	Multiplexin	20190314	Multiplexin (Mp) encodes a Collagen XV/XVIII type protein that functions in motor axon pathfinding. It is required for normal calcium channel abundance, presynaptic calcium influx, and neurotransmitter release.
1.70298e-31	0.369036	0.401	0.214	1.55856e-27	6	CG45263	FBgn0266801	-	-	Contributions welcome.
1.7236e-31	0.415041	0.757	0.519	1.57744e-27	6	egh	FBgn0001404	egghead	-	Contributions welcome.
2.31455e-31	0.435325	0.251	0.114	2.11827e-27	6	Pka-R1	FBgn0259243	Protein kinase, cAMP-dependent, regulatory subunit type 1	20190926	Protein kinase, cAMP-dependent, regulatory subunit type 1 (Pka-R1) encodes a cAMP-dependent protein kinase regulator that contributes to actin filament and microtubule organization. It is involved in neuromuscular synaptic transmission, molting and response to ethanol.
5.59257e-31	0.381146	0.389	0.203	5.11832e-27	6	pasha	FBgn0039861	partner of drosha	20190919	partner of drosha (pasha) encodes a protein involved in oogenesis and miRNA processing.
6.51777e-31	0.387933	0.213	0.088	5.96506e-27	6	dpr6	FBgn0040823	defective proboscis extension response 6	-	Contributions welcome.
6.5349e-31	0.418401	0.701	0.46	5.98074e-27	6	CG4612	FBgn0035016	-	-	Contributions welcome.
8.25265e-31	0.374492	0.322	0.158	7.55282e-27	6	FucTA	FBgn0036485	alpha1,3-fucosyltransferase A	20190307	alpha1,3-fucosyltransferase A (FucTA) encodes a Golgi fucosyltransferase that transfers fucose in alpha1,3-linkage to core N-acetylglucosamine residues of N-linked oligosaccharides. It is required for the synthesis of the anti-horseradish peroxidase epitope.
1.03237e-30	0.584737	0.305	0.152	9.44824e-27	6	CG43795	FBgn0264339	-	-	Contributions welcome.
1.14768e-30	0.538979	0.283	0.135	1.05035e-26	6	mtt	FBgn0050361	mangetout	-	Contributions welcome.
1.39521e-30	0.396449	0.368	0.192	1.2769e-26	6	kek3	FBgn0028370	kekkon 3	-	Contributions welcome.
1.40434e-30	0.441235	0.358	0.185	1.28525e-26	6	numb	FBgn0002973	numb	20190314	numb (numb) encodes a membrane-associated inhibitor of Notch signaling. It controls neuroblast and sense organ precursor asymmetric division. It is asymmetrically localized during mitosis and segregates exclusively to one of two daughter cells.
1.42237e-30	0.604688	0.243	0.109	1.30176e-26	6	DIP-delta	FBgn0085420	Dpr-interacting protein delta	-	Contributions welcome.
2.68846e-30	0.36976	0.249	0.11	2.46048e-26	6	side-II	FBgn0259213	sidestep II	-	Contributions welcome.
3.14012e-30	0.365928	0.385	0.202	2.87384e-26	6	Glut4EF	FBgn0267336	Glucose transporter 4 enhancer factor	20190307	Glucose transporter 4 enhancer factor (Glut4EF) encodes a transcription factor important for developmental patterning and morphogenesis events.
6.10258e-30	0.314191	0.952	0.792	5.58508e-26	6	Liprin-gamma	FBgn0034720	Liprin-gamma	20190314	Liprin-gamma (Liprin-gamma) encodes an adaptor protein that counteracts the functions of the product of Liprin-alpha in photoreceptor axon targeting and the product of Liprin-beta in neuromuscular junction development, potentially through competition for binding partners.
6.2829e-30	0.409544	0.276	0.131	5.75011e-26	6	CG10960
8.28489e-30	0.388288	0.353	0.183	7.58233e-26	6	Ubi-p5E	FBgn0086558	Ubiquitin-5E	-	Contributions welcome.
9.15364e-30	0.425918	0.394	0.213	8.37742e-26	6	Gdh	FBgn0001098	Glutamate dehydrogenase	20190919	Glutamate dehydrogenase (Gdh) encodes a glutamate dehydrogenase involved glutamate metabolism.
9.28223e-30	0.410159	0.201	0.084	8.4951e-26	6	CG13995	FBgn0031770	-	-	Contributions welcome.
9.31506e-30	0.399196	0.262	0.121	8.52514e-26	6	Tomosyn	FBgn0030412	Tomosyn	20190919	Tomosyn (Tomosyn) encodes a protein involved in long-term memory and neuromuscular synaptic transmission.
1.32895e-29	0.341996	0.373	0.193	1.21626e-25	6	SKIP	FBgn0051163	Shal K[+] channel interacting protein	-	Contributions welcome.
3.18861e-29	0.455939	0.289	0.144	2.91822e-25	6	Myc	FBgn0262656	Myc	20190314	Myc (Myc) encodes a transcription factor that is homologous to vertebrate Myc proto-oncogenes. It contributes to cell growth, cell competition and regenerative proliferation.
3.45744e-29	0.340852	0.398	0.212	3.16425e-25	6	CG4587
3.90894e-29	0.406064	0.34	0.176	3.57746e-25	6	Syt7	FBgn0039900	Synaptotagmin 7	-	Contributions welcome.
3.98919e-29	0.377032	0.225	0.098	3.65091e-25	6	SLO2	FBgn0261698	slowpoke 2	20190801	slowpoke 2 (SLO2) encodes a channel involved in potassium ion transmembrane transport.
4.91858e-29	0.397202	0.306	0.152	4.50148e-25	6	Khc-73	FBgn0019968	Kinesin heavy chain 73	20181004	Kinesin heavy chain 73 (Khc-73) encodes a member of the Kinesin-3 family of microtubule-based transport motors. It facilitates endosomal transport during interphase and modulates cortical polarity during asymmetric neuroblast cell division.
5.67833e-29	0.339368	0.665	0.411	5.19681e-25	6	DIP1	FBgn0024807	DISCO Interacting Protein 1	20190919	DISCO Interacting Protein 1 (DIP1) encodes a protein that binds to double-stranded RNA and pre-miRNA. It is involved in the defense response to virus.
8.7768e-29	0.191736	1	0.862	8.03253e-25	6	Imp	FBgn0285926	IGF-II mRNA-binding protein	20190307	IGF-II mRNA-binding protein (Imp) encodes a protein that regulates the stability, translation and/or transport of its associated mRNAs, a large number of them encoding F-actin regulators. It is an essential protein required for neural and germline stem cell maturation, neuronal remodeling, as well as the expression modulation of asymmetrically localized maternal mRNAs.
1.31516e-28	0.343033	0.608	0.367	1.20364e-24	6	Pgi	FBgn0003074	Phosphoglucose isomerase	20190912	Phosphoglucose isomerase (Pgi) encodes an enzyme involved in glucose homeostasis.
1.46838e-28	0.351987	0.196	0.082	1.34386e-24	6	CG45002	FBgn0266354	-	-	Contributions welcome.
1.74036e-28	0.397929	0.207	0.09	1.59278e-24	6	Dap160	FBgn0023388	Dynamin associated protein 160	20190912	Dynamin associated protein 160 (Dap160) encodes an adaptor protein that contributes to endocytosis. It regulates the Notch pathway and mediates the asymmetric accumulation of a number or proteins, including the product of aPKC during neuroblast division.
4.50276e-28	0.383666	0.165	0.064	4.12093e-24	6	fred	FBgn0051774	friend of echinoid	20190919	friend of echinoid (fred) encodes a protein involved in cuticle biosynthesis and ommatidial rotation.
4.69086e-28	0.298812	0.679	0.417	4.29308e-24	6	CG7781	FBgn0032021	-	-	Contributions welcome.
5.87826e-28	0.386879	0.39	0.215	5.37979e-24	6	CG10077	FBgn0035720	-	-	Contributions welcome.
6.2857e-28	0.308016	0.202	0.086	5.75267e-24	6	Ddc	FBgn0000422	Dopa decarboxylase	-	Contributions welcome.
8.25241e-28	0.326973	0.256	0.119	7.55261e-24	6	CG31808	FBgn0062978	-	-	Contributions welcome.
1.46684e-27	0.382225	0.541	0.325	1.34245e-23	6	EndoA	FBgn0038659	Endophilin A	20190307	Endophilin A (EndoA) encodes an essential protein for synaptic vesicle endocytosis. It recruits or stabilizes the product of Synj (required for vesicle uncoating) to endocytic membranes.
1.65951e-27	0.420238	0.182	0.075	1.51878e-23	6	CG33144	FBgn0053144	-	-	Contributions welcome.
2.39272e-27	0.306032	0.944	0.806	2.18981e-23	6	sesB	FBgn0003360	stress-sensitive B	-	Contributions welcome.
2.53556e-27	0.364981	0.383	0.211	2.32054e-23	6	VhaAC45	FBgn0262515	Vacuolar H[+] ATPase AC45 accessory subunit	-	Contributions welcome.
3.03627e-27	0.360774	0.318	0.163	2.77879e-23	6	UBL3	FBgn0026076	Ubiquitin like 3	-	Contributions welcome.
3.15422e-27	0.368368	0.408	0.227	2.88674e-23	6	CG42260	FBgn0259145	-	20190307	CG42260 encodes a protein predicted to form the beta subunit of a cyclic nucleotide-gated ion channel. It could form a functional channel as a heterodimer with either the products of CngA or Cngl.
4.73634e-27	0.477129	0.244	0.116	4.3347e-23	6	CG42541	FBgn0260658	-	-	Contributions welcome.
4.98799e-27	0.385188	0.268	0.131	4.56501e-23	6	tau	FBgn0266579	tau	-	Contributions welcome.
6.64503e-27	0.425432	0.313	0.162	6.08153e-23	6	Swip-1	FBgn0032731	Swiprosin-1	20190314	Swiprosin-1 (Swip-1) encodes a calcium binding protein, expressed in fusion competent myoblasts and macrophages of the embryo.
1.0006e-26	0.274507	0.321	0.161	9.15751e-23	6	dpr7	FBgn0053481	defective proboscis extension response 7	-	Contributions welcome.
1.04566e-26	0.327802	0.243	0.113	9.56986e-23	6	Fur1	FBgn0004509	Furin 1	-	Contributions welcome.
1.53127e-26	0.309844	0.512	0.301	1.40142e-22	6	Lar	FBgn0000464	Leukocyte-antigen-related-like	20190314	Leukocyte-antigen-related-like (Lar) encodes a transmembrane receptor tyrosine phosphatase with a extracellular domain that binds to the product of Sdc. It regulates signaling through the product of Abl. While the product of Lar has many functions, it is best known for its roles in embryonic motor axon guidance and in target recognition by axons of R7 photoreceptors.
1.72983e-26	0.345967	0.344	0.182	1.58314e-22	6	csw	FBgn0000382	corkscrew	20180906	corkscrew (csw) encodes a non receptor tyrosine phosphatase acting downstream of receptor tyrosine kinases (RTKs) such as Egfr, tor and FGF RTKs. The product of csw contributes to growth regulation, cell survival and developmental patterning.
1.92352e-26	0.300412	0.51	0.298	1.76041e-22	6	Vha26	FBgn0283535	Vacuolar H[+]-ATPase 26kD subunit	20190926	Vacuolar H[+]-ATPase 26kD subunit (Vha26) encodes the E subunit of the V1 domain of the vacuolar ATPase that is required for the morphology of tracheal cells.
3.02997e-26	0.306367	0.94	0.799	2.77303e-22	6	Tom7	FBgn0033357	Translocase of outer membrane 7	20190314	Translocase of outer membrane 7 (Tom7) encodes a putative mitochondrial protein that may act as a channel component of the TOM complex based on orthology with the human gene TOMM7.
3.21167e-26	0.43047	0.254	0.124	2.93932e-22	6	Csp	FBgn0004179	Cysteine string protein	20190307	Cysteine string protein (Csp) encodes a synaptic vesicle-associated co-chaperone of Hsc70 that is vital for presynaptic proteostasis and maintenance of synaptic function. The substartes of the product of Csp include SNARE proteins and the product of shi, which mediate synaptic vesicle exo- and endocytosis respectively.
5.27672e-26	0.325169	0.749	0.507	4.82925e-22	6	tow	FBgn0035719	target of wingless	20190314	target of wingless (tow) overexpression and genetic interaction studies suggest that it acts downstream of the products of fz/dsh (Planar Cell Polarity pathway) and upstream of the product of smo (Hedgehog pathway) during development.
5.50051e-26	0.391519	0.445	0.26	5.03407e-22	6	Pdk1	FBgn0020386	Phosphoinositide-dependent kinase 1	-	Contributions welcome.
5.50195e-26	0.373289	0.344	0.185	5.03539e-22	6	lncRNA:alphagamma-element:CR32865
9.85677e-26	0.348261	0.344	0.186	9.02092e-22	6	SNF4Agamma	FBgn0264357	SNF4/AMP-activated protein kinase gamma subunit	20190926	SNF4/AMP-activated protein kinase gamma subunit (SNF4Agamma) encodes a protein involved in lipid metabolism, autophagy and response to starvation.
1.02435e-25	0.336498	0.312	0.161	9.37488e-22	6	gce	FBgn0261703	germ cell-expressed bHLH-PAS	20190307	germ cell-expressed bHLH-PAS (gce) encodes a bHLH-PAS domain transcription factor paralogous to the product of Met. It is a receptor for the sesquiterpenoid juvenile hormone.
1.38967e-25	0.363507	0.5	0.306	1.27183e-21	6	AP-2sigma	FBgn0043012	Adaptor Protein complex 2, sigma subunit	20190307	Adaptor Protein complex 2, sigma subunit (AP-2sigma) encodes a component of the AP-2 adaptor complex, which recruits certain transmembrane proteins into clathrin-coated pits for endocytic internalization.
1.5898e-25	0.312882	0.274	0.135	1.45498e-21	6	RASSF8	FBgn0261986	Ras association domain family member 8	20190516	Ras association domain family member 8 (RASSF8) encodes a member of the N-terminal RASSF protein family. It localises with the product of ASPP at the adherens junctions of epithelial cells where it promotes junction stability by repressing Src activity via C-terminal Src kinase.
2.63454e-25	0.334337	0.682	0.453	2.41113e-21	6	tai	FBgn0041092	taiman	20190314	taiman (tai) encodes an ecdysone receptor co-activator related to mammalian steroid receptor coactivator (SRC) proteins. It contributes to border cell migration.
2.71366e-25	0.442491	0.324	0.175	2.48354e-21	6	mt:ND3	FBgn0013681	mitochondrial NADH-ubiquinone oxidoreductase chain 3	20190314	mitochondrial NADH-ubiquinone oxidoreductase chain 3 (mt:ND3) a mitochondrial DNA gene that encodes a subunit of complex I of the mitochondrial respiratory chain localized in the inner membrane of mitochondria.
3.37953e-25	0.466195	0.367	0.209	3.09295e-21	6	CG42674	FBgn0261556	-	-	Contributions welcome.
3.96103e-25	0.446556	0.188	0.083	3.62513e-21	6	CG2993	FBgn0037521	-	-	Contributions welcome.
4.79486e-25	0.318287	0.532	0.323	4.38825e-21	6	DOR	FBgn0035542	Diabetes and obesity regulated	20190307	Diabetes and obesity regulated (DOR) encodes a transcriptional coactivator of ecdysone receptor signaling required during metamorphosis. It is antagonized by insulin signaling via the product of foxo in the fat body and forms part of a feed-forward mechanism whereby ecdysone potentiates its own signaling. The product of DOR also regulates autophagosome formation and protein degradation via ecdyso…
5.90317e-25	0.34359	0.298	0.153	5.40258e-21	6	CG42750	FBgn0261804	-	-	Contributions welcome.
8.60434e-25	0.462646	0.273	0.14	7.87469e-21	6	Octalpha2R	FBgn0038653	alpha2-adrenergic-like octopamine receptor	-	Contributions welcome.
8.70465e-25	0.298493	0.733	0.497	7.9665e-21	6	CG6770	FBgn0032400	-	-	Contributions welcome.
9.67983e-25	0.461777	0.285	0.15	8.85898e-21	6	Gs1l	FBgn0019982	GS1-like	-	Contributions welcome.
1.11044e-24	0.272225	0.848	0.593	1.01628e-20	6	CG17124	FBgn0032297	-	-	Contributions welcome.
1.23566e-24	0.254252	0.981	0.865	1.13088e-20	6	CG7630	FBgn0040793	-	-	Contributions welcome.
1.47402e-24	0.317921	0.559	0.346	1.34902e-20	6	CG16711	FBgn0036032	-	-	Contributions welcome.
1.57996e-24	0.39275	0.194	0.087	1.44598e-20	6	Gycalpha99B	FBgn0013972	Guanylyl cyclase alpha-subunit at 99B	20190307	Guanylyl cyclase alpha-subunit at 99B (Gycalpha99B) encodes a guanylate cyclase involved in cyclic GMP biosynthesis and phototaxis mediated by rhodopsin.
1.79984e-24	0.325875	0.354	0.195	1.64721e-20	6	PhKgamma	FBgn0011754	Phosphorylase kinase gamma	20190801	Phosphorylase kinase gamma (PhKgamma) encodes a protein involved in gastrulation, embryonic mesoderm formation and adult leg musculature development.
2.00101e-24	0.291535	0.474	0.277	1.83133e-20	6	Mdh2	FBgn0262559	Malate dehydrogenase 2	20190314	Malate dehydrogenase 2 (Mdh2) encodes one of the enzymes in the tricarboxylic acid cycle in mitochondria.
2.52252e-24	0.409311	0.237	0.117	2.30861e-20	6	GlyS	FBgn0266064	Glycogen synthase	20190307	Glycogen synthase (GlyS) encodes a glycosyltransferase that catalyzes linkage of glucose monomers into glycogen. Regulation of the product of GlyS activity by glucose 6-phosphate and phosphorylation helps control cellular glycogen levels.
3.24924e-24	0.299692	0.367	0.202	2.97371e-20	6	Ptpmeg2	FBgn0028341	Protein tyrosine phosphatase Meg2	20190801	Protein tyrosine phosphatase Meg2 (Ptpmeg2) encodes a phosphatase involved in border follicle cell migration.
3.90805e-24	0.36826	0.19	0.085	3.57665e-20	6	CG14024	FBgn0031697	-	-	Contributions welcome.
3.99394e-24	0.337032	0.353	0.195	3.65526e-20	6	l(3)80Fg	FBgn0287183	lethal (3) 80Fg	-	Contributions welcome.
4.62444e-24	0.359076	0.376	0.212	4.23229e-20	6	CG15771	FBgn0029801	-	-	Contributions welcome.
6.2413e-24	0.338741	0.252	0.126	5.71204e-20	6	Rop	FBgn0004574	Ras opposite	-	Contributions welcome.
8.80218e-24	0.4926	0.237	0.117	8.05575e-20	6	beat-VI	FBgn0039584	beaten path VI	-	Contributions welcome.
9.26607e-24	0.377859	0.226	0.11	8.48031e-20	6	Ca-Ma2d	FBgn0261999	Ca[2+] channel Muscle-specific alpha2/delta subunit	-	Contributions welcome.
1.47862e-23	0.340861	0.364	0.201	1.35323e-19	6	elB	FBgn0004858	elbow B	-	Contributions welcome.
2.07251e-23	0.32707	0.695	0.464	1.89676e-19	6	dlg1	FBgn0001624	discs large 1	-	Contributions welcome.
3.38705e-23	0.337633	0.182	0.081	3.09983e-19	6	CG17715	FBgn0041004	-	-	Contributions welcome.
4.24654e-23	0.287848	0.575	0.357	3.88643e-19	6	RFeSP	FBgn0021906	Rieske iron-sulfur protein	-	Contributions welcome.
4.32545e-23	0.279805	0.501	0.303	3.95865e-19	6	CG31030	FBgn0051030	-	-	Contributions welcome.
6.65197e-23	0.300099	0.181	0.08	6.08788e-19	6	stj	FBgn0261041	straightjacket	20190912	straightjacket (stj) encodes a voltage-gated calcium channel subunit involved in neuromuscular junction development and autophagosome maturation.
7.84622e-23	0.358708	0.238	0.118	7.18086e-19	6	Glut1	FBgn0264574	Glucose transporter 1	20190926	Glucose transporter 1 (Glut1) encodes a transmembrane protein that transports glucose but not galactose.
9.16033e-23	0.273247	0.218	0.103	8.38353e-19	6	CG34155	FBgn0083991	-	-	Contributions welcome.
9.51429e-23	0.339533	0.257	0.131	8.70748e-19	6	Galphaq	FBgn0004435	G protein alpha q subunit	20190307	G protein alpha q subunit (Galphaq) encodes an alpha subunit of a heterotrimeric G-protein that functions downstream of GPCR signaling. It contributes to neuronal development, olfaction, flight, learning and memory.
1.07466e-22	0.282405	0.878	0.65	9.83527e-19	6	porin	FBgn0004363	porin	20190314	porin (porin) encodes a beta-barrel channel protein localized in the outer membrane of mitochondria that conducts translocation of various ions and metabolites between cytoplasm and mitochondria. It plays roles in mitochondria dynamics and mitophagy, and is ubiquitinated by the E3 ligases encoded by park and Mul1.
1.42727e-22	0.343742	0.211	0.101	1.30624e-18	6	Snoo	FBgn0085450	Sno oncogene	20190314	Sno oncogene (Snoo) encodes a protein that belongs to the highly conserved Sno/Ski family of Smad binding proteins. It specifically binds the product of Med and switches its affinity from the products of Mad to Smox, resulting in antagonism of the product of dpp and facilitation of Activin signaling. Snoo overexpression antagonizes both pathways.
1.59151e-22	0.341288	0.362	0.206	1.45655e-18	6	Spn	FBgn0010905	Spinophilin	20190919	Spinophilin (Spn) encodes a scaffold protein protein that regulates the neurexin/neuroligin signalling at the presynaptic active zone.
1.66013e-22	0.320273	0.246	0.123	1.51935e-18	6	Mekk1	FBgn0024329	Mekk1	20190314	Mekk1 (Mekk1) encodes a MAP kinase kinase kinase that regulates the stress response. It is required for resistance to several stresses, notably osmotic shock, and for the regulation of the activity of the product of Duox.
2.12705e-22	0.309039	0.484	0.295	1.94667e-18	6	Paip2	FBgn0038100	polyA-binding protein interacting protein 2	-	Contributions welcome.
2.35657e-22	0.337337	0.217	0.105	2.15673e-18	6	CG1578	FBgn0030336	-	-	Contributions welcome.
2.49953e-22	0.339835	0.224	0.11	2.28757e-18	6	CG12004	FBgn0035236	-	-	Contributions welcome.
2.58671e-22	0.350395	0.337	0.19	2.36735e-18	6	Cmpk	FBgn0028833	Cytidine/uridine monophosphate kinase 1	20190919	Dak1 (Dak1) encodes a mitochondrial pyrimidine nucleoside monophosphate kinase with cytidylate kinase and uridylate kinase activity.
2.61978e-22	0.336773	0.335	0.187	2.39762e-18	6	mRpS5	FBgn0287187	mitochondrial ribosomal protein S5	-	Contributions welcome.
3.68679e-22	0.342942	0.344	0.195	3.37415e-18	6	alphaSnap	FBgn0250791	alpha Soluble NSF attachment protein	-	Contributions welcome.
4.21823e-22	0.311657	0.347	0.197	3.86052e-18	6	Nlg3	FBgn0083963	Neuroligin 3	20190314	Neuroligin 3 (Nlg3) encodes a synaptic adhesion molecule involved in synapse formation and synaptic transmission.
5.11784e-22	0.342928	0.285	0.153	4.68385e-18	6	Hipk	FBgn0035142	Homeodomain interacting protein kinase	20190307	Homeodomain interacting protein kinase (Hipk) encodes a protein that belongs to the DYRK family kinases. It can modulate signaling pathways including Wingless, Notch, Hippo, Hedgehog, JNK, and cell death. It plays roles in development, proliferation and patterning of many tissues, including the eye, wing, and the embryo.
6.08986e-22	0.249326	0.267	0.137	5.57344e-18	6	mAChR-A	FBgn0000037	muscarinic Acetylcholine Receptor, A-type	-	Contributions welcome.
7.04425e-22	0.288444	0.951	0.8	6.4469e-18	6	ox	FBgn0011227	oxen	-	Contributions welcome.
9.52764e-22	0.300779	0.331	0.186	8.7197e-18	6	Syt4	FBgn0028400	Synaptotagmin 4	20190314	Synaptotagmin 4 (Syt4) encodes a vesicular calcium binding protein implicated in retrograde signaling at synapses. It is proposed to regulate calcium-dependent cargo trafficking within the postsynaptic compartment.
1.05879e-21	0.371151	0.211	0.102	9.69001e-18	6	beat-Ib	FBgn0028645	beaten path Ib	-	Contributions welcome.
1.06886e-21	0.29612	0.398	0.236	9.78223e-18	6	CG1161	FBgn0037313	-	-	Contributions welcome.
1.12875e-21	0.311806	0.581	0.378	1.03303e-17	6	wdb	FBgn0027492	widerborst	20190912	widerborst (wdb) encodes a B' regulatory subunit of the serine/threonine phosphatase complex PP2A. It regulates Hedgehog, protein kinase B and insulin receptor signaling pathways.
1.14286e-21	0.360579	0.26	0.136	1.04594e-17	6	CG32425	FBgn0052425	-	-	Contributions welcome.
1.601e-21	0.319702	0.263	0.138	1.46523e-17	6	CG9932	FBgn0262160	-	-	Contributions welcome.
1.88306e-21	0.304846	0.313	0.173	1.72338e-17	6	REPTOR	FBgn0039209	Repressed by TOR	20190314	Repressed by TOR (REPTOR) encodes a transcription factor that shuttles between cytoplasm and nucleus depending on the state of the activity of the product of Tor. Together with its binding partner encoded by REPTOR-BP, it mediates much of the transcriptional response observed upon Tor complex 1 inhibition.
1.92447e-21	0.249274	0.323	0.177	1.76128e-17	6	Mnt	FBgn0023215	Mnt	20180920	Mnt (Mnt) encodes a protein that belongs to the basic-helic-loop-helix-zipper class of transcription factors, which form heterodimers with the protein encoded by Max. Mnt product acts as a repressor of transcription by recruiting a co-repressor complex to its genomic binding sites. It antagonizes cell growth promoting functions of the product encoded by Myc and its depletion produces flies with l…
2.6647e-21	0.257744	0.953	0.814	2.43874e-17	6	Fkbp12	FBgn0013954	FK506-binding protein 12kD	20190321	FK506-binding protein 12kD (Fkbp12) encodes a protein that binds the intracellular calcium channel encoded by RyR in an oxidation dependent manner. Loss of the binding between the products of Fkbp12 and RyR results in increased calcium leak and reduced muscle function.
2.66819e-21	0.2754	0.347	0.196	2.44193e-17	6	Tsp42Ej	FBgn0033132	Tetraspanin 42Ej	20190314	Tetraspanin 42Ej (Tsp42Ej) encodes a lysosomal member protein required for the degradation of endocytosed rhodopsin. It prevents light-induced retinal degeneration.
3.18423e-21	0.363408	0.256	0.135	2.91421e-17	6	dpr21	FBgn0260995	defective proboscis extension response 21	-	Contributions welcome.
4.85412e-21	0.285094	0.24	0.122	4.44249e-17	6	CG5890	FBgn0039380	-	-	Contributions welcome.
5.23458e-21	0.30329	0.324	0.18	4.79069e-17	6	KrT95D	FBgn0020647	Krueppel target at 95D	-	Contributions welcome.
6.37271e-21	0.275524	0.555	0.355	5.83231e-17	6	cic	FBgn0262582	capicua	20190307	capicua (cic) encodes an HMG-box family transcriptional repressor that serves as a general sensor of RTK signaling. cic-dependent gene silencing is alleviated by phosphorylation mediated by the product of rl, which causes the translocation of the product of cic from the nucleus to the cytoplasm. It governs gene expression in diverse processes including cell proliferation and specification.
6.79393e-21	0.251674	0.366	0.21	6.2178e-17	6	Mob2	FBgn0259481	Mob2	20190314	Mob2 (Mob2) encodes a protein that belongs to the Mob1/phocein domain protein family. Its functions include rhabdomere determination during photoreceptor development.
8.07355e-21	0.32983	0.197	0.095	7.38891e-17	6	CG30419	FBgn0050419	-	-	Contributions welcome.
8.89368e-21	0.306929	0.194	0.093	8.13949e-17	6	promL	FBgn0026189	prominin-like	-	Contributions welcome.
1.01582e-20	0.239164	0.472	0.287	9.29674e-17	6	mam	FBgn0002643	mastermind	20190314	mastermind (mam) encodes a transcriptional coactivator that functions in the Notch signaling pathway. It regulates gene expression by interacting with the intracellular domain of the product of N, which is produced upon receptor activation.
1.25595e-20	0.198284	0.695	0.459	1.14944e-16	6	miple1	FBgn0027111	midkine and pleiotrophin 1	20190314	midkine and pleiotrophin 1 (miple1) encodes a small secreted protein that binds Heparin and is closely related at the amino acid sequence to the product of miple2. It is mainly expressed in the developing CNS.
1.77079e-20	0.311703	0.513	0.329	1.62063e-16	6	bsk	FBgn0000229	basket	20190307	basket (bsk) encodes a serine/threonine-protein kinase, a key component of JNK pathway that phosphorylates the transcription factor encoded by Jra. Its roles include regulation of cell shape and stress response.
2.0275e-20	0.353009	0.775	0.562	1.85557e-16	6	scrt	FBgn0004880	scratch	20190711	scratch (scrt) encodes a zinc finger C2H2 transcription factor involved in the negative regulation of genes promoting non-neuronal cell fates.
2.42255e-20	0.29585	0.449	0.276	2.21712e-16	6	alphaTub84D	FBgn0003885	alpha-Tubulin at 84D	20190321	alpha-Tubulin at 84D (alphaTub84D) encodes a protein involved in major cellular mechanisms such as formation of spindle apparatus or microtubular threads for transport of proteins or organelles.
2.55797e-20	0.305097	0.445	0.275	2.34105e-16	6	mask	FBgn0043884	multiple ankyrin repeats single KH domain	-	Contributions welcome.
2.74028e-20	0.269489	0.428	0.259	2.50791e-16	6	MFS17	FBgn0058263	Major Facilitator Superfamily Transporter 17	-	Contributions welcome.
3.04845e-20	0.264316	0.659	0.438	2.78994e-16	6	ND-B14	FBgn0033570	NADH dehydrogenase (ubiquinone) B14 subunit	-	Contributions welcome.
5.49397e-20	0.324283	0.258	0.139	5.02808e-16	6	GlcAT-P	FBgn0036144	Glucuronyltransferase P	-	Contributions welcome.
6.48611e-20	0.120983	0.931	0.743	5.93609e-16	6	Rbp6	FBgn0260943	RNA-binding protein 6	20190314	RNA-binding protein 6 (Rbp6) encodes a paralog of the RNA-binding protein encoded by msi. In contrast to msi, Rbp6 mutants are viable and fertile, with only a slight delay in eclosion. The product of Rbp6 may have roles in response to fungal infection and aggressive behavior.
9.76011e-20	0.243618	0.945	0.796	8.93245e-16	6	UQCR-Q	FBgn0036728	Ubiquinol-cytochrome c reductase ubiquinone-binding protein	-	Contributions welcome.
1.01056e-19	0.354094	0.196	0.096	9.24868e-16	6	Got2	FBgn0001125	Glutamate oxaloacetate transaminase 2	20190912	Glutamate oxaloacetate transaminase 2 (Got2) encodes an L-aspartate:2-oxoglutarate aminotransferase involved in glutamate biosynthesis, which in turn regulates postsynaptic receptor field size.
1.06181e-19	0.250287	0.58	0.371	9.71766e-16	6	Vha14-1	FBgn0262512	Vacuolar H[+] ATPase 14kD subunit 1	-	Contributions welcome.
1.27054e-19	0.248813	0.533	0.349	1.16279e-15	6	CG17716
1.47704e-19	0.281691	0.234	0.121	1.35179e-15	6	5-HT1B	FBgn0263116	5-hydroxytryptamine (serotonin) receptor 1B	20190926	5-hydroxytryptamine (serotonin) receptor 1B (5-HT1B) encodes a 5-hydroxytryptamine (serotonin) GPCR that belongs to the Class A GPCR family. They bind and transmit the signal from the neurotransmitter 5-HT (serotonin). The family can be subdivided into several subclasses based on pharmacology, signal transduction and structure. There are 5 genes encoding serotonin receptors in the Drosophila mela…
1.71763e-19	0.241145	0.8	0.571	1.57198e-15	6	COX4	FBgn0032833	Cytochrome c oxidase subunit 4	20190912	Cytochrome c oxidase subunit 4 (COX4) encodes a subunit of the cytochrome-c oxidase. It is involved in cell proliferation and golgi structural organisation.
1.73745e-19	0.278499	0.222	0.114	1.59011e-15	6	zfh2	FBgn0004607	Zn finger homeodomain 2	20190321	Zn finger homeodomain 2 (zfh2) encodes a putative transcription factor. Its roles include specification of cell fates and promotion of apoptosis during CNS development, and proximal-distal patterning during wing and leg imaginal disc development.
1.84447e-19	0.257431	0.487	0.304	1.68806e-15	6	Idh3a	FBgn0027291	Isocitrate dehydrogenase 3a	-	Contributions welcome.
1.96182e-19	0.348039	0.22	0.114	1.79545e-15	6	BicD	FBgn0000183	Bicaudal D	20190307	Bicaudal D (BicD) encodes a cytoplasmic protein that links diverse cargo to the dynein/dynactin motor. Cargos like mRNAs, proteins and organelles are transported along microtubules. Through this mechanism the product of BicDcontrols spatial aspects of gene expression and polarity formation during development. Additionally, it supports physiology of differentiated polar cells and the function of t…
2.58943e-19	0.257272	0.232	0.12	2.36985e-15	6	CG42594	FBgn0260971	-	-	Contributions welcome.
3.22107e-19	0.298058	0.403	0.247	2.94792e-15	6	Rac1	FBgn0010333	Rac1	-	Contributions welcome.
3.24198e-19	0.270883	0.325	0.187	2.96706e-15	6	shakB	FBgn0085387	shaking B	-	Contributions welcome.
4.1282e-19	0.239148	0.444	0.274	3.77813e-15	6	CG3625	FBgn0031245	-	-	Contributions welcome.
5.04803e-19	0.268401	0.275	0.151	4.61996e-15	6	anne	FBgn0052000	anne boleyn	-	Contributions welcome.
5.31505e-19	0.263322	0.28	0.154	4.86433e-15	6	arm	FBgn0000117	armadillo	20190307	armadillo (arm) encodes the Drosophila homolog of beta-catenin. It plays separable roles in cell adhesion and Wingless signaling. It links classic cadherin cell adhesion receptors to alpha-catenin and the actin cytoskeleton, and it acts as the key regulated effector of Wingless signaling, working with TCF/LEF proteins as a transcriptional co-activator.
5.72816e-19	0.328739	0.312	0.182	5.24241e-15	6	CG9065
8.52674e-19	0.292882	0.305	0.174	7.80367e-15	6	enc	FBgn0004875	encore	20190307	encore (enc) encodes a protein involved in the regulation of germline mitoses. It promotes the upregulation of grk mRNA translation in the dorsal anterior corner of the oocyte, allowing normal dorso-ventral pattern formation.
1.06907e-18	0.327122	0.795	0.615	9.7841e-15	6	mbl	FBgn0265487	muscleblind	20190314	muscleblind (mbl) encodes an RNA binding protein that regulates RNA metabolism at the levels of alternative splicing, transcript localization and miRNA and circRNA biogenesis. It contributes to terminal muscle, eye and neural differentiation.
1.07463e-18	0.254669	0.895	0.718	9.83504e-15	6	Vap33	FBgn0029687	VAMP-associated protein 33kDa	20190321	VAMP-associated protein 33kDa (Vap33) encodes a protein that plays a conserved role in synaptic homeostasis. It controls a number of processes which depend on phosphoinositide levels, such as synaptic growth and axonal transport. It binds to the product of Sac1 to maintain normal levels of phosphoinositides and to the product of Dscam1 to affect its localization within axonal projections.
1.35449e-18	0.284002	0.529	0.355	1.23963e-14	6	CG42342	FBgn0259244	-	-	Contributions welcome.
1.73097e-18	0.270957	0.232	0.123	1.58419e-14	6	CG1695	FBgn0031116	-	-	Contributions welcome.
1.94649e-18	0.313824	0.361	0.219	1.78143e-14	6	CG12054	FBgn0039831	-	-	Contributions welcome.
2.06865e-18	0.240195	0.6	0.399	1.89322e-14	6	cdc14	FBgn0031952	cell division cycle 14	-	Contributions welcome.
2.38522e-18	0.233427	0.481	0.304	2.18295e-14	6	Marf	FBgn0029870	Mitochondrial assembly regulatory factor	20190314	Mitochondrial assembly regulatory factor (Marf) encodes a dynamin-family GTPase that mediates outer mitochondrial membrane tethering and fusion. Marf loss causes mitochondrial fragmentation and endoplasmic reticular stress that evoke skeletal muscle, retinal and heart tube dysfunction.
2.47266e-18	0.292059	0.243	0.132	2.26298e-14	6	NaPi-III	FBgn0260795	Na[+]-dependent inorganic phosphate cotransporter type III	20190926	Na[+]-dependent inorganic phosphate cotransporter type III (NaPi-III) encodes a transporter involved in sodium-dependent phosphate transmembrane transport.
3.70959e-18	0.271699	0.287	0.161	3.39502e-14	6	Dmtn	FBgn0037443	Dementin	20190307	Dementin (Dmtn) encodes a protein that possesses an evolutionarily conserved interaction with members of the Amyloid beta A4 protein family. Co-expression of Dmtn rescues the effect of over-expressing human Amyloid beta A4 protein on development and behavior, and mutation of Dmtn causes aberrant processing of the product of Appl.
4.47094e-18	0.24407	0.566	0.375	4.0918e-14	6	Rala	FBgn0015286	Ras-like protein A	20190801	Ras-like protein A (Rala) encodes a GTPase that regulates Notch, Jak/Stat and JNK signalling pathways.
4.47573e-18	0.210488	0.346	0.201	4.09619e-14	6	Rbp	FBgn0262483	RIM-binding protein	20190919	RIM-binding protein (Rbp) encodes an active zone protein involved in neuromuscular synaptic transmission and presynaptic active zone organization.
4.55528e-18	0.234646	0.502	0.322	4.16899e-14	6	Rdh	FBgn0064227	Red herring	-	Contributions welcome.
5.22868e-18	0.388066	0.218	0.115	4.78528e-14	6	CG8861	FBgn0037676	-	-	Contributions welcome.
6.39457e-18	0.222326	0.952	0.827	5.85231e-14	6	Hrb27C	FBgn0004838	Heterogeneous nuclear ribonucleoprotein at 27C	-	Contributions welcome.
6.73731e-18	0.233306	0.941	0.795	6.16599e-14	6	Neb-cGP	FBgn0083167	Neb-cGP	-	Contributions welcome.
7.34823e-18	0.356794	0.236	0.129	6.7251e-14	6	Cow	FBgn0039054	Carrier of Wingless	20190307	Carrier of Wingless (Cow) encodes a secreted heparan sulfate proteoglycan that binds the product of wg and increases its extracellular mobility. The binding with the ligand encoded by wg is dependent on heparan sulfate modification of the product of Cow.
8.14997e-18	0.258985	0.508	0.327	7.45885e-14	6	Sxl	FBgn0264270	Sex lethal	20190314	Sex lethal (Sxl) encodes an RNA-binding protein, member of the RNA recognition motif (RRM) family. It is a master-feminizing switch contributing to all aspects of sexual dimorphism.
8.58816e-18	0.225144	0.227	0.12	7.85989e-14	6	gw	FBgn0051992	gawky	-	Contributions welcome.
8.76922e-18	0.287207	0.279	0.16	8.02559e-14	6	CG32448	FBgn0052448	-	-	Contributions welcome.
1.3178e-17	0.331151	0.27	0.153	1.20605e-13	6	olf413	FBgn0037153	olf413	-	Contributions welcome.
2.01308e-17	0.158884	0.681	0.458	1.84237e-13	6	sdt	FBgn0261873	stardust	20190314	stardust (sdt) encodes membrane-associated guanylate kinase (MAGUK) protein involved in the maintenance of apico-basal cell polarity and the organization of zonula adherens.
2.62528e-17	0.265464	0.322	0.19	2.40266e-13	6	CG31650	FBgn0031673	-	-	Contributions welcome.
3.16784e-17	0.250899	0.433	0.274	2.89921e-13	6	CG11752	FBgn0030292	-	-	Contributions welcome.
3.31501e-17	0.194396	0.494	0.312	3.0339e-13	6	CG5065	FBgn0034145	-	-	Contributions welcome.
3.76108e-17	0.287616	0.352	0.215	3.44214e-13	6	p120ctn	FBgn0260799	Adherens junction protein p120	20190314	Adherens junction protein p120 (p120ctn) encodes an important modulator of cell adhesion. It binds to and stabilizes classic cadherin cell adhesion receptors at the cell surface. Unlike its mammalian homologs, it is non-essential but becomes essential if the levels of the product of shg are reduced.
4.67699e-17	0.201232	0.915	0.751	4.28038e-13	6	levy	FBgn0034877	levy	-	Contributions welcome.
4.70421e-17	0.268716	0.55	0.372	4.3053e-13	6	Acbp1	FBgn0031992	Acyl-CoA binding protein 1	-	Contributions welcome.
4.79477e-17	0.193013	0.35	0.205	4.38818e-13	6	Reph	FBgn0021800	Regulator of eph expression	20190314	Regulator of eph expression (Reph) encodes a putative nuclear protein involved in visual system development via the regulation of the product of Eph.
1.00063e-16	0.286718	0.349	0.215	9.15774e-13	6	sxc	FBgn0261403	super sex combs	20190912	super sex combs (sxc) is a polycomb group gene that encodes a O-GlcNAc transferase involved in epigenetic gene silencing.
1.14955e-16	0.324885	0.373	0.235	1.05207e-12	6	CG32267	FBgn0052267	-	-	Contributions welcome.
1.22145e-16	0.230506	0.411	0.259	1.11787e-12	6	Pp1alpha-96A	FBgn0003134	Protein phosphatase 1alpha at 96A	20190912	Protein phosphatase 1alpha at 96A (Pp1alpha-96A) encodes a phosphatase involved in the regulation of Hedgehog and Wnt signaling pathways.
1.30052e-16	0.280897	0.3	0.178	1.19024e-12	6	VhaAC39-1	FBgn0285910	Vacuolar H[+] ATPase AC39 subunit 1	20190926	Vacuolar H[+] ATPase AC39 subunit 1 (VhaAC39-1) encodes a subunit of the Vacuolar H[+] ATPase required for acidification of intracellular vesicles and the lysosome. It is involved in endocytic trafficking, and VhaAC39-1 mutations block Notch signaling in follicle cells and imaginal disc cells.
1.49076e-16	0.238039	0.301	0.177	1.36434e-12	6	CG13920	FBgn0025712	-	-	Contributions welcome.
1.58896e-16	0.310414	0.248	0.14	1.45422e-12	6	CG9005	FBgn0033638	-	-	Contributions welcome.
1.79594e-16	0.261893	0.236	0.13	1.64364e-12	6	kdn	FBgn0261955	knockdown	-	Contributions welcome.
2.45703e-16	0.212282	0.378	0.232	2.24868e-12	6	corto	FBgn0010313	corto	20190321	corto (corto) encodes an Enhancer of Trithorax and Polycomb (ETP) protein that physically interacts with several Polycomb proteins (encoded by Pc, ph-d, ph-p, esc, E(z)) and ETP (encoded by Trl, Dsp1). It also interacts with the product of CycG, with the methylated product of RpL12 (RPL12K3me3), and co-regulates the transcription of genes involved in ribosome biogenesis.
2.80808e-16	0.273408	0.809	0.63	2.56995e-12	6	chrb	FBgn0036165	charybde	-	Contributions welcome.
4.15359e-16	0.178365	0.565	0.372	3.80137e-12	6	CG13928	FBgn0035246	-	-	Contributions welcome.
5.23454e-16	0.227032	0.879	0.683	4.79065e-12	6	UQCR-14	FBgn0030733	Ubiquinol-cytochrome c reductase 14 kDa subunit	-	Contributions welcome.
6.34667e-16	0.284313	0.255	0.147	5.80847e-12	6	Larp4B	FBgn0035424	La-related protein 4B	20210121	La-related protein 4B (Larp4B) encodes a member of the LARP family of RNA-binding proteins. It has been shown to post-transcriptionally inhibit the expression of the protein encoded by Myc and negatively regulate cell growth.
7.26851e-16	0.199407	0.471	0.306	6.65214e-12	6	PMCA	FBgn0259214	plasma membrane calcium ATPase	20190314	plasma membrane calcium ATPase (PMCA) encodes a P-type ion pump found in the plasma membrane. It functions as a low-capacity, high-affinity Ca[2+]-extrusion mechanism, which is required for maintaining resting Ca[2+] levels in all cells. In the larval neuromuscular junction it plays an important role in restoring resting Ca[2+] levels after pre- or post-synaptic Ca[2+] influx.
7.30373e-16	0.289886	0.256	0.148	6.68437e-12	6	CLIP-190	FBgn0020503	Cytoplasmic linker protein 190	-	Contributions welcome.
7.64593e-16	0.166579	0.624	0.426	6.99755e-12	6	Prosap	FBgn0040752	Prosap	20190321	Prosap (Prosap) encodes a member of SH3 and multiple ankyrin repeat domain (SHANK) family of genes that encode synaptic scaffolding proteins. It regulates synaptic growth and development, including the structure of the neuromuscular junction and synapses of the calyx, and olfactory acuity.
9.42784e-16	0.1785	0.451	0.288	8.62836e-12	6	nocte	FBgn0261710	no circadian temperature entrainment	20190926	no circadian temperature entrainment (nocte) encodes a protein involved in temperature compensation of the circadian clock.
1.05351e-15	0.179541	0.217	0.115	9.64169e-12	6	Hsp67Ba	FBgn0001227	Heat shock gene 67Ba	-	Contributions welcome.
1.08458e-15	0.241991	0.385	0.244	9.92611e-12	6	Mpcp2	FBgn0026409	Mitochondrial phosphate carrier protein 2	-	Contributions welcome.
1.08771e-15	0.232313	0.42	0.271	9.95473e-12	6	vig	FBgn0024183	vasa intronic gene	20190919	vasa intronic gene (vig) encodes a protein involved in RNA interference and heterochromatin organization.
1.14657e-15	0.204756	0.292	0.171	1.04935e-11	6	clu	FBgn0034087	clueless	20190307	clueless (clu) encodes a cytoplasmic ribonucleoprotein that is required for mitochondrial function. It functions in part with protein complexes at the outer mitochondrial membrane, such as the ribosome, the translocase complex TOM and the mitophagy proteins encoded by park and Pink1. Loss of clu causes mitochondrial oxidative damage, decreased ATP and lethality.
1.19852e-15	0.24592	0.248	0.14	1.09689e-11	6	Smox	FBgn0025800	Smad on X	20181018	Smad on X (Smox) encodes the primary transcription factor that mediates Activin signalling. Upon phosphorylation by the receptor encoded by babo, it forms a complex with the co-Smad protein encoded by Med. This complex translocates to the nucleus where it regulates expression of target genes.
1.22765e-15	0.248564	0.603	0.425	1.12354e-11	6	Gdi	FBgn0004868	GDP dissociation inhibitor	20190919	GDP dissociation inhibitor (Gdi) encodes a GDP-dissociation inhibitor.
1.31829e-15	0.265786	0.24	0.134	1.2065e-11	6	Dscam4	FBgn0263219	Down syndrome cell adhesion molecule 4	20190516	Down syndrome cell adhesion molecule 4 (Dscam4) one of four Dscam paralogs in the D. melanogaster genome. It encodes a homophilic cell adhesion molecule that regulates interactions between dendrites and axons in the visual system.
1.40424e-15	0.209004	0.376	0.233	1.28516e-11	6	Pgm1	FBgn0003076	Phosphoglucose mutase 1	-	Contributions welcome.
1.48377e-15	0.294608	0.275	0.163	1.35795e-11	6	CG40472	FBgn0085736	-	-	Contributions welcome.
1.78787e-15	0.159607	0.434	0.275	1.63626e-11	6	CG34401	FBgn0085430	-	-	Contributions welcome.
1.78799e-15	0.282989	0.286	0.169	1.63637e-11	6	CG11768	FBgn0037625	-	-	Contributions welcome.
2.54502e-15	0.245677	0.348	0.217	2.32921e-11	6	Roc2	FBgn0044020	Regulator of cullins 2	20190314	Regulator of cullins 2 (Roc2) encodes a C2H2 type zinc finger protein that binds specifically to the product of Cul5 and recruits ubiquitin-charged E2 to the CRL5 E3 ubiquitin ligase complex, which functions during oogenesis.
2.61011e-15	0.194336	0.361	0.224	2.38878e-11	6	AP-1gamma	FBgn0030089	Adaptor Protein complex 1, gamma subunit	20190711	Adaptor Protein complex 1, gamma subunit (AP-1gamma) encodes a clathrin adaptor involved in vesicle trafficking.
2.74508e-15	0.256086	0.526	0.359	2.5123e-11	6	Chchd2	FBgn0260747	Coiled-coil-helix-coiled-coil-helix domain containing 2	-	Contributions welcome.
3.73595e-15	0.195615	0.389	0.242	3.41914e-11	6	Vha44	FBgn0287825	Vacuolar H[+] ATPase 44kD subunit	-	Contributions welcome.
3.83184e-15	0.203448	0.435	0.279	3.5069e-11	6	CG14312	FBgn0038596	-	-	Contributions welcome.
4.04706e-15	0.200842	0.238	0.134	3.70387e-11	6	Dscam1	FBgn0033159	Down syndrome cell adhesion molecule 1	-	Contributions welcome.
4.44717e-15	0.228224	0.658	0.478	4.07005e-11	6	alpha-Cat	FBgn0010215	alpha Catenin	-	Contributions welcome.
4.77959e-15	0.263781	0.256	0.15	4.37428e-11	6	CG32278	FBgn0052278	-	-	Contributions welcome.
6.06801e-15	0.182847	0.451	0.292	5.55344e-11	6	ND-13B	FBgn0047038	NADH dehydrogenase (ubiquinone) 13 kDa B subunit	-	Contributions welcome.
7.45396e-15	0.294878	0.435	0.295	6.82186e-11	6	Lim1	FBgn0026411	LIM homeobox 1	20190912	LIM homeobox 1 (Lim1) encodes a transcription factor protein involved in eye development and leg morphogenesis.
7.56915e-15	0.186938	0.434	0.28	6.92728e-11	6	HDAC4	FBgn0041210	Histone deacetylase 4	20190307	Histone deacetylase 4 (HDAC4) encodes a Class IIa histone deacetylase that modulates gene expression by associating with transcriptional factors. It is regulated by nucleocytoplasmic shuttling and contributes to embryogenesis, muscle development, circadian function, energy balance and memory.
8.18426e-15	0.228031	0.3	0.182	7.49023e-11	6	Rbp1-like	FBgn0030479	Rbp1-like	20190912	Rbp1-like (Rbp1-like) encodes a mRNA binding protein involved in RNA splicing and RNA metabolism.
9.64921e-15	0.205266	0.755	0.541	8.83095e-11	6	ATPsynO	FBgn0016691	ATP synthase, oligomycin sensitivity conferring protein	-	Contributions welcome.
1.20318e-14	0.205065	0.273	0.16	1.10115e-10	6	CG11360	FBgn0039920	-	-	Contributions welcome.
1.3375e-14	0.191871	0.301	0.182	1.22408e-10	6	Atf3	FBgn0028550	Activating transcription factor 3	20190307	Activating transcription factor 3 (Atf3) encodes a transcription factor whose levels are tightly controlled during development. It forms homodimers or heterodimerizes with the product of Jra. It contributes to abdominal morphogenesis, and immune system and metabolic homeostasis.
1.34267e-14	0.207778	0.947	0.815	1.22881e-10	6	COX7C	FBgn0040773	Cytochrome c oxidase subunit 7C	20190919	Cytochrome c oxidase subunit 7C (COX7C) encodes a negative regulator of neuroblast proliferation.
1.90535e-14	0.156798	0.617	0.44	1.74377e-10	6	Toll-7	FBgn0034476	Toll-7	20181018	Toll-7 (Toll-7) encodes a plasma membrane Toll receptor that binds to viral glycoproteins, leading to the activation of antiviral defenses including autophagy.
1.92931e-14	0.193346	0.848	0.639	1.76571e-10	6	ATPsynD	FBgn0016120	ATP synthase, subunit D	-	Contributions welcome.
2.4853e-14	0.23374	0.288	0.176	2.27455e-10	6	EMRE	FBgn0062440	Essential MCU regulator	-	Contributions welcome.
2.5208e-14	0.205403	0.72	0.526	2.30703e-10	6	Hsc70Cb	FBgn0026418	Hsc70Cb	20190307	Hsc70Cb (Hsc70Cb) encodes an HSP110 family protein that interacts physically with the product of DnaJ-1 as a chaperone of misfolded proteins. It functions together with the product of DnaJ-1 to prevent the toxicity of aggregation-prone proteins.
2.71882e-14	0.309476	0.287	0.177	2.48827e-10	6	beat-Ic	FBgn0028644	beaten path Ic	20190912	beaten path Ic (beat-Ic) encodes a protein involved in axon guidance.
3.30734e-14	0.208529	0.377	0.239	3.02688e-10	6	CG31635	FBgn0051635	-	-	Contributions welcome.
3.50863e-14	0.26529	0.288	0.177	3.2111e-10	6	CG43324	FBgn0263029	-	-	Contributions welcome.
6.62924e-14	0.236326	0.33	0.209	6.06708e-10	6	CG5903
7.36452e-14	0.32767	0.254	0.152	6.74001e-10	6	Mmp2	FBgn0033438	Matrix metalloproteinase 2	20190314	Matrix metalloproteinase 2 (Mmp2) encodes a proteinase that cleaves proteins in the extracellular matrix. It contributes to remodeling the body plan during metamorphosis; matrix and tissue remodeling during axon fasciculation, dendritic reshaping, wound healing, and ovulation; and down-regulating follicle stem cell proliferation.
1.05653e-13	0.1557	0.384	0.246	9.66939e-10	6	CG2865	FBgn0023526	-	-	Contributions welcome.
1.2846e-13	0.19629	0.301	0.185	1.17566e-09	6	hwt	FBgn0264542	heavyweight	-	Contributions welcome.
1.29828e-13	0.194814	0.322	0.202	1.18819e-09	6	mahe	FBgn0029979	maheshvara	20200305	maheshvara (mahe) encodes an RNA helicase.
1.34489e-13	0.213287	0.449	0.298	1.23084e-09	6	UQCR-C2	FBgn0250814	Ubiquinol-cytochrome c reductase core protein 2	-	Contributions welcome.
1.39867e-13	0.199892	0.427	0.282	1.28007e-09	6	UQCR-C1	FBgn0038271	Ubiquinol-cytochrome c reductase core protein 1	-	Contributions welcome.
2.79024e-13	0.19991	0.48	0.325	2.55362e-09	6	CG33170	FBgn0053170	-	-	Contributions welcome.
3.30317e-13	0.201459	0.411	0.273	3.02307e-09	6	ND-B18	FBgn0030605	NADH dehydrogenase (ubiquinone) B18 subunit	-	Contributions welcome.
3.45757e-13	0.21783	0.325	0.208	3.16437e-09	6	ND-30	FBgn0266582	NADH dehydrogenase (ubiquinone) 30 kDa subunit	-	Contributions welcome.
4.13751e-13	0.152131	0.268	0.161	3.78665e-09	6	CG3556	FBgn0029708	-	-	Contributions welcome.
4.56815e-13	0.193207	0.795	0.595	4.18078e-09	6	ATPsynbeta	FBgn0010217	ATP synthase, beta subunit	-	Contributions welcome.
5.42558e-13	0.182597	0.804	0.589	4.96549e-09	6	blw	FBgn0011211	bellwether	20180913	bellwether (blw) encodes the alpha subunit of the mitochondrial F1F0 ATP synthase complex (complex V), the final enzyme of the oxidative phosphorylation pathway. Complex V catalyzes the synthesis of ATP from ADP and inorganic phosphate using the electrochemical proton gradient across the inner mitochondrial membrane.
6.49693e-13	0.154185	0.829	0.622	5.94599e-09	6	COX5B	FBgn0031830	Cytochrome c oxidase subunit 5B	-	Contributions welcome.
7.52479e-13	0.200093	0.853	0.664	6.88669e-09	6	nmo	FBgn0011817	nemo	20190314	nemo (nmo) encodes an atypical proline-directed serine/threonine kinase with roles in numerous developmental processes, including ommatidial rotation/planar cell polarity, retinal specification and neuronal function, and circadian clock speed. It regulates the activity of several signal transduction pathways, including BMP, Wnt, and Notch, and is implicated in fly models of neurodegenerative dise…
7.62503e-13	0.205307	0.324	0.209	6.97843e-09	6	ATP6AP2	FBgn0037671	ATPase H+ transporting accessory protein 2	-	Contributions welcome.
8.02307e-13	0.186168	0.499	0.341	7.34272e-09	6	Ubr1	FBgn0030809	Ubr1 ubiquitin ligase	-	Contributions welcome.
8.15874e-13	0.172507	0.408	0.269	7.46688e-09	6	CG6700	FBgn0032305	-	-	Contributions welcome.
8.99006e-13	0.17453	0.486	0.33	8.2277e-09	6	Pat1	FBgn0029878	Protein interacting with APP tail-1	20190314	Protein interacting with APP tail-1 (Pat1) encodes a protein required for the product of Khc to transport cargo and to maximize its motility. In oocytes the products of Pat1 and Klc act in a redundant manner.
1.00614e-12	0.139762	0.337	0.214	9.20817e-09	6	CG13917	FBgn0035237	-	-	Contributions welcome.
1.28695e-12	0.211047	0.865	0.678	1.17782e-08	6	sun	FBgn0014391	stunted	-	Contributions welcome.
1.36291e-12	0.206815	0.406	0.271	1.24734e-08	6	Uch	FBgn0010288	Ubiquitin carboxy-terminal hydrolase	-	Contributions welcome.
1.50501e-12	0.189122	0.289	0.18	1.37738e-08	6	CG9919	FBgn0030742	-	-	Contributions welcome.
1.82772e-12	0.211525	0.339	0.221	1.67272e-08	6	Scsalpha1	FBgn0004888	Succinyl-coenzyme A synthetase alpha subunit 1	-	Contributions welcome.
2.39594e-12	0.129557	0.696	0.505	2.19276e-08	6	CG32767	FBgn0052767	-	-	Contributions welcome.
2.41395e-12	0.146762	0.425	0.281	2.20925e-08	6	CkIalpha	FBgn0015024	Casein kinase Ialpha	20190307	Casein kinase Ialpha (CkIalpha) encodes a member of the CK1 family of Ser/Thr kinases with a preference for acidic substrates. It is involved in multiple signaling pathways, including Wingless and Hedgehog, that control cell growth and patterning.
3.83796e-12	0.518943	0.361	0.256	3.5125e-08	6	Abd-B	FBgn0000015	Abdominal B	20190307	Abdominal B (Abd-B) is one of the three hox genes of the bithorax complex. The product of Abd-B specifies the identity of the posterior abdominal segments, the external genitalia and the gonads. It is also involved in regulating the post-mating-response.
4.12976e-12	0.172275	0.37	0.244	3.77956e-08	6	CG7945	FBgn0036505	-	-	Contributions welcome.
4.90077e-12	0.126738	0.294	0.183	4.48519e-08	6	Cirl	FBgn0033313	Calcium-independent receptor for alpha-latrotoxin	-	Contributions welcome.
6.91376e-12	0.206064	0.3	0.193	6.32747e-08	6	Xbp1	FBgn0021872	X box binding protein-1	20190321	X box binding protein-1 (Xbp1) encodes a transcription factor that mediates the unfolded protein response. Xbp1 mRNA undergoes splicing after being cleaved by the product of Ire1, inducing the expression of ER quality control transcripts. Xbp1 mutants fail to develop beyond the 2nd instar larval stage, indicative of a requirement to resolve inherent ER stress during normal development.
2.0501e-11	0.174669	0.855	0.66	1.87625e-07	6	chinmo	FBgn0086758	Chronologically inappropriate morphogenesis	20190307	Chronologically inappropriate morphogenesis (chinmo) encodes a putative BTB-zinc finger transcription factor. It is essential for neuronal temporal patterning. It also plays a role in the regulation of eye development, tumor formation, and the self-renewal and/or sexual identity of male somatic cyst stem cells by acting downstream of JAK-STAT signaling.
2.21916e-11	0.166208	0.968	0.867	2.03097e-07	6	COX8	FBgn0263911	Cytochrome c oxidase subunit 8	-	Contributions welcome.
2.53019e-11	0.157584	0.317	0.206	2.31563e-07	6	ND-18	FBgn0031021	NADH dehydrogenase (ubiquinone) 18 kDa subunit	-	Contributions welcome.
3.14584e-11	0.159794	0.589	0.416	2.87907e-07	6	AMPdeam	FBgn0052626	AMP deaminase	-	Contributions welcome.
4.48841e-11	0.141599	0.295	0.188	4.1078e-07	6	Actbeta	FBgn0024913	Activin-beta	20190321	Activin-beta (Actbeta) encodes a ligand of the TGF beta superfamily. It signals through the type I receptor encoded by babo and the Smad family member encoded by Smox. Actbeta is expressed primarily in the central and peripheral nervous systems and its product regulates aspects of metabolism, insulin signaling, hemocyte development and body size.
4.96479e-11	0.146948	0.555	0.397	4.54378e-07	6	CycG	FBgn0039858	Cyclin G	20190307	Cyclin G (CycG) encodes a protein that belongs to the atypical cyclins. It interacts with diverse proteins such as the product of H, beta-subunits of PP2a, the 9-1-1 complex, cyclin-dependent kinases and Enhancer of Trithorax and Polycomb proteins. The product of CycG contributes to DNA repair, cell cycle regulation, growth and metabolism, epigenetic gene regulation and developmental stability.
5.54922e-11	0.180783	0.828	0.669	5.07865e-07	6	lncRNA:Hsromega
6.29909e-11	0.149143	0.75	0.562	5.76492e-07	6	unc-119	FBgn0025549	unc-119	-	Contributions welcome.
7.39054e-11	0.14812	0.666	0.497	6.76382e-07	6	Sema1a	FBgn0011259	Semaphorin 1a	20190314	Semaphorin 1a (Sema1a) encodes a transmembrane protein belonging to the semaphorin protein family. It is a repulsive axon guidance cue, signaling through direct interactions with the receptor encoded by PlexA, and also functions as a receptor to regulate dendrite targeting and axon guidance. Secreted semaphorins encoded by Sema2a and Sema2b can act as the product of Sema1a ligands.
1.27118e-10	0.135738	0.646	0.473	1.16339e-06	6	AGO1	FBgn0262739	Argonaute-1	20190307	Argonaute-1 (AGO1) encodes an Argonaute/Piwi family protein, which interacts with microRNAs to form miRNA-induced silencing complexes (miRISCs). miRISCs are guided to target and repress mRNAs either by transcript destabilisation, translational inhibition, or both.
1.32927e-10	0.15303	0.712	0.532	1.21655e-06	6	eff	FBgn0011217	effete	20190307	effete (eff) encodes a conserved class I E2 ubiquitin-conjugating enzyme that contributes to the protein ubiquitination and degradation pathway. The roles of the product of eff include female germline stem cell maintenance, eye development, apoptosis regulation and chromatin organization.
1.38931e-10	0.195128	0.293	0.191	1.2715e-06	6	Pp2A-29B	FBgn0260439	Protein phosphatase 2A at 29B	20190228	Protein phosphatase 2A at 29B (Pp2A-29B) encodes the structural A subunit of the trimeric PP2A phosphatase enzyme. It links the catalytic C subunit encoded by mts and a variable regulatory B family subunit, which directs the enzyme to distinct substrates. The roles of Pp2A-29B product include centriole duplication, chromosome segregation, autophagy, axonal transport, growth regulation, and active…
1.64577e-10	0.111695	0.372	0.249	1.5062e-06	6	Eph	FBgn0025936	Eph receptor tyrosine kinase	20190613	Eph receptor tyrosine kinase (Eph) encodes an axon guidance molecule involved in the development of the nervous system. It also contributes to shaping the antero-posterior compartment boundary of the wing disc.
1.76221e-10	0.13276	0.403	0.275	1.61277e-06	6	Socs36E	FBgn0041184	Suppressor of cytokine signaling at 36E	20190321	Suppressor of cytokine signaling at 36E (Socs36E) encodes a negative regulator of the JAK/STAT and EGFR pathways. It is a transcriptional target of the product of Stat92E that mediates lysosomal degradation following pathway stimulation and inhibits basal pathway activity.
2.72863e-10	0.134405	0.876	0.692	2.49724e-06	6	COX7A	FBgn0040529	Cytochrome c oxidase subunit 7A	-	Contributions welcome.
3.35247e-10	0.153297	0.528	0.379	3.06818e-06	6	CG17776	FBgn0040899	-	-	Contributions welcome.
3.43428e-10	0.170143	0.721	0.539	3.14306e-06	6	ND-B12	FBgn0034645	NADH dehydrogenase (ubiquinone) B12 subunit	-	Contributions welcome.
3.65305e-10	0.165399	0.891	0.709	3.34327e-06	6	ND-MLRQ	FBgn0052230	NADH dehydrogenase (ubiquinone) MLRQ subunit	-	Contributions welcome.
5.102e-10	0.147936	0.323	0.216	4.66935e-06	6	sky	FBgn0032901	skywalker	20190314	skywalker (sky) encodes a RabGAP that genetically interacts with and activates GTPase activity of the product of Rab35 through an unconventional mechanism. It restricts the ability of synaptic vesicles to fuse into a synaptic endosomal compartment, thereby limiting synaptic vesicle associated protein sorting at synaptic endosomes. In line with this function, sky also genetically interacts with co…
5.90123e-10	0.103091	0.648	0.47	5.4008e-06	6	E2f1	FBgn0011766	E2F transcription factor 1	-	Contributions welcome.
6.51281e-10	0.122155	0.614	0.437	5.96052e-06	6	ATPsyngamma	FBgn0020235	ATP synthase, gamma subunit	-	Contributions welcome.
6.57352e-10	0.139304	0.382	0.263	6.01609e-06	6	ND-39	FBgn0037001	NADH dehydrogenase (ubiquinone) 39 kDa subunit	20190926	NADH dehydrogenase (ubiquinone) 39 kDa subunit (ND-39) encodes a subunit of mitochondrial respiratory complex I (cI, NADH:ubiquinone oxidoreductase).
7.08473e-10	0.168101	0.4	0.281	6.48394e-06	6	ND-B16.6	FBgn0029868	NADH dehydrogenase (ubiquinone) B16.6 subunit	-	Contributions welcome.
7.58629e-10	0.100826	0.347	0.232	6.94297e-06	6	ND-ASHI	FBgn0029888	NADH dehydrogenase (ubiquinone) ASHI subunit	-	Contributions welcome.
8.20398e-10	0.116752	0.568	0.399	7.50828e-06	6	ND-B14.5B	FBgn0031505	NADH dehydrogenase (ubiquinone) B14.5 B subunit	-	Contributions welcome.
1.07755e-09	0.118952	0.347	0.237	9.86172e-06	6	CG42668	FBgn0261550	-	-	Contributions welcome.
1.66036e-09	0.122972	0.569	0.412	1.51956e-05	6	ND-B15	FBgn0033961	NADH dehydrogenase (ubiquinone) B15 subunit	-	Contributions welcome.
3.90753e-09	0.107082	0.483	0.347	3.57617e-05	6	Mnn1	FBgn0031885	Menin 1	20190314	Menin 1 (Mnn1) encodes a protein that regulates the response of several stresses including hypoxia, hyperosmolarity, heat shock, and oxidative stress. It is important during the mitotic G1 DNA damage checkpoint in a process mediated by the product of CHES-1-like.
4.35272e-09	0.124341	0.892	0.717	3.98361e-05	6	roh	FBgn0250838	reduction of Rh1	-	Contributions welcome.
6.12512e-09	0.112089	0.35	0.241	5.60571e-05	6	hzg	FBgn0036556	herzog	-	Contributions welcome.
8.16183e-09	0.11332	0.33	0.229	7.46971e-05	6	dsd	FBgn0039528	distracted	-	Contributions welcome.
8.96608e-09	0.119881	0.415	0.295	8.20576e-05	6	CG5676	FBgn0032200	-	-	Contributions welcome.
1.01263e-08	0.102114	0.44	0.313	9.26756e-05	6	CG17059	FBgn0040754	-	-	Contributions welcome.
4.08708e-08	0.108667	0.847	0.667	0.000374049	6	COX6B	FBgn0031066	Cytochrome c oxidase subunit 6B	-	Contributions welcome.
5.04954e-08	0.110063	0.464	0.336	0.000462134	6	mRpL34	FBgn0083983	mitochondrial ribosomal protein L34	-	Contributions welcome.
7.58836e-08	0.154984	0.494	0.372	0.000694487	6	nkd	FBgn0002945	naked cuticle	-	Contributions welcome.
3.4906e-06	0.101269	0.629	0.479	0.0319459	6	CG9034	FBgn0040931	-	-	Contributions welcome.

## Sheet: Gaba N
p_val	avg_log2FC	pct.1	pct.2	p_val_adj	cluster	gene	FBgn_ID	GeneName	datestamp	gene_snapshot_text
0	2.29373	0.97	0.507	0	7	CG14989	FBgn0035495	-	-	Contributions welcome.
0	2.08191	0.626	0.104	0	7	Gad1	FBgn0004516	Glutamic acid decarboxylase 1	20190307	Glutamic acid decarboxylase 1 (Gad1) encodes an essential, nervous system-specific glutamic acid decarboxylase, which is the synthetic enzyme for the major inhibitory neurotransmitter gamma-Aminobutyric acid (GABA). It is required for a multitude of physiological functions and adult behaviors dependent on GABA, including sleep, memory, circadian rhythms and egg hatching.
3.61307e-188	1.46247	0.599	0.186	3.30668e-184	7	CG10804	FBgn0029663	-	-	Contributions welcome.
8.04912e-187	1.03155	0.994	0.83	7.36656e-183	7	Sap47	FBgn0013334	Synapse-associated protein 47kD	20190314	Synapse-associated protein 47kD (Sap47) encodes a conserved protein associated with synaptic vesicles. It is required for intact synaptic and behavioural plasticity.
5.74237e-182	1.20764	0.936	0.517	5.25542e-178	7	sif	FBgn0085447	still life	20190314	still life (sif) encodes a guanine nucleotide exchange factor for Rho family GTPases. It is specifically localized to presynaptic terminals in both the central nervous system and neuromuscular junctions (NMJs), and regulates synaptic growth at NMJs.
8.3667e-173	0.949088	0.995	0.838	7.65721e-169	7	nrv3	FBgn0032946	nervana 3	20190314	nervana 3 (nrv3) encodes one of three beta subunits of the sodium-potassium pump (ATPalpha). nrv3 is expressed in the nervous system, including subsets of the CNS and Johnston's organ neurons, and is required for hearing.
7.81618e-169	1.02892	0.996	0.781	7.15337e-165	7	Hex-A	FBgn0001186	Hexokinase A	20190912	Hexokinase A (Hex-A) encodes a hexokinase involved in glucose homeostasis.
2.21359e-158	1.21338	0.901	0.485	2.02588e-154	7	Pdp1	FBgn0016694	PAR-domain protein 1	20190314	PAR-domain protein 1 (Pdp1) encodes a member of the PAR domain bZip family of sequence-specific transcription factors. it regulates gene expression in muscles and in circadian clock neurons.
9.69349e-145	1.06717	0.944	0.598	8.87148e-141	7	Alk	FBgn0040505	Anaplastic lymphoma kinase	20190307	Anaplastic lymphoma kinase (Alk) encodes a protein that employs Ras/ERK and PI3K signalling pathways to function in multiple contexts including embryonic visceral muscle development, growth and organ size regulation, retinal axon targeting, modulation of neuromuscular transmission as well as sleep regulation and olfactory learning. Its ligand is the secreted protein encoded by jeb.
4.65235e-139	1.14927	0.832	0.445	4.25783e-135	7	Syt1	FBgn0004242	Synaptotagmin 1	20190314	Synaptotagmin 1 (Syt1) encodes a synaptic vesicle calcium binding protein that functions as the fast calcium sensor for neurotransmitter release at synapses.
7.01324e-138	1.04915	0.906	0.589	6.41851e-134	7	shi	FBgn0003392	shibire	-	Contributions welcome.
6.18789e-137	1.07337	0.982	0.741	5.66316e-133	7	Rbp6	FBgn0260943	RNA-binding protein 6	20190314	RNA-binding protein 6 (Rbp6) encodes a paralog of the RNA-binding protein encoded by msi. In contrast to msi, Rbp6 mutants are viable and fertile, with only a slight delay in eclosion. The product of Rbp6 may have roles in response to fungal infection and aggressive behavior.
8.59936e-137	1.15206	0.902	0.594	7.87014e-133	7	cpx	FBgn0041605	complexin	20190307	complexin (cpx) encodes a presynaptic cytosolic protein that regulates SNARE complex assembly and fuction. It has both positive and negative roles in synaptic transmission, serving as the synaptic vesicle fusion clamp and as an activator of evoked release.
2.56576e-135	0.863311	0.996	0.816	2.34818e-131	7	Ldh	FBgn0001258	Lactate dehydrogenase	20190919	Lactate dehydrogenase (Ldh) encodes a protein involved in myoblast fusion and somatic muscle development.
4.49608e-130	0.833676	0.995	0.775	4.11481e-126	7	Ald1	FBgn0000064	Aldolase 1	-	Contributions welcome.
2.54288e-129	1.19137	0.705	0.322	2.32724e-125	7	kcc	FBgn0261794	kazachoc	20190912	kazachoc (kcc) encodes a potassium:chloride symporter that contributes to seizure susceptibility.
8.2711e-122	0.862076	0.96	0.728	7.56971e-118	7	Galphao	FBgn0001122	G protein alpha o subunit	20190307	G protein alpha o subunit (Galphao) encodes the most abundant G protein in the nervous tissue and is involved in signaling by a variety of GPCRs. It contributes to heart development, axonogenesis, neuro-muscular junction formation, asymmetric cell division, planar cell polarity, blood-brain barrier establishment, Wnt signaling, and gustatory and olfactory sensory perception.
4.87154e-114	0.972202	0.838	0.46	4.45843e-110	7	Snap25	FBgn0011288	Synaptosomal-associated protein 25kDa	20190314	Synaptosomal-associated protein 25kDa (Snap25) encodes a synaptic target SNARE protein and a component of SNARE protein complexes known to function in neurotransmitter release. It functions in synaptic transmission in larvae and is essential in adults.
1.58755e-113	0.956389	0.877	0.504	1.45293e-109	7	Cngl	FBgn0263257	Cyclic nucleotide-gated ion channel-like	-	Contributions welcome.
6.48514e-113	0.81038	0.992	0.772	5.9352e-109	7	futsch	FBgn0259108	futsch	20190228	futsch (futsch) encodes a microtubule binding protein involved in the formation of synaptic buttons at the neuromuscular junctions. Its expression levels are regulated by the product of TBPH to prevent synaptic defects.
1.22863e-112	0.88376	0.941	0.605	1.12444e-108	7	ps	FBgn0261552	pasilla	20190314	pasilla (ps) encodes a nuclear RNA binding protein implicated in splicing. It is expressed at high levels in the embryonic salivary gland and other tissues. Loss of function results in a significant reduction in secretory volume and secretory vesicles in the salivary gland and irregular gland morphology.
2.07065e-112	1.29526	0.666	0.308	1.89506e-108	7	mt:ND5	FBgn0013684	mitochondrial NADH-ubiquinone oxidoreductase chain 5	-	Contributions welcome.
6.2198e-111	1.0904	0.687	0.33	5.69236e-107	7	Hasp	FBgn0032797	Hig-anchoring scaffold protein	-	Contributions welcome.
6.14552e-107	0.801615	0.938	0.588	5.62438e-103	7	Rdl	FBgn0004244	Resistant to dieldrin	20190314	Resistant to dieldrin (Rdl) encodes a widely-expressed ligand-gated chloride channel which mediates the fast inhibitory effects of GABA. It has been shown to have roles in the circuits underlying visual processing, odor coding, learning and memory, sleep and courtship behavior.
5.56718e-104	1.45967	0.641	0.319	5.09508e-100	7	beat-IIa	FBgn0038498	beaten path IIa	-	Contributions welcome.
4.16201e-101	0.863788	0.895	0.565	3.80907e-97	7	nSyb	FBgn0013342	neuronal Synaptobrevin	20190711	neuronal Synaptobrevin (nSyb) encodes a SNAP receptor involved in vesicle fusion.
1.43711e-100	0.711086	0.979	0.778	1.31524e-96	7	Atpalpha	FBgn0002921	Na pump alpha subunit	20190307	Na pump alpha subunit (Atpalpha) encodes an integral membrane cation antiporter protein that utilizes ATP to shuttle Na[+] and K[+] across the plasma membrane to maintain ion homeostasis.
1.98913e-98	1.24483	0.653	0.33	1.82045e-94	7	wry	FBgn0051665	weary	20190912	weary (wry) encodes a ligand for the receptor encoded by N. It is involved in the Notch signaling pathway and normal heart function.
6.47746e-96	0.776367	0.927	0.595	5.92817e-92	7	Pglym78	FBgn0014869	Phosphoglyceromutase 78	20190912	Phosphoglyceromutase 78 (Pglym78) encodes an enzyme involved in myoblast fusion and somatic muscle development.
1.94666e-95	0.755414	0.892	0.549	1.78158e-91	7	para	FBgn0285944	paralytic	20190314	paralytic (para) is an essential gene required for locomotor activity. It encodes an alpha-subunit of voltage-gated sodium channels. It is required for generation of sodium-dependent action potentials.
4.06203e-95	1.1038	0.379	0.125	3.71757e-91	7	CG32017	FBgn0052017	-	-	Contributions welcome.
5.41781e-95	0.930206	0.813	0.53	4.95838e-91	7	CG42613	FBgn0261262	-	-	Contributions welcome.
2.97554e-94	0.956022	0.675	0.332	2.72322e-90	7	Pal2	FBgn0262728	Peptidyl-alpha-hydroxyglycine-alpha-amidating lyase 2	20190926	Peptidyl-alpha-hydroxyglycine-alpha-amidating lyase 2 (Pal2) encodes one of two related lyases (the other is encoded by Pal1) involved in alpha-amidation of neuropeptides, thereby promoting neuropeptide potency and stability.
4.10597e-91	0.723906	0.974	0.823	3.75779e-87	7	mt:ATPase6	FBgn0013672	mitochondrial ATPase subunit 6	20190314	mitochondrial ATPase subunit 6 (mt:ATPase6) encodes a mitochondrial inner transmembrane protein that is key for oxidative phosphorylation. It couples hydrogen ion transport to ATP synthesis functioning as part of the ATP synthase.
2.55237e-90	0.855083	0.846	0.489	2.33593e-86	7	Frq1	FBgn0030897	Frequenin 1	-	Contributions welcome.
9.99095e-90	0.698458	0.967	0.8	9.14371e-86	7	ox	FBgn0011227	oxen	-	Contributions welcome.
3.41772e-89	1.07363	0.551	0.247	3.1279e-85	7	mtd	FBgn0013576	mustard	20190314	mustard (mtd) encodes an ecdysone-regulated late puff protein. A isoform including only the C-terminal with a TLDc domain enters the nucleus. This isoform increases intestinal stem cell division and suppresses expression of the antimicrobial peptide encoded by DptA at the transcriptional level, independent of IMD pathway signaling.
5.12085e-89	0.779073	0.856	0.515	4.68661e-85	7	Ih	FBgn0263397	I[[h]] channel	20190926	I[[h]] channel (Ih) encodes a low-threshold, voltage-gated ion channel. It may influence excitatory postsynaptic potential kinetics and integration.
8.83196e-89	1.01035	0.466	0.183	8.08301e-85	7	gprs	FBgn0024232	gprs	-	Contributions welcome.
9.39071e-89	0.884222	0.855	0.56	8.59438e-85	7	CASK	FBgn0013759	CASK	20190307	CASK (CASK) encodes a member of the MAGUK family of scaffolding proteins. In epithelial tissues, the product of CASK functions as an adhesion molecule involved in cell proliferation, cytoskeletal remodeling and cell migration. In neurons, the product of CASK serves as a scaffold for a number of signaling and transmembrane molecules and is involved in synaptic development and plasticity.
6.99166e-87	0.689001	0.955	0.722	6.39877e-83	7	Syx1A	FBgn0013343	Syntaxin 1A	-	Contributions welcome.
9.6551e-87	0.808019	0.874	0.611	8.83635e-83	7	CG6329	FBgn0033872	-	-	Contributions welcome.
1.76396e-85	0.964797	0.674	0.353	1.61437e-81	7	dpr14	FBgn0029974	defective proboscis extension response 14	-	Contributions welcome.
1.15577e-82	0.848501	0.182	0.038	1.05776e-78	7	CG32225	FBgn0052225	-	-	Contributions welcome.
9.23522e-80	1.04719	0.399	0.153	8.45207e-76	7	CG9674	FBgn0036663	-	-	Contributions welcome.
2.71421e-78	0.895541	0.745	0.423	2.48404e-74	7	Dscam2	FBgn0265296	Down syndrome cell adhesion molecule 2	20190307	Down syndrome cell adhesion molecule 2 (Dscam2) encodes a transmembrane protein. Its alternative splicing produces two biochemically distinct homophilic binding proteins expressed in different cells. It can mediate both repulsion and adhesion between neurons and contributes to boundary formation, neurite targeting and synapse formation in the brain.
8.38812e-78	0.670047	0.92	0.612	7.6768e-74	7	Tpi	FBgn0086355	Triose phosphate isomerase	20190314	Triose phosphate isomerase (Tpi) encodes a soluble metabolic protein dimer that functions in glycolysis catalyzing the isomerization between dihydroxyacetone phosphate and glyceraldehyde 3-phosphate, which is essential for efficient ATP production.
1.97509e-77	1.01656	0.484	0.21	1.80761e-73	7	Rgk1	FBgn0264753	Rad, Gem/Kir family member 1	20190801	Rad, Gem/Kir family member 1 (Rgk1) encodes a small GTPase involved in anesthesia-resistant and medium-term memory.
3.70369e-77	0.977013	0.76	0.474	3.38962e-73	7	mt:ND4	FBgn0262952	mitochondrial NADH-ubiquinone oxidoreductase chain 4	-	Contributions welcome.
5.23683e-77	0.591073	0.981	0.795	4.79275e-73	7	Eno	FBgn0000579	Enolase	20190912	Enolase (Eno) encodes a phosphopyruvate hydratase involved in glucose homeostasis.
8.53627e-76	0.72426	0.874	0.578	7.81239e-72	7	Dhit	FBgn0028743	Double hit	20190307	Double hit (Dhit) encodes a protein that negatively regulates Galpha signaling and is involved in several GPCR-mediated signaling and developmental programs, such as asymmetric cell division in the sensory organ lineage.
1.21047e-75	0.922783	0.696	0.403	1.10782e-71	7	Vha55	FBgn0005671	Vacuolar H[+]-ATPase 55kD subunit	-	Contributions welcome.
1.74658e-71	0.672682	0.945	0.687	1.59847e-67	7	nAChRalpha6	FBgn0032151	nicotinic Acetylcholine Receptor alpha6	20190314	nicotinic Acetylcholine Receptor alpha6 (nAChRalpha6) encodes a postsynaptic receptor involved in cation transport, synaptic transmission, muscle homeostasis and sensitivity to insecticides.
9.74185e-71	0.511763	0.992	0.807	8.91574e-67	7	myr-GFP-p10
1.90356e-69	1.0542	0.413	0.172	1.74214e-65	7	beat-Ic	FBgn0028644	beaten path Ic	20190912	beaten path Ic (beat-Ic) encodes a protein involved in axon guidance.
5.86486e-69	0.528653	0.977	0.866	5.36752e-65	7	CG7630	FBgn0040793	-	-	Contributions welcome.
4.15423e-67	0.567263	0.967	0.805	3.80195e-63	7	sesB	FBgn0003360	stress-sensitive B	-	Contributions welcome.
7.09972e-65	0.709725	0.837	0.586	6.49767e-61	7	Drep2	FBgn0028408	DNA fragmentation factor-related protein 2	20190912	DNA fragmentation factor-related protein 2 (Drep2) encodes a protein involved in neuron death regulation.
1.60498e-62	0.602208	0.953	0.817	1.46888e-58	7	mt:Cyt-b	FBgn0013678	mitochondrial Cytochrome b	-	Contributions welcome.
3.15095e-61	0.874158	0.655	0.378	2.88375e-57	7	dpr13	FBgn0034286	defective proboscis extension response 13	-	Contributions welcome.
1.71623e-60	0.754056	0.736	0.448	1.57069e-56	7	Mkp3	FBgn0036844	Mitogen-activated protein kinase phosphatase 3	20190314	Mitogen-activated protein kinase phosphatase 3 (Mkp3) encodes a member of the mitogen-activated protein kinase phosphatases that inactivate MAPKs. It dephosphorylates the phosphorylated active forms of the products of p38a and rl.
3.48563e-60	0.466326	0.987	0.792	3.19005e-56	7	Gapdh2	FBgn0001092	Glyceraldehyde 3 phosphate dehydrogenase 2	20190919	Glyceraldehyde 3 phosphate dehydrogenase 2 (Gapdh2) encodes a glyceraldehyde-3-phosphate dehydrogenase involved in glucose homeostasis.
1.22424e-59	0.87112	0.575	0.32	1.12042e-55	7	slgA	FBgn0003423	sluggish A	-	Contributions welcome.
1.23368e-59	0.710926	0.158	0.038	1.12907e-55	7	VGAT	FBgn0033911	Vesicular GABA Transporter	20190321	Vesicular GABA Transporter (VGAT) encodes an essential transporter that is responsible for packaging the neurotransmitter GABA into synaptic vesicles.
1.95222e-59	0.930135	0.476	0.229	1.78667e-55	7	5-HT1A	FBgn0004168	5-hydroxytryptamine (serotonin) receptor 1A	20190926	5-hydroxytryptamine (serotonin) receptor 1A (5-HT1A) encodes a 5-hydroxytryptamine (serotonin) GPCR that belongs to the Class A GPCR family. They bind and transmit the signal from the neurotransmitter 5-HT (serotonin). The family can be subdivided into several subclasses based on pharmacology, signal transduction and structure. There are 5 genes encoding serotonin receptors in the Drosophila mela…
2.65968e-59	0.482988	0.953	0.726	2.43414e-55	7	Gapdh1	FBgn0001091	Glyceraldehyde 3 phosphate dehydrogenase 1	20190919	Glyceraldehyde 3 phosphate dehydrogenase 1 (Gapdh1) encodes a glyceraldehyde-3-phosphate dehydrogenase involved in glycolysis, myoblast fusion and the development of somatic muscle.
1.29095e-58	0.769454	0.62	0.354	1.18147e-54	7	Pfk	FBgn0003071	Phosphofructokinase	-	Contributions welcome.
1.33974e-57	1.03137	0.633	0.39	1.22613e-53	7	dpr9	FBgn0038282	defective proboscis extension response 9	-	Contributions welcome.
7.45229e-57	0.823027	0.479	0.238	6.82033e-53	7	bol	FBgn0011206	boule	20190307	boule (bol) encodes a translational regulator required in spermatogenesis for entry into meiosis and spermatid differentiation. It has an additional role in mushroom body gamma neurons as a negative regulator of axon pruning.
1.36361e-56	0.543237	0.944	0.794	1.24798e-52	7	UQCR-6.4	FBgn0034245	Ubiquinol-cytochrome c reductase 6.4 kDa subunit	-	Contributions welcome.
2.53421e-56	0.82183	0.475	0.232	2.31931e-52	7	dpr10	FBgn0052057	defective proboscis extension response 10	-	Contributions welcome.
2.5911e-56	0.708954	0.845	0.624	2.37137e-52	7	IA-2	FBgn0031294	IA-2 protein tyrosine phosphatase	20190801	IA-2 protein tyrosine phosphatase (IA-2) encodes a protein involved in gut development and insulin-like peptide secretion.
6.7245e-55	0.991405	0.515	0.276	6.15427e-51	7	mt:ND1	FBgn0013679	mitochondrial NADH-ubiquinone oxidoreductase chain 1	-	Contributions welcome.
1.41324e-54	0.804116	0.481	0.244	1.2934e-50	7	nAChRbeta1	FBgn0000038	nicotinic Acetylcholine Receptor beta1	20180906	nicotinic Acetylcholine Receptor beta1 (nAChRbeta1) encodes a subunit of the nicotinic acetylcholine receptor, a pentameric neurotransmitter-gated ion channel.
1.46984e-54	0.78957	0.638	0.381	1.3452e-50	7	CG32264	FBgn0052264	-	-	Contributions welcome.
3.16119e-54	0.769136	0.474	0.232	2.89312e-50	7	DopEcR	FBgn0035538	Dopamine/Ecdysteroid receptor	20190307	Dopamine/Ecdysteroid receptor (DopEcR) encodes a GPCR that shows ligand-biased activation. It can be activated by dopamine to increase cyclic AMP levels and by the insect steroid ecdysone to activate the MAPKinase pathway. It is widely expressed in the nervous system and can modulate a wide variety of complex behaviors including male courtship, locomotion, the response to stressful social interac…
5.79018e-54	0.828755	0.479	0.242	5.29917e-50	7	Lcch3	FBgn0010240	Ligand-gated chloride channel homolog 3	-	Contributions welcome.
1.03508e-53	0.774815	0.249	0.086	9.47304e-50	7	CG8745	FBgn0036381	-	-	Contributions welcome.
4.0992e-53	0.643645	0.727	0.445	3.75158e-49	7	Sh	FBgn0003380	Shaker	20190314	Shaker (Sh) encodes the structural alpha subunit of a voltage-gated potassium channel. It plays a key role in maintaining electrical excitability in neurons and muscle cells, as well as regulating neurotransmitter release at the synapse.
1.45608e-52	0.635989	0.777	0.501	1.3326e-48	7	dysc	FBgn0264006	dyschronic	20190307	dyschronic (dysc) encodes a protein that regulates the localization of the calcium-activated potassium channel encoded by slo. The product of dysc impacts circadian locomotor patterns, synaptic morphology, active zone structure, and both spontaneous and evoked neurotransmitter release.
2.59033e-52	0.920505	0.232	0.078	2.37067e-48	7	CG12594	FBgn0037941	-	-	Contributions welcome.
8.59414e-52	0.807763	0.323	0.134	7.86536e-48	7	CG43778	FBgn0264308	-	-	Contributions welcome.
9.96825e-52	0.708768	0.639	0.379	9.12294e-48	7	qvr	FBgn0260499	quiver	20190314	quiver (qvr) encodes a Ly-6 protein. Ly-6 proteins are GPI-linked or secreted proteins that modulate the trafficking and/or activity of membrane protein targets, including the potassium channel encoded by Sh and nicotinic acetylcholine receptors.
1.78299e-51	0.806174	0.321	0.131	1.63179e-47	7	Corin	FBgn0033192	Corin	-	Contributions welcome.
1.90661e-50	0.771057	0.57	0.324	1.74493e-46	7	EndoA	FBgn0038659	Endophilin A	20190307	Endophilin A (EndoA) encodes an essential protein for synaptic vesicle endocytosis. It recruits or stabilizes the product of Synj (required for vesicle uncoating) to endocytic membranes.
1.95682e-50	0.770102	0.511	0.264	1.79088e-46	7	GluRIA	FBgn0004619	Glutamate receptor IA	-	Contributions welcome.
4.09343e-50	0.769876	0.481	0.251	3.7463e-46	7	Nrx-1	FBgn0038975	Neurexin 1	20190314	Neurexin 1 (Nrx-1) encodes a transmembrane synaptic adhesive molecule that regulates the synaptic architecture and function in the brain and neuromuscular junction. It contributes to synaptic growth, transmission, synaptic formation and also regulation of learning and memory, locomotion and visual function.
4.69083e-50	0.850308	0.429	0.211	4.29305e-46	7	CG4587
7.33902e-50	0.833398	0.408	0.192	6.71667e-46	7	CG30116	FBgn0028496	-	-	Contributions welcome.
1.96497e-49	0.807382	0.494	0.272	1.79834e-45	7	Mid1	FBgn0053988	Mid1	-	Contributions welcome.
2.65164e-48	0.664152	0.564	0.31	2.42678e-44	7	Tsp66E	FBgn0035936	Tetraspanin 66E	20190314	Tetraspanin 66E (Tsp66E) encodes a tetraspanin, which spans the membrane four times. When the products of both Tsp66E and Tsp74F are removed, this results in defects in actin polarization, endocytosis, and distribution of the integrin subunit encoded by if during oogenesis.
4.42339e-47	0.734214	0.398	0.191	4.04828e-43	7	Tsp96F	FBgn0027865	Tetraspanin 96F	-	Contributions welcome.
4.74911e-47	0.790681	0.424	0.214	4.34639e-43	7	Vha68-1	FBgn0265262	Vacuolar H[+] ATPase 68kD subunit 1	-	Contributions welcome.
1.68178e-46	0.704418	0.516	0.278	1.53917e-42	7	Frq2	FBgn0083228	Frequenin 2	20190307	Frequenin 2 (Frq2) encodes s protein that binds calcium and interacts with the guanyl exchange factor encoded by ric8a to regulate the number of synapses and the probability of neurotransmitter release per synapse.
2.32143e-46	0.688454	0.623	0.376	2.12457e-42	7	RSG7	FBgn0024941	Regulator of G-protein signaling 7	-	Contributions welcome.
3.7107e-46	0.703237	0.58	0.335	3.39603e-42	7	GluRIB	FBgn0264000	Glutamate receptor IB	-	Contributions welcome.
1.29661e-45	0.434203	0.961	0.792	1.18666e-41	7	Liprin-gamma	FBgn0034720	Liprin-gamma	20190314	Liprin-gamma (Liprin-gamma) encodes an adaptor protein that counteracts the functions of the product of Liprin-alpha in photoreceptor axon targeting and the product of Liprin-beta in neuromuscular junction development, potentially through competition for binding partners.
2.01322e-45	0.952779	0.245	0.092	1.8425e-41	7	CCAP-R	FBgn0039396	Crustacean cardioactive peptide receptor	-	Contributions welcome.
3.80455e-44	0.601865	0.73	0.486	3.48192e-40	7	Appl	FBgn0000108	beta amyloid protein precursor-like	-	Contributions welcome.
4.03225e-44	0.642037	0.674	0.436	3.69031e-40	7	lncRNA:CR31451
9.03579e-44	0.711461	0.154	0.045	8.26956e-40	7	sca	FBgn0003326	scabrous	20190314	scabrous (sca) encodes a secreted glycoprotein with partial homology to fibrinogen and its relatives. It is a transcriptional target of proneural bHLH proteins and a useful marker for proneural regions and cells. It contributes to neural patterning and interacts with the Notch pathway.
1.1345e-43	0.553901	0.858	0.664	1.0383e-39	7	Ggamma30A	FBgn0267252	G protein subunit gamma at 30A	20190307	G protein subunit gamma at 30A (Ggamma30A) encodes the gamma subunit of a heterotrimeric G protein complex. It functions in rhodopsin-mediated signaling in photoreceptor cells. Post-translational farnesylation of the product of Ggamma30A facilitates membrane attachment of the visual Gbeta/gamma complex.
2.42453e-43	0.601782	0.709	0.456	2.21893e-39	7	CG12991	FBgn0030847	-	-	Contributions welcome.
5.11038e-43	0.937777	0.408	0.209	4.67702e-39	7	dpr17	FBgn0051361	defective proboscis extension response 17	-	Contributions welcome.
7.44075e-43	0.6699	0.435	0.225	6.80978e-39	7	Syn	FBgn0004575	Synapsin	20190314	Synapsin (Syn) encodes a phosphoprotein associated with synaptic vesicles. It interacts with the endocytic scaffolding protein encoded by Dap160. Phosphorylation of synapsin at serine 6 is required for associative short-term learning/memory and short-term olfactory habituation. It is important for outgrowth of synaptic boutons at the larval neuromuscular junction.
1.32985e-42	0.675863	0.392	0.191	1.21708e-38	7	Dop2R	FBgn0053517	Dopamine 2-like receptor	20190307	Dopamine 2-like receptor (Dop2R) encodes a G protein-coupled receptor that is activated by dopamine. Postulated Dop2R-mediated functions include regulation of: aggression, cardiac function, feeding, levels of juvenile hormone and 20-hydroxyecdysone, lifespan, locomotor activity, nocturnal activity, olfactory associative learning, response to stress, sleep and sucrose acceptance.
1.2546e-41	0.641437	0.71	0.485	1.14821e-37	7	dnc	FBgn0000479	dunce	20190321	dunce (dnc) encodes a cAMP-specific phosphodiesterase, responsible for cAMP degradation. dnc product plays a pivotal role in neurological and behavioral plasticity including synaptic development and function, learning and courtship. The product of dnc is also known to affect regulation of several developmental processes such as oogenesis.
2.07991e-41	0.675387	0.517	0.294	1.90354e-37	7	eIF4EHP	FBgn0053100	eukaryotic translation initiation factor 4E homologous protein	20190307	eukaryotic translation initiation factor 4E homologous protein (eIF4EHP) encodes a protein that binds the 7-methyl-guanosine cap structure of mRNA and functions as a negative regulator of translation. The product of eIF4EHP contributes to embryonic patterning by negatively regulating translation of the products of cad and hb, and is also implicated in regulating ecdysone biosynthesis.
3.7483e-41	0.640127	0.517	0.292	3.43044e-37	7	CG11000	FBgn0263353	-	-	Contributions welcome.
4.72125e-41	0.551938	0.75	0.496	4.32089e-37	7	CG43222
5.3274e-41	0.610716	0.626	0.383	4.87564e-37	7	CaMKII	FBgn0264607	Calcium/calmodulin-dependent protein kinase II	20190307	Calcium/calmodulin-dependent protein kinase II (CaMKII) encodes an abundant Ca[2+]-calmodulin-regulated serine/threonine protein kinase. In neurons it has a wide range of substrates in multiple subcellular compartments, regulating synaptic plasticity, excitability and cytoskeletal interactions.
1.08233e-40	0.53988	0.528	0.291	9.90545e-37	7	Pkc53E	FBgn0003091	Protein C kinase 53E	-	Contributions welcome.
1.12754e-40	0.460643	0.931	0.796	1.03192e-36	7	Neb-cGP	FBgn0083167	Neb-cGP	-	Contributions welcome.
3.48004e-40	0.550436	0.761	0.513	3.18493e-36	7	PyK	FBgn0267385	Pyruvate kinase	20190926	Pyruvate kinase (PyK) encodes an enzyme involved in muscle development, glycolysis and glucose homeostasis.
3.7696e-40	0.70091	0.697	0.479	3.44994e-36	7	mspo	FBgn0020269	M-spondin	-	Contributions welcome.
1.4332e-39	0.669388	0.597	0.372	1.31166e-35	7	flw	FBgn0000711	flapwing	-	Contributions welcome.
6.55082e-39	0.656603	0.451	0.246	5.99531e-35	7	NaCP60E	FBgn0085434	Na channel protein 60E	20190228	Na channel protein 60E (NaCP60E) encodes a voltage-gated calcium-selective cation channel that likely modulates the stability of neural circuits, particularly under environmental stresses.
1.02457e-38	0.544343	0.716	0.468	9.37687e-35	7	Pgk	FBgn0250906	Phosphoglycerate kinase	20190926	Phosphoglycerate kinase (Pgk) encodes an enzyme involved in myoblast fusion.
4.0133e-38	0.815974	0.528	0.317	3.67297e-34	7	CG44422	FBgn0265595	-	-	Contributions welcome.
1.89353e-37	0.445864	0.931	0.797	1.73296e-33	7	UQCR-Q	FBgn0036728	Ubiquinol-cytochrome c reductase ubiquinone-binding protein	-	Contributions welcome.
2.42077e-37	0.512676	0.774	0.547	2.21549e-33	7	Vha13	FBgn0283536	Vacuolar H[+] ATPase 13kD subunit	-	Contributions welcome.
2.56651e-37	1.03691	0.371	0.193	2.34887e-33	7	kek3	FBgn0028370	kekkon 3	-	Contributions welcome.
5.45377e-37	0.452415	0.795	0.576	4.99129e-33	7	Ank2	FBgn0261788	Ankyrin 2	20190307	Ankyrin 2 (Ank2) encodes a cytoskeletal binding protein required for proper function of the product of beta-Spec via direct interaction. It contributes to the regulation of short-term memory, sound perception, microtubule cytoskeleton and neuromuscular junction development and synapsis.
6.84851e-37	0.531027	0.655	0.419	6.26775e-33	7	CG7781	FBgn0032021	-	-	Contributions welcome.
6.97559e-37	0.664648	0.267	0.116	6.38406e-33	7	na	FBgn0002917	narrow abdomen	20190926	narrow abdomen (na) encodes an ion channel involved in circadian locomotor rhythms and touch perception.
1.45062e-36	0.445513	0.878	0.675	1.32761e-32	7	Bsg	FBgn0261822	Basigin	20190307	Basigin (Bsg) encodes an IgG family glycoprotein that promotes cytoskeletal rearrangements and lamellipodia formation in cultured insect cells. It contributes to photoreceptor cell morphogenesis, sarcomere organization and spermatid development.
2.37359e-36	0.628531	0.28	0.124	2.17231e-32	7	Ssadh	FBgn0039349	Succinic semialdehyde dehydrogenase	-	Contributions welcome.
3.37732e-36	0.592858	0.592	0.377	3.09093e-32	7	SK	FBgn0029761	small conductance calcium-activated potassium channel	-	Contributions welcome.
1.94894e-35	0.746784	0.266	0.119	1.78367e-31	7	CG31808	FBgn0062978	-	-	Contributions welcome.
2.34562e-35	0.700033	0.395	0.215	2.14671e-31	7	nAChRalpha1	FBgn0000036	nicotinic Acetylcholine Receptor alpha1	20180906	nicotinic Acetylcholine Receptor alpha1 (nAChRalpha1) encodes a subunit of the nicotinic acetylcholine receptor, a pentameric neurotransmitter-gated ion channel.
3.16237e-35	0.656113	0.664	0.466	2.8942e-31	7	Eip75B	FBgn0000568	Ecdysone-induced protein 75B	20180913	Ecdysone-induced protein 75B (Eip75B) encodes a nuclear receptor that interacts with the receptor encoded by Hr3. The product of Eip75B regulates feeding behavior, fat deposition, and developmental timing in response to nitric oxide (NO) signaling. It also acts downstream from NO in the nervous system, where it controls neuronal remodeling.
3.48902e-35	0.694773	0.379	0.202	3.19315e-31	7	Nckx30C	FBgn0028704	Nckx30C	-	Contributions welcome.
4.00505e-35	0.579429	0.558	0.344	3.66542e-31	7	CG42450	FBgn0259927	-	-	Contributions welcome.
9.49273e-35	0.367837	0.972	0.83	8.68775e-31	7	fne	FBgn0086675	found in neurons	20190307	found in neurons (fne) encodes an RNA binding protein that works as a post-transcriptional regulator. It is present in the cytoplasm of all neurons. Lack of fne produces fusion of the mushroom body beta-lobes and altered male courtship behaviour.
1.13075e-34	0.453993	0.847	0.648	1.03486e-30	7	sm	FBgn0003435	smooth	20190314	smooth (sm) encodes an RNA binding, heterogeneous nuclear ribonucleoprotein involved in axon guidance, mRNA processing, chemosensation, determination of lifespan and feeding behavior.
1.2735e-34	0.271313	0.994	0.863	1.16551e-30	7	Imp	FBgn0285926	IGF-II mRNA-binding protein	20190307	IGF-II mRNA-binding protein (Imp) encodes a protein that regulates the stability, translation and/or transport of its associated mRNAs, a large number of them encoding F-actin regulators. It is an essential protein required for neural and germline stem cell maturation, neuronal remodeling, as well as the expression modulation of asymmetrically localized maternal mRNAs.
1.74076e-34	0.463842	0.87	0.718	1.59314e-30	7	roh	FBgn0250838	reduction of Rh1	-	Contributions welcome.
2.99337e-34	0.711287	0.388	0.207	2.73953e-30	7	CG11319	FBgn0031835	-	-	Contributions welcome.
3.77434e-34	0.732418	0.169	0.061	3.45428e-30	7	AstA-R1	FBgn0266429	Allatostatin A receptor 1	20190801	Allatostatin A receptor 1 (AstA-R1) encodes a G-protein coupled receptor for the neuropeptide encoded by AstA.
[truncated: 238 more rows]

## Sheet: Immat N3
p_val	avg_log2FC	pct.1	pct.2	p_val_adj	cluster	gene	FBgn_ID	GeneName	datestamp	gene_snapshot_text
[truncated: 146 more rows]

## Sheet: Motor N
p_val	avg_log2FC	pct.1	pct.2	p_val_adj	cluster	gene	FBgn_ID	GeneName	datestamp	gene_snapshot_text
[truncated: 1,039 more rows]

[truncated: 38 more sheets: Immat N4, Immat N5, Muscle-p2, Gaba N2, Immat N6, Immat N7, Glut N, NB2, Glia, Chol N2, Immat N8 , 21, Chol N3, Immat N9, NB3, Hemo, Dopa N, Pepti N, Undet N3, 29 …]
